# Supplementary material for: Obesity dysregulates feeding-evoked response dynamics in hypothalamic satiety neurons
Source: Sci Rep. 2025 Oct 14;15:35837. doi: 10.1038/s41598-025-19800-2 (PMC12521569; doi:10.1038/s41598-025-19800-2)
Supplement: Supplementary file 6 — Supplementary Material 6. [file 41598_2025_19800_MOESM6_ESM.zip › Supp Fig 1/Supp Fig 1h/MPK143_HFD_Late.csv]

0	1	2	3	4	5	6
0.5807111320131413	1.2281293703420941	-0.27161670651683767	0.03358250727017827	-0.3301924329412312	0.24515580060522255	0.43792761985595235
0.5988404488226132	1.2422107463769367	-0.26592816264679786	0.03225349125136697	-0.339524753690861	0.22111746178382533	0.4417372900913408
0.6265540985890601	1.248136740943003	-0.2722142235367144	0.0202446728748798	-0.35188779962397054	0.2145563073303661	0.4527277130351922
0.6392384243936847	1.252299525770485	-0.27608289037507433	0.005166910427631299	-0.35458319724502424	0.2081704037721189	0.4626004402206199
0.6574164363124976	1.2458809353308742	-0.2837919925074449	-0.0034926709100557146	-0.3459618294549969	0.2038098338763815	0.4758416295784961
0.6722070139583696	1.237175312242899	-0.29313926974691235	-0.01925201104790852	-0.3323062569373654	0.1989587014553197	0.48715320468613055
0.6875380946034959	1.233460036877205	-0.30319784912460573	-0.03026250588963956	-0.3233620032165192	0.1939295134969813	0.5038169036638396
0.7002215294621088	1.224760405712355	-0.3086923012406722	-0.03979791587700369	-0.3103723893334531	0.1889812367034474	0.5197947835473309
0.7104475769148848	1.2141997085636174	-0.31429291212766564	-0.05038711776427644	-0.2997044421906934	0.18138767490822705	0.5352533231184835
0.7233257222138179	1.2031428267281166	-0.3175835913771912	-0.060107072264304465	-0.2900334918409148	0.17474255282020879	0.5496607823395551
0.736730661634797	1.1957677368963349	-0.31709278727739587	-0.0679546100184836	-0.28229536113639797	0.1676533694471693	0.5660036097191341
0.750218539502013	1.1916049273235305	-0.3159595585596282	-0.0740493104377146	-0.27498085239389547	0.1628469772270457	0.5827438934583108
0.7634239001624615	1.1896901423894721	-0.314370558739215	-0.08104494522897686	-0.2675229704799893	0.1556290266909773	0.5964418191782201
0.7767900921878118	1.1920036644595111	-0.3137768017227179	-0.08566730509038291	-0.26179625154106106	0.14839952224568148	0.6105003244921081
0.7891210304469746	1.1993116968926836	-0.31193201244555474	-0.08990575576693563	-0.2579859670738364	0.1410864314833324	0.6239158341295418
0.8012983039348487	1.208262517772783	-0.3097301344866254	-0.09184616069385555	-0.25484765550332567	0.13308410048445773	0.6362725597598543
0.8125722753442317	1.2160040991652556	-0.3068024938775038	-0.09473476305608353	-0.2535105467251044	0.1254955583300454	0.6470720659405765
0.8242672878883237	1.2244971898853354	-0.30401940164689567	-0.0975047473956699	-0.25527425058320835	0.11726489301285356	0.6569895125879537
0.8359065199890388	1.2322315668307666	-0.3008279838803959	-0.09918776165993817	-0.25768591632992255	0.11036207787507968	0.6645562788897649
0.8460081552088325	1.2400569706111115	-0.2972043703136024	-0.10059507631782326	-0.2614443937478042	0.10422048618115676	0.6720925074300371
0.8557518002886608	1.2447483325565223	-0.29425179182437833	-0.10126299825907846	-0.2644086610239628	0.0996661551231663	0.676299033766608
0.864813442781293	1.2475460823507043	-0.2922196217324688	-0.10285227991032041	-0.26618569792052577	0.09503971535603616	0.6789074508805554
0.8736583004176947	1.2493560107208055	-0.2896868861729401	-0.10384004006302834	-0.2688937741917837	0.09113962830702259	0.6800506067408406
0.8816290353238919	1.2500212116441218	-0.286384612905488	-0.10506747259087436	-0.272093680387702	0.08861461119088869	0.6784714126210082
0.8884230790901849	1.2490313474873116	-0.283275070448549	-0.10701904882151207	-0.2744542126187947	0.08663982101945335	0.6757343972436012
0.8953754881806788	1.246850072488357	-0.28024228674688956	-0.10992083080333415	-0.2761616394056834	0.08475280503831152	0.6719867485311719
0.9027427167786704	1.2451601130668029	-0.2775787964238194	-0.1123177779012429	-0.2770747461531524	0.08292655321599675	0.6675987443857686
0.909237468643016	1.2435619194589074	-0.27545338582576284	-0.11483236633525412	-0.2772035023402148	0.08201729135913953	0.6632300191850599
0.9145897730272756	1.2413942486225238	-0.2742108449232281	-0.11733386638379528	-0.27612435910730926	0.08102383153838774	0.658435689567307
0.9191269677993719	1.2396648199300886	-0.27245400120342134	-0.11931915245987655	-0.27363230003569183	0.0799754675107761	0.6530170189606084
0.9230695972037473	1.2401528431724007	-0.2702999094381096	-0.12155326630483272	-0.26996113774346464	0.0786692473831558	0.648609136960795
0.9266914886814241	1.2410991863833343	-0.26694756199574743	-0.12406411643271183	-0.26580769750320926	0.07761306323477345	0.6448485367238822
0.929182343855717	1.2427028272444873	-0.2625827103062598	-0.12654540009691995	-0.26089851047015106	0.07770305623434308	0.6416203345555915
0.9308467336155617	1.2444998511613137	-0.25695836152612084	-0.12872386119265894	-0.2543461682016255	0.07755398090427543	0.6394909699058934
0.9319276540997812	1.247256531979677	-0.2510627647573416	-0.13096778714298613	-0.24769413894278425	0.07778194716024239	0.6382392893552509
0.9308350298631562	1.2511906504046897	-0.24420680590186716	-0.13241780049919522	-0.24171311365404324	0.0781409812300491	0.6365764029191657
0.9288188927246372	1.2558942741371255	-0.23638370251128787	-0.13371651490446812	-0.23611704513035883	0.07870781345952133	0.6349812321973576
0.92616417989327	1.2604661722241373	-0.2273210507256527	-0.13421769592298372	-0.23081903661932138	0.07939032264807305	0.6330157582405689
0.9222793763603292	1.2655147426345155	-0.21688652829873925	-0.1345776701004603	-0.22609845950797228	0.0804364648148254	0.6313549059372677
0.9185854431515672	1.2710784328857063	-0.20575516108431025	-0.1343173104783304	-0.22172847194581477	0.08178468993369632	0.6300059320189308
0.9143561422784301	1.2766442850800395	-0.1942323363052448	-0.13348737081128775	-0.21843234307683312	0.08363139825492494	0.6280502239098086
0.9093543956233676	1.283076580502356	-0.18286123396588647	-0.13163134487591693	-0.2152394587927605	0.08593543797569402	0.625606631999699
0.9049463756478708	1.289612890417156	-0.1721822314800078	-0.1298900907563218	-0.21126517952429658	0.08804726772462508	0.6229780362766537
0.9005471773176283	1.2958706717940467	-0.16218456353626629	-0.12836934896731506	-0.20712332534891828	0.09070995090812696	0.6197021672839343
0.8960085597768112	1.3012726006083686	-0.15225452609827958	-0.12659462117333609	-0.203020453062412	0.09314667903463252	0.6156866621048152
0.8915558451904838	1.305920483427734	-0.1428220072345419	-0.12478847720593557	-0.1987146570231372	0.09638959589434933	0.6120341575361025
0.887422079383323	1.3086630328301094	-0.13347616052489236	-0.12337633139595476	-0.19374906986801202	0.10004348025016865	0.6085473758535166
0.8837152851676577	1.3103378901038387	-0.12444422433599055	-0.12286204372955221	-0.1874253157050948	0.10418021594477064	0.6051517446375966
0.8803523416520981	1.3113280457121348	-0.1155437601126935	-0.12235396186999316	-0.18133742834643496	0.10897860697700634	0.6016173459228786
0.8766290443766129	1.3113140448486014	-0.10693539862595514	-0.12250767616814583	-0.17525753548011525	0.1145611329477387	0.5978181185789525
0.8784981008975299	1.3110066218933503	-0.09473346295987523	-0.12640819204638826	-0.16548701658489678	0.1179742114527235	0.5969292291390754
0.8798188591072226	1.3092167781108568	-0.08168949086385106	-0.13047647231814175	-0.15565171726531374	0.1233325832726776	0.5958255519509706
0.8797492878189582	1.3066464821116606	-0.06688679562453208	-0.13300512355797556	-0.14646942773722932	0.12908949208443513	0.5942063874825484
0.8798265168914103	1.3035509368297051	-0.05089146572659667	-0.1345215179136171	-0.13896841373913246	0.1357620610162592	0.5920050314984989
0.8785493254560988	1.301131308094954	-0.0334534842835597	-0.13595353530735121	-0.13249615630172593	0.14317130149446322	0.5893862063700321
0.877848075763713	1.2986143355326358	-0.01472942666315378	-0.13560919355242096	-0.12693592875736	0.15121932583997474	0.5859700536532478
0.8764979217709752	1.296122925483938	0.005093723050020444	-0.1346773946840371	-0.12146365419804972	0.16003735739281097	0.5807606487312249
0.8741145089973277	1.295006478646002	0.025212237782748316	-0.13286727841884716	-0.11808635511191978	0.16909212806587176	0.5747049845004144
0.8718926791511001	1.294715145315549	0.04591337863837666	-0.12970505375766012	-0.11445964590827301	0.17914699220700006	0.5680026934117643
0.8687131996998864	1.294845895548832	0.06662009200056779	-0.1253406640927323	-0.11037498465772519	0.18971432488848824	0.5606737286530125
0.8654600317832314	1.2950678976428671	0.08657322623365017	-0.1204519248624057	-0.10620874047871703	0.20110750634859845	0.552637124279049
0.8614728348090938	1.2940395323613958	0.10616576618673604	-0.11517903612289995	-0.10166275321839821	0.21218765686238	0.5435414030836336
0.8562133570981922	1.2916794282339463	0.1251579108955953	-0.10894337476007718	-0.09643687308556934	0.2249043785800679	0.5340796501000812
0.8500965035534583	1.2873764909443737	0.14362608273675986	-0.10212331096767234	-0.09084362895064998	0.23791305580373298	0.52468539102811
0.842833472281208	1.2810933138971983	0.16131078405192192	-0.0944313419936444	-0.08530161789089802	0.2513282799956327	0.514951030272576
0.8343474018491231	1.2738704099954368	0.17866901648665162	-0.08689883123508163	-0.07967833333295102	0.26512726070488635	0.5052398904307713
0.8247988420530402	1.2662432115919908	0.19524536197585346	-0.07838586558850073	-0.07323295159633712	0.2788477578946883	0.4963940154473433
0.8143661414199382	1.257386209279752	0.21127386300748824	-0.06947759778287105	-0.06576115345246508	0.29348571072566576	0.48802052065752843
0.8024688131571069	1.2479891888241177	0.2266791161566317	-0.06184796648691977	-0.05846339516050141	0.3077025588132466	0.48024691719262314
0.7899884892270007	1.2378472239752745	0.2412409854758533	-0.05473622478559684	-0.050382788829218976	0.3212510901527855	0.47246674727390026
0.7763822513119614	1.228070172649493	0.25513182521853983	-0.04826999127086671	-0.042535012810959685	0.3334748674694936	0.46551507695906386
0.7621051082531766	1.2185161749144964	0.2686247955936811	-0.04197559328100808	-0.03527410731335351	0.34540264492366335	0.45921194580214736
0.7475142102090656	1.2093123404437744	0.2806167908991262	-0.03692012124515258	-0.027527652959134542	0.3564660881470395	0.45354740803378096
0.7327809603884938	1.2000610833638614	0.2919765000179968	-0.032902399899904025	-0.018875951528117843	0.3662595917503919	0.448140378221359
0.71860448195904	1.1907273092745136	0.3024569470770355	-0.02949810726665098	-0.009502177561957538	0.3754704908090236	0.44278939792719524
0.7039911165075354	1.181396840166208	0.3120980255844494	-0.027339561412661965	-0.0009233859120663223	0.3839732918490334	0.43797396060477906
0.6888558811180858	1.1712809595744642	0.32153884007734157	-0.026181331452305036	0.005925598736278622	0.3920061445484845	0.43275884509368373
0.6739436204093915	1.1606714433503447	0.3306521151308219	-0.025684793632585134	0.011337713715130107	0.39870610578565135	0.4273342006465633
0.6604063286231076	1.150397520696216	0.3394968821834764	-0.025036106622122273	0.01480882901823145	0.404557320507857	0.42145964941201197
0.6478584725159561	1.1397561515768622	0.347441982309322	-0.024977574488251712	0.01560991566918114	0.40998578953267606	0.41545194226533405
0.6361174078741447	1.1282153666038803	0.35491395957735766	-0.024922977980833025	0.014549037326299613	0.41527173370357673	0.40875525887465936
0.6246626822998042	1.1160819210004387	0.3616057804113746	-0.024332247203240318	0.011989555841703154	0.4199882182903414	0.4013064241266018
0.6143515612412819	1.10357421442054	0.36844805924275026	-0.02347026121977969	0.00752644323111629	0.42321962235064603	0.39286012300222295
0.6051027989975243	1.091578438307022	0.3740420220536558	-0.02275590655060319	0.0005535596912098657	0.4262980275891505	0.3836682179311529
0.5963130786443996	1.0792004969441096	0.37938007181956096	-0.021498699958469873	-0.007870695593891313	0.42834436105804474	0.3731019320097437
0.5887340626628643	1.0658446776303783	0.38342096468829656	-0.01939223373837043	-0.015551150122490314	0.4300560022934413	0.3626152060634365
0.5826475953423449	1.0521527931163137	0.3860029700587615	-0.016882014308153958	-0.022302629354917614	0.4309759047848588	0.35154358793071067
0.5777252217178922	1.038491008807986	0.38693847384539154	-0.01454578833522617	-0.02860308868757514	0.43111747657181665	0.3397437792827976
0.573977619487696	1.0237243239261893	0.3863590238818844	-0.012067627808083427	-0.033510411916905486	0.43034802222086677	0.3278549359080671
0.5701030549807624	1.008081247961738	0.38448564598392954	-0.009543022099026455	-0.03793138495846098	0.4286000244560747	0.3153327808919685
0.5671499434380157	0.991488097899323	0.3815209309314528	-0.006684381707756579	-0.041297755582300893	0.42558313829091443	0.30302054580046106
0.5646444261650844	0.9738838198800279	0.37689455825059487	-0.004387209693198165	-0.0444704505645261	0.4214075203862331	0.29106283032738545
0.5612006896776738	0.9553397139494895	0.37117864027917674	-0.0016711262543220914	-0.04780712068431619	0.4164621731984337	0.2797348870512622
0.5574559830495996	0.9360670162583952	0.36525261155472577	0.001536010732377394	-0.05056744541573822	0.41035255561645956	0.268505401978894
0.5541355568297747	0.9171468386180253	0.3586442502165206	0.004459889748175967	-0.05335286055227578	0.404120379165235	0.25803165135140343
0.5512357281826068	0.8985293894759917	0.35171745407831095	0.0068229438783814446	-0.057137604955629806	0.39637531481675115	0.24718777716132598
0.5473086778412705	0.8812868110102947	0.3442681418373351	0.008859053671164947	-0.06206472750141024	0.38763097483975906	0.23641586205532414
0.5419571109722374	0.8646118540439484	0.3365427198129424	0.011716301629379061	-0.0680945354329715	0.37812766092826056	0.22607584417231422
0.5352466764736523	0.8478132259818623	0.3284330126729242	0.014579825503882989	-0.07420543542203827	0.3677723612163025	0.21629328317639973
0.5282266589696781	0.8306968013048669	0.32080617180440485	0.01747304420717307	-0.08047742111672995	0.3561003966851545	0.20738680838186535
0.5196685691791091	0.8149781377375317	0.31289662263421153	0.0205590516480873	-0.08730343994319709	0.3444868559562052	0.19930850222694171
0.5101379055861758	0.7994479713437498	0.3049030133008192	0.02354527442169748	-0.09418471571085996	0.3316269157998498	0.1915825555261812
0.4999172786409638	0.7839030780814407	0.2961897662180868	0.02475305022864646	-0.10021357131901326	0.31810635057863745	0.1843245244484151
0.4886523686337517	0.7680824458687062	0.28641821484299823	0.025874261138113006	-0.1053389405513254	0.30346736256269413	0.1779866230505545
0.4764946083470526	0.7521030267300426	0.27623528111057327	0.02691858485920099	-0.11080082186702764	0.28772642867598586	0.17207434220359938
0.4624676796714884	0.7371432386226184	0.266104568812201	0.02768324439481449	-0.11692899625642122	0.27147075167564694	0.1666742087327199
0.44720575497982273	0.7212632301972192	0.25558139442612643	0.02815325727039336	-0.12275406985518858	0.2544976336571576	0.1623306152456882
0.4322663333368716	0.7048188595438066	0.24462046299203352	0.027621930018282972	-0.1274904088226684	0.2373076780148474	0.1592263744745246
0.4168753410284872	0.6883770569740838	0.23333282352252435	0.025987185709307435	-0.1328348126489619	0.2191360689396173	0.15643067965008403
0.40081697125775095	0.6728745933465862	0.22152154778900873	0.024052041301026807	-0.13877722376345625	0.20028622299415028	0.15426150425047136
0.38421121783574375	0.6569161694906369	0.20981321554685817	0.021983523538529545	-0.14538517974893855	0.18022185092161838	0.15213878000459863
0.3676973625324861	0.6422504485369159	0.19829581088768766	0.01913448037694547	-0.15179273182036887	0.16038542481505333	0.15050469256326354
0.35234137195726667	0.628666573399684	0.18687404987217215	0.016238767520145574	-0.1589774655408028	0.13947852722024706	0.14935607156498243
0.33756912684081364	0.6151158573720034	0.17619312844891682	0.01254479224820729	-0.1661112839070889	0.11822544656538295	0.14734256937152232
0.3243832496025054	0.6017928748084898	0.16624908013881567	0.007900428430465095	-0.1731376465638835	0.09666707410142095	0.14504332601712214
0.31181444662783586	0.5876717845956401	0.1564407251924882	0.002899924563378409	-0.17982113199839375	0.07512967399118207	0.14274884626827516
0.3005761597030495	0.5733780465483905	0.14751827596264608	-0.00223523306552453	-0.18746550400447035	0.054172405600137405	0.13940264422812718
0.28969538121418614	0.5595935511999232	0.13964914317407126	-0.007347629483749367	-0.19539076638245445	0.03245164666347124	0.13498529787123859
0.2798564450375943	0.546560194604358	0.13237025886457046	-0.011026628619168557	-0.20312213663436124	0.011111290395091102	0.13033963851798747
0.27141162606576164	0.5338290237915403	0.12537442443322844	-0.014360177598329665	-0.21163973565369953	-0.009851877001202353	0.12498750219228605
0.2639326497701262	0.5215510124444571	0.11921389598529002	-0.018040591079079054	-0.22016449241504277	-0.030066295427132107	0.11929303656975865
0.2576264054099069	0.5095972353025084	0.11355307267407228	-0.020467921771510248	-0.22955912226244676	-0.05063892353162841	0.11275965229167356
0.25075235817846475	0.4973008702191013	0.10905199438497445	-0.021730478082144605	-0.2396708235128049	-0.0706567856540457	0.1056280423546109
0.24414863417912633	0.486250612747683	0.10464133180877143	-0.02221501673789741	-0.2499208714610923	-0.09006680233951353	0.09958859862407013
0.23709073756173196	0.4756584509062346	0.10072257132115696	-0.021552071535383806	-0.2609248784490192	-0.10944541679090991	0.09425800056077618
0.2307727234377189	0.46571523918145064	0.09726354830751696	-0.018803465422609373	-0.2710468742547278	-0.12860861991704342	0.0888795819803174
0.22465871347269326	0.4565985010523761	0.09407681059896322	-0.015521576028388134	-0.2793080027981013	-0.14776914552627377	0.0840016824924859
0.21897336360999506	0.44808987027369807	0.09112154299769958	-0.011423365245183989	-0.2864032741340741	-0.1668248598460285	0.07937530921299435
0.21263059116018654	0.43935857941338685	0.08866993324639838	-0.007286987671802829	-0.2917821649389233	-0.18529583173330988	0.0752521508211671
0.20509396185129827	0.43098174789301935	0.08701418454141387	-0.002544939760293541	-0.2951453625122195	-0.2035007337528593	0.07132079860900764
0.19754394849051918	0.4223842460035943	0.08557687103781488	0.0030138646156191023	-0.29673498099345985	-0.2218645775561115	0.06769426669028064
0.1893524371320687	0.414404982205858	0.08452106179785929	0.008486316392226896	-0.295679752476676	-0.2397574699242524	0.06470006861602974
0.18105691674232302	0.4073872654603207	0.08313113361476186	0.01382758552867491	-0.2925321458438572	-0.25679264637590804	0.06251502142887319
0.17171626799945836	0.4004002784387108	0.08232122258291384	0.01887965389851976	-0.28836426517334424	-0.27305303138885084	0.06077483404389722
0.16207688273777307	0.39412226481681545	0.08136283770738362	0.023398912035331135	-0.2825047219758985	-0.2881442704036066	0.059580975617811865
0.15211911499411104	0.38864901136572394	0.08076132251655643	0.025867674513837233	-0.2765950355872986	-0.3026278012134255	0.05908359203048133
0.1414916103694223	0.38322525625605114	0.08056733854459101	0.027490789691864605	-0.27068763707463755	-0.31611388742005386	0.059444532517568316
0.13026803303336645	0.377606268561429	0.08075854067026922	0.02884308973546399	-0.26463570119883933	-0.32855714063069297	0.060787883554545744
0.11873175460078442	0.37294496052421466	0.081152850508094	0.029930263495610746	-0.25905858698183387	-0.3398722155172915	0.0623473550042631
0.10747691051995886	0.3686529075228389	0.08193531697512858	0.03033379241623975	-0.25284927944587815	-0.3504291409688146	0.06491369556456394
0.09546297211240903	0.3652418406446322	0.08311931067211581	0.030047457176846502	-0.2461867614969851	-0.359786287095026	0.06771222204465778
0.0834991390182244	0.3610764457454495	0.08482918323567741	0.028773318874865016	-0.23958064088099218	-0.3679108076856251	0.0705908308665282
0.0722978704443519	0.3566710936857542	0.08723599919326464	0.02730740682255976	-0.23308874654147876	-0.37481086824587784	0.07344789955105778
0.06184778102602995	0.35243388579018037	0.08942363543198502	0.026199491154641586	-0.22741850731027935	-0.38075235675489216	0.07683820681742126
0.0507917638073673	0.34771133984744546	0.09163515386330903	0.02564767219730391	-0.2215968774576904	-0.38572971977156245	0.08015863269042083
0.039610175388983176	0.3431345874647162	0.09402614730952585	0.02568903524223838	-0.21498896434781933	-0.38957849781220055	0.08353305914706646
0.029465105901727656	0.33817326085152766	0.096451026363675	0.02676361935357875	-0.2088178437918828	-0.3929124600047661	0.08690688087901118
0.020368844855336105	0.33336373064068453	0.09866704222222307	0.027801566579590258	-0.20313486686291204	-0.3952723263184832	0.09024316476225107
0.012376722201255685	0.328577709319698	0.10103048844943208	0.028098953828788097	-0.1978445736059601	-0.3976865621289737	0.09325756486158146
0.004727355589902352	0.3244542404254411	0.10196118525267543	0.029007418863167676	-0.19288013271511847	-0.39900827171114217	0.09573892774114859
-0.0007967633158325188	0.3205913276422679	0.10172157234247058	0.02974426271809292	-0.1881104458436459	-0.40016298671223316	0.0981626332076157
-0.004828928757044992	0.3176354656125162	0.09988680958576718	0.030549783965325983	-0.18335625711449297	-0.40098923941881404	0.10076688629336553
-0.00811872864762174	0.31591615667398926	0.09696822165279063	0.0323597220265347	-0.17793130207031707	-0.40144721244488213	0.10230405719700053
-0.009739938015135549	0.3151898080947167	0.09342459752915146	0.03341750242294067	-0.17163859336303666	-0.4015166296941517	0.10319293102326363
-0.008991528693553671	0.31506822856780575	0.08880485956597596	0.034323380614267304	-0.16513658437829393	-0.40162276062306457	0.10322686606453232
-0.006819972988468523	0.3144329881927893	0.082510274875661	0.03516246592862491	-0.15791525660751024	-0.4014788750354592	0.10358907523732705
-0.0035606543256738316	0.31453376577103676	0.07489233636414187	0.035468977546232794	-0.1503667754281936	-0.4011926781198232	0.10343164992661527
0.000830449878520545	0.31461255440864677	0.06686210560266992	0.03653413977260023	-0.1432077133235704	-0.4005878337747796	0.10169506444235563
0.006305088622357638	0.31507284294696425	0.05795839134802527	0.038586630000647715	-0.1353677389411021	-0.3994760763016264	0.09966751559422868
0.013471680064037789	0.31536957683821687	0.04922032647621167	0.04007551340499812	-0.1276145712452914	-0.3982704167368203	0.09750129375853647
0.02113981393625619	0.3162588294358363	0.04023729899678567	0.04149074624383276	-0.11964920040029123	-0.39654213657147863	0.09520888226536206
0.029044878360311138	0.3172046484653603	0.03163157340833514	0.043613597601835245	-0.11268957732483148	-0.3946485495718087	0.09238516990679783
0.03775509386450329	0.31801155688885097	0.02343748192524795	0.04538915505296497	-0.10688794011427699	-0.39284469784716747	0.08984364970606076
0.04646760992544083	0.31962894609855624	0.015377927425680492	0.04734711276952836	-0.10153076832837374	-0.39088063051683397	0.08704535838923395
0.05420288816865701	0.32118488068389056	0.007312935893108014	0.049725201378661626	-0.09602189044574852	-0.38857498560160264	0.0850766136058735
0.06238617256589882	0.3230412173469457	-0.0003784308589853645	0.05236578118430143	-0.09146377671895733	-0.38693536357001923	0.08277034083535391
0.07082863879819079	0.3255205053634458	-0.008068997342341058	0.05505889723865224	-0.08708727937964947	-0.38581174221010206	0.08044291734764984
0.07949223642983869	0.3281026174640604	-0.01622953834408989	0.057708603995414214	-0.0818950998901091	-0.3844804200657367	0.07870762712580984
0.0886189133757748	0.3296969019061565	-0.024560632803645906	0.06041143126574741	-0.07593924955050939	-0.3831236292733943	0.07729009036110383
0.09783169480143908	0.33077931170692465	-0.032766490272599515	0.06351712614506083	-0.06930537332619402	-0.3820080821931444	0.07606802554328031
0.10727902497313815	0.33145087921457816	-0.040588239450669576	0.06825032252924626	-0.06293035621634671	-0.38090232653602984	0.07509319226677921
0.1160732611474749	0.3314398539974062	-0.04858378572236716	0.07344943808815077	-0.055589232806128555	-0.3794634271676318	0.07491759942208491
0.12473263415517036	0.33107821957050987	-0.05687045107236806	0.0790981939615038	-0.046912544289802786	-0.3779169350266327	0.07552119030358985
0.13330765498494798	0.328668665733447	-0.06492780740961934	0.08607587719593239	-0.03788988861458688	-0.37570433969581785	0.07670511709629685
0.14250751970523984	0.32584556741800885	-0.07336947486004669	0.09306530756358586	-0.0281125829394337	-0.37285041162291266	0.07735330971522025
0.15098850875587425	0.3227776740429918	-0.0814878108662672	0.10046087039986774	-0.01842773083765355	-0.3692365668954043	0.07787650740871813
0.15969940049593043	0.3184581380247359	-0.09005250871626551	0.10923584067393013	-0.00806139083846151	-0.36454853408700705	0.07911711463644433
0.1675268728388252	0.3135820132261651	-0.09854207982834713	0.11915283629488915	0.002325663502680087	-0.35929055551091293	0.08084180980824306
0.17385512253200278	0.30888672168220127	-0.10674909167157101	0.1301823209177836	0.011808645460325156	-0.3536517808861027	0.08316763812975728
0.17980952273318637	0.30345231740212997	-0.11480433073629247	0.14222311435963747	0.020581176287892723	-0.34717800402080523	0.08568150801993325
0.18417985970922782	0.29714902666067344	-0.1227794027847051	0.15476534310627194	0.028476133770747432	-0.3402055675230802	0.08833476839983939
0.18818576254267502	0.29023598588557237	-0.13111061372350494	0.16799350665510165	0.03440715426939677	-0.33316201795562206	0.0913197829776338
0.1909339900414845	0.2818726964407545	-0.139851418896447	0.18228996690620097	0.03914850337363463	-0.3260209517957543	0.09422168389538339
0.193575246187542	0.2731389330460342	-0.14900844283047673	0.1981913051191706	0.04287975974933239	-0.32021409155707303	0.09692597616391013
0.1954972305454182	0.26305551788734954	-0.15750001076465922	0.21540315287570744	0.04546396610696042	-0.3155963401343923	0.09973387685873311
0.19728030385552606	0.25181070623746893	-0.1658229278900843	0.2345154553829546	0.04786975999023306	-0.3113244438704028	0.10225024194429014
0.19746124440240928	0.2402033765994351	-0.17394830666625705	0.254680605814706	0.04902591632550111	-0.30727712955252284	0.104210127502849
0.19697813403541145	0.228488908663559	-0.1819713756710239	0.27518039009952006	0.04997740871608126	-0.30384362520627084	0.10587387848450272
0.19604885980898515	0.21609778331259652	-0.18981096651912677	0.2960658090706304	0.05093824549103936	-0.30082053475012815	0.10692751822301705
0.19437950605054002	0.20329563324114677	-0.19705977736925723	0.31742510124207973	0.051741032036857086	-0.2981118884053805	0.10708634651501536
0.19306572970545807	0.19019490854533383	-0.20449195634525666	0.3389097878176466	0.05338899540949039	-0.2955119080099373	0.10729045530437584
0.19283826256961087	0.17696790151103864	-0.21068213574999273	0.36122572929187213	0.05531982592740759	-0.2929314273153544	0.10718660721850509
0.19211608150417067	0.16410653697482588	-0.21608385234769514	0.38329671139546867	0.05700830083794064	-0.29035860561992155	0.10635978091940798
0.18997524386925227	0.1510652875500887	-0.22045697646779394	0.404261449890756	0.05957412691017464	-0.2869798160371655	0.10518406142322345
0.18659506748941543	0.13840592175767064	-0.22429873205922243	0.4243611385676025	0.0620912990938628	-0.28373309402173574	0.10402249702167415
0.18224932930195384	0.12528733973354608	-0.22759902751647568	0.4439360245749953	0.06380764623735499	-0.28040165072572665	0.10273203954477955
0.17642871576008964	0.11210609997086227	-0.23006952848383394	0.4627287225229837	0.06639922795647857	-0.277031768282505	0.10134944005241003
0.17007735901886936	0.09871799720480978	-0.23166538355714597	0.48116401515683854	0.06834028904445266	-0.2734349110421497	0.0995462370510311
0.16279678724165256	0.08529791185971161	-0.23315766472696417	0.5001252228943841	0.06980610043632046	-0.26924315855460673	0.09792186800223004
0.15484163020381944	0.07180246350446354	-0.2339816692381336	0.5187374128746463	0.07099638123631474	-0.26492709102025325	0.09666466903443283
0.1454364229716696	0.05794856554313888	-0.23364889522116108	0.5378206738821479	0.07026531273285952	-0.2609188447815924	0.09492496142056979
0.13372775799821635	0.04395556728720843	-0.23254105153006552	0.5569946297901603	0.06963131355485105	-0.2567396311040113	0.09237270972186307
0.12115559726807518	0.028771676947709317	-0.2305093801906519	0.5759576936307423	0.06804490968579352	-0.2522706539204816	0.09033640354962827
0.10721077286574499	0.01276926132081408	-0.2274590365354873	0.5948891024865771	0.06507030234141589	-0.24776644105357337	0.08738970913538104
0.09307503606395379	-0.004071910186824269	-0.22363616573274872	0.6142450674961683	0.06150344191603042	-0.24234429955520476	0.08482920836814471
0.07882308080421288	-0.021315131466073327	-0.21899253741797645	0.633032547871182	0.05746608976748865	-0.2369712366633306	0.08170411817528025
0.06544299909763646	-0.039503720931083244	-0.21313446039499895	0.6515624932063608	0.0520363551142655	-0.23155559236122386	0.07848624354234718
0.051155059651202095	-0.05846212097169683	-0.206998674332534	0.6696760147352852	0.047323861753862266	-0.22606416160885562	0.07515048024272877
0.036492829958126805	-0.07928518850604455	-0.19991577340894873	0.6866202050015259	0.041534853262684204	-0.22020223718809834	0.07181577931798334
0.021553509843915408	-0.10191153342370196	-0.19302052367074055	0.7033504523125444	0.03576223570888332	-0.21394564425413254	0.06733739396649244
0.0067248524231044715	-0.12617969161209314	-0.18575371801702537	0.7193093648239635	0.029912101125722096	-0.20715907698997107	0.062115478183794634
-0.007995755424568471	-0.15218038751519594	-0.1786998318424426	0.7347089456543522	0.023456717811027768	-0.2004030655154109	0.056885650318294415
-0.02371661556703969	-0.1785119336170875	-0.1718349280384447	0.7495130593666041	0.017670241729198566	-0.1937264751102902	0.050812200594990586
-0.039210519119439166	-0.20544978775448888	-0.1654695711044428	0.764208509457765	0.011359174363340035	-0.18658368909592693	0.04496840190783105
-0.054377763492921685	-0.23285743292811426	-0.15946397700211473	0.7785556781232484	0.004412536452147654	-0.1796091464914377	0.03793147960394885
-0.06982894306733668	-0.25971876340520184	-0.15390273851116212	0.7926707800515642	-0.002597606045277742	-0.17156875601499136	0.030280605803978778
-0.08601551355254856	-0.286823224165938	-0.14873179777818357	0.8061248125409896	-0.008604476675938218	-0.1630052783528512	0.022725144608697113
-0.10177473766034269	-0.31408574961084246	-0.14345681613288405	0.818940118664895	-0.015630964988632624	-0.15422157816376986	0.01539316579016244
-0.11715531482103966	-0.3406624204835447	-0.13845660140150368	0.8308779083215708	-0.02303114789173661	-0.14564000984746373	0.006819908954587037
-0.13350270822580051	-0.366018958188459	-0.13266319444730326	0.8422468457537896	-0.03060456240949007	-0.13681187796230082	-0.0012126128760118413
-0.15055457623580804	-0.39053055260423225	-0.12679779313426814	0.8522684188386208	-0.037416168233317226	-0.12818832672220576	-0.009174936416304975
-0.16676061381810456	-0.4141441439970143	-0.1204305387594921	0.8604287964989648	-0.04359595686846439	-0.11910496719764715	-0.01756137469670201
-0.1817927656593002	-0.43809373753646996	-0.1130353187408389	0.8677111472443437	-0.04927263771811912	-0.10975474421030056	-0.026167273953922036
-0.19610338042480674	-0.46062501537887807	-0.10573251613031791	0.8732322275538738	-0.05391458182577981	-0.10131274499027042	-0.035412971140463934
-0.21049039468633549	-0.4819769680044649	-0.09767186075568808	0.8774627892347048	-0.05825256372156577	-0.09300020709771843	-0.04467184591539245
-0.22477788074569408	-0.5031532597631417	-0.08907670136687354	0.8803062200840075	-0.060698419841715506	-0.084685262192673	-0.053810425346450266
-0.2389474042370961	-0.5229774627798801	-0.07953401554563588	0.8812697856796952	-0.06302323591038562	-0.07675511903447065	-0.06371323868906559
-0.25241381520244865	-0.5420105163569497	-0.06940572139674372	0.8800024721283239	-0.06409668178209196	-0.06848006014196895	-0.07408760393806656
-0.26476518371856017	-0.5600181258679575	-0.05838722365000941	0.8767793426178415	-0.06300752199746457	-0.06021602353672851	-0.08407492301088125
-0.2758117497792376	-0.5773246172716662	-0.04752041463235995	0.8710477715840158	-0.059919643946293406	-0.052310781481126646	-0.09393729182782144
-0.28512578088549617	-0.5933429826864987	-0.03678363840176729	0.8636710767898564	-0.05503003701832093	-0.044521904603790206	-0.10366149243401444
-0.29351297182135405	-0.6085011037879401	-0.025746161999279378	0.8554398036286569	-0.04819232319294863	-0.03703841247517832	-0.11355314316862813
-0.2998353873081644	-0.621955598022026	-0.014510939406647506	0.8456231939383441	-0.039950226892577975	-0.029698772202210504	-0.12361955204710567
-0.30535772307529463	-0.6351203903962299	-0.002662337998481047	0.8341253236196267	-0.029949746744399947	-0.021697022172934517	-0.13332769187053736
-0.30945200628817493	-0.6479127797435954	0.009164421800056116	0.821131743449981	-0.018298219053223225	-0.013130079622951579	-0.14224361170545846
-0.3116676536505362	-0.6600283943723418	0.020632377955816503	0.8063700256600987	-0.006084855041446081	-0.00506537965555345	-0.15070153080049967
-0.3119027544533626	-0.6718724438861008	0.03229435763015754	0.7909173811046833	0.007221742665482523	0.002514952784596989	-0.1585501700033973
-0.310949269993132	-0.6833863649574424	0.04423093397363276	0.7750529615106414	0.020772002771042006	0.009823574442014565	-0.1660933148009926
-0.30846819351043214	-0.6942235075140892	0.056043044214432604	0.7590536562995794	0.03435291427764948	0.016979307738245346	-0.17367920704511325
-0.3050596689386306	-0.7043909153673055	0.06775956614297093	0.7435581904054133	0.04774399192991039	0.024691307898538566	-0.1816052783150722
-0.30066705778445213	-0.7144022919813825	0.08014991948681062	0.7280856794026141	0.060439188848923624	0.03190501171644769	-0.1893735743060379
-0.29638530456552237	-0.7233963129617057	0.09228132434141031	0.712132923315579	0.07346302921591008	0.03835403426538577	-0.19713893356932696
-0.2918119790201794	-0.7317114640491944	0.10415845848905533	0.6970217565922308	0.08732580867334183	0.04441599379033705	-0.20459571041309177
-0.28518773981607426	-0.7395169485289299	0.11575427939022279	0.6832943179773956	0.1021279023295015	0.0494219888667566	-0.2120588610344752
-0.2760831490106269	-0.7466641021465333	0.12676251961642457	0.6702867937793359	0.11795047186836918	0.053661113036474736	-0.21977313972701903
-0.26653058850453026	-0.7531443449562427	0.13798391883831718	0.658220663150633	0.13526449312638877	0.0575821756770246	-0.22676059558765352
-0.25444152633675965	-0.7582798192505213	0.1483119299408188	0.647046052544555	0.1531413441961886	0.06131100521406799	-0.23349936955904482
-0.2410820849486928	-0.7622440690632881	0.15812631741325942	0.636754121809473	0.1719448759149756	0.06397619003833387	-0.24003623953082975
-0.22659313068543918	-0.76526857798956	0.1674028706962673	0.6267891494541185	0.19200294235940885	0.06647073800274914	-0.2464086877905478
-0.21026051243055122	-0.7669141301814955	0.17643905210740585	0.6168722471095173	0.21265113126062937	0.06773332343256594	-0.252209187839221
-0.1916996442317438	-0.7673060833916207	0.18444744402694527	0.6071939115248597	0.23500029230582442	0.06899914226550417	-0.2574986790752351
-0.1714842778081598	-0.7672866167951037	0.1918442885571448	0.5976822694676949	0.25746562315805255	0.07058561546475928	-0.2621208587672582
-0.14946472902964633	-0.7663074170617649	0.1984100575651576	0.5881379174714775	0.2803540485410844	0.07173642458906246	-0.26648976173570543
-0.12627079842578937	-0.7643293368871866	0.2040180864261975	0.5786383105244565	0.3030079618271698	0.07324617876455135	-0.2697403865345777
-0.10428065854324942	-0.7612016085532392	0.20969605115801682	0.5687500810469809	0.3258141964689632	0.0747816835871573	-0.27299184857163683
-0.08252858872080694	-0.7574213771815287	0.2153356349398148	0.559080388153645	0.34852271714576316	0.07642415124426341	-0.2764243318125027
-0.06219105174834933	-0.7529472387365708	0.22076682766794434	0.5494257374330199	0.37212311507330453	0.07769941928913239	-0.2801391744181508
-0.04175148035094426	-0.7471161100073722	0.22580523806317876	0.5394576550675725	0.3964287325060706	0.07871672304274677	-0.28306196825358515
-0.021636685819819784	-0.7401658122779053	0.2311345757189717	0.5302207838717377	0.4213042954876052	0.07889771503881143	-0.28615058961982126
-0.002581822849690135	-0.7327522631647919	0.23682495758038524	0.521275716965201	0.44613360098424687	0.07914883202951839	-0.28802870480728965
0.014694819143659624	-0.7248004880481858	0.24294768450061283	0.5128138591140619	0.4716069719606605	0.07862988566205129	-0.2902570973633803
0.03124981823306089	-0.7152635635782703	0.2495087748080681	0.504245898400651	0.49782083956517437	0.07697111610409929	-0.2921845598297783
0.04692243209793731	-0.705688443101722	0.25657736852488344	0.4961861156036714	0.5239158765580808	0.07580517349454875	-0.29421162833666187
0.061223923246478074	-0.6957769362738947	0.26432533732045554	0.4878339426580254	0.5508426414612898	0.07423946220128332	-0.2965721714986096
0.07536028207711626	-0.6852792731413262	0.2720329234113274	0.47928166699479857	0.5777312055215692	0.07245710795199926	-0.299078299220658
0.08940877556004315	-0.6745369265630567	0.27956001424470905	0.47036500431483386	0.6046441990128287	0.07036072665504554	-0.3013293537929268
0.10285122589539	-0.6629959444357857	0.28698122548800153	0.4615390370670139	0.6314143832031772	0.06871997476618125	-0.30346795545379984
0.11519995189598406	-0.651503475471803	0.2942655553262579	0.45283088487956774	0.6570115927665714	0.06736012309962235	-0.30663328893243097
0.12591423264038368	-0.639315029241891	0.30120472545178106	0.4440177295399272	0.6814094391274989	0.06607549664936592	-0.3096025807308886
0.13640350792711164	-0.6272529887699949	0.3074044794221608	0.4355503723059501	0.7058173710423521	0.06474126317369748	-0.31430149924589174
0.14706442218351434	-0.6156289928615609	0.3125385519010118	0.42705733050555367	0.7294147515295593	0.06411842507703953	-0.31919394161260173
0.15631902160568448	-0.6051948069255805	0.31663743678445155	0.41911315947468697	0.7523054976770727	0.06412584312422559	-0.32448277825111027
0.16411817375536428	-0.5933039313721301	0.31966813262710003	0.41106866931772956	0.773666526829451	0.06352649230910942	-0.32964286390975045
0.1703098358535811	-0.5816970204752259	0.32243379691667107	0.40343968364238403	0.7926197776673811	0.06347253212579546	-0.33475113353095354
0.1752563402060244	-0.570956316264597	0.32447826001858304	0.39675492661346823	0.8104567586571461	0.06266623208657524	-0.3391318005557589
0.17939915929939906	-0.5604165576450993	0.3256697486671891	0.3906323691123777	0.8266241540644805	0.06108325604003455	-0.34351123086054997
0.1828910301277907	-0.5511484898441116	0.3263245733766117	0.38528734047077545	0.8405178871041245	0.059104816863554205	-0.34722592844925926
0.18560657884009343	-0.5428738197046913	0.32637365175757216	0.38075518901560584	0.8533089094832957	0.05638323817481898	-0.35052666929566656
0.18838397665084847	-0.5364148082023532	0.3258790243524037	0.3768748937176598	0.864967306658919	0.053712850186237615	-0.35335833202762373
0.19034194813907931	-0.5304751800007649	0.3248195213980864	0.3730850697102376	0.8752245419793261	0.050466822531547606	-0.3548427775725496
0.19125220519600492	-0.5244522811574881	0.32351253532451957	0.36934176649933126	0.883844239678348	0.047136139505479235	-0.3557938986819959
0.19166668920290894	-0.5183894347027721	0.32169227587423493	0.3654016890304967	0.890538753270033	0.04422100258347113	-0.35622003175808387
0.19087610214019	-0.514215388079737	0.31876208022829094	0.36182214656176487	0.896004912909238	0.041436576414404264	-0.3559202040171066
0.1899392579554631	-0.5108951741270149	0.3145156698699147	0.3581368855931858	0.9010834764043814	0.03842017587113489	-0.35590232560286
0.1879883751059396	-0.5078929049571684	0.30938250498812336	0.35441654888657365	0.9048261929320328	0.03595071101151768	-0.356598495267311
0.1846118201052637	-0.5047582717090516	0.3039878898523305	0.3507800237968856	0.9074105721248701	0.03350909465957043	-0.3574316605591839
0.17989179283219844	-0.501386249381029	0.29754577580304975	0.34644084572857453	0.9099384018556919	0.03073685827762431	-0.35876249189515236
0.17356248923464426	-0.49769765583015546	0.29066938731503306	0.34139237140917716	0.9111775491173185	0.02809289137695696	-0.3599441454549521
0.1650297672366788	-0.4940199468408238	0.28265184252766756	0.3354020507444917	0.9110726194283294	0.024908648162090208	-0.3609901306493005
0.15605379219878004	-0.49067561971396556	0.2737009894681364	0.3287020708217465	0.9090470960841563	0.021442509676351425	-0.36147715886309373
0.1456834255878158	-0.4877760320922307	0.26384442399223135	0.3213629748490584	0.9055002816201596	0.01807798376749637	-0.3620078347414291
0.13490659231583527	-0.4849394165625554	0.2536288943225383	0.31349582637790435	0.9004548106385689	0.014261808056205832	-0.36217510138879433
0.12386037703195849	-0.4823868407098909	0.24358573793516247	0.3032638166182428	0.8941535431750965	0.00969893882807072	-0.3625809788067306
0.11143602313520104	-0.47914597724435687	0.23318273547589682	0.2912145685445623	0.8857280222745536	0.005166819662633399	-0.36240373755250205
0.09822800670739032	-0.4755284862727538	0.22358769144850857	0.27818110944360935	0.8760551606830181	0.0009289322240351762	-0.36150404625960886
0.08498590051304092	-0.4724950142819318	0.21384196240378842	0.26412174982631575	0.8645676921349525	-0.003019872758963236	-0.3613498274501918
0.07107243730919222	-0.4701763866476531	0.20427696799403644	0.24881731807085972	0.8515845405800598	-0.006277509400731849	-0.36159485422118004
0.05689788211189781	-0.46948266994102783	0.1943336086911918	0.23232076862894108	0.8384662454768482	-0.00860856848954055	-0.3623060041681398
0.04251955325073406	-0.46922107088449877	0.18518313510988918	0.21497279423551457	0.8254178529732533	-0.010410704161795245	-0.36348604243692634
0.026996162638473986	-0.4701223633203162	0.1761577811359213	0.19701964302526115	0.8125539863714444	-0.011553059463012633	-0.36560762289113197
0.010308662842680338	-0.47174458894535987	0.16789473645800096	0.17880555985126362	0.800052025403525	-0.013194446277122579	-0.3680793380045776
-0.007160636486639574	-0.47420250192921537	0.15980918306729688	0.16042877140990208	0.7878998380250829	-0.014882152727109911	-0.37129593034714353
-0.026590051812613202	-0.47710182734151585	0.15176631135843174	0.14191026707671822	0.7758177421766964	-0.016007360404926438	-0.3743992319465165
-0.046820728151339426	-0.47999419717663	0.14408828640659577	0.12358472684743915	0.764913404378177	-0.017623629520604554	-0.37795502926588026
-0.06753122644668749	-0.4843874918324919	0.13589035886310516	0.10441237880749492	0.7536659520764928	-0.019475057834669542	-0.3819470288471038
-0.08822861193627048	-0.4895468475701526	0.12731019189424875	0.08481521180004764	0.7428838982569524	-0.02142061765622372	-0.38557437800514416
-0.10916372011808403	-0.4963047502549462	0.11889492308072047	0.06565804016154679	0.7318145395708571	-0.022858123674257932	-0.3889486050989425
-0.13058122311872725	-0.5040597970396203	0.11077126049425613	0.046739102581567736	0.719135135601433	-0.023942471640638098	-0.39195391671290897
-0.15211320800503053	-0.5124077255028405	0.10200109046867416	0.02763376313704763	0.7058457477602259	-0.02432454312794006	-0.3947440979949407
-0.17358196504269457	-0.5208563459105607	0.0935768172212329	0.008621386352230231	0.6920340888703025	-0.02479550206217331	-0.3978510694893658
-0.19411068882667132	-0.5295876528445373	0.0848490930387761	-0.011157192015551563	0.6775720551877351	-0.02406902103699286	-0.4003112155799139
-0.2149184135667896	-0.5396841078558832	0.07542090482675626	-0.031257291761007125	0.6626010775065613	-0.022215899072531204	-0.4021758686879085
-0.23451179069086764	-0.550220975879091	0.06568946634753697	-0.051665166251319304	0.6469630230727313	-0.019527101462516506	-0.40370895749197044
-0.253624802988634	-0.5617146899320965	0.056271780022453984	-0.07188841560200003	0.6306286664407539	-0.016369031949946974	-0.4042168520505148
-0.2728257718549465	-0.5737084534589324	0.046512646112678	-0.09160022490145399	0.6151046494946337	-0.012503290200792988	-0.40364988459786605
-0.29161361122336793	-0.5859023490526369	0.037003069383462546	-0.11034502525171275	0.599877835729242	-0.008117736178159713	-0.40237869954586286
-0.3102723061654167	-0.5987479318335714	0.027505840857116562	-0.1292647688454947	0.5835549058887983	-0.004483966803322394	-0.40055595276389117
-0.3282741224181126	-0.6113471446583038	0.01787281250377219	-0.1473973243232557	0.5683089711605505	-0.0009432464793107595	-0.3978831830299928
-0.34560455144017527	-0.6246697766642458	0.008771217279424332	-0.16486892530970604	0.553511713894663	0.0027759091257309916	-0.39374285218504135
-0.3625436456949256	-0.6388012978428821	2.9749212344557657e-05	-0.181766986890589	0.5381201770655513	0.006272108706364972	-0.3880491514191105
-0.3797267521223435	-0.652881507326976	-0.007439916477812706	-0.19667727167528692	0.5222977219858311	0.009111534061000712	-0.38165017238916193
-0.39580152364837684	-0.6659677628249645	-0.013038739853303451	-0.21032447446417601	0.5061939282729471	0.011250818694956803	-0.37435115361829874
-0.41100172576001326	-0.6801553996320266	-0.01747705327308747	-0.22215165279329224	0.4901112855377114	0.013351521419028303	-0.36698156953776045
-0.4253099712890088	-0.6947385713397031	-0.02161311718277909	-0.23228223617993404	0.4741877058600306	0.01519219895681248	-0.36034497595952114
-0.43808248029595453	-0.7088848413845126	-0.024527735693047267	-0.24100716504695718	0.4583297113641398	0.017169868299791655	-0.3540777690217547
-0.45019999698579916	-0.7226427158708513	-0.02625918619953544	-0.2492196608111768	0.44158919308264966	0.019019060094357297	-0.3473523549789257
-0.461101507919899	-0.7353230318561437	-0.02740913893004563	-0.25623193384715376	0.4263764776609702	0.02043160667008899	-0.3411445776845211
-0.4713920243976052	-0.7471256830055607	-0.027318791531105516	-0.2620149895891065	0.4106880968719397	0.02142813476958339	-0.33559079405638476
-0.4808564626633629	-0.7578466320893672	-0.027256943544149814	-0.26707219984649827	0.3942021932109696	0.02186166955342523	-0.33160229729888163
-0.48906479761492216	-0.7674223665509871	-0.026821660298098203	-0.27051003868099543	0.3778307908993225	0.022894295700903802	-0.32924841679746863
-0.4958108783491011	-0.7774455000709131	-0.026013060764530513	-0.27385804777919015	0.36153634729373396	0.023791415739778866	-0.3279064694523205
-0.5017452033935615	-0.787882630024747	-0.02548775380219103	-0.27650503186327835	0.34606887384726703	0.024143560982205423	-0.3273097139822284
-0.5069420736443023	-0.7965910580507067	-0.02393405626207902	-0.2787906705394003	0.3315685510515103	0.02387088439279563	-0.32693448589349755
-0.5114811595439288	-0.8048996415928732	-0.020944223936071156	-0.28072358422429655	0.31702969621646326	0.024031825122282857	-0.32604966696144044
-0.5149918757179908	-0.8128981571135648	-0.017220747923898022	-0.28262101909782245	0.3017478660827274	0.023660599009248495	-0.3255698891813337
-0.5178711245018326	-0.821465213629234	-0.012702979988744032	-0.2834986634633435	0.2867630687700686	0.02356077612076512	-0.32563811835945045
-0.5194771580931825	-0.8305459249700179	-0.006860351761340399	-0.2837525775304619	0.27065721671264537	0.024299885331092903	-0.3254475334115149
-0.5191204876941738	-0.8400464605448797	-0.0014910483798908514	-0.284279842843742	0.2560684042303192	0.025983180002052977	-0.325298990559667
-0.5176243716125963	-0.8500015918695123	0.005021289217359155	-0.28456318688492566	0.24272033328459416	0.02815498956663632	-0.3248171085836291
-0.5163330741157082	-0.859797412128726	0.011649464344267169	-0.2858032862612641	0.23166406472343734	0.030401781792891595	-0.32396125839650153
-0.5143886824370505	-0.8691485874497032	0.018229609683022056	-0.2872005088522752	0.221668548482096	0.0330691272947244	-0.32338191822887397
-0.5116308869487433	-0.8782793254601374	0.024963930107211624	-0.28847513543920955	0.2129736484086225	0.03686493275741987	-0.323376305308185
-0.507988549060936	-0.8876448742735814	0.031238540633204553	-0.2890496927946525	0.20404971810432448	0.0417589056097193	-0.323575543700779
-0.5029844435584222	-0.8974624158146652	0.0372550471642899	-0.2895538014038064	0.19626868875079823	0.04652447938552577	-0.3243908412233429
-0.49757328431661485	-0.9080222500609937	0.04244577569365207	-0.2900856361211311	0.18942289944156213	0.05137367409292021	-0.3253315639731426
-0.4914209140509722	-0.9182148574132394	0.04703429802757066	-0.2917044106987824	0.18430293849696908	0.05667541334249479	-0.326346019751316
-0.48537414551986036	-0.9284664420315407	0.05116062890757676	-0.29320654861233336	0.1809843868630423	0.06178833520918468	-0.3268719120149606
-0.47942891813693744	-0.938608022911748	0.05564174546037007	-0.29412386861690226	0.17786522970062157	0.06595508974661098	-0.32714136912922226
-0.4732154657250527	-0.9490360207882389	0.0597846541384927	-0.2949409153042958	0.17448113237707824	0.06932202322727428	-0.32719759448008473
-0.46664391052029663	-0.9605806081941499	0.06394437180739741	-0.2952695915006585	0.17042035586295218	0.07199283501190776	-0.3270535124284366
-0.4603698130168481	-0.9724949537441568	0.0677031164626017	-0.29502045053032006	0.1667542538279607	0.07500236215320072	-0.32692467584372303
-0.4537278202913465	-0.9844537026588239	0.07168543958907037	-0.29463547765726467	0.16249790822500965	0.07763385735317516	-0.32608137951059973
-0.44685165712472796	-0.9963563138367234	0.07525054906310752	-0.29426367340701504	0.15899826911626455	0.07965726448485189	-0.32518184111163984
-0.44021087719205987	-1.0084560996627872	0.07848988853547181	-0.29364702263251546	0.15519107993571987	0.08190499355377824	-0.32397814009035064
-0.433369492258886	-1.019436840425904	0.08218978203005356	-0.2922031807246523	0.15289358889677906	0.08437778656855693	-0.322554470159879
-0.4265050299146429	-1.0300258237125837	0.08568745090222085	-0.28985001283954237	0.15053452531456848	0.08686207393598523	-0.32082227770359817
-0.4192518715985746	-1.0386739104167524	0.08899296874580775	-0.2877785925864764	0.14930269786098763	0.08952315040137698	-0.3189470970852753
-0.41171679015729146	-1.0461445154687379	0.09219477608077417	-0.2860790561896927	0.1487811581032272	0.09215424540917577	-0.3172681012815616
-0.4037478141150507	-1.0524859336882446	0.09476892614006478	-0.283842159173158	0.1491902186331595	0.09507989162836768	-0.3152231964416633
-0.3947997378757325	-1.0569252571931846	0.0969923848301649	-0.281641046297652	0.15046500928602302	0.09836145071891464	-0.31305333146895176
-0.3846122753346777	-1.0605775054301314	0.09899468856408872	-0.27922551037293625	0.15273271220876572	0.10080269815993545	-0.3103106597380187
-0.3738823745979504	-1.0631514555398551	0.1012440101632119	-0.27723914137260325	0.15531105481120488	0.10297053416468496	-0.3077730278401366
-0.3635715427616436	-1.0655231960007585	0.10378531365126376	-0.27503492783936473	0.15853205655145441	0.10451186345118058	-0.3051197702087594
-0.3529721559049248	-1.0666403032739866	0.10588279325295565	-0.27288121002185384	0.162374559707566	0.10586587657052723	-0.3029306471693804
-0.34258086342721145	-1.0679303137730234	0.10847320305964503	-0.27090166056337683	0.16589190254458	0.10680048380894641	-0.3001028043546224
-0.3333261580077119	-1.0698831459106435	0.11105355004815173	-0.2697042129061077	0.1696852749960762	0.10654622942676406	-0.2971799302623054
-0.3232937393993666	-1.0720437220887087	0.11367867094141686	-0.2681804587837578	0.17344621006363195	0.10535409744836954	-0.294066091349865
-0.3135688826987024	-1.0744054484018988	0.11660420849479666	-0.26762336630298056	0.1777919239712393	0.1038816235076386	-0.2907511370068545
-0.3040899060704275	-1.0766767573095206	0.11995422919993093	-0.2683162370097093	0.18279590555708305	0.10217229771472751	-0.2881096419916414
-0.29529218107395316	-1.0791436636165384	0.12300096991841819	-0.2701855538286984	0.18827060620328076	0.10082796322976977	-0.28537012923168886
-0.2869077927845306	-1.0806844935064246	0.12543628522414718	-0.27394227528548154	0.1935888079645615	0.09977322796346424	-0.28280321379574036
-0.2792766076736321	-1.0817947169034483	0.12621230203016226	-0.27927554362493834	0.20003079272585095	0.0987219505433101	-0.2801644690856093
-0.2713266871600686	-1.0820953948692933	0.12587228810874268	-0.286425341351827	0.20663243447686858	0.09787754649308751	-0.2777084532810497
-0.26388631633836307	-1.081530505245788	0.12485152084613843	-0.2955175192431077	0.21313266994550076	0.09713384071811221	-0.27422686518660516
-0.25664602736082276	-1.0806655511546404	0.12278396768025424	-0.3067325117989611	0.21808639713682118	0.09623176397075428	-0.2714719621706418
-0.24957620647221151	-1.079107867341958	0.12034174754175306	-0.3186331812717687	0.22253284815484348	0.09628508618989604	-0.2688659481939231
-0.2445457113233254	-1.0769936000484763	0.11734694751499211	-0.33248374044976403	0.22536445106745645	0.09732936165663077	-0.2661262440509919
-0.24040864208005233	-1.075290939164815	0.11281127381410798	-0.3479428290698246	0.22714745366354847	0.09882112339034697	-0.2631468004319108
-0.23739039474607904	-1.0738401458872842	0.10785119236499532	-0.3638986871369981	0.22798217660923908	0.1004050707455049	-0.25908118147003384
-0.23558880368006538	-1.0729363614094454	0.10250137068290884	-0.3807529600769043	0.22749167576014706	0.10091327243619598	-0.2542723264310753
-0.23521908063312158	-1.0725892248296818	0.09700126419671898	-0.3980951327227291	0.2259174065163448	0.10098353649294715	-0.2490436387609001
-0.23621565240770145	-1.0723448195982412	0.09172246609380659	-0.4160541031467577	0.22262246440919606	0.10022284602326291	-0.24370473065386294
-0.23836347590328696	-1.0729079402721537	0.08532315267487184	-0.43472740765079415	0.21847132363401994	0.0992731244686888	-0.2378560432886244
-0.24064078914548698	-1.0737902127845211	0.0773124435578123	-0.4533127099160061	0.21380032558663248	0.09758363663949148	-0.23272161980414033
-0.24380467669317146	-1.0739191837968063	0.06805007857799471	-0.4711239548370985	0.20986450617838812	0.09607892998582523	-0.2266951640770647
-0.24682609359522129	-1.0732237162076266	0.0567182263298841	-0.4894868926595224	0.20587931753346503	0.09404682508924177	-0.22077284629735017
-0.25022476752080036	-1.07289051965081	0.04356796817566655	-0.5078753506764605	0.2019971094211617	0.09137175511413995	-0.21516548874091831
-0.2548618322580023	-1.0723895835995054	0.030671598345611832	-0.5243933616870683	0.19659069363470066	0.08789383631917017	-0.20980051052516122
-0.25992752055865687	-1.0715706918532963	0.01663417002641008	-0.5401201562832068	0.1905256117016777	0.08399078259015892	-0.20489843138501262
-0.2651283075301767	-1.0706903180888467	0.002791905228259565	-0.554368693579566	0.18333430373004264	0.08055280195119152	-0.20063165831775942
-0.2712284963090277	-1.0696217107599642	-0.011481958235972515	-0.5674676058967275	0.17550621824131107	0.07709382144608527	-0.19632996769139896
-0.27794818969733626	-1.0691523528931948	-0.02638447386424384	-0.5791291368041723	0.16672676044237938	0.07401554501859314	-0.19166550315353179
-0.2850796319060087	-1.0687396544729937	-0.041429112568038225	-0.5892050944827033	0.15703994142583488	0.07063968488138574	-0.1873525081524463
-0.2935836901433356	-1.0681913229372386	-0.055397046311405226	-0.5983203104612937	0.14592141232787034	0.06750116159918683	-0.18238635056764663
-0.30281341363662373	-1.0676125584763267	-0.06926187369804651	-0.6067864630764002	0.133953613155025	0.06443132228800917	-0.17728565715339267
-0.31264799031577	-1.067180176298373	-0.0829624612441629	-0.6135494487184058	0.1210662793090112	0.060847617477475135	-0.17148566473217927
-0.32243891168752215	-1.0657198249455	-0.0962572449676544	-0.6187007193305655	0.10801141220439647	0.057219820197174184	-0.1659093860649206
-0.3316311272234195	-1.0626212171690887	-0.10998973278089945	-0.6230828357713633	0.09536237145442131	0.05408014434950868	-0.16004537828105184
-0.3407292448802254	-1.0582975342080623	-0.12339227027034576	-0.6264205132404004	0.0822911024679249	0.051450241809826644	-0.15415077657892676
-0.34940878178515644	-1.0516946575277994	-0.13660353104673603	-0.6291801773048826	0.06932613690839312	0.04935809916474761	-0.1481618547920688
-0.3570946834309152	-1.043425445352685	-0.14885364856840885	-0.6317445424088747	0.05535615438007214	0.047808096249240525	-0.1420511059533738
-0.36459853935111386	-1.0333969367317888	-0.16029527697897386	-0.6338291180535675	0.04166834898225552	0.046779438643443194	-0.1362284478951997
-0.3710110246794728	-1.0221680324493352	-0.17015238389381185	-0.6352903899442149	0.027735916739622016	0.0468186452424012	-0.13017919107149412
-0.377094483086702	-1.0106148319628159	-0.18001938027053455	-0.6360973694092723	0.014344066237722539	0.048207814917895095	-0.12459519652319333
-0.38228298518447257	-0.9981662975681437	-0.1904732256256016	-0.6362447244145221	0.00019970155916603817	0.049323755792109195	-0.11904939859310609
-0.3872263518182081	-0.9848450936983042	-0.2004939094589164	-0.6362685777383904	-0.014358114967194788	0.05075469026174023	-0.11392785284748118
-0.39146734817252127	-0.971549942994237	-0.21117058964595528	-0.6357852357335981	-0.030496017737367872	0.052294558475587616	-0.10872094072768067
-0.395533688839541	-0.9584956757358838	-0.22186071871984223	-0.6347037202943122	-0.04710833812110566	0.05387523624837638	-0.10388800137757408
-0.399888906525127	-0.9447813351613769	-0.2322218814975051	-0.6333438789585922	-0.06426949096029336	0.05545748927112652	-0.09948864055132843
-0.4044151324687869	-0.9313364868696965	-0.24333968909329973	-0.6321464767024475	-0.08191319705482941	0.05695911082642044	-0.09521269031733279
-0.4095933954330222	-0.9177304072110588	-0.25549834474257005	-0.6304482361246111	-0.09966101942903269	0.05851921441573668	-0.09186890193696143
-0.4141582147199221	-0.9045994672111424	-0.2689281783415095	-0.6279511144514451	-0.11667700451650148	0.06007606945906736	-0.08911691935393734
-0.4190149081746495	-0.8901504341494296	-0.28342791543541757	-0.6254017843703167	-0.13351788927016447	0.06134422275804388	-0.08623009273260501
-0.4236295723509712	-0.8753253165398717	-0.29824478721802644	-0.6229753574213603	-0.1509015085488524	0.06158136392034319	-0.08352488616284676
-0.42732136597361603	-0.8597750853701935	-0.3126832008546875	-0.6206727603180491	-0.16771814077571184	0.061670097937629564	-0.08225436224484041
-0.42996240429601296	-0.8435612876076507	-0.3265640843375632	-0.617849844618557	-0.18472628659757107	0.06233432559036206	-0.08204967899518033
-0.43303677084343084	-0.8262486434840602	-0.3395851984285426	-0.6144567921858144	-0.20025874969433438	0.06410560706388577	-0.08251199088549092
-0.4356348704607059	-0.8086065658057464	-0.3526527990808477	-0.6103947324141088	-0.2156108618251314	0.06555203077752286	-0.08300100155091113
-0.43723672275268555	-0.7912046527706386	-0.36661381584937697	-0.6060374871013983	-0.23080902797974479	0.06680315548570154	-0.084066886650213
-0.438240251575597	-0.773061978654082	-0.38015021821051126	-0.6007672373693963	-0.24480183163633573	0.06835979001306755	-0.08544638867917242
-0.43829213344382767	-0.7554580491286927	-0.3934316312790486	-0.5942706925875949	-0.25781877094669836	0.0697630304961104	-0.08675481609445085
-0.43781153306029086	-0.7373115520266029	-0.40548369006115753	-0.5867837934298611	-0.27172179689234877	0.07093327941218165	-0.08814995620429053
-0.43718079781883723	-0.7195704060168703	-0.41644502511067405	-0.5786739261204175	-0.28556887369906647	0.07202164184271326	-0.0901079386003316
-0.4358049073667414	-0.7012838341437443	-0.4259512953442448	-0.569357628217454	-0.29864603516921284	0.07322966133862638	-0.09240899971794178
-0.4352717606086073	-0.6823832191312618	-0.43466085921518705	-0.5589550195305348	-0.3105046693246227	0.07478472831082057	-0.09407098251914396
-0.43498443334112713	-0.6640873410177207	-0.4432808053588997	-0.54829217425404	-0.3212714559686281	0.07578004240998949	-0.09575881309274602
-0.43371124571532194	-0.6462655501590683	-0.4512602260967699	-0.5372383153265576	-0.33174045349670855	0.07598917379778976	-0.09735733792689602
-0.43203327004239545	-0.6275425572489302	-0.45798888978725916	-0.5257294886742051	-0.34165611035504406	0.07661724722827243	-0.09909070233883231
-0.43024874424510295	-0.6078631309476774	-0.463222748917246	-0.5133180726002675	-0.35031170212599905	0.07757636219541353	-0.10089623510267494
-0.4281448171343146	-0.5872293561495452	-0.46721782082206104	-0.500390257618063	-0.35866267371100174	0.07865708829792231	-0.10309402339609991
-0.42617674723124543	-0.5656295536669982	-0.47008118834587775	-0.48717711097796	-0.3668220270230744	0.0801924482751508	-0.10565513611966126
-0.4233649286129063	-0.5433966797009504	-0.47218446074481074	-0.4737026130434979	-0.3742141756802673	0.08219461668769684	-0.10833196914545766
-0.42010550784832557	-0.5201519885566616	-0.47270875727655426	-0.45919477238393147	-0.38166683196875295	0.08428309736460604	-0.11164633316800444
-0.4178993356395915	-0.49644537591389243	-0.4721299182802938	-0.4442582949104699	-0.38930781045718493	0.08643805730090544	-0.1149884478123162
-0.41536027930710107	-0.47323403890295473	-0.4704628987063701	-0.42971868715409517	-0.3971862350457714	0.08816565554864211	-0.11893540364764868
-0.41297549445483894	-0.4498912410415165	-0.46706333017517265	-0.41494096478506015	-0.40547006144854564	0.09043735985237816	-0.12252842567784968
-0.4110427633505862	-0.42606630698621045	-0.4625825378409201	-0.39968386358000085	-0.41252182941991106	0.09277898623284304	-0.12619811800080094
-0.4097808298347402	-0.40184456541587277	-0.45771581426159236	-0.3850012785829499	-0.4185400461797443	0.09527945380652966	-0.12934645597668556
-0.40893105274927755	-0.3772558124434531	-0.45179636719529476	-0.3712960834665923	-0.42476757216053407	0.09772877295707548	-0.13214170451099277
-0.40772383607812157	-0.352072176558297	-0.44594058179173207	-0.35779732867729375	-0.43161814606567944	0.09932967864622932	-0.13448858645302142
-0.4058585775858725	-0.3262327464851759	-0.43907304447523005	-0.34503251242955013	-0.4380376837722998	0.10024666385497999	-0.13731092652701238
-0.40482970896749493	-0.2988645841023475	-0.4312044340539938	-0.3328337706842123	-0.4440403689495077	0.10040613780187535	-0.1398570182662639
-0.40424584380993656	-0.27027145375276457	-0.42246557061419754	-0.3217976155411532	-0.44811883484995035	0.10062007553724284	-0.14175450534205397
-0.4031583194078051	-0.24088126846848168	-0.4136717283205668	-0.31133654280307277	-0.45088130235463686	0.10064206974833703	-0.14368454095237304
-0.4020387053507889	-0.21084336424305503	-0.4039396214643244	-0.3007080597360159	-0.4532800643458593	0.10065747965851539	-0.14534212461801138
-0.40143722168416707	-0.1798815609592058	-0.3929381392273841	-0.2903931704768042	-0.455122336388213	0.10024909184957193	-0.14681500998003982
-0.4013847579072325	-0.1487525338072775	-0.38050101985145457	-0.2811126958262277	-0.45805956937638803	0.09966721716015783	-0.14809672267167734
-0.4014341288464277	-0.11784926749408459	-0.36630882929121145	-0.27286545473974144	-0.46151125490879813	0.09867283525924869	-0.14960249672941933
-0.40166913212007094	-0.08774234151902267	-0.3518329224681799	-0.2646053296706196	-0.4645873267786892	0.09741508445285707	-0.1511727684842094
-0.40314428132949076	-0.05866858210824884	-0.336710926658315	-0.2573281513816352	-0.4665205173985584	0.09552789157987356	-0.1526642334321557
-0.406160412932582	-0.030765618961758414	-0.3217657276635747	-0.25087646147039167	-0.4675102189060002	0.09249767044208672	-0.1532960878682973
-0.4093272713176641	-0.005024218188552906	-0.30671712253695077	-0.2453820814951302	-0.46815671841947665	0.08861897973086423	-0.1538413382324022
-0.4136989996221402	0.019260337350040575	-0.2919294615787346	-0.24041883120475233	-0.46945728028780326	0.08265921382604907	-0.1545306625513115
-0.4189514704001881	0.042506119665620574	-0.27635874572000685	-0.23579245510121305	-0.47122021972965455	0.07469157745802209	-0.1552091604003888
-0.42585616490142364	0.06474730975475326	-0.2600034556041309	-0.2319299821649582	-0.472976710068049	0.06556548002774704	-0.15607344418499347
-0.43390351171791897	0.08638713878758655	-0.24355753735315194	-0.22900655414263	-0.47429328937366433	0.05530016373572323	-0.15729844647583127
-0.4431595222797201	0.10753896540779379	-0.22627632128016914	-0.22627264089707966	-0.47502019336863355	0.04427793550806024	-0.1587363385172792
-0.4534441302473383	0.12767534526614377	-0.2090416302360605	-0.22387792378678883	-0.4755809907744711	0.03241581149563246	-0.16017537588742983
-0.4646040308309948	0.14611442718737486	-0.19109568174542496	-0.22250235503646154	-0.4759223477930339	0.0196957227857601	-0.1619385746723502
-0.4771409497038196	0.16304855219524417	-0.1725578295488873	-0.22017498676168823	-0.4766476797771079	0.006880627561363241	-0.1643210640112617
-0.49031601316203743	0.17886944500505575	-0.15287505182490743	-0.2172695621809005	-0.4783591005125252	-0.005948520855076543	-0.16602994663574014
-0.5047720202596468	0.19461399790651182	-0.1321249880920798	-0.2135253334992383	-0.48078760821050587	-0.018814668826550283	-0.16778793858216307
-0.5196763161028782	0.20932641223071172	-0.1105544163349622	-0.20913055316051815	-0.4831924017529905	-0.031162377032573033	-0.1694913375286675
-0.5347393819831379	0.22318401713272132	-0.08900946387712273	-0.20455743599276566	-0.48536966141508614	-0.04267439178614015	-0.17082478430269368
-0.5505345729167698	0.23615739985682146	-0.06821602646914182	-0.1992390564852558	-0.48827823659651365	-0.053992627042892316	-0.1719928656452465
-0.5667606542698088	0.2488470115101428	-0.04843158528831655	-0.19355850676661307	-0.491667339607368	-0.0650571479379703	-0.1719527295068721
-0.5830903851189869	0.26013860313400816	-0.030101890711512383	-0.1883021625165412	-0.49598875668528974	-0.07711801067746042	-0.17168930124300605
-0.5999072108586466	0.27124320540555524	-0.012452004046687714	-0.18293230843955965	-0.5006777881327409	-0.08895298567794595	-0.1714918541938791
-0.6180778576660884	0.2823842501670831	0.0052600111805335	-0.17643212894529048	-0.5058315453653728	-0.10081404379155508	-0.17044269337626777
-0.6361658561951969	0.29340534740558866	0.022429615232335963	-0.16998764196115324	-0.5119680005359237	-0.11311787149742274	-0.1690089396124835
-0.6546229988454295	0.3036688466338775	0.03895453262801771	-0.16422856927526974	-0.518031054600289	-0.12513398619870889	-0.1675166120868722
-0.67412870565711	0.31261037690845667	0.0544887366351872	-0.15889217308675874	-0.5236516979514537	-0.13654304984339233	-0.1653449737309355
-0.6942334906403773	0.32091975787318283	0.06798756356217295	-0.15374720668903802	-0.5292671994311535	-0.1474165582557819	-0.1624059080818499
-0.7149354181310287	0.32802765701603376	0.08028313112303438	-0.148936712239443	-0.5351672355921341	-0.15816776949770095	-0.15881840320871085
-0.7346701083233085	0.33443094560036407	0.09235534839370589	-0.14414017579226368	-0.5408054187082227	-0.1685509813818582	-0.15424087369599127
-0.753889538979226	0.33998529833775937	0.10406116119558703	-0.13900766122054042	-0.5461808547638135	-0.1785782027121475	-0.1498462731141258
-0.7731535763211514	0.3446238209538934	0.11468896955811017	-0.13328543564767098	-0.5502403289874245	-0.1874016352227165	-0.1447735350993179
-0.791872147908478	0.348329509824938	0.12421343791497293	-0.1270723769826662	-0.5538801509417619	-0.19605170082588122	-0.13883654322694391
-0.8105206449255556	0.35099662688654976	0.13195942511147235	-0.12164832477593225	-0.5574067181435752	-0.2040114278854453	-0.1329836719520476
-0.8290022513749026	0.3521333364459979	0.13830671258592056	-0.1160404616699038	-0.5595797740220746	-0.21108530487029448	-0.12649061049697538
-0.8474745111253401	0.35228853836285273	0.14323464002348232	-0.10923056665532073	-0.5610904746923366	-0.217952954158655	-0.12007410963791919
-0.8650736275222786	0.351586676070927	0.14722965907011987	-0.10207204958667325	-0.5622196306096519	-0.2242894601621517	-0.11406705238425886
-0.8826194807726438	0.3492541252798815	0.15019698696812978	-0.09532383644803742	-0.5629508407436815	-0.23029347945574338	-0.10851146546094145
-0.8996353061863309	0.3461731286269508	0.15266177907223485	-0.0885736288007767	-0.56283198802919	-0.23570182654262128	-0.10300374124416115
-0.9172074960906929	0.3426832950824516	0.15421466331913733	-0.08192339279917529	-0.5620622256422576	-0.24028002393512823	-0.09735329106011562
-0.9352734062739061	0.3380667378650904	0.15507002885244364	-0.0757398673046688	-0.5606440668272998	-0.24466140387057425	-0.0917616121776347
-0.9527860177683191	0.3339019682345336	0.15587084565449935	-0.07005587085831373	-0.5599767473521495	-0.24889041265646883	-0.0865731071473929
-0.9697396921997626	0.3287402865496025	0.15640973132208505	-0.0646653006814763	-0.559403809090251	-0.2530968320416259	-0.08244351671569665
-0.9857610947474281	0.3225694046763485	0.15658665076507886	-0.05901493607994046	-0.5584513139434113	-0.25735097013634534	-0.07865279110785928
-1.002308779282731	0.3155706929766714	0.15667371216728534	-0.05428079763783872	-0.5571549946589216	-0.2610393020159295	-0.07530951770590887
-1.0184143928841898	0.30849005915217637	0.15661951666466423	-0.04990549898505023	-0.5560608037088954	-0.26461089891325384	-0.07196929538457604
-1.0346139649627606	0.30083587276783336	0.15591987960066822	-0.04591418212174014	-0.5551441044913028	-0.2679656051571239	-0.06897929702728774
-1.0506297096913626	0.29290330714342006	0.15465275449690138	-0.041596423589278154	-0.5548416979903615	-0.27129944065614764	-0.06553494479078417
-1.0664287294762613	0.28415355393531844	0.15252211412551825	-0.03757758242781394	-0.5552728113365036	-0.27449794671595273	-0.06248828111588224
-1.082347014940996	0.2748489026818548	0.14978424298471554	-0.033312348183558826	-0.5561392359886743	-0.27802374711837297	-0.060022736093671585
-1.097326278026925	0.26505118268332567	0.14594429682517954	-0.029022501147330494	-0.5578154069058875	-0.2816716160062671	-0.05826118415919152
-1.1128433143107759	0.2533428741059704	0.1409165054006187	-0.02466806235028614	-0.5590225204447403	-0.2853083430953799	-0.05654110518837646
-1.1292256147304578	0.24062643678665788	0.13443977767525422	-0.020115257642801986	-0.5603806937176116	-0.2889021026943922	-0.054445879967921634
-1.1448566216649518	0.22785670455108628	0.12734244370726366	-0.015664077705471607	-0.5616354337156453	-0.2919386496280877	-0.052097606152973853
-1.1587767643989546	0.21517470728912677	0.12042562629000927	-0.010279187788990393	-0.563237377091195	-0.29454613261053986	-0.050012790172267396
-1.1712981994046285	0.2019549680755547	0.11263084093880739	-0.004791314082478168	-0.5646724380934482	-0.2967577398814524	-0.047852462491896765
-1.1830079586048516	0.18852202860957923	0.10418246209816606	0.0013145435937272206	-0.5658772847729566	-0.29906783261403846	-0.0455659242270791
-1.1935007065141345	0.17486023459011624	0.09501691009682986	0.007972192512639116	-0.566328995829837	-0.30083958897275387	-0.04385844880573272
-1.2027975011441865	0.1612070317292595	0.08608518722111852	0.014294553206935132	-0.5666640981057269	-0.30180518239072507	-0.042119048444653334
-1.208609179890214	0.14704322975853085	0.0774221169767205	0.020015966525742904	-0.5663653666345876	-0.30086729999992123	-0.04050211480329183
-1.2122340501447288	0.13269054227317126	0.06955422008974708	0.026942454652284134	-0.5652017397600951	-0.2982244575919726	-0.039014329879741086
-1.2124117496308087	0.11990907819408916	0.06312607150560637	0.03424520563150088	-0.563164602007464	-0.2939675243400751	-0.037387491724888595
-1.2090773012098173	0.10908973711747352	0.05915841445455375	0.04264783268833225	-0.5595802000822977	-0.28766982379277317	-0.03551950615369205
-1.2034677731437373	0.1004053282956251	0.05768931829941987	0.05197308347150834	-0.5550701347711094	-0.27958555001336083	-0.03303531374190969
-1.1943559252918836	0.09340729027767372	0.058900939772882986	0.06139718406379485	-0.5483152504592846	-0.27009493380830063	-0.02919189440029084
-1.1815818817761503	0.08860334062641806	0.06367355587473464	0.07211942731594528	-0.5394657965904176	-0.2584077867696298	-0.024681880864277465
-1.1638215175530795	0.08630549942516658	0.07193356681229292	0.08409062066123842	-0.5283148513394025	-0.24376088525807407	-0.018304224213356535
-1.1402556485580915	0.08745133145220169	0.08475650994511309	0.09780627010442924	-0.5141448092728869	-0.2261691596936025	-0.010026419861715555
-1.1114460840947855	0.09252386809979513	0.1018193453154852	0.11499358881851125	-0.49602262408933334	-0.20584376565220658	0.0008252510426946247
-1.0776466480467952	0.10214454694512981	0.12324827659077392	0.13485744177312997	-0.47346625534444065	-0.18313613847521135	0.015215418999661157
-1.0384082342425016	0.1159878737747444	0.14987994884109676	0.15638312433444485	-0.4460297944168969	-0.1575741364937075	0.0329351129231122
-0.9927992373796157	0.13360533940750613	0.18104896997649297	0.18105060811340112	-0.4131788863537619	-0.12850375610646125	0.05391115132006699
-0.9413808668035297	0.15491908740547852	0.21659485521465702	0.2085387530544982	-0.3751430371317677	-0.09633732122953283	0.07769978167655388
-0.8830295976654632	0.18023436612710605	0.2559588327108493	0.2385482211620017	-0.33238116329475803	-0.061135960008462935	0.10479175391912504
-0.8184299073849683	0.20932024595517387	0.2992849551921405	0.27116414185406834	-0.2851044655947308	-0.02304256011324686	0.13469114152128653
-0.7477096651070194	0.24306386658137616	0.3460930310745605	0.3064816243094355	-0.23338990983108018	0.01768890140269136	0.16714637196473253
-0.6710136330458617	0.2816204260525263	0.3967219947324806	0.34411125196978803	-0.17726187255230638	0.06049058166507092	0.20179598254815304
-0.5891361359406107	0.3235977214629781	0.45136898919323243	0.3839702208594007	-0.11717219457976935	0.10486587073036346	0.23847873695393176
-0.50193819669977	0.3689808238694304	0.5090976879954551	0.4250672839765987	-0.05415304891584753	0.15125993536526822	0.2764796299962842
-0.4106668656800927	0.4169725596573647	0.5695724064733726	0.468074690340415	0.010870649961449385	0.19911765872507636	0.31476025775044125
-0.315525303601121	0.46734843328913667	0.6316958288871782	0.5127177021524566	0.07732984553716782	0.2480276772792496	0.3546802015579394
-0.21745934117418708	0.5205863063081773	0.6960734979611434	0.5586726532053862	0.14385774928871486	0.2976167451646492	0.3956382590466473
-0.11572462607308784	0.5758959622926398	0.7623341719493497	0.6052830693926867	0.21160286554750965	0.34859490965194895	0.4382329562442408
-0.011036546654455762	0.6330607929388288	0.8305018296755395	0.6536259906300442	0.28101988439717807	0.4000577835296041	0.481803773772396
0.09558568491593397	0.6924133553352997	0.9000910325920285	0.7030607785942844	0.3512386261137311	0.451638259887562	0.526448163374249
0.2037694746907356	0.7542042021917967	0.9706756573357901	0.752249919890577	0.4229384168974548	0.5042219903918251	0.5725150158282807
0.3126045340102882	0.8167609697733881	1.0418906574869282	0.8020824132076064	0.49476528369886025	0.557239918324538	0.6195566033305749
0.4223208078005013	0.8803647674279637	1.113790564266445	0.8523791770145046	0.5660826204206324	0.6107588521650795	0.6680210223744139
0.532314139248872	0.9442455640328324	1.1863479703394482	0.9026220069729171	0.637665950012033	0.6646968249445434	0.717169995521861
0.6426131435650457	1.0075382138377584	1.2595203921827667	0.9534379906421786	0.7097490444506961	0.7184511777923419	0.76703680304455
0.7534717059587118	1.070822690635203	1.3339340622142697	1.0050088691659809	0.7821283407170039	0.7723592407703785	0.8166171556456884
0.8639649635649419	1.1326286687991978	1.4097747504768825	1.0571765678273428	0.8558429529951987	0.8260534803342076	0.8665953043079441
0.9739493591221322	1.1939915793121325	1.4866283843988752	1.10964150255303	0.9295245054070655	0.8794291301259202	0.9167786581346128
1.0839435559511812	1.2553226110920837	1.5644983137715223	1.1625261411262158	1.0032550937242344	0.9327814861207284	0.9671326168336537
1.1941567394048513	1.31555559267453	1.6422661897435264	1.2164198990416426	1.0778007631648117	0.9861628659463924	1.0179779526627095
1.3041260154759362	1.3734657390636502	1.7199851635713317	1.271860485323173	1.1525572489840912	1.039608333844552	1.068995809200585
1.4142789184883358	1.4292254467668264	1.798351001445787	1.3275970435767621	1.2291204467623145	1.092752724274735	1.1196996283741885
1.5236657415093486	1.4835128927361159	1.8768508122827827	1.3834982290069506	1.3072386283400632	1.1461462867055576	1.1695068642833062
1.6327646508523106	1.5372771965975334	1.9554259067250432	1.4405465315292236	1.3863775045300533	1.199179629546484	1.2187034685672582
1.742709693575644	1.5904246354482536	2.033696944747402	1.4975392340610036	1.4664601303737415	1.2519722956985342	1.2669717398732412
1.8523271626809996	1.6438351168211514	2.1116633314402673	1.5549361065862437	1.5475493707359964	1.3050083230945853	1.3141083765486872
1.9626494043157223	1.6982568549121937	2.1884691759114596	1.6129958392891053	1.6284229834143014	1.3582256020162227	1.359531671601547
2.0733557573554404	1.7528656645359924	2.264723834767449	1.6721778405160268	1.7101551664469519	1.411184094786966	1.4028334946380976
2.183143182805649	1.8067716818461168	2.340155022828007	1.7315407458408008	1.7912181469480604	1.4634008012441728	1.4443204302663455
2.292378930782266	1.8602070694062154	2.4147943288879685	1.7910477893800643	1.8703778233035526	1.515355545344662	1.483698808472849
2.4012098234761488	1.9134342077713893	2.489664119134336	1.8504394534369495	1.94746685247988	1.567226214892136	1.5204592241250916
2.5103942656609157	1.9676888826669348	2.5640329521706957	1.9105135043979806	2.0216819539926583	1.6196622362625224	1.555781720741219
2.6196940990516397	2.022349374769361	2.638356239556228	1.970542239861634	2.093500194165434	1.6728029404297915	1.5900250712184383
2.7291598330520768	2.077516758052255	2.712068365630342	2.0311519687249517	2.1643821807158763	1.7264948450271778	1.6235745466781033
2.836075826858761	2.133709891429759	2.785686991742343	2.092823550870992	2.233870316592882	1.7801657789677987	1.6570867370351496
2.9421410894140694	2.189465245731263	2.8590982703608367	2.154609883421721	2.3023908248667175	1.8334427014168038	1.691537946548133
3.0468300430863686	2.2435826303783064	2.931213660457525	2.2158972964432855	2.370328518250871	1.8861960260102764	1.7261877356236397
3.150389276327494	2.2966717578389853	3.0014680945103502	2.2759145559418954	2.4370686914892685	1.9380218999420313	1.761015795559255
3.2529343977782186	2.348708076318934	3.069649150898484	2.3348155548886553	2.5035361215447676	1.9886131447901108	1.796033541695666
3.353916258409453	2.4008722309328423	3.1351593837707012	2.3928548482227194	2.5698122651943356	2.0376013485812234	1.8309566766882
3.4529720725220767	2.452572376071656	3.1973678163410306	2.449431479391408	2.636652420197121	2.084648888077056	1.8657367119121366
3.5484963489739547	2.5037471617204314	3.2564194823077464	2.504015706981699	2.7040778342885257	2.128339023012723	1.8997936217422813
3.640729616344379	2.5534894104909704	3.3108763692262664	2.5566520386321616	2.771554099401471	2.1683226203014887	1.9326502922573552
3.72899625020181	2.6011446179325657	3.361093412966637	2.605724679146129	2.8375897620441664	2.2047543716588747	1.963484385324444
3.8134806973985316	2.646654319377219	3.406036239952343	2.6510940530292717	2.9019595443034465	2.238514476111998	1.9921543026444333
3.892578191850281	2.6902203854277733	3.4447333068511643	2.693311603796949	2.9642070134126914	2.2684764773498034	2.017929582021406
3.964933630490982	2.7320757656107704	3.478675061814425	2.7319218097659674	3.023556482868299	2.295135413566758	2.0413681523757417
4.030207223446096	2.770689349690216	3.507861701884736	2.7678419955704987	3.0794229291079263	2.3183336074544445	2.062747455335278
4.088831297336803	2.806056221894326	3.5333601019578706	2.8011647426036026	3.1335855364194654	2.3390456622971	2.0813817078122896
4.140101706506553	2.837894518561009	3.555622953744517	2.8318492389450456	3.1847479980445064	2.357615978066138	2.0978712335451704
4.183685625787264	2.8655536881350887	3.5752006357688297	2.8599144932424383	3.232591171554554	2.3735382246000745	2.112263103012345
4.2211727473134895	2.888368494365918	3.591647896483307	2.8852548450716524	3.2763840043114927	2.3877226869409958	2.124136318520243
4.25266889864553	2.9079980291088465	3.6060288414944943	2.9079383222073165	3.3163912264060404	2.4005440890024485	2.134445860580395
4.278373221073588	2.9234021608224077	3.6191273891627294	2.9294764051764894	3.354547548087855	2.4119573550245277	2.1434253452961536
4.299410380540641	2.9352800307553717	3.630970282384469	2.9490460210529497	3.3911181949672753	2.422282745922751	2.151364249662632
4.316520415762341	2.944418146027402	3.6428595516426556	2.96745837250063	3.4263638546432547	2.432330832918878	2.1577574454741
4.331330608851825	2.9508252639683663	3.6547622730409257	2.9843286282027868	3.4609424249017757	2.4413400144586634	2.162276629180324
4.342791023364675	2.955113238830268	3.666519697681172	3.0002776108697553	3.4954731865995083	2.449654873041866	2.164909511839319
4.351428630479009	2.957288272520643	3.6782170809266326	3.0143620877903645	3.527018639377471	2.457117261365502	2.1666472503587415
4.35842674491243	2.9569529508466563	3.690936594599056	3.0269591920155166	3.5576931195795174	2.4643748789014306	2.1665453384807325
4.36527519816034	2.9545247778589085	3.7040182132000314	3.03926027181437	3.5875290921496097	2.471277869449306	2.1650399255766395
4.370958702206777	2.9508506994608226	3.7181465093553556	3.0510343628038408	3.6178427859464315	2.4777075498901304	2.162333981537967
4.375497441718174	2.946215584195097	3.733096968904087	3.0624416785843387	3.649725880618059	2.4838993935655678	2.158456805652098
4.37942094547459	2.942541218740681	3.748616010964988	3.073608681506658	3.680838737515805	2.4895144118922095	2.1537454661969795
4.382100831037011	2.940001428282729	3.7650460583685246	3.0851548325090183	3.71036168224858	2.4949464629354536	2.1481646418029623
4.383489801515265	2.9380586231639425	3.7812807230371903	3.095985158907197	3.7383787068400705	2.49982724621906	2.1425950928313675
4.38450267663789	2.9368703537344896	3.796435452317877	3.1067743058202058	3.764510870290236	2.5049046667441197	2.1376387464502464
4.386000527283956	2.937341429197579	3.8109738377553195	3.1168346904723263	3.78898610745333	2.509939501215623	2.132595724285264
4.3872882056284865	2.939369326407311	3.8242375784559695	3.1271960585356524	3.8130890135682263	2.5155771839454575	2.12716577637251
4.389016762892241	2.9436393065820825	3.8367893537435105	3.1374531498868814	3.834925993134548	2.5209534915875382	2.1213270015383334
4.390000322880066	2.950939875660503	3.848621146214386	3.1467168732566195	3.8542240906770067	2.526348245113475	2.115947599760905
4.391129544034309	2.960745130931013	3.859336391184585	3.1559566767523224	3.869434199743133	2.5318927811661553	2.1110802633006465
4.392980221834325	2.9718689265192784	3.8687424272712407	3.1657450034992314	3.880138602989031	2.5370507801936264	2.106343376008268
4.39468734617756	2.9829109132182356	3.876526419692502	3.1760255338262864	3.887969496566117	2.5423615440041156	2.101847428202249
4.396118166563581	2.993947148165176	3.8821587290638173	3.186196509344671	3.8933232831134976	2.547512009104937	2.0982807829338355
4.3978173820184026	3.0044645665949337	3.8861381582723804	3.196389307483459	3.896447881023059	2.551976307416847	2.0957694203867305
4.3989120894748455	3.0151985369724006	3.8895529964693676	3.2069342153727605	3.897019780183521	2.5559773882550814	2.0944216808461054
4.4002742783239475	3.0269937069692787	3.8924892921206338	3.2176070068776594	3.894481337039837	2.5600654860167564	2.0949590799369817
4.401752784037556	3.0400679860991033	3.8949384846422137	3.228292983941608	3.8902079575729873	2.563704862004763	2.096920442439298
4.402542721687564	3.054263797088042	3.8960534511147618	3.2395891131243326	3.885602549265449	2.5673545512686777	2.101151627880336
4.402731823686717	3.0693730459798685	3.89717267514083	3.251793565057099	3.881209756583445	2.5706823018072407	2.1069550670441703
4.401870959092446	3.0851090101264456	3.898584577222706	3.264129922968837	3.878335789518962	2.573346726223769	2.1141237921841727
4.400776175162528	3.1020392026733643	3.9010055812756423	3.2770285223681563	3.87701122174006	2.5751041779308874	2.122828268924829
4.3992372765011325	3.120785067871186	3.9048205821493496	3.2899756796068007	3.876143553334641	2.5754886507164265	2.133053179260641
4.398405511503423	3.1407920607129127	3.9099192632893103	3.3035395538439833	3.8754953198100885	2.574588342454433	2.1437041515286563
4.396895336842328	3.163234305770831	3.9164009933773616	3.3172303190891483	3.875010976392486	2.572790146662294	2.1545263430066086
4.3940840583668725	3.1868391328473678	3.9247447909530218	3.3316436324156915	3.87481417675162	2.569910734895502	2.164910050720229
4.389860387489821	3.210379394112949	3.9343830588803237	3.34716617438991	3.8743458511998172	2.5661853507517387	2.1753942780094424
4.385365523028342	3.233964802975195	3.9456932327942305	3.3634717539419783	3.8733122889186906	2.5623079760000276	2.1859607649556856
4.379908987155417	3.2567156957625447	3.959336181470645	3.379452965103345	3.871141627768859	2.5580456160089255	2.196016674853747
4.373618855461459	3.2791371345739257	3.973757727412146	3.3953523174599693	3.867900777716664	2.5527614230697186	2.2054771408393017
4.36702218375996	3.300134502954361	3.9886348398184066	3.4115409725869843	3.8628974950183985	2.547954768813711	2.2145786041303466
4.357702025339573	3.3197735766111522	4.004026974052461	3.428111343816949	3.855564203517433	2.542769110268885	2.223001055712166
4.346552524964698	3.337199373592216	4.019612530170929	3.44451537349296	3.8462698086048466	2.538133454203047	2.231480336198617
4.334799101307563	3.3519496576325816	4.036294240391413	3.46109872363765	3.835429810924923	2.533220390698432	2.23916945461342
4.323325461034063	3.363531620279508	4.053578952509617	3.4786470309719455	3.8229286669425635	2.5286953122591456	2.246011070157192
4.312772391339437	3.3734690398469462	4.070832801887842	3.4966210175277914	3.809275896413181	2.524049387049861	2.252622615755081
4.302988264917431	3.382067793933202	4.087918607210831	3.5145580277194783	3.7957628319929495	2.5194008435121686	2.2582918039504905
4.292927642375382	3.389574924734218	4.1037938106987095	3.532646674130144	3.780515676864655	2.51350650160692	2.2632841134945005
4.283254850138911	3.396232009742158	4.117302444100385	3.5511749477881343	3.7646119134022458	2.506404663395729	2.267583742121604
4.274726128534123	3.4021201852203786	4.1287563841219255	3.5703390198066747	3.748340002875649	2.498547514659242	2.2717738721239003
4.265837225676585	3.407329873767419	4.1387867785928	3.590674172607152	3.7316246438896163	2.489564992674092	2.2754061071763356
4.2579816896102365	3.4119531295528644	4.146562199495734	3.6118199960125392	3.715264875377432	2.479967853354046	2.278702515355276
4.2508657790841	3.4172978631326716	4.152120032723594	3.633252391010094	3.6977787130972457	2.4693269041983257	2.2803352552334535
4.243281686476754	3.4231391597279326	4.155078003804287	3.655230982409377	3.680475654829964	2.458143666311858	2.282105283986674
4.235191650204532	3.429903472458725	4.155711920931654	3.6764773961821606	3.663040397107163	2.446175671957442	2.284514014113337
4.225817024094112	3.4367451841386614	4.1535687831763175	3.697494336511454	3.646332548506974	2.434101654382839	2.2869711240245203
4.215595042224494	3.443962303700448	4.149203257525762	3.718237613090608	3.6282328443080027	2.42096113808075	2.289524354940921
4.2053444232446635	3.451417980387599	4.142655621422665	3.738595635160676	3.612199237761939	2.407550290911868	2.291333415308799
4.194650192926284	3.4590645232255453	4.133288174714572	3.758389977300883	3.595782839519191	2.3940988528783276	2.293311966855728
4.182684233821496	3.46639622014745	4.122011230586844	3.77752365397438	3.5789064436837403	2.380565021815435	2.2955213648251473
4.170197632327238	3.4748215207483293	4.107743040363971	3.7952308193755897	3.5619549531656	2.3668330381414937	2.298386216984351
4.1574515184727066	3.4834881671359916	4.090437903759113	3.811436282273411	3.5442801753609032	2.3528122930557807	2.3014882476461125
4.144196840812048	3.491049124549805	4.0697091060148916	3.826960894445919	3.5278817700106444	2.3388525248436545	2.3050921977066428
4.131610715850314	3.4982360191971122	4.046157534298473	3.8408028049189475	3.513233256056937	2.3245987720518873	2.3088912372242705
4.118969852439656	3.5052096457586117	4.021036962091108	3.8545392326035404	3.5004796540946344	2.310317429268398	2.31209682893289
4.105984586455217	3.5122378415818356	3.994879981382336	3.8672146480135745	3.4888040767448434	2.2957417263306343	2.3146841619094385
4.092230530938649	3.518941446895388	3.967898033381402	3.8796735888302085	3.479256334218214	2.2815604953816773	2.3173963591018705
4.077477743664143	3.5243017415235807	3.941113351110224	3.8911403292606743	3.4692749192994023	2.2673062103664634	2.3201563394241926
4.0612071843109305	3.529299037049657	3.9154467382289537	3.9016086482046153	3.462060101534032	2.253007962958247	2.323098676856509
4.04404633836783	3.533544854651802	3.8904872421933705	3.9108342957715565	3.457275624890334	2.238825083735721	2.3254448853506045
4.026286908701385	3.5379628681606006	3.866684302405997	3.918603708963135	3.455696298243623	2.224998821633394	2.3279870612243387
4.008183994069362	3.5427470445639275	3.8447093230315477	3.925115411097268	3.4571932340847358	2.2122587941651672	2.3303367089021245
3.989949593901374	3.5496711107984114	3.825547615473088	3.929585476981324	3.4608144573934454	2.1998382297203487	2.33390626069271
3.970160666098702	3.5577417564349534	3.8097228665160134	3.932733580502419	3.4657292009594447	2.1880784740525088	2.3373303752921517
3.9495636191284853	3.566931826695127	3.79592414049257	3.9344616298062847	3.4723115641131703	2.177291061882025	2.341438396043738
3.9296220521094534	3.577241031935964	3.7839590308161664	3.933730796231906	3.4819651305722252	2.1667348588772066	2.346533280255037
3.90897358389137	3.5871347212061573	3.772509742167754	3.9302873090376074	3.494686365549182	2.156488791076802	2.351517023933288
3.8876168771817734	3.5979312990632515	3.7614677602197903	3.925166365043888	3.510270529079311	2.146480738375771	2.357393031245667
3.866846937874407	3.6089918328494477	3.7511811459471485	3.9184439855647923	3.5272735642371615	2.1369473612844563	2.3638030128530123
3.8472646063740137	3.620878443797672	3.740872808473916	3.9107024233217857	3.5445295049345997	2.127123824956977	2.3714839185693077
3.8277045614898126	3.631682551204839	3.7301434265843865	3.9019339238395854	3.5620278360334843	2.1175185606923805	2.3793236807833686
3.8075288805531082	3.6422480097279974	3.718240244418292	3.8912049925651497	3.579592291910228	2.1073743415565054	2.3876017553819393
3.7868428657855606	3.650500662894016	3.7044943136794024	3.878434749519673	3.5973976721844183	2.0969097337745097	2.3953288973629867
3.765595711614628	3.657587759620063	3.688002662891855	3.8635570979560416	3.6155004502135997	2.0868334114197262	2.4036603653409094
3.743952406266095	3.6631113247895035	3.669012222965297	3.846374249476842	3.632855785188226	2.0770160822171735	2.411716977812639
3.7216366117702524	3.668186349736165	3.647544664933247	3.828663077664432	3.6486403421068463	2.0682419187904935	2.42042531416533
3.6996430205688506	3.6734167008838585	3.6252762416265676	3.8103285782682317	3.6634752864203186	2.059736100019641	2.429807943676226
3.6773446084985886	3.678662527271258	3.601481435778353	3.791098316920921	3.678169694885905	2.0513749824793086	2.4393314999870017
3.654392458225642	3.6837576427564587	3.5758880626965004	3.771661843641457	3.6922420494700505	2.043571451278023	2.4490305924603026
3.630283175664037	3.68811073128484	3.5497876320723463	3.751447996139096	3.7061530998836023	2.03754523102645	2.458559046698247
3.6050766537186285	3.693342120126098	3.524162737225841	3.729971495609856	3.719348418552614	2.0322715056355736	2.468324687837232
3.579416287008289	3.698145766139495	3.4991483226773017	3.7073848137352248	3.731420629664773	2.028223878434561	2.478805417272215
3.5536476695499504	3.704151233282163	3.4754501872288674	3.6848384704214943	3.743062418470101	2.0253607805895837	2.489201165703273
3.527642111226588	3.7118287353202426	3.4541697290174143	3.6620461887267455	3.7539642255996153	2.023358240953665	2.49978673722159
3.50173611357473	3.720850493814125	3.435795885083755	3.638613667149312	3.765203246170567	2.022235068659785	2.5106372909716597
3.475350967191843	3.729796817180635	3.420068604475705	3.613902243155488	3.7756665541419756	2.0225166668983374	2.5206255468489847
3.449367097823426	3.7397983873761502	3.4061490686371636	3.5871906846127155	3.7847247066572063	2.0242615760552174	2.530937767600494
3.422858795677218	3.7502497198564804	3.3944345966095146	3.5588172424255995	3.7925080116737537	2.028004385309397	2.5415500798669415
3.3966409458270252	3.7609234545991685	3.3859748040973163	3.527880696720139	3.799217939174682	2.0330942776769	2.5522356668563875
3.37071969499787	3.7723712362887905	3.380437447579336	3.4948493948610566	3.8050784276448177	2.0394202079027828	2.5629177370508898
3.3455608470081053	3.784164174194303	3.377045068008717	3.4605537763095504	3.8109646069860488	2.0473384363240106	2.573872131421895
3.32064249871042	3.797368710006306	3.3762413102882407	3.4254987691144154	3.817359796698207	2.0565524671319317	2.5844408483249954
3.2957900193513288	3.8110713620059844	3.376915884680056	3.389155224382511	3.824114396974253	2.067349639695582	2.5960918091701917
3.2702855682451952	3.824707551503192	3.3779893644826102	3.351665791557599	3.829735546050182	2.0797731129217603	2.6076328409241385
3.2444332607261828	3.83829075964551	3.3793269945054782	3.3139296288305653	3.8333864313814545	2.0929681385949475	2.619266763912054
3.218736290210993	3.852698275174851	3.38134467924802	3.2760433851897592	3.834601977098281	2.1057577178434697	2.631239215250537
3.1919995740819	3.8673713867379305	3.3842367876445136	3.2384517591200956	3.8345091033977514	2.1194128074629215	2.642437735395161
3.165582106102079	3.881920880859277	3.3882287054360307	3.2019723247838274	3.832104066208307	2.1338529090325684	2.6538926444992743
3.138166777713528	3.897415587747945	3.393035535760746	3.1669055693187134	3.8284877189816555	2.148773269337148	2.6654513407611966
3.1106166615696647	3.913680616218801	3.398099875760501	3.132982270781402	3.823157072584778	2.1636683551410245	2.677433010801822
3.0834840330301105	3.929953322001119	3.404256255483005	3.1003967064606206	3.815519656086885	2.178562237636923	2.6894228116537784
3.0560939191560905	3.94616578108285	3.4119791111093254	3.0693826462719294	3.805207920104179	2.1939168065872034	2.70171148668059
3.02908852638514	3.9634140097541546	3.4215920877955908	3.0397855624826997	3.7922522721908725	2.2094360315679507	2.7139589087228404
3.0026742660897843	3.9814229328931376	3.433046116386941	3.0119243592734883	3.7775759791987915	2.2244641115380617	2.7267571771065673
2.976294143811662	4.00077526199849	3.4451510488749855	2.984872994213588	3.761398507973282	2.239321463960049	2.740654856242084
2.9505882483525565	4.020629391108194	3.4579671456250103	2.9588495387786127	3.7452807546184523	2.2548874814846753	2.755495409518443
2.9258877317690564	4.041118913534643	3.4708497023900415	2.9337879982808395	3.729190626155388	2.2705425362648786	2.7717951508586287
2.90200301197209	4.063190364199654	3.483650676974921	2.9092224806290536	3.713499179628045	2.2861675539346766	2.789102958697443
2.879372272976638	4.084993259464357	3.4958189213170625	2.8856855225948337	3.6965021157600524	2.301554611505963	2.8074844967299133
2.8572923096932037	4.106564126720709	3.507886104724329	2.8638478362779347	3.6791498312951467	2.3164682772453435	2.8266819569818495
2.8352140023862593	4.128405130702694	3.519671590458376	2.8437401103548927	3.6609281319081215	2.3301757353365136	2.8463487454918486
2.8131728166094656	4.150551044063328	3.5305826163023144	2.8244335243914547	3.642648803361334	2.3427091596712746	2.8673566996502364
2.7913253022012197	4.171674132240612	3.5407446082782714	2.8061118899041193	3.624739514502152	2.354101779873454	2.8879805467092377
2.771139183236763	4.193543452263124	3.5505970710800394	2.7881950848582044	3.6070789608011067	2.3657923477552796	2.908882094679602
2.752612373389757	4.214439906647148	3.5610608897257547	2.7716907403519837	3.58994161128245	2.377135979216882	2.929834102357223
2.7338376307620518	4.234204805306253	3.572291844323095	2.757314928896266	3.5725192394546648	2.3882140266172414	2.9505612430480768
2.715198538751711	4.2534366307639155	3.585454675948593	2.745250389350214	3.554684943642124	2.398236704924026	2.971885106054258
2.6972432329886833	4.271535261515268	3.600428604604547	2.734330142309104	3.537105942341832	2.407455263145955	2.9933546952413175
2.6791486165750378	4.290237303914401	3.616693692318807	2.723762910393392	3.5207965393164695	2.415707502339511	3.0141117322430873
2.660810902911606	4.309043246846232	3.6338030739175293	2.712938875446124	3.507092978360977	2.4241547381173603	3.0341465470069875
2.6429075498986787	4.328784340787561	3.651944086920144	2.701784619043361	3.494888142141989	2.4323265391495887	3.054696636253719
2.6262149194911535	4.348318422725587	3.670271592165027	2.690556641694329	3.4837296729407314	2.4409439387817295	3.0752930415114514
2.610867485599015	4.3690298952747675	3.6888989058524095	2.680497809116711	3.472663563151082	2.4501244523701993	3.0966875135353584
2.595750514817626	4.388698776738264	3.7084096456593265	2.671096639630221	3.462159171933082	2.4578757929053374	3.1177314216501215
2.5807053675878704	4.408788292711754	3.7284502126645562	2.6617185481247825	3.4517926432225794	2.464447060564998	3.1391048233246766
2.5666960522686204	4.429559733824517	3.7480489503549723	2.651075026620795	3.442064212289851	2.469176186391876	3.1606081170060145
2.5528246750697385	4.451055244238365	3.766255330415615	2.638840831574468	3.432617821589239	2.473382980252867	3.181366424600778
2.539126313289398	4.4727451283956645	3.782649127399041	2.6262671074317248	3.4228750403732446	2.4764649640802245	3.2017729234589623
2.526588179803118	4.494359869530114	3.7977921096745795	2.6133831372530056	3.4130725432487217	2.4789549520281278	3.222395915318411
2.515351285990836	4.5171293577494565	3.8108942035075293	2.599899206176479	3.401489871233325	2.479841880062842	3.2432836951620136
2.5053391991909986	4.539735119702728	3.8210114183174877	2.5868398733969875	3.38944222129211	2.4793464274515022	3.263405908237459
2.4967060665565404	4.562852472192759	3.8297820703731724	2.573960823638832	3.377585366379801	2.4777780768557496	3.2824635153381414
2.48845935116176	4.585730970771081	3.836377598667554	2.5608164050550632	3.3655692513953666	2.4747555251741944	3.300441346106101
2.4801228719938755	4.608697468950459	3.839365670818497	2.548323512252997	3.353223904828252	2.470961281050714	3.3187741543734304
2.471618192605213	4.631862019287287	3.8395546401207947	2.536217084554857	3.340865289002624	2.4668758444520567	3.3365682873316778
2.4637320283265716	4.655407212454359	3.8369551523453618	2.5248720181897872	3.328733472069094	2.4616185463801976	3.354474356105936
2.45690796282589	4.678481511701599	3.833038448982789	2.515219827165527	3.3165477430303207	2.4546971909102977	3.3719941166201455
2.4509972034633067	4.701464953225937	3.828091004830314	2.506395206687012	3.305001299901183	2.4466524892694665	3.3889452157320346
2.4456693732034314	4.7244590455316695	3.82128029814495	2.4996056869836774	3.2937195184084804	2.436786314522145	3.405511798610048
2.43989156634486	4.746942559247169	3.813023682906502	2.4941227757736937	3.2822258569117784	2.4261211499050432	3.4216008901658292
2.4342750858747375	4.769818603799489	3.8041250896495136	2.488713083859818	3.2705784923149714	2.4144581806744405	3.4373467779298146
2.4288991714639585	4.792300311205088	3.793429020146822	2.483451966649622	3.2577890188326095	2.4011007257699792	3.453558198890152
2.423476934819094	4.814656001295863	3.781552201683022	2.4782189536684514	3.2449424920967247	2.3859836493834714	3.470035159846378
2.419388872793312	4.837433617919789	3.770215805310452	2.4725396529688175	3.232216008463152	2.369245188905669	3.4862625594956524
2.4174164187357308	4.859598175347648	3.7581108025047203	2.466750133475448	3.220631946926532	2.351340098386838	3.5016604186166247
2.4158961073721166	4.880135027743633	3.745822791742415	2.46094354192384	3.2110000256900606	2.333839587282067	3.5173288693487557
2.4154559805529963	4.899517073642913	3.733323437712023	2.454689034736406	3.2033712467603612	2.3159386505757436	3.5336329760005802
2.415563538555509	4.91859642406492	3.7201662509771514	2.4467777879354493	3.1973308242420835	2.297244022002633	3.5494610354080973
2.4167869404067526	4.936556634313358	3.706300945502768	2.4372571814691772	3.1923281750126247	2.278514259194493	3.565429498751038
2.419166444049016	4.9533119138942325	3.6928241495936964	2.426359039212734	3.189746114725636	2.259019197821401	3.5812509224035582
2.421886539140191	4.968049709995434	3.6795773742049933	2.4136552433099006	3.190159715144557	2.2395638338356743	3.597143392745155
2.4247126381585415	4.981225204309686	3.666535826732965	2.400215109609207	3.1936574091165126	2.2201535286513248	3.612262225344045
2.4278581434512985	4.992584234812501	3.6546278667792853	2.3848424974880786	3.199238330047616	2.200648890673402	3.6273626932241214
2.4307946101681472	5.0020126505953355	3.643335050073505	2.3679553489740854	3.2058009678600983	2.181918666458501	3.6419635520923035
2.4332349162507065	5.0093981963583145	3.633667503746502	2.3497454370002417	3.2130099837136354	2.163368025916961	3.656700789469719
2.4352459984206107	5.016078629495502	3.625166734670328	2.3300795997166968	3.219358846662019	2.144434798088824	3.6705242002869114
2.436933788559759	5.021622838629059	3.618057492815139	2.308934865915075	3.22425817136351	2.1257296478019287	3.6834503895512363
2.4376592039014024	5.025606876232962	3.6120772733390605	2.287704207702351	3.2293234516954694	2.107316830362797	3.6963996737620812
2.437360321857022	5.028955617617107	3.6079879635877807	2.2654554705457146	3.23511427270372	2.088867141630122	3.7088866719136546
2.4366451247940026	5.032068076144708	3.6055460863366955	2.242711048244499	3.24064332319071	2.071255418845388	3.7211068011225144
2.435304119011323	5.034241655340555	3.604318854013786	2.219410717212731	3.2459058503389504	2.0550217774761608	3.7332256714213106
2.4341964400439693	5.03580024742658	3.6045553329365125	2.195771913780184	3.25068828097632	2.0387703345487838	3.745053517236407
2.432174733932425	5.036908394695798	3.605455029444095	2.1725467782789054	3.254656852776719	2.023283820035965	3.7569385155574744
2.429545966035989	5.0358183123927915	3.6065069116231467	2.1495899569477794	3.2591254069249818	2.007224952030934	3.7686204219814927
2.425427982779895	5.034702758778956	3.607011202751331	2.1264562618206644	3.2635371571901164	1.99131284033507	3.779286784303065
2.4208918277900966	5.033062086826888	3.6070909100719066	2.1029268128023593	3.2684286990984326	1.975572251178863	3.7892805634656868
2.41652045074317	5.030315687418356	3.60561883965075	2.078523024319464	3.274570473271407	1.9604208246303763	3.7984648820028806
2.412105447152329	5.026953560796096	3.603745853870786	2.0539382718994235	3.280176447870558	1.9459539439218125	3.806372719756048
2.408046240928714	5.021915831786386	3.602113361376526	2.029242636067187	3.285053868708895	1.932576374786346	3.813159693537747
2.4037517464310074	5.015295305803096	3.6000458567364424	2.0043042109794365	3.2887738407663147	1.9195399735346685	3.8191803264407937
2.3993995885466934	5.00802124144276	3.597902214063618	1.9797308246790812	3.2912309792765333	1.90637149804744	3.8238452590571823
2.3942852759462854	4.999418917993139	3.597023003029198	1.955346288023918	3.2924179728197442	1.8942077676706661	3.8272269322360364
2.388395397805541	4.989061493393261	3.59708796904976	1.9302095456306334	3.293669834477747	1.8825171740104205	3.829068205610951
2.381926025962571	4.9792428497874655	3.5984517073602498	1.9049230536948394	3.294267838482176	1.872402396151926	3.8301379425394932
2.3756761986017647	4.968514595177325	3.600878271173742	1.8802730992230525	3.2944426019814324	1.8636003353703285	3.8306807673920904
2.368778982589273	4.9562330157042	3.6049349653173253	1.8557950978285793	3.2933721379724465	1.855884819093755	3.8300642563124967
2.3600981355311266	4.942965988550909	3.610987584587462	1.832893254729492	3.2904228498910406	1.848866465930325	3.828004241961218
2.3504577354071383	4.928400735680648	3.6185215193037203	1.8104307041361865	3.2854874255273288	1.8428406182614505	3.8247632216881393
2.338878526494556	4.91380721782263	3.6274130717532547	1.7884599762364246	3.27909374702436	1.8372050896496173	3.8202711129385785
2.3262141935418583	4.8976116457990475	3.6379579198298617	1.7672040067260715	3.2714682611497334	1.8324282522591395	3.814887179414922
2.3124245268054073	4.8789807833845735	3.650746866772072	1.7465656946570483	3.262443986881808	1.8285852142681125	3.8088168444169774
2.2970898716957526	4.859106279329413	3.6637997628269017	1.7261160818741763	3.2530636545309592	1.825143148091405	3.8024773403305354
2.2810735266486897	4.8390245698865355	3.6779022318795205	1.7068031472539364	3.242734482738801	1.8223570626024836	3.795116011458305
2.2641477620907904	4.817347229663446	3.6931331545725823	1.6880582796024626	3.231265325674833	1.8195908899120117	3.785613729656917
2.2467132132771583	4.794195111285964	3.709538069073896	1.669520308300701	3.2187607751000074	1.8164117976327294	3.7746541807036564
2.2283843864408346	4.7695113673460385	3.727658721221006	1.6519239866638427	3.205343487083467	1.8135339755075308	3.7620392708791788
2.208450585225532	4.745199683692881	3.7473305520591764	1.6344234820817778	3.19086721769305	1.8114749442184224	3.7487175961259895
2.1877311954279746	4.720942277731586	3.76818756860401	1.6174245363663287	3.1753306867757045	1.809540095507843	3.7349013273466722
2.166481028072021	4.695724652963702	3.7899521337482422	1.600378102534412	3.158228196512458	1.8084753898349388	3.7201111867370034
2.145486092443807	4.6706682662809325	3.8128478660509204	1.5836027691478995	3.140287916723968	1.8072717378527872	3.7039119172541164
2.123809728100978	4.646379368443535	3.8361475134355074	1.56719952396149	3.1213245304212185	1.80547907165879	3.6863688564353247
2.1009318990884394	4.622513367147913	3.8607714885031434	1.5512387135704817	3.101573421500651	1.803760540282996	3.6669359094840073
2.07764797981209	4.59759377524527	3.886711533368687	1.5354738185412262	3.0811377287239003	1.8019966324219592	3.646446662004654
2.0532745865511832	4.572599784753062	3.9136826983505157	1.5204837734378966	3.060912245234091	1.8004229225630701	3.6252106901137156
2.0269334004198054	4.548136701948009	3.942055459945368	1.5062146001781194	3.040322767041955	1.7993515914195988	3.6034384122384524
1.9999564402846526	4.525356172175441	3.970749744457969	1.4926776879745258	3.0198610766354603	1.798102479389076	3.5807024854842067
1.9732031983842913	4.502241643151418	3.9997243083320275	1.4795449367215088	2.999026762360014	1.7966614627998443	3.5574659593055467
1.9459020092510955	4.479404078308817	4.029326106007326	1.4675762598124722	2.9780443178233447	1.7953725634817692	3.5341592944857254
1.9178253270610568	4.45695913950482	4.060163024118266	1.4570087146073913	2.957615219979095	1.79421503392948	3.510945151254005
1.8876910166418344	4.4342399512494515	4.091551297028147	1.4476985564035603	2.9364674582170727	1.7939796428804877	3.487216825132358
1.8566705118466598	4.4119900084493	4.123163416015404	1.4397814464703753	2.914090453264143	1.7944615874625032	3.4636255745560263
1.8257673753078218	4.390561721003083	4.155070588603604	1.432164249010114	2.8903234991246567	1.795574356401509	3.4403185359128736
1.793923331379858	4.370316456940652	4.18653832258529	1.4258056730185973	2.8656944076608464	1.7978340166383893	3.4163381471927465
1.7628506281601086	4.349935981316854	4.217358653613849	1.4202155421741542	2.8400206217277653	1.800648310310015	3.392039974054074
1.7324892514720047	4.329456503241997	4.247318999204451	1.4149265123456078	2.813622257536899	1.8041165248087363	3.3674107887610782
1.7025944028339877	4.308412046525945	4.27677190527233	1.410746021262384	2.7864669302798935	1.8084394713322451	3.343295495461875
1.6730463821587795	4.286739642303231	4.305002922958755	1.407462119999629	2.760020290779063	1.8129014581862077	3.3183364642398967
1.6446797835862559	4.264146891154624	4.332981795571808	1.4039711384310762	2.7337967368849068	1.8173954693620864	3.292273585846449
1.617450196842186	4.240678887539707	4.359831269722216	1.4005139662706554	2.7075565773324852	1.8220219809657578	3.2642190423392945
1.5918213435782542	4.216642722962261	4.385422175174914	1.3966121395116886	2.683094708819439	1.8267201565216566	3.235533184053027
1.5672527960121083	4.191759361176842	4.410484370737641	1.392651116457797	2.6600679820556983	1.831433411951515	3.20520134584657
1.5435603641539142	4.165311663835528	4.434732019758552	1.3886142239513897	2.638163543640925	1.8360896348522422	3.1740468034475375
1.522031021110183	4.137800749519504	4.458439869942468	1.3839871262676915	2.617823142509752	1.8407177179202519	3.141782791885836
1.500521108263369	4.110720851698402	4.481708777630294	1.3788666592046475	2.5980607500385795	1.845362053027534	3.1090746056050405
1.4800261221843896	4.0827490700284	4.505165221405502	1.3733282936551345	2.5789639103042834	1.8501928684332518	3.076437479001152
1.4609305409258424	4.054274505698715	4.528538875665973	1.3666508575084568	2.5602362189481913	1.8551606582540197	3.043111639433745
1.442145104090571	4.02588425169557	4.5534503144423875	1.3600170752905367	2.5406033411603035	1.860199393463585	3.0097570208025397
1.4243445925578204	3.997546008335426	4.578072620453939	1.3532943104589559	2.521269861891383	1.8657172570931104	2.9765507797740502
1.4070078657948835	3.9691597744616804	4.60210184210362	1.3465900914929594	2.50208392665209	1.871253305833439	2.944932925620553
1.3902277980361846	3.9407818482784407	4.626531240674639	1.340449925248929	2.4823101167936907	1.8767496883826265	2.913690519911819
1.3742256897699296	3.912430820607808	4.650728274609945	1.3338222891879823	2.4623989937057136	1.8831494962164528	2.883294529051515
1.3588834014725586	3.8847566128335127	4.674522962508029	1.3283924078048113	2.442597916166303	1.8897736592539875	2.853321138997854
1.3432774712341615	3.8576503658828343	4.697905863937729	1.323763492575518	2.4226568319003143	1.896615578715494	2.8249726240054973
1.3285671015990388	3.83016975965278	4.720869749706819	1.3196781904648398	2.402750007859542	1.9038071322713073	2.7974955125716257
1.314587929046659	3.803144385825401	4.743352761136174	1.3165983149604505	2.3830595788310474	1.911424870572005	2.770065899434772
1.3014453830248522	3.7764137657780337	4.7650154879632645	1.313820684336145	2.36473185389653	1.918879615573149	2.7437238053445725
1.2899621637091563	3.7492637236417354	4.785350081267603	1.3105172952581725	2.3488273153733843	1.926608240852538	2.7186061410001527
1.2791864359601	3.722476013169805	4.805822236408684	1.307425746763075	2.3348064260041976	1.9346110132600207	2.6945053784266397
1.2703524059471671	3.6960371785561748	4.826132262102857	1.3043683336220104	2.3221769748582988	1.942850044361377	2.671772542598299
1.2623542225020377	3.669953736861231	4.846456467540319	1.3013486336834892	2.3109923780785526	1.9518801976411397	2.6501094178794777
1.2549173901547221	3.645437282826605	4.8670306671901935	1.2981834889720008	2.301468716737259	1.9605051124970845	2.6294855240162796
1.2493216459913312	3.6216419952699925	4.887629280263882	1.2943279513974395	2.292756578634902	1.9697045875739168	2.6099479905293075
1.2451632411831746	3.598020248080303	4.908182860294082	1.289797560448096	2.2844228870924397	1.9793470668866575	2.591765738954474
1.2423084070019212	3.5752511211617435	4.927935184037343	1.284454815962107	2.277018067185098	1.990040383374281	2.574447192313206
1.2399508929263168	3.5531055911477845	4.9474326808217794	1.278338876462018	2.268965426471372	2.0011261793925517	2.558759129881413
1.238456751337319	3.5332336043202517	4.966542600027137	1.272334395863018	2.260008094892689	2.0130054301880014	2.5443090520183023
1.2376291511224238	3.514332736317614	4.98444567486685	1.2659898334237547	2.2504833669402555	2.025031061760852	2.5306353523159095
1.237398718235466	3.496028793150607	5.000857711404626	1.2594342220918449	2.2415120443934358	2.0375681733634585	2.517039515177079
1.237438574276053	3.4789823456424793	5.017117885600407	1.2527649676976629	2.233309149869186	2.05115935517145	2.503406723087296
1.237496680291678	3.4629902233313827	5.031772131610757	1.245657651441436	2.2256766114662483	2.0649334425622663	2.490508886239364
1.2382318420419807	3.4469829997767922	5.045108982018079	1.238930435758144	2.2186063313429547	2.0798363701856566	2.4786695310357967
1.2390425864061092	3.431461039020661	5.057564115812511	1.2325878433926862	2.2121043037370285	2.0957095567266117	2.4675216167077574
1.2400961391569676	3.4179805694759264	5.069108731187431	1.226738611228354	2.206413456181486	2.1122051590922486	2.4563630470549676
1.2416048935053865	3.405270969453833	5.080244595610032	1.2212227106351718	2.200593336360353	2.1283106788135426	2.446441311523474
1.2436152355160754	3.3935527097705425	5.090401683252175	1.2162276149273674	2.1960145400036613	2.144577776520982	2.4371285937922633
1.2453292240055862	3.3813387728591398	5.101143031128766	1.2110327278232713	2.192030582235102	2.161085728627002	2.428113745834334
1.247111217310376	3.3703430316521494	5.112174673264257	1.2055956450020633	2.189041301913865	2.178086840881868	2.4192128811442415
1.2484566032581514	3.3604730440004507	5.1236348431789605	1.2000376094753282	2.1853767268804964	2.1954263609033005	2.410651191265599
1.2494151844409336	3.3509056787676474	5.13449726476822	1.1943458639346036	2.1814389444232174	2.2122754519570966	2.401657292611063
1.2510268959005257	3.342909578270498	5.145515618529668	1.1888023559423813	2.177650512467301	2.2292217166581865	2.3922321317291875
1.2528078735876977	3.336411943625754	5.15629793590506	1.18309639872381	2.173803939931569	2.2458980245075697	2.38135180072666
1.254293594273232	3.3304962886728795	5.167356260491357	1.1774371107796742	2.1701226001264944	2.262323094442878	2.3701234281846015
1.2557803930389841	3.3238146267108997	5.178723753307359	1.1719114073890626	2.166110143305035	2.2783777396926963	2.359261681113245
1.2566401683536348	3.3181061997705537	5.190120082384612	1.1664437058049582	2.1628877388000576	2.2946853425933114	2.347907525303857
1.2574254301640577	3.3131361153398693	5.202128421953197	1.1614364252172982	2.159558567842177	2.3113630926202173	2.3359288267178413
1.2576686013874503	3.3091719091969214	5.213639397583706	1.156442712760511	2.156293169333496	2.328239451525134	2.323286454271559
1.2571759148204158	3.306499143277557	5.225286328724044	1.1527120646069589	2.153006142294624	2.3453042007877354	2.3110029361604716
1.2561830450225653	3.3049131480010803	5.23616967946778	1.149783857342443	2.1499688505244325	2.362643209574257	2.2998870373061067
1.2553003826048426	3.3044753114293823	5.247359158116649	1.1480255222887146	2.1469500818043503	2.3808348307352842	2.29047065169392
1.2531042351785788	3.3037234456918183	5.2588568873751615	1.147085970226656	2.142614788058019	2.399028862187315	2.282416545018518
1.2508009367187016	3.3028664187050074	5.270064329159328	1.1469988822319668	2.137352898539454	2.417341955895683	2.276408417411233
1.2474554874821004	3.3029057284747463	5.2812082047824696	1.147511135797742	2.131581220041632	2.4365704888397794	2.2710884765025363
1.242847638423744	3.304469147666942	5.291720217278995	1.148719824331207	2.1244576631633567	2.456020019823556	2.2665122026019113
1.2379430444306405	3.3067440572123297	5.302580686691672	1.1510181175054666	2.116798037807426	2.475689506661584	2.262856119485683
1.2326847540168488	3.309453081091368	5.3131252748860565	1.1535448803459933	2.108872595292196	2.4953080232548768	2.2598457926683313
1.2256923151046901	3.313023302903429	5.323450034188618	1.1567699287316804	2.101113051322399	2.515057016848934	2.258035494656917
1.2180640226217845	3.3168722725003863	5.3322214546023	1.1598492029483063	2.0926560118555537	2.5350049045702114	2.2560702698041006
1.2092165001046076	3.3205080070253383	5.340676250675591	1.1638238438694988	2.0836607943496452	2.5547494905499195	2.2541107748637645
1.1985175112922313	3.3241687453430386	5.348312692008368	1.167725965458331	2.0740192862100297	2.5742375806015305	2.2516059602798455
1.1876299129324368	3.3279526645675577	5.35509459727517	1.1717859963681414	2.0651957715251608	2.5938940153330283	2.2488564719874224
1.175301212655023	3.3317297392060032	5.360995456878557	1.1764665662152263	2.0577186680696062	2.613466967306167	2.245575443988339
1.1620151652047093	3.3355887767983523	5.36539400009395	1.1811673267519338	2.0515658396831036	2.632107318734575	2.242093230294993
1.1490191119441415	3.33921955967698	5.3686777510469454	1.1863954804798449	2.04633731025967	2.6507249338512424	2.237287112253095
1.1353289800799882	3.3422279719287467	5.370107701247994	1.1922250805175185	2.042323198362092	2.6691054229988342	2.2313202784654664
1.1204011240457563	3.344323334294182	5.37044585790837	1.1982200333995832	2.0391589631815066	2.6869417593647396	2.225033504158148
1.1063217235462117	3.3450492292151526	5.369936002302276	1.2059706289555745	2.0371257847887048	2.704704999564612	2.2176692686986614
1.0923225145397226	3.3454000810034694	5.369100872579549	1.2148723070930627	2.0356208167676577	2.7221350217465514	2.210042381271771
1.0783789366530916	3.3450697341923363	5.367395386629294	1.2240640178688138	2.034745294733101	2.7397383441725798	2.201276224636591
1.0638569524027788	3.3433652486289307	5.364872498092803	1.2337803005234056	2.034887530191444	2.7570052607756823	2.1910591718804033
1.0493127212278308	3.341626254747414	5.361386669656112	1.2445387957460818	2.035412586913549	2.773324155309699	2.179491508708461
1.0348542004621242	3.3390550457468224	5.357130500233262	1.2556114640246872	2.0354648038545005	2.7892748138120242	2.167304279877654
1.0204678555178732	3.3351952685206783	5.352647614981045	1.267827641658123	2.034789424547572	2.8043632822941116	2.1543849244974327
1.0056929623965105	3.330216014190428	5.34761438507211	1.2799472509472776	2.035221324986277	2.8186799564531237	2.1413855281417034
0.9911368352189558	3.323828972808616	5.343615091186022	1.2917335150979408	2.0360166885933864	2.8319070358640004	2.1281491113964845
0.9767939414780722	3.316776652761389	5.3391793720457	1.3035040413653265	2.038088323997496	2.844999203812104	2.1142558777138167
0.9614127894186488	3.3079698094169774	5.334271575143499	1.313889959549911	2.0414414284497466	2.8571430763654484	2.1003715812580714
0.9457156455545102	3.2974518960345076	5.329209161548672	1.3239316758234272	2.0459749886374343	2.868695277633737	2.086353266933954
0.9303314796213571	3.285610440019143	5.325020204654325	1.3334307549747537	2.050718078519431	2.879403398027219	2.0729137010394414
0.9149323103196685	3.2733488927416103	5.320640341152079	1.3423516885769073	2.0556421405809053	2.8884054796955363	2.0604081480498433
0.8994650070848852	3.2587389891016922	5.317763422943245	1.3501606254038312	2.0608736210711283	2.897291313042359	2.0482042255864283
0.8843195000989416	3.242446946145435	5.316513290127456	1.3569051310227336	2.0669175546655145	2.9055515913633494	2.0355108471434726
0.8690822266115654	3.2244851188936177	5.316792881062662	1.361883984267298	2.0737426309515126	2.9135012362476727	2.023367780120454
0.853461208658899	3.2043796706790344	5.318629999423395	1.366335696336356	2.080308819352447	2.9212006428945787	2.011549128658836
0.8373688036004956	3.183481924074425	5.321614299318137	1.3704484273211928	2.087023092127876	2.929338446036928	1.999357647215115
0.8214857807196333	3.1615174090545306	5.326270152058777	1.3735156527119592	2.093501971182389	2.9365344602019325	1.9878769423103733
0.8057990420857973	3.139066980572284	5.331886836723703	1.3759285291343284	2.0995739697274884	2.9432388191790406	1.9764849053192757
0.789606643038425	3.1158718860419357	5.339455768670111	1.3773800916167556	2.105047299133696	2.949593676722417	1.965154453532058
0.7727845301194318	3.0907566097718107	5.347312352694508	1.3779630788161892	2.1117755993083573	2.95504915263846	1.9539443506736023
0.7578030347743423	3.064773828259014	5.356746577201971	1.3778599120669632	2.119357074825622	2.960601782594401	1.9425628870241416
0.7434753043643935	3.0377743087021756	5.366377146320132	1.3766171745711755	2.12673430759025	2.9652359704018574	1.932212944536341
0.7290713420747883	3.0101783230262114	5.37725214285824	1.3749994670163683	2.134237863431724	2.969599649010529	1.9232725973390068
0.7153097793501279	2.9822970200716794	5.388364483451456	1.3730423828163065	2.142876002377513	2.9731460678583237	1.914630207780991
0.7028807491355115	2.9548212000799006	5.399855910062514	1.3704078874436958	2.1533114358190324	2.9758152757924923	1.9061201672612065
0.6907661225053965	2.9271245589019346	5.411399040787584	1.366833847052888	2.164594477737273	2.9773867667053677	1.898923809315713
0.6790078058444423	2.898851802843602	5.422951218518114	1.3627741168753482	2.177165704835308	2.9781908114784326	1.8917800143522097
0.6687667390477707	2.869986582941355	5.43453927399311	1.358220462205065	2.190980639169395	2.9780884071326272	1.885158281833965
0.6603081169518236	2.840316607974922	5.446326369939761	1.3525502952388704	2.2060337893052573	2.9769962225015467	1.8783829858635468
0.6531447549168294	2.8116284323802527	5.458670941126129	1.3458982221119642	2.2213846026157706	2.974769251428574	1.870944894862391
0.645325797713441	2.7832072011154025	5.470248306746665	1.3383104605828224	2.2365106381853543	2.9715687542816065	1.8632226780513503
0.6385244997604723	2.7561450097516262	5.481161493581488	1.3304257706748706	2.25270427859021	2.9678855031434312	1.8544729367801298
0.6315486701902662	2.7306222925481216	5.491387088383444	1.3217752696850327	2.2703362183344606	2.9633988089886447	1.844459226108135
0.6247051748079897	2.706809891462855	5.501268200710134	1.312126390617843	2.2883577297984217	2.957551529613339	1.8342380780766043
0.6172331158148839	2.683184456933445	5.511454960026986	1.3009548471368073	2.307137520677874	2.950941969203282	1.823943261990607
0.6105147041138174	2.659564546578874	5.5206447485143935	1.2888529568551896	2.32612341208723	2.943682447844418	1.8127037891167697
0.6034800283793976	2.6369568269150037	5.529529627970262	1.276334380292689	2.3457074905554984	2.9356257226005145	1.801235157736588
0.5968981211847576	2.61552710699381	5.538434940527667	1.263254248412866	2.364680942068808	2.9272557925314886	1.7888667423083129
0.589738198395197	2.595135908503277	5.546703387745006	1.2503080828748876	2.3843642073706155	2.9189409935205175	1.7770913531202561
0.5829379405499837	2.574793825301669	5.554374552629857	1.2367513311209184	2.4046063562867674	2.910631062967239	1.7651332690553785
0.5768859891092001	2.5547283501449662	5.562198171166869	1.2232858458982536	2.42590762489995	2.9022134573333664	1.7531780426364854
0.5697487373547063	2.5351162197694697	5.570178600704546	1.2091288212408269	2.4470480214657853	2.893527062098557	1.7412704114286268
0.564096384880666	2.5153367496951877	5.57810443456963	1.1941770945468297	2.467748603298777	2.8840972044697843	1.7294840538922895
0.5595046917809474	2.4948017338733166	5.585841607254126	1.179506616327697	2.4877763087357274	2.8750427054776915	1.7171284196518712
0.5551562919706191	2.474709599916277	5.593650006702897	1.1651495056496446	2.50712965203403	2.8658431523301786	1.7053626430715239
0.5512575314781785	2.4548759456775224	5.602051162958916	1.1505903150033672	2.5262962877118063	2.8561843612637303	1.69412547430195
0.5484586437941592	2.4351309722233765	5.610154089167262	1.13596955479825	2.5455079852617204	2.8470365415830248	1.6827075017826958
0.5450286137343773	2.4159519112139636	5.618228239614515	1.1208726333205699	2.5641628907095386	2.8375626955713864	1.672078349586704
0.5419199362798065	2.396919845651227	5.626880323317261	1.1057112333427441	2.583189018577161	2.8277608395485285	1.66192222362672
0.5396903386058214	2.378802929433317	5.636017494009368	1.09069355911128	2.6026236396077373	2.8179515421196153	1.6529178249750016
0.5380113477886332	2.3619316369612444	5.645523792646013	1.0758916914005006	2.6216893286027014	2.8077777111012576	1.6446324370452232
0.5373459028152675	2.3459539206307487	5.655433073154854	1.0612060860243657	2.642001938998433	2.7974819076697237	1.637973558234624
0.5373049830852223	2.331085590024736	5.665041310891655	1.0475486377514556	2.6632947740605317	2.7878958747310527	1.6322726404456427
0.537480579645492	2.3176782723477407	5.6748990518121145	1.0336071043780095	2.6847344799518873	2.779188578844997	1.627858696005663
0.5390716156293461	2.3053463959259397	5.684612521032771	1.0209232040577576	2.706291144292571	2.770677750447699	1.6239548953582463
0.5408778363566175	2.2959089180127776	5.694242933166314	1.0090558651386203	2.7279173777161945	2.7627099343647106	1.622088520865878
0.5428432758750784	2.2890769376670566	5.704482259580912	0.9983814817915843	2.7494521357254187	2.7543784309842807	1.6215909717167531
0.5463509589694534	2.2834632136793385	5.715181031783398	0.9888759373780177	2.771464556650132	2.746121545748793	1.6213919071344423
0.5518592450833587	2.279654321354042	5.72617163807453	0.9803027358539765	2.7933779178097433	2.738054717611564	1.621296935518517
0.5575746187623746	2.277172743541552	5.736665859974624	0.9732971124025422	2.8143240873378566	2.730698370510423	1.6216619914139971
0.5637890866291615	2.2751549295598332	5.746682713079296	0.9672683819983535	2.8355411156583386	2.724113858092443	1.6227275577375182
0.5712161965646078	2.274104469108365	5.7558303466299305	0.9632411650412456	2.8567304408371026	2.71763629732764	1.6238574412662603
0.578964330742534	2.274844620138809	5.763898736029132	0.9605293058730497	2.876739794913655	2.71114519675817	1.6256454056308174
0.5878574260622113	2.2772738262789227	5.77081178020894	0.9592295008690196	2.896780960217748	2.704222781540271	1.6276504149699111
0.5974896985942248	2.2812302638493795	5.7767342268526125	0.9577678736244993	2.916861535065855	2.6975070563591275	1.629414679053653
0.6079618114142674	2.285054293684951	5.78057795414381	0.9572330835995361	2.936824721566645	2.6906113327424794	1.630709609100139
0.6189778512542785	2.288239524006375	5.783086202335253	0.9565812398988084	2.955548677981806	2.6843970424450263	1.630502990025978
0.6305949973610877	2.2925935044167653	5.783849363363524	0.9567580701088164	2.973421912610807	2.6790073176156373	1.6300639770958592
0.642498259942286	2.2976721844243344	5.781810348590493	0.9577581895737468	2.9905800536780482	2.6738811652493037	1.6289006737808818
0.6559844267211876	2.304139335847646	5.778533614784085	0.9590002476090762	3.0076789724891895	2.6686202850522296	1.6276029434160668
0.6696360730665692	2.3116859022676146	5.773920638734457	0.960307782650364	3.023550337849283	2.6631718274092675	1.625968124740892
0.6831331160870064	2.3196269013840842	5.7683260563242555	0.9616293321232521	3.039146090136336	2.6585300604429047	1.6230756802333186
0.697458640477513	2.326533688520629	5.7628388830654975	0.9625822370771361	3.0552123287984725	2.6541319192437873	1.6188613536451693
0.7124347391764946	2.3331251592920674	5.757516112281453	0.9639955780751154	3.070399653938612	2.649514645744724	1.6129374367010316
0.7281750552149244	2.339683426968506	5.751948320053284	0.965938737725675	3.083529122727205	2.6448746601263213	1.6060768014888582
0.7448214940508843	2.3466233526103952	5.747640279567244	0.9681105147663385	3.095307565844852	2.6404793277839436	1.5972902650347767
0.7629456549723039	2.354275075870252	5.742942989759837	0.9710784862282417	3.106014774634303	2.6360563864244986	1.5883624779911756
0.7809008377194498	2.36212372295548	5.739073855190094	0.9740480832184072	3.1155826409917617	2.6311545734608646	1.5784786313659662
0.798099290401368	2.369976643864155	5.73545472770289	0.9765191702641555	3.123170257327889	2.626303850890052	1.5687643931045623
0.813956997010382	2.376188882156946	5.732235456740665	0.9795679325667812	3.1286259772263425	2.6215827594303303	1.5583675084871798
0.830231884660343	2.3812912519813567	5.729737091374654	0.9822329358392342	3.133328139903262	2.617070609105695	1.5474795149407123
0.8465990497911081	2.38566891811764	5.727566357707699	0.9843251637251055	3.1360142544299183	2.6116643709726173	1.5370106323753714
0.863638366692279	2.3896559363665557	5.724911365812388	0.986314956570693	3.1356019304475176	2.6056455289845304	1.5269155317479568
0.8808291218344819	2.3923674859106745	5.72126716026378	0.9882260492283981	3.1340134736396776	2.5998977839745194	1.5169324473525456
0.8983295179480946	2.3938200588975396	5.7169867725952574	0.9907107279110848	3.1308635041635524	2.594497962661777	1.5071627972368207
0.9161860355091629	2.3951242604306455	5.712240646697006	0.9932000301925781	3.1269389449807585	2.589754016006896	1.4976408259091996
0.9335236035393721	2.395970147565664	5.707401158933769	0.9957793405414945	3.12149175048696	2.5854894796347696	1.488124469131536
0.9506927150939894	2.3954956470793296	5.701893821126555	0.9988592078049271	3.1151967619989147	2.581632153338576	1.4792757871707936
0.9683377252088778	2.394605068576293	5.697754215329776	1.0018413060121902	3.107766577946767	2.5778271620346236	1.4703997451480368
0.9861937594438832	2.394322813788737	5.694748090791452	1.0042264510966714	3.099606074820161	2.5743128433492646	1.4619079558047166
1.0036629321391821	2.394746495374341	5.692375210448357	1.0068939974499944	3.0903572724024406	2.5712470653994965	1.453485907280166
1.0219078917521485	2.39518908357277	5.690604948612641	1.0096461769371023	3.080434229479864	2.5690975575140658	1.4447793983376218
1.0388650516362838	2.395783343254332	5.689563532680596	1.0128570070717398	3.07037466205142	2.567778603086107	1.4365847856591294
1.0547719174187966	2.3969147742329673	5.690193812287485	1.0152785422154778	3.060086402795776	2.5667932426799185	1.4293542102698036
1.0697194603338938	2.3983091197928013	5.691936233821603	1.0168064008466784	3.0509156211059887	2.565953290217883	1.4219952741786233
1.0828617934421187	2.400135974756711	5.695019880186885	1.0176045974994532	3.0413801698198615	2.5650671639299136	1.4153167749791065
1.095306841884773	2.402659083230808	5.6997548254379335	1.0174287255917822	3.0320895342502507	2.5636678719259938	1.4096754525224593
1.1072828100427259	2.40565458397388	5.7058534990696845	1.0155248810044848	3.023297621794849	2.5628271976235406	1.4041305773233874
1.1178083892169333	2.4089604574912626	5.711861253049805	1.0123069490339969	3.014809599929953	2.5622841447477573	1.3984750324141413
1.1267095562427927	2.412358255399816	5.717434359759363	1.0079488071295346	3.00636779215962	2.561568290192464	1.3924598575697165
1.134468225282597	2.415429846775857	5.723158056402661	1.0018022318009872	2.9987618532027622	2.5607114915978793	1.3865187324228707
1.140124627756947	2.4179646951629583	5.729322036467064	0.9949018640380239	2.990941086326287	2.5597969124555893	1.38005735323798
1.14422641292452	2.4195291448627305	5.736354157837837	0.98576875748316	2.983721263906276	2.5583020487090087	1.3725819892127848
1.1466102995691447	2.4206780816683593	5.7434413261642545	0.9755148226056338	2.977425529610155	2.5563924380892646	1.3643359401773185
1.146939014857798	2.422161460726642	5.7515252585900845	0.9633078777715108	2.9709684531216483	2.554310198637539	1.35598293212332
1.1455910348392873	2.422007186202727	5.759521905518908	0.9500103562006601	2.9649233331041795	2.551596951306154	1.3456891127947195
1.1427469364092648	2.4201791188203643	5.767414206649625	0.9356306824981929	2.958656959785128	2.549142707934473	1.334016812411005
1.138460685392063	2.4178917732507292	5.775312200838439	0.9203769277675249	2.9522950004009165	2.5467215733186714	1.3221438898318965
1.1316764590103812	2.4136593346789756	5.783709511187114	0.9043517749114118	2.9465763158617464	2.5437081962277537	1.309888951502284
1.12401165070066	2.4086227695651172	5.793152421089578	0.887274051158987	2.9423764220110353	2.5396712807937623	1.2979441211474754
1.1153818067766286	2.4031081378221426	5.803600795061802	0.8699374937487254	2.9388144500770697	2.5361930801772083	1.2854939913713652
1.1046927120051222	2.3978953932385334	5.814875350036795	0.8514933144033825	2.935294320628728	2.532422169166867	1.274084067070373
1.092420161811241	2.3918209003998636	5.827329877594972	0.8327416540760818	2.9328817518739094	2.528921651567502	1.2635690400494515
1.0793302949148362	2.3848861844892597	5.840467397140303	0.8140700983172501	2.9304326042618474	2.525791934486622	1.2531591978427734
1.064616420792369	2.3771679794362366	5.853960410409441	0.7965813509646084	2.9278523694706275	2.522152403133397	1.24383795946046
1.0496790876311994	2.369385221251337	5.868382621835072	0.7785396377362549	2.9256500147135553	2.518364654595866	1.235698802630076
1.0339721905508437	2.3620541039828518	5.8839382921651495	0.7606258640032719	2.9249117608859763	2.5140458472976186	1.2293266439729276
1.017600319949112	2.3534376516667574	5.900286869110053	0.7429070246377122	2.925008325022717	2.508577541334136	1.2238075390604786
1.001800941922231	2.3449664464681717	5.917999224679345	0.7254994456212387	2.92570109199471	2.5030797027786735	1.2191827329795284
0.9850083850465072	2.3357505576303805	5.936299766644104	0.7088314312177934	2.9248993245772468	2.4984177490990223	1.2143435877009794
0.9667454211854447	2.325863698536603	5.955089975370333	0.6928424931398033	2.9238346280990144	2.493356619252588	1.2106570992316465
0.948613867504075	2.3157013479552635	5.974563436491183	0.678005167875144	2.923156972465847	2.4877922739066545	1.2078547868240883
0.9306033067662984	2.3065152269425364	5.992776277842037	0.6638951884291812	2.9215999506379884	2.481906511534085	1.2062896327206483
0.9123293085158843	2.2973789859954317	6.010066978717998	0.6496751975794981	2.9202491676927407	2.475659581636197	1.2078075979294498
0.8936671126638032	2.2874548704019904	6.026596624553241	0.6353059634763961	2.9198500777725536	2.4696589089484204	1.2106501971808237
0.8746053438976055	2.2771870561833625	6.041753630320126	0.6212107345935729	2.9197183442371495	2.4637425363162153	1.2153496677462514
0.8548811817816154	2.266344965845515	6.055799808339863	0.60671785834039	2.920026749875771	2.457890963423362	1.22132969441854
0.8350697207249392	2.25553988174263	6.068788937948275	0.5925286086862507	2.9208591602646483	2.4522952044637476	1.2285283400434783
0.8157838385941268	2.24433539563741	6.081000766606477	0.5788677670463069	2.9224912971979586	2.446713462667972	1.236960877443365
0.7989157954461414	2.2338232425408457	6.092003448387148	0.5651411148251502	2.926249994107659	2.4411639425930014	1.2469487917714577
0.784293732533575	2.224027401199319	6.101064360846088	0.5516690341929316	2.9300573677783364	2.4352909512117846	1.2581083297395323
0.7715666967313355	2.2140408099262694	6.108823084916833	0.538184351337663	2.9345066820003707	2.4303756090985433	1.2696017494845249
0.7597628884870139	2.2036612891064657	6.117088029498917	0.5253431743260877	2.9403418407446407	2.4261276989961957	1.2810719018990617
0.7485182040809338	2.1928152879290477	6.125745250016442	0.513248222098839	2.9458079409580558	2.4224652192150096	1.291814171276284
0.7390316714952953	2.182534943551744	6.1346249479619095	0.5013140114380428	2.95126679395001	2.4197303816013314	1.3024288138300304
0.729578948659114	2.171751407602846	6.14378521652401	0.49086428857352415	2.955979273311633	2.4172349365589536	1.3132180666366933
0.7214653770121875	2.1602442497272905	6.152269234073414	0.4811181065957779	2.959725135350816	2.4150664255130763	1.3236152365537546
0.7148380584935843	2.148662705772695	6.16060437883108	0.47204959183946066	2.9630794974052894	2.413195770520404	1.3339650513115962
0.7085223179865255	2.137498557868841	6.1682430827274315	0.4638687799616863	2.965569343827857	2.4117950055821074	1.343927959837746
0.701961951428494	2.12597999376008	6.174989055909305	0.45723227121049487	2.967653205873669	2.4104000895649267	1.3540892767148032
0.6950948370151224	2.1130383502187087	6.181889441910103	0.4513332563302363	2.9695257588865807	2.408549084726889	1.363986242078806
0.6872497002412471	2.0996384820874234	6.18874972509999	0.4465039097352695	2.9713696429099623	2.4063060894365833	1.3740392183898862
0.6798062623400778	2.0862138214347925	6.195183398433206	0.4422078891461839	2.9726250125491593	2.4032798176498833	1.3833461686095891
0.6723292812071873	2.072143356672023	6.200809243028973	0.43892605541705004	2.9741055979695643	2.400049873265975	1.3919939020569445
0.6660285378883124	2.057088631006854	6.205541375845743	0.4365603641472677	2.9747052841264865	2.395923957791724	1.400734975239501
0.6615769673832071	2.0413692392102423	6.208754190732383	0.4341153778199845	2.9744532631412595	2.3914779528464027	1.4085873740393455
0.6577523139323063	2.0251550318437768	6.211117871348742	0.43279730275813716	2.974070546596737	2.386797850596841	1.4152033378939768
0.6540672641609229	2.008432925713426	6.212405844700525	0.43263615490794166	2.972799994842009	2.3816334853644174	1.421333816200131
0.6521279513112731	1.991036358458089	6.212491912549606	0.4336140462318404	2.9708142578695247	2.3754363558807463	1.4268084374502472
0.6506156208432231	1.973381185469582	6.211905380814788	0.4352994793459068	2.9679991207275305	2.3687812456118302	1.4321876413360892
0.6502658992824512	1.9558169345864058	6.210251863691087	0.43824151900884817	2.9645605234640935	2.362587948916854	1.4369653794217647
0.6509196954418716	1.9385702753645524	6.206855023952812	0.44156107515143195	2.9607642921542374	2.3558712529617076	1.441746104681312
0.6527554716590721	1.921375015599655	6.2016948508659135	0.44614690737754625	2.9550665921558936	2.34937381086921	1.4472176172518227
0.6560700189225327	1.904950847713404	6.195261790019359	0.451245155293081	2.9481261806708905	2.342108325508824	1.4525382831041533
0.6598663284927531	1.889040618432024	6.188280769010802	0.45743156143067637	2.940335347802791	2.3345341691539794	1.4577354766846455
0.6653119135090333	1.873712163830735	6.180857186023778	0.46519924088266945	2.933033938241452	2.3273885363630185	1.4638421368679824
0.6719172072497445	1.8589951397262088	6.172531330017599	0.47347206313643797	2.925652583512702	2.3199866843625343	1.4711988295963754
0.6791143462949395	1.845329351408072	6.163304904101854	0.4823962865211043	2.91816705880899	2.3123636345107883	1.478745347283965
0.6878098140734118	1.8327285244023037	6.153158341559952	0.4915181225867192	2.9105186256053908	2.3052773323018205	1.4865907439936423
0.6983494596496023	1.8198460295270622	6.141905001861185	0.5007185992593618	2.9025901503199516	2.298399006927919	1.4931421691135722
0.7100783474914021	1.806980434527322	6.129078976445691	0.5101295159554728	2.894868590376794	2.2909131651139227	1.4994591924990712
0.7246590027418722	1.7943040839231745	6.115549220749039	0.519702268557659	2.887267183778599	2.2839074207577643	1.504644773508326
0.7408059118944564	1.7823790278747633	6.100663649781549	0.5288948788531743	2.880037832864121	2.2764552269594027	1.5089745447278669
0.7578153641582909	1.7712277720480232	6.085321933257058	0.5375453103990586	2.8736199583537405	2.269083416650997	1.5129574666511036
0.7768445302797483	1.760803404780538	6.068693838169001	0.5455011334140168	2.868068496445537	2.262262943688488	1.5157356989191269
0.7966739832196921	1.7517859664997348	6.051640180058292	0.5527045527808236	2.862727720184416	2.255053145669555	1.517523442792758
0.8172893082536501	1.7436143732598306	6.034325618935212	0.5602279948574522	2.8576427629703884	2.2478853906743024	1.5178480778881926
0.8390035588914692	1.7364557631974824	6.0170194109818675	0.5672500025176799	2.8526302036803477	2.241032002949604	1.517878451009733
0.859743274100361	1.7303442056666067	5.999141652082601	0.5737985183780557	2.8477691682726403	2.2335559822352122	1.5174259564102166
0.880769911559865	1.7263555965674315	5.980841346130008	0.5804881956291907	2.844340350826278	2.22566513712342	1.517636973904516
0.9023781709374252	1.7242061006502891	5.962558200123824	0.586996961452885	2.841399059259886	2.2181538533810126	1.5172354658718812
0.9229293968245273	1.7235554888564475	5.944033687920869	0.592833087017386	2.8383102466317873	2.2101264432597745	1.516579720357751
0.9430709806342077	1.724543123107281	5.926320182622779	0.598527603428111	2.8358460352637436	2.2022082466868413	1.5158629500967684
0.9633327826898472	1.7276716148806663	5.908673457830395	0.6050322279577989	2.8325053676020384	2.1944242632339312	1.5136128690010187
0.9827207836685818	1.732725993951658	5.890514632037908	0.6115941829035509	2.8287935874507237	2.1859920328443256	1.5110221383787974
1.0004606138089598	1.7390291045445814	5.872370052023536	0.6181981831801008	2.8254797306396444	2.1773259175244566	1.5080602124563407
1.0171192727536094	1.746766893995248	5.854214699682903	0.6249621214180717	2.8217534173231753	2.1688678041688276	1.5043770571611221
1.0329868083277642	1.755481506089653	5.835423993164755	0.632557757517606	2.818643583267714	2.1605819922775487	1.5002629451890748
1.0485566662642665	1.764527140159626	5.8165951776308775	0.6410115847432493	2.8160217123403246	2.152776223424545	1.4955736635290964
1.0611297056808118	1.7727477143023762	5.798347517436906	0.6491555531841736	2.8125245636613956	2.145146744791955	1.4898789645320107
1.0708413194216266	1.7806699369294674	5.781327846543424	0.6572152968538876	2.809389409773188	2.137699234786546	1.4832725209063906
1.0781650136376253	1.787960147534625	5.764743671716758	0.6659024633137737	2.806510830728788	2.1301346076934076	1.4760251845434222
1.0829375438581483	1.7944428723050858	5.74800527045789	0.6746805184544916	2.803802675813817	2.1228473614897583	1.468695021635211
1.0863632431947123	1.799799535541945	5.73161170804803	0.6827951913409135	2.8019093308538654	2.115983217525785	1.4623670639535107
1.0870336267982528	1.8040276987889419	5.715630750673144	0.6913656929925983	2.8008572508796634	2.1089462349396904	1.4562478130509762
1.086371203836308	1.807878170975377	5.699579064263515	0.6996254025664422	2.799930088405617	2.101923379012277	1.4500017840089396
1.0837049009455644	1.8104881525572276	5.684452951977285	0.7071693195969997	2.799709097975944	2.09452282955264	1.4441623963753227
1.0797996159986158	1.8118039795016116	5.670468066894517	0.713828127911089	2.799293246091641	2.0868398265352894	1.438465533492646
1.0740616516311836	1.8126478905212877	5.657622743653415	0.7192889252534724	2.799842717063189	2.0781985954518576	1.4335026668448105
1.0674224567922348	1.8140577037094598	5.6454877197696005	0.7238740902725868	2.8004589133744853	2.0691793281872606	1.4283905253107692
1.0611378151862179	1.81611039496022	5.63344466504497	0.7278488686566464	2.8023051671928663	2.0600069693204346	1.4237534436271357
1.054889497421006	1.8182256762487632	5.621345670992528	0.7314120535141189	2.804157511320013	2.0506308712419328	1.4198210791383397
1.0480588223646492	1.8198640947737157	5.608927747268599	0.7343759456701282	2.8069803656589745	2.041562484423953	1.4161122875573606
1.0409370719818511	1.8223037185679027	5.596298731679101	0.7366222881512196	2.810413474499567	2.0322542600167695	1.412960578881734
1.0324836611501758	1.8254638257189548	5.583606379276104	0.7374083910340031	2.8138123676280156	2.0236561001985773	1.410338229117661
1.023291903730655	1.8288187428254326	5.571587536545715	0.7380515237176414	2.8189097945270296	2.0157311765631136	1.4087082907611126
1.0137800383088829	1.8326756445227592	5.559219107724324	0.7381566662316803	2.8239296268267364	2.008055537966259	1.4080148328332927
1.00231060281639	1.837923303822232	5.54699031996671	0.7375922934751239	2.8297351074324606	2.0008245698362717	1.4077298204933377
0.9897037331477214	1.8433885898256626	5.534784442421283	0.7360669502371119	2.8352698351607204	1.9949894088057125	1.4083195345297466
0.9768392234126639	1.8487593645605755	5.522732554916981	0.7345160963861641	2.841246606348905	1.9900041980748815	1.4100627589487646
0.9632544715449727	1.8541136843745456	5.51066787184727	0.7323474662926955	2.8463521426289304	1.9853726413141766	1.4134228200524033
0.9485382513828888	1.8598482702079273	5.499531525249375	0.7291310470382927	2.851130300683536	1.9816673685917754	1.4174293301149044
0.9333846590579389	1.8662281009042756	5.489123590797803	0.7247863561640828	2.855646879075331	1.9781165623059447	1.4217533071742052
0.9174845848815938	1.8720364732938108	5.479324681287666	0.7205968556620381	2.8607792006758053	1.975258991460449	1.4264223895443724
0.9016762235630305	1.8773233713845656	5.469382632395561	0.7164017475090069	2.866499086128063	1.972805957745681	1.4309440698950429
0.8845336295652895	1.8819938652676036	5.459493855359961	0.7105317447718701	2.8710725076924297	1.9703171355393974	1.4352613740371825
0.8669706915821612	1.887235644719058	5.450142033792908	0.70339361103783	2.877202577842918	1.9677778798951504	1.4398207362089108
0.8498574359603719	1.8917443425239358	5.440144989304186	0.6948675690663138	2.8837444632315936	1.9659201527573091	1.444315278040049
0.8327835655976267	1.8963305962304169	5.429403061926228	0.6857786989381409	2.890534309528599	1.9642583872886632	1.448089658537535
0.8152474004785618	1.9013827257164275	5.418282502087278	0.6758777798331407	2.897103373259294	1.9628670191440583	1.4523291894963215
0.7964867181056933	1.9063875675498183	5.407639134440828	0.6645471517917679	2.903272796780504	1.9618824369495775	1.4560680343440067
0.776918968458796	1.9104036083117015	5.396032720488617	0.6524510835090799	2.9100436947426953	1.9610288206713422	1.4593910600497655
0.757483463987759	1.9134449600853318	5.384131576168625	0.6404175737093576	2.9165908358296417	1.9603439512852534	1.4624901911001986
0.7375560188678133	1.9151050900304796	5.371383496113816	0.6272898537467936	2.9212538011510083	1.959352871913877	1.4650980216165992
0.71751407494082	1.9152245769466374	5.358775740660616	0.613554527959884	2.925029777291605	1.9581757534095432	1.4683143241415864
0.6977538954571167	1.9140672436998711	5.345530792749804	0.600205200392909	2.928350387280289	1.9580923162262927	1.471346892561777
0.6777927172081444	1.911649925298255	5.330759410292268	0.5871060639462413	2.930374542428143	1.959301089219271	1.4739015183015838
0.6585063513383348	1.9078816607131306	5.315680076812143	0.5746303822672318	2.931386658209228	1.9609849175225464	1.4761068926721388
0.6397285965440495	1.9024252599324158	5.300183004971798	0.5622578253364545	2.9317650362107965	1.9631733427915996	1.4785955968081408
0.6214470251422375	1.8953226840085118	5.28456647639059	0.5494830618798846	2.9320110956041274	1.9657649459316577	1.4805223888894035
0.6030236015558939	1.8865106610416267	5.2676540113589905	0.5369442891777279	2.9318303285810283	1.9681779362451872	1.48236151672124
0.5858487006515677	1.876790390500317	5.249944342133032	0.5246335477849832	2.9311001957151808	1.9710841492646303	1.48375639355262
0.5683333074660725	1.8656434923305503	5.230958917010701	0.5119624211484379	2.9306131980173036	1.97422447253654	1.485311899764499
0.5513171789514294	1.8538239300037358	5.210904437353405	0.49930379772883005	2.9318825219884217	1.9784105583675624	1.4871095976227284
0.5349530877584048	1.841509337933046	5.19027213281433	0.4864311362192116	2.9340168289620383	1.9830500903922317	1.4881760889389797
0.5198632851632151	1.8283427816273006	5.168726147685386	0.47396481883869207	2.936096150047311	1.9870300329512667	1.4892027236771044
0.5056084661926544	1.814445880607987	5.1470571281901645	0.4614886830066164	2.938579716567339	1.9901313555530569	1.4899447149587444
0.49097985463018357	1.80002134348873	5.125352302983358	0.44891228027964203	2.9408565855184365	1.9927275727845861	1.4906767456851928
0.4758308399857326	1.7860897163079517	5.103381013900647	0.4358328123523	2.9434136181392696	1.9947252378218956	1.4905866795194145
0.4611812361513351	1.7725086155589822	5.080353500506448	0.4226280535495079	2.946058820938079	1.9969450294459679	1.4901534601709119
0.4474558382532049	1.7598428358179024	5.057111362006422	0.4103279618456672	2.9495027992582585	1.9993956474290189	1.4897200707190275
0.43392984869820306	1.7482251375841795	5.0344822613885345	0.3978442639362091	2.954378371502352	2.00187296707354	1.4897206588597542
0.4217719992878508	1.7371238627266012	5.012380625735649	0.38533149047425785	2.9596151267648145	2.003761705913741	1.4894096560992773
0.40885189023490986	1.7265893465961775	4.99156080087393	0.3729433707891206	2.964334647175852	2.004613304298048	1.4885969292217682
0.39627954116153274	1.7170314055788454	4.971249291170608	0.36044358635963863	2.9691537560208094	2.0053488413119354	1.4871310518803158
0.38382293268611745	1.707546610680027	4.951768679956278	0.3473126913647562	2.974872069045311	2.005568340111318	1.4854072620721865
0.37128157516312965	1.6997224531414281	4.932262496034907	0.3338094807071947	2.9809923098234234	2.0060246711215735	1.4833966552107611
0.3581722073307996	1.6929374355421565	4.912389689521107	0.3198881527875924	2.988500471015244	2.0063814318863162	1.480422974327269
0.3461553748376499	1.685413007372863	4.892520205319565	0.3065717613711148	2.9956921358272224	2.0072293472882303	1.476587580220615
0.33449536079751707	1.6770598102185992	4.873196952923679	0.29329413040430063	3.0027804787743326	2.0082705034490336	1.4727828741920561
0.3227194711698469	1.667458917014082	4.854069581712856	0.2790415557765035	3.008782724663566	2.00956123850587	1.4690857972740217
0.3107717307626293	1.6571779435121297	4.835108256490413	0.26529122061145255	3.013887935571511	2.0109815996000386	1.4653354710127524
0.297824949610046	1.646882808366452	4.8171785924682675	0.251571841608555	3.0176608682857027	2.0129501771816978	1.4620331583229154
0.2860512968250374	1.6369625487745827	4.799140194026838	0.2376677826795815	3.021313669227486	2.015512907158692	1.4589394624394147
0.2755386647131164	1.626908269892479	4.782008791812743	0.2245559953014002	3.0247490209304098	2.01824240935797	1.456054520042217
0.2650199329641433	1.616798286373687	4.765546384579356	0.21199346255082496	3.027011009831428	2.021099782146187	1.4533112483211028
0.25493013552557764	1.6056281602693034	4.750492206039237	0.19982490281835064	3.029046535658317	2.0239459649157956	1.4511435871180856
0.24688259089275502	1.5929682953431483	4.73675634060953	0.1884656940131888	3.029766022259827	2.0265691598727424	1.4491481962847712
0.23918039132862004	1.5802484128022003	4.723620583195484	0.17756386542773617	3.0299945978746905	2.0288498317784893	1.447612910393484
0.23182264370013547	1.5673405575656525	4.710752523915611	0.16766463437359036	3.0297871510186107	2.0304723265937614	1.4453159341556858
0.22512153254016995	1.5538980361001031	4.6983188951396855	0.1590443627312949	3.0292321844222543	2.03183720175632	1.4423529600032035
0.21920724849097586	1.5394625969083455	4.68626286080644	0.15032713466848524	3.028338738346891	2.0329163954850755	1.4384295502008346
0.21354896959961203	1.524841104744918	4.674203581517528	0.14307275762901422	3.028239677909497	2.034123137579047	1.4332745626539196
0.20774458099989493	1.5094054431402364	4.662198907843437	0.1369652656023359	3.027511681155229	2.0353953330765275	1.4270021293861492
0.20064821334051794	1.492710521391173	4.649513017909842	0.13119678583168742	3.0270389260470387	2.0370132720091854	1.420166671562633
0.19398588010586723	1.477249976156597	4.636223827961082	0.126635930916195	3.0269246195761306	2.039219981824885	1.4124401059366265
0.18713818026053455	1.4606041927605997	4.622909166127976	0.12364486223416332	3.024622428495003	2.042328655221846	1.4034471575581298
0.17878727675228592	1.4436958691932584	4.61037734232528	0.12150156005547517	3.021523932102746	2.045671436049474	1.394386692534663
0.16927407503367917	1.4269221263378422	4.59962347179689	0.12032592337645402	3.0179889131518713	2.0490162404245624	1.3856634236002603
0.1586883311791232	1.4103700779805795	4.590423685986635	0.11962393209202349	3.014063019308809	2.0524861948592132	1.377213621154477
0.14739593893616398	1.3948223357437353	4.582303426812662	0.11950222101494139	3.010120183878918	2.0556800954243317	1.3688051530516938
0.13497179690120822	1.3807943127952003	4.575885807080922	0.12074135502610746	3.0054857138400712	2.0583818144487496	1.3607056994056694
0.12185120978042105	1.367364620915232	4.571546441873906	0.12199106676668478	3.000186754448503	2.061135245057749	1.3533821880557648
0.10849453979920273	1.35500073002686	4.569187364442061	0.1244740708777283	2.9954479492066794	2.0636964841540077	1.346732971945855
0.09450850646329181	1.3445411512915353	4.568543924650108	0.127733384779364	2.989689253089902	2.0653746313099486	1.3400443178262513
0.07917335010686202	1.33353871937921	4.57063864500626	0.1310349756392483	2.983393671673637	2.0663005780648085	1.3335059673656031
0.06310132082559972	1.3231180797495354	4.574310732522887	0.13378919325213506	2.977488070188078	2.0657972937050566	1.3273661777263983
0.04610710690306205	1.313111018191874	4.578669274164531	0.136361959727627	2.9719215728309805	2.064851723478878	1.321387604585349
0.028800384635637527	1.3035560412917324	4.583317326303047	0.1397637632610439	2.9662127410347083	2.0639602538448933	1.315371357917591
0.011155802325195543	1.2936882318848675	4.5888683143272475	0.14347507528524278	2.9598193367886414	2.0626475941475055	1.3093637835437744
-0.005694463617888404	1.284451590098954	4.596409801094975	0.14786556120691002	2.9532604340228605	2.061165287737985	1.3037474105118825
-0.022635755439796054	1.2750982584835173	4.605682030895715	0.15259511630977646	2.946593948709817	2.059909714689039	1.2991632185864692
-0.0394104903287174	1.2661057635749386	4.616255308473379	0.15835547855757887	2.93960128967795	2.058412986907409	1.2941160924141077
-0.0577761727768638	1.2559198187175111	4.628335633057257	0.16360206319248416	2.931580515065826	2.0560509388125827	1.2890160050298856
-0.07611033159446073	1.2448854155761995	4.642431487637787	0.16873413171273344	2.9228320452684904	2.0538804588115758	1.2849590952834895
-0.0944570135397304	1.2342452939160433	4.6573670619107626	0.1738986682454151	2.913806641460133	2.0525004504234854	1.2812399886877814
-0.11250685983855385	1.2242341820844154	4.673779823882091	0.17924847290647217	2.9049371901487255	2.051834132374936	1.2783791786393655
-0.12923179833033163	1.2147389804226387	4.692103585133956	0.18376033553267618	2.895768579491711	2.0513751968946874	1.2758237666573449
-0.14498759183269497	1.2050000479779122	4.712441334895886	0.18732759774509655	2.885093840375913	2.0507496268058425	1.2740231421522508
-0.15981041365128862	1.1967928501655445	4.7343763029716674	0.19142915435626373	2.8744919191540745	2.050259525067304	1.2727132292616639
-0.17465280380037312	1.1886480231700391	4.756332524728077	0.19416475047733406	2.8634381987451705	2.049772437946533	1.271738656069709
-0.1890072378865666	1.180401699606158	4.778029158326852	0.19648819590779615	2.8514196660768687	2.0491496172800088	1.2702599589015635
-0.20288021384137359	1.1719222977671941	4.799086553815201	0.1974641935078057	2.838637023083935	2.0483445784850707	1.2690795370821066
-0.21455633925497092	1.1647166899030297	4.8190740017483575	0.19874566475519795	2.8263426397531104	2.047672387610559	1.2676963162134969
-0.22525900844677965	1.1580591152462216	4.838129689950125	0.20008683626144902	2.8137118841499458	2.046471459670733	1.265768330727209
-0.2348837404680956	1.1519402897519655	4.856296646782778	0.2014705635618721	2.801559648381521	2.0452307415490494	1.2636278274595898
-0.242963321809662	1.1466509926960806	4.873616685568784	0.20360388518443506	2.7897074836836726	2.0435499538120028	1.261376139081385
-0.2497748464055908	1.143463637519163	4.88957721554824	0.20650742893315904	2.777426020890749	2.0410072814728943	1.2598796548729578
-0.2558484153866335	1.1424133027089889	4.903257973918842	0.20890246336902585	2.7672743923447456	2.0385219447356815	1.2579724483661494
-0.26120727562351714	1.1419214165969316	4.91466732358707	0.21030100700420823	2.758722093729084	2.035708990985171	1.255481988363552
-0.2656912940747159	1.1429051772926473	4.924332248056304	0.2128303811889528	2.751605554264069	2.0330862936940806	1.252007365054486
-0.26932974995616055	1.145310915115315	4.9324124269033565	0.21453572734678378	2.74608581535786	2.0301615500597623	1.2472894536645927
-0.2707299702780066	1.1495901367048038	4.939135515196816	0.21618787072398643	2.742160656635047	2.027059823974025	1.2417447806081199
-0.27206747554029986	1.1543391094723074	4.945368289653786	0.2173001554556972	2.738477307131879	2.0237344205026897	1.2360924582681316
-0.27333467989253496	1.160639809452286	4.950698079387332	0.2178137803315751	2.736101774328029	2.019917529914839	1.2301323507271347
-0.2729301052376994	1.168572619091895	4.954878034494099	0.21795716483520383	2.7335579906363674	2.0154102344183182	1.2230101098930242
-0.27256285430125426	1.176886148325138	4.9569176261910295	0.21758521433700756	2.7318466666889383	2.0113705780125093	1.214688356015107
-0.2726180162050413	1.1854447251690365	4.95703976314149	0.21636583813962273	2.7309441313110794	2.0079276964283905	1.2048873323815203
-0.27185140678494	1.1941810978628864	4.956653913506876	0.21545810271231658	2.730110564300834	2.004185803713776	1.1937909244042186
-0.27015057363417083	1.203487488769457	4.956218886791682	0.21316768378243	2.728581677080627	2.0000439640346386	1.181931491563212
-0.26856285728113405	1.2128636448492351	4.956093688083915	0.20947706393587023	2.7269399383771615	1.9952064443757342	1.1693959573795398
-0.26697002721893504	1.2225480102859074	4.955688094401561	0.20623155714939617	2.7254399429637766	1.9901384697748508	1.1568548699178376
-0.2653949116231633	1.2324207700042011	4.955631964213153	0.20257998332847754	2.7236439263006154	1.9844757046011823	1.1443005930872059
-0.2628344099994708	1.2429919132288039	4.955632899222448	0.19805528224626606	2.7221018521408737	1.9787292972588115	1.1318299921672648
-0.2590270003989994	1.2546444118050044	4.955884109039608	0.19245734828709693	2.7196945972975013	1.9730483403182721	1.1186959774676202
-0.25608849495605135	1.2656819656417695	4.957596272916668	0.18597696041844702	2.716928253270413	1.9669523712334873	1.1061151175268809
-0.25295862245961986	1.2772870116120265	4.960175035356461	0.1780916570021912	2.71358348746749	1.959847449461538	1.0934157215370026
-0.24921300651055459	1.2887812653187327	4.963994367374322	0.16992436376694486	2.710024925205955	1.952280660914016	1.0807145022439852
-0.24575504009600177	1.3001808793716232	4.967962862362259	0.15984251260613364	2.705417505023253	1.944536383198253	1.068215016136517
-0.2422767446772816	1.311256330206298	4.97129808131347	0.14993100551173316	2.6995613840899138	1.936678238784852	1.055541666851648
-0.23802029909844322	1.321354462577	4.974020525740742	0.1405759726001135	2.691646537336043	1.9289695099538449	1.0434046920320255
-0.23269358775069998	1.3311234364874351	4.975199892693899	0.13035518663675666	2.6824285341281784	1.9213969471282115	1.0311657369885816
-0.22720732190800674	1.3403572928019343	4.974102627151763	0.11944337122259562	2.672362905003591	1.914216017820024	1.0186157371375517
-0.22251380884242333	1.3489340534000434	4.971398165257838	0.10776803347588004	2.661451478473838	1.907266267368525	1.0054975973656461
-0.21796712656149958	1.356004813068206	4.96723481459035	0.09566891780045508	2.650307310121851	1.9009605746300222	0.993162139149369
-0.21263056880454528	1.3623560607705496	4.959485546519612	0.0827549731283017	2.6382014414776336	1.894864403244765	0.9812403624515762
-0.20673336235713813	1.3681332767409817	4.950442402426163	0.06939674334513661	2.6251782375955144	1.8892422810973009	0.9701379498483235
-0.20087530276390836	1.3739309272924214	4.939299090216305	0.05584461721602004	2.6120870908079517	1.8841463929369178	0.9590776124496371
-0.19510920194980413	1.3791268972800501	4.9272372797059685	0.04223471884379866	2.5998469466884186	1.8793686481090517	0.948028889545194
-0.18998243563190748	1.3835566173170166	4.91381854849908	0.028022365563981178	2.58850035705968	1.8749173658568568	0.9375905918544886
-0.18571687732026687	1.3869792103831189	4.898403661036923	0.011595862128525047	2.5787256341038374	1.8712731477040168	0.9273308525583406
-0.18198110689249353	1.3888113020514337	4.8822573766407595	-0.006155081033694854	2.5700669658467645	1.8671271779124725	0.9172029947283687
-0.1791389215997119	1.3887497930643904	4.866102055991611	-0.02460346055375581	2.561411409195133	1.8627612156899058	0.907743777923392
-0.17523056315818436	1.3881720671536997	4.8490403063171055	-0.04397003029164836	2.552662099122232	1.8592006332139945	0.899263203345978
-0.17195614752479102	1.3866419791996254	4.830731024426251	-0.06345665625732386	2.5446830139383163	1.8558435140602756	0.8904046337938984
-0.16973674231442187	1.3845164892958404	4.813213491120378	-0.08394977762850067	2.5373464685896088	1.8524649783302272	0.8815541827899838
-0.16813394789453756	1.3813613799800049	4.794812059688777	-0.10475124347210817	2.529185398618177	1.8489848287502075	0.8723773644806888
-0.16751030277739723	1.3773065526707198	4.776159337775532	-0.12623327521319605	2.5198972500530585	1.846014843823833	0.8634993169886669
-0.16691378610292362	1.3728346139129908	4.756565670812672	-0.14783023667442374	2.510351574595281	1.8432098458566029	0.8552310489999573
-0.1668716111092507	1.3678057917816484	4.736823451913617	-0.1697911537635443	2.500545227627812	1.8404989777348304	0.8467001158618329
-0.1666564201605945	1.361458071674444	4.717481884333475	-0.19054663045311937	2.4898387181079413	1.837434141425988	0.8381172450618624
-0.16674962593002957	1.3551971262032545	4.698116021988774	-0.21067207617847067	2.4780005168908414	1.8351369721064443	0.8304148554152623
-0.1670964001473714	1.3495103040985195	4.678843951126482	-0.23023798733806744	2.465926131559327	1.8336787417808031	0.8230150854353951
-0.16836690410123165	1.3427257598173894	4.659869038947107	-0.2493335607810684	2.4537689151720654	1.8322329067467604	0.8161189889775059
-0.16957005480209203	1.3352914538618414	4.641380320268189	-0.26871970255482786	2.4411887909859518	1.831050267664838	0.8101758633574044
-0.17106267361239924	1.3267602104788563	4.6229139121599845	-0.28789337707873114	2.4278206663246937	1.830363263155079	0.8049139603287088
-0.17272529165903233	1.3166549527069467	4.6050925534429314	-0.30723618982757317	2.4148511214429944	1.8304966180580484	0.8002449830514999
-0.17456139849858782	1.303721332574468	4.5876194611615215	-0.32658131409946034	2.4018261317623417	1.8312742855207285	0.7953047239032227
-0.17678638405596914	1.2891393073248578	4.570645716622985	-0.34537599333638325	2.387051919645722	1.8319095715887503	0.7905610176191958
-0.17936301619518	1.2743472007689778	4.554176995628801	-0.3636756887881268	2.3702624921789095	1.832018857243044	0.7866906957105225
-0.18263699075040118	1.260141387412506	4.537922832129647	-0.38313247214637813	2.352545510694045	1.831688049941184	0.7833323247791836
-0.185683253258513	1.2458936212230736	4.522666764453525	-0.4025627914999952	2.3340080084266486	1.8316031945976556	0.7803151973653927
-0.18915510782768116	1.231335794645215	4.508128565929752	-0.42158017094755956	2.314562330787022	1.8313273545772486	0.7770455525974388
-0.1926873247378739	1.2163283603911605	4.494208332415982	-0.4403653406194299	2.2936489852869024	1.8310374586563338	0.7726633342025371
-0.19683422485017626	1.2009452360036748	4.480463485979293	-0.45816410177821465	2.271203336087827	1.8311920336445293	0.7675726311392381
-0.20167772598118347	1.1854433972422214	4.466913749434144	-0.4749712459399884	2.24890687119319	1.8321482038579402	0.7620483400548547
-0.20657993534135277	1.1714773269356065	4.454342196145862	-0.4918701278727017	2.2251709548964924	1.8326319277669987	0.7562081118824789
-0.21191308877632467	1.1593134888535104	4.442554588152312	-0.5078012954229161	2.2011740851048875	1.832578109726143	0.7510125588171942
-0.21806840621303308	1.1482395667000627	4.431256925966637	-0.5237636191359321	2.177654928025837	1.8330445409385343	0.7459912835986561
-0.22464917927495254	1.1365646196851191	4.419890381566118	-0.5384738578658248	2.155896022781476	1.8346656261956265	0.741795840233412
-0.23179643654462487	1.125134541042113	4.408464380533032	-0.5515083594796162	2.135297936225441	1.837798538913983	0.7374411090048874
-0.23988562029028804	1.1131575216225484	4.396676759960776	-0.5637133329134055	2.1151056591703323	1.8411959018241844	0.7328840342431224
-0.24858151398970474	1.1000981388209858	4.384350323869637	-0.5758935441830068	2.0958243766059277	1.8453562217217212	0.7290846678901686
-0.2584337522126624	1.0866085753997432	4.371811749268114	-0.5876998331149763	2.0767795997804743	1.8497632680975238	0.7255858797227392
-0.26830356512969866	1.0719122002304728	4.359181501897694	-0.5994414166783881	2.058949578542636	1.8537871079567019	0.7228655135124854
-0.2782114660326228	1.0565314515613144	4.345544890950201	-0.6109760486340551	2.0419485479655384	1.8577177181628122	0.7209469696454922
-0.28809606038527763	1.0392862871230413	4.330476883995057	-0.6212482090846744	2.0271690170814303	1.8621127433375724	0.7193912250100766
-0.29725675186122347	1.020710375260288	4.313894828386933	-0.6309887478172826	2.0136839578182055	1.8667343380448191	0.717954059396261
-0.30560195259307965	1.0004397791362953	4.297065600999859	-0.6388191037218417	2.0012017602156402	1.8713772023026656	0.7168377589573488
-0.3136675201817699	0.9796277237584634	4.280154707948759	-0.6467529119227038	1.9903160804892186	1.8761539371146416	0.7151299051552781
-0.3206547501733392	0.9583142989415774	4.26388553100098	-0.6553518296613764	1.982070395750834	1.880486069158056	0.713570416960638
-0.3273185585808357	0.9361055480535265	4.248409490750885	-0.6645168377676665	1.9763114627698157	1.8848991260532353	0.7123038808324277
-0.33398170801815674	0.91338312713377	4.23377277402772	-0.6733795042669992	1.9713558008486953	1.8887611280057708	0.7108895648635815
-0.33937968574731137	0.8902486068997475	4.2192049762044865	-0.6816299469970621	1.9685800347589475	1.892763117085434	0.7099655354102147
-0.34447855487559054	0.8669671214277527	4.205287768796069	-0.6896300881452676	1.9672869262317134	1.8967555075015379	0.7083179045213087
-0.348916718036038	0.84324152199854	4.193387729955426	-0.696414086805124	1.9677253413596387	1.8999070558706241	0.7061893347262105
-0.35378264696586403	0.8198840891107642	4.1825875065288844	-0.7023861724767014	1.9692005685533067	1.9032191630372821	0.7035797198278977
-0.3584928678504914	0.7964192777335999	4.173609346905326	-0.7082963112314857	1.9711935132135514	1.9059610573461223	0.7008994279996842
-0.3629194870652085	0.7727242440945196	4.164804615921396	-0.7149226661617797	1.9738098288663513	1.908138511821368	0.6980657255615481
-0.3673285274348401	0.7501357898712925	4.15676217518292	-0.7213046222812687	1.975918852619009	1.9102039414854843	0.6943745673198327
-0.3720271498295309	0.7281111513745485	4.149160632482311	-0.7264503129409727	1.9761681684290708	1.911640197186209	0.690212762753424
-0.3768299264283683	0.7075650041656592	4.141437979151985	-0.7304135058815391	1.9758696020257878	1.9133205109097204	0.6858034297960027
-0.3806486627677853	0.6888560765816824	4.132899822805754	-0.7347023497170044	1.97620066382662	1.9149017934260584	0.681098114764258
-0.38566764832271294	0.6717177113931764	4.124589403888667	-0.7384377925970036	1.9764423409979104	1.916121803419256	0.6760028699917181
-0.39060947176181193	0.6565321771445638	4.115882281293572	-0.741805226649545	1.9764097962135347	1.9170284080081021	0.6711749905756407
-0.3947638659397581	0.642930354903944	4.106134539869803	-0.7456430954734588	1.9756805549592682	1.9182857843121843	0.665918794711942
-0.39890227917474086	0.6301959458380151	4.09624932238831	-0.7497432275562603	1.9751999939379075	1.9195382749370935	0.6612802639935226
-0.4028153632633439	0.6187875870822376	4.085119906715598	-0.7540067556809656	1.9758252143438146	1.9203076155218102	0.6566347248227371
-0.40751479176566185	0.6087157308189318	4.073342222841904	-0.7576002120400631	1.9775614736386	1.9212465221877462	0.6518118578459368
-0.4115815009838333	0.5984749629999219	4.061075071736409	-0.7615372543680405	1.9798090995655764	1.921889066017443	0.6480487471246
-0.41606799080156576	0.5886487998769075	4.049204795380306	-0.7660989397771045	1.9826480681054575	1.9226725925721169	0.6449261555826544
-0.4208847829802208	0.5790124368604218	4.037560190878081	-0.7715029151438484	1.9858923807985989	1.9228758782791773	0.642120832994166
-0.4257023707718107	0.5695542662340043	4.027455752481894	-0.7767534028477037	1.9891693049819577	1.9228338771766598	0.639399811615792
-0.42939097052051023	0.5597520298129361	4.018053526498964	-0.7824823040137101	1.9925364011476485	1.923130659278012	0.6369789726170378
-0.4326255735480129	0.5503073384019653	4.009059987498842	-0.7884129364469433	1.9964040201857702	1.923175811748321	0.6353009192165556
-0.43615297044744106	0.5419903416572489	4.000928512664843	-0.7944060342557905	2.0001643201978494	1.923025080667722	0.6347432737827202
-0.4394401859239554	0.5345544989226453	3.9933723462133677	-0.8007844216996093	2.0033194104333387	1.922452649189819	0.6343688933532733
-0.4432155803068596	0.5274169945780115	3.9867868838988083	-0.8069137997452979	2.0068720528918904	1.9219183387087773	0.634756588959636
-0.44674029213557953	0.5201652053912733	3.981549662272056	-0.8138356369925477	2.010311091204375	1.9216666423172317	0.6355967280552685
-0.4499914387159567	0.512616432576713	3.977041730994556	-0.8201011295057149	2.0143071492098144	1.9222349319466598	0.6365071223813739
-0.4527158812386408	0.5049861565688075	3.972800659654589	-0.8252090062127798	2.0183739794966997	1.9234030565126818	0.6377525477390149
-0.45556550864343537	0.4969504096139281	3.9683265434733763	-0.8300581970216911	2.0225861859627408	1.924914065241754	0.6385020330116592
-0.45921342250597486	0.4881433883740818	3.9628857607729375	-0.8349091616424241	2.0276407350148324	1.9268648513189666	0.6402789875647455
-0.46324326523031534	0.4806497061537258	3.9571232802245584	-0.8398571222482822	2.0337784199607545	1.928766721933748	0.6428887659145922
-0.4671951425086278	0.47245141062045126	3.951550460440872	-0.8453993400112296	2.0402765714214866	1.9305779923571007	0.6456046985090941
-0.4711694832592791	0.46363117813483623	3.9454922459114536	-0.8516924472463918	2.0479510306625355	1.9321516757514299	0.6486672775915377
-0.47531384067940063	0.45426266259360937	3.9394746642469722	-0.8584870073446976	2.0571278921159655	1.9334486156597792	0.6519735217642653
-0.4784746433182008	0.44530428922572085	3.9335117680657636	-0.8658938517384281	2.0665676991311996	1.9347490869974922	0.6555101372688519
-0.4813052582351528	0.436437539543427	3.9280971460450664	-0.8739113628127078	2.076439776780976	1.9356513073961994	0.6596212413367989
-0.48402265125230415	0.4289893059039938	3.923056424926741	-0.8830623875295279	2.086200509475158	1.9356507128765459	0.6631882722142983
-0.48657202284904744	0.4216657178844544	3.918155908677295	-0.8938889871917811	2.0958526169024956	1.9341753106183408	0.6667064138419107
-0.4874076233223624	0.4156223916983405	3.914005904953759	-0.9053800622511923	2.1060287352597933	1.9320524531074257	0.6706470852364506
-0.48761808002018225	0.4111086509094067	3.910209566681035	-0.9170590251871904	2.1160689786493903	1.9290819572153128	0.6741793557409004
-0.48730319304460123	0.4070524685196516	3.9066113717403423	-0.9286782124476511	2.126260385018196	1.925247529076586	0.6773386811893555
-0.48674267823024064	0.4047314986477095	3.9036218173017714	-0.9396423798326574	2.1360364772613707	1.9210975915692385	0.6803598877488516
-0.48536920515805737	0.4027160384163515	3.901298941528417	-0.9505964199933014	2.1451112077265497	1.9166149150689717	0.6825515632792625
-0.48367920563018574	0.40163865911944907	3.898919107195728	-0.961054969428369	2.1533344692155816	1.912317480701763	0.6848619231904304
-0.48213769666231265	0.4013717270781978	3.896395073000787	-0.971268651918264	2.160444996118313	1.9075117472397936	0.6867376326228966
-0.48090051861255134	0.40317288153101194	3.8925192939529167	-0.9816942895967554	2.167950309349611	1.9022249781678133	0.6874922525282812
-0.47956910714132706	0.40566632514987017	3.8882679618034466	-0.9918109933919806	2.1754526458662253	1.8969772859804674	0.6884176797627596
-0.4785690050387217	0.4097006107866121	3.8826179518086827	-1.0010646546957869	2.1828078358504373	1.892355128971889	0.6890496060482413
-0.4786228949731819	0.41415838680593803	3.8762526713828778	-1.0096779840444454	2.189189912442795	1.8878278348527937	0.6897794976363282
-0.47799593016974395	0.41974590164022135	3.869175113647326	-1.0179280172076168	2.195868016407859	1.8832133216757436	0.6899736095620653
-0.47753173685592487	0.4257630629524422	3.8617830386942544	-1.026452025086842	2.2014740619283724	1.8786887728374497	0.6908190163389494
-0.47748081072164483	0.4321981624469709	3.852987571542314	-1.0343719081051095	2.2071781941215383	1.8741650558730985	0.6919980978929255
-0.47860749753342235	0.440894825444116	3.842958460545946	-1.041992211405052	2.2119979060273534	1.8699606048046493	0.6937040647714176
-0.47989098442698264	0.4505373100074086	3.8326002567445325	-1.0501933893189868	2.216624340016487	1.8647875853743907	0.695625686418819
-0.4818821308111063	0.4610266748114916	3.822621395443976	-1.059109386090764	2.2206127283614934	1.8594997443937382	0.6977351467356229
-0.4833691629907555	0.47159871220764193	3.813463567650278	-1.0673152390801381	2.2229555660867506	1.8542012086286348	0.700614263889761
-0.4840377340522187	0.4814197127692552	3.804004207517045	-1.0757963788815763	2.225108176434486	1.8476155400861753	0.7047516714605981
-0.4842091007212579	0.4906646124829328	3.7951231653808106	-1.0847881654739664	2.2271897334359965	1.8403997441638371	0.7093309883335678
-0.48332899211000846	0.4999146963803007	3.7860328156837366	-1.0933279007983345	2.228629416604235	1.8324179332870691	0.7140329419632636
-0.4824846266881382	0.508051827515731	3.7774396505534917	-1.1013113732318875	2.2284797196651946	1.8243363386749634	0.7191093594573635
-0.480635610910526	0.5155688483444537	3.7688432044216134	-1.1087597958373168	2.227390755279391	1.815557360169735	0.7235467295329333
-0.4780498777176905	0.5225444495478364	3.7611799733628506	-1.1164129036323418	2.2248601476710843	1.8067552921174403	0.7272324468467245
-0.4750510070511229	0.5283732826372877	3.7538320287417664	-1.1231475262996566	2.221759903080531	1.797283691913051	0.7312188712393908
-0.47072331213516094	0.5338186965776262	3.7465094971903357	-1.129322211463619	2.2183235160523664	1.7877939233908406	0.733716201910871
-0.465308942030747	0.5381750855816283	3.7387971416270895	-1.1342436077504674	2.2145190745893526	1.7784861108903	0.7353290770127349
-0.45881715290879455	0.5419737525085914	3.7311297240907932	-1.1393700677729277	2.209516861600016	1.7688563375986714	0.7360707436621653
-0.45270047214381104	0.5466233723973972	3.7226424066963784	-1.1436427300838672	2.2035185244498843	1.7592676115328947	0.7355361025219083
-0.4457258699315053	0.5523185265255323	3.7127537200776795	-1.1470510902357742	2.197562547794424	1.7496371869968377	0.7340232832041481
-0.4378421835451394	0.5579284834459275	3.702423763611472	-1.1499724145004708	2.1913729110805744	1.739579607416994	0.7315894923121656
-0.4299414540806187	0.5640862688579595	3.690730088216583	-1.1521368911208312	2.185076083234043	1.7290735451492407	0.7288691047756773
-0.4222504141540967	0.5714822377768513	3.6783525286489573	-1.154132291717356	2.1785811580378045	1.7181898482550595	0.725483398404811
-0.41470555738604575	0.5789397572716359	3.6657684622682063	-1.1554251287860993	2.172816516799873	1.7070864417923035	0.7218466359562907
-0.4071243899196826	0.5861754653804522	3.6534670594580736	-1.1564438392823981	2.1682696190829667	1.6956089840238722	0.716668251956416
-0.40011527753151177	0.5940016620891698	3.640869140679623	-1.1571080845150363	2.164804815663172	1.6836294755309626	0.7117761585166363
-0.3933404464119111	0.6029370467395295	3.6276642650297477	-1.158261689725017	2.1611875208101914	1.6709137021373048	0.7067788055543001
-0.38760403674748245	0.612546538407491	3.613879265325854	-1.1584737038387347	2.1590040710826033	1.6572385541904526	0.7024875828229323
-0.3816618600071151	0.6223513536013865	3.600710575022613	-1.1589794658452055	2.1575861993581937	1.64304350785763	0.6978566648177092
-0.37681843051000097	0.631719718994019	3.588772174687187	-1.1598934733341366	2.156373055070757	1.628371286924733	0.6937963490685654
-0.37273039794216534	0.6411047660013843	3.5772123116865933	-1.1610138514958177	2.155874076146228	1.6127829433216456	0.6911541378116276
-0.36800134471291246	0.6503849202314732	3.5669036939698384	-1.1629037245929355	2.155462194793968	1.5961116137280424	0.6886191586583439
-0.3638149553751141	0.6580839589196096	3.5568256526986324	-1.1644487279091438	2.155416724474319	1.5788362280578196	0.6864798787762527
-0.3595276037922893	0.6659251067575686	3.5468116735783406	-1.1661528136182708	2.1548738761045936	1.5610649127373457	0.6847796164004204
-0.3554491978233403	0.6735267053984335	3.5367774082560155	-1.1680305034998977	2.153910167909801	1.543036685296953	0.6840232774675831
-0.35233840044944886	0.679940162010291	3.526928403161234	-1.1687524514289216	2.151920755332219	1.524834490837424	0.6840178377072412
-0.35011806137670454	0.6849962240823197	3.5179756609170827	-1.1688284459333804	2.1505418198649826	1.5072034128973437	0.684559261932556
-0.3475180312979558	0.6891796434442518	3.509124632262161	-1.1688569604655539	2.1491878079706597	1.4898528388227452	0.6848506932372748
-0.34515810320295565	0.69245985187999	3.5011060013694446	-1.168312412597735	2.1476117918038864	1.472943275818122	0.6857787275944676
-0.34167204167757775	0.6952570755289051	3.49365339159637	-1.167267438586343	2.147094904877991	1.4568808707722658	0.6868978865789579
-0.33892344622210524	0.6967321983889262	3.486557867766836	-1.1659952873808688	2.1468362447044465	1.4420193779817545	0.6875215099201943
-0.33635209794185955	0.6970332080795948	3.4797713145343017	-1.1644754862980908	2.1472849106052845	1.4279753708081064	0.6880963985802551
-0.3333366073004575	0.6970929205201087	3.473452455522699	-1.1628269873456836	2.148238228319169	1.4147261248473453	0.6895052498007742
-0.3307721529321179	0.6954297272769586	3.4669965880773947	-1.1613815091002992	2.1511813073706505	1.4019180056303262	0.6908766674534096
-0.3274148331701838	0.6930983533976641	3.4603721963604674	-1.159480801969931	2.154469518206086	1.389318637929945	0.6925582689688118
-0.3231287781174869	0.6908521285627384	3.4538026611123835	-1.158211268224188	2.1573076915691822	1.376757718960357	0.6939912967562462
-0.3182137680504806	0.6880946671001481	3.447517207983603	-1.1572785778890629	2.1608301130290517	1.364335377038526	0.695400781842412
-0.31353150552895814	0.6841721126665077	3.441380970835657	-1.1562039131622366	2.164252522277297	1.3525717837246372	0.6979113543585878
-0.309385052511682	0.6797316058868234	3.43466618053701	-1.1550281625485785	2.1680187569341185	1.3404265461303448	0.7008965954511992
-0.3058019469963618	0.6735720155459156	3.4279672614684618	-1.1542106058065498	2.171113623031723	1.3272186450066712	0.7041867280951758
-0.301632836351819	0.667150241414991	3.421410527486014	-1.153540826590182	2.1743305409236635	1.3133327829756192	0.7087591605371272
-0.2979330215182006	0.6596513682217799	3.415182480541674	-1.1526393229939242	2.1780473655587493	1.299420070012134	0.7143506782141079
-0.294254635951447	0.6512349269214116	3.409209505711519	-1.1516848086792726	2.1826039048687846	1.2849662232212826	0.7196705027504076
-0.28956225373525524	0.6432952552796304	3.4036101030007058	-1.151508260531702	2.1858930913859442	1.2708738348387458	0.7251404284284781
-0.2846144747577195	0.6352181620481034	3.398615743294238	-1.152309834925369	2.189609868308956	1.257530424838347	0.730723262526192
-0.27936240269868307	0.6259886699397488	3.393589865158049	-1.1535242863338435	2.1942320903242423	1.2450495434871134	0.7367766979844185
-0.2736170220433886	0.6164190147817769	3.3879285678786366	-1.154359525716375	2.199095859393543	1.2323546677667074	0.743173653716884
-0.26795691904901675	0.6070581112344225	3.3820023861904733	-1.1554130074033824	2.20473302152272	1.219457703868233	0.7489250531436538
-0.26204015152993765	0.5976766222449464	3.3757639133843527	-1.156525143045221	2.210032767261784	1.2077900357574438	0.7544749470166688
-0.25646768780389756	0.5884367670555195	3.3690550411324107	-1.1573236617337157	2.2160951530794764	1.1969968940000137	0.7602860486899086
-0.25166827539261544	0.579491701959817	3.3618192719657727	-1.1583133977066982	2.2223659426788993	1.187234695857431	0.7650735394977448
-0.24748018006044134	0.5710696636250685	3.353626954148381	-1.159217221236866	2.2278810133469	1.1779745024920014	0.769014215181621
-0.24448984360373566	0.5630193805885172	3.3451043391561517	-1.1603880855924171	2.2327789590587486	1.1694230440672155	0.7729829778688936
-0.24333553786503945	0.5547788170925761	3.336283587135353	-1.1614188910273655	2.238278755647761	1.160935330872889	0.7777847312576784
-0.24320877424686083	0.545738586923714	3.327325778192782	-1.1617747396488318	2.2444441601134906	1.1523864056717383	0.782903250038476
-0.24465352895561238	0.5362063510388131	3.3182276619095226	-1.1618173230345337	2.25124379399668	1.143592446302346	0.788658754705045
-0.2475242282036532	0.5259444429502915	3.309272475390057	-1.161296245853157	2.258484646367183	1.1346635462464665	0.7948128849644176
-0.2521452728622312	0.514595125361556	3.3000862567114813	-1.1601432521905268	2.2674319744614273	1.126106729966404	0.8016473073534858
-0.2580641330105439	0.5021213288260531	3.291502319287949	-1.1588596784270313	2.27740008731628	1.1179148446439358	0.8093816665992336
-0.2656140046649328	0.48943577212139733	3.282853766870429	-1.1574399626716267	2.286707411782766	1.110180150926973	0.8176229176283293
-0.2744963526783161	0.47631553794413906	3.2740002131854866	-1.156071648449348	2.2969388138873637	1.102973327421729	0.8266263412037995
-0.28365995661646826	0.4628416207956251	3.2647357448174845	-1.1555259599974244	2.3084953497479432	1.0958446757790412	0.8367191942217449
-0.29283503968560626	0.4495325075096407	3.254512487616221	-1.1551076925843584	2.3214044408000056	1.0884059989533255	0.8478105840884934
-0.3024559225798863	0.4360694582233128	3.242808447269223	-1.1545223202204875	2.334032570826863	1.0806811782418164	0.859045733241829
-0.31212394705509033	0.4230783932484017	3.2295038644568894	-1.1541811586951918	2.346387549992323	1.072756896027339	0.8708535433364515
-0.3219037007630131	0.41002509428889483	3.215839168225963	-1.1535770970062702	2.3577912857607832	1.0649490156026193	0.8821296946220066
-0.3321389711300306	0.397345739133622	3.2020133631761083	-1.1534153517361416	2.3689797005194975	1.0576883192036812	0.893072443212505
-0.3421515392371619	0.38519571346662584	3.188181271537763	-1.153863418404302	2.3783966667807803	1.050531355588332	0.9036248708448343
-0.35285007797030665	0.3730793216512423	3.1739286790378465	-1.1542960610550441	2.387752607363821	1.0428138569204375	0.914001407531904
-0.3625421690889614	0.36063771067240447	3.1593964694159693	-1.154849605335403	2.3976591184970557	1.0345439516578172	0.9234389569402366
-0.3714229530853975	0.3479807427659923	3.145446781649553	-1.1549357570665912	2.406192032402141	1.02606001622794	0.9317840276690507
-0.3813864648525841	0.33485947830863944	3.131714418461033	-1.1540456969456363	2.4131614658081	1.0181848028443297	0.9392466631377304
-0.39164404897115557	0.32179287364466513	3.1188307661151407	-1.1524249239355508	2.4185235725625507	1.0108260191870573	0.9457994125524826
-0.40249389704188665	0.30813134446370377	3.106571803846949	-1.1500605559404977	2.424570511206946	1.0039704043432287	0.9509573781708077
-0.41430967513532346	0.2938853720865845	3.0950708181739626	-1.1472243571329768	2.429329616152789	0.9970656312326087	0.9550963930617646
-0.4258803081060939	0.28000308962868264	3.083221911827224	-1.144725055532557	2.433245276231872	0.9899348394596179	0.9587937921857195
-0.4369949675165187	0.26551049911516206	3.07003871598871	-1.1422495963017043	2.4364102360339293	0.9820372669402966	0.9618754306363255
-0.4485786089622936	0.25121863862035587	3.0559749387666906	-1.1397873112526078	2.438522543885739	0.9741300031161835	0.9640077798197745
-0.4602537982690392	0.2374243744831022	3.040524273868952	-1.1369823139470954	2.438707031034515	0.9659840943272685	0.9651475259987748
-0.47296689372805467	0.22444805512107766	3.023936091950134	-1.134046152357026	2.4365395883674856	0.9571849917812575	0.9663497952775791
-0.48631706520066187	0.21235789484809045	3.006278566989107	-1.1319310983038335	2.433289779856779	0.9476707269787086	0.9676647061952928
-0.4990125489225311	0.2013391129080301	2.987714605020216	-1.1301915833773342	2.42911769655734	0.9374204763802875	0.9685766163235101
-0.5124811450407842	0.19022820340649504	2.967753842281712	-1.1297131345700047	2.4244803252723077	0.9268045348644478	0.9686335143816477
-0.5254052763524804	0.18082774248492367	2.947443225772917	-1.130042350922244	2.417514954647647	0.9156977137978327	0.9693815308482592
-0.5382982996129192	0.17222590010044928	2.9270029429144175	-1.130760466271485	2.4103780667014703	0.9047149612739489	0.9696611532179509
-0.5526287663279793	0.16473909224220026	2.906777230406162	-1.1317622560963128	2.4042747346435034	0.8938181338079572	0.9705667402365472
-0.5680080782965636	0.15922121173865392	2.887489538178384	-1.1330209093732717	2.397426465920967	0.8833350768430699	0.9717718727576792
-0.5821344664937828	0.1543998338492545	2.86936756150632	-1.1342860295143073	2.3902845873385	0.8723764649934871	0.972918113215983
-0.5954989276801453	0.15008043770296234	2.8522308635181055	-1.1353860160744595	2.3834579771533577	0.8615917352175927	0.9736284329677867
-0.6083879920358581	0.14722775340132466	2.8357242351423233	-1.1366074113073432	2.37690728097182	0.8516947298096758	0.9738372445592045
-0.620924185319967	0.14531978264519385	2.819994617066573	-1.1368050552901516	2.3703704235362637	0.8422609114922149	0.9722863403535289
-0.6343293871881671	0.14467986240241565	2.80497384359747	-1.1366612636130204	2.363543817003176	0.8332467869636221	0.9694788273596288
-0.6474493970565212	0.14556569372719572	2.7908318287528053	-1.1357782510477887	2.356093377172045	0.8246505778583003	0.9662236985315689
-0.6609027073441602	0.1466642095258968	2.7769045327669035	-1.133763084293859	2.349860707949462	0.8164437165093876	0.9618782001665156
-0.675149815942815	0.14771212311869364	2.763374076716807	-1.130884965874747	2.3431824645319748	0.8082137638508033	0.9567360220527814
-0.6891095379165235	0.14894217163519857	2.750490040476639	-1.1270368726295068	2.3352577303400124	0.7998929729967575	0.9499638225185626
-0.7032289238635671	0.15033493154723593	2.73694436452873	-1.1221136396328844	2.327306106495752	0.7917035059349873	0.9423716933246027
-0.7182418748702777	0.1523894841722211	2.7233269492795142	-1.1173249708660313	2.3186073867561685	0.7837199822251492	0.9345114310747706
-0.7343904091310285	0.15491185866517315	2.7098928340445902	-1.1121158129356312	2.3091460762071527	0.7755680142236244	0.9258167268863833
-0.751223717000226	0.15789817475543924	2.6964881639557223	-1.106405204603469	2.2994898849076457	0.7667655426867436	0.9160394107373904
-0.769027935792914	0.1604026946479963	2.6828746824262297	-1.1010511522468196	2.2898613192710293	0.7574334117395237	0.9073027438425615
-0.7865887407286792	0.16313908688356663	2.6700912165287765	-1.096202610330548	2.2814492131209247	0.747550561682458	0.8996078293786712
-0.8038674150855826	0.16543282615883428	2.657415957159582	-1.0915016967227296	2.2735233378628785	0.7371015778812362	0.8917074576006665
-0.8212519424334809	0.1676718311301701	2.6452722760185163	-1.0866106125484711	2.265276567857908	0.7257851555512823	0.8835875514626987
-0.8379502605818918	0.17085311880063514	2.632461096601812	-1.0822597985481595	2.256829382910953	0.7135498033288001	0.8749903993499966
-0.8540625579660284	0.17494421091044354	2.6190353677075273	-1.0783206345111511	2.2481909475256394	0.7015504076962962	0.8663042672919585
-0.8698607673187758	0.17939023724858766	2.6060877712957775	-1.0756925032305604	2.2393479427905314	0.6895159592027482	0.8570529418715149
-0.8858959129122391	0.18431083456320405	2.592861348293035	-1.0727189184339858	2.229679605592897	0.6778075185329285	0.8470424339596229
-0.9008108706998221	0.1898479117154327	2.579525295596079	-1.070682186879433	2.220428807283029	0.6657962692765248	0.8372053447212975
-0.9152683395047402	0.19464667176577097	2.5678624713939957	-1.069088127716595	2.212351647255537	0.653788301669495	0.8276959477564538
-0.9293301768310916	0.19887536306522827	2.557077868127779	-1.0670465793425241	2.204473559174432	0.6416701032491082	0.8173581836345661
-0.943196622783871	0.20209477823413488	2.545942469802759	-1.0647611354226194	2.196321758904587	0.6295155341682872	0.8058273423631359
-0.9582753031096692	0.20463284205016627	2.5354459069482087	-1.0625504423996515	2.188438506496218	0.6180119550673199	0.7936902125390934
-0.9735980120909854	0.20673882489357473	2.525637855087977	-1.0617191607043368	2.1802989900426475	0.6070750169345435	0.7815652092811577
-0.9893027448159651	0.20827455781004642	2.516722395007637	-1.0612846561215297	2.1720799249764062	0.5969416442864488	0.7692902257135102
-1.0053862187103946	0.20899869962881604	2.507581632503476	-1.0611519946101435	2.1648582845002036	0.5865679793430834	0.7572495296783661
-1.0213550636561624	0.20876801848059737	2.4986608077839345	-1.060656821112397	2.1585210338636474	0.5764246726028599	0.7456539127648752
-1.0363298637068894	0.20817081049490235	2.4904345908386953	-1.0606215164711512	2.1541429174882287	0.5664180057503047	0.7338011821097487
-1.0510309984041188	0.20733259007040047	2.482022967163808	-1.0606290412150419	2.150492571711715	0.5572824264396554	0.7214185814095372
-1.0655710373725595	0.20653587418238387	2.472350838138967	-1.060846956390863	2.146798671445842	0.5489266460905823	0.7089748756630825
-1.0800737569100278	0.2060072770406071	2.4618051350110455	-1.0619541163538657	2.1440938732894113	0.5413546375308766	0.6969962317339592
-1.0941881794710446	0.20589696948799266	2.45095024620792	-1.0640196272785956	2.1426889637423883	0.5345828209362875	0.6853964972975757
-1.1073458121058002	0.20520399319862284	2.4396085283119655	-1.0667611825349919	2.1421115789209577	0.5280611143399649	0.674613638950926
-1.1194968720581864	0.20518373395030778	2.427212213131897	-1.0693966669920942	2.1421345591727787	0.5216237088576443	0.664805327329114
-1.130432146765648	0.2056751878954801	2.414811029907254	-1.0728581700372293	2.143305841036524	0.5158506333175225	0.6552952919180015
-1.1406149236290868	0.2057446364204291	2.402794967706479	-1.0770149916194447	2.145179744351657	0.5112192170807824	0.6448353001796825
-1.1503225679804276	0.2058117125788829	2.3915377178017425	-1.0813599895697252	2.146851454683724	0.5074809571271445	0.6344313969881746
-1.1608188099888532	0.2048143304447592	2.3800208209743197	-1.0854484981573833	2.1490097754174213	0.5037172726457481	0.6253351114018538
-1.1712664539493234	0.2026448596503281	2.3692283462984314	-1.090233197333826	2.15219504650243	0.49996968679582665	0.6171530739252123
-1.182567691917331	0.1998408641326813	2.3594758552502	-1.0951947126649473	2.155381496754096	0.49674601920731887	0.6088729470828315
-1.1934190568841232	0.19640777359641645	2.350843564239641	-1.0990874788831473	2.1582781833117313	0.4940784956058927	0.6005303457646595
-1.2046041825910498	0.19151113392455751	2.343160288130925	-1.1027403150452917	2.1602918924453034	0.4915469129329032	0.5928094693582823
-1.2150414367636355	0.18704001740808973	2.3367779800976654	-1.1055788267803934	2.1616860547386327	0.4895980273477992	0.5849971832067784
-1.2253817627926717	0.18035943773092708	2.331704571176495	-1.1073035126206787	2.1623598947078033	0.48830922388572207	0.576359997726248
-1.2372572879600068	0.17198797778107722	2.327493782502012	-1.108423246097106	2.1623706133032536	0.48661470523047434	0.5676267565413744
-1.248790249219835	0.16232907724928233	2.324944223679192	-1.109002854666031	2.1611935354814453	0.4845640702572055	0.5591548798099418
-1.259905230406622	0.15156748425730762	2.322620890441206	-1.1090635061806167	2.159708654747435	0.48201252821824225	0.5510121256779549
-1.2709807207890116	0.13965513572937474	2.320848058664661	-1.1094984634569045	2.157811535731153	0.47984184702349	0.5423357802664533
-1.2817695026228413	0.1271466431291148	2.320301438476712	-1.1096675952766297	2.1539926945291534	0.4776732661209864	0.533546200810926
-1.2919727181622103	0.11385605814993024	2.32034295445801	-1.1091661441579979	2.1489716873746882	0.4751764054626908	0.5253922459994903
-1.302243843836604	0.1001368065366644	2.320455751754262	-1.1093808916925476	2.1426600475238318	0.47277811723652774	0.5182576555700305
-1.3112835209237015	0.08629881672202247	2.3216586971463324	-1.1095262066197953	2.1352725391085876	0.4702060291104262	0.5121348370313951
-1.3204331024367493	0.07160053580450015	2.3230386415470776	-1.110133121503363	2.1267493574957177	0.4668146229714817	0.5060865054436856
-1.3290573559591001	0.05703164149526912	2.3252995344096905	-1.1118005275160383	2.1173077618877705	0.4626714842924674	0.5008211096931511
-1.3356825283159475	0.04353118174310814	2.32809727922297	-1.1139329753503298	2.108312367985073	0.4580779258236488	0.4965594526311875
-1.3413382370493834	0.031102528623691457	2.3304697752249663	-1.1163087868152533	2.099508778900526	0.4531724446920544	0.4939634403678048
-1.3458886833369093	0.01948654959002199	2.333233806512285	-1.119810498477079	2.0902436984544837	0.4484384997416475	0.4917559434245182
-1.3484874199673738	0.008885036443755191	2.336496345460198	-1.1229465051670335	2.081105774177998	0.4432791928313622	0.48997589610877645
-1.350297904170926	-0.0002511288747339413	2.339267876967272	-1.1266081621595763	2.073042013691719	0.438130736162189	0.48938746827878077
-1.3502107257133507	-0.008782833000982218	2.342290315325636	-1.1310323675091711	2.065301331200323	0.4333192724390177	0.48952317434099535
-1.3477415121711467	-0.016361578935490187	2.346120676814763	-1.1355916658472243	2.0587946820866265	0.4278210182685006	0.4891900351364902
-1.3438002980410877	-0.022673672520103272	2.349722786006494	-1.1404713061421228	2.052615289321241	0.42249838855864463	0.48803789102500106
-1.3375197389345121	-0.028425098284695065	2.353437276574298	-1.1452502781082923	2.048338766698757	0.4173472257884444	0.4873965603846936
-1.328952958027405	-0.03318979540318005	2.357140209397565	-1.1501127022182298	2.0454963362247924	0.4125989193400107	0.48659449832794177
-1.3187865014819424	-0.03809943176073772	2.361152965078627	-1.1548008190984629	2.042803062702199	0.40887548915469585	0.48601794183154845
-1.3078894270394712	-0.043296688529629604	2.366179636277129	-1.159082476143534	2.040562153522899	0.4050531619045198	0.485231672628484
-1.295310261048559	-0.04802565385054644	2.371714141839723	-1.162795335119533	2.038696050159679	0.4008367631294728	0.48458241234294774
-1.280994355498255	-0.052337628052929894	2.3777168233812604	-1.1672284021989705	2.036829647831766	0.39568321666128725	0.48394679678074604
-1.2651561031458074	-0.057157693989970684	2.3839133876544727	-1.1712318144959943	2.034451275429239	0.3901712802561206	0.482449385627727
-1.2471551666141751	-0.06130601507962842	2.389589082699309	-1.1758970440223881	2.031944511152458	0.3834463851791843	0.48049547475293697
-1.2280670654771273	-0.0647276488632936	2.394926191725179	-1.180875048578262	2.0282977992625892	0.37646020970229677	0.4788286024309557
-1.2087197041212623	-0.06805302784303036	2.4005104483226396	-1.1847402061073133	2.024449601775112	0.36918099499414414	0.4772644602887821
-1.1879957493417854	-0.0701461901657821	2.4063796620823448	-1.1886913111473132	2.019271562245363	0.36110582466297736	0.4756908300546785
-1.1665317273050966	-0.07151902425156104	2.412400852521978	-1.1913733700285185	2.0137808630747585	0.3528822201547489	0.4736534991801481
-1.1442835424742932	-0.07191036366984578	2.41877921004549	-1.1937673283206183	2.007515788543055	0.3442533739165724	0.47124605215723137
-1.1206719030511776	-0.07195106202231748	2.4251806058693774	-1.1958871770045516	1.9997130504942928	0.33546721245293554	0.46889969405200516
-1.0966639020493747	-0.07200597367602637	2.431919170599068	-1.1978732307301034	1.9905998415908643	0.32659478908745576	0.4661659893740748
-1.07250271425902	-0.07210448049208219	2.438687354117951	-1.1990367989407416	1.9793037367842423	0.3182524963434705	0.4643972881289739
-1.0484569119589406	-0.07159903519291344	2.4470324818820464	-1.1994340403515518	1.9663605949654905	0.3096401073832885	0.4640874708371262
-1.0247248611785076	-0.07125428052963081	2.45735772751162	-1.1984944085610751	1.952177933376231	0.3012097089477247	0.4642901872089804
-1.0010224260866436	-0.07098624007744755	2.469144749147944	-1.1966767006059216	1.937585057341	0.2925648016694061	0.46499437654221987
-0.9766988962240528	-0.07065582194810857	2.482230453486543	-1.1941511706417087	1.9220323075213706	0.28332764114599895	0.46633283196359715
-0.9524401505366112	-0.07073443907946858	2.496496796793922	-1.1907731340562604	1.9058447396344753	0.27401034648908407	0.46780642732699584
-0.9285675244287831	-0.07125753654877894	2.5124517182862927	-1.1880031619329405	1.8891093068200036	0.2639787842978446	0.4700114358982102
-0.9045905602541309	-0.07193278532310943	2.528898297554844	-1.1841277458858475	1.872306344722231	0.2532654760959997	0.4728817764553527
-0.8804424904295954	-0.0720755237802026	2.5464697967539154	-1.1796273535423178	1.8564356547195366	0.2427384663928198	0.47666082538362164
-0.8563422766032103	-0.07143165337487639	2.5644730893768712	-1.1744740218570744	1.8415223986471392	0.23116968088739717	0.4812499990667277
-0.8314582480711886	-0.06966190799290306	2.5840380605536164	-1.169009888788124	1.8275775133665944	0.21936376634559449	0.48575225992947846
-0.8057192807836193	-0.06736204347767026	2.6041362946221964	-1.1631923632680554	1.814803291941701	0.2076973321828993	0.48981777099765045
-0.7792458774859624	-0.0649259925457565	2.6241172074385246	-1.156787379898748	1.8035576771998385	0.1957096151103154	0.494811703998168
-0.7527566953460461	-0.06221338908854089	2.643825863277578	-1.1506985886183887	1.7935758896688774	0.18369448241003053	0.5003973597051
-0.7260121077013072	-0.05802281539814999	2.663470014838956	-1.144896410089471	1.78519336223636	0.1715870677899177	0.5059004542586815
-0.6996477705038198	-0.053318496974956046	2.683234692815187	-1.1391115248406918	1.7775369034324857	0.15935383260737845	0.512321712654525
-0.673251581300681	-0.047376795538946706	2.7018848071154924	-1.1336398278203623	1.7706236306575502	0.14704532719264254	0.5197666815085744
-0.6459744236257134	-0.03974575380397549	2.720393448967717	-1.1282734591631869	1.763962653396659	0.13538530407280053	0.5278932473158419
-0.6178044960749718	-0.031141712502223935	2.738136962971565	-1.1229785238144234	1.7570080899377052	0.12394553001882697	0.5357444666401966
-0.5897053771014842	-0.02193221159846119	2.755562094806781	-1.1175660050310385	1.7505409157237148	0.11329874724349473	0.5436410715799384
-0.56223907239294	-0.011375112371113591	2.771748574681399	-1.111407481665688	1.74408521706895	0.10285387186270953	0.5519412639626298
-0.5345709751446214	0.00012641714759641098	2.786456465379291	-1.1059292225571031	1.7381863680644132	0.09290719372665286	0.5605250133920506
-0.5066081046685923	0.012838192945107567	2.7999881696904185	-1.101417030791836	1.7327760172868283	0.08328089466095995	0.5683112491781671
-0.4787293889757276	0.026687010737127877	2.8126435570023225	-1.096340927081249	1.7272011525804936	0.07445433340425818	0.5757082144414785
-0.4505847274819732	0.040853981831518095	2.8236394672708065	-1.0917508871562491	1.7216091639531572	0.0662757144165337	0.5833253640555227
-0.42205796815028473	0.05586159541581808	2.833255818239012	-1.0867441468985297	1.716438197952355	0.059013405205770406	0.5909981955447383
-0.3939168893829884	0.07107487175897376	2.842322510462358	-1.0817523896035692	1.7110182182091966	0.05238391548894146	0.5982096244904579
-0.3667417104045766	0.085386185617504	2.8505952849662366	-1.0773370311863035	1.7053983320774098	0.04631972699281402	0.6050255398063594
-0.34139564660519467	0.09999776599538701	2.8581511816520413	-1.0736630938088387	1.6998012257736008	0.04063457150546227	0.6117932389115257
-0.31621891715533323	0.11444197413133131	2.8658664790717316	-1.070976912067014	1.6935404339875877	0.034969913747656886	0.6183116568360786
-0.29232138147448	0.12801016674059554	2.8735871247438167	-1.0702034197316443	1.687693744862316	0.029969077011124487	0.6247094675598728
-0.2693163094982115	0.1412497678308682	2.881738453723646	-1.0696411185981127	1.6816273397314476	0.025304003073578926	0.6304225431272416
-0.2481333345156031	0.15387407874422832	2.890025654281052	-1.068846832615431	1.6755691180977397	0.02141816941435966	0.6359168707570099
-0.22862135940908046	0.16524497007453792	2.8983831111295766	-1.0694977877564824	1.669166851827081	0.017987036937285143	0.6415385419029647
-0.21142581441851543	0.17470478156455774	2.906864515945859	-1.0704545389884654	1.663250807343414	0.014705576534659238	0.6471845413429729
-0.19668310108615622	0.1835924535609255	2.9160788450651682	-1.0726894650194576	1.656736014286805	0.011885940406705334	0.6521947336489088
-0.1839015848257428	0.19138310481337933	2.92515343847544	-1.0751128676094506	1.6497471553411749	0.01002605944807014	0.6568522686230663
-0.17333674189554255	0.19860555280363432	2.935233181891826	-1.0774510137606337	1.6430163757104734	0.007994722102402506	0.6615642204439771
-0.16401065740404164	0.20495593326990616	2.9457300094137717	-1.0807519154550058	1.6361228777801853	0.005919549136594201	0.6664729496095437
-0.15807788064154255	0.21057590000640872	2.9563244252640133	-1.0843693034655095	1.6303094535041796	0.00483244848988211	0.6725021035882932
-0.15364815669972215	0.2155311779623251	2.9670219256569954	-1.0879175674905166	1.624592004942621	0.004652359909980509	0.6785865954489522
-0.1510471697632586	0.21933088114621288	2.97779036818422	-1.0915313698305253	1.618908064739946	0.00426565560284365	0.6847130973350966
-0.15091529631655903	0.2217317740008153	2.987671605878154	-1.0952407789376313	1.6129330534083512	0.00443517481305758	0.6905072836728127
-0.1521845764315845	0.22363305552812443	2.9966410045920826	-1.0987642710578873	1.607509710967501	0.004678854744510446	0.6959971840625855
-0.1542100626381768	0.22589807374766072	3.0051362327624656	-1.1031209412671272	1.6009592453299306	0.005332777273414087	0.7010026926816724
-0.15779914351219393	0.22658399441750007	3.011552545635249	-1.1073910676714294	1.594667889689727	0.006040899037361533	0.7059508699700311
-0.16242276047072177	0.2270374632032605	3.016522205112016	-1.1122374678120628	1.5893200282808333	0.006245050264650512	0.7108774170133029
-0.1686856740534099	0.22627725652594036	3.0192098147397206	-1.1177372191994037	1.5847576308853204	0.0065426695085687644	0.7158664274708171
-0.17609529221234255	0.22484789963701599	3.020730208669333	-1.1234007445317484	1.5813033266620093	0.007049485788750819	0.7203036843823082
-0.18330295006179154	0.22278107345722017	3.020341177068933	-1.1284202009994138	1.5779191547876583	0.007142642975186124	0.7238242061997626
-0.191133995863139	0.2202848619208472	3.0175444955036332	-1.1335498265328678	1.5751067402707388	0.006974668265892894	0.7268489581058257
-0.19942310899991933	0.21759334101053826	3.0114417120436885	-1.1393485733974353	1.5725089827082699	0.007104257341961087	0.7287603387040447
-0.208027151025084	0.21554484921142056	3.003813070756423	-1.1460280117203514	1.5700474746389157	0.006743327991226504	0.7308864223764165
-0.21591265283262293	0.21404478508073868	2.994705646853323	-1.1528411669997642	1.567856482876167	0.005788526796386962	0.7321724913002953
-0.2236564678154923	0.2130021284511964	2.9847744156231966	-1.1605023407493316	1.567131815585152	0.004051505607623868	0.7331347359301157
-0.23110169396889887	0.21258494679268533	2.974075407884436	-1.1689599648329292	1.5670468400999082	0.0021486596714225467	0.733895511720801
-0.23718331080456073	0.2120143612064281	2.9628004700974397	-1.1775624003746674	1.5665830912079617	0.0005797196983466403	0.7337800849008493
-0.24310670521187963	0.21221649128676848	2.951768172215613	-1.1867375544912508	1.5648793431899062	-0.0005658299623850123	0.7331477853191829
-0.2489381106242609	0.2122698097101582	2.9402577509267447	-1.195658534124215	1.5623157977036186	-0.0024284745902274397	0.7322343392969435
-0.2531697403148166	0.21211728135549293	2.9291898641606586	-1.20555327806151	1.5589458663207962	-0.003757012042844926	0.7307117439480688
-0.2565792273982635	0.21180049399960013	2.9186931290582883	-1.2155589467661425	1.5546602343207916	-0.005457042145775155	0.7283674659662206
-0.25949194677488785	0.21136398567106504	2.9083923163545755	-1.2255623284709156	1.5497038877496325	-0.007393283749864997	0.7270881330250158
-0.26087541889738053	0.21040517394293637	2.898368350570234	-1.2354112504975872	1.544203733656063	-0.009427250268139637	0.7256899358270404
-0.26197829362556635	0.20838367727184195	2.8891672109957334	-1.2450816124536734	1.5372271576585843	-0.011613890622660179	0.7250186713376728
-0.26272031459748	0.20453033312909455	2.879961624084725	-1.253160278890338	1.5289261740741882	-0.012823063479045592	0.7250625627460188
-0.2637427608044931	0.2003699608816035	2.8709288341284727	-1.260817009068392	1.519949416145929	-0.01420308069357792	0.7251643078686438
-0.2659140088299954	0.19598415637823177	2.862050051154629	-1.2680561712398901	1.5107934764992164	-0.015429703835082815	0.7256610117773796
-0.2670661971228461	0.1907620756709915	2.8530387791962637	-1.275254446422916	1.5019981918073766	-0.017010371921490686	0.7258572379948102
-0.2685580280595994	0.18529182904221267	2.843743677670483	-1.2822183420472089	1.493919524524379	-0.0184589119710444	0.7263789888136294
-0.2707688978501792	0.17968096699523606	2.8344925345401175	-1.289114602006313	1.4856570839306444	-0.020639987525519966	0.7265243637724076
-0.2734856429235615	0.1739134772691317	2.8259379498727903	-1.2962730170634231	1.4782094155600578	-0.02278622933275029	0.7269055243965287
-0.2771353734318981	0.1680236271180257	2.8190737200488907	-1.3025054409751933	1.4718001972671226	-0.025115016661932145	0.7271439224162786
-0.28256540827157817	0.16151702868683954	2.81390758313029	-1.3083668833469417	1.4656048237335804	-0.02723031180936005	0.7273891894640817
-0.2885318778266981	0.1550017949121896	2.810039336903075	-1.31392499833149	1.4604985816154483	-0.029482069414280526	0.7274461970358999
-0.2952982352303073	0.14877743367151874	2.8075844281009714	-1.3197221710937541	1.4557240073431128	-0.03209635811184201	0.7266604466189094
-0.3022999705792113	0.14202758620979788	2.806525515743321	-1.3254365324780744	1.4513799571594976	-0.03461120885886522	0.7256805418698807
-0.3090840143000251	0.13518903882068356	2.8066938250137894	-1.3303841032425108	1.4480812400492151	-0.03738435625247102	0.7249218097083968
-0.3159113325299229	0.1284117855817973	2.8071194259624703	-1.3341862473021053	1.445083906481234	-0.0408025315953206	0.7241715445831546
-0.3220798529437058	0.12125327708599454	2.808117732728775	-1.3369173582307234	1.442499837353759	-0.04411744637784033	0.7222555351677667
-0.32874763107064753	0.11397526273329542	2.8084245093386273	-1.338137277891578	1.44190689466269	-0.0470702839358315	0.7206768803761278
-0.33451835376431327	0.10614005941668028	2.8083414249954988	-1.337374713902711	1.4416795666313842	-0.05068852629770446	0.7182467037779185
-0.3400792362995877	0.09771822436530064	2.8078494064787054	-1.3357456653324349	1.441933234507749	-0.05449213011784925	0.7156519322632408
-0.3444023673746862	0.08967845153421988	2.8064223128955272	-1.3338678891711628	1.443578943000571	-0.05881589101644317	0.7124293548653597
-0.3484021823277358	0.08177881583567795	2.8044244548218815	-1.3313391498709928	1.4459265433813002	-0.0628124721556347	0.7085009369777178
-0.35168591946631933	0.0745845381303262	2.801206619648971	-1.3271570775355528	1.44833757025693	-0.06690599470392639	0.704222044839523
-0.3535687762344747	0.06751968818009588	2.7964009784159933	-1.3216921161337305	1.4509198659285567	-0.07096581072402997	0.6997819175856376
-0.3542523322386274	0.061022885739777134	2.7899273565568556	-1.3159592714595933	1.4535598409215689	-0.07575819994033138	0.6956007765603858
-0.3542998279935924	0.05514682420789475	2.7814155407535273	-1.3104445517403653	1.4565953306155712	-0.07929823313241476	0.6905338279486232
-0.3538368773562287	0.04839163861211367	2.7713164287311245	-1.3044986912081993	1.4596865920662863	-0.08196393413451675	0.6851975294336569
-0.3518021225855589	0.041455562087496685	2.7598047360872267	-1.2980853253323048	1.4613461070415334	-0.0843649060896639	0.6781906542326404
-0.3494979295522559	0.03418884536654598	2.747445811963457	-1.291735287701083	1.4629463322974292	-0.08615539774696546	0.6714147370630321
-0.3465005656246658	0.026593827698081503	2.733647795704542	-1.285068760284089	1.4643566994671902	-0.08681758054869287	0.6640585327869015
-0.3424600783116976	0.01930063026550196	2.7192258133535683	-1.2775445661149765	1.4646349501327158	-0.08699166690165738	0.6569296070888297
-0.33710376598637576	0.01217035436031847	2.704177923081574	-1.269692118885364	1.464868910099931	-0.08678074754147506	0.649416035011354
-0.3306113116967434	0.004503619325454379	2.689501660653827	-1.2620681530990425	1.465223819686927	-0.08612759416474405	0.642364540258528
-0.3235922642827702	-0.002598056914684878	2.6768797447921746	-1.2544253534385144	1.4647419791818121	-0.084661837920553	0.6354609471108691
-0.3161301895962375	-0.010636270675750549	2.6662705593109814	-1.2460547403489266	1.463820308543243	-0.08250449755355793	0.6276906558698141
-0.3078121693584969	-0.018476666256668252	2.658208277791185	-1.2366825429527721	1.4624634780087726	-0.08087569752392765	0.6201983177003473
-0.2985495470977103	-0.025248785131506035	2.6518400928993073	-1.2271341397520357	1.4602445155811352	-0.07941283919672693	0.6129994758281582
-0.288176599997154	-0.03098162087108859	2.6475112057830934	-1.217352119798888	1.4583878090566527	-0.07816797146119092	0.6071980405773617
-0.2771330111936283	-0.03673460455451846	2.6449322003354956	-1.2069382670536666	1.456149891222007	-0.07737277564231344	0.6013575123488416
-0.2659545579885079	-0.04188960303507479	2.644255385366	-1.1960891943456438	1.4536699051104405	-0.07725445184860749	0.5959362417524131
-0.25372411571414866	-0.047064144236001144	2.643873185726254	-1.1842255807199191	1.4507326045519275	-0.07686841417877367	0.5899274954156787
-0.24258869282670661	-0.053246238015471375	2.6436073717891095	-1.1718825131582498	1.446262617143588	-0.07611060126105251	0.5844746546777386
-0.23244709661623783	-0.06068033449884709	2.6426161711856957	-1.1584952746651065	1.4407603153510533	-0.07513361659809828	0.5789106238866202
-0.22202423573758223	-0.06843780700313147	2.6407830500359415	-1.144146766106831	1.4349116595291933	-0.07470208560675078	0.5732572310448637
-0.21273308650957756	-0.07640950962594158	2.6376659504147133	-1.1292294674679213	1.4279486021985035	-0.07419862888645165	0.568048210154161
-0.20377258453943392	-0.08611478962020438	2.6334605970338036	-1.1137785488584355	1.420217060550943	-0.07393149630628418	0.5631051276952627
-0.19519066454859074	-0.09602368381826126	2.6281264215591253	-1.098023683763367	1.411261404265373	-0.07377439887555949	0.5587254103111498
-0.18826295345142025	-0.10671288152563013	2.6207890943828756	-1.081930700349541	1.4006353639962947	-0.07369718028882985	0.554295591994396
-0.18212179793344646	-0.11777162613019646	2.610815283710796	-1.0654885259094002	1.389828102519184	-0.07295786655320137	0.5503292827204552
-0.17651631739886986	-0.12950752602928628	2.5995341659912516	-1.04905892555421	1.3783472451507526	-0.0719553190550921	0.5456041385362411
-0.1721772565194709	-0.14097450364087	2.587012900299206	-1.0334373354343127	1.3664009938291288	-0.07071218016383886	0.5406314979631928
-0.1674555503772409	-0.1519234033591926	2.5726331070874155	-1.0180262595554757	1.3540792683363871	-0.0693543859157461	0.5346719463555722
-0.16281703667391828	-0.1609728083515547	2.5575846045383477	-1.003609486723611	1.3416697736865313	-0.06830434491496755	0.5281330469567311
-0.15723130324793874	-0.17004617540070482	2.5415237411297924	-0.9899122797627337	1.328811184562114	-0.06695332850399448	0.5208574320622376
-0.1506888618412486	-0.17842880794238572	2.525197073496226	-0.9768951544272884	1.3153965636997347	-0.06563936059198283	0.5130859984639157
-0.14508538264628795	-0.1861435641471177	2.5071122064661013	-0.9643395003973888	1.3009420310902953	-0.06386250187087233	0.5052908771210689
-0.139739810763311	-0.19407854509098654	2.487874459383112	-0.9525038574324746	1.2862001652583277	-0.06175064413677179	0.49623392225972973
-0.13453408035837308	-0.20188567110456476	2.4677236222072105	-0.9415792275412492	1.2707469699829976	-0.05866613458794645	0.48722091790420374
-0.1296239531030306	-0.2092823844232458	2.446852915759279	-0.9317812286914156	1.253447927414803	-0.05492722751047074	0.47773292176824544
-0.12430457218955175	-0.21578430924596362	2.4238168539373257	-0.9232552963980685	1.2343937993363945	-0.05105490063317793	0.4682936614248117
-0.1191025859269774	-0.22278173303312576	2.399179061361271	-0.9143976188639586	1.2149925675557158	-0.04704167328187867	0.45891037851008276
-0.11466538604623316	-0.23031453927874124	2.374280181299174	-0.9067405329157576	1.1955268634332439	-0.04319991866765742	0.45042397523052496
-0.11033415002366445	-0.23875797333824228	2.3480452925330044	-0.8997702188759035	1.1756159699999802	-0.03982716129817902	0.44181570941868686
-0.10701062055395698	-0.2463715289531446	2.3206158623301194	-0.8934610418173761	1.1553866845869387	-0.0369700574274696	0.4333802292200827
-0.10462655068052722	-0.2540753273227569	2.2922073891184302	-0.8878072892739123	1.135069282963765	-0.03458249122611848	0.42479603357592305
-0.10273922245731137	-0.26111504878911357	2.26369935840946	-0.8831073749076758	1.1151990633560254	-0.031929515465947356	0.41588254902010474
-0.10156586268445285	-0.26762861370016205	2.2352397572544036	-0.8795124935442625	1.0946104584490455	-0.029692027485181294	0.4079404236459118
-0.1006208138975518	-0.27416429092225875	2.207871821644365	-0.8757751693744071	1.0737566277966504	-0.028497138940983574	0.39991003334090464
-0.1003225347597559	-0.2806145501014683	2.1817685372042273	-0.8728102296610308	1.0532963737631862	-0.027424157854530333	0.392682984727785
-0.10005200473313754	-0.287387227788602	2.1576350146447654	-0.8703275152297104	1.0331870783748576	-0.026199418474748555	0.38580012389074037
-0.09985281434643323	-0.2930006467375249	2.135296056640629	-0.8683948693334645	1.0112991034029886	-0.02519397173656537	0.3796974297971683
-0.09974741482460825	-0.2974107212652346	2.113637628147716	-0.8659235699342693	0.9879941653716314	-0.024110864131880648	0.3733262947595011
-0.099787954540926	-0.3016851906798973	2.0938615780591494	-0.8647139486073647	0.9642634835627362	-0.022165703961811355	0.36723391926934024
-0.1016012094369427	-0.30616184805559354	2.0758495748875183	-0.8639254317457551	0.9401598001825101	-0.01987090209889074	0.3617260246557822
-0.10409169589411091	-0.31018667170487046	2.0589871796987667	-0.8636938508292681	0.9153931140446452	-0.016438043899766486	0.3556540784300994
-0.10599635628476667	-0.31410084160700386	2.044087189072948	-0.8634543342978579	0.8901711875380147	-0.013629398432368814	0.35004463013412257
-0.1085240348749527	-0.31687478064306684	2.0313216114372126	-0.8634486384547843	0.8659245797701088	-0.010769256835464749	0.3445561068305676
-0.11090089564025984	-0.31897654884513466	2.019886847554224	-0.864494520393099	0.8425078236111004	-0.007727484676137236	0.3391184365842009
-0.11305880723838502	-0.31909095380579144	2.008974810680208	-0.8657151781468435	0.8183581199437064	-0.005117198006652328	0.33401229569374363
-0.1155202045812291	-0.3176690166356371	1.9989666811338034	-0.8670816056422848	0.794322000879061	-0.00284011324674786	0.32941570710263574
-0.11830809502928641	-0.31592136423758066	1.9908461852719983	-0.8695370160997886	0.7724778780637407	-0.0005363504363665068	0.324721834726416
-0.12161083091129485	-0.3140860842017655	1.9840677486402034	-0.8725283329454713	0.751875012037213	0.0020097080475592957	0.3200995466199343
-0.12562790676331312	-0.31148818019434266	1.9781950423011347	-0.8748042010645882	0.7324553689378384	0.004730002822957099	0.31542110534703366
-0.12961959552952185	-0.3083345269492066	1.9723504258991078	-0.8770296423533646	0.7145279196535838	0.007794098638051035	0.309788856724
-0.1338648264830456	-0.30412335545400815	1.9667622766556994	-0.8798061436833102	0.696670420185732	0.011415409825000597	0.3042213240141023
-0.1393052729103867	-0.2994621396989708	1.9609516324182306	-0.8824993136412566	0.6789190368572545	0.015880290980821846	0.2975033072547346
-0.146190030820385	-0.2945373437453472	1.9553637402514494	-0.8848320027684107	0.6610540952418777	0.020798299578840718	0.2902292133119507
-0.15511163674477269	-0.28894100188372723	1.949737085332655	-0.8881523527903001	0.6436621258830513	0.026818868879791867	0.28288222251491
-0.16564416501403334	-0.2824134555944171	1.9441939064852536	-0.8921469600973473	0.6284118031437546	0.0335140301658101	0.2744911606011554
-0.17699646351152543	-0.2758307936854963	1.9387768224927449	-0.8966423898362914	0.614781454059535	0.041032974166795286	0.2656923169222464
-0.18931968951002803	-0.2688034826351636	1.9324158644373122	-0.9015419670150364	0.602297370784295	0.04881468633228164	0.2568376191535594
-0.20236208925206128	-0.2607963139019457	1.9259966441016279	-0.9067337455108295	0.5919781834742222	0.05663907520025874	0.2478965661776272
-0.2156909411489582	-0.25075741431104936	1.9189559020707125	-0.9128305448362558	0.5828939527664315	0.06411662496837098	0.23909760238025604
-0.2301920998719899	-0.23923237865683616	1.9114724340365086	-0.9199123362291066	0.5748912674791895	0.07163938550516404	0.2297646846301802
-0.24495976612233022	-0.22698868388691093	1.9033253141199264	-0.9275480967625664	0.5697867307102706	0.07857131546031897	0.2206762337900489
-0.25970065969334777	-0.21269013327570388	1.8944769532622632	-0.9357241424007936	0.5678239540238477	0.08482257016782474	0.21172006965289913
-0.2734155454743887	-0.19751368368746933	1.8844736893460925	-0.9449231666031028	0.5682061360304606	0.09108808446336994	0.20259620671677916
-0.28730847715524654	-0.1815009513222236	1.8750404171200106	-0.9546163945722245	0.5709235232452938	0.09673187206277899	0.19316647884275356
-0.3010775507967415	-0.16503098122853466	1.8669769660238749	-0.9651657498588319	0.5744724262009301	0.10148671747314934	0.18352231719316747
-0.3150328776528737	-0.14711959727593668	1.859847207642644	-0.9763823937750591	0.5785496567479367	0.1055154408143979	0.17376901190421284
-0.3289454581641348	-0.12805879904938972	1.853668158034396	-0.9879481947150374	0.5838647888364943	0.10823519157609862	0.16354130302436806
-0.34315404479285627	-0.10781496722606349	1.8488802502345332	-1.000328381528589	0.5900698661924614	0.10992168991181309	0.15402840683989816
-0.3575086024585886	-0.08825772808365193	1.8456240272730706	-1.0124631512921014	0.5972923766081608	0.11113291089367591	0.14409122283967735
-0.3721223183099758	-0.06927394614986798	1.8435742700368785	-1.0250869904713271	0.6059596453196976	0.11161580762946116	0.1351195841325264
-0.3869325645724405	-0.05049348644342112	1.842714723801663	-1.0378760250951964	0.615457883901642	0.11130316153456699	0.12542172214290273
-0.401939696396174	-0.03150411229449199	1.843646459793232	-1.0515857592635927	0.6256985080172182	0.11087131781825288	0.11645694522680297
-0.41745913734124995	-0.012125631055910024	1.8466245796267498	-1.064933500669362	0.635974758409108	0.1094239655542531	0.10826038567200363
-0.4322684457782964	0.007394533045171049	1.8505453673096102	-1.0777146706498342	0.6477835751530505	0.10724805870408383	0.10011863298370946
-0.4460863399998076	0.026217687957660295	1.854625900577816	-1.0899697296761446	0.6606836754625012	0.10392472020956764	0.09236052186077308
-0.4596782596026898	0.043461232398073986	1.8587966430500105	-1.1023042701734758	0.6747442224252155	0.10049030386582607	0.0849705171838171
-0.47302492294288645	0.06101021209406781	1.8637732602248245	-1.114783544944463	0.6887389317023467	0.09719721880225166	0.07818637146201184
-0.48530669000239945	0.07828733463308687	1.8678596267993064	-1.1266573404233249	0.7022623008412302	0.09391528678491692	0.07000207967026553
-0.498409406806802	0.09584685511670701	1.8715467178859058	-1.1381652225400947	0.7159252346223945	0.09049788516550149	0.0626825730025255
-0.5110716916598194	0.11258823331273804	1.8753493706622175	-1.1484289247254431	0.7289348503260177	0.08724746957407316	0.05578780485649951
-0.5236586570173142	0.12899052346610315	1.8784196325278713	-1.158297717346629	0.7411681409683317	0.08451063513092932	0.050743205636469904
-0.5365121259552783	0.14392344391198186	1.8813976003610204	-1.1666751636048394	0.7526648654637931	0.08107061602747495	0.04598737029221171
-0.5490826530143473	0.15727899884853297	1.883703853277224	-1.1743937147020536	0.7641471157515852	0.07790044515566187	0.041425340861168225
-0.5615092415779928	0.16866908113362702	1.8851783814503973	-1.1821022758126516	0.7739581599000538	0.07493141353493459	0.037279814746896775
-0.5741326637312654	0.17985189752058137	1.8852911990118413	-1.1888046640573022	0.7826739753564997	0.07287034856948298	0.034153555544896325
-0.5867839381703391	0.19122000476512632	1.884608116166486	-1.1946101776777074	0.7902795591285342	0.0702014855369566	0.031093136391573423
-0.599657782596227	0.19999836844217636	1.8824122947341453	-1.1995489732225124	0.7978339971259772	0.06746308520031218	0.028530723542521712
-0.6113224123878189	0.20723639215939246	1.8802054793670362	-1.2041151241031838	0.8058351177987944	0.06457608690867332	0.027252824436770528
-0.6216974444459498	0.21407102398125386	1.8768879014292865	-1.2080804989645963	0.8137504246204005	0.061037657181397934	0.026531929229830175
-0.6300976325872213	0.22134922113603558	1.8730057533591888	-1.2116688349334848	0.8214937024615842	0.05700682167750594	0.02584521223763168
-0.6367910000070797	0.22780743475870943	1.8700925896503118	-1.2145545043049535	0.8299984386037209	0.05178709269764403	0.024703498554802816
-0.6424369528120036	0.2334949231984493	1.866088953084446	-1.217520443916968	0.8387677548835129	0.046843304567284264	0.023800731016833204
-0.6464564732990216	0.2393775425734391	1.8607070691927532	-1.2196998912768555	0.848359511194442	0.04092520682310412	0.02260661349789583
-0.6505019044854242	0.2462384231254953	1.8543284631139947	-1.2204976422590041	0.8580910253791674	0.03421072852532562	0.022176557006637457
-0.6544074747760149	0.25100316137465617	1.8483826111902777	-1.2211143079243199	0.8702597117684928	0.026945892055794278	0.021035516936163175
-0.6577394351321219	0.25514151772029775	1.8421228721643093	-1.2212207301406006	0.8840015668262831	0.01951314658254722	0.019717909367891185
-0.6619138194351241	0.25993778859478	1.8351078273851598	-1.221204217591624	0.8984213741684318	0.01173367943434852	0.01805021958125542
-0.6668765639945677	0.26489751340150963	1.827999873168353	-1.2208276045340989	0.9139268356939574	0.003566314664645645	0.016634744844572318
-0.6715974453515735	0.2691329579226143	1.8202762915836184	-1.2209414039379287	0.9314341159407529	-0.004719039521212356	0.015575716903616078
-0.6753731401707747	0.2725839395193699	1.8118261878144453	-1.2205657019159641	0.9512455148462198	-0.013543727115998784	0.014824595064139624
-0.6796573170566843	0.27550158100898076	1.8023702678618323	-1.220011316033275	0.9738247939662144	-0.022571600559626075	0.01516586876864055
-0.6825173583994311	0.27774442728907184	1.792858756457681	-1.220327511883809	0.9982792020380532	-0.03230320321751088	0.01628543915720942
-0.6842310884057131	0.2784535881181546	1.7830872298498959	-1.2208823628395078	1.0253742041413654	-0.04167143452198305	0.01824184609618414
-0.6836080621082969	0.2776551216135249	1.7730166249183281	-1.2216367008420446	1.055112777301018	-0.050928391467879176	0.019400769230724705
-0.6802407585533626	0.2769230298232165	1.7622929677584165	-1.222249686334981	1.085027283755362	-0.06017776660221048	0.021449391503042693
-0.6741665572368981	0.27639728346621106	1.751163130531433	-1.2229826945830162	1.1158692830334584	-0.06949096385411478	0.02327485274580855
-0.6662606727782102	0.27473703655881543	1.7407989299841897	-1.223705135839837	1.1478011456292487	-0.07891768386663298	0.026138081716202768
-0.6575809563502827	0.27185698796314706	1.7304086644404986	-1.224738636050513	1.1795217863277883	-0.08804190547133317	0.029760874546260255
-0.6472073168918037	0.26799143161735917	1.7204413815493693	-1.2253657371119138	1.2103347364696575	-0.0965352462453724	0.0327295396044381
-0.6365110161071267	0.26286890904194316	1.7112164796890985	-1.2261987402563697	1.2403754456707163	-0.10474826182942464	0.037172772041927496
-0.6250543720841	0.25699177704754195	1.7025243111192032	-1.226694002083355	1.2692637458589178	-0.11272485158248619	0.0418532931986591
-0.6141008375378126	0.25081087897397286	1.6944880583762023	-1.226531492262952	1.2976480246481141	-0.11961796316862353	0.04661726745104071
-0.604247922771585	0.2448925101149593	1.6878347188449296	-1.226756202572742	1.3250756083306037	-0.12619128489673126	0.05211203351175053
-0.5948870748288115	0.2392587305616913	1.681227628537694	-1.2263764374221486	1.3517036537627118	-0.1324209278446157	0.05881545340337295
-0.5869260584703975	0.23386344342408147	1.674489881127648	-1.225709543822364	1.3770469652789958	-0.1374503284964388	0.06619719653449757
-0.5804795015548277	0.22772136659617068	1.6665223836022907	-1.224391492290608	1.4018362843996073	-0.14193542863571168	0.07483100677120402
-0.5747647131435715	0.2209740239690082	1.6577029560267726	-1.221818103695041	1.4251551563480191	-0.14491915765526608	0.08349186773141438
-0.5684943550142777	0.21465963604151042	1.6473289653966552	-1.218451387452767	1.4478145267064213	-0.14742865056060594	0.09096119940857524
-0.562022635190324	0.20908807538850696	1.635944800776077	-1.2153510303060584	1.4696128953732723	-0.14958138606590232	0.09869591824590704
-0.5552269776668911	0.20431283025815036	1.623699313712354	-1.2113603922397387	1.4901183402926752	-0.15084924926980778	0.1056336393048552
-0.5485058869497229	0.2010165045836245	1.611120457497616	-1.2072553763492873	1.5096879388697992	-0.1508386760481233	0.11265399554413441
-0.5410632497300125	0.19815854812788627	1.5980480226624534	-1.2021787703136326	1.5275917135187582	-0.15084071312228833	0.11908965797346299
-0.5327441607104612	0.1957312532766771	1.5842225754925863	-1.1966540481717478	1.5439831641263808	-0.15055454798890044	0.12447431228736239
-0.5230723244576464	0.19349308504758742	1.5706642990870137	-1.1911641120359593	1.5588212151461036	-0.15028700680834378	0.1289842818728617
-0.5121911366541763	0.19133743690569224	1.5576152843337128	-1.1849220747526452	1.5727908354482678	-0.14988941018311813	0.13280033448810963
-0.5008184659236795	0.18963014783941645	1.5461527295466864	-1.1777590843727468	1.585958969280897	-0.14934867039819075	0.13536167087159015
-0.48744327608297444	0.188355181202109	1.5351144202827534	-1.1709200608499126	1.5989583093256636	-0.1487544589254688	0.13713236466375117
-0.4736016110730037	0.18689663265085676	1.5251957675868897	-1.1638243738735388	1.6117744637728246	-0.14867744800801638	0.13908573035258373
-0.45880433659224285	0.18486885891396496	1.5161122661579265	-1.155814968302685	1.6243461430931587	-0.14785988104307585	0.1404851121410194
-0.4431196818616646	0.18335787779175555	1.5074594540171695	-1.1489200968824378	1.637165366407803	-0.14655653913793878	0.1408710680457218
-0.42651831304562415	0.1818017506848	1.4990764906252954	-1.1421567617110713	1.6493813128287105	-0.14492907070780392	0.13914191839099255
-0.4092422899779704	0.18013232408795501	1.490423727674789	-1.136859231601659	1.6617244325981624	-0.14224513429662927	0.13728914246124818
-0.3913905521013705	0.1787087124600934	1.4816397989648906	-1.131560398139368	1.6738884316724552	-0.13849727721552332	0.13544634195494268
-0.3742713536425962	0.17837009129321982	1.4723390559055132	-1.127333945646366	1.6862538984164759	-0.13312330094622893	0.13363880863103408
-0.3568309997865934	0.1784282882841645	1.4626196702603813	-1.1243832153971658	1.6987345224819872	-0.12764687799306618	0.13095226741101065
-0.3388879237582492	0.17846719311518983	1.4520762597379417	-1.1223789776876367	1.7106112547692929	-0.12167104035996422	0.12779235622757207
-0.3206918443426249	0.17940217512774417	1.4415459359408034	-1.1207664897478846	1.7229044776367455	-0.11548911580004352	0.12412493917757891
-0.3030803016827466	0.18102604632461425	1.4309391566758733	-1.1199346423785517	1.7351634110683627	-0.10817330378999224	0.12082451018072884
-0.28514015616113175	0.18256496266142844	1.421197268547312	-1.119665247709081	1.7470487281121307	-0.10041070245581547	0.11791519866101491
-0.2678819318796738	0.1839866843501613	1.4117119312341895	-1.1195502130366444	1.7585019782916926	-0.09262475258987328	0.11559519301319723
-0.2513360183125939	0.1851183893530427	1.4017863748439399	-1.1199062656701795	1.769353091472358	-0.08494523052215469	0.1146681015699002
-0.23564310751062506	0.1867911787082699	1.392666976375217	-1.1200982713301166	1.7802458137263995	-0.0776928843881133	0.11392063601015337
-0.22021699802947559	0.18849375189462877	1.3842339733657656	-1.1210370879075777	1.7895353394939177	-0.07053488137951344	0.11353782292149933
-0.20389519905041237	0.18913566614255578	1.376856338922387	-1.122309200063199	1.7974383681000985	-0.0633191153611127	0.11301305894588493
-0.18854803546042792	0.19038130550844878	1.3704385238961194	-1.1234337031026878	1.80355033876513	-0.05600047554439036	0.11285084890556038
-0.17386907725113904	0.19165916663693336	1.3653183891738532	-1.125377419831865	1.8085958368287836	-0.04826622655987427	0.11379652928550374
-0.15879028151841848	0.19195702263702139	1.3608934017885943	-1.1267443385300735	1.8111761055821851	-0.040727080780863276	0.11533477805624293
-0.1438793596152826	0.19198361889126797	1.3573727215051459	-1.1282892218939846	1.811400002251751	-0.03344300893815674	0.11699524721526289
-0.13075047753199998	0.193042833323047	1.354129107479934	-1.1302569044021	1.8096935635105253	-0.026897756752200453	0.11787879415288446
-0.11908538483803796	0.19391301646246528	1.3515446171079417	-1.1328755398014032	1.8049780214181357	-0.01994744383274818	0.1191409740626091
-0.10670433382237854	0.19425657312224517	1.3499378470261811	-1.1359607905470686	1.7977948086766637	-0.013047664982205007	0.12057290033114457
-0.09472849832919311	0.19489894216546097	1.3489162257531377	-1.1384770875395578	1.789219188580076	-0.006001885425931476	0.12278196101768243
-0.08424151801199388	0.19599323975737834	1.3480128668525373	-1.1413094107447264	1.7786394300411887	0.000610987396185033	0.1253203528318444
-0.07593365045916127	0.19767765082072333	1.3482136923283612	-1.1437307410719604	1.7662437304316796	0.0058823454219296654	0.1295090130794086
-0.06975898010515166	0.19767735303441616	1.3491258667051003	-1.146601024485913	1.753166452452906	0.010758550986954316	0.13419031240719367
-0.06634566260211291	0.19582334474061222	1.3507923630740366	-1.1493291984685476	1.7385822625731338	0.015211898334418258	0.139865740706926
-0.06527056248681859	0.1940431066793053	1.3529736262161218	-1.1532782586184296	1.723231723998817	0.019748877322281234	0.14548259359170027
-0.06454249567102491	0.19271680578428502	1.3556640684381704	-1.157099509205889	1.7071890345911116	0.02418958698295408	0.15090051861318182
-0.06542266921850881	0.19017950904778855	1.359352619570877	-1.1607415794656533	1.6904196626152275	0.028595148196574875	0.157318492226563
-0.06801252778834638	0.18709827401348822	1.3632546456425163	-1.1638703917523965	1.6740207693391038	0.032450938266630196	0.1633060626275397
-0.07307942134828649	0.18439317027694907	1.36776164793754	-1.1664420254241223	1.6569159867173988	0.03639937600440498	0.16913096597294225
-0.07950742766323976	0.18126140899553547	1.3716248753539237	-1.1691707010505885	1.6382708233413905	0.03972776943585182	0.17487592259226967
-0.08661265365006848	0.17726998574413694	1.3752580209351288	-1.1706499766857594	1.6196197873330578	0.04219412454907577	0.1800368136132865
-0.0949402797904204	0.17290802221947285	1.378810075352934	-1.1721459046658638	1.6002129828662177	0.0451421640457212	0.18393475441037513
-0.10306732063803349	0.16929226607593004	1.3822302179245023	-1.1728322960104778	1.5805304510868026	0.04707978072899942	0.1880895998488235
-0.11147756614170054	0.16692633894101874	1.3861155709069168	-1.172791086310983	1.560804544208121	0.048389405554730855	0.19148099153625808
-0.12087076069234821	0.16442961548030388	1.3900939689009113	-1.1728145654602236	1.5411938762300883	0.04939059086453988	0.19520344975282983
-0.13206737009387884	0.1612021116783371	1.3946909197002055	-1.172560061949209	1.522282899608963	0.05004018455824899	0.19984999780703283
-0.14512769481641974	0.1578926324124075	1.3991314211220325	-1.1717683663904124	1.5041069690673528	0.049663289406619	0.20526791906930675
-0.1589675163568251	0.15409453165882542	1.4032079220048013	-1.1703336638510267	1.4861201665485593	0.04834207037193934	0.21101779743683663
-0.17309292902000212	0.1483062132552162	1.4059555935386574	-1.1684988653667867	1.4685981304973645	0.045897795364430324	0.2172364922116789
-0.188400933294844	0.14153669972917243	1.4085154830745112	-1.1662581258361495	1.4518896897958828	0.04262365092736735	0.22326249690054598
-0.20514261985540486	0.13423235114971444	1.4110965873568053	-1.163737599614141	1.4363277100175418	0.03970082824879702	0.23021118592224518
-0.222477137471572	0.1264589713290124	1.41305615802358	-1.160399861936793	1.4209576522489376	0.03649949625331957	0.2377289245482482
-0.2418929579823771	0.1181594698116844	1.4145088592941593	-1.1571118002081167	1.4064895572547993	0.03364726878636728	0.2449376332596839
-0.2617034412793023	0.11035023701232596	1.414809185228315	-1.1533169133978067	1.3925879779113972	0.030726422744686586	0.2533206494093281
-0.2816619930831131	0.10264759283717487	1.414370773248219	-1.148290047662674	1.3790112219560846	0.02672010979590357	0.26226267196670805
-0.30244081499518083	0.09490037342872565	1.4128743552684775	-1.143195878873164	1.3654236995854885	0.022637991927428464	0.27126561758160783
-0.3224784986248649	0.08724752271564279	1.4105663837151208	-1.137917495112883	1.351951298610812	0.018387546871548983	0.2796959929583664
-0.3430526922985002	0.08000569118104933	1.4085222493638416	-1.1316696371553006	1.3386143402500363	0.01378696526770612	0.28855126781578627
-0.36367341280262155	0.07358079802793835	1.4071865862338997	-1.124261029690194	1.3254150119162407	0.008464193153051577	0.29756765618328174
-0.3843594182574902	0.06763933190133489	1.4062762792427845	-1.1161069054768424	1.3118811866645328	0.003441156457649929	0.30601066925294096
-0.40498368790494554	0.06165350073201461	1.4059490545836115	-1.1074513543191031	1.2983161746829792	-0.0023677136566941197	0.31354503523916566
-0.42641709056905364	0.055749622468451894	1.40634461707094	-1.0976089736438333	1.2855407408271797	-0.009244112032235846	0.32056580627489045
-0.44803333552762525	0.0497498871016517	1.4072178363263566	-1.0864283591521338	1.27260649038695	-0.01642945719215076	0.32775560605728576
-0.47001151519655193	0.04344172441017093	1.4080558499842788	-1.0754600026030872	1.2598974616457144	-0.02351306791215578	0.33457257142833646
-0.49297816256915605	0.03682916569960796	1.4092238474904775	-1.0645529511085763	1.246407212072491	-0.03040457363521078	0.3409258066772447
-0.5169108854409922	0.030525380727811906	1.4100358367427286	-1.0523312234933508	1.2313994852041596	-0.037379394415774155	0.3464764176996321
-0.5428482126317206	0.025110444025484117	1.410707181788187	-1.0396415269621468	1.2163656183275235	-0.04357235013455069	0.35110312674528715
-0.5696402626454997	0.020060780683889855	1.4104597802600858	-1.0274057006800383	1.2007382033766738	-0.04914751590396918	0.3549720935314954
-0.5977641106622209	0.016112748311028706	1.4097951647456763	-1.0155370561328458	1.1856922431510357	-0.05340178667511597	0.3583080741028542
-0.6268925086379209	0.012340162034649264	1.4087585958552238	-1.0036144731352268	1.170523095047671	-0.05682097158195503	0.36127071988467213
-0.6572708427704476	0.009457040502432464	1.4073230341538447	-0.992117491103919	1.1553639617387335	-0.05906686264469898	0.36423388175970733
-0.6876281512239347	0.007318800586702777	1.4050804810918234	-0.9813226594076545	1.140951275885083	-0.06072558741769266	0.3672880913639656
-0.7169846400426118	0.00644259356163715	1.401997042579705	-0.9712173260597492	1.12647070452185	-0.061147307898412266	0.36997019274944576
-0.7456816080128447	0.005790232824021635	1.399061972449809	-0.9607261435694965	1.1117980133189465	-0.06129785616135017	0.37165859829833364
-0.7736578082379121	0.0057823903624696915	1.3962620954422162	-0.9504101779964658	1.09863536642188	-0.06028893146456039	0.3729516954523879
-0.800625691771425	0.00591996210787453	1.3935002578790407	-0.9408462608958553	1.0867786668431345	-0.05881346564169463	0.3743151430355094
-0.8256137752470556	0.005386774659964018	1.3909583612861331	-0.9313215235405271	1.0757252735142353	-0.05661401005327916	0.3762827526652882
-0.8485496350430068	0.004631064198528899	1.3888118528979316	-0.9215629609867986	1.066111750030945	-0.05446693377445239	0.3781942714918815
-0.8710333922425469	0.0036923956111863596	1.3869581619416516	-0.9112997945503714	1.0566035820198276	-0.052078359353811964	0.3792565149513465
-0.8927559393379124	0.0021342295166794853	1.3845954197334964	-0.901550808651444	1.0467591464409962	-0.04944180878875725	0.37988525949254004
-0.911832968682739	0.0003592668324862436	1.3821106570480337	-0.8917231322290471	1.0360319460524576	-0.04644332926162664	0.38016942263370007
-0.9302839865122025	-0.0031747059339504516	1.3788624227491297	-0.8817141713075957	1.0246108891095944	-0.04223438722293728	0.3788584362009702
-0.9480837532637305	-0.006984520866407468	1.3761881059673216	-0.8718362806585926	1.0127290232670438	-0.03783907277624385	0.3768255567458026
-0.9641664906573107	-0.01046787810241532	1.3732348483194128	-0.8626362816740739	1.0006250176754234	-0.03253109043632292	0.37447267976091114
-0.9795622154587312	-0.013808578344357975	1.3697847340166787	-0.8530456267890156	0.9877939860484345	-0.027664645802239065	0.37165114070511057
-0.9950986962025873	-0.017803965198609044	1.366233069487978	-0.8435920957879317	0.9756407242644008	-0.022588933261549458	0.36832671236915315
-1.0103328339337974	-0.021739939721672867	1.3624967218769506	-0.8341846790844434	0.963297127952697	-0.017296606007962234	0.36425852307247963
-1.0252006944335386	-0.024756522113250447	1.3592369128349935	-0.8258348069993006	0.949545708904464	-0.011088615550748923	0.3596806819252801
-1.039691132279148	-0.02771121316836482	1.3565088840641957	-0.8181961407808845	0.9347538238032355	-0.004957355441586354	0.35458296215838236
-1.0541112805099584	-0.0307032371253673	1.3554892365929592	-0.8107360564721191	0.9192580988800779	0.0011540451121680104	0.3492363378987091
-1.0688818367635364	-0.03337544884683565	1.3553762331218282	-0.8035420460708829	0.9037068836558909	0.008391581574752702	0.3428605767659562
-1.0832227001679935	-0.03532339183844806	1.3564777644392703	-0.7968471925919729	0.8883279479863001	0.015432975937487693	0.3369045020800076
-1.097684738201637	-0.03789550090025621	1.3574088932892743	-0.7901548056128229	0.8728158171963445	0.022796269930097854	0.3298484995662357
-1.1126955928995894	-0.04122578585443573	1.3590451314676881	-0.7834842419986748	0.857279646059648	0.030570781429368588	0.3220316799995024
-1.1281123958339578	-0.04481600516789679	1.3612504571437003	-0.7771236605698189	0.8415005927616828	0.038570834003188205	0.3137495578722374
-1.1426222376099624	-0.04833530113477573	1.3639595495680001	-0.7712129510097978	0.8247450860238603	0.047107774531642874	0.3044092173924793
-1.1563081147266363	-0.051702282319792445	1.3669534066583056	-0.7665244405729253	0.8067989504289047	0.05586459084946678	0.29391359374849396
-1.1699758678371086	-0.05520615017937525	1.370525076492099	-0.7620221954563127	0.7898473767039096	0.06485467211701834	0.2830993200812356
-1.183728193414181	-0.05805976534761835	1.3743087585732272	-0.7583750492042716	0.7738562024075214	0.07406286532202162	0.2721198033106746
-1.1957483694737563	-0.05962558849474895	1.3776936387733854	-0.7552353504536836	0.7597734646977797	0.08316051351372195	0.26099727661778466
-1.2079306154651377	-0.06141428824053606	1.3806006937752777	-0.7535553510040621	0.7462870762561973	0.09135748364454097	0.2502284593326159
-1.2215161585756307	-0.06355736569544886	1.3827779459415341	-0.7522860328365906	0.7335482398619586	0.09931831931950715	0.23987706085395835
-1.2350261576838337	-0.06531308958200141	1.384755882759525	-0.7515542175481567	0.7217085751619164	0.10634911182326981	0.231174393197055
-1.2493017943122975	-0.06706773932135594	1.3863786189051805	-0.7518423975994077	0.7111784979061118	0.11253669415843853	0.22258358976156858
-1.2645709253465007	-0.06901302680223534	1.388238192024891	-0.7527654375661353	0.7016536219243927	0.11936441809202133	0.21426541885519376
-1.2797339374171943	-0.07117140080566689	1.3903640855116428	-0.7532325076789134	0.6933762632961178	0.12622110466599057	0.20643504038487864
-1.2960066174812213	-0.07355393419745904	1.3926416984307772	-0.7538398443358082	0.6865761572507667	0.13284646681267212	0.19979045202779028
-1.3126442305543864	-0.0766975079698357	1.394198626599539	-0.7542133767151665	0.6802464139766398	0.13942572278656132	0.19325675256164168
-1.3298244505329508	-0.08008192720511646	1.395381131824186	-0.7542267652684083	0.6750578090843314	0.14612327498112215	0.18705774980700643
-1.3485997172631505	-0.08405393860286679	1.3967301424885392	-0.7535023436562233	0.6697425580785565	0.152360012356042	0.1818473646142115
-1.3679699803386198	-0.08743933855328995	1.3982848208153804	-0.7509525744181277	0.6650856110732047	0.15794709984696706	0.17679705306738533
-1.3855904555477614	-0.08984777531474908	1.400490763509413	-0.748069834257486	0.6605150940263981	0.1636238709153478	0.17223052945021078
-1.403319682570161	-0.09228361814021398	1.4031477523705942	-0.7448887568452282	0.6565451634623544	0.16909885589019016	0.1670829595740861
-1.4199535472822835	-0.09556341117908856	1.406804498909252	-0.7401250334310153	0.6524643264971455	0.17419772096349057	0.16192090854833197
-1.4352201492482217	-0.09803730858066487	1.4111483051913076	-0.7347723533308899	0.6489437803499534	0.17841146056688897	0.15746684921486107
-1.4500919203522762	-0.1009868209305414	1.4162083575147035	-0.7297253836664017	0.6471074397606797	0.18139625375921326	0.1536709859747622
-1.4637224150048216	-0.10439157560037324	1.421332544711532	-0.7238011080891633	0.6454378617085241	0.18279686941944306	0.1508929840920347
-1.47712095707556	-0.10875699306474496	1.4274517787384593	-0.717323958720388	0.6453866797414386	0.18287086356200596	0.14835608901041103
-1.4893576246338969	-0.11465805047863513	1.4344206465001408	-0.710392563229585	0.6457701326788543	0.18186119999636793	0.1467717634385003
-1.500498345155554	-0.12076639824322122	1.441412187317527	-0.7033855575112629	0.6475450962165057	0.17986152700169467	0.14604685376899657
-1.5113956618200444	-0.1280708190272123	1.4485649432761944	-0.6962281281344281	0.6502474223455623	0.17679730351947603	0.14674676366766698
-1.5231711090780011	-0.13710892938296693	1.4564319798188694	-0.6891454338480864	0.6538980952865692	0.17277339736530875	0.14833802014995767
-1.5350584548373205	-0.14750541348140564	1.4648945402227944	-0.6817856119071123	0.6584495321133299	0.1675726714736535	0.15139410827717553
-1.5476634206621507	-0.15748271230811156	1.4728703655678672	-0.674114523514658	0.6633768200698124	0.16156963221169987	0.15661470770139682
-1.5614563979595482	-0.16908916034401011	1.4798804838651618	-0.6660469967494695	0.6681618941555937	0.15505038690260994	0.1634798025676765
-1.5754325015094037	-0.18107892942740264	1.4860996742395616	-0.6573125449906322	0.6717924102814172	0.1481403261918151	0.17141593777784872
-1.5897434262048316	-0.1936725648552381	1.4923934737002271	-0.6484818569256003	0.6747177267570463	0.14094180308901935	0.1800898262718017
-1.6049238817249933	-0.2051463298872907	1.4980201206682087	-0.6393318517779165	0.6770255760953637	0.13347451092122903	0.18990445420114405
-1.6194729523432851	-0.21549122572992369	1.502654016250268	-0.6305150971600116	0.6786495099438917	0.1251749076089352	0.20111629868759728
-1.6327545752653887	-0.22567016716468316	1.507240516386445	-0.6212150694485964	0.6799300434196437	0.11684438967377067	0.2135110910081588
-1.645157602647995	-0.23555633465031503	1.5119824041238912	-0.6121719238459735	0.6816787849507205	0.10813867722736906	0.22593975146762388
-1.6557494467565264	-0.24305922556665455	1.516250872476831	-0.6028201151338676	0.682534247429972	0.09902993404737293	0.23923715802954035
-1.6650825565901899	-0.24981118278616898	1.5188194891450424	-0.5923204714760061	0.6828920167096273	0.0901337405679386	0.2534155616831373
-1.6735243185739965	-0.2557280618666699	1.520945423023496	-0.5819962799733855	0.6831179763421327	0.08052024781434679	0.2678958181838954
-1.6796006628114701	-0.26046257563395936	1.5235547441700645	-0.5716531870430044	0.6837894227015412	0.07068427539449759	0.2818606868703839
-1.6828965094698207	-0.2633100778571352	1.525833524058073	-0.5613182700328725	0.6844676078457728	0.06034462595791043	0.2958222116739574
-1.683705364050617	-0.2654023500023557	1.5277207578508782	-0.5509981796765933	0.6857348894074078	0.049905658782041035	0.31007904468412567
-1.6805169927119339	-0.2678962389970727	1.5291036095248431	-0.5401472581410978	0.6874842390014387	0.0388573279672856	0.3245312456035316
-1.6742980881450082	-0.27082755221216226	1.5303765171602244	-0.5286860305207095	0.6900504578872575	0.028055284448790505	0.3385944960018087
-1.6658398454427759	-0.2736912840091473	1.5310780691328985	-0.5175637072441039	0.6933513890462023	0.0171808765918922	0.35178991751778677
-1.6552684466991552	-0.2762900068710132	1.531473712003981	-0.5067090764162384	0.6972495173580084	0.006070221993722119	0.36633449894497094
-1.641966773245939	-0.27992969081503716	1.5313902398860717	-0.4961854170511892	0.7021390816343978	-0.005296338782796554	0.38083252628420655
-1.626050604255978	-0.28390315132326777	1.531962542309185	-0.487238830010658	0.7083401401048705	-0.016597873182202502	0.3948281143043096
-1.6072955781125917	-0.2882567239502912	1.5323848003398461	-0.47938874002876786	0.7151054867197205	-0.028113490580406842	0.4087972106046471
-1.585309179294447	-0.2926033301614661	1.532130098211525	-0.4724291126484935	0.7226341305413928	-0.03987663897094239	0.42249214658954587
-1.5622022010016836	-0.2981774713856941	1.531383156503104	-0.4662476428109566	0.7306266434097854	-0.051118364085447926	0.43711125239076815
-1.5383528103944621	-0.30442519972199084	1.530724324158474	-0.4606705006043189	0.7397563076572748	-0.06186271224847618	0.45227641260481155
-1.513955910749142	-0.3109566640225113	1.5304257409289697	-0.4567248300073029	0.7482645711999119	-0.07187793414700067	0.46737950472300277
-1.4881409637827558	-0.3175649398223864	1.5308075079820367	-0.4532641104524425	0.7576357386884021	-0.08158959906027025	0.4820464293435506
-1.4623492388599542	-0.3256401827630769	1.5320086778013908	-0.4502697752192924	0.766862756800658	-0.09051260566278961	0.49654898053770813
-1.4348986332771905	-0.33463726009935135	1.5334656524683292	-0.4472610870855803	0.7755751728225412	-0.09891286996581251	0.5097181904029621
-1.4066279681434484	-0.343516667088717	1.53572936962567	-0.4446057205186829	0.7842826557264323	-0.10682955463558955	0.5221087007286244
-1.3782727149244218	-0.3521942915926837	1.5385347983329063	-0.4422570302763993	0.7923854383860505	-0.11392959443340767	0.5333716351700947
-1.3491793065795605	-0.36101912671274156	1.5418971775225983	-0.43990210811980185	0.8002955471863131	-0.12028570593470733	0.5441999855739786
-1.3207952713693079	-0.3700489105221801	1.5458159586490858	-0.437597403435046	0.8085244181083125	-0.12699001857980607	0.5549160366590705
-1.2933707282523719	-0.37852012639099386	1.5501693695646417	-0.43623247406042914	0.8167555896712646	-0.13403208635629704	0.5652668753164536
-1.265343493418468	-0.38587139742542526	1.5550303278949988	-0.4349841045328527	0.8248852994757965	-0.140967817870142	0.5747487486917805
-1.2376306007421976	-0.39282521631030826	1.560318987839853	-0.43409318795956303	0.8339188443950388	-0.1481816837271932	0.5844541609449265
-1.2113066024088985	-0.3997337146342845	1.5658607366046744	-0.43424913964866324	0.8423637442837567	-0.1549643972002571	0.594081650211814
-1.1845194997271213	-0.40531864794043504	1.571103631661448	-0.4352913873692436	0.8516852261744255	-0.16165656389168184	0.6036132451891169
-1.1575857293026488	-0.41072861338829947	1.5763896262853405	-0.43774914454089964	0.8620005323516288	-0.16772571062739083	0.6135738262509065
-1.1313589660196244	-0.41609355626892364	1.5809322360402276	-0.44131456843915484	0.8727021011537409	-0.1738777597631103	0.6229756614295544
-1.1049885513126678	-0.42009117346718167	1.5853934461994315	-0.4451742922442694	0.8826505609545442	-0.18047351824336802	0.6333733922490501
-1.0792814641647928	-0.4223746922818596	1.589172991373869	-0.44958453992183967	0.8923819722045677	-0.18677950058907766	0.6435740346395921
-1.0543530479892498	-0.4248569254690003	1.5920288908047848	-0.45433208514988294	0.9012176224864662	-0.1923121192904043	0.6532084205416995
-1.029215723025425	-0.42643100454651134	1.5940464903962464	-0.45809067801006703	0.9090620575799611	-0.197304757151815	0.6621618892705589
-1.0043598712805475	-0.42753038292346446	1.5956621008452627	-0.46191950215461564	0.9163430043120554	-0.2017232896805977	0.6703797632804965
-0.9786076017320889	-0.4283420629908524	1.5966994829070937	-0.4653651847673391	0.9223484966225796	-0.20536402839413787	0.6781788449093817
-0.9521616258697575	-0.42904490362235687	1.5967236710910264	-0.46854689853322695	0.9273579436242045	-0.20922908844965107	0.6856181303743509
-0.9253929544920716	-0.4312408327609226	1.5965755410489835	-0.47158524668442026	0.9302523052833566	-0.2134837909878205	0.6925034876291684
-0.8986747830097473	-0.4330908873242711	1.595996661003364	-0.4742641022812528	0.93056680550243	-0.21751364626689515	0.6981400181895322
-0.8707274580978254	-0.4347260941560266	1.594671878450795	-0.47585828181171197	0.9293195685505804	-0.2212722858725677	0.7031264454254617
-0.8420388048409891	-0.4375056096678214	1.5921815387844818	-0.47771121258623417	0.9268597969659726	-0.22512726002918815	0.7067861219422759
-0.8128635258849927	-0.44237878196619	1.5890148803943576	-0.47976569110462053	0.9233382252797044	-0.228782788284742	0.7091720445146821
-0.782161380617322	-0.4467254338969918	1.5859601055100585	-0.4819680886779886	0.9188922890857938	-0.2325210825270686	0.7106464219406676
-0.750460289361062	-0.451517459917033	1.5831206266268876	-0.48478506300245316	0.913592735386559	-0.23602809466096314	0.7110084990677528
-0.7183920905331589	-0.4569747739034562	1.5800724622387279	-0.4877060204276979	0.9064187482738911	-0.239517369993644	0.7102015980222085
-0.686650068111376	-0.4632755655271362	1.57686258402189	-0.4908911415841389	0.8981835603110794	-0.24275385149212642	0.7085288729961204
-0.6563363441221878	-0.4697990837131448	1.5735484573757064	-0.49369506040642946	0.8884599373688853	-0.24508953715241627	0.7057754371782774
-0.6278791336655964	-0.47540378501117536	1.57018556838923	-0.49689997807144576	0.8775863090029273	-0.24738997700783139	0.7020523055761094
-0.6017052880534257	-0.48116398566843804	1.566308885773951	-0.49992394828627146	0.8656617010468519	-0.24957606866481827	0.6981248647726177
-0.5778120898061742	-0.4878170729435885	1.5630442058734895	-0.5039122036988584	0.852650737865209	-0.25173308511368186	0.6933769455031604
-0.5549090065221466	-0.4940168551845768	1.5608906840252272	-0.5084927872137506	0.8388616291482195	-0.2535799557349874	0.6881425693708089
-0.533474608217842	-0.5004939897866226	1.559049142669537	-0.5120414025027159	0.8246717335300657	-0.2553921948332978	0.6828925322514285
-0.5145953481340197	-0.5075895767956071	1.5566266205217774	-0.5152928864436804	0.8094366586638482	-0.2568425354632605	0.6783775994758526
-0.49814887374359795	-0.5164677352943002	1.5544755516387574	-0.5183770656482866	0.7940481555425939	-0.25839851087736143	0.6744770774170155
-0.48441666104200065	-0.525738107440389	1.5518839014448453	-0.5213698184591347	0.7789206331872096	-0.26018713529859727	0.6710935412933274
-0.47435497871289556	-0.5353642335639986	1.548969205963655	-0.5241250980625698	0.763811495499874	-0.2621206277544599	0.668209372887658
-0.46651185003413076	-0.5451143945380191	1.5455838967313258	-0.5274942053333143	0.7495680892076396	-0.26430226945160107	0.665947449056082
-0.4599777972589163	-0.55519591067178	1.5413113683621953	-0.5304099505130215	0.736398269600769	-0.2665901745320376	0.6642259076464887
-0.45521837181664426	-0.5666238774909657	1.5366948934695872	-0.5328510088211056	0.7231066502106882	-0.2692250894748888	0.6627729889632201
-0.45291545062115257	-0.5780901304005062	1.5314759506773832	-0.5344693653175816	0.7099999299632164	-0.2718520748096257	0.662566082920328
-0.4538194945019035	-0.5906147005083313	1.526237599669576	-0.5353159180682836	0.6971444343331288	-0.27471978450696055	0.6631294080764213
-0.45716880834165474	-0.6028591185652616	1.5214321106042898	-0.536237203106908	0.6843056067177717	-0.2770315765364363	0.6641109236160747
-0.4629782066673601	-0.6154042606057635	1.5174302193682851	-0.5369223064351516	0.671522260615199	-0.27917207029804125	0.66596470224368
-0.4702872921713236	-0.6266113482358394	1.5141275936614842	-0.5373040370298403	0.6588756878082621	-0.2816260688857225	0.6672166797370133
-0.47907125645124315	-0.6375081352301769	1.5108293717566708	-0.5371640188024561	0.6458886180749747	-0.2837337630869282	0.6683262489793144
-0.48872980618696904	-0.6473492067979824	1.507489471892747	-0.5367752878721219	0.6326737700615065	-0.2863572756008682	0.669831641539618
-0.5000997434004196	-0.6568252297808788	1.504520705249792	-0.5360000688595483	0.6181070096041352	-0.2890815898920528	0.6723857534397167
-0.5132095353017269	-0.6655435318774025	1.5015907704045217	-0.5350489098458587	0.6024576325488278	-0.2912081003383845	0.6755865956168818
-0.5270039243622443	-0.6729189417518899	1.4986982970346767	-0.5344186417376869	0.5878525884580603	-0.29248829529339926	0.678774007540036
-0.5410879138005135	-0.6801008461419378	1.4959771864146911	-0.5342292794199	0.5732568093554421	-0.2932812885865623	0.6818223524126037
-0.5549279300503746	-0.6866387902214094	1.492774462695255	-0.5339271418813764	0.5586837970987157	-0.2931999706792683	0.6852126773239491
-0.5691488357824072	-0.6929506232232538	1.4890407708534716	-0.5338865018527904	0.5427857737239112	-0.29317412147069655	0.6884209944282152
-0.5827728625959656	-0.6991889873034355	1.4847453879151757	-0.5344575367632844	0.5257948384558961	-0.2921115011526413	0.6897702169953764
-0.5959802446759257	-0.7055219617967424	1.4795651919238217	-0.5352475970551391	0.5082065288177532	-0.2893458940751592	0.6905841663446424
-0.6084864874939148	-0.7120219548255714	1.474384019083626	-0.5368501415211437	0.4899662985087699	-0.2861225761567686	0.6911931420077854
-0.6197667619351129	-0.7187729074587238	1.469379411581333	-0.5388873479320893	0.47076580890071196	-0.2817588713177265	0.6906705640206151
-0.6287189287771069	-0.7256319165008271	1.4637615597427434	-0.5411340123459029	0.45271009005171603	-0.2768778192753155	0.688915870048643
-0.6361779700287993	-0.732428542181327	1.457850713595309	-0.5438352174953157	0.43519422440895883	-0.27139679713877474	0.6858815554209183
-0.6428480278954997	-0.7394700382958136	1.451466242754513	-0.5467911563018644	0.4170373218052007	-0.265947623740198	0.6823675849814869
-0.6482492697627162	-0.7470487530646547	1.4448219054605786	-0.5491264439503145	0.3991344183092785	-0.25981630221432317	0.6782154680757627
-0.6531492123813768	-0.7559313337622363	1.4371547746261002	-0.551678594964802	0.38338613053524945	-0.25329943235970764	0.6727961920135705
-0.6574239349122621	-0.7655695343965453	1.4289104037136193	-0.554307818492143	0.37056982485702467	-0.24622006104491836	0.6674182613976435
-0.6608444277968024	-0.7748489870155387	1.4202777496658403	-0.5563489055306897	0.359938779928135	-0.23920137016282822	0.6620598890851348
-0.6637730326396493	-0.784726636358826	1.4118742699897224	-0.5590967696690273	0.3514370756841908	-0.23240488196158107	0.6563274156146865
-0.6671649493956927	-0.7958542086436604	1.4024159796924656	-0.5616353910268872	0.3452626819898554	-0.22617659476150162	0.6503707587983865
-0.6709686782949329	-0.8069810387319888	1.3922684203012103	-0.5644466435309207	0.341107902505772	-0.21982029853192414	0.6435022777112608
-0.6761601121647637	-0.8181009862725189	1.3821444298625274	-0.5662721570458946	0.33766187911258594	-0.2133398064883169	0.6362564962215198
-0.6833316738988268	-0.8280922580720064	1.371805006582766	-0.5673385301157516	0.33472745210772703	-0.2064695175426245	0.6287446454890524
-0.69059540534163	-0.8375709061636581	1.361514179767963	-0.567864632644544	0.3339880284617278	-0.19931679669373578	0.6212882258489691
-0.6999331417454762	-0.8460066088618208	1.3512557245916874	-0.568531277697748	0.3346120298253798	-0.1922662910539774	0.6135508129337612
-0.7101262716733175	-0.8525670482044067	1.341798302536562	-0.568025243635902	0.33597317106180336	-0.18454735091729155	0.6061435102844689
-0.720271471895962	-0.8574333066786349	1.3333355713203028	-0.5672076005138678	0.33726894871340246	-0.17702586930500716	0.5980232343087278
-0.731516896672659	-0.8611742144487575	1.325406037825811	-0.5663685537500606	0.33964182558835504	-0.16988027694361837	0.5893276200763093
-0.744208384823678	-0.8639115056999631	1.3175569937653575	-0.5646669168050872	0.34243276428762	-0.16301360945486076	0.5803424231620342
-0.7576151795425645	-0.8646655396937477	1.3103677864682368	-0.5622051272764695	0.3457966212957397	-0.15583180325917534	0.5714094954540386
-0.771657315550474	-0.8644570834902319	1.3031902718076225	-0.5591879131251218	0.3495507793015597	-0.14881571962670948	0.5624562722910771
-0.7855006853931759	-0.8632948144163939	1.2960581814525016	-0.5570761685713506	0.35418701711605005	-0.14213530595439222	0.552855070157112
-0.7986743966982518	-0.8620588737164165	1.288827101717713	-0.5549872995276487	0.3599824110337533	-0.13532454525334886	0.5427089943827506
-0.8123179853504914	-0.8597164929392791	1.281578293636393	-0.5525718360092658	0.366255462163151	-0.12857650662782988	0.5315901354837005
-0.8256375375090447	-0.8563645716931719	1.2738272201297753	-0.5493111164741987	0.3735281072498904	-0.1219408874170433	0.5204782256223982
-0.8397508803352222	-0.8527584909939269	1.2653598980580267	-0.5467312291614488	0.3801217747103548	-0.11595004016887385	0.5082266134644663
-0.8546459675844597	-0.8485305412711132	1.2565648730013723	-0.5443261350838531	0.3869366971772984	-0.1100474146922069	0.49510137470212023
-0.86969684194137	-0.8442364718406696	1.2474776861208319	-0.5420123759897434	0.39277127367723297	-0.10444254228208544	0.4812849936016841
-0.8845549798904685	-0.8391730304858256	1.2378188232898744	-0.5406209747981476	0.39738291099504697	-0.09888217684165916	0.46704514810944914
-0.8987570682681917	-0.833143194354216	1.2281048593876676	-0.5403547052211692	0.40126009792835765	-0.09301450570748011	0.45175607446701244
-0.9118065568588554	-0.8262931061238943	1.218488183293732	-0.5406387991936884	0.4051042679926385	-0.08727323618859807	0.4352549008688667
-0.9244315399449882	-0.8188727318538743	1.2089797159563074	-0.5408970232275893	0.40808272904947873	-0.08104889421499012	0.41847786939913223
-0.9367866158193774	-0.810689763596763	1.2000083187718653	-0.5417030469406428	0.4096475821571798	-0.07485415110968732	0.40231233576116276
-0.9475461518701416	-0.8015632955336048	1.1914653476492647	-0.5438942700442663	0.4105377908977491	-0.06849929750583347	0.38502126211583937
-0.9563995868201111	-0.7927916818583083	1.1830984981250559	-0.5468350750942844	0.41023046384077116	-0.06177972268173639	0.36578062621693314
-0.9632350523344974	-0.7826840854427443	1.1746069129545376	-0.5496894615466623	0.409473968545025	-0.055078465966417134	0.3461571330821277
-0.9685905133231357	-0.7721721055065858	1.1654020574837574	-0.552773274314393	0.4081918129748089	-0.04857830365692467	0.32593125607622964
-0.9724848931461969	-0.7609732785372074	1.1556255976945498	-0.5560168799705645	0.4075810952359508	-0.04158096867728018	0.3052145476483098
-0.9756476260285043	-0.7497793441183809	1.145262973659059	-0.5587467012211109	0.4076685159850134	-0.03452462455278028	0.28454317466273304
-0.9779143429010884	-0.738434057903467	1.1346636187375323	-0.5610181605883263	0.40767899812112335	-0.028307496795025054	0.26320020219421353
-0.9794498103762214	-0.7274183578834928	1.1236210768014696	-0.562696732059742	0.4080201010684094	-0.021820254990380747	0.2420605383409963
-0.9798714822718236	-0.7160473216561992	1.1120012813977171	-0.5637489827249595	0.40831936459737905	-0.016204468485250006	0.22083958129891992
-0.9783098283084654	-0.7051717732841055	1.0996633504534346	-0.5645359818702156	0.40922439258134363	-0.011825609188614004	0.19919374685951352
-0.9764631738681079	-0.6947347986870036	1.0869534129113068	-0.5647534409938958	0.4095275680748231	-0.008829030617090781	0.1793583537843638
-0.9742888347417976	-0.6837864714324914	1.0737262632513553	-0.5646912802493426	0.40997787195099006	-0.006741039032853089	0.16095684404789457
-0.9716569731017841	-0.6739918672157508	1.0606037506710677	-0.5649238571234787	0.411145702655358	-0.00582915711240705	0.1431183794541489
-0.9676904345055862	-0.665542216910231	1.0473618568136607	-0.5649398554054187	0.41256082778799236	-0.005130737645540465	0.12670284943124013
-0.9630520418730193	-0.6577613999088682	1.034153767027563	-0.5650191956554488	0.41331094695643994	-0.005496014060381502	0.11217175193757678
-0.9573347424853781	-0.650210370307903	1.021628994112471	-0.5650737672246161	0.41464160385074933	-0.00730289461123565	0.09832024981506096
-0.9511523495164177	-0.6434984857994385	1.0086962372690373	-0.5644853571159127	0.41663340014320716	-0.009612559466089353	0.08569532500748094
-0.9455301672853518	-0.6374627514646845	0.9950205067508067	-0.5645425866762307	0.41875565993229563	-0.01312417997107868	0.07408289038292783
-0.9401844065287931	-0.6334852294495267	0.981293747561524	-0.5655137109120503	0.4204339884352314	-0.01687997613087376	0.06342224515275711
-0.9353325617483185	-0.6312333017296116	0.9674644586633818	-0.5668458800623533	0.42215631402378573	-0.020828596276286786	0.053231285874944204
-0.9309528458338421	-0.6299617252962207	0.9536143454021463	-0.5684305416859193	0.4235004601681167	-0.024639205083738087	0.042595758727967115
-0.926780840754322	-0.6295349353352271	0.9399325242730369	-0.5709831110191359	0.424135530931811	-0.028427293085927834	0.032166235975584614
-0.9230122704259847	-0.6293612711383736	0.9267046345647088	-0.5738138539251183	0.4232932254307145	-0.03146618336934395	0.0212346302778214
-0.9199293985571261	-0.6294645066072404	0.9141390981002653	-0.5770470316926842	0.42205688984863987	-0.035023081387729624	0.010009975992072328
-0.9173140477763748	-0.6307377357588798	0.902082837940571	-0.5807824434135179	0.42058494558797543	-0.038542575455158136	-0.0011148335490167513
-0.9147853623489575	-0.6332300681655736	0.8899124213439462	-0.5852999807865505	0.4172710802671726	-0.04124896663562082	-0.011444697411896562
-0.9115734380734039	-0.6358299738151215	0.8790184914724839	-0.5917335726189193	0.412297627620057	-0.04307688851952611	-0.021630506465494977
-0.9073870753223056	-0.6390137523230003	0.86925629949725	-0.5981491976127836	0.4063285002441931	-0.04492487021364083	-0.030959323897910854
-0.9027612013500255	-0.6415541569476683	0.8605129382000077	-0.605500489195481	0.39999824809795137	-0.04636576202008486	-0.04040667286130613
-0.8966189579861042	-0.6444338409739527	0.8526016184202029	-0.6139063335653425	0.3925767806809124	-0.047403468792248736	-0.05011878571326778
-0.8900008961632817	-0.6483131896983065	0.8449590859769455	-0.6222687727640394	0.3845251464144838	-0.048344586160005545	-0.05982709630851908
-0.88243224603363	-0.6529760844899328	0.8383321472510143	-0.6312277742819125	0.3764829216271881	-0.04919611140099864	-0.06909654172718173
-0.8744431542488801	-0.6587736644952428	0.8316692215850491	-0.6407048923185854	0.36752476197189393	-0.05072175260350238	-0.07770295106768475
-0.8659360016467863	-0.6647141552034971	0.8246082774959757	-0.6507987693579426	0.3578338199910232	-0.052282084917601265	-0.08530484493459566
-0.8558472845915205	-0.6704467981288287	0.8178719405877255	-0.6615118763207553	0.3470232739124459	-0.05341308901404817	-0.0924437406710483
-0.8446442781591312	-0.6763877691217735	0.8113968520011157	-0.6720341960595639	0.33726293311777533	-0.054386060329705	-0.09947263541386588
-0.8327917545241477	-0.6830906585137536	0.8044882911304109	-0.6831642914195032	0.3288578404730098	-0.055573989565612394	-0.10603406220491873
-0.8195362046467114	-0.6902762621770763	0.7976751214026028	-0.6949142380908734	0.32031079737792323	-0.057186692277929316	-0.11231638962736377
-0.8049742348650762	-0.6983800506239652	0.790300203916377	-0.7062332985862417	0.3125057956136627	-0.0596913014135517	-0.11797580457338723
-0.7897444002191678	-0.7062031934280515	0.7829459272234767	-0.717005665149948	0.3054181190586395	-0.06270313065427173	-0.12284925439668042
-0.7728677419233859	-0.7150290788160822	0.77606920237697	-0.7284844869662864	0.2999901939291564	-0.06571546155243949	-0.12696612950062508
-0.7547498357427712	-0.7246792177732847	0.7689030072263339	-0.739834476137063	0.29460868213415914	-0.0683822053465348	-0.13091508119209902
-0.7356297479685221	-0.7344359612515619	0.7622159750216226	-0.7507055555290725	0.2917607116229321	-0.07155715652817835	-0.13382339538713492
-0.7160311713009322	-0.7445449274987542	0.7567140569175348	-0.7613872200355624	0.28972501188219807	-0.07434902653928611	-0.13654307146194514
-0.6957325540987261	-0.7557014347396197	0.7519565007596118	-0.7716538645292352	0.2895900719125699	-0.07706219192207164	-0.13965409058188483
-0.6761529276800755	-0.7672271759344264	0.7474284205430541	-0.7818964958018121	0.29094079461197814	-0.07962391103496311	-0.14308330316574103
-0.6565339898554323	-0.7794924949445596	0.7439631289507085	-0.7908178381417609	0.29289221487461864	-0.08252534567627323	-0.1457270507295414
-0.6379644446840262	-0.7923899735366164	0.7414932335864869	-0.7996198106490909	0.2966639233966899	-0.08471314290163401	-0.147897972518852
-0.6200037223456885	-0.8055411041545852	0.7401456810713227	-0.8083377110770698	0.301857574037427	-0.08664043111292821	-0.14969187756991256
-0.6031496022499069	-0.819987507332538	0.7392504002389644	-0.8171028902735341	0.30830138787798117	-0.08809830763410159	-0.15160111172600005
-0.5879214894993569	-0.8349892476661694	0.7387765865528053	-0.8253189201455672	0.31498108749369214	-0.08928082415441276	-0.1529159747659799
-0.574380606576084	-0.8492561025300747	0.7387413060982988	-0.8334848345798166	0.3227718192651369	-0.09116612290433823	-0.15270341159263653
-0.5617968517253453	-0.8644711807430695	0.7393038251861901	-0.8425467721177656	0.33130831873134026	-0.09246336409653261	-0.15240213295425672
-0.550024250616787	-0.8807878739594864	0.7398874494930688	-0.8515811626070868	0.34109226864996206	-0.09368082460442463	-0.15205039964882258
-0.5400474560349267	-0.8974153380263211	0.7409088762039209	-0.8608173364416358	0.351374254690391	-0.09577882188169566	-0.15122836432766856
-0.5299826155046199	-0.9140609980173212	0.7427899652762756	-0.8701045734560672	0.36157996349204696	-0.09802440777984167	-0.15078930871461324
-0.5197593258110715	-0.9311657585892745	0.7446594015892127	-0.8796466133239552	0.37289940079962786	-0.09993469738191788	-0.15064691427425003
-0.5093697490704039	-0.948787410882338	0.7466876705666874	-0.8889063268343556	0.38453847495134313	-0.1021397823666394	-0.151059647239161
-0.4992444567753571	-0.9674778111293545	0.7490544939653333	-0.898227181313634	0.3966145508915814	-0.10345660329663271	-0.1524869257595132
-0.4907373866081416	-0.9854131405717858	0.7524269203553291	-0.9075995773547847	0.4088428672717478	-0.10453232524626277	-0.1541543218324122
-0.48247549706613846	-1.0028838251118057	0.7564095075808462	-0.91675385751703	0.421314307684236	-0.1052287561992615	-0.15691741134322468
-0.47398694687414034	-1.021369027765762	0.7613756504327724	-0.9262808790556141	0.43436314011784666	-0.10548549638467525	-0.16120462224773766
-0.4658098587265377	-1.0393866401424159	0.7667507375586275	-0.9352928975651762	0.4461128847855455	-0.10522847384626914	-0.16578956555021263
-0.45853741633161305	-1.0566136377148827	0.7726530944227359	-0.9447224833408265	0.4586854700699297	-0.10504676013166073	-0.17154711739890854
-0.451040587207596	-1.0730577950954288	0.7788327604890792	-0.9541030995486949	0.47289274925752994	-0.1050481046475756	-0.17774371665475083
-0.44470666460831676	-1.0895553400009774	0.7847010249372524	-0.9631563527165546	0.48682108951897934	-0.1050494882138827	-0.18339595927385208
-0.44041544772737184	-1.1059526051132798	0.7913863004499699	-0.9723371191663774	0.5008075337021887	-0.10526241936399555	-0.18933695723978752
-0.43672159451549064	-1.121004357146957	0.7986489256587465	-0.9814364899071802	0.5155293791535116	-0.1054408992829221	-0.19597746731842416
-0.4339109783169073	-1.1335289611271064	0.8059631251995201	-0.989758643677933	0.5307825042389186	-0.1060287483938488	-0.20245729739869714
-0.43112008219965836	-1.1455075026429484	0.8132607531017254	-0.9971766196170603	0.5464930200378936	-0.10700084675608627	-0.20901677851687525
-0.42845996122549856	-1.1566285811533585	0.820104121906368	-1.004173328303118	0.563948413994201	-0.10801734656109133	-0.21523631792209708
-0.42685142518562214	-1.1668630694798203	0.8262335717334856	-1.010264188962033	0.5824369426920725	-0.10966132853368861	-0.22079292212188878
-0.4257040538777561	-1.1763873139533587	0.8313974791437158	-1.0159978743040479	0.6019627428587732	-0.11198009968799284	-0.22585111548692746
-0.42494269868444323	-1.1853477378231017	0.835995993941976	-1.0210728028178777	0.6204965782631553	-0.11433193750765229	-0.23014332418984138
-0.42463779147902747	-1.1938497228384468	0.8398489604142533	-1.0258941646075226	0.6379849066154216	-0.11620382838303199	-0.23446418258889734
-0.42458314336913094	-1.2012950854360436	0.8438308218559856	-1.030641970703718	0.6563129017018652	-0.1183208651708428	-0.23910844751225327
-0.4244091512994771	-1.2077136662713857	0.8471429640212239	-1.0345093013941726	0.6747095265620076	-0.12005352434128731	-0.24424014229524302
-0.4249006102007503	-1.2134370718526895	0.8501638147054209	-1.038534029527033	0.6926899776767851	-0.12108380870082731	-0.24899238576050534
-0.4253616368549884	-1.2195996248172254	0.8531632006493496	-1.0432517651012152	0.7111027591530442	-0.12215806552923371	-0.2538489749031746
-0.42621415487629577	-1.2244504053613734	0.8563905224558995	-1.0484391889385716	0.7314257294351832	-0.12354340202666131	-0.25831321433430837
-0.4275533369521497	-1.2284135884404286	0.8607471562910989	-1.054921067019934	0.751542646323222	-0.12539955086112947	-0.26297347548743427
-0.4298866963678881	-1.2307266294056007	0.8657814367447932	-1.0617095028710035	0.7711760849090844	-0.12682892849161037	-0.2683436175003705
-0.4322145896746248	-1.2319518794106614	0.8717432460637613	-1.068916679366603	0.7916355843582549	-0.12811836010741626	-0.27425920388345243
-0.4352524700457331	-1.2326145466836684	0.878309727861268	-1.0762863652782588	0.8135160703253447	-0.12906472632253121	-0.2807276344844763
-0.4398131125344297	-1.233513722958237	0.8846921002775914	-1.0831879865344964	0.8359547254846967	-0.1299952872157451	-0.2871321325994407
-0.44509834239608015	-1.233955317320949	0.8912498170399618	-1.09003118543408	0.8583844007705939	-0.13157809794569858	-0.2932496588456535
-0.45169802702536055	-1.2340353888115618	0.8973611214063404	-1.0958194430692119	0.8805209007174939	-0.13387756001832482	-0.29929694958395353
-0.45995900772277465	-1.2344272689896836	0.9033826621526163	-1.1005491819342572	0.9028612692784834	-0.13641658394214368	-0.30556420204889495
-0.46903374572453527	-1.2346161570272376	0.9094507573567516	-1.103585777248041	0.9251483058952239	-0.1386469436345881	-0.3110347667984123
-0.4789547551728478	-1.2353395175844029	0.9144467853776286	-1.10563518959665	0.9460602459499046	-0.1408024673462478	-0.31659549705531087
-0.49033974447853546	-1.2355685778699146	0.9187437913872936	-1.1059008406385975	0.9658436864671643	-0.1427690107539571	-0.3221801170036825
-0.5015492060453732	-1.2363697088439154	0.9230380015321105	-1.105184534422965	0.9852788783566959	-0.14495198802998097	-0.3281362624693594
-0.5129623429355941	-1.2374448109767633	0.9268491137826456	-1.1031227069820717	1.0042376948025022	-0.14609090774850308	-0.3344184968172828
-0.5235372344703914	-1.2387582115389528	0.9294552653099587	-1.0999689935935952	1.022820560966886	-0.1475735525179123	-0.3402615164216682
[truncated: 1,001 more rows]
