# Supplementary material for: Obesity dysregulates feeding-evoked response dynamics in hypothalamic satiety neurons
Source: Sci Rep. 2025 Oct 14;15:35837. doi: 10.1038/s41598-025-19800-2 (PMC12521569; doi:10.1038/s41598-025-19800-2)
Supplement: Supplementary file 6 — Supplementary Material 6. [file 41598_2025_19800_MOESM6_ESM.zip › Supp Fig 1/Supp Fig 1h/MPK144_HFD_Early.csv]

0	1	2	3	4	5
0.12614352079307742	-0.017771573555413124	0.11045585711093932	-0.03967346816374018	1.4231365406045065	0.9045457815354805
0.14053588540073983	0.008318568685117971	0.09225437823432739	-0.038855646187229365	1.3742552208061847	0.9181406460369375
0.16380922916977939	0.028606722609079406	0.09088818993107829	-0.029934807845527267	1.3327852515296699	0.9416915356886582
0.17545259792691442	0.03239983289634172	0.09594265435235255	-0.026438715073896668	1.312901973550999	0.957867678149398
0.1915605543572991	0.03344818887983557	0.09790812386993658	-0.02054690458908824	1.291088044816325	0.9631917193751536
0.20991045234226266	0.03749252986158385	0.1055677027394511	-0.008758837331179818	1.273378706037788	0.969731830307923
0.22518381356670192	0.04062233569722725	0.11041570389026456	0.0010856466419539024	1.2528135659836446	0.9787833155184436
0.23678631690403856	0.042845817963901474	0.11789165448844323	0.011033091321823004	1.2328044012179324	0.9975313868795979
0.2476651019700042	0.042992812942528345	0.12464880830763025	0.021566462398452207	1.2190948717152557	1.0243383888641187
0.25965035964213773	0.0435915307832723	0.12934250437731604	0.03798344266169521	1.2042423703063232	1.0549848671196218
0.26959834446524716	0.04259127360197168	0.13275676209760087	0.05929156852335073	1.1910701552678749	1.0850974426405102
0.2778017232700415	0.04021224441557595	0.13626198608240503	0.08180065333720742	1.1814330759488239	1.1093221354970564
0.28445808709120113	0.03713736131701059	0.14104813766672825	0.1032484309261445	1.1805713488137934	1.1273842504496978
0.2922186389268402	0.03395868841009483	0.1475352754344886	0.12573804065699573	1.1846828420496855	1.141771760826265
0.2998416780994511	0.031128039531417302	0.1586611764107267	0.14922702895462592	1.1941855412701794	1.15659841995345
0.3066895639277791	0.028518363182268178	0.17192376036462903	0.1707102313425275	1.209826290243723	1.172377377583458
0.3132580047358769	0.02728526606168631	0.18691623669973345	0.1938290083498586	1.2320048103270715	1.187614801012379
0.3193160340049272	0.028706264756772057	0.205137398577606	0.21841022844430102	1.2590397780197948	1.1973473359518496
0.32531924623195024	0.03200812777606039	0.2271024359856852	0.24461190943839572	1.2885811340643754	1.20073092745802
0.3303964083664492	0.034772230105117985	0.2529463338319702	0.27007921594991746	1.3204480669800422	1.1995920873152437
0.33658617809070995	0.039180552952035284	0.28128768174801544	0.2926391639043322	1.3532865721555778	1.1952102188340619
0.34300719645628824	0.04417661309462233	0.3107301328644442	0.31328820832671617	1.3879856429330268	1.1905462472529493
0.3494045445905019	0.04955251360069038	0.3403360107758073	0.33364960249394465	1.4206825968636392	1.1849635547836115
0.3550921642258676	0.05729422682965837	0.3690760681472587	0.35031216268216975	1.452153795738266	1.1783661500480598
0.36056666130919574	0.0681937612778636	0.3955828811211413	0.3633658099431798	1.4821555431870386	1.1699745076756742
0.3665519254008284	0.08064775107586278	0.4190654099286261	0.37473183840780827	1.5092503293539759	1.1586226895313347
0.37389737984713634	0.09494177682788586	0.4398491729666829	0.3833995085817075	1.5332548461237696	1.1446537183510626
0.3824926431771842	0.11107082393423948	0.45590457076853635	0.388261337128176	1.5541321118385971	1.1286985997106593
0.39308191047110386	0.12930938628672314	0.46831291951852044	0.3899493811692046	1.5720701729122708	1.1126798051294302
0.4061241537015451	0.14957649758851652	0.47533427391308836	0.38829897336082814	1.5876560580863206	1.0968552468644408
0.4205374336266024	0.17086753217771655	0.4790897953647649	0.3836863721797495	1.6006172367778548	1.083126881368048
0.43632489956108717	0.19402146736900558	0.4794956597717831	0.37610005363333526	1.610321820386213	1.0707590684849222
0.45358388976139213	0.21826875761552497	0.47762605252380874	0.36539299403528225	1.6178732327783205	1.0595354625805322
0.47274503688458624	0.24281660961970009	0.4746343637235275	0.35350109025010357	1.622466796508319	1.0478893791698887
0.4925254908966208	0.26658282457759197	0.4708680715797008	0.34147230236197923	1.6239695433347237	1.0343174431228723
0.5126986724070991	0.2893126531160824	0.4673081171784776	0.32885662346511685	1.6228580224950448	1.0203078833266308
0.5328225468097135	0.3113953021182271	0.46414505604599077	0.31559036620682007	1.6192213371888582	1.0066552562260505
0.5531745731555452	0.3317285700854109	0.4613932768854518	0.3036546262442387	1.613445432419787	0.9935107051441112
0.5719533483302834	0.34982899321975613	0.45840633430601707	0.292110067212017	1.6058648122214882	0.9798740645611763
0.5887929941145451	0.3655433006174791	0.45611398613274384	0.28177296637069954	1.5963330001835763	0.9648771585540286
0.6042566871954196	0.3791751182449162	0.45409515863668526	0.2728384570233414	1.5852487491077847	0.947976539847623
0.6180897282278923	0.3897138340786628	0.45223293818945165	0.2649456678130639	1.5740212481394997	0.9295046803775082
0.6294341082333559	0.3977301613937647	0.45007737420735794	0.2577949685943726	1.5621107638500518	0.9102564046545938
0.6384522306988807	0.4030326451020317	0.446596239510946	0.251349812201616	1.5507871312088182	0.8922168387806253
0.6455412089031118	0.4057824606480759	0.44319669110796633	0.24515236925489842	1.5408856942989164	0.8760966788745637
0.6501489535925071	0.4063336374005411	0.43953500280231994	0.23959997759364582	1.5321790145757204	0.8607497025638391
0.6515597925576392	0.4044570803892424	0.43573102653689577	0.23408854364102688	1.5248208475131433	0.8460624499000597
0.6503729900992162	0.40107397683570883	0.43239076629768	0.22731846795610994	1.5195948843158615	0.8320254557923541
0.6471503824034548	0.39611828139232963	0.42908417768084395	0.2201915956071651	1.515575655811901	0.8193288793261937
0.64160900800824	0.389755560144854	0.42569596894508294	0.21245178549997895	1.5132722623207422	0.808211457164808
0.6433798435894842	0.38950094577890976	0.42805594185431023	0.2095313487783147	1.5139500320256918	0.7975629403517932
0.6417707539019284	0.3859046559574267	0.43117478693716266	0.20639679113115655	1.5165961436515527	0.7871019396954446
0.6365996646495763	0.37984024691338414	0.4339013553163143	0.20281800822090978	1.5210927655885476	0.7758834577125391
0.6288604407046408	0.3721060434201946	0.4365420969081645	0.20002313003464156	1.525505372106641	0.7632688255614326
0.6180221407838703	0.36259622113860185	0.43835487185848415	0.1967383826763845	1.530929018744033	0.749683850449957
0.6048125448519684	0.35169891098816786	0.4381718613881707	0.1918430407248024	1.5369986893747596	0.7348891878023367
0.5908741790665422	0.3393327011707062	0.4364810002879621	0.1867507245612628	1.545062461782992	0.7183706181730645
0.5760687779504278	0.3254919601309949	0.43272016370218264	0.18178466351005285	1.554112771931445	0.6991342824703308
0.5598978551636485	0.31117769793667543	0.4279951831443774	0.1761857513126392	1.5635469019953558	0.6769881684261556
0.5430388388391517	0.29622645102980244	0.42251070356651027	0.16866121535073642	1.5734221529085963	0.6524865403685263
0.5266460860691017	0.28172980970895395	0.41639912604779816	0.15938794423771455	1.5838097820568255	0.6258671296141816
0.5109466986105756	0.26877361016453394	0.4093503363373209	0.14967535123590195	1.594956341969794	0.5995843395259357
0.49568965087750905	0.256881455291973	0.40142740395413634	0.1398282965489796	1.604438728453005	0.5748069793482853
0.4808507998022167	0.2462752409169484	0.3918583344376444	0.1284766178139728	1.612866650752244	0.5520634253679817
0.4670341852398226	0.23652928621322433	0.38048446180372986	0.11649552349368816	1.6198679180518911	0.531361965406278
0.4541394565431869	0.22706453799796625	0.3677628513570212	0.1049632155304344	1.6239307701256505	0.5119985330643708
0.44183998865763346	0.2175418201980015	0.3540614669107043	0.09279390977966318	1.624037040368739	0.49432195310911425
0.43090101734280034	0.20672058674527133	0.3382287783861933	0.07922913927709874	1.6207874713454378	0.4800519678672139
0.42167606402167407	0.19459949139074015	0.31942350040560374	0.06444372088544054	1.6150652777479304	0.46921071059716485
0.41416171300050014	0.1824878067303686	0.29784985590933655	0.05013314370332375	1.608096855481346	0.46106836633999887
0.4075793548236205	0.1689895142211393	0.2741295019844382	0.037045589394319796	1.59949198775363	0.4549709399422534
0.40216492104909785	0.154262008631774	0.2483944576882276	0.02471348695034179	1.5884413846095344	0.4492883108125206
0.3985328979941605	0.13863440329168686	0.22087582785164184	0.012243825195560932	1.5769857508353633	0.44346617471805233
0.39599035719865366	0.12115597381040755	0.1925277872903498	0.0013774164183658621	1.5642378370857037	0.4376527112879608
0.393993749718189	0.10154327035646858	0.1639931572451207	-0.00851971424923658	1.55060262150664	0.4324642047221612
0.3925730158058169	0.0798672097758098	0.13663149834480862	-0.0186179337255422	1.5374968626403729	0.4299781514646981
0.3910530178671908	0.056557882966506406	0.11039085156983613	-0.028584747246770834	1.5252208013891644	0.43058896680630815
0.3892631895073022	0.03192287990188236	0.0869610226452137	-0.036768590664086484	1.5135799255793398	0.434276389006838
0.3867451953773461	0.006079405285480715	0.06612974672540081	-0.04320346223008191	1.502639234552539	0.4396661037497062
0.38321424586827413	-0.02162663451228469	0.048599443637426853	-0.04879858985723193	1.4925602913690836	0.4469744170563818
0.3793480671969203	-0.04947084247872006	0.03336243631641164	-0.05393181107532129	1.4840263042563708	0.45505686244845983
0.3747594845299184	-0.0787821556830445	0.020803818081695652	-0.058595335313168476	1.477556318624302	0.46467761706032257
0.3691780881738189	-0.10919590694380453	0.010485362884630318	-0.06242616895682539	1.4719256717803177	0.4753878278254216
0.36290255579365804	-0.14052081417198264	0.0021420387175359046	-0.06676831821829227	1.4684906764870558	0.48841114554471127
0.3568051616981824	-0.1722583946985124	-0.005010816567086976	-0.0719739518559934	1.4666782920604846	0.5047107326641447
0.35009170030806586	-0.20283980797814852	-0.011959325786930805	-0.07689104370456072	1.4668141847689014	0.521503614871605
0.34307064028603956	-0.23272973637963898	-0.01949867530414269	-0.08064593747829843	1.469467893662272	0.5381015707315202
0.3357181300710654	-0.2604147951318471	-0.028199990156520888	-0.0849521406534624	1.4746222422670585	0.5541979560250649
0.3293156592888534	-0.2861779408534749	-0.036930382704525574	-0.08968721875762693	1.481677790230349	0.5704901582504827
0.32385767182884384	-0.3096656097988267	-0.04560341591712354	-0.09565240102511306	1.4893204196706415	0.588690211448704
0.3186232803699075	-0.3315543672087773	-0.05473011536098092	-0.1029292197655678	1.497428478568359	0.6094787182244656
0.31399754804874386	-0.350410666811234	-0.06424487207784817	-0.11138207321318981	1.5053698493384249	0.6330746801719449
0.31064085160395766	-0.36671690407206864	-0.07389505453032606	-0.12053341326705035	1.5142874914822868	0.6593809475455297
0.3082895025260639	-0.37926247748754377	-0.08347304722784459	-0.13000088792006337	1.5228327787734703	0.686437613277532
0.3067883759705378	-0.3877152795821413	-0.09346166448971673	-0.13896761650061507	1.5300774317554535	0.7119234835835377
0.30722829141837515	-0.39335082024135387	-0.10383901012707293	-0.14768458347760433	1.535796044040321	0.736470026873081
0.3097592575650377	-0.3963540955375801	-0.11411040969834328	-0.15657235890657328	1.5386081690673392	0.7595943452989478
0.3130005552998101	-0.3984158595256023	-0.1246522051625751	-0.16419747754246883	1.5365437287468247	0.7817253899149452
0.3169721698214627	-0.3989864158950827	-0.1357907138971019	-0.1717226967544928	1.5303618558008463	0.8028001973801491
0.3225680943220065	-0.39807326430284595	-0.14813068011672137	-0.17782172928810702	1.520435500847071	0.8219546943078537
0.33117600650374585	-0.3963086922897996	-0.16060431261843477	-0.18326380000464093	1.5070643350291006	0.8384353497280226
0.3427134173823733	-0.3931308845040401	-0.17395696570166297	-0.18858213260431467	1.4909411925245588	0.8532820175063676
0.3567227645815678	-0.38901556974002355	-0.18802983973728343	-0.19424913516498044	1.4716623725001243	0.8667831854389405
0.3732405244263683	-0.38391988203628313	-0.20341859255962536	-0.2009859373714658	1.449365192353842	0.8800072736141689
0.3912585699334738	-0.37874072240570505	-0.21871286558420178	-0.20743370497044905	1.425457327063016	0.8941140387915849
0.4100808225246646	-0.37367222656736465	-0.23323193697893013	-0.2138132606386023	1.3990772769050364	0.9086011256101534
0.429336861770615	-0.3680074872380998	-0.2464952808070634	-0.22023914819414908	1.3707996638527713	0.9236546574731974
0.4505699934119324	-0.3611468405713341	-0.2588110182785084	-0.22719576207602526	1.3428340756229153	0.9392486957201005
0.47312211923022185	-0.3536988076436517	-0.2708457200509466	-0.23342294855692403	1.315335059469684	0.95544488148063
0.49596036824109757	-0.34613369378686387	-0.28173914737012534	-0.239388780889634	1.2892638457495815	0.9716391234959239
0.5182019937528706	-0.3376983843148797	-0.291800042062541	-0.24469651359963707	1.2643926353589432	0.9876818181925431
0.540000355865352	-0.3297547445749762	-0.30108612305628224	-0.2501936058922164	1.24052131866446	1.0022330070243863
0.5620964174460414	-0.32172771260229605	-0.3094246073106614	-0.25570126381303765	1.2184959982035664	1.0148302825943485
0.583901934315068	-0.31380517791762497	-0.3152714317956567	-0.26034430886874455	1.1990361542609511	1.0241871042024022
0.6051300279403413	-0.30574472037957584	-0.32050319110370157	-0.2660733483583647	1.1808766148353285	1.0302636343536824
0.6257054119282927	-0.2970616073057527	-0.3251705384589675	-0.27222584384938037	1.165824364413862	1.0336316661051095
0.6454034922992473	-0.28795365171125825	-0.330528666983405	-0.27981613852119286	1.1548796782652517	1.034973584499745
0.662658951348816	-0.2772915204661098	-0.3355394242986832	-0.2880630467954683	1.1466731896654832	1.0336479506680705
0.6777677027638467	-0.26547819743505136	-0.3399913927206216	-0.2970352454872838	1.1408098804991478	1.0301042081210314
0.6908513706339157	-0.25247431265623127	-0.3448152467471469	-0.30653126471266956	1.1357026719252827	1.0252770390261847
0.7016266610643845	-0.23817091407405383	-0.3505151783133849	-0.3164700568238379	1.1316890330535685	1.0205562990557162
0.7096902916198315	-0.2224383624972686	-0.3566988918990552	-0.3268282573546379	1.1288450632821951	1.0164567740683423
0.7144294670214093	-0.20535038272763365	-0.36314274518197426	-0.33714523567011667	1.1268103797529578	1.0139359568252109
0.716568376805037	-0.18748215002716204	-0.37080732273069295	-0.3472645521061462	1.12572993968464	1.0130459505797582
0.7170603332814517	-0.16897141747946492	-0.3789028840952548	-0.35627509237843413	1.1252755149127878	1.0130036121862924
0.7157017810389752	-0.1496884488543687	-0.38854568117296584	-0.3644401954353538	1.1244627313511084	1.0131581800975453
0.7127034748737383	-0.12919271635831348	-0.3989267196871595	-0.3704540240418911	1.1227753657806683	1.0132294127098667
0.7088517619242077	-0.10872347051176676	-0.4106568967502661	-0.3756068225039784	1.120433564734677	1.013375627047818
0.7039291573695639	-0.08889569291520445	-0.423404694189704	-0.3796419646265166	1.1175715507161197	1.0144689212594293
0.6975849018222458	-0.06904516062419211	-0.4367795826036514	-0.38225731214871383	1.1139822568624527	1.0160832458045626
0.6891279048859532	-0.05059598536748788	-0.4514923236356926	-0.38278535037414557	1.109288982831385	1.016700418430561
0.6790170859428186	-0.03326237383826202	-0.46724794317790896	-0.38059878616073506	1.1030760486248488	1.015516370710371
0.6670548280564124	-0.017772201636394747	-0.4848080272273163	-0.3754874029483537	1.096205097947287	1.0137811240338148
0.6523566788801426	-0.0038851436527839924	-0.5044494079120885	-0.36751805386641034	1.0880403327994639	1.0119531879441268
0.6343659797700368	0.00936878539472042	-0.5253834378447142	-0.35732316710341083	1.079340537588056	1.0101386117365025
0.6148283532838534	0.020686565108353983	-0.5470592492834342	-0.3455921573226388	1.0695764223709778	1.0098615569439047
0.5940979172079063	0.029039309658251543	-0.5692273288632496	-0.3328676838030535	1.058267971655364	1.0107509998229895
0.572510201829889	0.034574721298054244	-0.5919124671870284	-0.3190284480813415	1.0458361123933009	1.0130905055376607
0.5496338732090673	0.03801368482092239	-0.6152078488778601	-0.30429798121500967	1.032728370020505	1.015902044338212
0.5261456454470039	0.03934148517091697	-0.6397503158448682	-0.288312476728978	1.0205363850545268	1.0185178122643594
0.5038403858245415	0.03972674250434107	-0.6644107745823792	-0.27122583447042126	1.009814129207737	1.020905971070481
0.4825483408270639	0.039132549791634316	-0.6887890874412365	-0.25361250652223133	1.0000964524344709	1.0227343690442092
0.4621767230527724	0.03779803203883406	-0.712841428623947	-0.23606113320120437	0.9905877879008061	1.0229376170211006
0.4437202785833253	0.0355981839729611	-0.7358809034596161	-0.2184533533586696	0.9803825751233358	1.021700039994114
0.4273989448776566	0.03140666941449152	-0.7584331266715761	-0.20038848284398741	0.9706840685342532	1.0205629278241903
0.41164517752285784	0.025992261595791967	-0.7803303462267032	-0.18192582161423393	0.9606979267133716	1.0205151574559352
0.3974911495762035	0.01986195087506861	-0.8019136670215087	-0.1624393126350615	0.951113747457064	1.0214860580128673
0.3858127887537491	0.013981000213199278	-0.8231207940761354	-0.14252199139145605	0.9429494580008891	1.0230310502630888
0.376958763435465	0.008752374881589739	-0.8434009569685228	-0.12117305694547738	0.935229414335044	1.0242988180769965
0.370196435667413	0.0034862111146666853	-0.8622489289450502	-0.09960987412120122	0.9270116780251555	1.0253460502723009
0.36374989854257644	-0.0006254255656905246	-0.8801017294389211	-0.07830124297277162	0.9179333405363966	1.0257442108945047
0.3576462179524917	-0.004449138756511562	-0.8969316981853594	-0.05588862391272327	0.9090064989823846	1.0260285809986482
0.35312965205749336	-0.007979591735236762	-0.9129232875443805	-0.032458981695815056	0.9012010500025996	1.0263513921453253
0.34982434028669435	-0.010929455769185654	-0.9278760194566035	-0.009008345251135579	0.8961235384721112	1.0272212576540014
0.3486744352583698	-0.013198926834110516	-0.9422616344777248	0.013987174871257661	0.8919896893241698	1.0274707281301014
0.35032030236723516	-0.014660399000050147	-0.9565960519259313	0.03682773153216629	0.8908016246333038	1.0268522761447145
0.354166758012256	-0.015118288690072545	-0.9701941876995992	0.05918855815577028	0.8918457850090745	1.0263832588300206
0.35897703587087393	-0.015813792872810293	-0.9828056009538837	0.08087127866367758	0.894114721414946	1.0263277876359034
0.36528582540301274	-0.01675502102729267	-0.9949776785301037	0.10084519264548977	0.8981522343253608	1.0268438600759715
0.37341276619074637	-0.01777471887353693	-1.0067424921792767	0.12034606724902502	0.9043088547097465	1.028161217896043
0.3843905051580613	-0.021212438027262123	-1.0178304489887096	0.13875295647746916	0.9122481868143876	1.0311495477067862
0.3977360419934938	-0.026236092646754618	-1.0277452888160985	0.1550946263259219	0.9206919498607956	1.0363846763710802
0.41248576148649874	-0.0329951616018815	-1.0369183725509556	0.16975000901715037	0.9290182713251177	1.043088042430972
0.4283624460776005	-0.042379727006156664	-1.0462416150065919	0.18371888337219194	0.9355546053918001	1.0511678927893713
0.44562342813321804	-0.05344108895474118	-1.0544214960957121	0.1971836059853544	0.9413872383767369	1.0603952737532771
0.46475029848022337	-0.06723743784083773	-1.0613240681767933	0.20930500632475413	0.945196230034088	1.0709336430391105
0.48560857517398026	-0.08395444353056272	-1.0665609724884106	0.22084265417783772	0.9460633537633981	1.082381038482651
0.5085881771492279	-0.10305816908997721	-1.070879439666522	0.23251535039591187	0.9443986813515489	1.0938527357254144
0.5327146795141555	-0.12448671388791772	-1.0734197931702565	0.24370716367842105	0.9397608830744805	1.105946580850371
0.5572212071625883	-0.148054048910267	-1.073789406860478	0.25289976367599815	0.9322930490959739	1.1184186709078818
0.5817271503702994	-0.17243214170486185	-1.0722117340760464	0.2602243882761928	0.9217245961839137	1.129897323925803
0.6060424586532599	-0.197881188023599	-1.0693775958191079	0.2663490058390183	0.9082073996515406	1.1402376074325666
0.6296051970397379	-0.22459136800714619	-1.064861777043404	0.27099641590342755	0.8915951477389356	1.1497062943960785
0.6526184281834805	-0.2513058900951421	-1.059315077993856	0.2737811596077599	0.8722256294688994	1.1584214901394767
0.6737176044133519	-0.278003870138868	-1.0533651613657908	0.27472986676945577	0.850440577699517	1.1675349478006687
0.6929149970288921	-0.30328246768662676	-1.0465750317348523	0.27559734641649913	0.8267028472813485	1.1750566599914798
0.7103933038880645	-0.3282523084889803	-1.0397422305272674	0.2749545249258255	0.8014685664099692	1.1809208142110867
0.7259453817750426	-0.3527911265184402	-1.0323275548873405	0.2729580242723994	0.7750950826242184	1.1849153483687693
0.7391598058718576	-0.37689298502881974	-1.0248182382058788	0.26986701850290146	0.7476513598078298	1.1857821242824618
0.7508372125204685	-0.4016504897398674	-1.0174935754361536	0.26680814424596877	0.7183455015744324	1.183635636969921
0.7620670884261246	-0.42705041275293354	-1.009758458284872	0.263001045745336	0.6882008389264787	1.1801119927318275
0.7733906755647819	-0.451838483566289	-1.0016284880064796	0.2578547234158047	0.6582381086470993	1.1756395886614626
0.7851429155918945	-0.4748548041143649	-0.9931856453720103	0.2510914147124905	0.6280766244240551	1.1686060455167104
0.7979058438826696	-0.49601097959148244	-0.983642879103966	0.24257439275794845	0.5982489074126147	1.1582596485265415
0.8119876238313604	-0.5159117587335709	-0.973226541047723	0.23252015109672314	0.568374404612577	1.143934327191708
0.8260378412928232	-0.5349499040982857	-0.9621074829686964	0.21980244264536491	0.5387815867466853	1.1272224891573173
0.8384112159365047	-0.5512482185867749	-0.9503015882614432	0.2047988220266469	0.5098941327909658	1.1083940759414654
0.8485342837650581	-0.5652328297029403	-0.9379808238048836	0.1880215603660929	0.4814588170066515	1.0881493787599108
0.8574908508056132	-0.5770112479572194	-0.9258827786525305	0.17019261634430488	0.45326451297088743	1.0673203565327263
0.8655483861700759	-0.5863509537490901	-0.9139647740043101	0.15030204303611994	0.4265508056902203	1.0449161433797547
0.8708064642667205	-0.5942466249002868	-0.9020144278010286	0.12953004239568913	0.40099914519901436	1.020727603486199
0.8729218186084581	-0.6013445894363542	-0.8903177174305351	0.10925356701905214	0.37674607392179427	0.9944332716673958
0.8727791502781902	-0.6075077732076137	-0.8781694679306663	0.08910972017496897	0.3540137412979675	0.967543991956547
0.8705173900906931	-0.6144231806559519	-0.8657836816436398	0.06909362761339116	0.3342712635441147	0.9397563441691645
0.8661188386864963	-0.62133010580738	-0.8531259380906269	0.049214127258721985	0.3170078513900131	0.9108546503128627
0.8612752091156601	-0.6275385775471445	-0.840521854108862	0.0303780065866445	0.30334669860565094	0.8791450853810385
0.8567158151084711	-0.6333987361252233	-0.8279399010024381	0.012013045955766643	0.2937265850148662	0.8452245320893748
0.8525146383506552	-0.6390803979834502	-0.8153064002235637	-0.0057480892717447565	0.28794664698012135	0.809418980978299
0.8484777231169371	-0.6447748800703064	-0.8023638115358245	-0.023327310862645063	0.2867610489650324	0.7732688397706873
0.8441510421098558	-0.6491720342852093	-0.7892621750622281	-0.04038166505988279	0.2895558714527546	0.7376412366196454
0.8412185245199174	-0.6521814585724862	-0.7754967161807022	-0.057354414225385175	0.2958584614619378	0.7029934272831364
0.8390329881138948	-0.6539767662798253	-0.7618375986149356	-0.07570839395299588	0.3054015644439674	0.669939616684011
0.8359080046268121	-0.654884625810259	-0.7482055382685641	-0.09463153645834878	0.3181131550727177	0.6388609439691313
0.8315164060111702	-0.6542482707307108	-0.734698937628456	-0.11326990243814601	0.33223763060358835	0.6094907900259554
0.8257938609633405	-0.6522444945809281	-0.7213508997400947	-0.13292206572547605	0.34832091139809246	0.5827705999768369
0.8174642681896298	-0.6498940121925436	-0.7072583322811141	-0.15373877562921495	0.36557729876005207	0.5596386850637987
0.8060827689878156	-0.6480002870700413	-0.6935065547355223	-0.17489223803586623	0.38347365514832155	0.539097463893141
0.7915938748439609	-0.6456993946102682	-0.6804172382459805	-0.19630770195074343	0.4010717685322248	0.5196581573275352
0.7743589258428782	-0.64372685832451	-0.6680167363593332	-0.21810409912690865	0.41729982864925186	0.5002573322587256
0.7544944726591656	-0.6426563551511217	-0.6561729320337342	-0.2401554164464505	0.4323648503689983	0.4808193131975054
0.7304019992714752	-0.6413421786835349	-0.646298747739503	-0.26205489959287	0.4453750210916385	0.46133017509761615
0.7028964944838315	-0.6399089397831504	-0.638687593502105	-0.28200085832231764	0.45654941379601144	0.44094087994800385
0.6737035213991506	-0.6386702913239072	-0.6337836933389515	-0.30039849495904875	0.46567979093613643	0.4199685808958357
0.6423170301452373	-0.6366552924457829	-0.6317042736625961	-0.3184914921977809	0.47362999202849354	0.3994604179062425
0.6084295162940271	-0.6345000824348054	-0.6321412253776274	-0.3346810685793567	0.4798686551546919	0.3782903525688584
0.5719192165150542	-0.6303412283640487	-0.6358830204566456	-0.34967166712039494	0.4839736308021495	0.35640383036635126
0.5341458469801623	-0.6229693127717297	-0.6421596764968273	-0.36380050139059944	0.4855934122609259	0.333569636809145
0.49520466589297807	-0.6146105491795948	-0.649504588196057	-0.3783965129523917	0.48564644823681813	0.31220247691632347
0.45443379231052355	-0.6043794533959317	-0.6588337746686705	-0.3925118646193715	0.4844297121521973	0.2925274215184911
0.41227998767983115	-0.5921407194701065	-0.6706852093108706	-0.405158110866563	0.4818331997673936	0.27428066867002915
0.3693033775393088	-0.578897855742932	-0.6842470802207684	-0.41663980024170666	0.4793275869787149	0.25719924202925154
0.32599196363103655	-0.5644425686692317	-0.6973914656438743	-0.4282272059129721	0.47685407011366565	0.2416529708183059
0.2821622104435551	-0.5487594812942925	-0.7107596371667584	-0.440505418047983	0.47459648577766045	0.2274005070590479
0.23894306339507682	-0.5324231183323662	-0.723926628015614	-0.4525211472927675	0.47309396058813646	0.21313793245939244
0.19741296359062316	-0.5155986975710392	-0.7371370256863243	-0.46515443628708963	0.4721278936686937	0.19781511978192579
0.15699607114557595	-0.5001672618918098	-0.7500976369036995	-0.47873711636514193	0.4720272133229543	0.18225546897404743
0.11723097060701401	-0.48683134212537577	-0.7623382132329686	-0.49259586287515145	0.4741079500392579	0.1659560471348473
0.07746198331438235	-0.4737469760665877	-0.774409711452758	-0.5062266996971098	0.478314566672291	0.1484551013725515
0.03917972365507538	-0.46057327977956525	-0.7857423797713217	-0.520982909536089	0.48464339419744407	0.12992428436059744
0.0023209371491091646	-0.44652600511523904	-0.7959048351412114	-0.5380886060825736	0.4940728397071471	0.1103884871276177
-0.03323418554343218	-0.43157971102407927	-0.8038354992526254	-0.5570012365234303	0.5056592826813757	0.0902230900167092
-0.06796295541854261	-0.41735670689666254	-0.8117643341649037	-0.5773717673193565	0.5187326265082833	0.06914103835039445
-0.10158008903129963	-0.403881207183094	-0.8187412912886252	-0.5982490288383797	0.5334210256326447	0.0476029313499992
-0.13521390196580496	-0.39151715936076964	-0.8244307634784737	-0.6198408121929448	0.5480923223664302	0.027088623810304982
-0.16916644599741817	-0.3813032507446641	-0.8297340549397881	-0.641921847554212	0.5634751953889715	0.008244883942717746
-0.20224704772679078	-0.3717847121112747	-0.8344589220426507	-0.6628499857563843	0.579624319803035	-0.010513658129647073
-0.23345033542270247	-0.3635655191291887	-0.8375558477440346	-0.6838163496532949	0.5949947382169858	-0.028348257288757645
-0.2623966810068031	-0.35702403145764144	-0.8387186464098209	-0.7047972118512678	0.6094539408396595	-0.04622465107647296
-0.290122233105141	-0.3520674399100651	-0.8377881591598775	-0.7254142153403523	0.6227072845274947	-0.06363984892934947
-0.3171064429665301	-0.3486417805793059	-0.8346647722279702	-0.7449055754523524	0.6332507786603909	-0.07910833636844282
-0.3434652253350727	-0.3454801244630814	-0.8313126888725414	-0.7643998566328568	0.6411595363368484	-0.09254902547268064
-0.36868989854237927	-0.3422638154588215	-0.8271231150796896	-0.7845480099867022	0.6466486254945304	-0.10370322522681943
-0.39335174825334634	-0.34004239321235374	-0.8226385774085277	-0.8046509295539641	0.650242603013884	-0.11393326287844135
-0.4179298025506976	-0.3374202021869983	-0.8185963317418081	-0.8251666305840618	0.6515452452797058	-0.12379237522325331
-0.4427248389688277	-0.33362199027111267	-0.8143810550192184	-0.8464856521219539	0.649954901240202	-0.13231695656805803
-0.46856009769108814	-0.3296931058420345	-0.8101417292970823	-0.8706800357486922	0.6457618017208071	-0.1381301844252674
-0.49614426740731005	-0.325543403830543	-0.8071663703952414	-0.8964856665668476	0.6394269232057114	-0.14177714377571407
-0.5252894531592096	-0.32108102220563356	-0.8055966946146818	-0.9232450252675368	0.6306334125465376	-0.14356293302133927
-0.5571072328102401	-0.31672382842356	-0.8062644710578133	-0.9507958028056883	0.6203732754437463	-0.14548685086524948
-0.5907549934968401	-0.3139068439235834	-0.808781845140226	-0.9796738128378254	0.6094772610861318	-0.14846440478974432
-0.6259263158283135	-0.3136414583723774	-0.8131082337571788	-1.0082684232210675	0.5984554499099846	-0.15302785587410195
-0.6620084923936774	-0.31460854137858096	-0.8182032517830174	-1.036353430797091	0.586350198985032	-0.15972857639067814
-0.6986701168780778	-0.3159329952400626	-0.8245151457896633	-1.0651837508974258	0.5723863159289315	-0.16855587161137434
-0.7346782458573153	-0.3186900443722989	-0.8317086621586188	-1.0946111578263646	0.5581491378243041	-0.17871112999904384
-0.7703744554229786	-0.32189357186372525	-0.8392211564236952	-1.1236918871700672	0.5431866730834309	-0.1909288359443149
-0.8051721197619238	-0.3255652708213041	-0.8480925551722623	-1.1506940140444109	0.5260848812549116	-0.20645713326034362
-0.8393029236879476	-0.329142373154937	-0.858516016665571	-1.1767420000269715	0.5062698993433473	-0.22425418729492463
-0.8727239218264669	-0.33274916268753013	-0.8698476676959565	-1.2024970427223878	0.4851253030699463	-0.24336426883882545
-0.9051870456919351	-0.33623380759841887	-0.8808873133498442	-1.226876140053384	0.4623989950041596	-0.26255103401234364
-0.9369392794210291	-0.3393857428063881	-0.8929971621062481	-1.2497602257007736	0.4369892871198111	-0.2814396025531636
-0.9670379234151674	-0.341987388209613	-0.9043762894194175	-1.2721807382159949	0.40961166105696845	-0.30079570666809974
-0.9966666848244481	-0.3441561015661475	-0.9154639519615394	-1.2946074514604475	0.381172099049794	-0.32042521928851375
-1.0272451936827771	-0.34592410750468433	-0.925346177201837	-1.3162758948664877	0.3525698151356142	-0.3394929882522524
-1.0582462246127384	-0.34723614245151063	-0.9331096248822343	-1.336263792012362	0.3225860071320857	-0.3582224497468301
-1.0894442830408042	-0.3488136490311206	-0.9402355076406523	-1.3554427100676627	0.2914888078280015	-0.3767599118659646
-1.1205991945807505	-0.351675129449913	-0.9455134323982373	-1.373606054271873	0.25989683228299104	-0.3947950022651744
-1.15137130207862	-0.35662268923842877	-0.9480536744019656	-1.3896531287970653	0.22939634463070863	-0.4123805527334397
-1.1810571873447784	-0.3619842776929859	-0.9493592886425652	-1.403283294929907	0.19897125568449586	-0.4298317984386347
-1.2087357452605	-0.3684682498044931	-0.949393539530311	-1.4152819397563965	0.16876724483254835	-0.4471476057304813
-1.2329765123248895	-0.37609606875466745	-0.9476056733885982	-1.4269973740081987	0.139796891742055	-0.4654548261449214
-1.2533576298996214	-0.384967740905821	-0.9442456837980131	-1.437766552614025	0.11185161696673435	-0.48313472233248955
-1.2694698070191384	-0.3951827432833434	-0.940790530800065	-1.446300231109735	0.08466895581755368	-0.4998216604244845
-1.2794677035080269	-0.40639763643406207	-0.9367342068965124	-1.4527007982413958	0.058019802624852734	-0.5162200983524214
-1.2842567109411644	-0.41885568224539754	-0.9325867791185721	-1.4579347843768127	0.032338044256842946	-0.531783981065572
-1.2839204911138522	-0.4324611632696854	-0.9272815279927976	-1.4610363867823326	0.008891463298470542	-0.5450939916164582
-1.2784613873552781	-0.4452954481399434	-0.9202695272488162	-1.4624636390069943	-0.012754399092078622	-0.555511974230476
-1.268057362901816	-0.45677854683568303	-0.9128750962985582	-1.4631037251036425	-0.03431492727541373	-0.5633449357677531
-1.2527684870344433	-0.46857103009944484	-0.9055056171456428	-1.4632688025252722	-0.05543131579233203	-0.5685965441491716
-1.2331508707523766	-0.4801679312647279	-0.8984132953950963	-1.4620161557745954	-0.07556124543398349	-0.5712162437392971
-1.2113733379603515	-0.4913768572490161	-0.8910513670379773	-1.4584786732470685	-0.09562237297911921	-0.5705235520909469
-1.1887738089813178	-0.5014707273141248	-0.8849351438463282	-1.4531561767993177	-0.11586653148660514	-0.5677547385205133
-1.165581036112605	-0.5104796865319918	-0.8793683660700412	-1.446204491635232	-0.1355027377441571	-0.5637046628383187
-1.143413218724098	-0.5189737685621645	-0.873917637739767	-1.438472599505519	-0.15498802395253175	-0.5588658073616646
-1.1216190718313164	-0.5262568171789399	-0.8687934805930227	-1.4302342198724494	-0.17398590608479447	-0.5546014717851848
-1.1000528630277593	-0.5309770925913063	-0.8630519248521334	-1.420826691749599	-0.19321806289538368	-0.5513248901779306
-1.0792622723294834	-0.5349004367978477	-0.8581727005847611	-1.4110769426303738	-0.21213359094442913	-0.5492890706414247
-1.0585870785061517	-0.5384002527724276	-0.8543535273821692	-1.4001093052287124	-0.22883316728097855	-0.5489821158069391
-1.0379664278650644	-0.5409218436082045	-0.8515394085821051	-1.3878679883634437	-0.24357447532769705	-0.5497941453052304
-1.017346419303196	-0.5424123141891543	-0.8493494270611924	-1.3751479859455047	-0.25688038966235116	-0.5522685532581458
-0.9960042877440859	-0.5435317409466358	-0.8481857258657642	-1.3610625544151536	-0.2684308550821074	-0.5568921916870337
-0.9727955680744682	-0.5461649282416567	-0.8470132358104578	-1.3453723667497304	-0.2785370229483276	-0.5635658787309674
-0.9477183285402964	-0.5496787716740421	-0.84506301176125	-1.3293262316432242	-0.28770748673910373	-0.5714500559267419
-0.9203471679749243	-0.5528865836144502	-0.8431241003699245	-1.312527453069557	-0.29590318152879913	-0.5794256933808601
-0.8914322815027103	-0.5567559615088175	-0.8415614579568629	-1.2950600618753816	-0.3028136310186361	-0.5865881225182976
-0.8606784940723844	-0.5625777407909589	-0.841445696156977	-1.2781223897580745	-0.30829425523732734	-0.5930216550996172
-0.8279882413044319	-0.5700226732254782	-0.8408053291854632	-1.2608401337613488	-0.31311167046935295	-0.5986308135828049
-0.7946070788143682	-0.5777626413371356	-0.8392344772573725	-1.243996962216508	-0.31837415888137194	-0.6032199968825034
-0.7613592611426386	-0.5864764218764585	-0.8358799575880689	-1.2278106152122636	-0.3238276169021661	-0.6071391430542579
-0.7274407255631189	-0.5960794970164135	-0.8306080636798433	-1.2127569913188665	-0.3307384855890539	-0.6095233004115588
-0.6929158737904588	-0.6056280659435378	-0.8236289850023666	-1.198266427399929	-0.33970904382503436	-0.6100308468782525
-0.6586262015110115	-0.61411377372837	-0.8149487194497224	-1.1849836413905757	-0.3504074508287019	-0.6080104937375272
-0.6247121686433716	-0.6219933204575395	-0.8053727199962823	-1.1725555775913898	-0.36213060557282967	-0.6050233953921016
-0.5908772930141867	-0.6300706101996376	-0.7950484473777498	-1.1593334917658853	-0.3759418625284201	-0.6012973414488934
-0.557651880103014	-0.6381729278157358	-0.7831066880945	-1.1449804483556034	-0.39339677666278733	-0.5973510078494282
-0.5252944605390254	-0.645987732881202	-0.769873967883155	-1.1283854244903737	-0.4147854856111582	-0.5932340318322757
-0.4938444190040514	-0.6527416149952118	-0.7564448105010628	-1.1107157154937948	-0.4389458473051073	-0.5884049168627896
-0.4627629136723393	-0.6598327231327014	-0.7415501130392229	-1.0918921617314234	-0.46554966430927586	-0.5835760148044431
-0.43147691291290496	-0.667025688576014	-0.7257607667212375	-1.071654118859553	-0.49491627047142583	-0.5784071479407149
-0.4000364471199376	-0.674070372672855	-0.7083146321854011	-1.05077293171586	-0.5261608029329891	-0.5736826274561218
-0.3690169018707404	-0.680373189440933	-0.6884731707946644	-1.0301559310329582	-0.5577463128048119	-0.5689433867086517
-0.3382133279730605	-0.6853928598206184	-0.6671924562034633	-1.008753435336964	-0.5898094476668327	-0.5640783691190707
-0.3065953215066137	-0.6895222867299986	-0.6445937328119765	-0.9867184266581778	-0.6230000830726288	-0.5575695538846038
-0.27367676546186387	-0.6924784182100722	-0.6212729516936305	-0.965765658800103	-0.6562910399248089	-0.5499730100660257
-0.23883689265881022	-0.6945129505397903	-0.5978394391647556	-0.9458084641451261	-0.6886308450236643	-0.5414224958545243
-0.20260846544260466	-0.6953082073325288	-0.573618624137882	-0.9267408387163418	-0.7186927524017862	-0.5313472165310763
-0.1650289198860245	-0.6949302635365063	-0.5475183745025847	-0.9079034907197987	-0.7464393761438457	-0.5211696636975311
-0.12697392926324683	-0.6921284431149571	-0.5207921408390647	-0.8889272716348409	-0.7717319037290911	-0.5109036697756928
-0.08882531470354742	-0.6880068867112702	-0.49393958012907224	-0.8684518952527418	-0.7939023986391988	-0.5017859507438467
-0.051438437964983916	-0.681762191409812	-0.46785093343692274	-0.8458430550194814	-0.8126323038675978	-0.49373940707409547
-0.01595567933248291	-0.6744169713163527	-0.44205780182711774	-0.8209869857637251	-0.8295881410479777	-0.4865169678756275
0.016479868435296172	-0.6663584034551548	-0.41723972071035037	-0.7953662307439731	-0.8444707673717564	-0.4806243722287156
0.04514254478635456	-0.6573409127271315	-0.3921378250611531	-0.7692483057256653	-0.8561792321091329	-0.4769879270127679
0.06874757596986425	-0.6477747089714236	-0.3668239163879031	-0.741628489443196	-0.8653076186638465	-0.47600776672900535
0.08717641884315791	-0.6368879774347544	-0.33996373887216536	-0.7129313876939565	-0.8726026363644219	-0.4772263562823065
0.10083080637213729	-0.6245558849132169	-0.3126101578831137	-0.6834387014231406	-0.87953593814866	-0.4822200405239236
0.11030832858618353	-0.6117526555644707	-0.2866933424249573	-0.6539181237032052	-0.8856892254823705	-0.4906254660478613
0.11577406724460079	-0.5988524144917463	-0.2615715961372633	-0.6231522634909996	-0.8912929046087387	-0.5012182780287793
0.1177350740705525	-0.5844871315101213	-0.2353412445379015	-0.5917456474927689	-0.8964931323381006	-0.5129552217428397
0.11710368214504296	-0.5699216335479319	-0.20800318781870059	-0.5602710702912277	-0.9019437021104939	-0.5255117366364914
0.11611545148416783	-0.5548416552794548	-0.18144209094980773	-0.5279226225046527	-0.9063963369138209	-0.540038669811862
0.11606516346909862	-0.5402675324656839	-0.1543433441796443	-0.49322965175071376	-0.9101109768887108	-0.5562777810334227
0.11682673957701051	-0.5251755859934991	-0.1267686354763487	-0.45619881032188464	-0.9147080235853272	-0.5730781005455585
0.11937131529430595	-0.5097003988366535	-0.09900218560373449	-0.4174534770359879	-0.9184945848554373	-0.5885749311486848
0.12370301232594572	-0.49487838382185284	-0.07294316916418532	-0.3764539203463581	-0.9202847425447667	-0.6026649463813738
0.12933570680411902	-0.48111861655131116	-0.04784949559407764	-0.3340132812263014	-0.920041382366458	-0.614709870277119
0.13616690778471172	-0.46753399129342693	-0.022369214508447935	-0.290332201650906	-0.9193933501076885	-0.6237912345801802
0.1445612418198917	-0.4531320603994618	0.0034643442621237544	-0.24674327390672773	-0.9193497341465537	-0.6305303154463626
0.1545604582635311	-0.4394279717689959	0.028515405323286426	-0.20422557293969162	-0.920989248339278	-0.6361592821652466
0.16598676450368732	-0.4263455029275031	0.052172903280364155	-0.16337046895042134	-0.9234361957897625	-0.6413626207034504
0.177741856373462	-0.4142075273286138	0.07491217218458975	-0.12525070459516086	-0.9274696673975733	-0.6448623836914351
0.18954252554533954	-0.40135819219920793	0.09694388970942133	-0.0907972927486043	-0.9331100789361102	-0.6467070614225678
0.2012774325520956	-0.3890108231365925	0.11767276076390454	-0.05872953057741771	-0.9396500887408731	-0.6476674918995944
0.21265129509784667	-0.3772062303846646	0.13850219868235286	-0.02967815404034177	-0.9483676216517389	-0.6490957085685483
0.2242701807362803	-0.36413274561080766	0.1610837367997296	-0.0029361858466057725	-0.9588681364591753	-0.6508648684900487
0.23670640726042663	-0.34897404999544285	0.18534279076552312	0.021675971123679354	-0.9718266761428512	-0.6534914140240227
0.25005275158466733	-0.33143768186739075	0.20890642091860578	0.04474391234382251	-0.9864535150178996	-0.657141641734498
0.2639046176195027	-0.3138638679292641	0.2327211397060453	0.06684328752783518	-1.0021337476541592	-0.6607693351834849
0.2780522097594164	-0.29442066184705346	0.2561061415542719	0.08808434650113972	-1.0179160074646663	-0.6633689951416937
0.29214225725271487	-0.27334946069936744	0.2797885596727292	0.10985842486927003	-1.0332094263219957	-0.6647468358728381
0.3066181939905974	-0.2510502962748632	0.3048567593758832	0.1318059710703543	-1.0477823352462077	-0.6656477901589202
0.32089029617967796	-0.22758753935193737	0.33022146278716236	0.15500530743768035	-1.0612418337347584	-0.666356628217551
0.334676642055191	-0.20331607862155812	0.355599437579835	0.1784564107693506	-1.0737362730650948	-0.6663089419110528
0.3473442010381293	-0.17828027513290978	0.3809185682274613	0.20140405027455932	-1.0846842068380143	-0.6655713954682219
0.35879170831130525	-0.15333889670947487	0.4048205832445121	0.22418986287007275	-1.0939983152165804	-0.6646363369057142
0.36914477287344016	-0.1298107761831266	0.4278098143738634	0.2459751958755767	-1.100584852622838	-0.6626064156799181
0.3782627186765784	-0.10802007020422062	0.45205031499295123	0.26691552281301945	-1.104351725568852	-0.6599700059746212
0.3870332369887257	-0.0867988449074513	0.47619379752939056	0.28680003788785413	-1.1046216002219467	-0.6570491805343612
0.3950620664576204	-0.06686678404046995	0.5012373037156868	0.3066388098371815	-1.1018987375331932	-0.6546627111249739
0.4018957477965757	-0.04799283271283898	0.5254009304591796	0.32635068453029953	-1.0973604570594546	-0.6535101279645499
0.4076830306109451	-0.02936642683150411	0.5478461492751715	0.3459172869476849	-1.0914823185354603	-0.6546875965939474
0.4123514545355634	-0.011588920772620859	0.5694816969201971	0.3642132363947643	-1.0841958480089346	-0.6578895458090344
0.41559410101883226	0.005474327772180834	0.5918322229540665	0.3819617724489843	-1.0750502286618504	-0.6638057903464212
0.4181109922440806	0.022386839741232796	0.6136186404466639	0.40062435595934615	-1.0639880155536696	-0.6720507557567497
0.4189747762545012	0.03905685318361472	0.6348276296567793	0.4180858462012957	-1.0511968985660456	-0.6821924216638366
0.4184949782864662	0.056376351028072175	0.6553212706364501	0.4340969069266011	-1.037377383786974	-0.6949225546739
0.4166147950151429	0.07452047449056902	0.673547370026215	0.44918273109272094	-1.022635749992389	-0.7098320987510096
0.41286117697394703	0.09292454931140404	0.689172824125525	0.46280187374821824	-1.008240252510035	-0.7266830144858079
0.40725882010949477	0.11277540572578526	0.7025118739895658	0.47370436235132385	-0.9938101712415882	-0.744087198567543
0.40047780156014373	0.1339944568462665	0.7146191553860255	0.48102373098322954	-0.9783749502792414	-0.7614247097181814
0.3927563179070006	0.15638047925068926	0.7242253803875003	0.4856451004546601	-0.9612049686601248	-0.7775377366567326
0.3843945720489714	0.17970950739607702	0.7325426336485651	0.48857105737699746	-0.94327703620703	-0.7926981223415424
0.3760191365732038	0.20378321573920283	0.737766992612966	0.4893285606204589	-0.9259286534300839	-0.8066973390493033
0.3676661130999042	0.22839732500804877	0.7412068757488792	0.4876952311488351	-0.9093833337550784	-0.8199934560287214
0.35950761776540924	0.25298290045202687	0.742101639274975	0.4850831990293863	-0.8937517300857865	-0.8338390970051706
0.3506796569974319	0.27686882708155264	0.7409608670792996	0.4815519198094717	-0.879900242480749	-0.8471453863780092
0.34084026255503524	0.3000644288473458	0.7392953403095301	0.4776393915065046	-0.8680838114781368	-0.8601302442293113
0.3304802346960975	0.3224736986506883	0.7373037739540389	0.47282542886676404	-0.8578151432003714	-0.8734192523231286
0.3199872005427002	0.3419514283148975	0.7335066600682025	0.467952787417969	-0.8502016975013863	-0.887958917219813
0.3083212206411936	0.35812869863436936	0.7279570212442468	0.4639431656744047	-0.8462261981021413	-0.9036650047763732
0.29578376068727	0.371524162631738	0.7233477759124881	0.4600332411510284	-0.8463657075592261	-0.9195975859604684
0.28239769087599487	0.3827778880422749	0.7177947756288571	0.45435427051186195	-0.8499398602925787	-0.9351549830059269
0.2688384091760097	0.39154963715926616	0.7119778302069335	0.44688769416000956	-0.8559820746682225	-0.9504256059715015
0.2551143977545624	0.39823548253605734	0.7056607686065296	0.4381409105526468	-0.8652983068071016	-0.9648555860574322
0.24127242127794313	0.40337035931896503	0.7001894435588202	0.42848708379073797	-0.8784059878180415	-0.9783538521555035
0.22848168530157736	0.40687482701072647	0.6938493637760029	0.41773011278466404	-0.8941988639856487	-0.9917021426502528
0.21718012917954543	0.40832974542911765	0.6860787146325162	0.4061090668548885	-0.9117130789678142	-1.0053546974618914
0.20654951470824473	0.40765051109049294	0.6768743533855306	0.394330683276356	-0.9309542605092158	-1.0187370660604156
0.19590301823013806	0.40690255484850546	0.6682340210047686	0.38275075708524603	-0.9514777149685346	-1.0309133682030158
0.18586186649410738	0.40716790821662985	0.6603542014090859	0.3724893274078136	-0.9728255747750989	-1.0416034551056554
0.1755387326452827	0.4081493462795754	0.6520103416339618	0.3640384421631709	-0.9941549142489889	-1.0530372459269586
0.16384261527159555	0.410122596293682	0.6432156719517527	0.35809119499730396	-1.0152090654515518	-1.0659014846909929
0.15029435909117414	0.41311037784241794	0.6338735314266496	0.35509686686602904	-1.0363452453478745	-1.0800683061395504
0.13523249439557597	0.416428191299943	0.6231781522760711	0.3552547108823273	-1.0572385332183591	-1.0957948545087752
0.1186642784595082	0.41928521512799427	0.611396743123065	0.3573749377182882	-1.0777915496664603	-1.1127018979035457
0.09944695109109514	0.4211525020181557	0.5992246703213301	0.3628257658054902	-1.0971127765105266	-1.1306904985835726
0.07725732773428018	0.422910067129998	0.5877096956135427	0.370168541141417	-1.116332683877804	-1.1489614482661001
0.05330016104972295	0.42551655893596235	0.5759264123814103	0.37874732516987736	-1.1355316570747702	-1.1685407890277124
0.0286073520557041	0.42753039379264013	0.5630637963930512	0.38812144902130996	-1.1547308714655635	-1.1905094850568831
0.0032972001021384124	0.4288842252823683	0.5495348599735417	0.39708036832762494	-1.173664077612222	-1.2143412689363535
-0.023698612435121134	0.42993012222321875	0.5351002349624535	0.40528245439038735	-1.1932181312947883	-1.238761315035431
-0.050857827987824504	0.42969920857637417	0.520663266998423	0.4134404752671786	-1.2141089602363948	-1.2641351990945255
-0.07850788390953957	0.42986629630189904	0.5073594551446796	0.422200902214598	-1.235913680366846	-1.2897681820218994
-0.10651398165976793	0.43124838704048407	0.49454780516412894	0.4317610418726472	-1.2574052859516347	-1.314985396595595
-0.13484260198609543	0.4351529579966181	0.4821920159608479	0.4409707996532639	-1.2780914657383424	-1.3395275712388497
-0.16299332033740727	0.4429687447303606	0.4702417404835629	0.4503398379475639	-1.2995584073919098	-1.3637342354568411
-0.19074667509681192	0.4532981251331446	0.4584864204765318	0.46076318835056285	-1.3217702063852461	-1.3873296043431111
-0.2188103867801245	0.4671892239948873	0.4482276536993065	0.47230116662064087	-1.3443589332058123	-1.410525247546729
-0.24713360063048875	0.48458677538337136	0.4391007231443661	0.48449866644586487	-1.3672466864735973	-1.432609953211587
-0.27535871659212663	0.5043696318163096	0.43049460048846827	0.49660524237377834	-1.3901190742882514	-1.4528757766964737
-0.30202904877123515	0.5248301613836686	0.4229139113151512	0.5089612535201284	-1.4129883032629857	-1.4709130644388364
-0.3273084890185335	0.5451928265958299	0.41630355651241313	0.5213379068477396	-1.4353654674833933	-1.486313832358765
-0.3510035511817238	0.5658986771128263	0.4091619930311035	0.5329176785568865	-1.4571899125561432	-1.4988883632985772
-0.37394697791154	0.585672633693815	0.40321705100013777	0.5421483417059396	-1.4814481042720389	-1.5092234278284202
-0.39564789567180614	0.6044427309017807	0.3989733875737566	0.5508306836619389	-1.5080908432006401	-1.5170690697883809
-0.4166112478635365	0.6210926343293192	0.39626924313437417	0.5588603730317014	-1.5368563582564438	-1.5225488236714206
-0.4368054489391637	0.6363637046614777	0.3949172069947127	0.5653533136145004	-1.567352532753632	-1.5259406496599284
-0.4560548948869987	0.6487448047015852	0.39493778152745884	0.5700219045680607	-1.5996184469611716	-1.526364279214813
-0.4750559549600852	0.6581453729669261	0.3967046222005321	0.5728254182969446	-1.6341712117046607	-1.5251290856443624
-0.4940872490622099	0.6644700203418347	0.40065372609906014	0.5758567279871587	-1.6717159346077661	-1.5236542161465936
-0.5135129844400179	0.6690184819957572	0.4070274773556948	0.5790683928285079	-1.7117683455571058	-1.5219679729228177
-0.5323753837113989	0.6731645202987145	0.41481495608896973	0.5832374954867914	-1.7538079646226268	-1.5195201749992497
-0.5513730651085063	0.6757607436733872	0.4242159505943773	0.5888477321044621	-1.7977657256823902	-1.5157550527751822
-0.5700966669688269	0.6776738998200672	0.4342608219477307	0.5967297928002402	-1.8417115356234985	-1.5096385323182497
-0.5884879292161466	0.6794484463473537	0.44571845198078625	0.6063847544023059	-1.8851349339739634	-1.5009439171665093
-0.6056145664959977	0.6816295362999865	0.4587221935480403	0.6173377670965113	-1.9271822772474159	-1.4903911697625305
-0.6217300979778251	0.6838377967794954	0.47199275682758995	0.630078312981706	-1.967186808249962	-1.4781185724310508
-0.6374085187042671	0.686131238393465	0.4858537155184489	0.6447799111316193	-2.0047930165156314	-1.4641499173653385
-0.65220684621679	0.6901680360820139	0.5005680653082075	0.6611499095900093	-2.039727327310584	-1.4476761332130683
-0.6659413680054029	0.6972160199425661	0.5156003958036988	0.6783153158648374	-2.071544145048885	-1.428563858820683
-0.679422883512784	0.7065540375897448	0.53050720236011	0.696259551657885	-2.100209561214521	-1.4082600507487768
-0.6938643276976331	0.7181545068558892	0.5460028862395541	0.7160268182499019	-2.1259259283072938	-1.3874745492964196
-0.7086783040578715	0.7328705683621933	0.5626591143033817	0.7354207610406752	-2.149164254338412	-1.3677362438129175
-0.7237780809880212	0.7507514937437632	0.5803928166587023	0.7535827120978383	-2.169586294541007	-1.3499182571825419
-0.7400321673857541	0.7710113472555916	0.5978540430188221	0.7708196254066235	-2.187373594659019	-1.3337031045299506
-0.7578292978150258	0.794659702268036	0.617178144925171	0.787460789243936	-2.2035453278150907	-1.318102505765941
-0.7768512919220104	0.822321335190405	0.6379352681591395	0.8029760366667943	-2.2188568032319016	-1.3019581910278633
-0.7966957045643261	0.8534675306530748	0.6599088214672928	0.8177908204784089	-2.233289900390372	-1.2858893997930907
-0.8178512665668924	0.8866298191774011	0.6830503034201999	0.833006030646906	-2.2460165080817056	-1.2696717823044859
-0.8408690234731818	0.9206153491208325	0.7076304885952148	0.8478831121881607	-2.2572493774020046	-1.2525302690512299
-0.864283834656341	0.9553943891807412	0.7339458511169916	0.8620462900940883	-2.2670008266127475	-1.2334015944339605
-0.8867949980244023	0.9894953346626975	0.7623567274929514	0.8750060153326115	-2.2760405996993365	-1.2115691442733802
-0.9085700958633879	1.0227018676883728	0.7932420187615253	0.8884284680717247	-2.284372247706028	-1.1869632859201746
-0.9298119838770351	1.0550333625885204	0.8262567147967047	0.9028972162687017	-2.291909962914752	-1.1590544186322655
-0.949862869778783	1.085997945445944	0.8607039106096515	0.9185801825199172	-2.2991734665455095	-1.1288403003121286
-0.9687367077070004	1.1146879312158995	0.8950200958333694	0.9350725289553816	-2.305247954469513	-1.0959319181434135
-0.9867685131359138	1.1399866384834274	0.9293624542852515	0.9532867176939367	-2.3093201217410373	-1.062830985358004
-1.0037386914021924	1.1628023465655892	0.9653210399859294	0.9737327245019289	-2.3111752008399855	-1.030044713623539
-1.0192163037955264	1.1835224837725478	1.0023264830634235	0.9953659321028292	-2.3107289367493133	-0.9982900603094076
-1.0327179176234058	1.2018052015047256	1.040194145123738	1.017531040791217	-2.308000284952864	-0.968389838562993
-1.0447308597993747	1.2178765720221705	1.078778917265635	1.0405340412952349	-2.3023863016174126	-0.9403724436186778
-1.0565385570107808	1.2331984640686193	1.1174133176909036	1.0630009212287417	-2.293475081371478	-0.9140030617346078
-1.0672101646668815	1.2461365110445506	1.1553014281730292	1.0851367493369057	-2.2807317746060525	-0.8885940343661853
-1.076286979522702	1.2558517882424969	1.1937961408495807	1.1062510798680243	-2.2652736699999725	-0.8648673140601104
-1.0838292716258646	1.2624805631366143	1.234119537183137	1.1272160972031564	-2.2474839701162734	-0.842907128902866
-1.0901484708770284	1.2649113796143046	1.2746508509517007	1.1466085125703493	-2.22694312757887	-0.8231016920923866
-1.094588792628294	1.2646465799199542	1.3156703078411982	1.1637058287517013	-2.204310731296142	-0.8050756609104133
-1.0969924885448064	1.2601206092382555	1.35491127194519	1.1783470279936779	-2.1801779605567675	-0.7878568761235101
-1.0979563524908846	1.2516894510954124	1.3925140575210375	1.1910120778658138	-2.1557759449402107	-0.7712336824598194
-1.0974006702834562	1.2402976286798815	1.4294839951086222	1.203817129888652	-2.131055388583525	-0.754598288060299
-1.0958409934643094	1.227146682997212	1.4649562993999354	1.216496262111935	-2.1061862924516026	-0.7384805642483472
-1.0932002060999002	1.2120829631343444	1.498534106908169	1.2292646743693167	-2.0807342531876425	-0.7234834733237538
-1.0896984268321026	1.195644652080746	1.5304938495027758	1.2413891570225182	-2.0554550802034104	-0.7102490155489702
-1.0850470591796937	1.1789088125411085	1.560160612467393	1.2546852138302498	-2.02778517988116	-0.6984989723352155
-1.0794741117551492	1.161613206949763	1.5859407569956843	1.2673734563020904	-1.9979038637373163	-0.68924842947314
-1.0720518195064779	1.1442964771650495	1.6098323409354522	1.2801281790281391	-1.9671165594358047	-0.6821295342435862
-1.0636781540023703	1.1258849802771467	1.6321866374551695	1.2932943854707326	-1.935592472998687	-0.6756499055068126
-1.05461703132415	1.108211993295107	1.6535146033600692	1.3069930907468157	-1.9031388633132704	-0.6696430909402014
-1.043738685975998	1.0910256197651096	1.6732042554798783	1.3220712896169378	-1.8691364795466452	-0.663574762196578
-1.031243221212232	1.0742173773941301	1.691013241768342	1.3357507835833013	-1.8348575075073175	-0.6582232102702894
-1.0166417873199136	1.0568157941026284	1.7072860607481837	1.3483207775452921	-1.8013984668345078	-0.6532940325446046
-1.0002526196732404	1.0378086962844417	1.722553527866111	1.3585513844593917	-1.7701236042713395	-0.6488412003005206
-0.9814702504912424	1.0176397836504973	1.7367617096776173	1.3663163418351427	-1.7397503296992913	-0.6447557570773434
-0.9605389873365909	0.9955494036262899	1.749448440432886	1.3706051582085534	-1.711649492831718	-0.6408838046755447
-0.9369220894492855	0.9713713543567666	1.7607357422329493	1.3721566048434162	-1.6861935150413876	-0.6349880391895291
-0.9119112398354536	0.9458796992702349	1.7704461215694582	1.3719450020917303	-1.6624186502517753	-0.6268014685981886
-0.8851549638825885	0.9199053821845529	1.7791384415013682	1.3683759931825121	-1.6409876165662673	-0.6176731893924341
-0.856693540810227	0.8931937931493351	1.7867379065353381	1.3622950183239608	-1.6218437334062177	-0.6085775258520205
-0.8286476377490051	0.8648758200143662	1.7941816332520801	1.352539356636739	-1.6042128434314131	-0.5997815873251173
-0.8011002815621295	0.8354113210523268	1.801151029894182	1.3403589510241167	-1.587572967431321	-0.5906761585514806
-0.7739732255342094	0.8049314851424225	1.8071322031530135	1.3258450541839006	-1.571992520146952	-0.5802410191702945
-0.7468546862150819	0.7737774236795426	1.8128507170331	1.3093337991116012	-1.557101403436734	-0.5691959327778042
-0.7218652105840809	0.7411720042307928	1.817964378629298	1.2939183936863243	-1.5428831234019755	-0.5568827469578818
-0.6992999050747174	0.7068986400497389	1.8225372443375938	1.2805140959729688	-1.529732068496985	-0.5452759235040033
-0.6783840192854942	0.6719403073122594	1.8275248649971167	1.268042718338964	-1.5171815898121563	-0.5348008333911337
-0.6587353635617603	0.6350912401428699	1.8307739605277467	1.2563569324155088	-1.505173623645546	-0.5253870128035693
-0.6409086005322437	0.5961245331968757	1.8338837880307337	1.2467656256348538	-1.4928701881649338	-0.5176279269899904
-0.6244428593066602	0.5551156197146075	1.8354056302561965	1.2380581047203754	-1.4797579614286707	-0.5103965460581328
-0.6079871435938208	0.5134926556344209	1.8344445985298783	1.2292359145776062	-1.4664252992745146	-0.5040047442249989
-0.5916447893319267	0.46993220733755947	1.830721185833849	1.2210660032550473	-1.4529385297884851	-0.49839801005898576
-0.5760418433117062	0.42542584425235	1.825883282293192	1.2140363638923737	-1.4393551375592666	-0.49408371216077795
-0.5612394282152287	0.38040821880127823	1.8191662124617825	1.2085662537358417	-1.424899054074427	-0.49003313839553153
-0.5459146595562889	0.3357537991407483	1.8099247198681936	1.2012806212784533	-1.4099466575494595	-0.48631050534842873
-0.5303183890307288	0.29201137240026936	1.7991507145645411	1.1913974996916779	-1.3947942778070335	-0.48158020311942484
-0.5154639494425611	0.24856810870766827	1.7864589746606687	1.1801759954324096	-1.3799689722045598	-0.47611663773188845
-0.5005914164157008	0.20611536609969522	1.7739400449764602	1.1665533149471332	-1.3670395030804374	-0.47072184154293006
-0.48482545258453474	0.1652224148367067	1.7597800119952411	1.151205902637248	-1.3564093617806368	-0.4635818653226575
-0.4689568067150586	0.12496862706755707	1.7453340710368181	1.1347041042855561	-1.348648719329364	-0.4545337545729285
-0.4531262594421277	0.08493049181952741	1.7311203659018886	1.119115748741066	-1.3435942130664928	-0.44227256826204026
-0.4374455704430165	0.04576705545906261	1.7172516579443708	1.1042247873556232	-1.341066181697113	-0.42786240025229494
-0.4207494627717047	0.007033320236612118	1.702596047793002	1.0893854682239696	-1.3406307785473919	-0.411353793003584
-0.40264222988020315	-0.03187131858598823	1.687503060142995	1.0741038486901728	-1.3428751292258698	-0.39354576450621886
-0.38384162236505215	-0.07010095761600424	1.6728384037552282	1.0587637763766518	-1.348122964675286	-0.3751352646488334
-0.3640779479361557	-0.10763294178463505	1.6574066852933855	1.0444987994329546	-1.356519369332756	-0.35609284484575754
-0.3427295440936263	-0.1439891474621669	1.639917102582674	1.029745258891032	-1.3678964244314558	-0.3359226919446686
-0.3198262883441895	-0.17825035773697026	1.621836183955246	1.01567961083966	-1.381088138928512	-0.3141996619160277
-0.2965555791981909	-0.21098768743446125	1.6033599552087827	1.0020332750478653	-1.395175807291385	-0.2904745359860291
-0.27244955709332974	-0.24123940678791472	1.5844148292676328	0.9885782672575677	-1.408550408944357	-0.26383479791747566
-0.24654698195876257	-0.2673851107667292	1.5646615761170146	0.9758389278219934	-1.4197061675636315	-0.2344303789058667
-0.21825602610946973	-0.28875169711453047	1.5452663305299372	0.9640123558357876	-1.4266477123681516	-0.2007483116663023
-0.18791646605376058	-0.3058863372362343	1.5269113469673656	0.9533156312131038	-1.4283835232482724	-0.16219697484522083
-0.15593567934349314	-0.3183533550488349	1.5100931539884117	0.9452936238344647	-1.424299340149839	-0.11787422850635643
-0.12251211497197913	-0.327109957580655	1.4948543901837987	0.9395263304458831	-1.4142424224514731	-0.06751012398977219
-0.08857060429587994	-0.33213297644096373	1.4822364424305514	0.9339647131528425	-1.3985699046078346	-0.010858422635538142
-0.05493998169625106	-0.3339964082140358	1.4730860381454625	0.930886664343999	-1.3756611640172896	0.052149640264438815
-0.02189927221176849	-0.33364079779329286	1.465537791150809	0.9305182170836673	-1.343904469767844	0.12154117809540074
0.011956473512659351	-0.3305752448217613	1.4588125983870042	0.9324905079006739	-1.3029330000300443	0.1960733592981625
0.04658097493614784	-0.32579838644506565	1.4533412825791598	0.9365358042265988	-1.2540921553545359	0.2730313543477129
0.08120472731746015	-0.32128281561892275	1.449791245821172	0.9414157503632691	-1.1972822606461655	0.3525638741368757
0.11519541090038943	-0.31643853074476447	1.4469668488577418	0.9471713854036035	-1.1330522162412353	0.4345333291432478
0.14764816156930735	-0.311342567022648	1.4454640109581354	0.953665922066604	-1.0612143775654286	0.5172081250486598
0.17839726082141483	-0.3047043343024223	1.4447835159795615	0.9612792483282722	-0.9811042889545791	0.599906685834293
0.207982678757015	-0.2955424354023012	1.445219551351565	0.9709878069046193	-0.8928791335807889	0.6816533610434139
0.2364930880889884	-0.28264545413798725	1.4465981238110752	0.984196658394166	-0.795301087326539	0.7618964126993695
0.26409865247737674	-0.26539112076394783	1.4498278522686987	0.9996614149149675	-0.6886055221554488	0.840021411432361
0.29088901744286944	-0.24325408299078863	1.454636983808028	1.0168509528801377	-0.5743310732417948	0.9164224849804017
0.3167679734254095	-0.21591793994807973	1.4622113036531532	1.0363389753302599	-0.4532088620198534	0.9918225952642445
0.34240525047877435	-0.18271739190146033	1.4719560426390357	1.0571598904077448	-0.32489234275638473	1.0682816381713223
0.36887313278596984	-0.14213528839548303	1.4840036376249561	1.0802696038047643	-0.1908721151374825	1.1442763916004168
0.3969124062833805	-0.09538465321780704	1.4988952280776477	1.105104961834775	-0.05178740059999262	1.2192171041921613
0.4269962412297699	-0.04205933876705981	1.5170785931540867	1.1323813037605837	0.09232093599932364	1.293895567616821
0.45969208770553466	0.016957849683472456	1.5387659172028934	1.162054002527852	0.24037972318956263	1.3696797677906305
0.49611033971012464	0.08087453777241342	1.5648465373876534	1.1936824634620526	0.39245199225052163	1.4484769558370885
0.5372368844254669	0.14835562236234892	1.5957162044220716	1.2275472124197135	0.5468860547675863	1.5327921721355873
0.5832067403997836	0.21835103250092663	1.6301343106720152	1.2640199532392464	0.702554813759025	1.6230154383999083
0.6339781148672051	0.29067388230137975	1.6709387947831926	1.3038040804011861	0.8599794995620308	1.7182434567808451
0.6886093358464529	0.3633798642700368	1.7164378512745302	1.3466436703030449	1.0188564788542882	1.818000753799138
0.7461683844765618	0.4368517374315794	1.768774921506528	1.3938619432124628	1.1782995126947151	1.9198617852859257
0.8055320460290251	0.5089615762025669	1.8265804229628577	1.4451616171787265	1.3382360385304612	2.023829959476537
0.8664380323887417	0.5817457189196009	1.8911018450153336	1.5005475778791413	1.498980709606443	2.130305283214313
0.9294362274603986	0.654242733123404	1.9597359604286968	1.5589383938478145	1.6604999651281718	2.2402935703061835
0.994349613304076	0.7273725212680708	2.0315527806406863	1.6200865357629033	1.8216998349983409	2.352774691924456
1.0607908472740122	0.8016395942502237	2.1053612184505215	1.6855812379956547	1.9820857967129548	2.467043120823594
1.1287293530797988	0.8787540035091217	2.1806067246252785	1.755579845719529	2.1427862209607182	2.5808022210418877
1.1981123740824204	0.9593746810855941	2.2575867651921437	1.8290287917728274	2.305020811732951	2.693267325592589
1.2678735104343097	1.0437075435798127	2.3345683280398397	1.9053362671614609	2.468721427376549	2.803783413404355
1.3385704136946992	1.1320394919631371	2.4136818625226932	1.9835580023366544	2.6341080839122952	2.911560644499759
1.4112878591265066	1.2247315394318465	2.4916895094271054	2.0636375116767542	2.803311811163001	3.0190105289436517
1.4856501973844614	1.321751032778296	2.5705079633490477	2.1454951441691303	2.975743024567948	3.126948424914899
1.5616395430389425	1.4216766572417407	2.6482835887564016	2.22928706928297	3.149983464572218	3.2350863929267026
1.6388908646686862	1.5242978058335912	2.725644706402139	2.315354789479046	3.325532526058321	3.3418916853013556
1.717029741930094	1.6290463999241758	2.8037786501704574	2.403574724899554	3.5042808184705074	3.4464894843158906
1.7960973978071373	1.7343667042156214	2.883194214487768	2.4927748677021513	3.686789887082661	3.5478448354227963
1.8762086954317811	1.8392571416070083	2.964880060427743	2.582034378515477	3.8733076761322316	3.6468251308227297
1.9576178080196223	1.9423799075833212	3.0499047388972413	2.6734966701855085	4.063227050497209	3.744554323362872
2.041104265943194	2.0440175352468444	3.1372808155691168	2.7677809828664772	4.256785006557502	3.8431862731355126
2.126674910529971	2.1449657801401343	3.2265958783418767	2.8650108746270133	4.453635597657777	3.9426040466258945
2.2130069573479547	2.244017059486684	3.3194571881230175	2.964491943653658	4.650257529592501	4.040551442411154
2.2997115541653934	2.3409131710648285	3.416199871294627	3.0645405294119326	4.846540187034032	4.135928787142162
2.3862661195361126	2.4357419974464647	3.516801921516325	3.1648607777356377	5.042853846014715	4.226558868645323
2.472165783917666	2.5292736145671926	3.6219340675092715	3.2654069223474664	5.238162423790406	4.312387147208248
2.55757461075594	2.6215395281935727	3.730696604539499	3.366204838384499	5.430067020182551	4.393568679683879
2.6417329417072164	2.7134556106040257	3.842626110091555	3.4678359181304406	5.618830032597121	4.471357276479635
2.7244065410207106	2.8046153592237566	3.957244740446587	3.5710063278381745	5.803079827947725	4.54448039307672
2.805830163421955	2.89676200316967	4.073615637124808	3.6741697518809286	5.980885338449552	4.611775074962104
2.886029877513619	2.990545484075309	4.192646517607432	3.7772646893772803	6.149103364817184	4.6709683217711495
2.9648429786272628	3.085192789542947	4.313601932890452	3.8804701115066322	6.306448690391061	4.722087958350261
3.0428739514543115	3.1816937550342033	4.436023913160798	3.9847429038740145	6.45577822827589	4.766941481731197
3.1200375998318868	3.281305816021404	4.558457238029572	4.090083494106475	6.595516129994478	4.806490152781572
3.19723517324252	3.382774683201333	4.680598680040679	4.197317703128542	6.725285409550647	4.842936150091641
3.275486140265877	3.4863141994869236	4.802542954443018	4.30582757140158	6.845471663642619	4.878032353906611
3.3543705861116377	3.5902223296029527	4.923148011976121	4.415151778944984	6.955972656532697	4.911982896117831
3.434107401637221	3.6934231547577	5.042119169653946	4.525360478043767	7.055998478711637	4.943676576091041
3.5144426846006587	3.794468026428006	5.1587011491239725	4.635262819625008	7.145571518150099	4.973150939990813
3.594709087441592	3.892725588121059	5.272299600070998	4.744316248202535	7.226668850903678	5.000120569386196
3.674794719407905	3.9860699097080565	5.381937977420041	4.8518917420447565	7.301990161210394	5.025461091868447
3.7547539678785835	4.072866357572247	5.487757872509434	4.958369507732577	7.3735580460010794	5.050486905484057
3.8338265853475786	4.152200908654536	5.5903379540084215	5.063442445447655	7.439827723916233	5.074662272807175
3.913073345238636	4.223253067792841	5.688818515544348	5.167426007757602	7.503019102221053	5.097616240289998
3.9918640227123108	4.287177316147969	5.782879399707447	5.270075608131959	7.563508905760339	5.118579086502736
4.069076342489244	4.343221230388164	5.871351098625073	5.371365776392658	7.621806958931756	5.1354899691354
4.144429115266866	4.392054955110413	5.955193507816996	5.469620217416665	7.679325674739565	5.14776527651212
4.2176454851881395	4.434788579257161	6.033166758189848	5.564566609892296	7.736046194451693	5.155701767018936
4.288579523262976	4.472359284203854	6.105885587550113	5.655231491944588	7.793675789774002	5.159358370527886
4.357128291630953	4.504624312877688	6.174271593329538	5.74368168859043	7.851577573953116	5.157988562791808
4.423136991232302	4.531963646326082	6.2364229454131515	5.828792325514754	7.908766805584776	5.150837191390335
4.48745526555085	4.556694817173705	6.292627081514972	5.911154507082611	7.963748945187778	5.137418636431101
4.549896051982453	4.579452047519649	6.342332736323149	5.9902234736877435	8.017484952270083	5.119127269614874
4.610378830737812	4.601176589965865	6.387676996005258	6.067601421878976	8.070070413256662	5.096255327326614
4.66926143184635	4.620870317361502	6.427401390396126	6.14303546348107	8.12229315123205	5.068979682992505
4.727049452218745	4.639952883485708	6.463549583848152	6.2163165453767295	8.173910148876095	5.036802973058586
4.784014535809619	4.657471711042141	6.496659173205828	6.288244848993979	8.225138472956889	4.999686728666323
4.839900232051362	4.67293512602756	6.528228771442312	6.3575807303501755	8.27590868594889	4.957307225806566
4.894290154361208	4.6849984912062554	6.55805294773956	6.425278852204243	8.324883381599996	4.910591804288241
4.947014637773263	4.694057448029055	6.586622762937642	6.491941437537961	8.37166760681489	4.861468664258168
4.9986805040933735	4.700778274655908	6.615711097118062	6.559198774160176	8.417273680872949	4.811461610262341
5.048006721074894	4.705332454639972	6.645506988207472	6.626891027146677	8.462955247783949	4.760528531804076
5.0957649549249915	4.706511458127278	6.6762636077251205	6.69505207592684	8.506883736914261	4.706374158184441
5.1422953790045876	4.70591598372736	6.706295205243583	6.761446828584843	8.54864736976491	4.64889585346164
5.186530283374953	4.7040081866984504	6.738001398455224	6.827355060307454	8.589454248015535	4.588755275615471
5.228552586243482	4.701207463123813	6.770863524660564	6.894094920889868	8.630071412522621	4.527975560491531
5.268870784041934	4.699037805994893	6.804215834126807	6.962399843197196	8.668819735757037	4.4684159653897835
5.307783963876012	4.698549355114834	6.837142461992083	7.03314339662577	8.705928395320191	4.41104775889539
5.345649295286395	4.7012785438196545	6.870146987278785	7.106207450372318	8.742103654019246	4.354818940434549
5.381907320158846	4.707576128567704	6.902565703233779	7.180186647778528	8.777954451633251	4.298498182721589
5.416040099341389	4.7166225390392365	6.934729122317012	7.254246992497519	8.812207725505848	4.2398553675488175
5.448686676868881	4.727831841044077	6.965247262795575	7.3288298926919095	8.844035066711376	4.179136972191437
5.480073551917341	4.742851451583815	6.994416119487285	7.404220155143375	8.875215508227084	4.117388366188957
5.5097728756526445	4.7594383949796715	7.022627769633903	7.482180480268014	8.905888951500994	4.054560466488769
5.538613476268697	4.778052578552964	7.047780814245879	7.561019197853024	8.931919542622193	3.99116423578508
5.566931279808296	4.797221988492366	7.070312220342889	7.641192845663637	8.952171793898174	3.9268728460349265
5.594434087967903	4.817466293495683	7.09049928362948	7.721091530605855	8.96821420822143	3.8609517970648612
5.621632301730937	4.837068982073469	7.109032311800835	7.8015334052666825	8.980241671991207	3.792276653861463
5.648950310616398	4.85616618637393	7.125292804876425	7.882566919056313	8.989040733029055	3.721719956020538
5.677763182080207	4.874841267775612	7.140326870585161	7.9643464087245945	8.994816831670063	3.650492312214004
5.707487780521392	4.893219694938396	7.153848156633397	8.046232508383072	9.001454501912546	3.5813747714855304
5.737819928431184	4.911448987125538	7.167223160627855	8.127790958329053	9.009407895079129	3.5146596711885265
5.768313054056299	4.928342078380475	7.180230297548139	8.207963803391761	9.01750539270543	3.450353567900453
5.799591007839563	4.945156958356496	7.193884876053961	8.286737492019094	9.025494253323128	3.38764155405923
5.831949631151613	4.962340935295543	7.210210499903643	8.365193207541889	9.036528982460599	3.325642635899974
5.864925318638017	4.979897228642447	7.227770377812147	8.442846794457214	9.050894626145983	3.26331744197593
5.899277696999921	4.998105224954747	7.248114824993669	8.52088981196471	9.069715111147495	3.2012419029451844
5.934632776278506	5.018596994009331	7.272295170340273	8.59764002875892	9.092632488403684	3.1410972667123054
5.971007060602823	5.041543125069752	7.299779529151194	8.673219621067915	9.119029919185632	3.0832687755181736
6.008256921662881	5.066102344395512	7.330425843885159	8.748141498992906	9.147354943098717	3.027044957522116
6.047366758970012	5.093403979001056	7.365462630026889	8.823511935635054	9.174472069833442	2.971421505258879
6.0887781777973355	5.12455718022172	7.403511215464355	8.899131702636138	9.199717526043786	2.9153566313563144
6.1330680742477774	5.159994257421382	7.445478234178525	8.976107553241864	9.223985735534766	2.8586028607842313
6.179675412299248	5.198881254355302	7.490913254507494	9.054655738987734	9.246398597153636	2.802952861607042
6.228201923619411	5.24024026809937	7.539260184907213	9.133670168339082	9.266692089133752	2.7492901830262753
6.279336562961528	5.284912431709172	7.591292011383831	9.212854448895083	9.285209226645648	2.698525972018446
6.333102026106074	5.331963124824069	7.645168554730771	9.29338048510868	9.301177729240353	2.650862725773485
6.389803378633601	5.381808971755139	7.699937260887663	9.374707019296581	9.3150713602296	2.605561269092732
6.449654341023953	5.434814216474356	7.7559274936757046	9.458167710793878	9.326686422975623	2.5615017598588903
6.512769275188963	5.4922348961191885	7.813007864256581	9.541676658310935	9.337409522867853	2.5196966108691625
6.5785985431937055	5.552894646841709	7.870934207326712	9.625546665767036	9.348450553140795	2.4807212833811283
6.646769156862906	5.616879326655242	7.931072444865604	9.709005306576097	9.360893632615213	2.44499803963425
6.717848389617092	5.683796906986798	7.991834047987735	9.791911708948051	9.374321169873793	2.4129754408035042
6.791805115451443	5.753408938367279	8.052531841009925	9.872607877507038	9.390212380053656	2.384817995611504
6.869511792155675	5.825650753318825	8.113623918234614	9.951367052788799	9.406356081588548	2.359487944563559
6.950195744833694	5.899558857506604	8.174631764269654	10.02920831691427	9.422905468711146	2.3367786685132597
7.0333149916291635	5.97547665205302	8.23713763527264	10.105632951265891	9.439223396202387	2.3161797448225676
7.118706052574355	6.052353348806413	8.301848790631547	10.182528727069368	9.456220373892387	2.2977789869022565
7.206277685170334	6.130032019807038	8.368283530442497	10.257854392792073	9.475017208778	2.2827641252880233
7.29615223435496	6.2079461480911675	8.435711539080435	10.33086945815355	9.49591521976556	2.2699386486179307
7.388555093955479	6.286369351917276	8.503149170002	10.401119948196005	9.517653793629712	2.25935366509214
7.4842264394922715	6.364704452280056	8.570212506847998	10.468899555330289	9.538621673576287	2.251558025794296
7.581507581800402	6.443756581054907	8.638121919556454	10.534215050045852	9.560007131559415	2.2464591492299717
7.680523820372317	6.52256938667659	8.706862006238154	10.598969816401421	9.581788277716058	2.2429381397586443
7.782145099552696	6.602088083710196	8.775497313939477	10.66229565545078	9.604265998903447	2.2410565267816875
7.885772660543499	6.68220693082765	8.844393249275972	10.723769458534454	9.62627976278764	2.2409533738798766
7.991137845036672	6.761970477689376	8.912197009060257	10.782990992351225	9.649190631904563	2.2428677851547314
8.097919145775782	6.841696223005408	8.978740932601955	10.840142944554362	9.671600538943812	2.2472608756048813
8.205695483504861	6.920563093604343	9.04360935504961	10.895786486703312	9.692559063546854	2.253259164570248
8.314387595141573	6.9985158824700395	9.107203501099836	10.950849182779024	9.711421408771402	2.261494344825906
8.424091140719389	7.075141436777494	9.170527681233699	11.00503384910394	9.72945000075416	2.270806123499596
8.53465949324212	7.1504176786282105	9.233084786744023	11.058856808496154	9.748330404460935	2.280887224304983
8.646634383556318	7.223235438293001	9.294387215033902	11.112950591560924	9.765976984785542	2.291278940115656
8.759692796275887	7.294963409133395	9.35422418788774	11.1664433790219	9.781991822587814	2.303084014563056
8.871976635308428	7.364572188641619	9.413429339340045	11.219982959334837	9.798946468954579	2.3163690403051977
8.983873540449645	7.432281033228046	9.470359306090431	11.273004372667927	9.817646270375594	2.330694883593227
9.095610372110686	7.498454814415333	9.52644909708898	11.325133882509189	9.836034444657944	2.3458517011607216
9.20691131381602	7.5629454474759195	9.580541585536718	11.374564222004398	9.853888575369343	2.361618434895552
9.317197724637193	7.62616607051896	9.633558716752132	11.42162384055806	9.872291805253228	2.378281295087801
9.425705892956147	7.687604405667812	9.684984944228045	11.467313541212002	9.891709420901755	2.395187786452739
9.532459199677737	7.747276058900889	9.73380987381552	11.511610039009772	9.910131762265427	2.4127831642923474
9.636685876032335	7.805867502117505	9.78082954669945	11.554538232924747	9.927618966067637	2.4306920484544268
9.738300738250114	7.863619596388566	9.82630805344214	11.596889427549842	9.945274963899562	2.449166719054026
9.836768945458244	7.919340160036764	9.870744246197932	11.638725130052501	9.964669640832746	2.468159872071081
9.931981489169678	7.972418617880532	9.91405758175328	11.678902392514638	9.982595115104555	2.487595163187859
10.02441144066214	8.023444082827027	9.95838795691623	11.716458966939907	9.999667209629145	2.50775621228207
10.113644493366364	8.072929714573137	10.002055823834025	11.75234737491336	10.017040829796253	2.527726053999092
10.199869689644634	8.120970983244018	10.045781086090141	11.788288313181134	10.035446769928496	2.5468609809472977
10.284234836865792	8.16685616512593	10.09003238463389	11.824901218308305	10.053202412077564	2.5654580340268396
10.36607537354533	8.211229898216573	10.135381413826087	11.861307555766306	10.070292760422372	2.5850421983346754
10.444723061716108	8.253808885760803	10.18109862443989	11.897402446781951	10.088442726600329	2.6054295947761994
10.520105503843673	8.294273541120484	10.226679254344555	11.933831301310336	10.106565775522645	2.626706509478469
10.59255315130184	8.332829471558961	10.271372181280972	11.968950842632141	10.124360359498109	2.6486318184386466
10.662178047290798	8.370581670420913	10.314385095823273	12.002460751162179	10.141226218434682	2.6705251973501594
10.729954626444258	8.408971371778593	10.356512052920381	12.03659321981063	10.159448373949514	2.6922126301321
10.79509255331563	8.446730355408382	10.396047992177547	12.071564590570677	10.177102470056544	2.7145179002977686
10.857742544746472	8.484198370154854	10.43464523803934	12.107403032638187	10.193217855874648	2.737945733645555
10.917401618909658	8.520101665551806	10.473258622236287	12.144064314864693	10.207698824359014	2.7620815983146882
10.973646086866587	8.554954384234613	10.510603251463792	12.180190894772698	10.221524578602548	2.7869259779485605
11.027380972728544	8.588724936672154	10.546276169129253	12.216778534389983	10.23463011832756	2.810879961020078
11.079448005829036	8.622833620953962	10.581554891779419	12.253834026764062	10.245476097441287	2.8344967546376174
11.130007542818557	8.656649185207687	10.616609596919771	12.290633813685243	10.254943910370624	2.85839229522449
11.178436687784197	8.69059295931505	10.6520434366682	12.327604433928919	10.263178694292849	2.883156170378894
11.225302916766756	8.723899655799036	10.688686307646273	12.365201280009945	10.269065655178508	2.907597129961654
11.269420047586676	8.756669935063664	10.7266335873839	12.401919478025734	10.273176173787594	2.931899341921477
11.310711750309348	8.789669112899901	10.765947320470568	12.438323357139135	10.276393494185845	2.9563966536926096
11.349484061638536	8.823354587011842	10.805441017888901	12.473990477084142	10.28040347234266	2.9813594117545623
11.386185087115338	8.858315048085768	10.843709127914675	12.507563306874488	10.285071238580025	3.007016718848265
11.421340924341376	8.894371431180877	10.882001995428139	12.540746386029282	10.289162267856058	3.0334951028227732
11.454537384616547	8.93133414508897	10.920156692132862	12.573984670497472	10.292353548474612	3.061749705016313
11.48539066381159	8.969344411973713	10.958137365903031	12.607385300696674	10.296166320206776	3.0908298176294453
11.513704952919316	9.007952988754194	10.995120666907997	12.640283730355806	10.30105355331124	3.1200638463394768
11.53972074591322	9.046936636044288	11.030466188293753	12.67248697654502	10.30561890370442	3.1495192492170054
11.56283297146592	9.087003741771797	11.064069983854939	12.703797381690611	10.310870182846172	3.1797544963211357
11.582909880436356	9.12791429609585	11.095460414863814	12.735300434127735	10.316445079856344	3.211518931526316
11.600927478652219	9.169032890793874	11.124589367338634	12.765912790465185	10.323417244049175	3.243731799932796
11.61671186574061	9.210023289538004	11.152033319719576	12.795630428478196	10.330020236553791	3.2756344105825344
11.630379866576233	9.250961470553456	11.178015021041109	12.824139302850663	10.336476772942168	3.3076321329904133
11.641281930913916	9.292104797322978	11.202056936970516	12.850802043812223	10.343858130939863	3.3400201146892523
11.649733546022862	9.333539060345386	11.224289875234906	12.875514659576746	10.352411393922443	3.3718433313929816
11.655330151572889	9.375486609575985	11.243711381575833	12.898350427669255	10.361039235353338	3.404239958759338
11.658424267352467	9.418200323706825	11.262005109384615	12.918398726069112	10.36843224635265	3.436643956739921
11.65922075394867	9.461809216949478	11.279514028480634	12.93627186986979	10.377532167265468	3.4694307951612773
11.658604177555134	9.506063427247536	11.295648275154624	12.951802153881408	10.38726770156806	3.5026435771895548
11.65714253614022	9.550364793752292	11.310241380238436	12.964275669054821	10.396342692969784	3.53538272596023
11.654421111879675	9.596627664550578	11.324297945519602	12.974231606841187	10.404845757633487	3.5683247465193997
11.650648563466898	9.643849090232631	11.337062889535353	12.98289959541736	10.415434223678915	3.602020741172781
11.646102256806248	9.692397033008035	11.349057726949905	12.992159266187562	10.427382584176428	3.6360289285265845
11.64166527493885	9.741945226750191	11.3599588561118	13.001932781192128	10.439350844173637	3.669894529029776
11.637152221627499	9.792539644657857	11.370186569053185	13.01133237924366	10.451719994190453	3.704382464864052
11.633018549399642	9.843349759400548	11.38068386889341	13.021090230928484	10.465312082783528	3.7384120507873253
11.629563579345268	9.894395625918369	11.390549124819135	13.032549484058544	10.480959281643004	3.7730310747793183
11.626797463233826	9.945303843420195	11.399128473249688	13.04424813679664	10.49672766452505	3.808071936947463
11.625266121339324	9.997164386347638	11.406700674660541	13.056468381874842	10.51318518290746	3.8423424897033325
11.625587777416186	10.050621850044307	11.412574691884249	13.070354896931795	10.532584841366422	3.8756053454869814
11.62784299252119	10.104245637607379	11.416496005780887	13.08732224892398	10.554175048674535	3.9084240386355433
11.632421912419636	10.15794728378223	11.419495973553083	13.105090724671705	10.575033183291508	3.940357575624157
11.638846286741744	10.21157166828531	11.419951849307546	13.12272945723408	10.595450996087056	3.9723022166407036
11.646366599839476	10.26650441428996	11.418575874407454	13.13967872012718	10.617342116718564	4.004283847338702
11.655822203740282	10.321747274002835	11.414437618812183	13.156931513642775	10.64008821899423	4.034938539550167
11.667281982517824	10.377877171191772	11.408099911715055	13.173307894523692	10.662999973067185	4.065077245853028
11.681183987966813	10.435429476410297	11.399999381115924	13.188431526099095	10.686096716454825	4.093997106484863
11.697186370664523	10.494456628591182	11.390644754128562	13.203756944321864	10.710354503861748	4.121657606180437
11.714405751431634	10.553340137574258	11.380783922124564	13.218414839961213	10.73561978736307	4.149625341979681
11.731395802508503	10.611464167240825	11.370804144483829	13.23106585278008	10.759808057419152	4.1782507109769575
11.748408181881189	10.669966705294897	11.361113145099516	13.24117801157541	10.784061154506634	4.206571384320828
11.765119672021576	10.729248976063708	11.350510535303826	13.248939218678078	10.809727259582072	4.235008774634843
11.782478260502629	10.788435002660288	11.340329985542754	13.255069876973723	10.836946400024662	4.262568676145086
11.800030608542977	10.847092238663873	11.330639091534575	13.260362901408541	10.864637836704514	4.289218930022785
11.816795790430064	10.9057472801716	11.321638987060352	13.264265505267062	10.892544692806648	4.316106731951835
11.832470161311685	10.963955384082336	11.312104032391497	13.26834986087727	10.922402246557313	4.342785987810781
11.846228824899043	11.020638477312051	11.301626007607487	13.272118961949424	10.953361405952416	4.3696684651466065
11.8583074662143	11.075615227983477	11.290247673869995	13.27505701322796	10.984871647553533	4.395754751310654
11.868746687776076	11.130416562900923	11.277685867972728	13.277890858052514	11.017198055914923	4.421713630707346
11.878558489864991	11.185020358285515	11.263541058911551	13.28228754322936	11.050733585327187	4.447798728673465
11.887754278131638	11.238433187140846	11.24817292442547	13.286919441774854	11.084457779968757	4.473581229900057
11.895690539890895	11.289885389256781	11.23217583980296	13.292318507785032	11.117829709759224	4.49912983841497
11.901662612248614	11.340938556358434	11.21532368789837	13.29757912034631	11.150669492058737	4.525554230061345
11.90581000923376	11.390940949558674	11.195946859766966	13.302782811429557	11.183860601989679	4.55147856776796
11.908701660591293	11.439568927699295	11.175414887541356	13.307831668340107	11.21734950063897	4.57712944485846
11.91054002111621	11.485621522158237	11.154016042861505	13.311434704374756	11.250088837194884	4.602933202949492
11.911791814705813	11.529759826427114	11.131932055041611	13.314625738347697	11.281930401124468	4.629128228800618
11.912945387461757	11.572756104767704	11.108851489088869	13.317336302199976	11.314275597266686	4.656417042776603
11.914231018570073	11.61366786277633	11.085547178259066	13.31969252466894	11.345867425057094	4.684050200340572
11.915528688551978	11.652399514361722	11.062325463018349	13.320716510736673	11.376443952971432	4.71185083189963
11.916946638690423	11.690028014322927	11.03898964629047	13.32133415961204	11.405884543104124	4.739835098851553
11.919189363590345	11.727122228953808	11.01588857183233	13.321877793273503	11.435321727568045	4.768522695037787
11.922322288055843	11.76240619149287	10.992812171799796	13.32300835751451	11.464490435891847	4.796859695307427
11.92641401657218	11.796237561759423	10.971217330996803	13.324482686950265	11.49298823916219	4.826063528891512
11.931090218367235	11.829470795769709	10.950112334985558	13.326025594085728	11.52124202452044	4.855660281367223
11.936334222567547	11.862724642960696	10.929402189044897	13.328146636779337	11.549445185191859	4.885530676684577
11.94129282445424	11.895120709449298	10.90889748316686	13.331153664518636	11.57835567352288	4.915635464045389
11.94515383735685	11.926157155316428	10.88952346311856	13.334363617258377	11.605788121354317	4.945303802750389
11.9481567162891	11.956191325958207	10.870340185410964	13.33793639228368	11.633525858321173	4.9744568909479145
11.95048928624625	11.9861716798109	10.851596613353465	13.34222723025593	11.66222016569783	5.003399122303792
11.95166602564415	12.014374046926966	10.833143523179388	13.347213110022778	11.691854675790669	5.032254116468635
11.951595768381805	12.040792752664014	10.814093230368428	13.352204897019496	11.721356708089282	5.060450554197112
11.950438652508153	12.06666723496375	10.79468170399824	13.35685246785796	11.751169545848258	5.088909665157365
11.948100816026198	12.091688419177357	10.774717066193395	13.361925082563781	11.782000882151241	5.117171932740105
11.944569376580151	12.114596564131809	10.753881099811931	13.367380652105462	11.813720634805817	5.144965628506263
11.940352589259922	12.136754882267173	10.731907450619966	13.371956807290129	11.845836682071873	5.172942309941204
11.9363965226576	12.158619989780501	10.709386900773582	13.374818534644954	11.87776413213751	5.200257094699789
11.933006435545924	12.180505067640771	10.686044941772323	13.377328944802775	11.910781253562707	5.227089729487998
11.929252174417403	12.201771330130104	10.66202311886349	13.379125577812687	11.943417537720752	5.254624469688766
11.924563295194911	12.222353779745516	10.637460368926899	13.379703894411012	11.974993737170767	5.283076444135043
11.918626725172045	12.242992182862602	10.611952697337513	13.379007495855483	12.005436662103804	5.312117589716974
11.911331832916495	12.264189593948908	10.586552704392181	13.378751994985716	12.035937460846224	5.3422939477745555
11.903189001855306	12.284557717514875	10.560487269257123	13.377972584889163	12.066630032979846	5.372156700612234
11.894572283701262	12.303900873979728	10.534140649312265	13.376503635910627	12.09631432428179	5.402071849714692
11.88583511282801	12.323615590060564	10.50828171574633	13.373896899406914	12.125213406448252	5.433287158543012
11.876691957120544	12.343175006774507	10.483387285376004	13.372054103001036	12.153538614002692	5.464083384645
11.86662764114861	12.362155266170411	10.458930814618585	13.370651570898309	12.181736149872078	5.4958611768843175
11.85590425594697	12.380574861959929	10.434535539966484	13.368733484475307	12.208838336933798	5.528460993231763
11.84503906444579	12.399313268962628	10.410584768468583	13.367964992425762	12.235676298923892	5.56101149027923
11.833874651112657	12.416928556376561	10.386694106668847	13.367847120866985	12.262288688363205	5.59330261399242
11.82294571754774	12.433764185149288	10.363935493761096	13.368591057840618	12.288912611101729	5.625727242761972
11.8124318683447	12.449148616306672	10.341354650562641	13.369878703732715	12.314278206693174	5.657420700553493
11.801634188475944	12.46558251371041	10.319728002167697	13.371742790892988	12.338237558187243	5.689619744046451
11.790712309803215	12.48255253128412	10.298845087644706	13.373725816306262	12.361821030336666	5.721793709729133
11.779814292156953	12.499075611804015	10.278260168785149	13.376639183022055	12.385118807125007	5.753170887000888
11.769020723228715	12.514799806670366	10.258226314799542	13.378478415408852	12.40763415010228	5.784607210169055
11.758772416048384	12.531041837620185	10.238577017620653	13.380741131092112	12.430418694207392	5.815320528305754
11.748575969382157	12.547442192389873	10.219990668833633	13.38388293170651	12.453263952455464	5.846123510439877
11.738732584663122	12.563636529460762	10.201789365646606	13.386531467710224	12.476118482470536	5.8769221734406605
11.72977226859105	12.580163239953439	10.184789087556128	13.388661035412623	12.499043493184168	5.906715473794318
11.721856641619862	12.597399141449966	10.167717861668338	13.39092129236555	12.52194282050345	5.9350599837331215
11.715371820110253	12.616084532251152	10.150694645668375	13.392561070416276	12.545251687008665	5.962469521259121
11.710059538926505	12.63453706189919	10.133812578499782	13.394873060694454	12.568927834653078	5.987920427512064
11.705832806019494	12.652825113810744	10.118371993520881	13.397050441881648	12.592827731479689	6.012578153110321
11.702440543496882	12.672093618710157	10.103187838654469	13.398821599495585	12.616672159440533	6.0361442731649175
11.699783157782438	12.692885409925555	10.08897525356553	13.401483615260824	12.640808071042226	6.058823506915944
11.697196493688145	12.714796766836615	10.07517145562428	13.40503437102015	12.664410688558736	6.080110139162895
11.694888840973395	12.737788937097879	10.062756998253944	13.409006200633716	12.68703984622174	6.09967063040697
11.692352488026229	12.761351486481807	10.051076823768403	13.41284945919597	12.709280233924483	6.117884304032363
11.689412800511066	12.786396027505692	10.03918946607069	13.417060125150961	12.731268586112865	6.135248658573162
11.685975278829682	12.811988236054171	10.027827865360546	13.420982684403214	12.752829659151235	6.151859921006495
11.68210973912492	12.83734854675156	10.017302552660736	13.424340886429805	12.774053968646523	6.1670599452697905
11.678216002808096	12.862912635773686	10.008310014342113	13.426444992362295	12.794956297124273	6.181003348355423
11.674505155088145	12.890213097995355	9.998769574150723	13.42778245618564	12.814826900616259	6.193138079630601
11.67087101979867	12.918082423140268	9.990515366189403	13.42838423123413	12.83326795259602	6.203810934886131
11.667753180072596	12.945980513222807	9.98331055116869	13.427757676319947	12.85053929978498	6.212599993405827
11.665274168477806	12.974763180179057	9.97756660841075	13.425554940658103	12.866354178854357	6.220345133172433
11.663795248057433	13.004537421911769	9.970807729757173	13.422680915549762	12.881761659752375	6.227516257462656
11.66299763298238	13.035162285113627	9.964501322038034	13.418535569164343	12.89623151453508	6.233025104064764
11.663110974515961	13.066332896418967	9.958559856600175	13.413605092388213	12.909441816627641	6.237487725902917
11.664446392578919	13.09863683681391	9.953271598716004	13.407713007792012	12.921917393231967	6.2415488451456405
11.666476918859054	13.131966110137508	9.94807085631392	13.401938869589086	12.933873970298531	6.244592297345319
11.66973302689287	13.165886166271097	9.943058471647984	13.396550698175657	12.945532874861696	6.24654712411204
11.673990724508126	13.199956978717763	9.93865305112825	13.39089952446727	12.956672694608645	6.2476840372945865
11.67995885834013	13.234889167984296	9.934458293721779	13.385500736679205	12.966962845294075	6.2485971977456325
11.686840713939269	13.270440086547522	9.931187107386377	13.380889729930107	12.976056603883835	6.2487489960351255
11.694328368843545	13.305957196304174	9.927555903377856	13.376700583894635	12.983996219238385	6.248654470373727
11.702609916088626	13.340840904386901	9.92514696863494	13.371410335750006	12.989936971822699	6.247430294381343
11.712196368517745	13.37484482521872	9.923366841133504	13.365685046647899	12.994338795729519	6.2460869836988815
11.722950058593826	13.407535314530925	9.922014937175673	13.358891192918543	12.99795478574677	6.243743479428899
11.735138063341365	13.439878043967532	9.920651671591443	13.35210112039566	13.000835504787421	6.239610835677918
11.749031503718571	13.471564633087068	9.919116669762703	13.344052206292936	13.00201254991245	6.234922327140144
11.763010349189678	13.503228936465588	9.918036779090333	13.335277350077108	13.001404811934176	6.230878152729933
11.777542344121912	13.533998051858887	9.917346314752765	13.325892499045063	12.999276393213501	6.227437990514095
11.791962947392204	13.56435272450908	9.916458612541286	13.31642080054833	12.996132107554862	6.223398220660431
11.806364582768566	13.593195302388418	9.91435029433244	13.3061992378473	12.99158307803666	6.219974559533305
11.82023387449382	13.620418207157819	9.912525897978105	13.295728430683917	12.985774443593243	6.2165537317342565
11.833540693705771	13.646547142312308	9.911026279431093	13.286049591274315	12.979694579397723	6.213765519723856
11.846410392529325	13.672417097100755	9.910533214574112	13.276589129033445	12.972805320804662	6.210967727245267
11.859454525978721	13.698586233812067	9.91149801693814	13.268046981292008	12.96475405456296	6.2090195492725835
11.872361098485365	13.723045140729534	9.913306254693788	13.259775666423	12.955113198677934	6.208098001190444
11.88456930893674	13.74692930664149	9.917053197258547	13.251464528147407	12.945718402081656	6.208289994181411
11.896874814287662	13.769479236615158	9.920901375171656	13.242934826765037	12.93664036088894	6.208881165383231
11.9081597009751	13.791825374696556	9.925164879091351	13.234500567622657	12.926952629187166	6.209858290988075
11.918154639685318	13.813135360215217	9.930514032431871	13.225006954241417	12.917202475753893	6.21106875642571
11.927077002914881	13.834516655600101	9.937555292865826	13.215108588054647	12.908099255105043	6.212516637684
11.936602431851133	13.855699439063214	9.945949890076488	13.204475760976594	12.898957193544454	6.213083725999409
11.946362736441893	13.876379126790924	9.954939385307608	13.1930593301353	12.890101675867133	6.212447912963827
11.956076821903276	13.895520728943373	9.963436304580716	13.181525818339784	12.881265006963321	6.211242073389128
11.965347231216276	13.91334936323649	9.97055880151045	13.169716089116653	12.872957170756546	6.209323072599438
11.973778079682175	13.930509569668615	9.97708341245453	13.157034352469855	12.865672193428408	6.207608396307644
11.98089338388549	13.946319881757498	9.98279491985765	13.14534206952294	12.858061144712796	6.20560514499447
11.988085137586523	13.961365366597951	9.988297348184375	13.134068976637506	12.8494861527424	6.2035560124077564
11.99607093523739	13.975504090185822	9.993598538630794	13.123314217371354	12.840528935064144	6.201576411061446
12.005853068003809	13.988136107304042	9.999659706473762	13.113539782177106	12.830916940632383	6.2001493819385685
12.017360274922545	13.99953481931274	10.004891469843335	13.10572750716579	12.820077025770038	6.198533985547649
12.0296541026309	14.009498281372784	10.010221269125765	13.099487096954956	12.808908608337916	6.198408234913806
12.042733229226119	14.017380615946433	10.015229831785787	13.094829387106392	12.796009781398155	6.199757419483758
12.056905424395225	14.025133397711633	10.02047244859181	13.092352016190675	12.782074846169618	6.201825806821891
12.071874096903624	14.032201960041414	10.026797281891806	13.091007355459155	12.76671465790035	6.20455745822075
12.087254218708695	14.038532482200129	10.033963495990921	13.09162188010588	12.749902961461402	6.207962510961433
12.103283250819285	14.044683484243858	10.041486288014678	13.09390548493096	12.732244417733426	6.2116326032950315
12.118792941178265	14.049812857708304	10.048710287135938	13.097613317997546	12.71377054764762	6.216626826149753
12.133111103977294	14.052806116237264	10.055710935444262	13.102951881184486	12.695256509312179	6.222429714648695
12.146180751351949	14.05477173057128	10.061328538577627	13.109837345529076	12.676890486467217	6.229069398444499
12.158311908964423	14.05570767322892	10.065753323667439	13.11795922156746	12.658517380303572	6.236530373503831
12.170606699937638	14.056104637037476	10.068849628917965	13.127843242585426	12.640259613550036	6.24395572589579
12.183111758732812	14.057248899176017	10.071887871945592	13.137961089873098	12.622222104633167	6.251112676915578
12.195172267535618	14.057763562114268	10.074056677581423	13.148593768638356	12.602951687072006	6.259537520101896
12.207241863624768	14.056660226361696	10.076063304831237	13.159603340087832	12.582479781767251	6.2686004903049986
12.219378679644523	14.053855546047636	10.07738632071769	13.17026941163592	12.559530458679049	6.276953702327625
12.231693748896877	14.049877261561559	10.07855714358028	13.179571166310401	12.533845705684978	6.286516913919109
12.244078204922204	14.045553983723908	10.080006150003898	13.188616764569632	12.505831976916973	6.295627991464052
12.256649668705165	14.040860423880341	10.08201233104848	13.197805104933185	12.475233019882676	6.305503354726123
12.268732900664613	14.035468026060048	10.084230430766757	13.20691940268162	12.442261161688037	6.3159191421850105
12.279420160946987	14.029134280809181	10.087091350330253	13.215769958880712	12.407285027555789	6.328065087424666
12.288310252903328	14.02067630809327	10.091176513451623	13.224627768002703	12.369759772198124	6.3419118885435894
12.295578867789166	14.010123091301473	10.095211448120034	13.23578882349978	12.330893650680462	6.358270495429095
12.301775930294928	13.998625960120656	10.099998618164818	13.24874870073971	12.291321742171618	6.375535622055309
12.306672152465461	13.987636409398513	10.105300749905355	13.264589255945253	12.250946324926447	6.394508952924386
12.310039109862121	13.97633715928142	10.110562835902925	13.282837837494016	12.210408161954387	6.41634236746691
12.312201916205831	13.96463271939691	10.115781391047138	13.303365454845395	12.170117270339052	6.439254208228835
12.313616834001822	13.952679915962584	10.120855815234687	13.326045792553462	12.129810922214938	6.462245352506763
12.313833790391996	13.941686734784213	10.125744449998464	13.349967055097343	12.089477109630954	6.483631685661381
12.313165239035383	13.929844357782473	10.130452797738174	13.375676608834272	12.048762106106949	6.504030314589955
12.31240548661099	13.91829562787523	10.13517612923265	13.402722106783944	12.008569295857479	6.523183055357886
12.311483031707892	13.908787710335893	10.138267357287626	13.429935637614994	11.969525688226636	6.540925435524838
12.309574783048328	13.901767065638312	10.139483974254059	13.456097656586003	11.930485934185189	6.55639815003053
12.306521723776298	13.896842587773502	10.138196829941602	13.481838615994652	11.89203564733639	6.569527878066004
12.302003816671903	13.893380994913494	10.134421995487536	13.507373350298932	11.854525034132068	6.579719800738637
12.296587981355207	13.89217459648378	10.129014571370274	13.53286069954577	11.817842561147833	6.586250003727283
12.29090321027653	13.892982749807281	10.121484491732119	13.558987190287175	11.781102173134311	6.5896697168808025
12.284854200022693	13.894578979925422	10.112136707547636	13.58472523948873	11.744264103083292	6.59114698966549
12.28065145891846	13.895220765324616	10.100401673299618	13.61107257373573	11.707227976043427	6.592205675921611
12.278283314115845	13.897528223648468	10.086600304272201	13.63794466354172	11.669949791542157	6.592468490654081
12.2773879025011	13.901045315044607	10.070050334589434	13.66607932931015	11.630786969312913	6.591696959296944
12.276685245077415	13.904995622796223	10.051816508147073	13.695037841198811	11.589987084365553	6.590951207483736
12.276952184554155	13.907544353845687	10.03298500325958	13.724088575667915	11.548216739236556	6.590961285559296
12.278280253758371	13.909847183978398	10.0137939972587	13.751948447603304	11.505792586675659	6.5927838586472856
12.281214545468904	13.912312595452745	9.994034794097079	13.777828434075511	11.462500000315405	6.597826729927191
12.285921243828037	13.914463194136225	9.974026809081952	13.802763194732282	11.418304790152872	6.606532468745034
12.292546696872929	13.91650595055474	9.953705061719798	13.825493324558478	11.374647631092179	6.61944045091067
12.299526943990628	13.919005721014077	9.93332207101611	13.84659064755363	11.332050012619085	6.636666044220524
12.304966474297853	13.92305933761008	9.912889848181845	13.865631254342464	11.290265283303086	6.656635099770268
12.308443702602663	13.928003547068633	9.891737989375825	13.882226315528628	11.249486737343798	6.679373468657301
12.31019869805349	13.932828186072587	9.870172532916673	13.894469795464143	11.210144581375596	6.705350489258374
12.31098733472533	13.937043735625759	9.847421202283318	13.903495496243849	11.171836966071648	6.734437164130726
12.310843220006234	13.943541134647688	9.822747192769217	13.910511091533595	11.135814928514803	6.766004894680398
12.309540373645012	13.95099248061451	9.797377221851628	13.915802694050509	11.101086812991607	6.799997898099179
12.30724986387513	13.958699219650494	9.771340627942037	13.91961342180176	11.06829923819708	6.83488592958212
12.30367420331737	13.967830838780921	9.74465420691049	13.921832938977753	11.03657068824253	6.869729504741478
12.298231874017173	13.978037640766196	9.717258726946259	13.922451346642127	11.004977011643872	6.904600430063585
12.292362136930448	13.990381140249768	9.688481166737224	13.922524629015436	10.973624804224146	6.9393895414890165
12.286378713744304	14.004219813210835	9.658893583581037	13.921732208527363	10.942817285143844	6.976194029543136
12.280086424945575	14.019652500392901	9.62855243258265	13.919301847001401	10.912367094432575	7.015643950959833
12.272406907037416	14.036707672732117	9.59858953334256	13.915784027038244	10.883277289548909	7.055890062908657
12.262987076576122	14.055236917764365	9.568861780061892	13.910160034504642	10.854719549060988	7.095424511071153
12.251877686856888	14.073552976499723	9.539494134923643	13.903930343022383	10.825929092744126	7.132979178509229
12.239744409491497	14.091768876896907	9.510500124543299	13.89659749075599	10.796929859522796	7.167811457948516
12.225957329166647	14.11085968248455	9.481120652794756	13.888627626918499	10.767250559569376	7.200407258729706
12.210727678736351	14.130825140074856	9.451463049776718	13.880666320391123	10.738832746350642	7.232053734219109
12.194391783122972	14.150987225661714	9.422507060128755	13.872957811470028	10.711146730900454	7.261957593944849
12.176165911289393	14.169450204256588	9.39339183085221	13.86385023570603	10.683473072502998	7.290015120884685
12.156237343203383	14.186394210776239	9.363987603687502	13.853261678128352	10.655118921481002	7.31322249123968
12.135242572473288	14.202134177949238	9.335394366153512	13.842140222197006	10.626825363250841	7.330732012276611
12.114527643172178	14.21640367928977	9.305986247547722	13.830337751384478	10.598237926359507	7.342965483507358
12.094353997092249	14.230775696355746	9.275835187593229	13.818494124120058	10.570524501043055	7.350705626446279
12.0742803458774	14.245677386270625	9.24608467939043	13.805132259399281	10.543507909082333	7.354969987859131
12.054603692713306	14.25977131711255	9.215368880762975	13.791188028292302	10.517324764156967	7.356520831937373
12.03530667109904	14.272946194639108	9.184585561081882	13.775470130035036	10.491892230388025	7.355766530494613
12.016511570118256	14.284709939170508	9.153735820666743	13.757336098570597	10.465875391466044	7.352462283087982
11.997356977786863	14.29541823470582	9.122116354868272	13.737732754521254	10.4398474628396	7.346878501028817
11.979128960577924	14.305193412481279	9.091221544575875	13.716786586633638	10.414012086041698	7.3406057629106956
11.96184608021918	14.31444751555655	9.06123234495987	13.69535208152058	10.390425924816352	7.33567371295067
11.944837365112857	14.324046928770759	9.03101478686979	13.67294951050167	10.369040681269183	7.332101828502415
11.928628496837058	14.334192164387172	9.001198082747676	13.650276328631874	10.348425484256909	7.330018368350333
11.913790033399785	14.34267256115647	8.9733283578621	13.627546862674667	10.32778515169495	7.330099197544269
11.90015518025805	14.34859276933109	8.947381715461747	13.605465219825215	10.307315185545237	7.333604619184167
11.886763399428432	14.353385484903999	8.923191735686412	13.582531313306006	10.286546515666888	7.340354942353415
11.874934575877232	14.356634208202866	8.899719026825379	13.559042913269154	10.265630027130525	7.349359325022799
11.864643083649138	14.358735344735315	8.876905778484439	13.534360328058048	10.245282492271786	7.36126868368269
11.855491852744317	14.35907967110997	8.855161835135211	13.508671444103308	10.225291967849968	7.376164675490871
11.846392327379212	14.35883853196699	8.834469096566174	13.482748251263445	10.206229835580867	7.392834957317848
11.836413528743522	14.358463860116064	8.814749745061818	13.455815790032453	10.186476677356422	7.410459218253012
11.82602945006883	14.35524882800713	8.796407188845468	13.428189649780622	10.166237598425745	7.42990223405706
11.814808610034817	14.350317902622283	8.779708840187464	13.398896243826073	10.147105267625276	7.450940997935156
11.802892332616876	14.344662166577695	8.763468702434276	13.368797475021672	10.128748059880499	7.4723229553673995
11.791510841583328	14.340166521320853	8.746910539510708	13.33766491563433	10.109962678619961	7.492092354681027
11.780709834440339	14.33613032379785	8.731035865819205	13.307603289856324	10.091756714977471	7.509317195229165
11.768855191309177	14.331721758689303	8.716542974146243	13.279230440891801	10.073984126939793	7.524109302566371
11.755828750835219	14.32742827816768	8.703215895461453	13.252495040038243	10.05564089799285	7.535170065709331
11.742999127932787	14.322991182264008	8.690760609866038	13.227242669638635	10.035598446811008	7.541900436250243
11.731811816104166	14.317426066050345	8.678405353431875	13.203512354847923	10.012489747319366	7.544138560046584
11.72354798650873	14.310887576077127	8.66589063943034	13.181443431494289	9.986345847435285	7.542031231583259
11.717639882512055	14.304924032208788	8.65365940203324	13.161644744392715	9.956326075180886	7.53454893672045
11.713533744917957	14.298835706039782	8.641634187093175	13.145174167083164	9.921309555268268	7.521345468864757
11.711043105372548	14.2933813590549	8.630257868196537	13.131112983937268	9.88240069691952	7.502388639773614
11.709306684670203	14.285572970943175	8.619987356660303	13.118728834649012	9.840308469097168	7.478901882115899
11.708305858958374	14.275035242256621	8.60989284986232	13.106932495361198	9.79492856104984	7.450953951152914
11.708400184391909	14.262990819143955	8.599668727616674	13.096073929087499	9.745804037028002	7.419555019891315
11.709650617455294	14.24812288989231	8.588881151346671	13.085921263470128	9.694731593892376	7.386004474839989
11.710795441437774	14.231580867735124	8.577759022875654	13.076683104808582	9.643630997984305	7.350692022990937
11.710858648772291	14.21430950108367	8.566885306478019	13.067988023757067	9.593408020985684	7.313761379317651
11.710291140248112	14.196480860156356	8.556519655546106	13.059743869993499	9.543997101125019	7.274309559565425
11.709896616401315	14.176745721221991	8.546633932533892	13.052348979663634	9.49584183538298	7.232589067891803
11.710285048417239	14.155698259208018	8.536881109150096	13.045215564742904	9.44771378636151	7.191690550593773
11.71046865997559	14.132904177371723	8.52616265542316	13.038291063515851	9.400026524644273	7.153341340333745
11.709988968188009	14.110381358030486	8.514605881642282	13.03184134741647	9.353393378812987	7.1182375866740095
11.708878000021093	14.088142739800233	8.502287321103282	13.026959740047639	9.309165128224668	7.086905047197981
11.707115699537656	14.066187498243455	8.489774051596942	13.022633514871847	9.268303170941198	7.059256055533732
11.704536377204922	14.044813403440966	8.477092400977641	13.018565667596103	9.229202280887385	7.035230316798256
11.701846404876198	14.024235913971994	8.463654656783097	13.014698814484428	9.191398252323824	7.014999571968876
11.699689293753956	14.004441999009195	8.45011993126454	13.011211760676492	9.155543093883592	6.999776010553327
11.697719856272395	13.985069472290274	8.436365684173182	13.008879675808503	9.122193711483048	6.9918067410744005
11.695220397508832	13.96666411214842	8.421880883858247	13.006588848266153	9.091264336966288	6.990477035783631
11.69214741960945	13.949528308495566	8.407590798443842	13.005517990636367	9.064346876741602	6.994035761066938
11.689144818738635	13.933801806804698	8.393764399283722	13.004644678258618	9.04057523304774	7.001875841250712
11.686337817889502	13.918566695616581	8.380109430246561	13.002745336460821	9.018388853190116	7.013729474460424
11.683058760631447	13.905520647799486	8.366726708278478	12.99926492504067	8.995860059615922	7.0297404949694835
11.679663265318656	13.893538292999564	8.353758424960043	12.99464685982169	8.972715598040311	7.049075844734842
11.676385820128663	13.882568128069137	8.341216188581779	12.989300348254236	8.950278980365681	7.070871581564988
11.672763602149677	13.87238890895284	8.329451887182358	12.982821044275711	8.928169661169676	7.0953653484348
11.667998012101036	13.862868187543786	8.317476463675304	12.975069819006931	8.90661559400914	7.120869170078232
11.661695698656455	13.853812998648733	8.304563613103879	12.96538358916445	8.884299213559858	7.1465196774418684
11.654664995429838	13.844693915697688	8.292199977280456	12.95381492460269	8.861152470617988	7.172643942543228
11.645767770768654	13.835725940830908	8.279800867663807	12.939331599543967	8.837569820841743	7.19812022325985
11.635111360905173	13.827151502388942	8.267022109111643	12.924076706256308	8.813563678221433	7.221896544114274
11.623609066509143	13.81970067695568	8.253564405984006	12.90802646386245	8.790961291027907	7.2430843997698
11.6115592872937	13.810332233183573	8.239850872739497	12.891466605524178	8.770780226916342	7.262052067196003
11.597859298250917	13.800705556314481	8.226108803980601	12.874502179152701	8.753119015940502	7.278893511094652
11.58133851189427	13.791338651925567	8.212082798850421	12.858728661736682	8.736651166813871	7.2931059850412066
11.562914625876504	13.78215100690486	8.1974788690265	12.842835266697731	8.72207172041529	7.3034009571060805
11.543030353127252	13.77360690731117	8.182515170145198	12.827607476245783	8.707823968279314	7.310437039129337
11.521312346102885	13.766306348015839	8.167211663542416	12.813461861044411	8.695071440025137	7.314496955102033
11.49818676961479	13.761535979579275	8.150720463004943	12.799558959769165	8.682898891886857	7.315896657771271
11.47386408717823	13.758140383342875	8.133274028286008	12.786124492464683	8.670407781783528	7.3161221965829
11.447928860434022	13.756192127260777	8.115147038530333	12.77157154920526	8.657310318546337	7.316255875559296
11.419467589381588	13.754656093771112	8.096236245486875	12.757973833355063	8.643316010935436	7.31688864108561
11.388820692405346	13.75468993675839	8.076686778956905	12.744302322876516	8.628303263982469	7.3172623815939355
11.35732891371842	13.755509994649476	8.056554907872243	12.730460924127742	8.61204700198961	7.317493182296152
11.32606562354501	13.75654938974545	8.036582012326319	12.714895081681705	8.595743234382182	7.318297312283733
11.294153880365405	13.75749499044781	8.016815084985398	12.698498674199412	8.579758737305859	7.320136735446647
11.261255128787468	13.758320011598975	7.99628614319275	12.680441563921509	8.566149451124506	7.323621083730034
11.227214985104427	13.75947803370234	7.975378735719482	12.660528200921757	8.5547604606403	7.32855679157082
11.191553695956127	13.76105171833771	7.954606257193261	12.63958413534497	8.54684896339872	7.3354086202472315
11.154983229293538	13.76381585536246	7.9334007399263955	12.618001546105019	8.543322968914605	7.343821874625728
11.11865843653435	13.767735882062123	7.911560818130926	12.596136359832043	8.543816138921612	7.3526241576218245
11.082288847760717	13.772817011885738	7.889394713577675	12.573776456715178	8.547521590775249	7.3616408032212295
11.046252846363453	13.78003396404553	7.866809192459537	12.551523368658687	8.55370151359693	7.372392428324484
11.010817449817045	13.788646799583981	7.843484313976565	12.529369884502978	8.562410613101829	7.384008576685806
10.975748130709022	13.799753972450382	7.82008921009361	12.506741528140799	8.572419379249714	7.395812137313184
10.941791045411888	13.812709913411389	7.796032236504729	12.483725885588731	8.58179224073038	7.4075651457887
10.909178570289853	13.826043571292075	7.773932311965009	12.459534671450506	8.589383549012975	7.418375145609987
10.878015853946197	13.838236541161747	7.753257279553961	12.434495963843402	8.594664157214122	7.428285183839376
10.84768474420862	13.849635336968309	7.732650293031608	12.408945729668677	8.597358204413782	7.436847815773199
10.817757785312974	13.85957979041857	7.712815624529645	12.382633691368945	8.598443661830565	7.4428649738441255
10.78837624469712	13.866839041421704	7.695004422766821	12.35614773965934	8.5985561219363	7.447639998744144
10.760579805471394	13.871307918554196	7.678683774684247	12.32849749572619	8.597610415443793	7.450786027327341
10.734337664779469	13.873777514789023	7.663455770169165	12.298808977954181	8.595015860855566	7.451523786384144
10.70938817133064	13.873757785382256	7.648797143319317	12.26813055231091	8.59032202799886	7.450371731726256
10.686460576016986	13.870487520656509	7.634086074474587	12.237715109820506	8.584334491167253	7.447267645907119
10.665235120766992	13.864655241454182	7.619523399543667	12.207832814649196	8.577841377556883	7.443055628575407
10.645237324045166	13.858072830526318	7.6039702721295575	12.179143401995745	8.571368914734135	7.436495003809353
10.626513697716318	13.8515505391099	7.587606759040974	12.150361936427215	8.565384944759137	7.426601963122537
10.609890822459136	13.844592863694068	7.571196230706081	12.12103342432195	8.559389996229227	7.413621469199624
10.595403056360892	13.836996240085284	7.55412796339564	12.091052547155899	8.5515060075734	7.398478919491491
10.581182479368973	13.829386252996516	7.535512824945474	12.060677102709693	8.542296904926998	7.3807765120229005
10.567034492179722	13.82183324114737	7.515197657842569	12.03115924616947	8.533924582368746	7.36041857032669
10.553014623600022	13.813883844947728	7.493928417200389	12.002884548503463	8.527363003351322	7.336864498128913
10.539286123368683	13.80565681925277	7.471147886488114	11.976172049251675	8.523168368038245	7.310359330442208
10.524966621159445	13.798248337188099	7.447452778521585	11.949914532446144	8.520571262985742	7.280308172893798
10.51038831357211	13.791469622586709	7.423071036957694	11.924286298787543	8.520112106441317	7.245997990783175
10.495744735879683	13.784319795144635	7.3981731825862855	11.899953341314799	8.520413824032058	7.209415305020982
10.481060475547029	13.775671955703821	7.372266271786153	11.87796414711962	8.520830150711602	7.172031833287333
10.464894746430272	13.765772611965758	7.345292887749131	11.858556965852115	8.522320209759009	7.133009445654119
10.447347845184302	13.75434004071976	7.317742689433718	11.841228236922566	8.526372449764885	7.092622685377951
10.429134667486634	13.7412725825644	7.289875117443724	11.82466647177575	8.533105863722831	7.050653015078892
10.409794186510547	13.726587956201689	7.262007413792306	11.807816071871084	8.540257428464216	7.0076373058230805
10.389609647549475	13.711056353790305	7.233262536577696	11.791339091021147	8.546672669754871	6.964146529959472
10.368226315066957	13.694999655905082	7.20412156040082	11.773306579418074	8.5522288819963	6.920541279897827
10.346443899223125	13.676389108019912	7.17490762624827	11.753897783777282	8.557579359007152	6.878059362322814
10.323523751498758	13.655359139174365	7.145573023129808	11.733767467674168	8.56186307684789	6.837603790247042
10.299584452539898	13.632059439629554	7.114407275953315	11.711984168944563	8.566590742746754	6.798104013255197
10.274909944900656	13.606910536888355	7.08348027973418	11.687946992737507	8.572692180694242	6.758291281318756
10.249612634389827	13.579950957738673	7.053344433413824	11.661832031834184	8.57955047902519	6.71917691902918
10.223802422473543	13.551610499959676	7.022956903851358	11.63448872003604	8.5859354343404	6.679567969936096
10.198089180733218	13.520905306028718	6.992444430348342	11.607286903105715	8.591116596040198	6.639468851448905
10.173217177116067	13.488664572795317	6.962379863914091	11.579504006965138	8.595502439423532	6.599034639962941
10.148994630968252	13.454381513795514	6.932717898885758	11.551638692530908	8.598754443457253	6.558131137523321
10.125283172415385	13.417972276245024	6.903017829262554	11.524515083434165	8.600908197938761	6.516209335972679
10.101261542481332	13.380986018894955	6.872077342102617	11.499607076567452	8.60200148114003	6.472670872263906
10.0767927883165	13.344225972177867	6.841241607352384	11.476465728565513	8.60251071670163	6.427656076346882
10.051744634908726	13.3073356234142	6.8118598284757494	11.455316213571214	8.60093181430557	6.380982117030112
10.026472665945098	13.269123212304248	6.782462990350765	11.436667508578715	8.59681087948234	6.33368390820981
10.002067821703294	13.228439714819613	6.751542381298793	11.419358362418222	8.590154685429901	6.285643303456698
9.977797863208469	13.184677358971383	6.72015192546287	11.402598720523796	8.582113426131142	6.238332598048204
9.952994518691346	13.1389989336162	6.689040204569315	11.386005073907883	8.57378978066578	6.1920795975914045
9.927967545373493	13.091884844704435	6.657701147310556	11.369538628373407	8.565394308538034	6.146826547494576
9.902395487846041	13.042891426364005	6.6266248515513855	11.352421191966975	8.557018389402973	6.102097331028747
9.876379497616554	12.992839786253821	6.596393086700373	11.33544787286063	8.549031615414705	6.0589159389840646
9.850502130947127	12.940034497526707	6.566600805994391	11.318638378034304	8.541866939129362	6.017835268075278
9.824967990984176	12.885086916452495	6.536655445480695	11.302333462665244	8.535463270498997	5.979526602738736
9.799631972535606	12.828540325256933	6.504467436648472	11.287390339404148	8.53126803032831	5.9444273300662305
9.774440904203686	12.772233790077344	6.471008181191043	11.273598231730007	8.529495734326884	5.9111338673179175
9.749485487971556	12.717597360169764	6.437876282439554	11.261718526214182	8.530682810926498	5.8795997034754945
9.72569142773137	12.664691698781281	6.405105398058644	11.252319614219218	8.533456018847854	5.8500074140766465
9.703164590742913	12.614626640830132	6.371639279544082	11.245452576193488	8.535859736831892	5.821676926390359
9.681206643293674	12.56678495581171	6.337764702965777	11.241589787058178	8.538336195983641	5.795369936924943
9.659872938407435	12.521100827662508	6.303073125415289	11.241387636728408	8.541090816190131	5.7711895944899885
9.639316718340973	12.477411376187819	6.2679903648884645	11.243787038267588	8.5431925981259	5.749123339052431
9.618899226642966	12.437261868488202	6.233183601692724	11.248187912556743	8.54416721427341	5.728304362621596
9.598795807933898	12.399650703761148	6.198700468552895	11.253874985867602	8.54426865627368	5.707453003254012
9.579917948936146	12.363316431764497	6.165936991022789	11.26016405592687	8.542871861621245	5.68726129297588
9.561782426511416	12.32813069237495	6.13464806824058	11.266580701258347	8.539797388068612	5.668786923658835
9.544183396025439	12.293087723292887	6.103408133348781	11.273621220422651	8.534405029841581	5.6530864088135
9.52702374698653	12.259494209667428	6.072858082354721	11.280791561396063	8.526840954021838	5.639153509611124
9.511645655536574	12.226210271712088	6.043272730173289	11.287596686153515	8.516608311385916	5.627210410864719
9.4975099819318	12.193195692538831	6.0142731498024204	11.29449181525516	8.502239451576	5.61581862419291
9.483573537133477	12.160275434165658	5.986056419329761	11.301426238069977	8.484672688761847	5.6050134188962515
9.469484506347532	12.127816370924151	5.958683541374642	11.308063259300514	8.463940241272558	5.594820033931567
9.455576322412835	12.095026157774	5.932579322276131	11.31545495193462	8.44042291970938	5.586086606161167
9.441493059045039	12.061504032713636	5.907632523938742	11.322795419297524	8.41347271357786	5.579150169841266
9.427103044169504	12.027765005252622	5.882534368876315	11.329561052061557	8.384141522767543	5.57342472183793
9.413121343299181	11.994070959354918	5.858636001883378	11.336418916555795	8.35287319486355	5.567934937330737
9.400612207365667	11.96105654836275	5.8352443044587	11.342611317517834	8.318641116014145	5.562188423109221
9.38907525851782	11.927849939749324	5.811932192647924	11.348831880020274	8.280917040230111	5.556957598751564
9.377800008801149	11.89492398871914	5.788856870639913	11.355338856625282	8.240318728144109	5.552939794598712
9.367464943019767	11.862849343766937	5.765991470314204	11.36238093146899	8.198138249347013	5.55021337554707
9.358887578725158	11.830238330007015	5.743646371722749	11.370399875490332	8.155298879852108	5.5482346993305995
9.352698783867622	11.797104397362418	5.721172665067464	11.380025994587436	8.112210013075746	5.546820434528274
9.348661557180368	11.763746310462654	5.697641054219093	11.389858834009724	8.068624897817617	5.546279425114955
9.347388956378435	11.73144787023567	5.6732824045863515	11.400665231696987	8.02546791770817	5.5465719468687755
9.348328574561219	11.699370047052165	5.650847759030856	11.412733409133256	7.981662612513233	5.548091085681888
9.350786792726636	11.667460725728901	5.627767554853067	11.425738687172876	7.936430467680131	5.551216681265393
9.353700282855241	11.635326688724483	5.6045665088477845	11.441030221974133	7.890430945877952	5.55522193565824
9.357682315898767	11.603515971198124	5.581706557175005	11.4580210709152	7.845100891822633	5.559371829219871
9.362285768951056	11.572028027614516	5.55866199173739	11.47570035258186	7.801197840312436	5.5634462000897225
9.365917642247732	11.539865586844895	5.535480298423066	11.494110581203786	7.759063567845337	5.5681145337224525
9.368995110840013	11.50882249765882	5.512937995692784	11.51235097876367	7.717646626741053	5.57419566454496
9.370356266124352	11.479245540919283	5.4910066176715855	11.530138941103921	7.6777295954562215	5.580888888861652
9.370305292393125	11.450773038592063	5.469973457431162	11.546735228357957	7.638869401467631	5.587663261423038
9.368908906649748	11.422764584506778	5.448759335055014	11.561134144730836	7.600944995791468	5.594570488806135
9.366246354692073	11.39640076352753	5.4268156437220325	11.574175631686531	7.56475815822947	5.602040576412216
9.361998486047163	11.37193068655	5.405141515054699	11.585231057350493	7.530671057432991	5.609690579492254
9.35531495529848	11.349366377715526	5.384669932893276	11.594446236529494	7.49908702655346	5.617568692738177
9.346855241291605	11.328934999068899	5.36518261967668	11.601685826800532	7.469065655687352	5.624911638990446
9.336162525071355	11.310011595810789	5.346917478761814	11.608130398001318	7.440264781747113	5.632110412300582
9.323479529965795	11.292931337058187	5.330003169568104	11.613880045978918	7.411992082556467	5.6385891957323615
9.308747237486758	11.276643249446344	5.3127866756945625	11.61860657323664	7.3849166865734	5.643753408577717
9.292062668016236	11.260018833331927	5.295795386392849	11.621810701643971	7.356836569829801	5.647679121560338
9.273716137108988	11.244021142136726	5.279003386476603	11.624671016086886	7.327463112951504	5.650519475378902
9.253418987406846	11.228372237465644	5.263328116525122	11.62737590692219	7.2971174456249805	5.65122483538969
9.231224391422598	11.21281560316252	5.247730569519575	11.629135353178727	7.263995511491199	5.64888830684593
9.207294189601802	11.196350207753468	5.232971995082384	11.630294723033986	7.227130732463278	5.64475657385064
9.182425952566106	11.178170405271104	5.218257591623059	11.629878213543808	7.186077636700318	5.639059639591186
9.155904175562894	11.15815057444094	5.202767584518695	11.628089443156144	7.141898678928364	5.632120809342839
9.12765574898108	11.1366614880373	5.186089399421966	11.624616647957502	7.094907764846203	5.622453705181839
9.098599766766506	11.11333265960855	5.16850434852755	11.618987574369847	7.045487188187207	5.6097705716790625
9.068296854781726	11.089229774702579	5.15125608884077	11.611154658992056	6.993222102678818	5.594575775327036
9.036704061093568	11.064541193124523	5.134714577155348	11.601745172767885	6.94177465795475	5.57692541378435
9.00351702578736	11.039130872939152	5.1186447616923285	11.589359712803669	6.891789259829531	5.557765528542568
8.968400374460836	11.013404298084785	5.10221431222114	11.57447092639554	6.842242946723207	5.538187682925691
8.93086708526244	10.98775013891442	5.086883658791267	11.557613147860733	6.7939551914753515	5.518091085277843
8.891377877569814	10.962625551686505	5.071572249889719	11.54018936996714	6.747546888183426	5.496521548162884
8.849731582448573	10.938125689998353	5.057774845668626	11.521890593872302	6.7044986281515735	5.4732997328304105
8.80573080145088	10.912638240063657	5.04444876537758	11.502959337621963	6.664875158114587	5.4489963984661856
8.759931699743968	10.886058489150448	5.032790114937254	11.48315993015684	6.628699443167779	5.424473976543191
8.712837925434615	10.85957504558909	5.022995159831641	11.462454592500848	6.596431527814702	5.4001626154184885
8.665634887829562	10.83140989646552	5.014522105655965	11.440973780606125	6.568182273787127	5.376071671565472
8.61925102743116	10.802407406889717	5.006861378739377	11.418554181973185	6.541758287326055	5.352371596514567
8.573845258943276	10.771653651169368	4.999948219456598	11.39586130061384	6.515958901270607	5.328383886244082
8.530277366339593	10.738356345869825	4.994448779768155	11.373492510085415	6.491849256039228	5.303080300179798
8.488907486257034	10.703316388928533	4.990808122499084	11.350986575557405	6.469681671734912	5.276971761691163
8.449285801144288	10.666256090382939	4.987572127513184	11.326874540812641	6.449772476600786	5.250148419787094
8.411389227914462	10.626571043517798	4.984738499144621	11.301945131489491	6.43080399525445	5.222909539539863
8.375369793431974	10.585864607761218	4.983224088467058	11.275952223362943	6.412920811216929	5.195177283309924
8.341014397774078	10.544533336397185	4.981978967388332	11.249458546522407	6.39605938346222	5.166468221988791
8.308515254360005	10.501988868863327	4.981239900681065	11.222530926912219	6.379405941132557	5.137172278165332
8.276769164679068	10.460845541071805	4.980976885103253	11.193656564045627	6.36211915529521	5.106424022367863
8.244904177723502	10.42016373809257	4.981038010582399	11.163520054322468	6.344074202701484	5.074628852635356
8.21277735992725	10.380804327809043	4.981754569058139	11.132627196257822	6.326222452157199	5.041310408295734
8.17964082857849	10.342673652213403	4.983156072356342	11.10078979867818	6.307700991519932	5.007978719738032
8.145657053720672	10.305863583166024	4.983879086434902	11.068327558231415	6.288059180480483	4.974449505072422
8.111239518849695	10.26985078480257	4.985898708878155	11.036808732569202	6.26722244515504	4.941814183547646
8.077047228245023	10.235955774444694	4.987959565965882	11.005347947410755	6.247026512286956	4.9096215169773005
8.043191132018176	10.203040976795721	4.989819327405061	10.973958202970321	6.227220156925855	4.878024133344178
8.009551571780511	10.171629660400793	4.992298221024621	10.942868801471507	6.207593800152428	4.847335496449465
7.976168350418744	10.141709347050652	4.994618804310479	10.912484972049215	6.188885314613394	4.816850599074036
7.942475610501199	10.111168962940319	4.9970206293079364	10.883198825874878	6.171665920977439	4.786711676379823
7.909308425031629	10.081335938698926	4.999714925658224	10.854858777145072	6.1560684989481	4.7571893044902005
7.876950617289719	10.050765886928998	5.002986371596723	10.827586467883243	6.141665121606709	4.7292094396064694
7.8454110323695865	10.019292653965632	5.006763258532505	10.80170147988982	6.128290110338625	4.701917992021221
7.814850756668817	9.986412794687876	5.011174693563856	10.77759459992203	6.1165399068834745	4.6752527109635755
7.785009911915492	9.952206002085628	5.015667941457451	10.754420964802463	6.10576261001198	4.648755937633409
7.755742375789112	9.916094141626663	5.019968868478087	10.732412941082732	6.094454672948387	4.623445316359232
7.7263334648562205	9.87831257154706	5.025321002036599	10.711263426768108	6.082251116237612	4.599830297653547
7.697493127015001	9.838235253363058	5.030362983938127	10.690285167625083	6.06884279976752	4.577622212342485
7.6699246017388765	9.79606070986926	5.0357906353531146	10.669057351426167	6.0540248911945165	4.557204331400045
7.644135471104614	9.753180192943326	5.042167071877194	10.648732365112366	6.037138252094101	4.538639355801823
7.61980417107413	9.708277060529694	5.049440297390492	10.628768198087014	6.019470646659626	4.5223887365085025
7.596635417662135	9.661997500208132	5.056794026889378	10.608488664497665	6.0011771910978915	4.508467199691186
7.575478694045468	9.614740026858332	5.065026713251057	10.587966482575435	5.9815845699758405	4.4977109799590265
7.556639933175931	9.567023412470942	5.074889264179901	10.56704198159438	5.961626083768928	4.489747834322445
7.540187918602782	9.519487741095332	5.08550730805128	10.546271568813296	5.94265645504538	4.484329571302218
7.525431785599417	9.472589415046839	5.098341005570048	10.525149880246163	5.925542185532489	4.4797705478740815
7.512953553505788	9.427187557278577	5.111954533597293	10.504468018056834	5.909799659415893	4.474846284294828
7.50238709883085	9.382343139500978	5.129344234444169	10.483377700250019	5.896221474337481	4.470408870382702
7.492081979705963	9.338601002345523	5.150016469631709	10.46232722220339	5.884379555660294	4.4680042229385935
7.482228340609688	9.294983553236353	5.17293030072583	10.44168180531138	5.874985321273782	4.4680014122813025
7.47294088997439	9.252984456245	5.19671742781982	10.42137512153477	5.866217358990497	4.469040605852255
7.464267378802241	9.212224373641467	5.222210114403799	10.401907595000642	5.85772896393805	4.469607803627422
7.455862728428247	9.172323701792617	5.248898672162144	10.383416214041048	5.851441821902617	4.468684536469002
7.447875649792702	9.133191819141906	5.274558316294884	10.36497494024591	5.846953531328045	4.467266765820482
7.4403403151053835	9.095040738140579	5.300537870038842	10.34560248492678	5.844148168689881	4.4658509532879345
7.433524341386625	9.059464192135918	5.325627620644686	10.326405738563611	5.8408286169929235	4.464782378137076
7.427267107827712	9.025861101310642	5.3502827807385565	10.306509711034122	5.837930783080763	4.465375108918229
7.42160248132924	8.994886231060505	5.371969845917963	10.287360574950894	5.835066858043414	4.466305169862866
7.416907911828384	8.966152235707884	5.390806037817659	10.268634798094517	5.83263822532383	4.46612081821996
7.413269395128274	8.940587457426231	5.407048732066544	10.249187257213066	5.829498136292875	4.464689567182586
7.410395118469361	8.916687629146903	5.421077851732919	10.229300585074993	5.826589675663502	4.462002628601051
7.407986875978831	8.894624347221576	5.432146392314923	10.208792050270876	5.825764052624626	4.459614882913012
7.405240261298372	8.876697618170184	5.439636404162037	10.18739899186581	5.825466271306578	4.459190895073957
7.401471334698353	8.861649218891921	5.444767692965817	10.16674256983154	5.825140502111647	4.459225635510239
7.396486662656543	8.848886601916336	5.448313255925552	10.146828344542724	5.824420891219835	4.459652427863592
7.390636901487612	8.83791894881375	5.450773739349265	10.126937958660486	5.825070180858439	4.461266132124766
7.38419073664268	8.828497589580733	5.4517984737728025	10.107601044319015	5.826543167489352	4.463763335589702
7.37689417249398	8.819636578660253	5.4522769225614125	10.08807243862626	5.827390351830114	4.468299226475731
7.367954356257524	8.810276008078603	5.4510553917191755	10.068491778293629	5.827966071173279	4.47408084729119
7.357571407521038	8.799962866762263	5.448606907533442	10.0500897901185	5.82969693562777	4.482892890876531
7.345586327458116	8.789327966563508	5.445757419297716	10.03263265098124	5.832699524540124	4.494541531014206
7.332218218952108	8.778800352632956	5.443978356828986	10.01659375891387	5.836250148070169	4.507832994438424
7.318670598259021	8.766203055325928	5.44344093076347	10.0018516658235	5.840187638771856	4.520731889340687
7.30482668805754	8.751880447004352	5.443134687385294	9.986980016922958	5.845142099915452	4.5341604827583595
7.290892211745677	8.735836662151684	5.442363378416993	9.970473964337705	5.8509307934947685	4.547294465959225
7.275482224497659	8.717496558411902	5.440841395692609	9.95273634948458	5.856305247998821	4.5599560120531955
7.257899946388655	8.696544095444908	5.439547102804145	9.934323438375413	5.8618549947682785	4.5721382849289185
7.238223477372485	8.673589150141249	5.4376502116790775	9.91512849542211	5.869558597686575	4.583795586804418
7.217131841858725	8.650128163679547	5.437163909791946	9.894345436676591	5.878330430606673	4.595878548681099
7.194524115458155	8.626594713572723	5.436832886680383	9.87284115892268	5.886426741094965	4.606819651062491
7.170598129428531	8.602416798099842	5.436586822576533	9.85041549935143	5.892960108410599	4.617493157917105
7.1451806554768025	8.578226406832952	5.435578404821893	9.82702765230221	5.8981460273227	4.627947692750526
7.117598521043701	8.555102742659301	5.434457078000432	9.803049966121774	5.902536377282608	4.638852234126117
7.0878936306036335	8.533654097797303	5.434455379468998	9.777774067508988	5.905955817756335	4.64876219706321
7.0561671909375265	8.5132632160476	5.436336838649763	9.753371043419593	5.908844760512146	4.657812698560643
7.024019118796773	8.494177788143265	5.44051239396457	9.729568794462747	5.911905844656335	4.664954499628289
6.992115563291724	8.476811999564738	5.4458944596309165	9.706288709031854	5.914183231934412	4.670002074016117
6.9603129222599085	8.461309548207527	5.454168498565716	9.683806835421066	5.913671793938577	4.672625477121502
6.928529586243342	8.447013772587383	5.4634202926467585	9.66229122363226	5.911545143259364	4.673151351468361
6.896159185981412	8.433301076715978	5.473555405444191	9.641503361725615	5.910102481632975	4.672957946517318
6.862933758102118	8.421496448417887	5.4855003343343505	9.6219571675485	5.909369844156019	4.670812283746191
6.828934700728746	8.411410167121204	5.499462773146464	9.603760022352445	5.909479999187467	4.666187326013208
6.793657356137464	8.401290506980704	5.513537855449949	9.585817601372176	5.910319470568456	4.658876929142722
6.756641107713172	8.38935160570851	5.527744337805604	9.568482886535	5.911135506408001	4.651171710277882
6.717692314996903	8.376214981384688	5.540865396688593	9.550736708511346	5.911834319833904	4.642698922381816
6.675891624937963	8.36115069868127	5.552139772519662	9.533692702694896	5.9116575258057775	4.634640460063681
6.630903372958606	8.344079594063881	5.562905872774015	9.516899359234488	5.9116684346537625	4.627909850642049
6.5833565700803085	8.325908222403704	5.570200484635758	9.501433773719016	5.91317479591644	4.622217789668488
6.533980841784204	8.306093644181647	5.575092561207599	9.487172504927132	5.915201637058117	4.616028881617836
6.483662477761591	8.284134232222266	5.578452316706428	9.473038635090004	5.916649158319944	4.608250688807244
6.43259914359317	8.258518413111556	5.5799860093907245	9.458151674995372	5.916947862062103	4.599598819631219
6.380638074980318	8.228446807730228	5.578908263858663	9.44277408465231	5.916238821618571	4.591340142121682
6.327592184693591	8.195364520591339	5.576702425794719	9.427465468068311	5.913725361402016	4.582610830396173
6.273724209495461	8.15897526945679	5.573543365564955	9.413404709061044	5.90900884532847	4.5718418496640405
6.219614944635092	8.11949630157557	5.56956270462104	9.401082730164498	5.901175177664749	4.55959427878428
6.1653777974728525	8.076635787474194	5.565174474955693	9.389281999175143	5.891759582469856	4.545311647239005
6.111084877509079	8.031443744627454	5.56040114198939	9.377759813853224	5.879704552329378	4.527383714051935
6.056091221342292	7.982949108915754	5.557538827304691	9.365868917096607	5.865253712465589	4.506202785683355
6.000227836089419	7.930870578163096	5.555766896326082	9.354164557730453	5.848526210710181	4.4835726279223245
5.943078734362576	7.876264566999277	5.555227751451293	9.34273117441871	5.830488112450989	4.459846633940892
5.883690471069718	7.819798859920537	5.5561915584543495	9.332763725126364	5.811537659900729	4.434910442128637
5.8231543892832915	7.762273858494458	5.560046320057855	9.323565935715422	5.790284405003396	4.408108393566222
5.762689958486601	7.701920600737027	5.566242140601358	9.314560303093167	5.768209214697173	4.380652652750247
5.702527992070179	7.640694938663905	5.574343017213224	9.304990596124275	5.745030349931765	4.353673572818302
5.642123491985679	7.5787544077724505	5.584503004149907	9.294830267342771	5.721085417535779	4.327022330557795
5.581429589512812	7.516580652506861	5.596419775070362	9.284624280782126	5.695638869275127	4.30128814428174
5.521080599127611	7.453057772015298	5.609459400486039	9.275055902409608	5.669080181530348	4.2765201052355994
5.4610715221528885	7.389247265995334	5.622723514197336	9.265365734054015	5.64259103711834	4.25247989888764
5.401710588841154	7.326365686048746	5.63740058353471	9.25511195442184	5.6155640582743995	4.228785266164083
5.342724754004853	7.264817083947338	5.653217619152894	9.24475353569915	5.586875453205878	4.20470014604781
5.285527489239629	7.204643660212304	5.669418719509544	9.23415039574391	5.556118878214575	4.181270261350061
5.229704998672061	7.14534030514725	5.684800586857659	9.222463955996488	5.524264705718091	4.15848890831735
5.174485869918002	7.088237194223299	5.699527756011133	9.21031289509496	5.490447510319834	4.135583093765598
5.1204109666127495	7.033414523570665	5.71471639746743	9.198507080201159	5.4555497293728505	4.112280953705729
5.06763755529996	6.98032965865606	5.7302887303751975	9.1876140016987	5.419814915290464	4.088148127812082
5.017276499293019	6.92987764799944	5.746964964659553	9.176896641694833	5.383268795057383	4.063023460653355
4.969021330032137	6.882238343439912	5.7634570088869514	9.16479343961466	5.344898091398619	4.037361440443778
4.923143708057257	6.8366785597442	5.781055063484719	9.152246210439339	5.30237192917448	4.011113315524684
4.879829141251982	6.792376866245455	5.798437659280125	9.140365647771057	5.256725933534464	3.983873738092126
4.839612743575442	6.747952576415958	5.816111221673662	9.127790793626804	5.2095281175678965	3.9558501694793904
4.802663598385369	6.702919442767668	5.8343660453937005	9.113888995399583	5.160020331151671	3.9256517958418202
4.768857696187973	6.657758378907632	5.85316927702162	9.099492348299147	5.108659253465024	3.8937523105925065
4.73847142936378	6.612810481528958	5.871524728685745	9.084345761094115	5.056204089128991	3.8604824104881206
4.710467469520826	6.566053119783851	5.888535089356983	9.068687172686143	5.002721676128452	3.8264856672141985
4.685180885106422	6.518462976395091	5.9036261070392815	9.051450915788466	4.948745553531579	3.791716658875542
4.661485722258757	6.4694387142355	5.916886189207761	9.033374756578313	4.894324163313783	3.7567554803868797
4.639358669091847	6.419617729180127	5.929422453528895	9.015714619741342	4.841355483185648	3.7216980149011123
4.618897677564367	6.369291732767996	5.939748272785093	8.997469136901119	4.791876226414213	3.6868908958166076
4.599338527107151	6.318620954374801	5.948877291534277	8.979105150026035	4.744739043794055	3.651793337140729
4.580207877391003	6.2674850914987585	5.95725184779922	8.960926806623297	4.698645945086292	3.615769976235382
4.561700934466439	6.216839616593572	5.96285270889253	8.942438546423446	4.655127094619003	3.5801970908263363
4.54412926834356	6.1657358597055385	5.966814161645485	8.923787339703253	4.614032963862091	3.5447046198683974
4.527981944648466	6.114412669487303	5.970667405593866	8.905122780990828	4.575044012730112	3.5096125101900597
4.5141719114380425	6.065623012922661	5.973828892238698	8.886409256402567	4.538149121062555	3.4735120293029356
4.502657623466214	6.019203334648953	5.978400229882749	8.868525929228557	4.502920884321452	3.4374548034119345
4.494267544449328	5.974471477578932	5.982750979566976	8.8507207050748	4.469425589733518	3.4012997742461146
4.488531893378552	5.93151029345486	5.98642782748358	8.833243501055582	4.436914012054035	3.364728798242239
4.485111025992171	5.8895913627982655	5.990263882504883	8.815945865672816	4.403193090825872	3.328624019632856
4.483805236886197	5.848814101454775	5.99396237664856	8.798045488175909	4.369622666628894	3.294473578165093
4.4845508765798625	5.809940941911583	5.9963282971809395	8.780849638961714	4.3375598988924216	3.2621668901982996
4.486895331782221	5.772397325620262	5.999031959707927	8.765489258962551	4.3070598461889	3.231727365222986
4.490062500731686	5.737228365571567	6.001706636851914	8.75152342179644	4.27747068415519	3.203283444691719
4.494518013642195	5.703522584495567	6.004076217903784	8.73844014356017	4.248704862111777	3.1772137797430897
4.49982205498625	5.67056941465644	6.006858189495542	8.726169793044996	4.220336757596853	3.154328291981967
4.5054403975059225	5.637824387558863	6.008137299229259	8.71570603544594	4.193094212326045	3.133606433446528
4.51088849357265	5.60590078034922	6.0094269596362455	8.707242436330759	4.166859169367521	3.1154259141755367
4.516422754098919	5.574562072722469	6.0115178816924155	8.70150375928927	4.142783558108396	3.0997093337603774
4.522504592175132	5.544748616939247	6.012952593372617	8.699264786588037	4.12293757317358	3.0853899357455177
4.529167022765794	5.516933147616257	6.014280420404003	8.69954104426571	4.1062230043622	3.0712477172536876
4.536282757844065	5.490036034181725	6.015749538526882	8.702155360938159	4.091085632531313	3.0577692484241243
4.544484844125689	5.464243479447256	6.0174995601219035	8.705973717824715	4.077664785346663	3.0449542699955447
4.553271155319503	5.438864822130345	6.018749013779813	8.71159522465784	4.066882780061668	3.032739809655881
4.5611314418010105	5.41535682805311	6.019634064583483	8.71968291303999	4.058743579043774	3.0197034445955415
4.567871112690486	5.39330735048158	6.019275168403189	8.728961775115543	4.0537994055523905	3.0052993366832244
4.574191842031727	5.373006807776498	6.01846346467657	8.738827905593313	4.051857591470305	2.9903385031129757
4.579807644483503	5.3541557454654605	6.016992044196052	8.749814869078776	4.053467136587319	2.9725151144875053
4.584760510388148	5.337046281135198	6.014983670240947	8.76055814934906	4.057486705359834	2.952306787681207
4.588881620272518	5.31983928391881	6.013667376915532	8.771537917872086	4.063153630744718	2.9294993657007833
4.591938034632636	5.301582179233571	6.012439232197958	8.783890855833214	4.070190463167223	2.905310891258602
4.595106533659264	5.282892425188497	6.0112311908479885	8.796861600388349	4.0788012568093075	2.878986066746159
4.597977430223356	5.264273264941392	6.010207860520722	8.810753352025221	4.088891677141482	2.849024420189296
4.601359503651284	5.246243232523128	6.008960427231997	8.826653642177906	4.0998779521753415	2.81650542455028
4.605891148610048	5.227947667100268	6.007196442103864	8.842930294401334	4.113006040081676	2.783892041011948
4.611876503419199	5.208085793341181	6.004872109293174	8.860492926291656	4.127844768162468	2.750876137634155
4.61879966596955	5.187603247457279	6.001468969706931	8.878818285951652	4.143585471793078	2.7173014935622386
4.6260370275606855	5.1660189197204325	5.997035298273011	8.897032934658755	4.158749180929912	2.684631577745155
4.63371540466437	5.143065522906233	5.992053288429356	8.916319394090962	4.173561881169272	2.6535249917032946
4.642244920539148	5.120100231119512	5.985471161300026	8.93635908826033	4.188434284473751	2.6246653514036598
4.651239579721768	5.0978889335559865	5.97637988953437	8.956442555175267	4.203884393011156	2.597158809875965
4.659788558726912	5.0760936069994775	5.965571559789623	8.976734522563886	4.220745075133845	2.5720136557637447
4.6671404672884345	5.054450966816219	5.952697027361895	8.998449668673796	4.239976772619314	2.550475439464102
4.6729601615591205	5.033457616020359	5.938497684925412	9.020170142744844	4.260333566789473	2.531253455221183
4.676465395624865	5.012596955329627	5.923464266566944	9.043568366109488	4.280058953907765	2.5127204152814486
4.6782830904131	4.99367103020052	5.9082053062077	9.068060967678754	4.298966679011378	2.4958077791012485
4.678768338260876	4.9753804267297195	5.893025789487688	9.093234229583127	4.318092687065157	2.481336228058433
4.678821175013819	4.958412690543088	5.876831805854201	9.119002929078126	4.337907483625332	2.468169386685522
4.67790105870611	4.943011837098465	5.858616128534531	9.144462270972236	4.358384248326473	2.4546619126148874
4.675532131930411	4.92901912998319	5.839859870548919	9.169098742571851	4.379780749009666	2.440206340624669
4.67228901134933	4.916665312811148	5.821276225982498	9.192421868158727	4.402320837509674	2.4256184035812947
4.668998354994143	4.906244914154502	5.8019219417255625	9.214970457964325	4.425451947456485	2.4100616501133327
4.665276136706198	4.897773765619011	5.782497599235076	9.235908051076759	4.4475384329412835	2.39278403221426
4.661307999109476	4.8906135462397495	5.762971941761515	9.254898853478926	4.469805938757558	2.3745205941413112
4.657408428577584	4.884559139818452	5.742543205642355	9.272166677881675	4.493552876647703	2.3554357144980913
4.652851609960241	4.87843283076057	5.721992609853459	9.287978885355717	4.518524664481361	2.3346680892491083
4.646127821973881	4.872144562871206	5.700127868632471	9.30306024396542	4.544341818583807	2.3110532858153707
4.637199193379995	4.8658480770002965	5.679461285109643	9.31786921133855	4.570641722109047	2.284820000645859
4.626715566729474	4.858839205711878	5.6592673196586185	9.332068926269201	4.597117561168733	2.256924506946773
4.615535114942168	4.851114914593714	5.639617714691443	9.346234219395358	4.623348865369562	2.2268566200164126
4.603621752282707	4.842465719827791	5.620515470737155	9.360427510085083	4.64810508508753	2.1935217972257655
4.590581011613521	4.833293068505035	5.603037892057436	9.373461125138903	4.6714418445927075	2.157948888742392
4.577175867390735	4.823540712184769	5.586779230607118	9.385871192498625	4.6937009624494035	2.1203072417352073
4.563891303871171	4.81277657499084	5.571875642423137	9.398663022560571	4.714791301403509	2.08013980984378
4.5501742024986935	4.801994120947406	5.558206553816123	9.411495798412151	4.733863096201084	2.0370227092575934
4.535933854371335	4.792417998116051	5.5452987302726475	9.423418930974423	4.75169495229374	1.9917390037105003
4.522730962587313	4.784574048029499	5.534421288673619	9.43245035442123	4.767833576368964	1.9450199306389848
4.510898749362618	4.778149041638144	5.523287155916602	9.438930588875104	4.78230132250931	1.8971306025369585
4.500455107103801	4.773766309500369	5.51287177103488	9.443023888248733	4.793549684936925	1.8487173957170502
4.490147349203154	4.771313798741868	5.503189444534682	9.444132086613338	4.800167783916735	1.801075791637119
4.479696010620882	4.770056565013694	5.494086273032963	9.442409459170515	4.803465133207724	1.7551822637756258
4.468974858239322	4.770127855963519	5.4857153913595225	9.438662778192034	4.804204395518137	1.7099201331133353
4.457510374538622	4.771281966056419	5.477580972314786	9.432117393551712	4.802543422354021	1.6648400358682807
4.444982611922577	4.774357615910575	5.4693104869336935	9.422138974139516	4.798495245051506	1.6208503025606111
4.433024972147022	4.777670239587982	5.461621786804355	9.40920157410685	4.792174464197981	1.5791748945861852
4.421826405754469	4.780013482245169	5.454376845668897	9.393801896615175	4.783546404347629	1.5398491325000123
4.410198555173589	4.7815872985665795	5.447303054984315	9.377813839784118	4.772432895520418	1.5019234714919494
4.398430693188094	4.78297567675729	5.441638716641721	9.359835412813196	4.759035266048651	1.466575458872808
4.385883404762041	4.783172955991725	5.435997928303517	9.339863491485223	4.745238156363647	1.4325596519823358
4.372946696924587	4.783296081066458	5.43045623038617	9.318652166102638	4.732351043618228	1.4000647253892848
4.3599252108454065	4.783228030498769	5.425489045502916	9.296432173497838	4.720867020157513	1.3682930282737789
4.346845545336248	4.78282502210077	5.420064578910321	9.272757765083886	4.71003991455542	1.3387503980854372
4.33400351029031	4.781580450010141	5.414566094666069	9.248347717436532	4.700325063216728	1.3129902422546988
4.320893808343535	4.778714058044072	5.40920620858795	9.221900484489526	4.691153469712353	1.2898267302792776
4.306595179608288	4.775391786141703	5.404348454346615	9.194216119016334	4.68160815147589	1.2670437606906835
4.290257112862703	4.773387986148877	5.4004230528765245	9.16524569904826	4.670831533058768	1.2447955664688304
4.273305866044443	4.772076410765143	5.397559766871657	9.13465983653534	4.660443293296546	1.2239721241218817
4.255602683842953	4.769540615958733	5.394602314228754	9.10454869690028	4.651678343222269	1.204037796827069
4.237665489315554	4.766546350706306	5.3930666094732915	9.074523717395119	4.644487860465101	1.1850911051805255
4.219110004834064	4.762698125941613	5.392642641856224	9.04353628484712	4.6384125943077725	1.165711770345432
4.200752582623811	4.758620411550458	5.393864611539723	9.011491336898168	4.632605939531435	1.1463053686468248
4.182383309971012	4.754579883635569	5.396436707169179	8.978943965608371	4.626718620642646	1.126546425301857
4.1644819633313555	4.750749697934293	5.399901472973964	8.945457275198438	4.620200996638254	1.1051756365603398
4.1477988250102005	4.746700741128337	5.404536178141323	8.912397239070849	4.613782032481986	1.0825149004499333
4.133919563611736	4.742188712268623	5.409698854519359	8.878756980254709	4.60903316944133	1.0602289545306476
4.122904378383642	4.736123640680193	5.414465842219117	8.844460490905963	4.606767568044586	1.0374048627064947
4.113871031191048	4.729289268766998	5.419063490887963	8.8112742030999	4.605146700926519	1.0142152495790715
4.106264846295196	4.722807053705083	5.4247803671596655	8.779019405570825	4.602640579436044	0.9902975039521826
4.09971609691858	4.71565516436	5.430815342044197	8.747463788916432	4.598646819333221	0.9661211522145068
4.094303616465877	4.707539807717478	5.436158036432146	8.71788198441526	4.59179990539911	0.9430963790212368
4.08942911685442	4.697585914887139	5.441369102968904	8.690115491594554	4.581987495419539	0.9211113541251332
4.085460270248839	4.68624291176723	5.445669737173687	8.663421202921652	4.569987216956918	0.9000835530182321
4.082231570050727	4.6726778701017535	5.44966896376786	8.638431959311168	4.556021713835882	0.8802357264192675
4.07896775518695	4.658315995009295	5.452413829782182	8.61528244714117	4.539222429544725	0.8621253793174726
4.074133471025998	4.643857703668289	5.454651088704003	8.593435283028786	4.518628664182574	0.8457827146972605
4.068069926421843	4.629382277010798	5.456182322938163	8.57296703326351	4.4937516662630825	0.8322376394824187
4.061847881852123	4.614549408746031	5.456771959344517	8.551981525909685	4.465027478447586	0.8210292146783855
4.055752812861846	4.600045398289195	5.454719458173235	8.529875291436328	4.434475927356221	0.812384076037681
4.049795605856903	4.586654748186325	5.451848100795681	8.507489142311995	4.40289836326825	0.8059582261076303
4.043684960516519	4.574668915318403	5.4484097221240715	8.484424569219266	4.372196863683033	0.8014871841146902
4.037263857757431	4.565042078131041	5.443339246879515	8.461532269924373	4.344201308803713	0.7988995122079312
4.029326823720571	4.557303277539261	5.437292445192734	8.438246175236928	4.318187792903717	0.7980426424452598
4.019619560160736	4.552347002551821	5.430249641604795	8.414342388925093	4.294305116036388	0.7985728564634087
4.009242687547922	4.549497337844745	5.422777359793699	8.389184361120503	4.273281780746607	0.8002883505274176
3.9984064038380387	4.547565963140868	5.414281103687566	8.363375384800818	4.256031072179889	0.8033113129286549
3.987393417879188	4.546057095481441	5.40474199939344	8.337454554247731	4.242912626061063	0.8077130044146832
3.9750743997486486	4.544997343019608	5.394285311287251	8.312408043628682	4.233762688689031	0.8136438546090816
3.9615122387373245	4.54336727207532	5.3834012407416845	8.287468886883447	4.227159781593243	0.8210306647817445
3.9466825928926097	4.5402959744994975	5.37048191334434	8.261781161053145	4.223422122850002	0.8297694267293594
3.9317035220508476	4.535550939930595	5.356723906803999	8.235809917977821	4.222545796383497	0.8392548901401282
3.9172076421826105	4.529728601527548	5.341771846528488	8.209768127371158	4.222436522934253	0.8487151369641155
3.9039148500028094	4.522286841631446	5.325588875906282	8.18423780442972	4.223691627398145	0.8579905772356125
3.8916197625033484	4.513411177703877	5.307515976015405	8.159285637269388	4.225834886689668	0.8678760128236094
3.87985421801128	4.503082779257904	5.287954514123385	8.13473266139067	4.229239094126815	0.8780740362889579
3.8685291699135544	4.492351773644414	5.266473224880118	8.11114013221941	4.23357753391439	0.8881642289789542
3.8577763740811006	4.481925543329412	5.244270650743543	8.088610978541436	4.238388475540339	0.8973996491316139
3.848320728036572	4.471399917364353	5.220943620956426	8.066511142379447	4.244549740308696	0.9055629497684741
3.8393596839674884	4.461200688437045	5.19613176621959	8.046162301269586	4.252043155265987	0.9120624059805615
3.8315313571366687	4.45253396193378	5.171207773426693	8.028058164292107	4.259579763447415	0.918069366608222
3.8244491163161145	4.445050984896131	5.144675874080324	8.010165780905211	4.2668776134653195	0.9232305222175428
3.8177355550193566	4.4391626686416705	5.116251399820768	7.991591569866084	4.273581015941232	0.927538810083808
3.8112057467510487	4.434157357385317	5.086690347416793	7.973232461867299	4.279925403433272	0.9305972124744366
3.8051108451059203	4.4298550758843325	5.0566623650968054	7.954737348792509	4.284890966089599	0.9317605626366847
3.79914011279447	4.427668320378944	5.025598309754744	7.937010604780513	4.288111573752864	0.9311389439175968
3.7930400722058053	4.4271765196005095	4.993156447489771	7.918718457390733	4.290140786592713	0.9293725776451058
3.7875902230604876	4.427331735503219	4.959124453412433	7.899620145425582	4.292017285198512	0.9272774354369013
3.7815769640880386	4.4286217914372035	4.923012404244187	7.880045875438023	4.293338682521664	0.9249695536950939
3.7759757812750636	4.431515321932757	4.886545303709145	7.859394698391746	4.294408047161603	0.9225008955878522
3.76977261992531	4.437047438384201	4.8485930608883665	7.838014331915153	4.295296526873714	0.9189856508709833
3.7629122041068004	4.4447628930350955	4.809634496444772	7.817396857162497	4.296460302525958	0.9153935670569255
3.7548907347855383	4.45363045701386	4.770432433867197	7.797864999377187	4.298794385717967	0.9127239523297483
3.745529934627428	4.465235999645398	4.730502173760709	7.778406723488653	4.301463949435359	0.9110296393609383
3.7344447933503107	4.480167412923845	4.6902235980418805	7.759045439141975	4.305954979546287	0.9103976599991281
3.721663973369172	4.496835587019157	4.649282773225036	7.739369153459273	4.311788872534899	0.9103852346585357
3.7075587861382306	4.514986466602808	4.608525960837077	7.71953249627596	4.31714152559583	0.9103427309572796
3.6916270256437884	4.534664015820544	4.567154984123188	7.699660175566419	4.320152299094208	0.9094804384954933
3.6741197920441904	4.555685547240449	4.525934496213642	7.678565393954461	4.320796118994973	0.9070251457913081
3.655072661377694	4.578268638699089	4.483746065255393	7.655567664013057	4.319970849618365	0.9045117101341631
3.6356881119309485	4.601831043863429	4.441574610065397	7.631573637863267	4.317768602524267	0.9030477089781987
3.6161624700820605	4.625211393156198	4.399972907081592	7.6065939117054855	4.31504165674925	0.902014904640118
3.596278402674238	4.648290527250838	4.357482931862338	7.580141255116221	4.312450961341934	0.9006907426521478
3.5767650786957645	4.6702888517644	4.3153063070601965	7.553316663517947	4.310032137098477	0.8994387330672908
3.5584321888099084	4.690789572866916	4.272969698829405	7.525664536685333	4.308031967409331	0.8982265680164763
3.5414471921454505	4.709750639613967	4.23177331218373	7.4967368994717045	4.307205122386048	0.8972184642480647
3.5255767769639497	4.726603678347996	4.190457700763857	7.467176771111813	4.3085962911505575	0.8954122708801846
3.5109093149425843	4.742551742382064	4.1494251147433525	7.437251692658782	4.313943998514185	0.8933489663327809
3.4977868555281635	4.757116704429182	4.109170577175055	7.40730811315997	4.323289620615725	0.8919433648359099
3.4856149843521744	4.769623552391349	4.070499249834874	7.377776738019816	4.335080442254742	0.8910542654927156
3.473786909910407	4.7790496119835355	4.0319819892282265	7.347287136339949	4.3499116351013285	0.8892401119441318
3.462387926789235	4.786104750826582	3.9932580007786647	7.316008753468294	4.366908228072232	0.8863271661125987
3.452237609559099	4.7905869739720135	3.9553897874071913	7.284522861057882	4.384336977330666	0.8832716115786159
3.4433265530931907	4.792862844912608	3.917787932521259	7.252952614656913	4.402018870774552	0.8796950819100373
3.4350676860703064	4.792650274206283	3.879994824402495	7.221787419025464	4.418797690455943	0.8756192801888605
3.426637174362057	4.789955111534286	3.841294417559533	7.191838228899622	4.4348227171796335	0.8712698612928693
3.419086524986704	4.786510951150324	3.80312163792737	7.162761998807572	4.450637662517369	0.8681303236871969
3.4117656618044636	4.781162205802661	3.7658878538644767	7.134076552330465	4.466336678681037	0.8657006491701098
3.4051209928917365	4.773368482901827	3.7284697239897406	7.105253155969868	4.481946909718448	0.863325338193174
3.3992654271671747	4.763864488367163	3.6905416181009083	7.077685530567213	4.4983659266230065	0.8607423670492322
3.3944093239520656	4.7535483850051286	3.652769817765748	7.0523196009284375	4.515932561799718	0.8580374218869598
3.3895519787897053	4.743009829921649	3.6146233620334622	7.028146452760716	4.534067901193598	0.8559125128675964
3.38468345721518	4.732235510446323	3.5768812041378877	7.0054372781566	4.553306725203056	0.8545851640548938
3.3804756971743584	4.72106397136131	3.5393023459215573	6.983889172878729	4.5739058398555485	0.854835632599378
3.3784329356709497	4.709824673073817	3.502428959503539	6.963563519360418	4.596278732699213	0.8567503209214751
3.379495978621317	4.6982308129761465	3.4662919339235416	6.944164479556528	4.619111191279495	0.8592250438344142
3.38267619850501	4.685704719990938	3.4305500022666515	6.925408383830312	4.641270327393297	0.8614875219569498
3.3884596244833824	4.672917703111741	3.395081613814525	6.9078774720495115	4.662780591018228	0.8636393564594345
3.3964632278197526	4.66021537707304	3.360058386338481	6.891394102124483	4.682864619256482	0.8660837611154522
3.407420794454666	4.6468191768806895	3.325530305450511	6.874472664714965	4.700524687661076	0.8687606855002483
3.4210628390582145	4.6323958905447045	3.2914015343143417	6.856764985976115	4.714888551127107	0.8719597935312342
3.4380355120679913	4.616711851643338	3.25785375092151	6.840076174442647	4.726088122542741	0.8753373091065817
3.4581289347491833	4.600130174722102	3.224591174934135	6.8235836943678505	4.7361643375059055	0.8783077468490628
3.4795643956220292	4.583189650441495	3.191896267678552	6.806503529773918	4.745159051567218	0.8811186387382264
3.501016550004389	4.5654190049765875	3.1597740694747483	6.7885224884038795	4.754023133395976	0.8831481013056393
3.523128265157349	4.547347581613768	3.1289663516286925	6.770138759297084	4.764037473321353	0.8852107632552082
3.546431925792554	4.52834791989452	3.099375868047344	6.752464724925023	4.776455025897317	0.8873966738900798
3.570735826534812	4.508838391430565	3.070828106226708	6.734899043573676	4.79043014541334	0.8889471394858879
3.596167924129993	4.489052132621888	3.043642438438365	6.718205453768819	4.8057331026050605	0.8894987323240506
3.621969729530913	4.46884011741423	3.017626620959898	6.702437989534475	4.823420314379503	0.8887343444754738
3.6483545273129474	4.447140631528853	2.992538045459883	6.687747273935771	4.844511809005916	0.8864060354821801
3.675383370040661	4.423671093381919	2.969252817204473	6.673028774315505	4.869911616389856	0.8821070584142983
3.703603955263214	4.398063677282558	2.947272314058693	6.658707114301389	4.897559494270605	0.8751614258100189
3.7338976120152463	4.370086378557284	2.925873914706905	6.645898283013138	4.926231731375695	0.8653173620659813
3.765584910879593	4.3389382630450815	2.9045169740112167	6.6347664990470125	4.9543346555900145	0.8536760998479347
3.797505093021424	4.305416988592003	2.882988383858453	6.624536949576016	4.981495583907468	0.8416426798973096
3.828813363520801	4.270029765964112	2.861357936974333	6.614337078531863	5.007892673954753	0.8295832635681784
3.8596976562353644	4.233799669352102	2.840414281238136	6.604357434761317	5.034704414905156	0.8183922943649724
3.890797440212714	4.195714040266011	2.8194856436588682	6.595166116352013	5.063644617698839	0.8087344402822492
3.9222033679979638	4.1551185942987745	2.7988079415306015	6.586791143531821	5.094085505357877	0.8006658637974233
3.9541800474898325	4.112970006627567	2.778141526700027	6.578372219913275	5.12516663816496	0.7935108463834595
3.9864954567002933	4.071050149327949	2.7566402868370923	6.569970621024902	5.155394391839144	0.786861591645388
4.019685120582965	4.03011352430253	2.7351993243581054	6.5617197726807825	5.1849358774090755	0.781835545207421
4.052700079761189	3.990448365886443	2.7144297696540405	6.5517901403815655	5.214506464804124	0.7785372979298422
4.085896373630259	3.952830476533729	2.6946617005269298	6.540852322787909	5.244727714477075	0.7766443562141803
4.118938639481709	3.9169605498526705	2.6754446261315072	6.528613761747964	5.274732257656939	0.7747802758917732
4.1524094374911265	3.8837908711334173	2.6566642229015804	6.515351564809203	5.30300717656348	0.7737086009448908
4.185823421983711	3.8514493125625844	2.6379234207795785	6.50098952431737	5.329168302558511	0.7726433678903901
4.219319536211638	3.820982792039467	2.618910077384275	6.48484257384477	5.351411599303984	0.7709646477966912
4.25278828759293	3.792232118360661	2.599672968117993	6.467241155915406	5.369043604432133	0.7681416016721185
4.286320093374619	3.7658234143273535	2.580857205799756	6.448655264229926	5.380846173214375	0.7652608706650847
4.319624152463216	3.7412721252954673	2.562715303516257	6.428597853384844	5.38720195424578	0.762785012484164
4.351762170732084	3.7178090620232704	2.5446986596486663	6.406580166853576	5.388382873645952	0.7601769741932152
4.383626747991126	3.6947066887396383	2.5263188214586503	6.383812142068572	5.3843937980074745	0.7569812495576713
4.414917379842598	3.6724466451063766	2.507604762167778	6.359248796204162	5.376378258579087	0.7529590816609111
4.446641241645918	3.6511997064713984	2.489277178443056	6.3331448068621246	5.364346986406289	0.7482338893871099
4.478207858582757	3.6290477922303412	2.4711558255572315	6.3052483351234745	5.348911942788747	0.741526684010481
4.510203900521011	3.6081712674921156	2.4521761069243335	6.275498357435102	5.329295302854616	0.7336193871163121
4.541412023042384	3.5885228104447116	2.433597436194933	6.24497535043676	5.305887918488808	0.7246518460533613
4.571608420439035	3.5708348690393157	2.4154213710753636	6.213290144025673	5.279646618245257	0.7150275330481632
4.600230521633363	3.554722899089581	2.3972332947251003	6.179620834673267	5.251662529704994	0.7055044145338059
4.627511395926052	3.5397144056334326	2.3796861640358546	6.144238636800567	5.222976203656103	0.6966481177634007
4.653108704283164	3.525286791155579	2.362791252552467	6.107688088225237	5.1948368211352	0.6877150824737004
4.67652280981685	3.5124939931254615	2.346593260328389	6.070045724227105	5.167704319017079	0.678725849024614
4.697154820492864	3.500329498181301	2.331767736630776	6.0318631627727655	5.141325688059484	0.669533308389576
4.7141258415950755	3.4894169100036043	2.3175486360447706	5.99405915715761	5.115972111677698	0.6607565892948688
4.728004688542002	3.4801315272906175	2.3044947153183353	5.95585318004443	5.092550331024077	0.6527458873234333
4.73849526182915	3.47139627661671	2.292664939689707	5.918302577907822	5.0711392287703285	0.6456760005994071
4.746247946825544	3.4632378551547425	2.2812546364427746	5.880727557389511	5.0524205587145525	0.639558558004466
4.750879008899592	3.4560774278797797	2.270835547961681	5.843707691534274	5.037973277511077	0.6348027047813414
4.752349276712931	3.449585346005343	2.2614102147366584	5.808623974004454	5.028166701346515	0.6307130548374336
4.750448462891144	3.4439217763239203	2.253130702469331	5.7755502251381365	5.02165050886851	0.6275589737035858
4.744742982481515	3.4394051424847687	2.2461699496780767	5.7448740614567715	5.017034032851308	0.6264228457239707
4.736341163008656	3.4346845795717695	2.2408275841528384	5.716546317138907	5.013680075811582	0.6265838526239615
4.726341204179614	3.4310633857375645	2.2361269485269593	5.690847766461509	5.010634553255759	0.6276278424608888
4.714786048330521	3.427168778970783	2.2318361602403867	5.666828212198414	5.006883200846664	0.6287141653595145
4.7011144268305225	3.4237937545660864	2.227122135596897	5.644994824949804	5.001650518345512	0.6296611169699857
4.684974305303227	3.420267684046672	2.2226903518731844	5.624735820503864	4.99488618788431	0.6312135785271755
4.6664836082313785	3.416960494434072	2.2198269569995	5.606093623250843	4.985979243442725	0.6347044865137008
4.646637615868849	3.41468790236272	2.217442885926544	5.589008003622849	4.97244453464727	0.6396200342085121
4.625108565582836	3.4137492888887873	2.215400655372089	5.572818384793081	4.954366927501745	0.6453713535926602
4.602035026260066	3.4153400214824803	2.2128075630124835	5.557794187086481	4.930878956101699	0.6511866209162411
4.577611539159192	3.419209295924027	2.2100054826675426	5.5429401380646555	4.902139105668075	0.6568839549037817
4.552376813342999	3.4254393927283364	2.207227248376342	5.528632082428143	4.869783609716592	0.6623715231171565
4.527051143365275	3.4339096204968373	2.204951383503689	5.513626770441681	4.835069328823755	0.6680194614327177
4.502123077136663	3.4450060389338724	2.203049794578319	5.498752125512893	4.799199277777844	0.6740274201417422
4.478060551487609	3.4577023239778133	2.2015730816938426	5.484183763135913	4.761935749699408	0.6801630395142579
4.4547935211577	3.470978290960432	2.2003968950578265	5.46992229438882	4.7233421216173745	0.6855573453303143
4.431505593339508	3.486248927634349	2.1981903871327333	5.455395469901896	4.6828023045456595	0.6881690511552123
4.4079856656935945	3.5027512547127455	2.196026960027968	5.4401277775924	4.64137680115601	0.6876502587117292
4.384231943373552	3.520015664317334	2.194731641025077	5.424638862377076	4.599073157068639	0.684818938421057
4.361072008292894	3.5367741819817016	2.1943091745020946	5.40887681485304	4.557597766113364	0.6807787112473176
4.338058784265832	3.553323711118235	2.1942981717087338	5.393198486296959	4.516695300853858	0.6745490673734942
4.314641808878286	3.569288456776599	2.194458921944847	5.37773960035273	4.475853727279494	0.666559443394489
4.290392063749441	3.5848339401616314	2.1938754338872317	5.363320880636647	4.434926192110254	0.6574414385509433
4.265423668761509	3.599482875139901	2.1929780230091125	5.350696967100881	4.3931731403791785	0.6476141658439638
4.240078785484084	3.6135863316706205	2.1929396498470934	5.339871975503801	4.351837550410318	0.6373731747152
4.214833029977691	3.6283880374734134	2.1936794032085825	5.3304289976805395	4.311070642854287	0.6272054892149341
4.190010820763494	3.6428271687472282	2.195328707131035	5.323321862102089	4.271905563607038	0.6181959252524172
4.165718172145052	3.6584195489701306	2.196734414182503	5.31868702326654	4.235393779778798	0.6106344193416804
4.141874479101654	3.674982449326689	2.198171236310762	5.316348561647267	4.200953940239148	0.6053532072015904
4.118147502130264	3.692645899915601	2.1998202502974666	5.316237966993419	4.168985319405116	0.601905553333369
4.0957245173207415	3.711778997877237	2.2014646546274226	5.318098560341849	4.140313693059355	0.6005153039558824
4.074667545621138	3.7325397167044954	2.2037407325029723	5.321743394879708	4.115018864534977	0.6012303223924422
4.055788745506171	3.7553222909831256	2.2066597257740694	5.327185091852487	4.091771979598881	0.6038612222994286
4.038816550361163	3.7797708570752238	2.210014543439471	5.333117989361531	4.071474601018095	0.6079890504024139
4.023817996617126	3.806828610489399	2.213121533724029	5.340095520161218	4.052591934807743	0.6139882047971035
4.009976386472439	3.8351253797470743	2.2162254780751875	5.348559459795647	4.035314168906211	0.6211485717174399
3.997746938099981	3.864605058542364	2.2195795415100705	5.357844339859887	4.0194237648392726	0.6296920256598237
3.987084848523291	3.8936719587460136	2.2244976212249137	5.367598146780904	4.003864339661502	0.6388599204890364
3.9785358675028872	3.9217903260852216	2.2301827543874246	5.378405652685961	3.9879153255047832	0.6464830196093636
3.972158866176142	3.9487157134637227	2.2364078184347562	5.390730814279579	3.970694825555479	0.6521844255770792
3.9673671840588236	3.974721145694253	2.242850940359255	5.404254048082981	3.9507250339644386	0.6568515819050351
3.9633013004635194	3.9996441460838583	2.249419119476318	5.417738718367683	3.9269616882593903	0.6608467151526354
3.9590088014169837	4.022774681264542	2.255536782664768	5.43130657556547	3.8999994742484274	0.6644666447521315
3.9545434787266265	4.044047676404318	2.261570408237101	5.44496496078457	3.8693535791240716	0.668144149277843
3.9490071749381896	4.0627735527673625	2.267901939955631	5.458058749868725	3.8351007705791402	0.6722907793446593
3.9428343854058046	4.079448852489252	2.275008765221883	5.46992597040186	3.796950292865846	0.6772103025474026
3.935542017426924	4.093917758473474	2.2825733925003235	5.480353455407327	3.754776760133288	0.6819457326412302
3.9269863431495056	4.10504414985251	2.2892520112986725	5.489726951196847	3.7077028887566637	0.6872075190598086
3.916961559806747	4.114138373038064	2.2954896591450455	5.497576254618636	3.65683827520078	0.692837899592563
3.9051221838120846	4.121237216438241	2.300799247402395	5.502321364520412	3.6027788697941667	0.698764111738454
3.8916407435395826	4.126483939921279	2.305309969249965	5.504976957494871	3.54643244006019	0.7049411222364619
3.8772316481869837	4.130454705123165	2.30826021287909	5.506144846758968	3.488679686921339	0.7113650760530768
3.861916037772825	4.132111476119744	2.310132522078818	5.504829251948203	3.429881663077022	0.7181464368235153
3.845948681023415	4.131911514409272	2.3111913874138668	5.501047360100299	3.3705469785359283	0.7253808765142993
3.8295418708864775	4.129746025936102	2.3120786350626332	5.494825561865519	3.3110634241973256	0.7330310193349641
3.813090420571057	4.125991767452632	2.311949816520546	5.486224479012534	3.251989580566794	0.739919972325005
3.7965100399845224	4.120783476212084	2.3103376451626625	5.475467140620145	3.1939323082520965	0.7451378073957122
3.779351247268707	4.114239723123757	2.307797033161573	5.4627252213787365	3.1384344799835637	0.7488146403170186
3.76209019190559	4.105849814395495	2.304304003584583	5.4476996856045	3.0846566106528583	0.7525038098591375
3.7446118373029975	4.094436609324759	2.300006053494698	5.430692375140936	3.033111552212775	0.756637114196937
3.726814065808914	4.080603058553969	2.294759026609849	5.41178098343488	2.9844608306569156	0.760773531032632
3.7079487273121976	4.064531094476072	2.2887008597731957	5.390855044495338	2.9394407430887948	0.7649990840106873
3.6879029367822995	4.047076442184581	2.2824934395910197	5.369426426289798	2.897718165067746	0.7698675325410773
3.666782466279803	4.027503556176349	2.2761293189998884	5.34683032316562	2.8588575495920563	0.7743998237725265
3.644418498151408	4.006719921757543	2.2689749572795033	5.3236200961771205	2.8236142926770493	0.7774891408882556
3.6208706133985924	3.9850684269647316	2.26079654229415	5.300213655504962	2.7915749399726755	0.7808278764718373
3.597092947254732	3.962370980184895	2.2531136894389223	5.276330695614675	2.761887446832587	0.7865010420516474
3.5730749292434845	3.939370728511048	2.245437373135576	5.252090463978798	2.733890297130464	0.794924084001092
3.5480641388491927	3.91582716168654	2.236411646194635	5.227793554853621	2.70826255597446	0.8051345750208956
3.5217190037362136	3.8929811502134717	2.227281778112869	5.203221364146629	2.6848718879993414	0.8164825068117707
3.4945022602805427	3.8700799878627183	2.2177908185166912	5.177973835134917	2.6628136750267206	0.8297690285603445
3.466815954705246	3.846902904390158	2.2083350003088356	5.152478555092718	2.640765067191567	0.8448841923383417
3.438708344264987	3.8230244107197398	2.1989903211777215	5.1264113453262885	2.618067897048216	0.8596959114941167
3.410047574894619	3.8000787593863885	2.1888826406390898	5.1002742760353295	2.5954371434282213	0.8747364036269463
3.3807168004400996	3.7774236827343355	2.1778349872194873	5.073366641447341	2.5726457232614184	0.8905976147771797
3.350799217363476	3.754118672463206	2.1662487646020114	5.046145214121513	2.550411752813044	0.9066695544407954
3.3198651676409248	3.730173972813056	2.1541165600292906	5.01840864508588	2.5293109864348797	0.9214415396441493
3.288710610998713	3.704335432425957	2.141333876856453	4.990645628005303	2.5090653405328607	0.9341900645302863
3.2577240399671648	3.676760594875633	2.1288947452572993	4.962253286454198	2.4898374611228054	0.9445497074146738
3.2276494317846636	3.6471226536788084	2.1157195932031607	4.933554283879696	2.4703215796221456	0.9527658052067949
3.197736398920829	3.6155271042658077	2.1024734920811934	4.9049408909932755	2.4508767836376806	0.9584166403293151
3.167335564127308	3.5831878539356996	2.088450068541444	4.876308641938092	2.430949262475919	0.962527581976665
3.136351058167103	3.5487889127027805	2.074529094704352	4.847411762635844	2.411647745983599	0.9665382976663863
3.1051865464542723	3.5116973720886797	2.061030367628513	4.8185630738679786	2.3922355685616012	0.9692360863717191
3.0746372024718776	3.471309008359301	2.0471846859432525	4.789873991571223	2.372887086779943	0.9704248358229084
3.044920973453526	3.4286907747415003	2.0333365269214507	4.760939528311047	2.3527136288613297	0.9703260524858714
3.016379606011047	3.383346127245834	2.0184878252905953	4.731862809992801	2.3324068352835057	0.9695894018107483
2.988787668492613	3.3365874758131673	2.0029534085980187	4.702218185190627	2.31252102990405	0.9693864444280507
2.961943762219818	3.289126554471881	1.986480061817824	4.672659824041395	2.2937352893762153	0.9706644138720317
2.935329226319721	3.2413889329766294	1.9688191387246758	4.642493903262265	2.276486869852125	0.9725250007861279
2.909333298798922	3.1933597122499333	1.9501158106373941	4.611666946256051	2.2606812149071347	0.9743126987959452
2.885072594701892	3.14492551828014	1.9302972022384566	4.580798890588594	2.24723645275424	0.9753663891952129
2.8631730509633617	3.0984494953377406	1.9088698671183626	4.5500002409839055	2.2350705715485297	0.9750903709207968
2.8428997658585042	3.0537943716017866	1.8863122726688333	4.518848143478987	2.2247641418508644	0.9741911103554457
2.8241627418684274	3.012202569342454	1.8621574219897228	4.4882666363646955	2.2158936262945526	0.9722981228751828
2.80690673187388	2.973298106914534	1.8355790822961908	4.457136712724975	2.2083124002843197	0.9686278465116844
2.7907387085392497	2.9379391098698604	1.8079755714290962	4.4275935204791885	2.200842427909545	0.9641197914097079
2.775397898331445	2.906382602296719	1.7781445905655195	4.399297367377838	2.192453238559198	0.9575171539324023
2.760768234316251	2.8782108781984843	1.7462104156988776	4.371518705132676	2.1822913751960202	0.9495556337973867
2.7471975023927917	2.8532358345946256	1.7134135341793422	4.345424924101978	2.1704273393021363	0.9399196080175043
2.7357263408167762	2.8310617013601287	1.6798800616875498	4.321151867234316	2.157129563750941	0.9281753050767565
2.7256259892662817	2.811397186654755	1.6463388628231794	4.298430996594874	2.142254669596671	0.9147096347963468
2.7161495465155614	2.793522403587203	1.6131117421703496	4.277644222892455	2.1269433288326836	0.9000293418871244
2.7070676778210707	2.7770439640950753	1.5796205390396012	4.259215460128587	2.1110682206626974	0.8848074688839997
2.6984093973377674	2.7623243979646044	1.5468182634579968	4.242402705676496	2.0936334418885103	0.8693102808062778
2.6891306000452064	2.749682102600072	1.5150491848728773	4.228630509180251	2.0752753916657594	0.8540694003704294
2.6791170320988127	2.7381812886561043	1.4837362373727576	4.215484268269331	2.0570533469009207	0.8389073743100972
2.6682515285377666	2.7276613399927534	1.4538689694279134	4.203083406557568	2.0400137303993047	0.8244188231667045
2.657312574869539	2.7182213038899787	1.425973734358075	4.191878466140911	2.024926009208975	0.8095178547007116
2.6462987968022413	2.71028554847326	1.3991397132720438	4.1818659937144105	2.0111574940778887	0.7951980608380553
2.6349712492857678	2.703249184842857	1.3731798016363101	4.172268075093871	1.998648710086247	0.7816814397597736
2.6236616710996428	2.696304943293812	1.3481584791357504	4.162585661338233	1.9857236292120057	0.7682013646462831
2.613026131228126	2.6900616241732553	1.3237085202284495	4.151983531004876	1.9716321267458397	0.7537261147881362
2.60299012680057	2.6852994558909784	1.2998726935749216	4.140767212870355	1.9567366302248455	0.7382495277632228
2.5935141071201118	2.680965066751372	1.276508862961716	4.128540865271714	1.9413010368339343	0.7227814399648023
2.585272695879297	2.6767595259713217	1.2540155265706685	4.11478543947722	1.9256009643633814	0.7063087459886488
2.5780409348377575	2.6728405425082573	1.2320211321757917	4.100164596077238	1.9089085094778326	0.6881576745852818
2.571979090968412	2.6696254977000318	1.2099325578535014	4.085235992713132	1.8917121110379265	0.6676970192350407
2.5674104999042267	2.667034885380085	1.1882959162809907	4.069118199550267	1.8740455057400287	0.6456742718355255
2.56482265627435	2.664365015434274	1.1664108225197274	4.052877836280708	1.8559991480184301	0.6221965709904149
2.5636208405463146	2.6624405538976936	1.1442338293920191	4.037898179881932	1.8384014363049817	0.5976722826814527
2.5641120492241694	2.6611230429049586	1.1216473499574622	4.024190818600813	1.8229444218483417	0.5721908402982723
2.565325878526176	2.6605481885210707	1.098190825691279	4.011443845451672	1.810876083787866	0.5472762263516608
2.568146414964808	2.659832194752913	1.0742417725715936	3.99995185262627	1.802574681937811	0.5221774103735135
2.5725663858491727	2.659251378187252	1.0499982003525692	3.990566660901724	1.7975886835363903	0.4962343499317979
2.578156148956121	2.659183999226352	1.0246519795288502	3.9830745776660152	1.7948076954698173	0.4696055973196194
2.584765572688985	2.659269093271736	0.9989861780419607	3.977510564335491	1.7945338870288206	0.4427194088273984
2.592284686881948	2.6588083446531003	0.9747482301078922	3.973149267565395	1.794725697302579	0.41635439932258694
2.600423125337948	2.658312201735157	0.9506639430447082	3.971114514618614	1.7945123155252536	0.3908559443542252
2.6084094677495835	2.658938112761009	0.9276271918970957	3.970515365807393	1.7944864849866895	0.3663551876572804
2.616487723011657	2.6600213812262576	0.9057685595874986	3.971112460445345	1.7942672332938536	0.3417493332510776
2.625083950073738	2.6612443747668646	0.8850916175805281	3.971328366388252	1.7943064692694617	0.3164051555271857
2.634096043724324	2.6623472308052825	0.8652576383497564	3.9715739240138745	1.793167535424511	0.2899857214274026
2.642621294977998	2.6653900348267765	0.8459882582608038	3.971302930552579	1.7902647845113737	0.2643030545561799
2.6501308272179247	2.669572380782987	0.8283763933090759	3.9695027602587	1.7858130216411463	0.23987845402303715
2.656816154106304	2.674269566378098	0.8121498674309078	3.966966006854032	1.7805797698561094	0.21701885651942088
2.662271213949695	2.6807235784800962	0.7972628230112808	3.9641823243193706	1.773774664673284	0.1954026425995325
2.666136459977818	2.6887695781849286	0.782505811232543	3.9608249370950337	1.7664241440153323	0.17378055241113113
2.6683000626692137	2.6975958911829423	0.7685281963350875	3.955956842170622	1.75858546393731	0.1517994166866332
2.6696926832979515	2.7066107714794367	0.755811085819318	3.9505984754294716	1.7504992931694998	0.1300624273657473
2.6700611982138267	2.7157449980518686	0.7442224061017325	3.94333614131378	1.7429902403336284	0.11015266996488554
2.6683631091040683	2.725234607394693	0.7330687464175635	3.936326032533558	1.7350584333994878	0.091799215949498
2.664945101150183	2.7334438839794113	0.7230557571443844	3.9291483083545424	1.7273428946715144	0.07526742144033169
2.66085136656408	2.7395764574215433	0.7139925125472583	3.9221847048299896	1.7203235406871236	0.05932683634652215
2.6570953543225992	2.7439011612109354	0.7047793131281196	3.915669503667385	1.7147540694015602	0.04307357280473523
2.653281697512787	2.746834251645467	0.696553142969751	3.9096800058330916	1.7111840373208116	0.02730419296224801
2.650632333850449	2.7471119612492703	0.6887920037909505	3.903081347020214	1.710436684955333	0.012171022653912553
2.649767171776379	2.7451527278955843	0.6825065031300682	3.8967852695450316	1.7135672967851021	-0.0008548936630499229
2.6500534283378427	2.740572065993488	0.6776289387005636	3.8911133271145366	1.7204797891272627	-0.012272860938691114
2.650604181104692	2.733498574786713	0.672911280852239	3.8851236036850656	1.7303305128798994	-0.0218044125439269
2.6511998232989344	2.7246408810117067	0.6678221591585878	3.8785707381924777	1.7413598661229885	-0.029933561110462185
2.652046308221968	2.714203879061155	0.6629364565813264	3.871200213331262	1.75382024747966	-0.03696955689583159
2.653216016414841	2.703871835839464	0.6584886987860166	3.863623381914129	1.7670613951665186	-0.04387683618748833
2.654745522191744	2.6934993883460643	0.6549468219445288	3.8554713238651086	1.7809322029076124	-0.050658260358441745
2.656625032284206	2.68204583530734	0.6523605448635957	3.847033911585083	1.7956969818652024	-0.05752896505985286
2.6599177688419426	2.6690936978066317	0.6502303431979962	3.837275832239487	1.8107247305350622	-0.06407737333858377
2.6641374214572977	2.6558247727525943	0.6484044262130286	3.827867314780009	1.825143595335481	-0.07032611183295162
2.66914764147314	2.641969474723102	0.6463017904558667	3.8174688543580277	1.8372854479593266	-0.07689755365120597
2.675231329769118	2.6281268632705777	0.6432071516861018	3.80684437568048	1.8470831357952142	-0.08417349935648116
2.682641380199497	2.6136970886608517	0.6405539247241475	3.796585173328165	1.8558244606687202	-0.09278691086408625
2.69090364459897	2.598641043909711	0.6387550824344136	3.788195725461256	1.8644560860232597	-0.1010490276628433
2.6996207625401736	2.5835069757939717	0.6378204257471339	3.7809441309905765	1.8737820967994727	-0.10774149228878144
2.7085745186259342	2.566943628119793	0.6368044496117289	3.7744462271706456	1.8845822904185519	-0.11296778703476926
2.717129049422089	2.5480756838605974	0.6346893304856471	3.7693264631598296	1.895951737025713	-0.1172316852099987
2.7248969528570153	2.5285450291304006	0.6322877447493306	3.765529263860631	1.9072448654200436	-0.12004702133127997
2.7320406679868148	2.5075693056120816	0.629787404780583	3.7638515167104214	1.9181340199563879	-0.1212801050918195
2.738707121779596	2.4853181684215526	0.6273875832956419	3.763398188350292	1.9292358264025506	-0.12191234866782824
2.744385314829125	2.4611835458930957	0.6260564468536803	3.7649169047406206	1.940028036381972	-0.1221346552076927
2.749520296234709	2.435975648073133	0.6256655968051974	3.768247928562143	1.9502587916231606	-0.12106094381633412
2.7540610513468686	2.410327425791209	0.6258101578801546	3.77240128012123	1.9592168808559975	-0.11907135200157322
2.7580682377232364	2.3833172052324563	0.6267577772993465	3.776198958525847	1.9662763122854061	-0.11839041911003911
2.76173102872729	2.356235687865337	0.6279148618667534	3.7808244115921483	1.97061656783954	-0.11969242632751988
2.766103531854151	2.3297494100111424	0.6298828440802896	3.786515488972938	1.9709017580624133	-0.12257091409175598
2.771069407045801	2.3037038851252194	0.6339130124819244	3.792388952017158	1.9667805685633484	-0.12576648623049186
2.776607574058077	2.2772198273980795	0.639479331749633	3.7980311651500838	1.9593650597622427	-0.1300026012568976
2.782075076712116	2.2514549817301037	0.6469442019338902	3.8033664193195675	1.949644595754242	-0.13661975857170763
2.786910601251136	2.226505485633515	0.6552080319049566	3.80877937246509	1.9376707094016283	-0.14447725101853362
2.7913112567672966	2.20319447071875	0.6632940582335489	3.813921085087023	1.9264443150613073	-0.15338726955635518
2.7947677694288404	2.1800197899956872	0.6716449526657224	3.818968321373882	1.9173930716643057	-0.1653141185554039
2.797300853033966	2.1570236350642924	0.6800748370515104	3.8235148876038316	1.9109310801652208	-0.17944451291995028
2.799303554025657	2.1345963738207	0.6883972876181612	3.826802839493779	1.90612864365806	-0.1933391015777916
2.8009876940566447	2.1109979395015874	0.6975303635982567	3.8298515907653887	1.902748098605623	-0.20594489425753953
2.8018382674035696	2.086578689808425	0.7068973973335164	3.8329915250063324	1.9020808515254397	-0.21772343350214476
2.8021321509168278	2.0608225589068816	0.7162284451539769	3.836552321092616	1.9051584117728475	-0.22963666231319152
2.8016450768001206	2.03487900181536	0.7249516718201102	3.841361229951279	1.910782906647842	-0.24141094336483718
2.8003535527576457	2.0085624961721957	0.7333374688872669	3.8462630737277026	1.9179794439642928	-0.2528633777281181
2.798568208553563	1.9808778962930034	0.7415583692458689	3.851786155493355	1.9262967610870043	-0.26469958995308107
2.796916733903761	1.952742482416948	0.7499642012479171	3.8581155807632386	1.93375317721692	-0.2762878616772738
2.794898458882197	1.9252039833875156	0.7577786205460437	3.8652603231002045	1.9397069891832053	-0.2857087048788766
2.79193872712199	1.8980653664620464	0.7654363181807949	3.8731799370643785	1.9425064354264663	-0.2933953829110595
2.7880992367507886	1.8718552638593127	0.7727559410742089	3.883028587885706	1.9430497091681214	-0.3008941570163132
2.7832599803174336	1.8463916192704044	0.7793260569370387	3.8931966178067996	1.942134412116459	-0.309277451688851
2.7773414744622142	1.8224623387041756	0.7856649458127986	3.9035221957851878	1.939150252441621	-0.318538038234306
2.769631125224174	1.800702386978433	0.7915801182334915	3.914660980111079	1.933239584765238	-0.3277888955012653
2.7594534182401493	1.7804247037771566	0.7986287844684189	3.9263639067498954	1.9245416096970986	-0.33607638504608095
2.7473808200385843	1.7619110469834012	0.8056079477478658	3.9395024496082884	1.913316958921953	-0.34364922919303414
2.733119780426529	1.746299028265709	0.8127359748962001	3.95335510725518	1.9000922066328814	-0.350324839355789
2.7166530804372266	1.7328931383278503	0.8195647681453386	3.9677001509536987	1.8850244742425772	-0.35678333330854295
2.699354151136165	1.7215160491977337	0.8270707836922675	3.9821465314072393	1.8684326261849167	-0.3635855420835883
2.6827966635632987	1.7133793419736612	0.8351232688818727	3.9969823879223587	1.8521429610712294	-0.37121920847328305
2.66666043888113	1.7073283168876703	0.8441509721056873	4.012730100454833	1.8366937683118225	-0.37904902787851147
2.6509247774489535	1.7035355471402354	0.8543485415303391	4.0291337904605795	1.8212507563386802	-0.3861535707916727
2.6346949709997927	1.7010227972078162	0.8646792081072796	4.045506021878811	1.8068967448906847	-0.39136855638249884
2.61861219243417	1.7002164277817151	0.8746728340464296	4.061055839848943	1.794193694835319	-0.3959622541641589
2.6028751628010665	1.7015365058819327	0.8833451676361211	4.075182945876838	1.7839875314853724	-0.39977493206227593
2.5866121860455134	1.7049535762683132	0.891159690452641	4.0885221639133595	1.7754168323452162	-0.4024420023961348
2.570125897521275	1.7091461923044475	0.8980408355764351	4.10111258074154	1.7679127597474777	-0.4041637691636476
2.5534412419512322	1.7143480894971832	0.903979888913007	4.114167315255824	1.760729902800208	-0.40559348857815103
2.5357528580404503	1.719165712822151	0.9090039867638811	4.126832456399056	1.752500330783719	-0.4057425635967234
2.5160208138826876	1.722772386363446	0.9130468119837151	4.139178364720859	1.7421594689292599	-0.404063602962774
2.494422945240375	1.726303625660659	0.9163846270824142	4.150872310994156	1.728968928077618	-0.40179404342104147
2.471079442542911	1.72986173032325	0.9186900638775833	4.162709005024351	1.7139394302859636	-0.3992126060262434
2.447610314219738	1.7335891334593723	0.9203157879532885	4.175017348319023	1.6949991857765574	-0.3961452579633322
2.4241727766881955	1.7376744078543336	0.9221749273856071	4.18826412057468	1.672718293029797	-0.39151675100161454
2.401034224939393	1.7415133241994	0.923843725874357	4.203314849283086	1.6468279598436526	-0.3867265136404642
2.3773388087798817	1.746057424624936	0.92483649907202	4.219453587324357	1.6184587281289065	-0.3825137086295299
2.3523372932651863	1.7517942166419136	0.9254967441332923	4.237143227202582	1.588601488064909	-0.37727217379034106
2.3264788067625894	1.7587049746233165	0.9253493309076266	4.255818658592435	1.558930340852787	-0.37047739794291623
2.2994342299195867	1.766716589980922	0.9246421314983267	4.276933953644651	1.530543859843645	-0.3637643041763316
2.2707996628652287	1.7752093278850594	0.923355471069426	4.299753336728218	1.5033233067540097	-0.3575696979336556
2.2408696069677583	1.784564695378097	0.9203455987391932	4.324120293331528	1.4775641498191026	-0.35082346393013525
2.209728173499178	1.7932449825931243	0.9159321006363698	4.348828396074489	1.4530112493080307	-0.34330797363781884
2.175873885769552	1.80090512654643	0.9116887568708377	4.375308102524686	1.4305323112408233	-0.335460251755202
2.1387798384899765	1.8078460909929444	0.9057462243386984	4.402131169485059	1.410073719799036	-0.3279711779675305
2.0994587601878028	1.8149235222173736	0.8986096194530482	4.428780248457368	1.3907950902833761	-0.31944143547250353
2.0597559803865257	1.8214539367934734	0.8910281374146911	4.454043375394331	1.371582803071381	-0.3082872046003421
2.020995747675441	1.8271720129189406	0.8831513548576043	4.476846976878349	1.3527826536569818	-0.2962022787419637
1.9826934796020013	1.8325092085526977	0.8743510546907665	4.497172034951776	1.3331191652016767	-0.28272114363484885
1.9447806398767433	1.839208022671754	0.8649679943343501	4.513794872642849	1.3127766286445484	-0.26622727778385163
1.9083157385807052	1.8468682601814477	0.8555284979278778	4.529124630280933	1.2914512888784295	-0.24706626700212012
1.872488739335441	1.8549403187330595	0.846171959404845	4.542794752388653	1.2704700718076922	-0.2267575545874137
1.8370225679493335	1.865010644880476	0.8362859352100347	4.555867190154098	1.2506385042525348	-0.2059196414905565
1.8027235180968941	1.8771851888964264	0.8251361374426915	4.567368566459174	1.2318234017056708	-0.1846891656822466
1.7702928135577263	1.8906034651813144	0.814081557196597	4.5775743754427864	1.2134714464911562	-0.16290184096136273
1.738419556285463	1.9047933932120138	0.8025863382416516	4.586628428508863	1.1967020885022013	-0.1416770426141882
1.7073099689002569	1.9196126227611834	0.7900973361232981	4.5960596067364845	1.1829553970924258	-0.121604951840804
1.67644258845531	1.935371772009837	0.7773000778761537	4.60540178442282	1.1719941284861006	-0.10138772216849606
1.6461805322237344	1.9503715870352631	0.7647494264289908	4.61501513871017	1.1637071704705972	-0.08125444607172069
1.6170295510011392	1.963452139931423	0.7534728273322823	4.625710454180916	1.1577574523194842	-0.06267372657491108
1.5888916709265517	1.9742028591464207	0.7420134015882042	4.636510823012662	1.1559938655102782	-0.04615577955520749
1.5622844079377902	1.983213071587885	0.7309425156150117	4.647901241913695	1.1569188164130693	-0.030560565857689966
1.537937884188934	1.9906887940532987	0.7210697734238201	4.659201249568941	1.1590466268432142	-0.014918655262092205
1.5160274033988346	1.9965217197571903	0.7121051141797299	4.670395491616061	1.1630518817400661	0.00015592213477978734
1.4965895621033973	1.9997555809014775	0.7032399224265781	4.681028272067828	1.1690512701020395	0.014130311475269802
1.4802031629782648	2.0008014439734803	0.6945032785832317	4.691904160402963	1.1762396296902868	0.027258112424884587
1.4655091307255965	1.9989156800320314	0.6870697141337265	4.702496646332614	1.1834445698271496	0.04022689577454319
1.4526075789614705	1.9932962367666915	0.6801321570585108	4.713056610241012	1.1898990285641728	0.05165225663575497
1.4414554432862083	1.985703777336476	0.6737468939569385	4.723574256502755	1.1958727790142132	0.060793114306906565
1.4321333576023552	1.9766217588831356	0.666270065634687	4.732871700738003	1.2003819006618022	0.0688156199862581
1.4238668787409896	1.9653255101915201	0.6591082003502232	4.741074429586238	1.2006397195645397	0.0769440693698546
1.4170455558215729	1.9507939052784966	0.6511231328974574	4.7466000388117005	1.1974708351941215	0.08454328607522268
1.411339154980439	1.9326392167065864	0.6427025888543021	4.750977067912058	1.1927330232798936	0.09107058268350837
1.40800237996011	1.9122317421991761	0.6336616932587453	4.754131007921834	1.185757957027378	0.09604550246987834
1.4063311371895157	1.889935535533057	0.6254435968608129	4.757201405766559	1.1758707104499186	0.10030154495183527
1.4064040246878675	1.8659640940382176	0.6172233446236276	4.75966841750295	1.162854768737108	0.10355915014707731
1.4088318823084527	1.8403455354332952	0.6083910926524179	4.76171385322059	1.1479864339675667	0.10411185673236867
1.4142781994614415	1.8140600664008075	0.5996333035005676	4.763676985952158	1.1321692854874552	0.10231686954476266
1.422336908968445	1.7863157881931229	0.591469848114267	4.7656816564901145	1.1159573312219062	0.09973214620848042
1.43299996635148	1.7574287309543837	0.5835144946680071	4.768810581411558	1.100818215245	0.09566824822885286
1.445884879362247	1.7295257824595618	0.5751425686182255	4.772703593180268	1.0891774961314495	0.08967631852263888
1.4611812513574758	1.7022819318663536	0.5664274064840115	4.77823416929985	1.0805448573907754	0.08179022645112224
1.4792265751383495	1.6756177772190184	0.5567332721620045	4.78444763636505	1.073106912722639	0.07223105318907075
1.4974943599909403	1.6485971888664999	0.5468324644078207	4.791247296749059	1.0691364918783033	0.06082276131674104
1.5165966513919829	1.6219415340592218	0.5373359357944837	4.797665280953006	1.069435759019433	0.04720136432336772
1.5365774410799709	1.5954254946216229	0.5288648271823951	4.802863458597273	1.0741122640068212	0.03287893077792857
1.5576160892470268	1.5695741729924344	0.5217147677048952	4.805910168192719	1.0819946921122088	0.018996113659866448
1.579589828082455	1.5431551190922566	0.5151695489776863	4.8078684983207305	1.0917950888089232	0.0050388190754109274
1.6020960272847875	1.5166514148461907	0.5092660547327266	4.807621153161532	1.1031283151741893	-0.009449318333707588
1.6245174861681764	1.4899390889675597	0.5047665442919621	4.80493452336335	1.1154833888336113	-0.023662477524929997
1.6477563189776525	1.4625372805154413	0.5019005203408069	4.800009390535438	1.1276751861828478	-0.03721239794340825
1.6713551771362465	1.434816223481782	0.5019465353349007	4.792822696638377	1.1400730107928023	-0.049972758569997514
1.694577843768144	1.4082342871549374	0.5045133015227512	4.783563982231382	1.1532539758774205	-0.061831102868639375
1.7195734691244036	1.3828045110816625	0.5079608194338896	4.770814586108404	1.1662190652156235	-0.07194521353646308
1.7467340644891718	1.3588823588468237	0.5119539953478512	4.755729021033323	1.179295718440204	-0.08068978529132369
1.7752412219248712	1.3353107058560774	0.5165876962132991	4.739604740928833	1.1938116705412964	-0.08961515596931437
1.8039286796438117	1.3114845580950831	0.5212067270942705	4.724296015498208	1.2109812200860715	-0.09861711308114254
1.8318385862831297	1.2883194191297007	0.5263896502170138	4.709100661531742	1.2301936915312388	-0.10624461335640432
1.858841740972959	1.264664870960086	0.5322617028319953	4.694384532804014	1.2502484667113811	-0.11295535731290665
1.8857681906504142	1.2399479348235856	0.5384191741034373	4.680053334479317	1.270183010471373	-0.11974460607946973
1.9117630523555011	1.2136901220799694	0.5439651072463327	4.664988110827693	1.2906118988576067	-0.12638746708412435
1.936803345462141	1.1872384515450216	0.5484514266675448	4.65040018248625	1.3108446506600981	-0.1324373285271176
1.9606049865563182	1.1599560766042156	0.5523510299087605	4.634847102269418	1.3303137626489576	-0.13882286121895274
1.9814540782750287	1.1319505741577038	0.5574237535919294	4.61973958680828	1.3482379685928505	-0.14613035108735078
1.997711922465829	1.10329119684884	0.5628701070767304	4.605310492424147	1.3640163878553864	-0.15333851350781402
2.010639723302889	1.074257346380747	0.5701438888997048	4.591330315232029	1.3771381720728368	-0.16004057121859597
2.0200004226546198	1.0448246839106465	0.5788737494521298	4.5764520028377556	1.3862274035630486	-0.1667810094086764
2.0262323964972078	1.0149708363975458	0.5891499313852061	4.561412406113256	1.392376446408298	-0.17445647622089308
2.029627318412732	0.9861973685470892	0.6000209014904943	4.5466376544986575	1.3976242437671513	-0.1828552421750075
2.0304667373885086	0.9590106190850822	0.6112722382413068	4.531721818642344	1.402958891185428	-0.19131464204529594
2.028793652416405	0.9347694394967156	0.6235061095959828	4.516757899383392	1.4077736252887578	-0.19977597104754466
2.023991701192695	0.9118377477061967	0.6367362523674799	4.500710547337131	1.4121377244229967	-0.20831571764355314
2.0164590354619296	0.8893043801868344	0.6506391682632865	4.484594259896707	1.4175402032440791	-0.21634575671895565
2.006734570160834	0.8668833725096634	0.6642699434701849	4.468309915590979	1.4247273226053627	-0.22311721944554275
1.9956917261654452	0.8444119040434135	0.6781110530670382	4.451331404527239	1.4337435590313072	-0.22937519427240344
1.982315165618233	0.8217927820937463	0.6907405732850606	4.432408215150085	1.4439642451790466	-0.23579772343324176
1.9672521746829037	0.7995959111967699	0.7018453321608978	4.412635301505583	1.455484481081776	-0.24282113027712285
1.950446213146137	0.7778686650456773	0.7113032181324348	4.391629622637502	1.4691161982049996	-0.2496127605538606
1.9313061751016916	0.7555794196103824	0.7205223222103583	4.368635835604321	1.4838312913452025	-0.25525274699986655
1.908844569745591	0.7330909115362854	0.7297646864253511	4.346079781867813	1.499859056646852	-0.2605442566575685
1.884117893786629	0.7101129556304555	0.738389639385301	4.325315379703934	1.5191357388972024	-0.2655765873534364
1.857780823894109	0.6883435845818173	0.7473659997102771	4.3072495207633965	1.5405416137824783	-0.27040848222155345
1.830244133561388	0.6679378881274188	0.7553041056278191	4.290364462102162	1.5631956024610152	-0.2754675419843143
1.8012060467776798	0.6478683986444199	0.7629608787532515	4.275771337653462	1.5854572183034779	-0.2803906909009414
1.7706691114602893	0.6281502651846906	0.7693134331963529	4.2637926290712045	1.6079235356014432	-0.28507427065633495
1.739265835544116	0.6090392636984214	0.7756261819844676	4.25549442611579	1.6311307882252861	-0.28854999641225154
1.7078309250696195	0.5909035210676005	0.782855437156635	4.249709747581448	1.6552112890165964	-0.2894507513635467
1.6762395477575855	0.5730099379317037	0.7897354214114594	4.246519000761644	1.6787341553056772	-0.2881880129934284
1.6456579085574568	0.555917531944517	0.7961974475947236	4.2461997968014344	1.7026539414811044	-0.2858299440935982
1.616129529277729	0.5402590082915673	0.8023028605935234	4.247216742169633	1.726390610350613	-0.2815345133409179
1.5877717306724433	0.5247738340724015	0.8083940129561693	4.24871548928916	1.7481197539608484	-0.2760942647278679
1.5602829324443945	0.5085410903116517	0.8132990783414996	4.2497017543101085	1.768049130084297	-0.26954123042523376
1.5331206942343745	0.4915234780719183	0.8187504581288335	4.251403165992083	1.7860649317143524	-0.2617458890388483
1.50631781188246	0.4749334876798513	0.8244960552474386	4.253120452939613	1.8028378001919227	-0.25322260254038775
1.4798857352172607	0.45794230120306106	0.8302549814726605	4.255337866063544	1.816828851711902	-0.24368406548164157
1.4533358565277967	0.43993129959437427	0.8354044458567201	4.25873881342067	1.827417584378599	-0.2341383726307189
1.426664293937796	0.4199459158319147	0.8395378829067869	4.264479642816595	1.8348856461029572	-0.22595016055446374
1.4001264168798777	0.3988090437126711	0.8429132662851121	4.270889642847762	1.8406094027128312	-0.21927158868186078
1.3729291197525502	0.37623063954825475	0.8457022497005133	4.277466714137414	1.8439290781475246	-0.21333953308559023
1.3453366855999735	0.35099215825672797	0.8474966085687134	4.283706066600866	1.8441688207255482	-0.2085687274179735
1.316557310946094	0.3241887704189124	0.8486221645290032	4.290403458727171	1.8426524832410296	-0.20475099694883425
1.2865603613046417	0.2965771393324949	0.8495296190314505	4.297743592129756	1.8400566672418828	-0.20146783295180856
1.2559127752936994	0.2669636071007347	0.8498910878246351	4.306054669566366	1.8355030187769992	-0.19866842573449622
1.2242851864904114	0.23530561704150865	0.8501496658143736	4.3160058518958575	1.8285755180914052	-0.19663990400732648
1.1908273440985147	0.2012928558971882	0.8510793482856421	4.327139430777549	1.8197201686628999	-0.19546684942610368
1.1555031163348983	0.16627518785306256	0.8514180643859581	4.338519515432009	1.8093560849577766	-0.19375406093165845
1.118361521783869	0.13111618696310867	0.8512315117575334	4.349319071375461	1.796031173115367	-0.19098515616294984
1.0794473715006125	0.09564924972423544	0.8512630947768641	4.36115707050954	1.7786887078287452	-0.18762240752855538
1.039698159042989	0.06030510509334175	0.851422721069752	4.375075818571744	1.7583219136200188	-0.18442264798085528
0.9990058289313603	0.02513109460182241	0.8511291068199855	4.391751338373976	1.7363712925645038	-0.18165376701610636
0.9573635172284832	-0.009490735158098937	0.8503041912393775	4.410543235965076	1.711915124323744	-0.17835012461441363
0.9155897359351628	-0.04502251124099792	0.8492003167575899	4.432430773726103	1.6848859893116481	-0.17580228715553095
0.8741648540795148	-0.0805504646186256	0.8475307116949614	4.457833922110693	1.6564133100374492	-0.17373283628278818
0.8345925265888752	-0.11640105786430942	0.8450732062775634	4.48547837925825	1.6271802124144226	-0.17201742585349855
0.7981352167842464	-0.1511684798725333	0.8408757689006078	4.51552585422826	1.597272811885667	-0.17124750462367705
0.7654745951196152	-0.18514368395175398	0.8352481716892061	4.547350142563933	1.5655310738222168	-0.17172935177206938
0.7368890475752676	-0.21772767994929468	0.8290988778647057	4.5819108016057415	1.5334855724603718	-0.1738670885957502
0.7117927201739831	-0.24925618218130455	0.8213776854718025	4.618171827761713	1.5017800113545094	-0.1772397386304993
0.6892509850809736	-0.28036948357597613	0.8130081965395503	4.654920111709184	1.469256668426691	-0.1819272746473878
0.6690801945739023	-0.3113625733457676	0.8046069257609426	4.691689914074481	1.4352985775474165	-0.18772375952196144
0.6516384003364215	-0.3434496567044331	0.7963100332583434	4.729154855241453	1.4009901385724959	-0.19494100700058326
0.6369384140037461	-0.37553898591854534	0.7875237900647845	4.767649230564805	1.3669380690960504	-0.20318018044606556
0.6245834980235602	-0.40697402966625434	0.7792294436587945	4.806038650989749	1.3330574966181468	-0.21282831938974056
0.6139757721780592	-0.4369888635265611	0.7710619452072929	4.844587289309741	1.2986156282169454	-0.22347260907271138
0.6049456124012761	-0.4656295137675747	0.7637960057972143	4.882674664597364	1.263716936794335	-0.2348660161790812
0.5972770601352826	-0.49285369505113324	0.7584697520378039	4.921115127977804	1.2291998640882413	-0.2464603464380599
0.5911108731611439	-0.5185859412189822	0.7543813294027342	4.9592791752175645	1.1957045987725476	-0.25802985799081446
0.5867647737540933	-0.5429771317500459	0.7519592228935242	4.997225192915504	1.1622377313712953	-0.2694861509627847
0.5848083233406485	-0.5665070785888938	0.7498141981481905	5.035875494289677	1.1287337811151228	-0.2809618471505828
0.5852373740262401	-0.5890054435508965	0.7472458464139831	5.074221646632344	1.096116675603708	-0.29239302722575533
0.5876795996534145	-0.6096989951990959	0.7450302133194749	5.111302905369677	1.062745782162097	-0.30558133997324344
0.5917159102348145	-0.6296962936574725	0.7429083537725762	5.145488933559478	1.0286151236538883	-0.3191968106330408
0.5970639141549583	-0.6486814783447367	0.7399581417702437	5.177016815729119	0.9927799615181282	-0.3326317676409926
0.602988238026353	-0.6678188235829081	0.7364757590212075	5.20572370991003	0.9566338098507022	-0.3461747789908757
0.609772568853997	-0.6870786623521472	0.7326387131272928	5.2314458699803295	0.9201286250322159	-0.3594184917903659
0.6168378591324922	-0.7071553795771697	0.7278207627395424	5.253582299483318	0.8823791574028957	-0.37356725389573975
0.6227402537934985	-0.7289318146524397	0.7209583771321527	5.271463273272136	0.8428172173297772	-0.38818364032376723
0.6272191592007312	-0.7525302221643079	0.7134794624661712	5.285225170442114	0.8027682226857128	-0.4033668906422663
0.6297657680036445	-0.7775798596897426	0.7040761938021384	5.295395247977562	0.7628072813966437	-0.4190157856214618
0.6308162057715461	-0.8044277371209525	0.6945766019480527	5.3028890103251065	0.7231853883122471	-0.43532941317018276
0.6309841810581557	-0.8337846689848061	0.6839777383609449	5.3080763108423685	0.68376762059742	-0.4499299526355354
0.629476418559053	-0.8646792891299655	0.6731736594118736	5.311331842036673	0.6451856991106654	-0.4634300327983025
0.6266098392435901	-0.897020100263057	0.661682700126557	5.312707309535128	0.6080661665374589	-0.47691346613597985
0.6239218447017947	-0.9301118068457387	0.6497093965015345	5.312843388562251	0.5703828111634842	-0.4899011916409069
0.6206356634274639	-0.9640399251615631	0.6368118777249618	5.310951656928939	0.5334187202025185	-0.5024352851239069
0.6171888773898684	-0.9973984966454043	0.6231028508242097	5.307260229277045	0.4988817645624124	-0.5138956685857667
0.6137409676572851	-1.029339642227097	0.6101701927181596	5.301963474155507	0.46682641415439263	-0.5239460053702674
0.610499619038302	-1.0599043129718613	0.5969309732547441	5.295864031461979	0.4365570126158772	-0.5320213226675264
0.6080996075009356	-1.0891610441520094	0.5842617584825813	5.289161517055835	0.40730866857346215	-0.538765879696354
0.6062772817374412	-1.115643988356826	0.5711099169472096	5.280971311295132	0.3790228654397352	-0.5445625409428829
0.6045556866233046	-1.1391167387700492	0.5584319057690026	5.271723069068939	0.3525916680135861	-0.5497897474636269
0.6043995887488195	-1.160204211202211	0.5453664819049614	5.262012192713628	0.3276328267858209	-0.5552775652557583
0.6054602494513207	-1.177717870736684	0.5320430459951465	5.251902069025824	0.3045395839843961	-0.5608663354706247
0.6066011482664737	-1.1921021296181684	0.5183194125993582	5.240003477734028	0.2849862131213103	-0.5669287694510003
0.6089822524681111	-1.2034128693332535	0.5049147464531865	5.227846811269641	0.26762004529244476	-0.5735116060582834
0.6129099154557578	-1.2129079727842802	0.49267375194630114	5.215147572257998	0.2516833119868281	-0.5811753648678377
0.6185072896567639	-1.2220094183809072	0.4800170342667071	5.202493843588361	0.23753119834249953	-0.5908237143300838
0.6257814671892227	-1.2298504742924612	0.46764409788660094	5.190126275689603	0.22542061039047517	-0.6033189461789366
0.6340425351569208	-1.2359985705463985	0.4554836316299197	5.176813515557673	0.21497533703448335	-0.6179965011847584
0.6435809180496973	-1.2405086341046552	0.44375975273681945	5.163287351454691	0.20443633548905793	-0.6333361756775806
0.6546740293807275	-1.244013706246839	0.43244124729999983	5.149320060901321	0.19436796941193224	-0.650776498428705
0.6661270697708166	-1.246332120606569	0.42179127891343143	5.133357013565353	0.18434660486435583	-0.6697709186588774
0.678699142091267	-1.2495428060514517	0.4131949111404894	5.11579774774097	0.1739486242588278	-0.6891464540763599
0.6923721903739111	-1.251761260617636	0.40492144421854953	5.097678492367106	0.1641191297891756	-0.7088270118469844
0.7058959873801585	-1.2550300596476287	0.3970995532650992	5.077277507578726	0.15556192104939687	-0.7290940147902976
0.7179047569434763	-1.2588402239779497	0.38914198108398673	5.056164555068398	0.14910840470981152	-0.7488678701801295
0.7288227122816323	-1.2629956368237547	0.3820541818476213	5.033673585721306	0.14423759730466845	-0.76765009805264
0.739106305755352	-1.2671395757595931	0.37490969472591734	5.009161572990999	0.14044559629666553	-0.7853400027901214
0.7490475328954039	-1.2725153876191593	0.367295650625224	4.983941246105535	0.13815145521993238	-0.8017115872761305
0.7588542908762489	-1.2790283565779355	0.3586440416887967	4.958202937097677	0.13710839770679872	-0.8176601668143717
0.7682634498575713	-1.2867594349113185	0.34924052588709004	4.931979503543384	0.13651284094722366	-0.8326692012043335
0.7784740264549217	-1.295564643333786	0.33924321208999053	4.905656140468057	0.13627706548982926	-0.8462230413484224
0.7884259813706581	-1.3053136134557257	0.3273348194409758	4.879065774995789	0.13549203361441875	-0.8586384208577293
0.7976902420637528	-1.3180398310595662	0.3146938949013402	4.852044724748257	0.1330328910570195	-0.8707549896223898
0.8066187196185153	-1.3309023389332881	0.3013596548617868	4.8271918259108855	0.128624580815217	-0.8816566420593144
0.81683419786778	-1.3445971721543737	0.28657488525177727	4.803710832035186	0.12210938798943816	-0.8921502839569164
0.8280448020966447	-1.3592682554707385	0.27089309965982844	4.78090528832473	0.11326004356658381	-0.9022959429672326
0.8400659457906275	-1.3748529758682144	0.2548812971394996	4.75965377491326	0.10217913923170188	-0.9120865982422901
0.8526805490983907	-1.3902309610079446	0.23966377396510807	4.739576755478412	0.0892989875639362	-0.9219695663197189
0.8652723053255489	-1.4063019072091314	0.22639369279858518	4.720228261413883	0.0754632195072851	-0.9318523460683017
0.8776365113074025	-1.4231378227168436	0.21392171965083634	4.701218433106701	0.06237542736738888	-0.9405160792943874
0.8887078457303507	-1.4403860286358512	0.20294675455239414	4.684060043620488	0.04898427944166481	-0.9489210935055195
0.8985151423465286	-1.4576507217660093	0.19445908903319153	4.668758783442652	0.036145798657451406	-0.9569340985632568
0.9078879397660343	-1.4735196766130274	0.18838561464796783	4.654862890375984	0.023646473820536668	-0.9639481605500286
0.9161749988442193	-1.4895045097649424	0.18409673663529863	4.640277269295865	0.011875046800089356	-0.9712097060993605
0.9231065736251183	-1.5046750456359015	0.18215820582357284	4.62516410563583	0.000634259246152763	-0.9782946386459772
0.9295132581521827	-1.518781562702023	0.18306414936959098	4.611261007785109	-0.010647149681492246	-0.9859359598000712
0.9355092668093649	-1.532214007612248	0.18661255073791522	4.5973705633498385	-0.02205389696736819	-0.9947487845211875
0.9414980437862565	-1.5445173845942657	0.19307183943466694	4.582796276006302	-0.033783292676301604	-1.0040844903798456
0.9475876538624912	-1.5553721437232086	0.2011715086280993	4.567408406998924	-0.04664936145129797	-1.0139633949696567
0.9543075607979735	-1.5641597357145596	0.21123257091419761	4.551273485426172	-0.061178102673310295	-1.025164117304316
0.9629859861409835	-1.5711090065298303	0.2224258724100618	4.534077132985137	-0.07628170645280956	-1.0373548568594462
0.9733413825986167	-1.5768079120722525	0.23371919672216745	4.516243437269758	-0.09061558774717351	-1.050111268282344
0.9846483946233836	-1.5821769101233318	0.2455304974690969	4.4980284410087865	-0.10309021331147103	-1.063193326481441
0.9976909379697344	-1.585815585204255	0.2585087687318931	4.480632097495917	-0.11404103880147977	-1.0757310850053603
1.0121269814448512	-1.5894219822417321	0.2719999541000372	4.462904890352295	-0.12367580610996806	-1.0885252486514336
1.0274580099285522	-1.593148478064816	0.2842461564653084	4.444210943506377	-0.13119379824921076	-1.1006950576170134
1.0431909610018542	-1.5966140310531887	0.2961195357596307	4.424970444772215	-0.136113700689004	-1.1115174771930296
1.0593321664770146	-1.600025589542006	0.3064803804090718	4.406114077664943	-0.1387388800347967	-1.1208062640501553
1.0757132165219647	-1.6033945546881272	0.31597922750532004	4.388787243363927	-0.13881786149082534	-1.1290536480505626
1.0921254078972964	-1.606557650405064	0.3235430060397561	4.371768766139976	-0.13764958946111924	-1.1368060377642495
1.1072070163855579	-1.6098475097237261	0.32993706447847604	4.354817874905608	-0.1365216453114806	-1.1434187007465761
1.1214709087513075	-1.6136095675509297	0.33627912067852195	4.3378554743977435	-0.13645004189463517	-1.1491517073270656
1.1355434585148028	-1.6180666358711648	0.3415965322662401	4.321765939649643	-0.13910855554527474	-1.1542816127457927
1.149358963938199	-1.6239283289103295	0.3449308875907782	4.305779567817989	-0.14381829599392676	-1.1592855228816328
1.162354833140991	-1.6297807508835707	0.34691240857570493	4.290771228467605	-0.15129071010717468	-1.1639510327300213
1.1746759993757174	-1.6350953276536626	0.3490201326113916	4.277209754069226	-0.16214188742327063	-1.1680293086824176
1.1864563032402327	-1.640698644785099	0.35012716049630294	4.26504085638207	-0.17557642175110064	-1.1710237547374196
1.1968874493837556	-1.6470429492969454	0.35072179979575496	4.253419951554309	-0.19048630186761303	-1.173955679398317
1.206017558542916	-1.6543786843163248	0.3510882677081164	4.241679318611789	-0.20571766970589034	-1.1769179776997531
1.2135609408589727	-1.6630243086053529	0.35151309605643505	4.2311229621370305	-0.22142521264310133	-1.1793224619826441
1.2200639981579664	-1.672060423999798	0.3515451455089772	4.222444035634566	-0.23655476028595657	-1.1808286654186757
1.2239466937973829	-1.680524863329095	0.3498701738581888	4.214451052958984	-0.25086684945244736	-1.1826546215032256
1.2247144252227131	-1.6890225343217655	0.3481164001550147	4.206202201649429	-0.2645819747723427	-1.1844006988451363
1.2226381341764831	-1.6972941740839205	0.3465779740712552	4.199252669681524	-0.2789609338940403	-1.1840440487802866
1.2180499422111055	-1.7055090745701613	0.34515969003429514	4.192751838832629	-0.2933178010415033	-1.18201136777864
1.2101884592674919	-1.713856721880008	0.34388700005281325	4.1867092192197894	-0.306526923068236	-1.1792461130349066
1.1994688745926334	-1.7225899422943605	0.3440376887755719	4.180299776549515	-0.31960644400792937	-1.175922086893084
1.1866068198659854	-1.7310731607812655	0.34556192511955297	4.174457719145779	-0.33348163369196415	-1.1718900212622687
1.1711433352093916	-1.739199617909661	0.3483013736202968	4.169105064182429	-0.34859744187442676	-1.1670532337603914
1.1536293710478462	-1.7463174491353959	0.3517926692433578	4.163472458834581	-0.36466102463536254	-1.1623091093302553
1.1336779888202888	-1.753493604142185	0.35592254485015085	4.157095372337158	-0.3816151481494734	-1.1580008984857153
1.112304122838038	-1.7609889932687683	0.36117748840891706	4.151578434281898	-0.3992687579933172	-1.1532505970577953
1.090019221805335	-1.7672796580356107	0.36753106511483413	4.147183321088994	-0.416257134435633	-1.1477180741035526
1.0666354781052472	-1.7735127773211423	0.37404511494545556	4.142010266781602	-0.43196972083275614	-1.144190444266888
1.0424079843322844	-1.7788631770347023	0.3813434476807424	4.136404072516502	-0.4459724125978117	-1.1423723574681783
1.0177821551424366	-1.7839180208494452	0.3882489147845714	4.13015901879935	-0.459459691456554	-1.1408816685728878
0.9925401034903049	-1.788427120702809	0.3943433666415191	4.1234124260963085	-0.4721748605020061	-1.1404746862421944
0.9663973540221743	-1.792384199957838	0.39900123380717617	4.116175622412627	-0.48364786778059105	-1.1401574709426974
0.9412750764857518	-1.7962069279409363	0.4019827163435386	4.1094542908126686	-0.4945754416645732	-1.1394639499039088
0.9164520728780612	-1.8002220213651037	0.4039838073676532	4.1041445949189175	-0.5055977399358733	-1.1373988618646613
0.8920160608680558	-1.8035276881937894	0.4049150736030217	4.100700414143011	-0.5148794142206341	-1.1346877654877718
0.8686704991331279	-1.8061094486988845	0.4045295338102166	4.098847825718363	-0.5228306736511734	-1.1323928800117307
0.8460282119442322	-1.8085899943337211	0.40218814078507975	4.0980369231629625	-0.5296456488138057	-1.1310366988087197
0.8239128441203019	-1.8103807545821193	0.3992062585202964	4.099818464043654	-0.5356938278352211	-1.1285564876322112
0.80205566527278	-1.8126189621883428	0.39532495641683063	4.104292543529133	-0.5413714000586229	-1.124298601144236
0.7803133985689636	-1.8147733566920414	0.39067152384737397	4.111222450626598	-0.5461251994595154	-1.1197536278354179
0.7584447996109724	-1.81615280939105	0.3840255050544609	4.1210498513774905	-0.5499569467361521	-1.1142765792673937
0.73601427782856	-1.8168180294016691	0.376157113892429	4.133363806981279	-0.5539084274219104	-1.1083069606009324
0.7121700555947192	-1.8165236325389875	0.3672494820980974	4.147053522878864	-0.5570085759712652	-1.1016921159173483
0.6869176032882411	-1.81528136929643	0.35774144760528015	4.1629952526503935	-0.5586063071626204	-1.0951964419810716
0.6597907058406078	-1.8128040190624306	0.34741376972330074	4.179942902810645	-0.5607692010286414	-1.0885050690047324
0.6307008315370587	-1.8093658814569396	0.33838253450882333	4.197651280153787	-0.5640662859951255	-1.080989514870191
0.5999149338232819	-1.804603240518459	0.32982041419855224	4.217094219185563	-0.5686783851107569	-1.0729849189934484
0.5676596291132832	-1.7995313608029875	0.32187242024813906	4.237127957828654	-0.574785833484166	-1.066455857249768
0.5341528040922855	-1.793431826990041	0.31499463503491354	4.2582051483043655	-0.583164147940932	-1.0612059700128516
0.4997853779246685	-1.7858970272146473	0.3102965234936273	4.280789755817841	-0.5946933867991977	-1.05641205154021
0.4651462940930298	-1.7779244090752337	0.30779965945325755	4.304506848429786	-0.6105557975522433	-1.0523655229213036
0.4308147285623652	-1.7701154204530836	0.30796548939927515	4.328434010561709	-0.6297201890547801	-1.049473808297675
0.3969409533259322	-1.7626154955056759	0.3100216668956484	4.352574972180467	-0.6519491148959801	-1.0468212534184942
0.36324897107038523	-1.755590940388187	0.31437350751540516	4.3764086194642084	-0.6771934099868702	-1.0428234782716763
0.3301440781068327	-1.7498665340934836	0.32098368061820043	4.400506059683815	-0.7039535750549131	-1.037636634618792
0.29702747214882635	-1.745586288334763	0.32838778996371987	4.424008956177767	-0.7315528360684722	-1.0312992084874428
0.26386214844955647	-1.7425296927621723	0.3382742371349358	4.446253482501709	-0.7591740604698349	-1.023278657930673
0.23036729855061272	-1.7397312628375556	0.35029300783888195	4.467700371388429	-0.786626307646413	-1.012755704041883
0.19701583238230827	-1.7373542399472885	0.3638935462845801	4.487616323471546	-0.8129287118373535	-0.9996914058179234
0.16344988896414345	-1.7359275161744385	0.3784835486304489	4.50456017858724	-0.8362632849294214	-0.9846596495401421
0.12960688317269795	-1.7347542445846336	0.3942124081815714	4.518613744001223	-0.8558416263521879	-0.9677584121727381
0.09657368431434846	-1.7332894299971362	0.4101954686870057	4.5306623077843415	-0.8722540221728162	-0.9481002749098542
0.0643567156727219	-1.731488367263292	0.4269042816316822	4.541362995059754	-0.8862856019341683	-0.926942946376649
0.03418935116052936	-1.7293234773167199	0.4440690166938294	4.549583391548264	-0.8975344512999197	-0.9066143155186643
0.006343188005923598	-1.7275841354307415	0.4610021486685308	4.555278835343042	-0.9064687952997281	-0.8871606113896953
-0.017899587766104893	-1.7254389535706007	0.4781927385533305	4.559514991697906	-0.9139924703235219	-0.8687438463997854
-0.03851617935478613	-1.7229872155770365	0.4947884160872875	4.563487610394578	-0.9203272649188283	-0.8510915068278346
-0.055903777409987816	-1.7193020888307897	0.5106740002415756	4.566036375205076	-0.9246385278460871	-0.835671333387114
-0.07008467427818843	-1.7151523534591817	0.5252708065895291	4.566917912467711	-0.9277455001845677	-0.8229009091650308
-0.08046231511892106	-1.710737797882941	0.5373578785350915	4.567178504956592	-0.9317152976544164	-0.8119585460940746
-0.08799244563320639	-1.7061002347559624	0.5472077187497594	4.567809029759464	-0.9363303899358225	-0.8030521815008693
-0.093946357338245	-1.7019913473926045	0.5559103179696252	4.567980050227289	-0.9405171885737541	-0.7967994583639866
-0.09845807356781004	-1.69821930529324	0.5630849515377749	4.567319248860037	-0.9441726606513089	-0.792454493330659
-0.10187531873985843	-1.6943283807557847	0.5687991022399798	4.565797125701952	-0.9481478400802514	-0.7877560430992507
-0.10431816887843029	-1.6884861059941496	0.5742040246972508	4.563233648687563	-0.952859441403677	-0.7833150132278044
-0.10663607778501788	-1.6811960033909608	0.5788440309226411	4.559162216206839	-0.9577774066997421	-0.7785312502487116
-0.10882545559826853	-1.6731562990706634	0.5817018787564293	4.552871144893986	-0.9638718126448189	-0.7741497552710099
-0.11061507300645602	-1.6645640758441123	0.584129660207537	4.546105151014363	-0.9727490409518598	-0.7676641728811593
-0.11297509865029676	-1.6553771395839179	0.5851566028024323	4.539322279597785	-0.984259245170574	-0.7593918958538808
-0.1163710680032232	-1.6450631715949768	0.5860523893068055	4.53303279859654	-0.995636050423813	-0.7502031894155583
-0.12055329226296455	-1.6337737657518225	0.5865002703968177	4.526253341941711	-1.0059973329597256	-0.7392587941097439
-0.12504996205058708	-1.6209502077087636	0.58603850270783	4.5184280195489475	-1.0158690901457912	-0.7269461792774938
-0.1312258117071545	-1.605957139054333	0.5848042138939437	4.509632999789355	-1.024751562984552	-0.7139039980067285
-0.13891111997718514	-1.5889263986061057	0.58275253339105	4.5002638183249735	-1.0317130884204186	-0.7015213218069865
-0.14696692793503832	-1.5714876569465468	0.5795215248502692	4.48961153714132	-1.03701517575682	-0.6891972471497436
-0.15551191522132043	-1.5539283261890642	0.5753108250083406	4.478255509086814	-1.0403538172312143	-0.6766145663057084
-0.16437074706900554	-1.5366321075498925	0.5711145775126746	4.466393134642721	-1.0414204060681747	-0.6636462220740966
-0.17311888189664015	-1.5201588464804554	0.5651291250447198	4.4531456040819295	-1.0388997114456282	-0.6511408977430075
-0.18139700178826654	-1.5044048481951662	0.5582954786435803	4.439450749123834	-1.0320924928731505	-0.6392565319609684
-0.1896921865828385	-1.4888682683298322	0.5508705944273911	4.424351546056795	-1.0226136385720366	-0.6273669638826187
-0.1987284204397313	-1.4737285558393767	0.5423924299817464	4.407590407232704	-1.0117485305212495	-0.615829435564357
-0.20895126388781146	-1.4604604063793545	0.5329378638784931	4.389508304664485	-0.9992133741063336	-0.6048152861431411
-0.21956363300566134	-1.4499720983294453	0.5228948213535843	4.370957700877132	-0.986026511324057	-0.5942515351669209
-0.23097513906857736	-1.442103533002843	0.5125506169306054	4.351017024504869	-0.9727302024902261	-0.5840499212199854
-0.24416347607821468	-1.4367666270330366	0.5016229600099029	4.330600512188115	-0.9586505845820065	-0.5740719725160444
-0.25884508014321983	-1.4338763587828613	0.48914154562199214	4.308830908169994	-0.9444660093398992	-0.5645041601225542
-0.2748877685912012	-1.4325186171311661	0.47486478269716015	4.285262511368222	-0.9299284809785034	-0.5555837569005522
-0.2926587166295216	-1.432821726035784	0.45899624991176263	4.260424480778409	-0.9155505367079781	-0.547443556306907
-0.3123842716493797	-1.4344159983828124	0.4413244311709445	4.232794390760201	-0.9007175922221928	-0.5398729563118472
-0.33400293816912524	-1.4380445051494668	0.4210091667374759	4.202611032652342	-0.8844064834153121	-0.5335575673291693
-0.3568542484158237	-1.4433560955933515	0.3998717393094977	4.171194440234124	-0.8653077128622468	-0.5287069687377357
-0.38056861334112524	-1.4487609103298378	0.37752791390792195	4.139049312818873	-0.8442576160388181	-0.5246846720298668
-0.4045195552504748	-1.454883134898791	0.35455853963423944	4.105754891634446	-0.8208486827400442	-0.5220243710410511
-0.42744173886960346	-1.4624845757339306	0.32990435017867015	4.072122450650696	-0.7944052242121746	-0.5210133149127674
-0.44939727490709575	-1.470409638901586	0.30407256291324825	4.038118363882838	-0.7649835500133655	-0.5221374013738007
-0.46992826582431213	-1.4779597873931358	0.27800633793610213	4.004558799799127	-0.7327970131072513	-0.5256956443518754
-0.48940678546713867	-1.4855257063757157	0.2509754504277362	3.9716255381733423	-0.6978752758228772	-0.5317631320612234
[truncated: 1,001 more rows]
