# Supplementary material for: Obesity dysregulates feeding-evoked response dynamics in hypothalamic satiety neurons
Source: Sci Rep. 2025 Oct 14;15:35837. doi: 10.1038/s41598-025-19800-2 (PMC12521569; doi:10.1038/s41598-025-19800-2)
Supplement: Supplementary file 6 — Supplementary Material 6. [file 41598_2025_19800_MOESM6_ESM.zip › Supp Fig 1/Supp Fig 1h/MPK144_HFD_Late.csv]

0	1	2	3	4	5
2.3807315043643116	2.92184840129781	-0.10349465885946504	2.9935173106304096	-0.08605126191450817	-2.342039482972404
2.3346634118268477	2.8934762146589033	-0.09222138813347636	2.9922187327474283	-0.13774337269573733	-2.3531997494816714
2.291771532614744	2.875218882752098	-0.07526939543691596	3.02268614120369	-0.1712356459402406	-2.351496582033265
2.2441993455046347	2.8555483274962827	-0.07567733708377539	3.064397553010914	-0.17888822376311456	-2.3478186586857173
2.1948013766446426	2.8292655428822515	-0.07867463520847703	3.1010131032242865	-0.18171485861828401	-2.341463305199247
2.14244707959009	2.798951542791739	-0.08162135289653083	3.145499287461826	-0.17034875614179912	-2.336746367741113
2.092203703003757	2.764063432645383	-0.08718241863215853	3.192556997376349	-0.1680576147953319	-2.3340463934455244
2.0457714650868035	2.722234011611236	-0.09246115532779564	3.2365602636985584	-0.16231276171827164	-2.3294308852812726
2.0026179911653523	2.6788798280089967	-0.09777696746215536	3.27279615819104	-0.15497029659776002	-2.3237373470942737
1.9625185283518418	2.6389070188745727	-0.1024377980687386	3.3009303620411905	-0.14992902611598732	-2.3178292154696054
1.9249454630242184	2.6000391386367028	-0.10712433868969626	3.3257071525135355	-0.14863275753638108	-2.309096860361599
1.8858821602200824	2.5602615589708777	-0.11367389227537811	3.34964362264407	-0.14721696508096505	-2.2991008302017764
1.846102952985085	2.5180065431716763	-0.12465255720787191	3.366455567453119	-0.14194300748867594	-2.2884557452929486
1.806001835238093	2.473720898082586	-0.1344697510313488	3.3771024365353326	-0.13725250642871148	-2.27677112314269
1.7654985730126853	2.4312169594100212	-0.14411679649905654	3.3843296794477316	-0.1288358878748474	-2.2641244636962146
1.7250889873417705	2.39114467093865	-0.15522405103378512	3.3867403331843944	-0.11977225079976767	-2.250183642146149
1.685530978761215	2.3552878238684873	-0.16779527329238145	3.3875533393753536	-0.10298987287375083	-2.2357829736809087
1.6453351408664818	2.323457129582615	-0.18134891903912245	3.3849134106304066	-0.08046845645322717	-2.222023710685877
1.605195332945445	2.294740869441021	-0.19391829732364146	3.384109807593504	-0.05496982196624975	-2.2086542419806663
1.5670028388261743	2.268209734981871	-0.2053836749534964	3.3847337466213276	-0.027748263410263783	-2.1950953485439757
1.5297304667328258	2.243391854969693	-0.21422874837414507	3.38404790192888	0.004802442866277071	-2.1826130223801044
1.4953344934194381	2.2197461891852193	-0.22236240509144625	3.3829800754955306	0.039377305799672635	-2.1704620161919443
1.463635908354143	2.1974625896970426	-0.23006942432715113	3.380577358348039	0.07355939677923315	-2.1589564466135145
1.4365533946438456	2.17779142585132	-0.23898514248548366	3.3763431669584207	0.10860954852250326	-2.1484574124501847
1.4146007309812594	2.1578443734699673	-0.24821332997546622	3.3681261406990934	0.14522386668418982	-2.1381065320919985
1.3961777137736997	2.136751786232655	-0.2562040798770306	3.357926191651055	0.18274443905763205	-2.1289970954950577
1.380667643614345	2.1141299362080797	-0.26239413010117163	3.3451167569465463	0.21881652052542103	-2.120766825049719
1.3695701217080567	2.0898900977013284	-0.26724797332598493	3.3326837019217432	0.25519480224387786	-2.1125538712096223
1.3615574266549983	2.0638136213937117	-0.2710637026772952	3.3167338909929263	0.2915690819779589	-2.1053010655132374
1.3542420146922327	2.0363315257565247	-0.2740894117408467	3.2981595556732364	0.3289563829930289	-2.0988314192914928
1.3478921620981577	2.00836715432185	-0.2762425908303105	3.2777498530104565	0.36532056367053356	-2.092519685677387
1.342062195884676	1.9811275345331345	-0.27774437558206816	3.2556367261825776	0.40219728186314524	-2.0860958724220833
1.3356284164789083	1.9544638276169062	-0.2777923189390787	3.2329511460875695	0.43861750820930834	-2.0801840666572082
1.3266712774817002	1.926540316710807	-0.276167991751513	3.208419482628789	0.47359837930505816	-2.0751839879962968
1.3154326271974697	1.899155857377345	-0.27332019428132465	3.1837004855899984	0.5052249364057138	-2.0708551943931357
1.3029682090649526	1.8735155918190518	-0.26983064749774094	3.156558309740712	0.5352435918364755	-2.067409956473117
1.2885458010516222	1.8491220074197376	-0.2656451737423243	3.1273471665258494	0.5633671433595794	-2.0640921664280807
1.2715951253416635	1.8257148919197275	-0.261379111012288	3.095103626404213	0.5880143120029331	-2.061935439974453
1.253930925724477	1.8036129531794387	-0.2569807205281478	3.063177746166835	0.6096331705073436	-2.060104634630813
1.237215712395503	1.7832964365343007	-0.2528385864735604	3.0324397053378442	0.6282728369117341	-2.0585796553926623
1.2212608334537283	1.7628868837167264	-0.24954344704076006	3.0031357889570023	0.644900351128216	-2.0580565385779046
1.2061867525788021	1.740947041833336	-0.2469030529957125	2.9747649844131026	0.6584094424899524	-2.057990237948015
1.1926438742066319	1.7183103070833499	-0.24432168655999928	2.9473254698697517	0.669700030877536	-2.0582530894947717
1.1817367654706177	1.6953478536429583	-0.24197647565994965	2.9211701390783325	0.6792539996485928	-2.0582205819540116
1.1725823011830119	1.6722058029096658	-0.239648265340666	2.8963783021585456	0.6869429245565248	-2.0586751811998245
1.1647464260792353	1.647334319472362	-0.23721980268777168	2.872740659800417	0.692595291485797	-2.0595168946688514
1.1592527898750662	1.621553882182187	-0.23459224575238044	2.8500202278696825	0.6975694538059455	-2.061000957275339
1.1561136328237323	1.5949416411004491	-0.23078304256392537	2.827695860715101	0.7030995291275376	-2.0612625007872136
1.1545551784818104	1.5669900013984805	-0.22673803557649783	2.8047767711875595	0.7097045233000778	-2.0609816386968123
1.1536082228518991	1.537182653008145	-0.22297402263967395	2.781416207932511	0.7150874609281944	-2.060562653821754
1.1291909004508935	1.4783639031929667	-0.2218715292227422	2.7528062219888105	0.7354211297893504	-2.0542660732920086
1.1076702381362584	1.4206561243953253	-0.22088630841694973	2.7231491279110083	0.7588554844232543	-2.047128183140685
1.0895524657643805	1.3623325269985322	-0.22041367324175623	2.691109533281481	0.7834869142025623	-2.0395698932205804
1.0750022416688672	1.3043281629687442	-0.21936174124156527	2.657685648890622	0.8074099076652589	-2.0320466382052103
1.0639067840719807	1.247338078092951	-0.2174535536311438	2.6248521152582414	0.8318247672306684	-2.023927339377018
1.0566213786277994	1.192194366408534	-0.2150393083618842	2.591112488293437	0.8557707224098171	-2.0147220637059617
1.0513566740476208	1.1385071602013734	-0.2123627071950963	2.555830507305502	0.8809422981162109	-2.003846035494879
1.0477636112253776	1.0871859241662662	-0.20971422035051188	2.520680680032905	0.9040046056761678	-1.9929890061763351
1.0448105024219603	1.038380082421399	-0.20643669453126248	2.486445131630318	0.9249868213242722	-1.98142693744437
1.0426711069763697	0.9921813661347614	-0.20276619942752314	2.4520722706318643	0.9466198283246359	-1.9691662183658072
1.0410675522578978	0.9486524698867529	-0.19805844450148147	2.4176085814711663	0.9683780965454354	-1.95657378227396
1.0412905735508315	0.9068071274912191	-0.1926087561924445	2.3816956537603304	0.9887882975902484	-1.944258345864431
1.0425696248292249	0.8673530598870896	-0.1858478282126979	2.3462307954333217	1.0070829369368706	-1.932448245495333
1.0442261643643955	0.8302291767851318	-0.17793448647423266	2.3102004991514256	1.025555203869618	-1.9205973670159509
1.0464658302192738	0.793953685096422	-0.17032068788834556	2.2719510883272482	1.0420630442012189	-1.9091327268297884
1.0493246689401985	0.7575725173482126	-0.1626209867801229	2.233854174972811	1.0563062611957588	-1.8980742477679846
1.0528239316991364	0.7212237375652599	-0.15463084835948185	2.195975934869611	1.0662701815703133	-1.8879356535374954
1.0566807158602338	0.6853106538748398	-0.14577664353633324	2.158381477461393	1.0725583722623255	-1.877821902682868
1.0615342758212865	0.6491207360723802	-0.13786195061807227	2.118374659240434	1.0763350727338579	-1.8675043138886789
1.06674794098583	0.6127669415422081	-0.13017997202578746	2.0768289603948022	1.078228040688548	-1.857987380666425
1.0721650921484633	0.5768015150846241	-0.12409260000615949	2.0336192833027007	1.076936839445048	-1.8483184224754985
1.0762077224676183	0.5418734645528578	-0.11763903140110257	1.989307811389067	1.0731363746969957	-1.8376109061253965
1.0791891464343526	0.5080090640131629	-0.11145854093472773	1.944195025273477	1.0681805805250124	-1.8258775954176951
1.0806591587796783	0.4748492715551832	-0.10516517376910298	1.8997973552193697	1.060271629420569	-1.8140130848438822
1.0796914916913258	0.4439012043690276	-0.09880650551491241	1.8571100228264734	1.0493850649489547	-1.8019934114003866
1.0765141427808305	0.41543496300581684	-0.09248865890957589	1.8146876004243448	1.0363920074800417	-1.7885213729989093
1.0718212905948707	0.38856039184152713	-0.08670114415672486	1.772491303993678	1.0221918545609443	-1.7731642242322967
1.0650274993176092	0.3629562737579207	-0.08191791598629009	1.7291920998251353	1.0065284247020532	-1.7569496950760515
1.0559985162246708	0.3387404236964381	-0.07741173221176736	1.6872764684105552	0.9897524775070952	-1.7400883746162394
1.0460118841327175	0.3157345472281461	-0.0730403377404581	1.647263817214316	0.9704974163985628	-1.7210035838679643
1.0355639870169924	0.29352646963764917	-0.06882164172885985	1.6103116701160503	0.9509987844034665	-1.7008814970197257
1.0249632962377455	0.2711730936426787	-0.06641098862681313	1.5768704763986745	0.9299713412126441	-1.6809564852653176
1.0138863179762356	0.24862967390747132	-0.06547633931171479	1.5453517092097524	0.9084116010971017	-1.6610725440208158
1.0032099536443502	0.22668330135745784	-0.06592851733211397	1.5157784199786462	0.8873563221755065	-1.6392450021647011
0.9930512289531329	0.20363868816325753	-0.06732851422637592	1.4875145673711003	0.8683121734806312	-1.6157635264520434
0.9828243240002709	0.1793820703564185	-0.06937436093189558	1.4625177973370096	0.8503236886451625	-1.591725226549211
0.972507056394304	0.1553304320780972	-0.07311382310704084	1.44147887885331	0.8326873157809527	-1.5673296885351442
0.9633359880917095	0.13223027111569557	-0.07879714943861701	1.4242438686813756	0.8171485744128087	-1.5417382337597225
0.9547926226473648	0.10991890767629225	-0.08576216886464946	1.4093712542561205	0.8025846002458409	-1.515299661463527
0.9452248386903038	0.08691485181203729	-0.09345514553298931	1.3951886454856	0.7890527767640523	-1.489096458609516
0.9334406323972958	0.06509155855737803	-0.1022981710285722	1.380759890638957	0.7758637988359329	-1.4624156980688399
0.9199625015798462	0.045889241114658974	-0.11134569049966564	1.36542353164954	0.7636379079921267	-1.4351239711121488
0.9044964573256392	0.028923485062658794	-0.1207851275795701	1.3500346609371856	0.7519451900845032	-1.4066688341374454
0.8867913042167285	0.012932978952756191	-0.13134068252277323	1.3345147707457479	0.7400054784218781	-1.3789422646977978
0.8673331569283412	-0.0007320145213471352	-0.14289538630898363	1.3179132599235641	0.7278935055203903	-1.351383109312471
0.846395670647897	-0.010816107640427397	-0.15608920091405828	1.2990414860261899	0.7159347801760604	-1.3236084050198076
0.8239354329363396	-0.01928457039588699	-0.16984603326928407	1.2792871978560296	0.7040839343500637	-1.2951811054719229
0.7991273101480899	-0.02707338982212862	-0.18367618545058356	1.2602721229832596	0.6915708117303745	-1.2684811778683294
0.7716989774426315	-0.033099254930075206	-0.19805729220469492	1.2419607103677943	0.6779627645389817	-1.2428920047272753
0.7429538201728639	-0.03635298809160467	-0.21268471956903465	1.2244467795082863	0.6656216841361252	-1.2165565946053152
0.7134965633222945	-0.038311658120068925	-0.22644573896532136	1.2083478392964464	0.6541154753004915	-1.1896111272914818
0.6820665056496744	-0.04159969547945816	-0.23960410565901194	1.1939511505262175	0.6431808952269075	-1.1626943271754457
0.648085007535934	-0.04498859623108309	-0.2534507617200898	1.179967307310633	0.6320023653440167	-1.1365377595175967
0.6113742339378513	-0.04773160720277983	-0.2661231353132789	1.1651967666424254	0.6214081349245061	-1.110164361027635
0.572762810987805	-0.05114108760435593	-0.27810477038243436	1.149821183933509	0.6105900303249961	-1.0843953896949916
0.5320888593221081	-0.055655602316850517	-0.2900891254517647	1.1350174530479231	0.5990749239634924	-1.0598373448682674
0.4898597030673306	-0.059994124364263435	-0.3016946997836966	1.1193846465903143	0.587305077677354	-1.036432780948152
0.4468904968653553	-0.06385508980910365	-0.3133606383786321	1.1029122206807775	0.5760644729991501	-1.0118311216573992
0.4052238320548064	-0.06811437614775434	-0.3245974067680136	1.086599095282642	0.5654315320782638	-0.9873723737351023
0.36417073139455647	-0.07331802775635488	-0.3357759225026206	1.0715551955081335	0.5543109030485748	-0.9642262711799381
0.3235449255021814	-0.0793225323036113	-0.347516607785866	1.056366013898669	0.5431428774481768	-0.9421821154826726
0.2837234019544808	-0.08382720707972144	-0.3593190923629973	1.0414046841291578	0.5317049749403597	-0.9199877134051344
0.24628976849223538	-0.08735751897023647	-0.37023125912785465	1.0275306916285936	0.5210358300855864	-0.8972437863439795
0.21135152967516024	-0.09022269944633521	-0.3824266703112749	1.0163170274228803	0.510325127181343	-0.8755293031684073
0.1784803644987702	-0.09196245847572873	-0.39456508775002014	1.0082504658721922	0.49965074626878003	-0.8543048796654191
0.14855860981050906	-0.09213973757639535	-0.40508495636828146	1.001380062249599	0.4899386131307175	-0.8326328114823978
0.12139878850637377	-0.09093083155193651	-0.4138065654351917	0.9949175801347436	0.48069308293441343	-0.810839329407977
0.09668858823809463	-0.08946289874314323	-0.42301922413705395	0.9891594763508724	0.47231925402486774	-0.7900221101301297
0.07288721342061423	-0.08724651641963141	-0.43188497531385805	0.9844898683742291	0.4647858032887772	-0.7704704745920141
0.049981288117943626	-0.08396253449910182	-0.4405156940476717	0.9796798244746154	0.456872731078017	-0.7502484493305339
0.029008436578490074	-0.08034036125174665	-0.44881056852742474	0.9772240157570862	0.4494722741950548	-0.7307844988098386
0.010503249566744685	-0.07701412387179779	-0.4577806516321331	0.9751807742587351	0.4430670718621658	-0.7143293308665581
-0.00696010677594841	-0.07442313803577552	-0.46677664559722826	0.9723621832321545	0.43724687683766794	-0.7001260037765187
-0.02352572925886766	-0.07264476040102316	-0.475115356824896	0.9674668655322021	0.43301682470794944	-0.6858830466355481
-0.038482785171619724	-0.07153974973349772	-0.48246126828664243	0.9603695960496221	0.4313893056051368	-0.6721983093291148
-0.05243639440906911	-0.07155699932463419	-0.4909131481031374	0.9516899822513045	0.4317050324571497	-0.6606694545630276
-0.06588307559601757	-0.07182224833338466	-0.5003702612714125	0.942955091356861	0.4346226829855551	-0.6513769620206897
-0.07936973721495766	-0.07138301898322563	-0.5092449623228575	0.9330434812696045	0.4393680603087382	-0.6439003609514691
-0.0913325015888345	-0.06997912775488696	-0.5174902707480916	0.9221283865474927	0.44544566694035453	-0.636970307266604
-0.10172617081028121	-0.06870800729093185	-0.5262536612826737	0.9100408485178213	0.45325107794525044	-0.6330201409979224
-0.11114985606127391	-0.06705665717259118	-0.534752872729388	0.8936024150866362	0.461313306996843	-0.6305874805032698
-0.11981158111397823	-0.06499263535906025	-0.5414964234215598	0.8738843651696573	0.47029681362531733	-0.628095704178939
-0.12663956100376575	-0.061359939620519444	-0.5473941169219498	0.8516838961327504	0.47944689253957723	-0.6254868337687574
-0.13098876231187676	-0.0561975109967377	-0.5528631037450592	0.8273155576760121	0.4889910730774779	-0.6243926263124608
-0.13342636079657103	-0.04871141563256742	-0.5586239156034479	0.8008130246578662	0.498009240850006	-0.6243834619968966
-0.13379900702253827	-0.039334403641892696	-0.5633985138135101	0.7709777602002298	0.5065435377460906	-0.6242600122084652
-0.13140118559999536	-0.03028512880070605	-0.5672407465565792	0.7373429602469559	0.5142993027501799	-0.6245765411452049
-0.1267788455263988	-0.021782853312580397	-0.5690118101787972	0.7013774130207319	0.5205756420950203	-0.6252546142859483
-0.12141341501589117	-0.013450791775321297	-0.5706831204283224	0.6618993489946663	0.5266321152222779	-0.6263403652097599
-0.11513621636510897	-0.0034315323888542693	-0.5714722995693623	0.6199896811123838	0.5327385070408498	-0.6269945726422608
-0.10772271063064891	0.007346080859729709	-0.5712018945986085	0.5766690193673082	0.5386144962358964	-0.6268390852144312
-0.10017967852108271	0.01846958421003636	-0.5704772865909878	0.5337002203018021	0.5444594591879122	-0.6257925631831698
-0.09261012817501105	0.02943773241119846	-0.5702852924423719	0.4903212518938016	0.5493255114345676	-0.625454166093957
-0.08566456834512039	0.04122303120345522	-0.5694746881005852	0.445909585181681	0.5522629243227201	-0.6254884346996468
-0.07877716789184586	0.0526038192788143	-0.5685998577481243	0.40101357729525067	0.5542956644191381	-0.6246178158051106
-0.07201792990316187	0.06344552384071223	-0.5674944158004721	0.35846748210602875	0.5548479579759872	-0.6232094519926015
-0.06612346171718847	0.07561584897810225	-0.5662601447846781	0.31695054171485104	0.5536195252315883	-0.6218482158216061
-0.05985173363198827	0.08876555838445893	-0.5661365096355478	0.27519290446270617	0.5501057758732772	-0.6193346984162538
-0.052779938587375744	0.10275802458846195	-0.5650759513937289	0.23496244697103633	0.5447255605117908	-0.6159692850901686
-0.04510202813969287	0.11710243451663488	-0.5641995296519281	0.19528779701534446	0.5375578143882375	-0.6123774888674254
-0.0371835456784623	0.1323194782633239	-0.563793124573185	0.15566070113050565	0.5292921745253563	-0.6092804330249728
-0.028233076540734536	0.1495910007299372	-0.5648297022039437	0.11504580918571886	0.5189923524803303	-0.6065224342826188
-0.018320577619411846	0.1675587327941105	-0.564866395093499	0.0745671228618218	0.5089992977150166	-0.6031228622739548
-0.006876532186257778	0.18572619746475688	-0.5653855507430714	0.034377926276240034	0.49883779805039385	-0.5987083902988697
0.0051674523717001875	0.2046502799540617	-0.5661775902362868	-0.00710539672017832	0.48785036746882404	-0.5947769223232791
0.017927456370162867	0.22538083842942935	-0.5663367839337528	-0.05153533605300964	0.47750683671026606	-0.5904050133622918
0.031975514988704754	0.2476099008207594	-0.5653638829437863	-0.09719477969011575	0.46726455873228506	-0.585787702212369
0.04697126510094411	0.27164635930504555	-0.5638753221618034	-0.14527996088450923	0.4584460623547773	-0.5820162894786538
0.06252202239351538	0.2973559850805316	-0.5631457648052096	-0.19711056274509253	0.45027915911967054	-0.578398258272304
0.07878468542074586	0.3235435867040136	-0.5617072624647269	-0.25129786678511984	0.4418684758249037	-0.5741808583899219
0.09584594481061935	0.3496220233430213	-0.5604183773490787	-0.30728068859209745	0.4333579720752011	-0.5696565507771438
0.11369396652958434	0.37468781498071224	-0.5580855962113092	-0.3644270203309067	0.42560690250992655	-0.5647636708699368
0.13058310448706417	0.4001265797889929	-0.5568298276513882	-0.42391510421967327	0.41760213495117676	-0.56017437954314
0.1465246232457676	0.4252501005818623	-0.5550709428191712	-0.4853963307760325	0.4093459891932775	-0.555395700667179
0.16136344502329714	0.4497961082031372	-0.5525729387518133	-0.5475513122611937	0.40125043192532794	-0.5501380094483717
0.1739170749160322	0.47298468305880637	-0.5503906652576835	-0.6100563210728975	0.39272565215074934	-0.5458748196350061
0.1845462944843307	0.49412275245783077	-0.5499462001194211	-0.6737511513786594	0.38489002008506323	-0.5416034008953334
0.19329579735110453	0.5134239133127951	-0.5486319383774655	-0.7366640178769834	0.37660653574764275	-0.5370796702548251
0.2003569243922531	0.5307478131902765	-0.5461626017772008	-0.7987049965356277	0.367841308884143	-0.531815214201095
0.2059619136411623	0.5468916505091974	-0.5433925274153457	-0.8594265647653643	0.3593293531693214	-0.5264305334849217
0.2099686794467382	0.5627170765081037	-0.539443546076592	-0.9198412396481117	0.35112102518406274	-0.5197362494520557
0.21215793185031995	0.5778516118990167	-0.5357408086478025	-0.9788572868367909	0.34370864116426947	-0.5121332859369603
0.21402578738740785	0.5916403579135111	-0.5299838288933654	-1.034683199238125	0.33577735073203097	-0.5025505531751375
0.21527709139099127	0.6045913749811368	-0.523701141071529	-1.0875403049116414	0.32836954245324457	-0.49207897958389807
0.21608287296473605	0.6170828523375738	-0.5177031132151282	-1.1369125285841213	0.3202011675040859	-0.4814054470966827
0.21733295306349598	0.6307611260081499	-0.5097940910420938	-1.182908169213336	0.3110225497779676	-0.46948561053723253
0.21888148284523923	0.6450777942527496	-0.49944067070019177	-1.2251053607463023	0.3006985276791739	-0.4562256690371936
0.2208296643048367	0.6595699139042216	-0.4892087994460281	-1.264254237024824	0.28821659765535484	-0.4422421154311042
0.2221295785935286	0.6746434797249055	-0.47950005707362614	-1.299886118006203	0.2742883359408325	-0.428268706851524
0.22249178974559364	0.690577657241944	-0.46955778409823473	-1.3331332275756047	0.25976847094419286	-0.4141010895349831
0.2212111351701544	0.7069868720131937	-0.4595038382871028	-1.362623805279243	0.24334611678083173	-0.39982294600118456
0.21906208562700558	0.7239989244511563	-0.44913584201609047	-1.3893131528944505	0.22381787777919104	-0.38499379514009263
0.21603766208141423	0.7415710601690171	-0.4389984527435941	-1.4135060794633112	0.20267980857634488	-0.36992024916549743
0.2114171659215438	0.7597502981166084	-0.42893226497793624	-1.4353655308177697	0.17908860254824732	-0.35507435007893723
0.20617851989866842	0.777444725729274	-0.41857795010555054	-1.455429505006677	0.15403591361645025	-0.3389778980426094
0.19982993871179344	0.7935632675426312	-0.41057724933729506	-1.4725351545114662	0.12788353104256212	-0.32210056986553487
0.19184759278573438	0.8109688331419591	-0.4032181695243189	-1.4883198090960017	0.10248211161217134	-0.3048688510767438
0.1824992859674731	0.8297899797903341	-0.396449272358207	-1.5019319817161592	0.07886940360317844	-0.28632113064252207
0.17325511605402116	0.8492737797317875	-0.3895435408842297	-1.5144720316317726	0.055778926879804167	-0.2667098680341994
0.16407733280902403	0.8691647682726662	-0.38273255562013325	-1.5253093195063527	0.0326720631391217	-0.2452382855625621
0.15613527344907113	0.8900346243832922	-0.37508958797875525	-1.5344092033051235	0.010961501330647605	-0.22372589448385688
0.14933350007530866	0.9118010943373192	-0.3670919046485987	-1.5431347621504987	-0.00933471221706398	-0.2033787017088226
0.14402326127868553	0.934627574257066	-0.3587200459855886	-1.5512970733106541	-0.027214145899438456	-0.1829132346880304
0.14012021617844017	0.9579824646441879	-0.34989781573972234	-1.5580998536240396	-0.042213734468981	-0.16076646562912777
0.13696119843949778	0.9824395395670684	-0.34051101072410206	-1.5632135466700947	-0.05432551995703318	-0.13928775227593038
0.1350418411352473	1.0087377165244769	-0.32951625062441986	-1.5692405586918161	-0.06407619348671056	-0.11789617276733388
0.13398640923352373	1.0351105712019872	-0.3186484773657947	-1.5754406789605717	-0.07222303964711502	-0.09582649607619151
0.13300799510953415	1.0625099955102504	-0.30710331451465567	-1.5825247975409475	-0.07803393189568684	-0.07416565369920158
0.13204480883136865	1.0902842585430406	-0.2958067498978888	-1.5899680705313275	-0.07990936101328762	-0.053197097392235326
0.13167899456502663	1.1176889717447491	-0.28397581960386403	-1.5975183453368915	-0.07922143469075006	-0.0339962191920366
0.13088116834876878	1.144085323854121	-0.2722915191121142	-1.6045365167325913	-0.07654443737362111	-0.015010175882092747
0.1300831307394128	1.1696518859840834	-0.2602462606461327	-1.6112036286985656	-0.07197479028399785	0.00527704854083999
0.12935493576952822	1.195922916659387	-0.2488905787274068	-1.6180560363799794	-0.06614293655044491	0.024886920770525456
0.12914312296491381	1.2224710905103922	-0.23875209398851735	-1.6250486952376968	-0.059127869234992345	0.04304491694891774
0.12890544864098435	1.2489131549190033	-0.22955292035407052	-1.6318595985752409	-0.05114346447286887	0.061727382220693
0.12836726690828187	1.2733900549542734	-0.22132086048567043	-1.6365620607921953	-0.0422902943407117	0.08050304574473216
0.1277309459772491	1.296576530782613	-0.214139324856277	-1.6383877238203681	-0.0326794691723645	0.09864733095058995
0.1270861026102883	1.3173085910315445	-0.20783653678968367	-1.6372427059056365	-0.023283814634841332	0.11627095019312397
0.12569176209081973	1.3357138583147958	-0.20144681723527258	-1.6329826802065392	-0.015364539449370844	0.13456389129566623
0.12324633448621221	1.3529762163996315	-0.1959818258770234	-1.6263691923213344	-0.007396960276100199	0.15437491893117783
0.12087321685961629	1.3704440055036726	-0.1913021211653828	-1.6181670321653177	0.0010938174963872269	0.17493077182197392
0.11834004762144983	1.387453138942608	-0.18750162344962507	-1.6092544221908163	0.008839280327016027	0.1955583257740048
0.11570813294164135	1.4024401773634396	-0.18314075124543677	-1.599273179573223	0.014060858730246678	0.2175343497836496
0.11285142211327766	1.4162692972208344	-0.17860550792676566	-1.5882212586563988	0.01805757442092763	0.2413686808117375
0.11069084471360453	1.4296232537360196	-0.17474922554679664	-1.577165149068878	0.021544157018373238	0.2659634078076275
0.10986400723350513	1.4435474420574366	-0.17223117646827507	-1.5657586479465893	0.023592688074377113	0.2916657903022096
0.1095540416708773	1.456713968672254	-0.170314400408429	-1.553924463350606	0.023289087804167486	0.31922517719184285
0.1096631719196393	1.4691215425928377	-0.16875868293186874	-1.5421499826281306	0.0221791606104603	0.3482010942497291
0.11126226345371877	1.4814419161519723	-0.16867164650157535	-1.5301722340586925	0.020403621535658823	0.3767338349540521
0.11409110883663663	1.4927172170196652	-0.16893370688162285	-1.5185089594169068	0.017730353064716913	0.4042248518415481
0.11713882715170586	1.502305258368711	-0.16976317729894808	-1.5071827911249722	0.01255283442009435	0.43129966612676784
0.12002017046798576	1.509738412900504	-0.17068391752793063	-1.4951974542803725	0.005320779263452771	0.45924591503184314
0.12248152604359673	1.5160739437990831	-0.17324472214148084	-1.482547232277366	-0.0016479005164773824	0.4858663484900982
0.12545692667230862	1.520741759645194	-0.17675270803198315	-1.4698743493118183	-0.010699621613328134	0.5112601519818174
0.12793284699764518	1.523089007184846	-0.18001614882102063	-1.4573748942573725	-0.02160905179236601	0.5367303268797702
0.1295168831973587	1.5222188068400495	-0.18355509948471385	-1.446174545117457	-0.0341988544271923	0.5618136277703509
0.13061667569319635	1.5194425941353893	-0.18757317681333371	-1.4364310998899659	-0.04906678642667635	0.5848466586848806
0.13215665705997787	1.515037647181275	-0.191728942083843	-1.4276416627355666	-0.06564694437921038	0.6070716943715938
0.13368613707675664	1.507940814763706	-0.1951596847577597	-1.419854060507287	-0.08472365551384749	0.6297503901946182
0.135278988318145	1.499484618271524	-0.1981923435579555	-1.412080315171457	-0.10735497241269384	0.6527253871142731
0.1383004143881285	1.4881835583993464	-0.2015704364359478	-1.404293008771659	-0.1313542242104319	0.6754533231659419
0.14195006030388635	1.4755679469836012	-0.2046577601092065	-1.3963847537417742	-0.15486779752846508	0.6977020109655363
0.14687139061679882	1.4596859582001316	-0.20723859349215934	-1.3892275330836839	-0.1789087006731544	0.7200584125042979
0.15225108325333098	1.4405627208413565	-0.2092071121065682	-1.3828969640140645	-0.20262817810399866	0.7428825369101748
0.15763478008713167	1.4189034844343937	-0.21057910911607677	-1.3768506933558111	-0.22700860869569123	0.7633549736534198
0.16392843424103792	1.3960914452792532	-0.21059641127953685	-1.3705486417461343	-0.2512608075450124	0.7821166995812732
0.1710381303148636	1.3695131079566605	-0.209961847891986	-1.3633170722749068	-0.2749543201089112	0.8008543775793813
0.17836255765658798	1.3384451473528123	-0.2091314827128462	-1.356277251808461	-0.29833271248271526	0.8180412418937328
0.18578188654317102	1.30400201581792	-0.20735078773713675	-1.3489177146179447	-0.3208010708839232	0.8335683227296389
0.1937603056981212	1.2652530503871338	-0.20528832833515182	-1.3412001042918233	-0.3411664724659762	0.847420005690078
0.2013702870787778	1.2228894581049659	-0.20308326774586788	-1.3325588765012306	-0.36013804965303386	0.8602377899411977
0.20883231142429554	1.176839752281707	-0.20081860353075567	-1.3230334944064042	-0.37815604213403486	0.8724141223456918
0.21496363460385415	1.128039733447814	-0.19873996335282174	-1.312962321379369	-0.3949035326074438	0.8839582783690283
0.22111585598173233	1.0776819915963043	-0.19582015916316756	-1.3020039051170271	-0.4105209782777872	0.8940691700231862
0.2277046151184361	1.024070048292526	-0.19191429377103023	-1.2899900548289769	-0.4244485041388862	0.9048350384861321
0.23419932773516194	0.9653347927096481	-0.18758006787133386	-1.275948623459845	-0.43651298505233777	0.9158161237388709
0.24132299944522062	0.9039360784027348	-0.18247801698761573	-1.261026483270065	-0.4469812290510127	0.9259164823922788
0.24895596701883804	0.8403175549286088	-0.17672899587136343	-1.2446872019797643	-0.457319400677446	0.9354806754300913
0.25780539592898516	0.773941451011261	-0.17065295505794914	-1.2287196101242164	-0.4684047094233551	0.9453108525240352
0.26660230413040464	0.7062128840987553	-0.16450743844781163	-1.2137719772766482	-0.478558492663917	0.9551999682621546
0.27652937960742596	0.6367942700841359	-0.15971862897272313	-1.2021416293159255	-0.4883194074109936	0.9652732037559586
0.28788290719739085	0.5661208083168601	-0.15477767144857468	-1.1927232428496468	-0.4984609203061016	0.9733818829965986
0.3009182652664173	0.49323070651958956	-0.1491797485403533	-1.1839330590634582	-0.5100976287108964	0.9807313963653428
0.31490187644595957	0.4184776570880573	-0.14367489748021453	-1.175657793671632	-0.5218873812225261	0.9876147778276563
0.33034718689546044	0.3429881697429399	-0.13891589254838216	-1.1692422941253762	-0.5339780416373332	0.9942567471514947
0.3467985271950942	0.26739188320087937	-0.1341851924838987	-1.165218074106051	-0.547594665632726	1.0007288956650877
0.36443745757542123	0.19133236898472894	-0.1297263119775877	-1.162960912891803	-0.5620584015102336	1.0076060178009918
0.38286115200016413	0.11481314855281216	-0.12539058037577192	-1.162105536629522	-0.5757371060921753	1.0161619599041798
0.40152470972173604	0.03924718140974626	-0.12185449022665856	-1.1619265669870567	-0.5871351569239565	1.0237446136037327
0.4214204129084925	-0.03619492502824659	-0.11846118399234257	-1.1617013795616244	-0.5990225136648314	1.0306849892946346
0.4411008794815183	-0.11081396737555557	-0.11308963377382927	-1.1590869512060726	-0.6109143138212595	1.0371753899590865
0.459810674444199	-0.1841647775743232	-0.1078404453057171	-1.1540517295826485	-0.6221327933929229	1.0438653767108341
0.4780196336083491	-0.25477414009142757	-0.1028368226894037	-1.147810502464556	-0.6308523611098691	1.0488908128607868
0.49568046794982223	-0.3238211374405805	-0.09768841799338088	-1.142478753122436	-0.6391169079245798	1.0522651742405726
0.5129914786324552	-0.3905212696579229	-0.0923368829018145	-1.1363456035837254	-0.6466491049336602	1.0544911440245974
0.5294422563192328	-0.4545689190414931	-0.08668240771267594	-1.1305280439078604	-0.6527261253573734	1.0554528621431016
0.5453881207574451	-0.5148471568502049	-0.0797601531095917	-1.1242788286660086	-0.6569112507001794	1.0544159745591688
0.5614382853540505	-0.5702142395595324	-0.07275531506936694	-1.119043952128633	-0.6609362241046481	1.0502067987509134
0.5768508291549036	-0.6216227057410346	-0.06511597919380707	-1.1143596244566418	-0.6649859173619592	1.0455373370563101
0.5907622379886857	-0.669469729883738	-0.05712519181869782	-1.1100714485951761	-0.6683248471776306	1.040980474114544
0.6041540810047878	-0.7139477509728824	-0.05023846204304829	-1.1061267549850498	-0.6708907794107541	1.035011536450913
0.6176698707109213	-0.7547485772123903	-0.043736833552649214	-1.102882146946449	-0.6723942516394709	1.0276821146809967
0.631573273893434	-0.7923613882300898	-0.0379408193555744	-1.100395705672569	-0.6740875184889428	1.0209222131395597
0.6445941900350202	-0.8267687819461869	-0.03239310497704009	-1.0972378955069562	-0.6747566104372308	1.0145302172191588
0.6566498113018828	-0.8586146407148026	-0.027432247311025802	-1.0934113524860738	-0.6754791370927392	1.0078992678314103
0.6685254522984166	-0.888556012339203	-0.023167332562812108	-1.0880231429263332	-0.6741549974925395	1.000425829998951
0.6796983562160177	-0.9179473622160692	-0.020730786795915217	-1.082907167365509	-0.6704146932813349	0.9934013671202961
0.6888828899137256	-0.9478221386575048	-0.018509384787917124	-1.0768470804064827	-0.6648148975995598	0.98841246305167
0.6967982982224775	-0.9774153576242278	-0.017229458952522037	-1.0710450858620637	-0.6568501305751976	0.9835096954251146
0.703849812739718	-1.006960976815933	-0.01711849017566918	-1.0661863055374283	-0.6461594425391176	0.978038356481604
0.708327339572822	-1.0342716789057964	-0.01690053765743451	-1.0625822276263797	-0.6336006498630905	0.9731972406475153
0.710635751776477	-1.0612424290282467	-0.017355793969375782	-1.0604324752823355	-0.6205186548611052	0.9694140648205445
0.7095011126026135	-1.0872069638457664	-0.018372348090720234	-1.0587083451152244	-0.6070098172893784	0.9656071562897335
0.7062925155227165	-1.1117457506547639	-0.019929106403845778	-1.0556141014729092	-0.5939217714338133	0.9614878976623562
0.7008579671365772	-1.1334262187097668	-0.02279621990646588	-1.0519965066349337	-0.5791274575200599	0.9576024568196073
0.6919696955691342	-1.15239315933066	-0.02717364603443565	-1.0486319843248832	-0.5648191268167825	0.9552069603599924
0.6807548266097562	-1.1671175763312398	-0.03168441245405201	-1.043907954219932	-0.5519794045181209	0.9535986989997853
0.668325915062089	-1.1769999183455369	-0.03597122266530608	-1.0376020103465162	-0.5407146563048142	0.9515727131220566
0.6542548971566163	-1.1834671187598222	-0.040897634108902646	-1.0294134653058098	-0.5314231368816522	0.9503863398962344
0.6385109083701592	-1.186150649551522	-0.04674837620217372	-1.0200264706089377	-0.5242766782865328	0.9515511473598031
0.6225193592757051	-1.187246445053113	-0.05273118627176033	-1.0109243223414368	-0.519483090531013	0.953711454188017
0.6072727203874393	-1.1857551435259022	-0.05957308008614808	-1.0025393030852767	-0.5161514125182937	0.9562181415474849
0.5927418393060397	-1.182381854964468	-0.06666269447439438	-0.9944528064120078	-0.5145343015007167	0.9599914423674949
0.5778002557501191	-1.1776561642146919	-0.07517603965327699	-0.9878837499241929	-0.5126878597258149	0.9653420728174382
0.561838307696487	-1.1706557051393998	-0.08424935597131816	-0.9833753628060751	-0.5127251296924562	0.9715760365387187
0.5457015481195779	-1.1596798433310356	-0.09357185041146546	-0.9807627597058249	-0.5128800442481639	0.9775306768038932
0.5278630871091188	-1.14740994080731	-0.1036143410326795	-0.9806566298080565	-0.5133138933828574	0.9838527907699044
0.5086705970884323	-1.1336432455270027	-0.11577495515441488	-0.982285672976221	-0.5119570920217485	0.9921603363566598
0.4872909232554843	-1.1176614587531648	-0.12807156132763958	-0.9839518992702957	-0.5095597178253323	1.0013924348210157
0.46446853900300045	-1.100445810220493	-0.13985191501182512	-0.9843193546972842	-0.5075844307319024	1.0099198601956882
0.43935753706477165	-1.0812873692939453	-0.15042435939666948	-0.9815118247501485	-0.5045772976573473	1.0183675094964533
0.41111007519548126	-1.0610518311899941	-0.16026419782694162	-0.975240388168448	-0.5002987418391035	1.028152820316029
0.3802894854052035	-1.0393579243956914	-0.1699246974329851	-0.967178305571887	-0.4936146636952127	1.0390629787504182
0.3468763839382507	-1.0167613678650544	-0.17887114060001294	-0.959087559758292	-0.4864180968252135	1.0494067534379488
0.31183375105232397	-0.9939203989500329	-0.18679958178703446	-0.9482655432615346	-0.47820575240439583	1.0591003717068808
0.2752783199170028	-0.9713041821429778	-0.1940477329480731	-0.9358888547353238	-0.4694855035427593	1.0692161003293463
0.237376887751456	-0.9494609489511584	-0.20009400931863772	-0.9221362114555007	-0.45981116934352356	1.0792211531267057
0.19724913872985728	-0.9280141811276871	-0.20459532244802492	-0.9076093438984015	-0.4507204234963518	1.0865337829551869
0.15565699853871917	-0.9066740477881358	-0.20890398131582577	-0.8935527823745025	-0.44138867545167193	1.093427580595852
0.1128416436171882	-0.8848009576086615	-0.213748398313343	-0.8800376862700986	-0.43075117991463036	1.0999143345826918
0.0694589394114591	-0.8636785709278606	-0.220085470574216	-0.8691772472538012	-0.41927071791880455	1.1065046732962185
0.026086229362703564	-0.8428537952734325	-0.22609214458379875	-0.8604164574827479	-0.406782009928093	1.111313357543487
-0.016765491575303312	-0.822981270550031	-0.23198207225107173	-0.852621719016005	-0.39397652690916474	1.1165131385892422
-0.05846945864714717	-0.8026279308819949	-0.23772974397653482	-0.8433103537515924	-0.37942295869005593	1.1230388683961858
-0.09934125188594317	-0.7833317376940659	-0.24352929371724105	-0.8353527558000484	-0.3634226537477819	1.1308704846226294
-0.13891321145808544	-0.765604812367675	-0.2487413471487562	-0.8270016558231731	-0.34580703865498974	1.1386581604125299
-0.1770212352025806	-0.7489569621222325	-0.25472309894151596	-0.8182863082001406	-0.3269426264687848	1.1466452581195266
-0.2130024779465688	-0.73453966951959	-0.2614428126012128	-0.8090936344909611	-0.3063076228964542	1.1577887443234474
-0.24672487593382003	-0.7229729140277289	-0.2680750262396816	-0.7994899057111202	-0.2856306791409634	1.1696375946466437
-0.2781801706882642	-0.714332243316361	-0.2745570284125931	-0.7900245957568797	-0.2651534489091492	1.18114812612611
-0.30797864212873755	-0.7072424983692889	-0.2797888837367387	-0.7801595478027018	-0.24554392501203687	1.1932254649354193
-0.33646967035710834	-0.7014747561487233	-0.2846859210140604	-0.7719574137296187	-0.22779370119237452	1.207375772939377
-0.36478649729604407	-0.6965028421023373	-0.2890522914111984	-0.7649185107455554	-0.2106332501397389	1.2204040153642415
-0.39275447206526987	-0.6930486006529701	-0.292566890120076	-0.7603663974293741	-0.19548024980435486	1.2324107736165753
-0.41926754475864203	-0.6897728262215495	-0.2957493525027078	-0.7566566334756559	-0.18112120115550298	1.2433847856121543
-0.44514654322567115	-0.6862540541591489	-0.299113403034847	-0.7542004252142064	-0.16926227077806238	1.2552345699273246
-0.47011726203350657	-0.6814314638190095	-0.30094631887512324	-0.7533262820750787	-0.1597024233731424	1.2676598126528766
-0.4930332723321313	-0.6750226752910642	-0.30188218715425236	-0.7527622258493517	-0.1516071393816378	1.2773018279098483
-0.5131066526367222	-0.667219559410549	-0.3020198216517102	-0.7521911771056176	-0.14375570524337827	1.2858601472173146
-0.5310238618122737	-0.6570237040953769	-0.301154876999491	-0.7522772816105759	-0.13638234071862473	1.295530463665246
-0.5458231166187869	-0.6464535554613519	-0.3006563966760786	-0.7519748694412525	-0.12893282299496844	1.3035759112766463
-0.5573951064369511	-0.6349363971549546	-0.30040047973213096	-0.7507555391276666	-0.12085662008899724	1.3080553459722855
-0.5643911978215105	-0.6221804482618294	-0.3005143065430352	-0.7491601735819832	-0.11339119097970407	1.3119428228024104
-0.5676864816652721	-0.6078655103953555	-0.30056980029991115	-0.7478917188217382	-0.10576171117342942	1.3156312106900145
-0.5680270697584837	-0.5946223005251381	-0.2993001768356882	-0.7469746959768675	-0.09971102903144113	1.318998972829225
-0.564209083257894	-0.5829660934015726	-0.296293546617418	-0.746720092333745	-0.09415032180850112	1.3209227500499512
-0.557209738607995	-0.5734467085957689	-0.29287932143063194	-0.746993694429919	-0.08979468970827219	1.3214364824247922
-0.5488817131865649	-0.5654094090339485	-0.28908475567820924	-0.7494321166453178	-0.08689911756445841	1.323219689531525
-0.5399087870546964	-0.5589472908338331	-0.28384165866750743	-0.7530446054135325	-0.0843737284503074	1.3239370084597155
-0.5296233503807358	-0.5547979564220151	-0.2771681829705206	-0.7581503137306309	-0.08197367615023317	1.3214237113721725
-0.5185942404842853	-0.551073758160112	-0.26960269775535034	-0.7640170041113844	-0.0796754485562921	1.3190482400945887
-0.507819961160759	-0.5476709331798449	-0.25970561849652896	-0.7694894906540629	-0.07801345804316039	1.3181268196134621
-0.4981513349468907	-0.5461892612401462	-0.2467477379378795	-0.7750327091291406	-0.0765320205114485	1.3157132365511848
-0.489019812614818	-0.5462286521820712	-0.23167374350438916	-0.7802495252507922	-0.07564790410723515	1.3113412614040267
-0.47971347999980435	-0.5480483543364529	-0.21630036776732936	-0.7849423171374255	-0.07444166309995606	1.3059928024524197
-0.4717439665668311	-0.5510444819495504	-0.20118765650376966	-0.7892049474618731	-0.07509919247170996	1.3001144999670773
-0.46391920587915875	-0.5542773447458134	-0.186121522438803	-0.7920834813370632	-0.07702216264411071	1.2936259032639712
-0.4556754495656092	-0.5587703058854379	-0.17096900388493116	-0.7938326682710023	-0.0806532471972491	1.284084208051025
-0.44642396456792327	-0.5636572844940506	-0.15716840427924536	-0.7956689530401237	-0.08684880509015748	1.273595652022239
-0.43693564604362783	-0.5683164096875579	-0.14355789898619287	-0.7967260946097876	-0.09513339758017608	1.2641604372122177
-0.4276682344024537	-0.572919651248031	-0.13032906803681976	-0.7983890255467446	-0.10707075591357931	1.2536408976252982
-0.41803597972225015	-0.5788278604553183	-0.11885563554410733	-0.8014950690580172	-0.12157038033343882	1.2413610236881112
-0.40796626904639205	-0.5833630222676913	-0.10867558031739441	-0.8055150006404677	-0.13964142756846637	1.228893584515958
-0.3974387498796862	-0.5872008448844201	-0.09976727645203465	-0.8082071098109276	-0.16006802892835806	1.217661519507551
-0.3877945461665907	-0.589601928408043	-0.09137480523397162	-0.8114819828097681	-0.18176008421354603	1.2064183945655425
-0.3777607427042725	-0.5902931400008335	-0.08351071093289936	-0.8137160102733036	-0.20332303714351918	1.194672358673337
-0.3678964572270311	-0.5886533494552302	-0.07582640393583023	-0.8164888963607121	-0.22453052738869342	1.1825216990828928
-0.3579899578817538	-0.5845106592695772	-0.06795013619308327	-0.8190486140051173	-0.24528599922659344	1.1717361978270016
-0.3487407695386439	-0.5797156203415794	-0.05887269688809146	-0.8199863439220152	-0.2658791804175293	1.1607839903868118
-0.34174600281886147	-0.5748792771203262	-0.049208694134727414	-0.8211166937770843	-0.2850308916166964	1.1487989977780122
-0.33647996884882225	-0.5696470167547889	-0.038600666982353614	-0.8209236792935874	-0.3025515548243336	1.136425262624184
-0.3339687149601637	-0.5637137857601384	-0.026880184847334218	-0.8204237248694454	-0.3189349253460891	1.1241938579461186
-0.3347016757494855	-0.5581634069085379	-0.014483959925468477	-0.81852799915507	-0.33314118418970573	1.111001332152141
-0.3385440127846032	-0.5529567543387742	-0.0015087378112181617	-0.8167468702553774	-0.34724625585660307	1.096211993169575
-0.34521904584734736	-0.5466627248895276	0.012633285657156063	-0.813595407638158	-0.361664605828446	1.0801570258073414
-0.3557594337315513	-0.5390115708908775	0.02703647615520313	-0.8106996653008015	-0.37579745105982953	1.0636930170991472
-0.37060262234406877	-0.5307023951279819	0.041868076698310414	-0.8074636813193209	-0.3897348964385178	1.046757290391297
-0.3898694978743666	-0.5217762496901417	0.057481168341195335	-0.8034755100958467	-0.4036874927475456	1.0283057695902933
-0.41268476594857373	-0.5102455520805775	0.07330161018876458	-0.8005423556893331	-0.4168168850054036	1.0098109512599356
-0.4378204769153988	-0.49524890138224364	0.08870308757902687	-0.7972503835348668	-0.4302319866781242	0.9913502465458564
-0.4650732564132225	-0.4793078029614515	0.10399934471021008	-0.7948666581268508	-0.44242808013406604	0.9729883400744281
-0.4928558268456594	-0.4620402973611736	0.11959810605419322	-0.7897289242780268	-0.45362823800316887	0.9538856694484521
-0.52047037137286	-0.4443392229579012	0.1351864490874245	-0.7847704573208485	-0.4655403710540917	0.9358714836702064
-0.5480025653026314	-0.42622207457246986	0.1509798628753175	-0.7789875102706075	-0.4761616478153478	0.9189963676712092
-0.5764481239841228	-0.4095114988392626	0.16765081133876658	-0.7732354954475903	-0.48691755761135164	0.9028159146107639
-0.6044591273795709	-0.3948637747975956	0.18565042626464487	-0.7672648130031791	-0.497606066200126	0.8860879991149542
-0.6320431109413928	-0.3822680145971348	0.20397310913865616	-0.7605884132345776	-0.5093213553241321	0.8698423488778348
-0.6594429055067913	-0.37073412793348065	0.22335456495354725	-0.7547287607005172	-0.5212013021713506	0.855650235039012
-0.6875928374030386	-0.36086408066985265	0.2433575785588576	-0.7490331198373925	-0.5349586751042152	0.841819832227195
-0.7160536437369591	-0.35412797826913034	0.2634637640237525	-0.7416804812973071	-0.5495424377136859	0.8280897189152678
-0.7451063855065541	-0.34830455851651587	0.2836831298351032	-0.7323405551494603	-0.5649601222512581	0.8158672260103947
-0.7761794148613929	-0.34370372703467367	0.3041428872442386	-0.7234209397295919	-0.5821979069500985	0.8059598531719854
-0.8090931928719528	-0.3405576697478443	0.3250468939869849	-0.7133479190660844	-0.5993817138697901	0.7960354891887209
-0.8436207751065758	-0.3385136822841198	0.34519778170756843	-0.7021608194727832	-0.6166413041255053	0.7855654012808257
-0.8789711995970039	-0.3365975185322531	0.36313536082535297	-0.6896276756797103	-0.6326355899546198	0.7764218938429543
-0.916327747539489	-0.33379619716770703	0.37985552582569865	-0.6744842759963474	-0.6479751716037702	0.7680929552991083
-0.9548301248443277	-0.3302598154895137	0.3957163835289235	-0.6581817243748379	-0.6614458931505525	0.7592396558728476
-0.9940312090580372	-0.3272445441591773	0.4093437147261565	-0.6401731893217715	-0.6736044712782866	0.7497070419280707
-1.0342475499121466	-0.3237231018972359	0.4208575275485355	-0.6209988483569421	-0.6833903614209734	0.7407308132227539
-1.075923566011241	-0.31932008589897204	0.4311826724404333	-0.6010302626892267	-0.6918906630087589	0.7328540915741015
-1.1191936241071367	-0.31465651132473593	0.44028823754105256	-0.5804775423065162	-0.6992922290868082	0.7244940353303722
-1.1632065563722287	-0.31099899206763915	0.44765294874442924	-0.5595071593872645	-0.7037096038659288	0.7158132979078646
-1.207794128948663	-0.30690581246330995	0.45295904618792526	-0.5382504497136981	-0.7056398137992889	0.7088222627166461
-1.253455727524836	-0.3034170466183585	0.4580170028908351	-0.51629115742685	-0.7066096983013401	0.7029677598797235
-1.2996237254838612	-0.2999138115078714	0.46438508709831916	-0.49325146625047656	-0.7072485966698752	0.6964401054892375
-1.3458546793049317	-0.29766653724429754	0.47162934974712023	-0.4700840160093511	-0.7055352725512143	0.6906098328863641
-1.3921689956071759	-0.296422173095205	0.47928796202636803	-0.446026508986585	-0.70138884197835	0.6858146502470985
-1.4382426643884898	-0.295480926736047	0.48826301400618694	-0.4214700171572144	-0.6964439865415382	0.6821086175003443
-1.4835970696230576	-0.2951851491043492	0.49949764991399787	-0.3972168550520489	-0.6911766566759715	0.6796974310171602
-1.5278931020687718	-0.2957608693444731	0.511577939577027	-0.37433008430548015	-0.685557523718963	0.677950435995561
-1.5701392577482836	-0.2974539292472241	0.5247033196721759	-0.3514965995996858	-0.6781983489395407	0.6774030118028185
-1.610265022544039	-0.29834015975230416	0.5393397025536802	-0.32886172517712264	-0.6717842989464057	0.6777453426404862
-1.648984149423341	-0.30047133920763736	0.5560788424700035	-0.30713571485613156	-0.6662162848190797	0.6775513722203066
-1.6852287483097665	-0.3021906556944142	0.5747954226685431	-0.28808786804828185	-0.6624322134452032	0.678266495909378
-1.7191346496116298	-0.3040416226161279	0.5945615025292555	-0.27147624469768944	-0.6605049655823699	0.6807939865109978
-1.7504953574462538	-0.30594866256389763	0.6156437309208679	-0.25757061838768736	-0.6624730434311097	0.6833775327454439
-1.7802977272773464	-0.3085192189322593	0.6366767899520562	-0.2460272365028362	-0.6686014849506057	0.6866603048857471
-1.808813199267742	-0.3123680191414805	0.6584554432138896	-0.23640809993616224	-0.6774266091064625	0.6899799519494862
-1.835425816839167	-0.3180462175394856	0.6795592448567376	-0.2280900306512189	-0.6883462532542904	0.6937851813712985
-1.8589978328833205	-0.3246732089705795	0.701668065775496	-0.2205212143564669	-0.7024069721386771	0.6977133118888981
-1.8809993699305263	-0.33253631168603603	0.7239726619469512	-0.21410190717208735	-0.7199118359416886	0.701097771456362
-1.901669758444026	-0.34237235267011523	0.7446464979139067	-0.20769034819474738	-0.738921533030785	0.705376695726103
-1.9204130875714092	-0.3535898652658316	0.7639821534238136	-0.20168338107263484	-0.7589085578971532	0.7105039134839972
-1.9376110931402009	-0.36802754349967687	0.7815218809984665	-0.19505122822941756	-0.7785563722397513	0.715545173983156
-1.9535476773236786	-0.3856056732285424	0.7971860138004875	-0.1887354773123466	-0.7973377970131084	0.7204533954715862
-1.9681310085836208	-0.40740734625267727	0.8110448850784492	-0.18293768705971594	-0.8144537468086097	0.7265855484566828
-1.9794724342888907	-0.43256983137521077	0.8248930518008322	-0.17805837294452737	-0.8299246851832882	0.7331908087351773
-1.9866714373053427	-0.4604999501035189	0.8374713381337909	-0.17454582528505955	-0.8430852133793386	0.7400311724023372
-1.9910017235194337	-0.49164783793395883	0.8492362578104314	-0.17030920735025065	-0.8542803858956721	0.7464604297714887
-1.9929151696449616	-0.5269883577821134	0.8608757428283278	-0.16524078193418024	-0.8607815714916274	0.7540867346122611
-1.9922170083446298	-0.5652086968815644	0.8718303522173177	-0.1595357004344138	-0.8650018704515686	0.7625189180845573
-1.9887618160669756	-0.6065406362932989	0.8843738616330692	-0.15496571884387975	-0.8663737341969475	0.7700483453630278
-1.9831652238442214	-0.6497094490453537	0.8968523110065404	-0.1508566945466513	-0.8644259287311239	0.7760676222294551
-1.9762440189709805	-0.6932415177003591	0.908773558541976	-0.14793102006448328	-0.8579291584891066	0.7821004374745968
-1.967395952743748	-0.7362511005262011	0.9200872670523361	-0.1453693318193421	-0.8472238235600417	0.7879423939112822
-1.9568455490898284	-0.7772116255788827	0.9311732635050228	-0.14099066841724262	-0.8330269861145125	0.7938306121084455
-1.9457273723266921	-0.8164678208435945	0.941416932353477	-0.13416917482063775	-0.8138571769920786	0.7988342243292808
-1.9352029586673272	-0.8540494907635513	0.9503092186682869	-0.12546828608158508	-0.7896612345132763	0.8033075985602895
-1.9248789948936678	-0.8896240794321925	0.9584199443078941	-0.11640063612538394	-0.7600878144365532	0.8077371630150572
-1.9144927499674358	-0.9231260274777573	0.9656388299809924	-0.10897415168756625	-0.7271470070269538	0.8119651442350229
-1.9032519067395277	-0.9554861721161102	0.9725212627765939	-0.10400032617183684	-0.6898152800717058	0.815278860279425
-1.8909963682345656	-0.9856704802138562	0.9787502250091182	-0.09995482930119466	-0.6472702966715497	0.8183463848407422
-1.877557703085387	-1.0143130875753341	0.984650183776551	-0.09617890724640227	-0.6015679477383714	0.8232301993428892
-1.8616178296677501	-1.0423125353247928	0.9908594676905884	-0.09384752110563631	-0.5544626187259764	0.8281312339689886
-1.8432590156081405	-1.069259892898442	0.9979631345225288	-0.09335706830908017	-0.5054154379912923	0.8318781582956836
-1.8228750999048389	-1.0959725307987556	1.0047695204581222	-0.0972359856601164	-0.4545998760468288	0.8350258032464302
-1.8002120151490058	-1.122393560585826	1.0112290440310945	-0.10549464965946524	-0.40394688236061493	0.839357481393505
-1.7747706292086423	-1.148940286780106	1.0181088991767206	-0.11566737865683012	-0.3540897218145236	0.8435073425131336
-1.7466352235658404	-1.1764370829094544	1.0247473281920685	-0.12751256784621817	-0.30565539437138706	0.8470560603664707
-1.7170560346610952	-1.2043654457672583	1.031167444600006	-0.14061213445381635	-0.25869635450661066	0.8489816176959069
-1.6857114323063156	-1.231686635288012	1.0375674271222235	-0.1554178781193982	-0.21337605426105713	0.8506945918396287
-1.6524024760404856	-1.2586217268185695	1.0431959571675173	-0.171261247677029	-0.17266881869633938	0.8505928708980834
-1.6161915571143444	-1.2856141460710058	1.048611120186464	-0.18894623503999125	-0.13501864209693215	0.8473499837235396
-1.5781215251540854	-1.3120760170341608	1.0519999527284458	-0.2082184695444517	-0.09966124324201099	0.8431796716152988
-1.5394385716199182	-1.338892043653774	1.0533444852199558	-0.22964041616287745	-0.0669520644805321	0.8398880979529917
-1.4992196119053474	-1.3652537881455498	1.0535927031950958	-0.25101491671640774	-0.03804793854574717	0.8355730728524697
-1.4587962297493375	-1.3913122121697536	1.0540505306865875	-0.2731629837453242	-0.012763892476013639	0.8296082425554248
-1.418796380870888	-1.4166942360516825	1.0547645765571405	-0.29672427996893097	0.009280339011040833	0.8232226813887842
-1.3796339628975909	-1.4417552811439553	1.0542734184841311	-0.3203520954326324	0.027616693585665143	0.8163028488414137
-1.3407308910765954	-1.4660285056184623	1.0523143342538483	-0.3442735412812058	0.04310126499024172	0.8087460655149765
-1.3030221671693638	-1.489837818136723	1.049592775046161	-0.367113377111554	0.0557973033991144	0.8002597115669257
-1.267300017826754	-1.5142327240291868	1.0457092915298516	-0.3906179977378946	0.06807158387390058	0.7926880353801149
-1.2338567295087155	-1.5376586578374802	1.0392376809280464	-0.41392903262394587	0.0801538065915232	0.7861603755495794
-1.2027086023643616	-1.5619401483072375	1.0315542970619784	-0.43563348001667646	0.09382806108224971	0.7777682262604055
-1.1728687832904596	-1.5867296804243711	1.0225878644161934	-0.45544994211446366	0.10903837736961859	0.7666626932191121
-1.1453469581512983	-1.6120552346630934	1.0110115326600941	-0.4755070196751062	0.12679048454583358	0.7557360416206027
-1.1178126298074735	-1.6373020719498295	0.9971633154344268	-0.49486581373268734	0.1470745320657641	0.7447742718634169
-1.0898192130889748	-1.6626600319654148	0.9810992027132913	-0.5140022786694344	0.1690833982252082	0.7329891671397895
-1.0613829866987519	-1.6863828933209715	0.9639634536945425	-0.5342062262452375	0.1932816665643301	0.720381924650044
-1.0326224773907917	-1.710371053888656	0.9448593859070018	-0.5541886203841019	0.2186952942784642	0.709034088308506
-1.0025303966977137	-1.7336418388773218	0.9232687182831971	-0.573914431700585	0.24498236237543913	0.6987403227577624
-0.9706886573351785	-1.7562951472728265	0.900570964159638	-0.5923620378599243	0.27098296260533455	0.688427508554935
-0.9379278268645259	-1.7795732098087675	0.8784620741859581	-0.610209869395106	0.29497295538771984	0.6785286519299554
-0.9049444468912272	-1.8016816022421762	0.8566818527759603	-0.6284259774356397	0.31528082233082066	0.6716778631985185
-0.8713444771258204	-1.8232138840431529	0.8353190177576716	-0.6456203614393188	0.33138279917475855	0.667373609426017
-0.8374302381445003	-1.8438341173125015	0.8160001068068917	-0.6605107667740765	0.3430498568771812	0.6626476848429081
-0.8053987031337151	-1.8642954253095725	0.7975204090056804	-0.674166300069181	0.3510050578366901	0.658295229314495
-0.7764029911295548	-1.8848654217702692	0.7796255140867671	-0.6865186532136845	0.35516882282202783	0.6558393127580935
-0.7492876511137577	-1.9053664942138702	0.7626731477723008	-0.698145734352854	0.35611511233147886	0.6551053705869869
-0.7240981134156841	-1.9247998594603979	0.7467320721549509	-0.7095828197159463	0.3539298575448924	0.6535320293892495
-0.7009514695163079	-1.9436044428179498	0.7334843786890991	-0.7212733333971479	0.35010595144764933	0.6516762227832991
-0.6801168777602036	-1.9603959371375774	0.721033731033107	-0.733436331195451	0.343773227408853	0.6512958189077329
-0.6607140608703373	-1.9758698115250535	0.7089069862250037	-0.745030448877626	0.3361888213741132	0.6526863018526434
-0.641438654685602	-1.9908498164102857	0.698653503897744	-0.7553994246380356	0.3260672665074979	0.6521800917729095
-0.6234498739826343	-2.0062920232323473	0.6894607522019816	-0.7666239123698427	0.3154181848245077	0.6510176201477673
-0.6065822422887337	-2.0218950278678345	0.6799818463346542	-0.7794866268899222	0.30416093262196753	0.6510758442544142
-0.5905533181678007	-2.038243617434223	0.6703440238743581	-0.7944042130415113	0.29095254755398275	0.6513770594423738
-0.5747036357632525	-2.055821844548211	0.6612359222463328	-0.8104726397338422	0.2744271821218937	0.6495658662963679
-0.5596240301675792	-2.075131617633441	0.6521379798331014	-0.826166132769949	0.2547183234352292	0.6465200591966096
-0.5460673378969896	-2.0943234631735708	0.6440621487371494	-0.8404606120874539	0.23129691836457153	0.6432859603225649
-0.53417434634535	-2.1142935971624848	0.6352230017218738	-0.853807399451353	0.20391749281358537	0.6398979143222974
-0.5242872767207398	-2.1361237944798637	0.6263055166868546	-0.8660902616558616	0.17328919107874963	0.6353204748451584
-0.5171650540000982	-2.15853361253606	0.6185815272500745	-0.8780709898543825	0.14114377487848145	0.6276985429676896
-0.5132612757608476	-2.180434249466168	0.6102962654033651	-0.8878389846715026	0.10872710113913042	0.6215706305068257
-0.5122167118356733	-2.201571311332775	0.6010637468240696	-0.8948184209200266	0.07354812558848266	0.6165269458958792
-0.5132192945699177	-2.2233228192892494	0.5923041378170255	-0.8986684882877052	0.037338800138519604	0.6106211619995143
-0.5168474658660441	-2.245508624417657	0.5836671353678768	-0.8975582804802066	0.0022815266419664547	0.6038585097438716
-0.5230493561135561	-2.2670580193161816	0.5751912605475857	-0.8928874292325578	-0.03070782398999443	0.599030172806919
-0.5308046096717816	-2.287713489710188	0.5665111742307647	-0.8855618833644504	-0.061540897622308036	0.5958174261928343
-0.5390424582442809	-2.3089980338322733	0.5572325219780467	-0.8767106474911122	-0.08888822824952597	0.592881662034247
-0.5479539305936086	-2.3313476509962916	0.5479635851998226	-0.8645522497870042	-0.11337565104725328	0.5896462648452963
-0.5575250406981531	-2.3544138028196278	0.5387692724262155	-0.8510465458578297	-0.13398910636033332	0.588781326244517
-0.5675959369573772	-2.377788374589964	0.5287159437959471	-0.8364894741173083	-0.15389283887090194	0.5901764354722194
-0.577239391453351	-2.4010762412278566	0.5189662647612888	-0.8222584854543239	-0.17285372753228984	0.5914265012556448
-0.5861234872064129	-2.4238132719300163	0.5093481748293102	-0.8077599031650109	-0.18944152026506075	0.5917719196623924
-0.5945464055508626	-2.446414103482772	0.49898285630867273	-0.7944830981777337	-0.20465256423501946	0.5941498367692986
-0.6004716610791866	-2.4673347121994267	0.4886313938198959	-0.7815084206359795	-0.21959284425486958	0.5978028477183901
-0.6034170509659098	-2.4870414196594997	0.47681770829733233	-0.7688571138450584	-0.23284658020137908	0.601142432061963
-0.6032303109266384	-2.505541464220784	0.46443896896214754	-0.7566688822516046	-0.24486214761682124	0.6036857229832943
-0.5997709726819527	-2.522853503206144	0.4520128587101816	-0.7423519409578814	-0.25572858040689533	0.6084881796287818
-0.5932452783785211	-2.53704689085573	0.4385519588995612	-0.7291884587401509	-0.2655450609085366	0.615140685913534
-0.5828293755428717	-2.547476261204196	0.4250986673350113	-0.7138935708721503	-0.2756078265875107	0.6210013778482402
-0.5683406718590482	-2.5557528737815742	0.41151028107833043	-0.6960157793072863	-0.2846133132183699	0.6275874656769234
-0.5512309345819132	-2.5622354319740888	0.39756244164361254	-0.67551845064599	-0.29389787810844376	0.6363806183582036
-0.5318928082679932	-2.5672608155435874	0.38313875002720627	-0.6526218666321733	-0.3038788070518611	0.6470869383093989
-0.5104553359724614	-2.5700449924898985	0.36975572345128166	-0.6254746278390616	-0.312528271561645	0.6572210367294271
-0.4888853431596669	-2.571625706577421	0.35746889880850335	-0.5943575337250285	-0.31869163812791806	0.6685323577308158
-0.46705982175864375	-2.570908053977179	0.34722879841771587	-0.5583754869221493	-0.32099698167714097	0.6827443673362925
-0.4447280632350216	-2.567968966266443	0.3403593354263462	-0.5175284661721467	-0.3179440453610626	0.7006614375783631
-0.42203734762189754	-2.561792501009273	0.33667762740128426	-0.4741663886502788	-0.30764420672994064	0.7199870321939075
-0.39837791681255225	-2.5540685317807856	0.33794083146352627	-0.42780841814375037	-0.28915851370184203	0.7420736225650753
-0.3730735202538804	-2.544060207518818	0.3442631699658894	-0.37856139739373934	-0.26027700036921636	0.768492703424678
-0.34634278428919857	-2.529819556430094	0.35449104391699526	-0.3272346897413781	-0.21977390600289975	0.7990185779147334
-0.31681134250649784	-2.511035856762903	0.36949371076749554	-0.2730852295776978	-0.16532038530910714	0.8312795087572005
-0.283963912438259	-2.486796854448613	0.3907187923523017	-0.21577455620274197	-0.09617245140654514	0.8671241527658318
-0.24738927905812214	-2.456501722466971	0.4147512460335834	-0.1548940032347187	-0.013241767831326686	0.9092619230635755
-0.20566066621027146	-2.4207231471117137	0.4427935366556253	-0.09137608739581968	0.08155249470518587	0.9565504665555855
-0.15894916804995624	-2.380209400808756	0.4754755544296296	-0.026717760419388448	0.18582804135631675	1.0075528999204901
-0.10816361878094896	-2.334372344384355	0.5114697054416016	0.04040979101707812	0.2986414725094298	1.062090211804038
-0.05394878634288701	-2.2837113523856907	0.5498196639802191	0.11066474705706567	0.4168891398880945	1.1218067605277124
0.00347209723008271	-2.2277882174315824	0.5892891521599251	0.18476188434701687	0.5399303184156735	1.1852479368821711
0.062451977281900786	-2.168138161627561	0.6290559908641467	0.2614002303463677	0.6666998428149457	1.251346309115973
0.12306324691835109	-2.104989312593707	0.6718996695709025	0.34116435922110167	0.7954973313361309	1.3206220206481571
0.18497927848488643	-2.037789915247919	0.7164119301763326	0.42283290102048865	0.924680516596711	1.3965059894457375
0.24851781649926014	-1.9662149226311862	0.7621342218306898	0.5071662971673286	1.0527778492881377	1.477634811840607
0.31338054120488756	-1.8905722835989311	0.8113697940643749	0.5925246097078555	1.179416298258799	1.5624547955528438
0.3798674910016929	-1.8100303403810394	0.8635837003593777	0.6808106268972349	1.3048437567680615	1.6514203367563327
0.44790705028740296	-1.72355318295022	0.9177282899824796	0.7729858737701627	1.4303423271137456	1.746465237649459
0.5175056062261391	-1.6323243083882422	0.9748543006378647	0.8667109650455029	1.55578549543325	1.847192408837348
0.5896184201926018	-1.536809399685303	1.034530798599226	0.9627598844395753	1.6826546135081488	1.9515113994981612
0.6641409691072497	-1.436301129574337	1.097399085423787	1.0622045641586129	1.810659490826069	2.0606762904237272
0.7429957453052639	-1.3311609312957617	1.163837505006201	1.1656376706532405	1.9386248492324134	2.1751150668434502
0.8264175731829171	-1.2221235691828536	1.232096612861591	1.2720352271780448	2.065556283423066	2.2944518468607966
0.9139578504259444	-1.1096880931955604	1.3036913089897368	1.380401217749249	2.192826577059258	2.4154662933382025
1.00535083865888	-0.99405344886738	1.3795946649107784	1.4900838536929348	2.321771977246042	2.539804244114594
1.1006501211947153	-0.8747374401903263	1.459503951460872	1.601739973737356	2.451635425007926	2.668119707881547
1.2001358018185961	-0.7504975647023313	1.543629467598054	1.713493186585098	2.5828082729745634	2.800673538025421
1.3044083512839195	-0.6230922306000454	1.6325905695943497	1.8249486270076563	2.7149639583527563	2.934403997410392
1.413385548652779	-0.4914038486095603	1.727164577351998	1.9379612591566524	2.8471531410727113	3.069845477510616
1.5263555488139966	-0.3545670733867012	1.8273307422461988	2.052724558528465	2.978351706354109	3.209526930650961
1.6426128382710372	-0.21287658115454794	1.9324342400414534	2.1673937237066263	3.1099396221918627	3.3534795131607344
1.760890530649021	-0.06588491594501181	2.0432784549900944	2.2828790113126245	3.242983216671096	3.4996687489922467
1.8815690276035204	0.08737252832560294	2.159844228689212	2.4018982293217075	3.3803946983582405	3.648957418545251
2.005080494511018	0.24572282693884656	2.281463851444376	2.5250475927868847	3.5211577370657148	3.802624799604158
2.131244746053456	0.4085818234130216	2.4086324304435056	2.6523656246517504	3.66431988560268	3.9585579333967056
2.26020329362395	0.5759228702350816	2.5405085585128733	2.786125463518435	3.8115187159804114	4.115254380894597
2.3907086306469436	0.7462033815548096	2.6763320202454013	2.9250778280715743	3.962089405744753	4.2740023290343
2.5214937489241747	0.9204912668652312	2.8157344275897636	3.069958954589776	4.1157306497340915	4.436576730286623
2.652686850146094	1.0975783098826404	2.95807084797264	3.219220250016166	4.274333397287654	4.60136210765091
2.7837971271153004	1.2766977157438617	3.103115640170726	3.3711779284374805	4.438059496703661	4.7653025729860055
2.9155129610328427	1.4569897552773992	3.2517051473094356	3.5274541924237246	4.605881803221486	4.928927633571165
3.047502605240052	1.6383707610752933	3.403031833775561	3.6857129755717666	4.778616110113622	5.094439138115758
3.1785942310280664	1.8203938940882605	3.556462160444926	3.845305915920336	4.954877421718934	5.259384173435948
3.3087560176740807	2.0042253640602734	3.712797527337557	4.005235287535215	5.134373112738142	5.4239022847699
3.4379024615906064	2.1904292215902994	3.87094007673063	4.165641453693384	5.316833436122099	5.589162118384756
3.5670866301444644	2.3783349571291974	4.029873903945599	4.324322066837291	5.500702700457074	5.75530402287217
3.6973985472431843	2.567964078032294	4.190107663701277	4.481636435676038	5.685855063361316	5.920995340060907
3.828987538934298	2.758682753720803	4.35037858867117	4.636351806084003	5.870802740192929	6.084495359561623
3.9611355384229308	2.951510395541648	4.50934021634904	4.789666355842176	6.053777521990231	6.247338412055376
4.093873619951099	3.146577061889464	4.668156201343125	4.943038702879129	6.233278923215791	6.410169317333167
4.226575569922708	3.3444136577023227	4.8258569393315325	5.09666827345658	6.40798837677335	6.5717200536385745
4.3594719786317455	3.5447949144742448	4.98293650706857	5.2492666803019326	6.574683192968472	6.729364979198442
4.493879957034987	3.7452648707027687	5.139020556080324	5.400260277161522	6.732448827527752	6.884756435079145
4.628838868947832	3.945039796996511	5.291843148335566	5.550101224606468	6.879977387745211	7.037455049053052
4.763352289074089	4.143718353642288	5.44064765310619	5.697468371072182	7.016887409068685	7.1854177380992175
4.897782720160046	4.341577231736397	5.588512386902942	5.84029990554895	7.142197104642782	7.328881797234438
5.030043286952723	4.5376952621873645	5.733852252723078	5.980367626350055	7.256653548463065	7.467530285351364
5.159541577957894	4.732362983047422	5.8771480324050565	6.119137075148145	7.361846774272863	7.601682251789679
5.286094740379795	4.924134299005133	6.019912404619783	6.25431130544544	7.458919784788175	7.730385576768901
5.409975148260239	5.112677454238051	6.160698193398386	6.384537826800866	7.550197112262118	7.854466043107019
5.53078572341435	5.297709380315208	6.299172730753231	6.509196818905074	7.637599090688923	7.9742557368320695
5.649241924330591	5.480163037375715	6.434705691696248	6.631723161226497	7.723087050241075	8.090927032558868
5.764529977941912	5.6627180185695325	6.5685921287498825	6.753679242904219	7.806675651637889	8.204138913473033
5.877624867705205	5.844490504742623	6.701965167553219	6.8776651427761175	7.890261216364759	8.312887173041451
5.98926061785021	6.024777797309734	6.835358029775704	7.0038335610382205	7.97521211095111	8.418949337525486
6.097477758048713	6.202601260153943	6.967432139022669	7.133995597651339	8.061526988055316	8.520923394512325
6.203553934184749	6.379499153610235	7.09984053480159	7.266399424557669	8.148521406037034	8.619884954031097
6.308364832195158	6.554020493386275	7.232945156770333	7.399060505369617	8.236148761049696	8.71580196605954
6.412278694318307	6.727380249721251	7.36519086399018	7.535059084398296	8.323542504923617	8.80850993693372
6.515010782447438	6.898686974536942	7.4984664726052355	7.672849348361079	8.410496633179209	8.897491008239173
6.615984172765272	7.068056073982432	7.633592485491462	7.812332467620564	8.495399109191828	8.983149451675933
6.713857814017409	7.2344921919718574	7.769772476923603	7.950629081748975	8.578557615521708	9.065911842522178
6.807466473149666	7.397190441956981	7.906439906757711	8.08630861850419	8.660950522344397	9.14529171685225
6.897131850899375	7.555924308495306	8.04262346088559	8.218843489092345	8.740030801924862	9.221767882261775
6.982301479421735	7.712091800729995	8.17833971398619	8.349894909638405	8.815167436287572	9.294021125866587
7.063556058516648	7.8656664049824725	8.313465176785655	8.480765050085772	8.886810731555666	9.364585909437935
7.140703983940933	8.015206541814273	8.446703154728272	8.611971662819924	8.95461475586664	9.432714930751342
7.214009737373708	8.163341062227286	8.57746836062066	8.744485886827336	9.01791112994497	9.498298784157623
7.283581404437094	8.309366497667742	8.706532303129803	8.876027723047109	9.077421137563446	9.561769963334909
7.349949283172439	8.453537522834306	8.832908565399757	9.00863583122674	9.133673275154601	9.623537706813972
7.413738730688053	8.595290277545562	8.955931758181393	9.141532774255209	9.185920618313533	9.682566233390443
7.475417776165829	8.73568243163647	9.07683700891189	9.274898866374652	9.23410622865429	9.737034271609543
7.5357916935557485	8.873616537795908	9.196275914529922	9.40773017841996	9.276877889560206	9.788978879975318
7.59294802757771	9.010244670099759	9.315623409032744	9.538361992566912	9.316484779510143	9.838853247487009
7.647812263273804	9.145070766840497	9.432669441163734	9.665257460364801	9.353064504168135	9.887569498206496
7.699289760981412	9.279160341231389	9.548911405301453	9.786634494633072	9.385724350529095	9.933604837515146
7.74700420949442	9.412104710614841	9.663871216748195	9.903454966667564	9.416241677518258	9.976514884421698
7.790458691835622	9.540920416116105	9.778795922696137	10.015623525870785	9.445119237201851	10.016851108435683
7.829273022953211	9.666721409067144	9.893105294650796	10.125181216101847	9.472493315631398	10.054837584708098
7.86388549269699	9.789778862967665	10.00754110885091	10.231473075517917	9.495956702248964	10.089751546653348
7.894885604602826	9.910588944449291	10.122873294009384	10.334931170343543	9.516753888222805	10.122191401708045
7.923554445441659	10.028062462903147	10.23764974239018	10.437283525820565	9.534147576365235	10.15271603841584
7.951131394414735	10.14374242537691	10.353117469848252	10.538456020055998	9.549478082539546	10.180923274364904
7.9798292437773375	10.255951906637481	10.467508601400226	10.640645519941998	9.563410295849907	10.206338994896814
8.008711242240668	10.364857896865168	10.58366733318831	10.744427839252033	9.576380292581517	10.229306587321474
8.037342622907461	10.469525028705707	10.700114903022774	10.849878325931071	9.58836117621343	10.250841733818886
8.066229648886296	10.57110166783718	10.817067746659019	10.955593440214733	9.597538959514775	10.269633557686758
8.095901121420559	10.670456453504439	10.933102031372249	11.061432157748822	9.603488124546377	10.28634828602578
8.126966059400369	10.76609450460333	11.04937453952198	11.167099851725899	9.604930502619093	10.299784857540418
8.158880998907618	10.858104140364976	11.164628200289489	11.273010981751273	9.603758389113356	10.311177888355171
8.191709359454427	10.946349745315622	11.277712171595931	11.379099062785647	9.600363209352622	10.319429592627856
8.223782502293915	11.030981902348149	11.38899532093785	11.486555335875751	9.595170770648343	10.325869749552416
8.254186292854	11.112987984394998	11.49735669574453	11.596002266800223	9.588857969601163	10.328986972799198
8.282301530723236	11.194513878649325	11.603952817976422	11.705779606783333	9.580489296906622	10.330162739755119
8.308836596800191	11.274887010036	11.708567731376839	11.816160944890642	9.569953221618972	10.32914564800343
8.332967010927813	11.353931871379572	11.811039872681663	11.928879278116758	9.559732471471042	10.325592114457907
8.355048790496868	11.433022832599391	11.911957761806024	12.043413716726187	9.550647896499457	10.321455224431812
8.376382947378332	11.512666149673969	12.01248444922984	12.160627509787997	9.542573714493134	10.316418156422625
8.396932356040361	11.593157942962744	12.110888525421561	12.279319663922948	9.53527642976723	10.311464050270004
8.417349888104548	11.675448553676848	12.20865070362561	12.399775856958241	9.52768723480717	10.305120933496575
8.437771077992116	11.759538713110171	12.30670501624434	12.52231654090933	9.519997571413434	10.299981663923264
8.457855564919328	11.844952667315773	12.405958802364362	12.645238941626642	9.511056866385095	10.295918054770178
8.477909918695204	11.929476881057187	12.505911028180202	12.766832327128533	9.499725772089118	10.292494525771492
8.497287854492079	12.012680009571355	12.605145942512385	12.885418952640611	9.485679502772815	10.289480969388793
8.51528908788564	12.095232226230628	12.70303181383057	13.001849141281076	9.468186101265784	10.286544458113807
8.533734627155546	12.177890372859785	12.799994502767039	13.114808614324428	9.447587724521766	10.285045188624991
8.55210390519757	12.259469919014848	12.893845558127138	13.22462325414246	9.4245340449879	10.283738478615229
8.568708685487813	12.34089710386029	12.984380086181346	13.331464216313249	9.399569921295923	10.283411239988336
8.582647016942364	12.421892322250052	13.073603818447026	13.434678365422457	9.37423497581242	10.285412353034081
8.59331763401402	12.501369001804559	13.159179278641094	13.535149206633527	9.348870269107413	10.290809431426776
8.601386901783423	12.580076940661133	13.242354908412837	13.632169431716532	9.32365404517186	10.297288255146283
8.608654782040668	12.659380376857658	13.322640624351386	13.727467817061964	9.300252372965558	10.3050640119237
8.615445709339783	12.740221900544455	13.400315171081914	13.822425967215137	9.279234928081543	10.315977278058481
8.621178402696934	12.823164093838002	13.47628081598591	13.917490429314604	9.261278522558857	10.329864720636111
8.627474100022463	12.906130340543378	13.551077245308038	14.011494643180862	9.246856078703956	10.34735677374175
8.633095749983928	12.989724508771932	13.623644487919119	14.103036301365169	9.2350992505177	10.367361820315582
8.638080612468093	13.073054100971113	13.6967673315531	14.192631336073488	9.225204912766392	10.39064344953469
8.642738031726598	13.154492622084067	13.770365345140348	14.278666943820667	9.217372373336651	10.417291778340546
8.647446868388716	13.235641249563432	13.8427230488634	14.361981343919918	9.210217288310796	10.444784123082085
8.651919602782405	13.316394415387766	13.915670698348913	14.441649113844987	9.203444199065968	10.473117120344957
8.655560319369018	13.396457012882486	13.987517843860191	14.51917682989512	9.197220678396244	10.503352438309918
8.658212756047023	13.475484834257195	14.057599794429272	14.593412914149242	9.189442379370234	10.53640574926844
8.659797285487839	13.553987641002447	14.124763295723866	14.663774111860961	9.180212720345468	10.570369755957348
8.662451576225154	13.630404615458534	14.188840282497836	14.731670130106536	9.169775277117216	10.604140042685511
8.665080596020646	13.7063593558203	14.25018915616797	14.797895547611473	9.157406263661189	10.639150004151114
8.669052673670013	13.781039965810422	14.30934166884383	14.862985862519073	9.14354564063101	10.675471294022904
8.675107982385954	13.855769467674282	14.36540854347281	14.926206031953438	9.127155558122288	10.713335660654828
8.683611517057088	13.9330319879097	14.418934071376224	14.988572132097117	9.107825754917476	10.751808304488844
8.695481468098397	14.01205254907185	14.469740746318314	15.050090061302697	9.085390398149435	10.793064017837926
8.711329091021287	14.09361447878505	14.517392085724817	15.111677086972817	9.061849142507121	10.836959474919597
8.731153437209434	14.177154850711293	14.561258000553112	15.172418145754598	9.036816647284166	10.883179722499534
8.753551234762003	14.263102974054732	14.602958545838762	15.23250936706216	9.011433153275474	10.931192174991947
8.777627180960483	14.349632458451993	14.643118665120681	15.29121050224496	8.984470894133628	10.982812037926186
8.802230494392246	14.43876721545682	14.68241661878126	15.347101070229536	8.955228938921657	11.037989955840668
8.828754852383465	14.530552272256571	14.71878427200137	15.399422197443453	8.924333974131052	11.095357570333709
8.856497819113368	14.62581636425779	14.753589648186718	15.449902633941974	8.891719456756517	11.154657847615729
8.884488183238172	14.723412604424173	14.787012699625667	15.499451697688928	8.858172009127127	11.216418001255702
8.91213068408873	14.82142962544668	14.819823321416866	15.548604220208395	8.82420066519053	11.27954273286636
8.938486446925673	14.919300798257055	14.851333020720892	15.596244465309255	8.790349306369817	11.343347966412272
8.962970674674326	15.01648389589764	14.882209694897563	15.64107236659589	8.754778637709665	11.40821226638051
8.9851601587439	15.113192151244359	14.91367570439323	15.683955590228557	8.717525424000218	11.475284318145055
9.006108845526024	15.208898795573003	14.944305532559321	15.723595665085226	8.679708544867625	11.54300365314983
9.026069455097119	15.304038311490384	14.975230274811821	15.761588294627312	8.640776455127968	11.610968569975949
9.045076697263852	15.396234761043697	15.006673780034996	15.799929795896354	8.601654039875918	11.678782325425514
9.061898610212614	15.48481215518882	15.039385690721462	15.839163905803385	8.562766312162411	11.747235083739573
9.077856764486215	15.569250180056972	15.071743267756426	15.878333170005629	8.522059072126044	11.816541024802811
9.094132252067455	15.650455008217985	15.10404075437089	15.919126916295287	8.47988711227623	11.885870417565021
9.109874689793646	15.730033836044282	15.135495491388832	15.959646372606397	8.436339481655263	11.956347447658983
9.125620492515504	15.807810638814182	15.168099117453131	16.001063616207585	8.391980097256976	12.027641235637402
9.141152148971264	15.884285430714442	15.201877469242344	16.043467616812954	8.346547538674187	12.099961422396555
9.157455307620056	15.959586141331112	15.235724377081862	16.085936369503987	8.299123120988856	12.17147805547886
9.174492050064153	16.033223357727515	15.270379474588367	16.127878164676954	8.249414631151318	12.242824289231631
9.192021217532556	16.10636610075618	15.304202776473074	16.168741750347536	8.200092173906102	12.314584172040611
9.210065782510625	16.180013634894802	15.337544042709757	16.20844097824367	8.15091483515683	12.386451678931266
9.229435271084402	16.254940089983798	15.371229910666532	16.245836765093408	8.100819530891133	12.457936862180745
9.25009567748696	16.331396423564712	15.40652916122797	16.281864991960923	8.051280920879362	12.528028352848425
9.271508610859795	16.41022616308434	15.443984457899608	16.315341800635473	8.002597877216152	12.596941054965615
9.294639404379678	16.489556121421074	15.48309339569904	16.348200823746787	7.95437158193651	12.663881442118845
9.32032629587743	16.56974045478577	15.521900567115019	16.380857084680954	7.906407988612839	12.727655747220359
9.348786018701583	16.65178305264337	15.561398981610683	16.413464667237722	7.858363838992632	12.787896098000061
9.378931419261907	16.7340387389706	15.600353210099103	16.446255398076843	7.811624602186838	12.846253231599777
9.40982455345918	16.81737208140071	15.639589904419935	16.479605682839704	7.76459741299732	12.902200011664721
9.441937683420091	16.901507177981816	15.679918910254608	16.515274300507045	7.716021864136514	12.954541099482455
9.475738983006169	16.986155655264767	15.721812460869758	16.552750403263804	7.666857350624409	13.005186882629122
9.509862759633428	17.07255302226384	15.763795984161568	16.591904117880883	7.617661271141245	13.053255989956709
9.545092934624561	17.15979478072052	15.806036762582167	16.633111567286637	7.567722569732823	13.098299799806588
9.581174207262151	17.24765475766918	15.847495659840906	16.674977264050113	7.517632601096999	13.139774459628978
9.616976260272347	17.337033620400035	15.888174448952846	16.717954014654115	7.468016045101533	13.178596694012926
9.652266862190178	17.427278878107693	15.928661415276881	16.762729493305688	7.419061154879275	13.217285041101235
9.688307266766454	17.517293019776126	15.968363770154788	16.809138596780958	7.3727566993016795	13.255501030711681
9.725672668257605	17.607992202597504	16.010451883846272	16.85654180094409	7.328820786612279	13.29168255555094
9.76468209151484	17.69829324153203	16.05257590901137	16.90660595837793	7.2896716294440065	13.32717563144454
9.805592509431262	17.787585774541302	16.09574356194843	16.95898224800524	7.254497270798495	13.3624314470275
9.847240674357295	17.876140958736535	16.139331337764553	17.014765157308712	7.221956760407105	13.396884052394048
9.89058028487711	17.962439657131572	16.18334963148121	17.074930953603833	7.19381288233122	13.430320062517733
9.934295967546404	18.046821647871926	16.226654388025743	17.138672792280026	7.170329339067786	13.46430251693386
9.978516162917158	18.12821796028754	16.270276282651082	17.20624275058682	7.151672080744274	13.498621081351041
10.02374899243696	18.20675120713533	16.313693439255772	17.276905567405446	7.137745634252733	13.532756579448701
10.067856462001162	18.28286084694591	16.35866338807475	17.3481109970665	7.128372610700521	13.565489255029723
10.109587395357257	18.357511675712722	16.40388470946951	17.41902114893705	7.122282310996766	13.597842764452455
10.147722359093809	18.43103313902407	16.449315005199914	17.491579494767297	7.120127354667492	13.629683549320713
10.182701790680458	18.50308586849732	16.49592289646084	17.564934591301462	7.120243985883048	13.659537907510645
10.214494326479084	18.573803968149537	16.54222623055408	17.63912724701716	7.124619126074362	13.687458229042074
10.24219659535875	18.642073116364436	16.587600596344323	17.713481358379635	7.132611692800982	13.713524704774812
10.265735229354261	18.708467883323618	16.63377128016737	17.788438661650382	7.14217351213037	13.73869083448706
10.285756517641467	18.772514403424033	16.6803444663818	17.863498866980656	7.15366290339456	13.762407396669508
10.30219108706898	18.83482376369845	16.72641571677492	17.939872692887548	7.167383265147107	13.784246409289006
10.314936569643253	18.8954143791811	16.773419044163617	18.016389151463862	7.1832658419811795	13.805597155875827
10.32580491555401	18.95416749997598	16.81972221937979	18.093868525883444	7.20064893303902	13.82612581434199
10.335425734006325	19.01112331576457	16.8658154888976	18.171818770345435	7.220239442115384	13.844309883514274
10.344214856166213	19.065386603386763	16.911116172067814	18.247223101303547	7.241248830264295	13.860847327810353
10.352130571218607	19.11674932499064	16.955307806155442	18.320473864535902	7.2649560055695055	13.878333322623998
10.35892949926071	19.166416918182158	16.999380235260382	18.389784936664224	7.289997050220653	13.895879633857488
10.36579936010416	19.215471866477436	17.043423730099597	18.45392376963003	7.316649122481585	13.914032447234636
10.372538358784599	19.2634843527297	17.085929810084206	18.51134788418229	7.345613114531906	13.93240679034404
10.378828913628702	19.310470353754038	17.12889859263741	18.561934634486185	7.378209108564951	13.949954724999733
10.384438556157965	19.35608764717505	17.171902682392275	18.60468413161652	7.41268397276221	13.96809583258919
10.389440365755648	19.399214659217222	17.21321452958646	18.641712571612384	7.448296012319516	13.985405180276246
10.39372965625599	19.440026104900745	17.252580701755967	18.67519573850311	7.486323660578946	14.002666108118504
10.39789337101602	19.476964463508462	17.289949525460738	18.707295811546317	7.527575392680971	14.020857507599185
10.40227509443426	19.511997750178157	17.32499796052506	18.740425800027488	7.572296008436795	14.040258109351422
10.406673942577006	19.546121187037365	17.357928547905225	18.774433192593513	7.61913536868176	14.058713845767496
10.41180976108057	19.57690353459251	17.38859682634759	18.810109313874076	7.6686864003890935	14.076539741753612
10.41723382122263	19.604656211090532	17.417254426142666	18.847755092311083	7.7210792428012684	14.09339506647395
10.423060255826467	19.62889462891503	17.444149994495234	18.887401884674222	7.777508687122648	14.109631313198827
10.42816466565807	19.64907443542156	17.46705776037544	18.929080096386695	7.836119935065435	14.126591652151522
10.433198041235828	19.663815417107134	17.486710279259007	18.97327158689946	7.896776969908273	14.143879562339052
10.438858785319665	19.673749637927134	17.50439344297638	19.0184742523466	7.959852048437374	14.162316248385808
10.445496883917544	19.68030183530208	17.521564990641455	19.061900186723275	8.0240845009153	14.180805393584183
10.452528418557984	19.68349794491512	17.53771150134691	19.102577393843585	8.08940793952659	14.199333545166189
10.46030827272893	19.683199106416954	17.553220156720645	19.141168709574945	8.154122071111603	14.21724551679591
10.469481866068154	19.678524142884594	17.567501262550042	19.176820131115093	8.220303384351569	14.234786190584293
10.479031397623194	19.671019452976253	17.580358317982107	19.209685334204913	8.287650536154644	14.252877881801835
10.48988042256333	19.659133342453053	17.590265756445888	19.24072665838482	8.355969017561861	14.269623636184805
10.502143687375806	19.642884949385788	17.59861844667482	19.271030922429773	8.42416658481135	14.2843125987297
10.516225765622679	19.6236377056653	17.60561281839174	19.30030028099245	8.493057003190264	14.297325479668126
10.531233594706377	19.60159968236891	17.61119537741746	19.329057958305885	8.562865584976546	14.309353695646607
10.547203139697489	19.576332868799692	17.614833592923706	19.35819765429724	8.63391803190786	14.319650231655867
10.563690903377665	19.54581634783226	17.616376824670777	19.38750075169757	8.706344371506624	14.328303321004912
10.580506064374475	19.511357119216814	17.615483192252036	19.41625555327655	8.778296580172146	14.335297619817988
10.597725866668206	19.473192257869833	17.610534331635986	19.444314052212146	8.850914955063026	14.342055879284665
10.614937879821992	19.43147108204182	17.603241771606754	19.472032566341447	8.922471061904838	14.348787853587996
10.63163068905778	19.385918164838017	17.59299240965796	19.49929146767572	8.992824800641081	14.354404163866969
10.647567962978364	19.338794362304448	17.580227148338846	19.52614555907182	9.06246041437668	14.361158621179671
10.662818366077985	19.289871404199772	17.565649098068633	19.550564146766966	9.130763898136866	14.368832870026337
10.677954012348643	19.23863587219807	17.55046301135209	19.57402056053971	9.197247398005112	14.376390559157654
10.693950606479303	19.185676728063722	17.533459754896402	19.595986477126697	9.261649059246274	14.383536795494729
10.710364669177855	19.131442445655818	17.51557823654523	19.614939256705753	9.323399313602623	14.39181769796996
10.727405708188135	19.076794851924117	17.495863002802903	19.633109244538076	9.382543092649323	14.401118971413696
10.744977812333335	19.019476038347772	17.475586456075398	19.651004856897096	9.440608049147174	14.41079504594965
10.763779465468467	18.957936468466503	17.45439006331716	19.667574362979984	9.496916080019904	14.420752471011498
10.7834613469767	18.893657233724603	17.432995019343476	19.682870282141995	9.551705670042603	14.430995236473663
10.80430405708646	18.82653451058212	17.411704625327985	19.696034324564266	9.603496880642771	14.441715473103438
10.826571461266091	18.756840910708977	17.390783456835738	19.706931256128435	9.652604114275936	14.452556103855683
10.84980874920339	18.684429912112158	17.36913988403747	19.717019560312004	9.700127039858767	14.462987217264313
10.87334624502209	18.610176838544216	17.3473944906728	19.725171016828007	9.745730434259409	14.473580740947632
10.896360002333157	18.53386704899193	17.32637387425247	19.729549242738795	9.790388259274058	14.485177923797037
10.919538107230881	18.456142885591852	17.30425770879216	19.731848974395213	9.83411741235568	14.496257889854075
10.942224771390448	18.376878985094073	17.28166861540646	19.732339426909956	9.876284813049098	14.507543311894363
10.963733562196445	18.298113151174555	17.2583545385993	19.733110042866265	9.916646031628698	14.519979626814807
10.983269798217345	18.2215286188872	17.234578907395456	19.73474398879497	9.95680630690801	14.532646130455648
11.000504221582013	18.147084689504336	17.20955623202853	19.736903243438487	9.99533954304956	14.544231185154578
11.015549882019483	18.074984898752007	17.18403455299415	19.74054526871784	10.033729692818262	14.556264488873682
11.027321610431686	18.005389003573125	17.15762506309496	19.743728481228818	10.072238111161198	14.567643498072895
11.03592121875723	17.938800032380176	17.130579903134585	19.747040841648772	10.109993932784375	14.579761140317313
11.041210491321431	17.87540670443658	17.10087419547731	19.751834191510248	10.146168481867825	14.592219319305142
11.043623856233658	17.81569570125583	17.070546349193553	19.75924876698399	10.1803320161099	14.603431724918337
11.043192871256183	17.758904292424926	17.041180500479314	19.768501351573068	10.212999857299955	14.61422815978186
11.039325976223415	17.704928026874224	17.01102504149119	19.77843555665352	10.244850806492424	14.624922531641383
11.032728791129177	17.653365638754444	16.980764178218585	19.786152358137798	10.27446967354293	14.634133347303663
11.022650132374608	17.601872432436856	16.952002083177884	19.79146686865225	10.300699097849142	14.641158207114028
11.00954962603513	17.550886012362515	16.924144565094764	19.79543944061392	10.326200611803744	14.648074651492783
10.993286407309759	17.500096258717026	16.896396290627276	19.79853895550053	10.350182004742761	14.654417565701651
10.974849219183705	17.448518250158354	16.868829771051537	19.802286088699482	10.372456600407373	14.660517038890106
10.953388431414517	17.396839586175926	16.840753296943294	19.80709720790329	10.392055329868384	14.66577738440603
10.929868340540102	17.345395028936018	16.813447663477348	19.81162550309527	10.410884724127945	14.67034113378194
10.904099133439294	17.29406243374024	16.785874226883557	19.816862742941908	10.429887044101978	14.675386354099311
10.875566556846783	17.242627215508634	16.757555773357833	19.82182438582896	10.447923548754538	14.679793213811207
10.843998247457469	17.191262947751742	16.729020181433295	19.82721538742038	10.465706563605345	14.684271295483507
10.809373186908463	17.139160118960753	16.69926391482473	19.83375767642261	10.484214176643759	14.68993981287666
10.772978645415836	17.08839396275159	16.668044894684545	19.840350092405945	10.504432754199737	14.698329740459991
10.734688579170168	17.038627441652874	16.6352985818556	19.847355032952063	10.524317914689936	14.707379280446204
10.695477150705612	16.990270489101178	16.601670998823675	19.852240003767093	10.544086087421968	14.716289184996958
10.65453861456029	16.943872060768694	16.568512477306196	19.854143422466162	10.564578659572769	14.72648535542238
10.61261450241652	16.89870772947407	16.535129227424672	19.851909146275943	10.586615040992818	14.739351348596001
10.570103971125102	16.853031618574672	16.501460797015845	19.846852212910473	10.609318713638743	14.75409078863544
10.52764989237416	16.808007355388522	16.46723451172136	19.83861389444045	10.631580940943445	14.769651292732059
10.484993446849076	16.7645247932908	16.433049563316235	19.82722950400304	10.654923678084097	14.78657043133749
10.442773007287043	16.72239182965242	16.398959672903388	19.81274899307642	10.67834097020585	14.80465007345694
10.400845091927929	16.68193762331902	16.36506763227506	19.7962773627486	10.702303970872347	14.822713290920106
10.358222370901391	16.642687036650088	16.33201775188089	19.77780870110386	10.725122848932957	14.839613812247599
10.315208700676832	16.604629327023353	16.299171426247003	19.756766693988514	10.747698224315988	14.856530207664406
10.271488969354683	16.56815144035705	16.266145877063785	19.734400221172937	10.770953449816819	14.873982351255995
10.227226994810353	16.5319473538733	16.232711007372906	19.710077644045665	10.793330201424938	14.889934655866075
10.182214260354133	16.498064583364926	16.19955641737918	19.684949291777173	10.814050618972995	14.904115959526276
10.135896549656406	16.46771019039888	16.165330293817142	19.65730764415374	10.833371536257113	14.917153756463259
10.087538041890518	16.440444882612407	16.13033085052357	19.62661701409791	10.852599986384499	14.92934505903514
10.038068107522056	16.414726139742832	16.094028172605938	19.595333245924913	10.869743946115982	14.93954523731632
9.987469452391707	16.39040332950955	16.05639756412453	19.56277423325032	10.885020442266562	14.947223320484627
9.935720727178937	16.368336813984342	16.017972887653492	19.529266089087752	10.89740050413793	14.954256717761252
9.882966351977801	16.348443728267068	15.978494994505684	19.494662984024814	10.908006321600363	14.960582126324557
9.829319052547664	16.329750028334022	15.937562512403117	19.458312395676195	10.916713598794791	14.96537464065179
9.774835245471204	16.31213082100987	15.895451284164688	19.42114062465074	10.923006958975986	14.969228217164767
9.719755633660164	16.295570528424836	15.853113513468195	19.383940428219116	10.927988621278272	14.973046967926807
9.66448247238644	16.278614870324198	15.808662956089387	19.34540732116178	10.932207991487	14.976813479045221
9.608596123295158	16.25961757901691	15.763781143279763	19.305406648548157	10.936973169990287	14.979991345995394
9.552349209338871	16.23875654859591	15.718614367102953	19.265051392966903	10.939065985798432	14.98257112616797
9.496019486022536	16.217198105728336	15.67256900332095	19.2223556796138	10.939666298351478	14.985778269508776
9.44037845879969	16.196121495128047	15.627002420794348	19.17631448745966	10.940879219887087	14.98916154829638
9.385760724017917	16.174248904630026	15.582165814459529	19.12548815434878	10.94242073717478	14.991187567820136
9.33219058018468	16.150907575113713	15.537601980558946	19.070101212804254	10.94248965926892	14.992757752734327
9.2803877698218	16.12622200784254	15.49405426253046	19.01063333210541	10.941439606877157	14.995868044534838
9.23107158423364	16.100454686033782	15.450660824824562	18.947823813777912	10.940275820385072	14.998708723175108
9.185258022341912	16.0720893171615	15.406756820168004	18.88375702075329	10.93845945312552	15.001437167994403
9.142735308480285	16.041170602792526	15.36473136588499	18.819454315252596	10.935636020105598	15.003148409171326
9.104672094579515	16.00926779272183	15.32444497666453	18.755292336538727	10.93233181317543	15.005273254943903
9.07095305996612	15.975523316746795	15.283189856627963	18.691191091227108	10.931746402531834	15.007072091056468
9.040356551369586	15.939218999635411	15.241822149298821	18.62790729976067	10.934026508194929	15.00908187497186
9.013527806404076	15.900785161754353	15.202082712141227	18.564959327226724	10.935708240776055	15.011064135508539
8.989772157418086	15.86092265515915	15.16196269368172	18.504511989996807	10.938860543975121	15.013814059811125
8.969760909089208	15.820611615367447	15.120485113607105	18.446085266958082	10.946015465851449	15.016745792168308
8.95300079837067	15.779356249740637	15.079408330561693	18.389403649751387	10.956692940917282	15.019102607362706
8.938730088748722	15.737275767258417	15.039293008458316	18.332939117660285	10.96932303732189	15.020722890698691
8.925919857911854	15.696736873205051	14.999369279381131	18.27506688934804	10.984221501241102	15.021956857710675
8.915039095209895	15.657715924712562	14.960114780505533	18.216240414634733	11.002959871400275	15.022882293619658
8.905565589841803	15.618957099725684	14.921113346296757	18.156833945258406	11.023159423908746	15.022969563976211
8.897367716648729	15.580531014955774	14.884017138899594	18.096006559992627	11.043032859265875	15.023482241619337
8.89102645053224	15.544620982789116	14.848247913784125	18.035231750765465	11.063446531115599	15.0243851716796
8.885204356166708	15.509159900420407	14.81237093883714	17.9763194211385	11.085489408211494	15.024885473938873
8.880860093836612	15.474491500298573	14.779441365239773	17.91764421020406	11.108459971633629	15.024949052588154
8.877459328720938	15.439141025292447	14.748727216142294	17.85940628553029	11.131265810403125	15.024322803767129
8.875024529476052	15.404169862173674	14.719689121332117	17.80159622391257	11.152487092186565	15.023631753925581
8.872776064417096	15.36841119511476	14.691823437480217	17.745562780422134	11.173379689786117	15.024095675655794
8.871054355689026	15.331858450144715	14.666687581528477	17.692109535023285	11.192032729655313	15.024217711203532
8.8693491485273	15.294866236716821	14.643121471227738	17.64057394013782	11.207905129724933	15.024860879036234
8.866307249019375	15.259374063348766	14.621818255736136	17.59097808032186	11.222163142055306	15.025791029805733
8.86193753651589	15.225255161719698	14.602144379724507	17.54381218026317	11.237197244382761	15.025948849900125
8.856280044755206	15.190457124376923	14.584430944945035	17.49799514232414	11.24963507124513	15.025429389430768
8.850023775303264	15.15688876788381	14.569013160919312	17.453313102688323	11.260536732258467	15.02480437336362
8.842873651591422	15.12455819428444	14.55384873956178	17.410604234535036	11.268372704869137	15.024011103093564
8.834867680105825	15.094376268792498	14.539957722385607	17.371014216260342	11.2733357260849	15.022926343488372
8.825858966837565	15.066013929176425	14.527681504795398	17.33536727102375	11.276076530431906	15.021519430236959
8.816454948581892	15.039255052348217	14.51721406919061	17.302626293287446	11.27611816375173	15.019560230237671
8.806685203658642	15.01401464089632	14.508200891447586	17.27102809676938	11.274446081535128	15.017491636482958
8.79602773254214	14.989746226160719	14.49990747671815	17.240956437735107	11.271075342605286	15.01473868056909
8.785919216952841	14.964710780693633	14.493199262856383	17.211641459914873	11.26464235738879	15.012153797149045
8.77649030148815	14.939335766075	14.488952368062078	17.183254609019194	11.25289536565281	15.009700353670645
8.767131012113259	14.915186390403925	14.48693105287309	17.15515294994137	11.239352120795512	15.007022816129735
8.758030455642578	14.89053898588374	14.486920450305135	17.127814195068968	11.223727284833599	15.004474930281239
8.749234173178163	14.865227140248685	14.488938856872327	17.099098558472033	11.20687468796436	15.00186608823641
8.741020603956274	14.840192973907236	14.493944428307108	17.069519071062132	11.187456865632582	15.000051428636118
8.733041355059328	14.815658405977135	14.500750132410692	17.038802304555254	11.167519964079723	14.998745554925014
8.725511488100087	14.792009371043626	14.510384448772307	17.007768244823826	11.147659853335487	14.996852776685182
8.71788317969349	14.76915764590964	14.520296860878076	16.976503886989857	11.126605426394939	14.995144241240531
8.71067636430066	14.747782040776418	14.532874598530046	16.943783590899315	11.10473150167172	14.992955004116586
8.703745625043773	14.728954306030335	14.545327868933436	16.911645668653115	11.081424229342364	14.989711243517748
8.697342336813234	14.712212696996186	14.557874670142532	16.879680621057453	11.058050218227992	14.985983418553685
8.690609196138235	14.695951748411492	14.571210206883089	16.848745962990897	11.032869918948025	14.982388176475961
8.683060398059498	14.681273114710201	14.584980978717283	16.818404482258916	11.005489981802393	14.977868384551613
8.675487099603698	14.667345646598033	14.597603642186613	16.79032649925534	10.975866170785912	14.973298354931325
8.66797188625457	14.654232898261562	14.609724388981345	16.763832237477214	10.94680988532934	14.96783883705004
8.660130254394161	14.642401714214945	14.621374616526316	16.7396089760135	10.916813209269018	14.960646598377256
8.651599510602606	14.63152905054077	14.631094992231041	16.717138741117274	10.88564322862457	14.952340976397853
8.64290474351669	14.622939070457758	14.640905101092493	16.697049109700103	10.855058600438733	14.942916709275826
8.634250498678322	14.615510542192741	14.649891426834106	16.680377059227805	10.825279772122034	14.933056142686638
8.62534709146984	14.60812726821538	14.659528951008003	16.665175795214253	10.796913992636169	14.922754579008126
8.615849384213593	14.601729459514711	14.669691548402492	16.650624908453374	10.769281366646272	14.912381207488608
8.607165586201823	14.596879121990941	14.680051406354556	16.63602317899208	10.74302831597299	14.900983494469203
8.598179513561652	14.592497222148303	14.68998323207782	16.622510166746668	10.720212994745616	14.889229620481618
8.587958792148344	14.589556941163792	14.701588308588384	16.60832500623813	10.700454905173697	14.876955313752688
8.576285647605639	14.587803074536087	14.713986100039804	16.593694822283414	10.681493448171993	14.865179474671871
8.56346693791608	14.58726651891589	14.726371447453138	16.577297109026574	10.663842236269307	14.853192438801646
8.550294208607335	14.588881043795642	14.739498767618928	16.559618819907012	10.647741373126523	14.841545831817657
8.536728562209449	14.589965394843908	14.753396475531083	16.540901932086832	10.632632765048188	14.830490528339261
8.522630997480462	14.59177802007217	14.767327180235135	16.519430122345433	10.617616310021928	14.820046790087199
8.507830809937406	14.594711035578484	14.780160509290386	16.497150880103806	10.603527912619835	14.81046548387996
8.491894315169048	14.59859499072735	14.792150548521603	16.474099374688418	10.590902323427887	14.799968402437061
8.4747818448796	14.603098292625088	14.80358499759256	16.45038445720095	10.57987311562306	14.789170488270436
8.45797006662251	14.609335715196064	14.813815045978378	16.424695314200587	10.569046423546194	14.779304526022303
8.441416619027516	14.617746600811824	14.822392275246058	16.399059079578624	10.558444503760745	14.769072125692556
8.424055798820072	14.627776315398663	14.830325565851087	16.37441732544178	10.549140340847282	14.75806309868156
8.4055302925141	14.63851092972714	14.838385003427819	16.351403854263243	10.542528365288799	14.746958430665268
8.385972647533825	14.649977959006385	14.846284515848481	16.329191802359162	10.537774040972304	14.735806121142378
8.364936362603503	14.662341333847753	14.853362120297708	16.30693191802522	10.534783672220097	14.724859013112862
8.343026359180339	14.674432306111445	14.86026002875383	16.28544239213815	10.534700836241285	14.712923336759964
8.320828510319487	14.68703040673218	14.86636633376334	16.2622793698359	10.536528738473265	14.699652840873318
8.29932030920784	14.70007598738595	14.871482146019263	16.238386714076906	10.538750136410835	14.686450647229092
8.277911588308095	14.713592043419485	14.875799625838033	16.212963462243458	10.543190636491852	14.673375555764983
8.255651716273926	14.726081850672902	14.879603123791975	16.185997820025587	10.549849365514243	14.659424286747308
8.232253713940745	14.737561922337129	14.88397628860006	16.156159920932925	10.5591686509481	14.645421277385434
8.20964850724614	14.747210874002068	14.887312499180133	16.121630878012493	10.571434956482353	14.631374114751537
8.18790350425931	14.755154164869975	14.889241940116152	16.08175881111639	10.586274398720052	14.61678021529436
8.166225372553928	14.761019178251662	14.890888161801913	16.038651271363644	10.603127955828336	14.602038680334733
8.145188136241572	14.765611577723856	14.891261810504835	15.994403359780652	10.622275227301953	14.587500098216582
8.124560713230196	14.76916497917222	14.890958522757964	15.950189211977477	10.643012561197702	14.573762650036656
8.103544270397427	14.771002279089387	14.890557445964715	15.907582649895861	10.667412561709687	14.56045996453179
8.081020496770282	14.770797500399542	14.890761293693517	15.866882080850633	10.696230243476496	14.547957488152727
8.05741892259438	14.768954377823274	14.89078389763582	15.828517869707682	10.727457920183193	14.535452194555406
8.033852024794875	14.767168064082874	14.890665585196341	15.79261531057481	10.76125975651018	14.523839541072453
8.009588823501106	14.764183670355028	14.88951074199788	15.75924243256976	10.797586538473386	14.513175096814035
7.983236494771675	14.760806220490661	14.886825287385038	15.728829843927496	10.836326392508395	14.503010120017137
7.955098015262414	14.756960400947683	14.882904293994851	15.701270120464875	10.87537412173645	14.494535713747437
7.925336831605407	14.754022364483323	14.87661449039287	15.674130624812094	10.915847287502663	14.486858741063937
7.893635621995487	14.753282246849157	14.869886495544629	15.647089318989883	10.958775176317967	14.479352797764419
7.859117606741932	14.753705642925208	14.861794997501145	15.62074990494753	11.004344617210174	14.472664436842782
7.822014774430138	14.755669908358602	14.852817001039652	15.595618617944476	11.051056194080056	14.467796628333364
7.783477612897854	14.759528919639937	14.841595428899556	15.571473065359774	11.099628809928621	14.463994022310365
7.743789654133711	14.764580456821186	14.828565130699127	15.548226109503029	11.14970520411808	14.461243006177044
7.701745262139526	14.769414176444844	14.813496318254415	15.527252725605962	11.200355569299624	14.460143600245605
7.657860351174766	14.77570261642676	14.79712821573218	15.508069352330116	11.251809755928726	14.459534990683016
7.6131682203329865	14.782928449213639	14.780588968451312	15.490664462092692	11.302203025960848	14.460181237893577
7.567777558638779	14.791320604519647	14.762702032308269	15.473983477293858	11.351986110324837	14.46205880173766
7.522111325435274	14.798730588593425	14.744437583476643	15.45900711874057	11.400335547767822	14.465551953325365
7.476093001184977	14.8044478769737	14.725160689663301	15.444903926996636	11.445566927588107	14.470225055794332
7.430154602381787	14.809638527826259	14.704359478426642	15.430462301294146	11.487007346298677	14.475847256267087
7.384105111257099	14.813879643876824	14.681651152020237	15.414925272865343	11.523825786972901	14.482016541713767
7.337604033878462	14.816541594681816	14.65800841536742	15.398519685817654	11.554451542076764	14.489294783847402
7.291168306894391	14.818606906633988	14.633221399206638	15.380840762843789	11.579754199140897	14.497798792337708
7.246184705075817	14.82144928991207	14.608189320906716	15.360280237312866	11.597838006508901	14.506994331847961
7.2032308602011925	14.823468384588235	14.58181288129581	15.338341657262514	11.609042534333081	14.51761737907455
7.1614738729839145	14.824118894931583	14.553888651178765	15.314962801037629	11.614999924213128	14.528342141637248
7.122086623012332	14.822919331088272	14.525165424095809	15.292825898887118	11.614809891666672	14.539134162922188
7.083998372392192	14.82122156874248	14.495428560360233	15.270858361303553	11.609480835033043	14.550827649638782
7.047883640791104	14.818628973692025	14.464697030551543	15.248979331565318	11.599377944733881	14.562674392165523
7.014327568373639	14.814533598526893	14.432608387928061	15.227881828628016	11.583903760331811	14.574923215094822
6.983865024239255	14.809953566922744	14.40180681061237	15.20693142627162	11.56380319213052	14.58618261516533
6.956813244506548	14.804875348167325	14.370999606293655	15.186383001502657	11.540832455693094	14.597083914911561
6.931674362740599	14.797807188864383	14.339936533028366	15.166283204876123	11.512747143130358	14.606985606066212
6.908456534696027	14.789369176287742	14.309164113098841	15.147597576669291	11.481093137341993	14.614993790273545
6.886761716141859	14.779131210403925	14.278311273775023	15.129293000350641	11.445190541120127	14.622291550029065
6.867118705754047	14.76850361094543	14.247236272180858	15.11181635963437	11.404201727471483	14.630053844083655
6.848845057203683	14.757818296948525	14.216230356889376	15.094027264540577	11.359770507827685	14.638559213515869
6.832477695881232	14.745891246300719	14.184991659815488	15.077420780475938	11.312217866855208	14.645431960312663
6.817501210145415	14.734097005775286	14.153333831767743	15.063125591658489	11.261974349258155	14.651889260799589
6.80283628271586	14.72277750968247	14.12191012721865	15.050156524527218	11.208630842366249	14.657181555904407
6.788657621058428	14.709845909785802	14.089817987802123	15.039886125683559	11.152810273232234	14.662101801081533
6.773983455143966	14.69532958282469	14.057843731695634	15.031167547749968	11.093110498100105	14.665638333094185
6.759666842115369	14.68097924900325	14.025591027993848	15.02479355224987	11.031266095609446	14.668757119739782
6.7447422271762845	14.666563563276256	13.992541059660805	15.019644763913698	10.967234690851566	14.67282903255951
6.730008451824677	14.652443852089675	13.95949575813995	15.016923466569983	10.901880895506475	14.676282932715623
6.71428705698106	14.638674309107394	13.926202424338959	15.016665506448145	10.83592222316573	14.679086629234387
6.696614289776637	14.625089845578575	13.893581553009355	15.018741385015089	10.768467491674576	14.68022243620467
6.677365309999766	14.613168943029084	13.860915001163232	15.021196673683558	10.699412795782768	14.681124095364675
6.655996321983501	14.601151275209016	13.828037496013241	15.023192082851017	10.629912593269616	14.680897699166279
6.633113362198427	14.589172824976437	13.794325825631526	15.025115461912982	10.560365727457777	14.680046653427937
6.6084620920480015	14.57871299437247	13.759887744407324	15.026459231329564	10.491008800952269	14.6783004329983
6.583152263508476	14.570035078202622	13.723239612297716	15.028718908190994	10.422433537614468	14.676311304738375
6.557271782048784	14.562327828613089	13.685493554575515	15.031385402044886	10.354643350855074	14.674154050082596
6.5312356092404436	14.554811642839383	13.647223154996027	15.034265932749488	10.28778391166372	14.670438741302124
6.50472534048773	14.547651129913557	13.608421176753302	15.037126718650958	10.221203077975174	14.6655031048714
6.4786193015963365	14.539514138171036	13.569971066903395	15.039541907497862	10.15470627859531	14.659484115347809
6.453358751548525	14.531463172965168	13.53094979386377	15.041490688884934	10.089734648026754	14.65342389593318
6.428729998906132	14.52096573743184	13.49185933231656	15.044900875389498	10.02501589041373	14.646591112833775
6.406295611737659	14.507368790544934	13.453423705771757	15.048684989032468	9.959256043862423	14.639672492755894
6.38709317158368	14.491850455581748	13.417031617041195	15.052696624443866	9.891882631753614	14.633367678871727
6.371454166475224	14.475082597571049	13.382115754736361	15.05588210546167	9.822201193459641	14.627406930959696
6.358530956465021	14.455682418161572	13.349550420652072	15.05862260184851	9.750558595197571	14.620968032816162
6.34769795152799	14.434873537562094	13.319142460276481	15.060968254307463	9.678133515411218	14.61500211015447
6.3392665646819655	14.41300713828086	13.29080713802138	15.062051853513852	9.605337460829249	14.610486079626343
6.333195716966558	14.389651818586493	13.264423856692368	15.06294982443221	9.531935824207146	14.607920072933464
6.328350060104702	14.36599193852722	13.238300373470189	15.064130621715654	9.45933491680919	14.605505097033252
6.324876965348415	14.340385638183527	13.214960370039343	15.067432164525089	9.387234917495402	14.60266384577564
6.321868014107888	14.315511501369919	13.193913901490664	15.071864042649429	9.317135517800484	14.600591203483782
6.31803526605175	14.291986281309047	13.17476561349029	15.0769833994687	9.249279530832094	14.599263095192226
6.3126564773709415	14.268964453837164	13.156033701670772	15.082432533313867	9.184928209328763	14.597708616599343
6.304953388738332	14.245982799929624	13.13863981681863	15.089289937292886	9.124730045447969	14.597004650285648
6.294874917643284	14.224560742131509	13.122564185490438	15.096458883430442	9.068432882373079	14.597704691318295
6.282398431626651	14.2035357817389	13.10742827450148	15.103844720002739	9.014827614601078	14.598192828591756
6.266448121530594	14.182490883214246	13.092305134439082	15.112852115252634	8.965505911913969	14.597126204638727
6.247515335525766	14.162180590049523	13.077987026757397	15.121415319291685	8.919497644272452	14.594576709380716
6.226925347812321	14.14237638325114	13.06569176869715	15.128833656244357	8.875867758444347	14.592799219195523
6.203585068784813	14.123904953295405	13.053237862621922	15.133359715729231	8.834149785163952	14.59150068252763
6.178150442408503	14.104966491112826	13.040532088241438	15.1351778438759	8.793370670698607	14.58947135571849
6.1500382198202495	14.086502108349126	13.027417058934338	15.135283065461412	8.752530783898756	14.58848145861323
6.119382190662474	14.067591818769884	13.015604209196981	15.134333806769671	8.712415149254479	14.58834644231319
6.086161843502658	14.048384677340547	13.003177936067676	15.132007744152144	8.672720146917454	14.588450553622357
6.05094201518388	14.028516436842825	12.991889840762024	15.12730205564286	8.632748002833804	14.587592787170815
6.014701110961011	14.008803692396409	12.981331149649652	15.120059909327205	8.594406154231015	14.587103417015825
5.977499417326541	13.988046951449917	12.971108167481223	15.110648013841594	8.555883956237192	14.588123693491315
5.939388728808307	13.96680615852026	12.959995039391949	15.10012896306862	8.51857561892717	14.5887990144501
5.900017551322948	13.945089095936687	12.948156283646911	15.08735045997234	8.483466897745977	14.587348210426283
5.859981863191817	13.922544681591642	12.935755809842306	15.071881611192875	8.4490940367458	14.58473954130025
5.819315461243705	13.900359537884864	12.922992978071186	15.054260338145848	8.414425687003227	14.58210790170567
5.779471673702509	13.877853976460202	12.910214841553543	15.033869528516753	8.381785625623838	14.577298759467174
5.739932325539173	13.855787068327842	12.897074625143848	15.010836890714744	8.350679900024591	14.571183525556066
5.700787726980576	13.834684245092618	12.883605854746314	14.985083438123802	8.321518534851716	14.565168833926151
5.661509794557571	13.81421910592038	12.869550226583875	14.957341147453777	8.294997217499153	14.559909925460866
5.621836387516388	13.793772953022213	12.85505923370232	14.929290721203659	8.26989862964088	14.554186071202453
5.582650230721963	13.77424271675077	12.841522807493426	14.900481375624231	8.246997310497868	14.547182840568578
5.543490947457366	13.75514745701782	12.828587315381283	14.869596442677834	8.225542376577122	14.54133797322416
5.505508774144512	13.735725937233767	12.8168066712224	14.839092399648955	8.204051196762299	14.537585405458884
5.469900312360633	13.716530149375544	12.805374225080394	14.80958075269204	8.183151517212504	14.535043016255504
5.436801647984779	13.696465146284641	12.795650550715797	14.780655415539952	8.164676249975534	14.532828162089263
5.406039513115128	13.676393983119986	12.78805174701458	14.752928527706052	8.146082800805363	14.532180346557183
5.378347553574282	13.65632825708176	12.78223605159206	14.726056382656608	8.127746434422205	14.532441997895825
5.3540950679863695	13.635180458730868	12.778925923779182	14.699512089781818	8.10866118260555	14.533237234383021
5.333622474451114	13.613452573982954	12.777508800514722	14.672402199829264	8.08940765065746	14.534233936583467
5.3168015860836375	13.589949477771388	12.777899579657467	14.643520616900076	8.069630992851314	14.5374092126815
5.303371976400961	13.5650684667111	12.77871816176432	14.613304573237283	8.048975249958282	14.542205884195782
5.293725278573525	13.53929175148254	12.78112444578881	14.583450011461883	8.028142044451547	14.547107053664712
5.287180461629256	13.513400008804975	12.784488989227127	14.553058012986263	8.00795814534073	14.552339021836229
5.283093226890078	13.48727797184561	12.790115947874575	14.522773511270026	7.987590205591768	14.557640457731305
5.280971252196465	13.461619596064153	12.79690252564624	14.493140112769451	7.966898539716741	14.564170313109086
5.279778073330957	13.436182302452476	12.804221124808834	14.465387204633364	7.947197727646251	14.57022004118826
5.278372174007463	13.410657819869268	12.811196410689437	14.439263529362597	7.927927254666932	14.575559336306851
5.276885231510976	13.384574468220436	12.81806250984347	14.415139991794687	7.911143863807304	14.580416258968572
5.2748100632614685	13.358930333309598	12.826015312001866	14.39327959447341	7.8957701509204785	14.585690457002931
5.272282483455901	13.33491067540217	12.835868527705033	14.373188772778807	7.880782634927872	14.588152892435273
5.269498097902475	13.311517654056107	12.847699849135827	14.356700590822179	7.866060484932686	14.587680049834642
5.265886843406545	13.288946971591606	12.861224573943552	14.341628399721252	7.851726435848884	14.586349575635603
5.262031870868976	13.26755761447912	12.876808473204722	14.32782993814408	7.836792405266036	14.584621471360792
5.257566076606438	13.246828734396402	12.892986182385416	14.314696470528194	7.822245996487167	14.582041351964245
5.252718198673804	13.226843757203657	12.910201745492474	14.301821448698808	7.806393493228253	14.577940796655811
5.247988565716903	13.207185458626114	12.928425721381315	14.289391971510295	7.789548147731296	14.573419099396247
5.243636028399752	13.188937251219112	12.948966787765434	14.277168780564587	7.771931615224078	14.569160460053265
5.239840828152224	13.171800283529805	12.970883922532959	14.266312474462604	7.751288665189452	14.563193406869786
5.237024171639182	13.154890412256087	12.992819554852446	14.25632176096462	7.7294607728514855	14.555369021620653
5.235109957422602	13.138527450534532	13.013864082608684	14.248557773548503	7.70808586380801	14.548631719055141
5.234745309534355	13.123003097375157	13.035061688235011	14.240869229525076	7.688058054504636	14.544139987134207
5.235089395611597	13.10763980778389	13.05525301464153	14.235199529340198	7.668035591848051	14.539594254351297
5.235223000281238	13.093058148176805	13.07563853443986	14.232352409206582	7.647775058098136	14.53419672071806
5.235180624716417	13.079398578751626	13.096042785205702	14.229711660434678	7.628398629862415	14.529189765022538
5.235197139256276	13.066811156181124	13.116493900602375	14.228726471802982	7.6106107957143125	14.524481795592187
5.235471663524302	13.055191388478633	13.137077829824005	14.228881273697601	7.5951933122351925	14.518109153029169
5.235966577801363	13.044481488369453	13.15695441847092	14.229732755772789	7.581977656117119	14.510994060892116
5.236729651176374	13.034581328907112	13.17663208029234	14.230353746140674	7.571772212395253	14.505033083098246
5.237752325082054	13.024937522595696	13.194854939264747	14.233078808437769	7.563464764460733	14.501051797178807
5.23861891692682	13.01545718691266	13.212484835239927	14.237444795004132	7.5557280707709795	14.496614673875275
5.239084900237328	13.00657728525185	13.22977119746628	14.243140231593495	7.548054990066987	14.491883809197855
5.239495258777129	12.998528236213993	13.247844047266003	14.249178244104812	7.541580350885797	14.48930105244485
5.240852933828371	12.989590506946172	13.265022452291527	14.256136877429414	7.53716676628059	14.487934858143825
5.243490885730798	12.980197754736096	13.281949113917916	14.266522639433536	7.53469500493346	14.487086151613981
5.247345754443781	12.970022352707453	13.298864124398325	14.277951031183054	7.535258454408905	14.487369131702263
5.252130421985223	12.959533256468436	13.314186208919487	14.290134477850545	7.537328255312986	14.490776526519323
5.2584701104461615	12.947641800330334	13.328666938840607	14.303865277780936	7.540716731778995	14.495809776658295
5.2658700175987025	12.934338439347293	13.342319105026135	14.319619942924186	7.545129575686787	14.50094226572375
5.274694241240459	12.920807200231106	13.35573032339648	14.336089640658326	7.549411137683433	14.506074782110717
5.285800367409927	12.907210904661095	13.368107508239017	14.351229715487522	7.553496987553507	14.512022190316836
5.298661100494699	12.89364379519051	13.378267459931303	14.367096545444262	7.557543195947592	14.518108445381227
5.312741747682764	12.879562829229812	13.38722963777993	14.383512293444449	7.56170336773133	14.522673889968384
5.32699347717441	12.866312833705209	13.394661762929651	14.399496879312636	7.565794234621696	14.526974694792631
5.3408033845347	12.854196685697794	13.40105824024444	14.413407676878634	7.570027593183087	14.531083795575322
5.353873258858731	12.844382178029043	13.405292584909414	14.426566096044114	7.573497806909424	14.534303747276024
5.366298876531226	12.836399581769701	13.409309259326287	14.438500667492189	7.577121804638395	14.535692399672513
5.37723322286305	12.831099618604245	13.411910187589646	14.448640692661504	7.5805083604137975	14.537006256730313
5.386449646913995	12.82847804462481	13.412019206310125	14.456541834718367	7.583945124734362	14.538161604022934
5.3933870477086305	12.828300787058929	13.41125397114688	14.462735524531974	7.587733885613642	14.538180868315393
5.397416300705645	12.830131241782109	13.409637067648484	14.468156359926397	7.592711921300839	14.536312919963818
5.397993151408546	12.834120306479637	13.408293487999305	14.47208995743211	7.597848053971063	14.533170838237472
5.396501774376551	12.841190620311597	13.405351199845066	14.4755844999197	7.602954855829793	14.52949089458271
5.392973699085013	12.85119809274983	13.40150216968557	14.477947626418093	7.608925214278674	14.52399428231072
5.3877076547555145	12.863123742050547	13.39564745334691	14.481396166529972	7.615237723178462	14.517073063597087
5.381409788628324	12.876507919346611	13.388025704718848	14.484787486229473	7.6220357058641675	14.509477031650235
5.3745791280707005	12.891471995166686	13.377947432293952	14.487018014862464	7.627415454730509	14.502511824420685
5.367560648559167	12.907095802458404	13.36679629144645	14.488885412838796	7.632417903289412	14.49494243130523
5.360749488622616	12.924519336451073	13.35467349490081	14.489332148003657	7.63614665813311	14.487026949920539
5.354988761166156	12.943813567650526	13.340195533132764	14.488172935307318	7.6391308768743205	14.479281322267255
5.350516169256197	12.964395266915997	13.321950205368793	14.48682254807796	7.642258124196099	14.473069473881825
5.347907254823301	12.985346655964182	13.300459453717469	14.483142450812819	7.645795041288177	14.467925957553785
5.34630754008371	13.00520575918842	13.276108712424579	14.476716350048795	7.649641466649256	14.462260562164598
5.346354225901412	13.023095066512703	13.249184353665607	14.468347252852226	7.653508106963192	14.457711314984412
5.348746325956678	13.040623880808809	13.220818517823833	14.456467343397286	7.657442438270809	14.454144140498196
5.353307584047787	13.05621071399555	13.190763417859893	14.441678433342812	7.661643164247087	14.451083509486386
5.360675072381968	13.070050003152826	13.159298629530584	14.42519092944653	7.665915739951461	14.447230409268977
5.371388653341961	13.082322767920257	13.12569233396575	14.407791441183036	7.668367085986561	14.443387183391788
5.385423401818974	13.0927171106905	13.090522111415979	14.390021998203226	7.672033014026171	14.439739475586716
5.402750454720327	13.09994657749468	13.054889562486714	14.371702754223847	7.675767812671791	14.435143358056235
5.4226406934831495	13.105155689754561	13.019457514925284	14.352056168974222	7.677329589619546	14.42944797149393
5.444708387899912	13.109760494181522	12.983047109098296	14.333211152935446	7.675538421664371	14.422911401974373
5.470069818718362	13.114374684555656	12.946614092611343	14.314739399600231	7.671125469732831	14.417016161668771
5.498222343781109	13.118616595145046	12.908925081310452	14.296251290412933	7.664147288056891	14.410835493166426
5.52923580476206	13.121087213050021	12.870885160407015	14.27944690844531	7.6536293701011955	14.404329788512651
5.563494887457812	13.12287941944713	12.832222822224741	14.264240823449464	7.6392991158602	14.397644781379894
5.600183410158065	13.123708110461681	12.792877443361158	14.250491877691369	7.622392763549117	14.391423029475403
5.639363546251707	13.123876949190418	12.752637769570278	14.237682099817974	7.60432464078327	14.383587722694678
5.680188127542376	13.123503962379193	12.7113049406036	14.226584362853536	7.582998784844207	14.374452183948637
5.722478848323448	13.123841040953828	12.669895421458854	14.21635686149995	7.558969587959634	14.364914240161232
5.766334192219461	13.12417510555435	12.62928104082538	14.20714156394576	7.533988808908389	14.355640856447637
5.811836897269122	13.124852953389656	12.589800976405215	14.198997631384932	7.509242143003667	14.345688807739046
5.858809603877937	13.125059312158697	12.550552872257448	14.192183104938309	7.483806272175491	14.334106832033713
5.906122483739641	13.12628249040208	12.512297971426714	14.185986247714677	7.456685192669791	14.322565834702724
5.952681081266478	13.128781899736495	12.474018503393944	14.180181070915562	7.428463332510815	14.309814974606933
5.998888184101952	13.132305267366974	12.436360851535813	14.175771754854974	7.398840744512495	14.295839269409877
6.044162916740847	13.13580843586993	12.400009911460618	14.172137454891967	7.36765331861109	14.279692678617325
6.088229631678503	13.140687807311487	12.364445114114382	14.169163070102822	7.334424824549911	14.263496714003393
6.1323357353288745	13.147341674180389	12.331184516575005	14.166526739871193	7.29963675383041	14.246682296021183
6.176073352704243	13.155256211369124	12.298519665494931	14.164544349753315	7.264632420017069	14.229336949341622
6.218587867958838	13.163610718277372	12.267295338271632	14.163949020582843	7.228604174998695	14.210406128978505
6.259596339260814	13.171215794290042	12.236080758560508	14.162906693985681	7.192362396926775	14.191047267325537
6.298745844419401	13.17895001237364	12.205610685764405	14.16203397633082	7.155464232085314	14.171676906721197
6.336396094225076	13.18617305314396	12.175732077433869	14.161037728281245	7.119280653331432	14.1503774746144
6.372809757268749	13.191640887802084	12.145390714144897	14.160846946572422	7.082924571177753	14.129193069939612
6.407154987465715	13.194855922116606	12.114876969094752	14.16034066362349	7.04733974123719	14.10822894514439
6.43961120159456	13.196867454474578	12.084526870488716	14.160767233570501	7.012878988613513	14.088393325498703
6.470823460709095	13.195438266636117	12.055676132362283	14.16095861997134	6.980474738286601	14.067204640824064
6.4992471737302555	13.190606679422249	12.027291107023878	14.161484782409628	6.949699721197688	14.04661717985758
6.524389385290204	13.182107717438935	11.998583034464712	14.162047243721169	6.920191106050729	14.025998184453877
6.548061399861007	13.171228267118636	11.96949372341045	14.162921237532386	6.891785843280537	14.005601622709865
6.5710083914384505	13.15851423104256	11.940191633692843	14.163718366386469	6.864984862102128	13.985385923157823
6.592420206595629	13.144123616760442	11.911481661173244	14.163212717724354	6.839584678883913	13.966101393199244
6.613536311953125	13.127374794624536	11.88272907404595	14.162674477840538	6.813570708727887	13.948935146774183
6.634769264380558	13.109445942760779	11.855844997213401	14.159698276720787	6.788370208036999	13.932615518806433
6.656077652320126	13.092289174292294	11.83120572567686	14.155120222295754	6.7626406141152975	13.916112233706887
6.677400502519376	13.075250283132167	11.80783193563944	14.14845107583555	6.737050191764356	13.898699950560166
6.698016900109514	13.06005745834332	11.784857113093251	14.140928299754247	6.711017953024942	13.882037101185526
6.718754572228838	13.04594801880289	11.763072391874179	14.133607155755112	6.684848994586478	13.864603000801976
6.739802232222827	13.032664039698805	11.74352028810907	14.127063211188197	6.65787387146735	13.846857779695672
6.760373014272266	13.019698902680986	11.725927302335277	14.12007273247206	6.630284082138207	13.828674795978719
6.779727364015944	13.008052957969728	11.710962005971984	14.11435480161164	6.60201496342239	13.81118169016784
6.798916589215947	12.997413978750327	11.69883997135541	14.110978285634001	6.573752566307817	13.793141506184739
6.817262880352599	12.988342797576195	11.688675648996712	14.110388612006277	6.545295128895494	13.773466239507414
6.833823804914866	12.981561362576812	11.679896605777616	14.113073578112578	6.517211472527983	13.752819930584113
6.8486062851013525	12.976138062722377	11.672365673364702	14.117578436569781	6.490143816069613	13.732262215528255
6.8612157898277735	12.972825379440167	11.665937192860575	14.124222095595682	6.464382693218329	13.712450386505102
6.871448273259734	12.970530513855032	11.661114473931784	14.132104582611621	6.44091445666493	13.691765141169002
6.879293378315304	12.970516952475059	11.656941001588015	14.139194464518887	6.4192615441039536	13.670869361450134
6.884563726875363	12.972419754579011	11.653062825987215	14.14663818184284	6.400054205869608	13.650804673702892
6.88800369768319	12.976079670657612	11.650596499856913	14.154533227799309	6.384166182623761	13.630976720843625
6.8901156762508515	12.979850241719681	11.649106661983653	14.16189890840668	6.370234860205878	13.609762851899257
6.890007828317934	12.984724709148349	11.647575232843689	14.168206176790875	6.3589667668357786	13.588116638354856
6.887660392092425	12.989180372841084	11.647790829869251	14.172522734307037	6.350757230782382	13.56644208870104
6.883717607901657	12.994017159058561	11.649558537098322	14.175976080753115	6.345524242302545	13.544235556102906
6.877788900123771	12.99920486987456	11.653488748546106	14.178820942593799	6.3431147442931675	13.521410319124021
6.870324116512648	13.00422959539889	11.659393426102822	14.181384656270335	6.343079699299679	13.498338758229622
6.861422686152536	13.008067562094173	11.668017517975386	14.18371991741062	6.344324909075457	13.477091713095957
6.851860207261814	13.010200837217148	11.679405151542815	14.185609831574508	6.347755862877944	13.456709372578569
6.841877655522415	13.011783847858418	11.691764507487223	14.185401612479971	6.352694946910667	13.4363630828367
6.8309455891437825	13.011923360813729	11.7044219747548	14.183397863473697	6.358972404644333	13.416460925217397
6.818258404241918	13.01023369878488	11.717662381440622	14.178520212725779	6.367206448120867	13.39808332616446
6.804321320631752	13.006448311725801	11.731985354298038	14.171690113714616	6.375590258386377	13.380766574291911
6.788943413248682	13.002200131722116	11.746534284095548	14.163077395499506	6.385270376733896	13.363980816667407
6.77251579740239	12.995940639797464	11.760345654587868	14.151422499726355	6.395424919885163	13.34934072660359
6.754384291904294	12.9866846893968	11.773097300323126	14.13671670189707	6.4069075553408865	13.33704200581164
6.734660457980613	12.976385044026891	11.785380751736211	14.119096581385884	6.418795446267606	13.326316870716061
6.713643711675963	12.964821603556562	11.79656969828053	14.099463519088362	6.4309129191388035	13.316958268909787
6.690543032768411	12.95121332395923	11.80703098298172	14.078090454957922	6.443575398699032	13.3098962131062
6.665858756871246	12.935313352932816	11.818202109204414	14.055833693724082	6.456701872140086	13.305057832734386
6.640715598903937	12.918407899005256	11.829839258925547	14.03272832108863	6.469499304815467	13.302582854170595
6.616012185858695	12.901863541817885	11.842942424496718	14.011094944914873	6.481228209463866	13.301744954048985
6.591776212154822	12.885168254570498	11.855984634300532	13.990428156288283	6.4942615395210606	13.302325958867554
6.568318557393292	12.867249668344417	11.870948850897605	13.97042918224534	6.50836932591577	13.305189346117377
6.545338425378665	12.849479129822807	11.888540938999759	13.950884751665694	6.52275490362743	13.30930452840551
6.523001720289731	12.832682398881989	11.908377969509372	13.933440810306532	6.53662022926727	13.313472997415827
6.502109470103597	12.814911603222114	11.928657507505013	13.915790198230493	6.551126062035111	13.318417279987463
6.481405319586637	12.796670978881167	11.95016970924901	13.8974006717433	6.56507151375863	13.32468330892029
6.462403123711453	12.77934764543734	11.972389626754138	13.878864040525388	6.577808646336804	13.329502493501295
6.44492648891888	12.762253947625933	11.99613114124039	13.860041478652308	6.588895780879095	13.334560417284075
6.427107354371916	12.744783557585201	12.02110434787709	13.8407452313253	6.599426252183646	13.339874192813307
6.4082958389065094	12.726800361367332	12.047859325676031	13.819907269512145	6.609600488518679	13.345144415698151
6.388841091416546	12.70730624997758	12.076035564265128	13.798199598158517	6.617437996045222	13.350288530710571
6.367807779563502	12.687743364417077	12.104574371503327	13.77574040889931	6.6239527868441455	13.353967368372686
6.345480566920472	12.666365644435697	12.133213639416425	13.75441328100365	6.629696122415894	13.356440487368582
6.322148937489241	12.642136127595105	12.160732690266153	13.732701056062497	6.635311668628421	13.359050585414428
6.297314659637392	12.615970811609184	12.188998471725583	13.712630727095585	6.640710400297728	13.361557678214428
6.271896045921068	12.588263557399742	12.216772343129694	13.693636437312339	6.647075072082539	13.363429412256183
6.2446920213015575	12.557500732169082	12.244473594042836	13.675207931527208	6.654688471376989	13.366663391913997
6.215986870482004	12.524160005417524	12.271377835004632	13.656318660550676	6.665347537149647	13.369429157472036
6.185719872586242	12.48953417499158	12.29758311709232	13.637424378936613	6.678078547296699	13.372251367742058
6.154132052292124	12.453032865433087	12.322304388041578	13.618656840998705	6.693289184206094	13.37416466743053
6.120793620745887	12.415693610188814	12.346010711510573	13.600550374016288	6.710709077764824	13.376107769129815
6.085965639829416	12.37668574211526	12.369351538637737	13.581420059278644	6.730393405678704	13.379085769109263
6.049533380382793	12.33607562158376	12.392257410864419	13.559892047505839	6.752052650594474	13.38257311749198
6.011729353289236	12.295227018427358	12.41528481198028	13.538040806531722	6.77585482647823	13.385864866660024
5.972653105890927	12.25283828506413	12.43839058666565	13.51493718350632	6.801435744156266	13.38947345566439
5.933072643928993	12.209409358042041	12.461609289533538	13.491060434635397	6.82677704238133	13.393241145523053
5.892650964646201	12.165001862999809	12.485445423147798	13.467020703144605	6.850287207974091	13.397167897896955
5.8515772449456	12.121805494183732	12.510268456005331	13.444113923137833	6.870191022496319	13.40116945125642
5.810538606108448	12.078178901534521	12.534651410682034	13.42189418202858	6.885816379923977	13.404970323070906
5.770028957754599	12.033874873420427	12.558255205322203	13.399902694455177	6.898418803059722	13.409872970218368
5.72940871827245	11.989281121266995	12.581564803602342	13.376047385315834	6.908428819558296	13.414527352891442
5.689954344423298	11.945499956383173	12.602816724023858	13.352621977541268	6.915687338484161	13.41897975605015
5.651733476549068	11.901492261587794	12.6230436787946	13.329980798325288	6.919549848724531	13.424118873042735
5.614849139999366	11.856870591177412	12.642462890828218	13.30672240893268	6.919907247819755	13.430015957297794
5.579115801477863	11.813901791902243	12.66138914227701	13.2822605920136	6.916654399566957	13.435756865015236
5.544418404657318	11.773251947477728	12.679372257816498	13.257609974919136	6.91166772011677	13.441308157713173
5.51172179010125	11.734166925645415	12.695094414218687	13.232795804573948	6.904644264100859	13.446671330022001
5.48028224930392	11.695105069298688	12.71017020608492	13.207644969026768	6.89700210200085	13.451628157908033
5.4502826975856555	11.658108749335966	12.725329223268057	13.181875589878763	6.8893215983657345	13.455632583762053
5.4223303257360875	11.622698224820525	12.740025238784275	13.15727747612955	6.881461177763111	13.459199749537943
5.396968281481459	11.588647394605882	12.754782402155474	13.134049350661058	6.8745085536051365	13.463123371375788
5.373970901587331	11.555210479585437	12.770480937433254	13.111007115597536	6.867801873178218	13.46703984908247
5.353553017664841	11.523255645868954	12.787523068187873	13.088368627753303	6.862101746577641	13.46931921420331
5.336446727722839	11.493516286048195	12.805288555773677	13.065414031281309	6.856838676178814	13.46954382964226
5.322894579578063	11.463053434827398	12.82240061848818	13.044166368652055	6.852006221289817	13.469120561773575
5.31294273696976	11.432467889189102	12.84030131700995	13.023036902060205	6.8475800792803305	13.466487550700034
5.304983685929166	11.402760891178481	12.859303065617443	13.001770277314419	6.843684876605604	13.462771446050331
5.299595911228193	11.372939599453371	12.878195641446162	12.981481823504872	6.840434483444611	13.458123481560815
5.295608062388713	11.341689386146605	12.89690264967617	12.961181513222469	6.837355243403073	13.452876098603422
5.292399639494017	11.310094535006218	12.916319061779811	12.939386490486761	6.83389582450536	13.445775477634673
5.290095571643617	11.277433119167334	12.936031100025538	12.916927969553976	6.828429050865621	13.436545557880267
5.287891699920373	11.244000667156381	12.955423908024445	12.895855552172646	6.820866704478423	13.425888363754785
5.285909544523158	11.210241092277105	12.973682207777147	12.875609069790652	6.812463917446114	13.413754249400904
5.283828828208659	11.175143644103343	12.990899317838178	12.854375610374237	6.801517011564214	13.40151297999025
5.280548176636177	11.140299008179362	13.008292976650441	12.83233552875157	6.7886602975436015	13.387430494470191
5.276025209838413	11.104859928630862	13.024316869573727	12.811383707973754	6.774772625164222	13.372895080898981
5.27108414873812	11.068538402908583	13.039809662026288	12.791793052559404	6.759357299668484	13.358001224699201
5.265692520717885	11.033271263435463	13.05435734646283	12.771851634822278	6.742080745176063	13.342660891118246
5.2609191663352215	10.998313699024507	13.068270191498568	12.752371735952291	6.723483726804934	13.326032944895575
5.25769163909705	10.962152985675182	13.080957457332234	12.735235503862436	6.703330920163988	13.309504309203406
5.2552261267836045	10.926344846226282	13.093364608914863	12.719084250274832	6.683199922812113	13.293154422960136
5.253681211556545	10.890586801377172	13.105492156569136	12.702549232987998	6.662438444301563	13.276676451614486
5.25250014101603	10.854742822357782	13.116960360438947	12.684572729410943	6.639735245574803	13.260848136006866
5.251895212309616	10.819423534073167	13.129857788510535	12.668057003548226	6.617370734001384	13.244587633928832
5.251624426097482	10.785164007934846	13.143360347266139	12.652393442427417	6.5954714141746225	13.228789429365927
5.251506687449678	10.751538286389184	13.158102697114339	12.63609118491254	6.573223565203125	13.213236855274596
5.251916660072009	10.718634604880904	13.1735332090481	12.61819346898075	6.55087652344442	13.196797424218815
5.25196599345105	10.684845184602658	13.19002442311191	12.600975501035588	6.527472117313719	13.180506172031079
5.252280231570619	10.650847581340766	13.208000038693363	12.583697021134062	6.502280454288964	13.164481558804859
5.251448022541278	10.618518353583113	13.226572929317596	12.564704601135006	6.475326201129761	13.148279622185802
5.250526514440493	10.586445332861125	13.245415914146323	12.543678916407371	6.446410584102131	13.13149726824922
5.250127008993697	10.553830611750666	13.264524741457107	12.521617281512613	6.415444764239293	13.1138435608416
5.250737810296092	10.521186832565938	13.283620638648449	12.49989079704519	6.382951689121938	13.096182285028913
5.2523052299813795	10.488081043178376	13.30222868300905	12.47734957995091	6.348414194173105	13.078698926312208
5.255732695266119	10.454378843245088	13.321112995457229	12.453215727665796	6.312598209711679	13.06097824079911
5.2605710131897565	10.419709334126217	13.34044533076802	12.428821741518355	6.2764504680863356	13.04297361345436
5.266730073952586	10.38467357103739	13.359340222241677	12.405275319926858	6.242080809951749	13.025322157174404
5.27401093709287	10.349331311409308	13.377933169048408	12.380094710418543	6.210398327399333	13.00744363800028
5.281423293958181	10.313228028654027	13.396767693678484	12.354276777606607	6.181425968196511	12.988888121453709
5.289570149303183	10.276133466944838	13.417645641074659	12.328547315628962	6.1554553412417885	12.969608526916852
5.298844079175458	10.23792775247459	13.440759613007446	12.304823706835286	6.13251038172947	12.9506644027584
5.3078794880326265	10.200051743018257	13.465619041810434	12.281732784541878	6.112263649186475	12.932681198201559
5.3164456405764895	10.163440360197278	13.491371595610842	12.259425228066876	6.095649794274813	12.913769837325729
5.324487621855469	10.127725916968327	13.51661702129557	12.239299797694887	6.0821667371836	12.89430226146847
5.331866255504663	10.09135135471399	13.541557356205743	12.221899210894787	6.070157887913563	12.874734007541212
5.338087821457046	10.055692306416546	13.565634574689852	12.20546757722676	6.0580229636997105	12.85474195566355
5.342399054556153	10.0200678851463	13.590904423256985	12.189688879449234	6.045902862017627	12.834369228726496
5.345217083146567	9.98398547522493	13.615996803752457	12.176160551315517	6.033347081321745	12.813630556714935
5.346938431133529	9.948384366423017	13.639694025669458	12.165256536571754	6.020178491776259	12.79390210978255
5.34747907504744	9.91384257750179	13.661977790297815	12.155065269838849	6.005955814805362	12.774112951259031
5.346614423388401	9.880716640321836	13.68161885723338	12.145420037104481	5.990388679137636	12.753582098684905
5.344998350046421	9.846978516023299	13.699205411159712	12.13762476679852	5.972806789701967	12.732428881604386
5.341912861313673	9.81298133739617	13.715049394078227	12.132185912511204	5.953358937303341	12.712321003248668
5.337331982859121	9.77947097633778	13.729947389145318	12.128605242892956	5.932209391867596	12.692927725682058
5.331503196978488	9.747730301352387	13.744762531377752	12.12521696728419	5.909830195450136	12.673209929405163
5.324015268543925	9.715932689795004	13.7591653658133	12.123778806475073	5.886907655050979	12.65385249464772
5.315833680654762	9.684251110094014	13.772104105937181	12.12322969277404	5.862548433195191	12.634666394855003
5.307346140752749	9.654650198836169	13.784132754680341	12.122025314245814	5.837105501241352	12.615802893208379
5.299322599996384	9.62716051604664	13.79614676239531	12.121195674066277	5.8111699808802175	12.597099159213437
5.29147461660781	9.599972389495655	13.806881730910886	12.121670382722128	5.784802726811048	12.579512494705563
5.283281560790958	9.573904739038849	13.816422235705666	12.122593921600815	5.757825597946243	12.56372936832362
5.2753323171632305	9.550410921021257	13.824862266147685	12.12218523114467	5.730536783409773	12.54934631947915
5.268335653264308	9.52869980865723	13.833590722530568	12.120564293115331	5.702697945775397	12.53624708824669
5.26229817188456	9.507756175943616	13.842394673339008	12.118573492829059	5.674891881997459	12.523491702475075
5.257695530186887	9.488631649880485	13.849206213749786	12.117761680415171	5.646137565367511	12.513169032837494
5.255607911634216	9.47288286131909	13.855870151694562	12.116633884852853	5.616578781722393	12.50443835536019
5.255415539793508	9.4593069135339	13.861951554581864	12.116024346031834	5.588987048070385	12.49730829057277
5.257837920651857	9.44572612357765	13.86791108765964	12.117655246087757	5.56309467806168	12.491487301690269
5.261805135955338	9.432956174374432	13.87348986341593	12.119273459823786	5.5379579331797455	12.487461354114124
5.266678607404189	9.42291321369757	13.878835607411412	12.121755647798206	5.514134010094452	12.484336714577559
5.274444326213363	9.41402991750767	13.883620032700742	12.125547427975599	5.492197790977753	12.481706894564136
5.285478068128633	9.405977754588957	13.888794056308228	12.131030170012245	5.4731749134583945	12.479752565057582
5.29917079465912	9.399390786282723	13.893283837600338	12.137999062033753	5.4564647816187035	12.478325175479734
5.314436546811588	9.394834075599427	13.896822817994765	12.145220241409628	5.44069055393776	12.478572095832787
5.331958742219688	9.390587786530237	13.900490339799266	12.153106549714117	5.426198312603172	12.479425579939326
5.351098356592941	9.38539231218293	13.902907935748368	12.162916804846825	5.413169281071164	12.481356048474346
5.371788428951985	9.380737464222491	13.905885531191197	12.174866773488203	5.39925615826275	12.484722593553977
5.393739102395224	9.378575223943361	13.908255838060517	12.186063031630024	5.384561386278264	12.489648885880628
5.416950109877558	9.377524738061204	13.909650405943678	12.197360493037975	5.37106693237792	12.49585400837637
5.442620433155382	9.374944456631216	13.91131277980215	12.20873511450149	5.359106781921155	12.503934021127382
5.469242909380297	9.372724776037913	13.913148944064908	12.220587403760705	5.347708723268978	12.513546125118589
5.496398897601148	9.372570514880227	13.91451585804552	12.232394150682358	5.337960630057061	12.525138829572727
5.5252198287603065	9.373096123312383	13.916118988642365	12.244260218432638	5.329631401994898	12.537951206015753
5.555640992580967	9.374057573925665	13.918110436080864	12.256284459907368	5.322603163698096	12.551204114855945
5.586501476902778	9.375324158653559	13.918979670279683	12.268122646276518	5.3161614314013725	12.564838421689952
5.617913123862308	9.378456101094613	13.918845900493562	12.277328318333273	5.309536236703433	12.579339554143571
5.650449975609618	9.382583902076153	13.9174124959752	12.283722424828381	5.301924350550739	12.594105588434056
5.684864686657285	9.385616609812232	13.915614301366514	12.289169356744438	5.294254904266269	12.608562672227727
5.721854011702899	9.389213834352084	13.912851193981854	12.29269702114793	5.2861314748891335	12.623547971869801
5.760380564922188	9.39470403192633	13.908034813895927	12.294226952222708	5.276698079367014	12.639324887960067
5.800120531870816	9.400205866755918	13.901983372373403	12.293719282383764	5.266633246753469	12.655848844303552
5.84153641823376	9.40341758884999	13.895304213946986	12.292011919539034	5.255512811666902	12.671656901952874
5.883110314852307	9.404141550051236	13.887685939597892	12.288000486046714	5.243768921457912	12.688121764318355
5.924677875155141	9.402453322430453	13.879267366590145	12.280924229199842	5.231776741864674	12.705967938139457
5.967184483555735	9.39917359555961	13.870944329785429	12.271445226969998	5.221338410180356	12.724563688659703
6.010660668925332	9.392257363237714	13.863754434331645	12.261335110158171	5.21268269609678	12.743479254053632
6.05423260222744	9.383559143651912	13.85637512344573	12.250084013865623	5.20579935089059	12.762536876444026
6.097609105813995	9.374564458418586	13.848242770266348	12.236128708175999	5.199571876325731	12.782679955719479
6.139909412431224	9.362264249655812	13.841395791990346	12.221165248417476	5.1926455905057	12.802779331104235
6.180945918728004	9.346070275037992	13.835450168901474	12.205986302355996	5.185391536083653	12.822681587960755
6.220362320279286	9.327551886199878	13.83030769123687	12.189752753121276	5.178124409276297	12.8423349516051
6.258936455630589	9.30789407989733	13.825763082728423	12.171657362681009	5.170986978168074	12.862225386773288
6.297466381124085	9.286116356866245	13.822022593126132	12.152498960640044	5.162679626909458	12.881801379406237
6.336553590321109	9.262744654809133	13.819086771886466	12.13313280494245	5.153590565383328	12.900605868397072
6.374611853885155	9.238210821544644	13.81651631545398	12.112574059178524	5.144110387246292	12.919693032753289
6.412845571747495	9.21293172102057	13.812849884770463	12.090905621240713	5.134709373131888	12.938943474249466
6.452540261657636	9.186044138481652	13.808248447439357	12.069625218695652	5.12461734757412	12.95781244706154
6.492963492813491	9.15619792613348	13.803389734048062	12.050776584915345	5.114047364035526	12.975617743713805
6.533848274226326	9.12537580545607	13.796941142083888	12.033081919860578	5.104519491853398	12.99253688279478
6.5762886648500505	9.094167643412217	13.7896040440393	12.01488894956185	5.095931518490794	13.0089029661145
6.620991978064727	9.061392333593776	13.782142531084498	11.996903517062604	5.086798411691542	13.024541028842664
6.666806280075833	9.026964328364237	13.773970266871478	11.979810229875484	5.077671820975323	13.038536174609925
6.713288584005815	8.99230187421929	13.764870691181308	11.962992900381224	5.069892241003087	13.050704443056201
6.761374463343888	8.957078665461509	13.754076218020034	11.945786791629589	5.063897344389768	13.0623433663049
6.811542046535221	8.920375290368291	13.742638056607701	11.927816577626142	5.05924485343155	13.072135987112963
6.86319802622914	8.882089336501608	13.730595655671316	11.909161722443137	5.056638796803302	13.080348482522467
6.915545078410047	8.84303715744566	13.719002650350943	11.88831008368487	5.055570865574381	13.087472017071827
6.967660684303324	8.803859226714607	13.707528657709606	11.864381500296787	5.056634815694079	13.093491286744838
7.020457518225179	8.764803069795072	13.695542060486703	11.839704114412575	5.060158065514558	13.098507290024411
7.073262278730849	8.725212739556515	13.682642059139413	11.813790283293113	5.064633265705676	13.102688873471443
7.1240405603574555	8.686947249576772	13.668784721691479	11.786206569215553	5.0706941598856785	13.105605986251271
7.172260554644092	8.648486384530841	13.654414250253621	11.757987616420545	5.076042823431571	13.109188870050904
7.21854260048004	8.60910219777032	13.639449986410474	11.729598668390658	5.080835585185413	13.11297712070527
7.262696961932235	8.568670920254341	13.62391109553564	11.701233976149044	5.085881798794809	13.115393917989799
7.305179471882658	8.527379558719009	13.607905607525582	11.672709699390944	5.091681569283825	13.11710546475381
7.34659827390417	8.485792893650697	13.591863433185276	11.643460952163926	5.0968221564571925	13.11795205089371
7.38685691892357	8.44341161416051	13.574206883632842	11.6144391697388	5.103597538248303	13.118282717888812
7.4258022072689975	8.400371041415958	13.554613502544134	11.586839242993326	5.111610760993504	13.11765849351294
7.4631833104400265	8.35580745504814	13.534574381604632	11.560738800314505	5.119740268290042	13.115810932097338
7.499804076026227	8.311449222187683	13.514289854084529	11.535737906668556	5.12822564537033	13.112773835214185
7.536807236294318	8.266418816778259	13.493807286558308	11.511149717980652	5.138462334866031	13.109542180982018
7.5736470340082525	8.220280000653855	13.47225427412026	11.488637054836138	5.1505226048852855	13.104849663550807
7.608909843032696	8.174508816870034	13.450621923013445	11.467977639099265	5.163377590523068	13.099030658158929
7.643042498060021	8.129456435125324	13.429393898862292	11.448514605130114	5.175463134895004	13.093186008745382
7.6759621736362975	8.086234876137052	13.408240147616084	11.430437836932182	5.185779419340515	13.087597668079129
7.706647241444173	8.043989186154025	13.387917745780621	11.41643092791632	5.19572868911655	13.08193841058724
7.7353054643903905	8.002760234806185	13.36909687556224	11.405411724119343	5.204304637434728	13.076083347024008
7.762218613719592	7.962073271583065	13.351856817176916	11.397029364650649	5.211429461208838	13.070642608194863
7.786311320719566	7.92207599627351	13.336285438791746	11.389511455505748	5.2178020269596	13.065662758875211
7.806987719729304	7.881147141619633	13.321936035924837	11.385204724368716	5.224139907814869	13.060136899573369
7.825657933900359	7.839780500080836	13.308237953904298	11.385115831543825	5.2286156445988725	13.054329140590866
7.842889306336228	7.800419165968871	13.296786798514036	11.385797109205424	5.231739098960904	13.0486430036446
7.86054902770552	7.761341405776316	13.286364142742107	11.387834755471614	5.234494645965717	13.043195237310316
7.878216395317939	7.723967390774897	13.277516656713177	11.392384271597095	5.238047507903423	13.036482944369611
7.895572746830287	7.687153366067024	13.269876011776024	11.398134725212826	5.241869359143683	13.02835531656497
7.913341448333225	7.652179731325386	13.261941073844993	11.40341719399941	5.244926645305169	13.019280349581349
7.931747950095967	7.6183015038561805	13.254035815843244	11.409033600982664	5.2484552006263705	13.009390043700225
7.950511932178412	7.586001842280529	13.247738027232211	11.415491768796672	5.252330550729314	12.998020403000545
7.97142875104383	7.555809336233135	13.241469905648897	11.421814160174732	5.256185598538424	12.98539812171744
7.995092779740696	7.528503157315096	13.236021155284957	11.426658155435664	5.258782896159515	12.972264656517542
8.01979779237204	7.503917070451153	13.23168758754155	11.430424332791965	5.26148026272268	12.958158612733346
8.045229640812101	7.481018939940539	13.227311537167182	11.435224398896883	5.264453910155327	12.943596730352057
8.071570862517875	7.460873293372738	13.22366888385442	11.439383889803201	5.267384723023177	12.927366728605673
8.098306274668829	7.441349580153563	13.220787477153772	11.442448055966565	5.269456314211531	12.910834402802141
8.125698204709172	7.4219818232067345	13.218160805384008	11.446723795183551	5.271005943333595	12.893481231480687
8.152443714353009	7.402420709695893	13.217283391931003	11.449787270529624	5.2719444648707485	12.875920377490598
8.178222606440944	7.383809979477447	13.217553718686965	11.452166374900171	5.271015303247024	12.857664409403254
8.202994612082442	7.366442285785636	13.218414536056082	11.4521573052477	5.268639401950099	12.839479670152748
8.225460972995213	7.350297021501029	13.219484707553043	11.45075542629153	5.2640400667922345	12.82166430957231
8.244813246165936	7.334882677761884	13.221520552746874	11.450077578496376	5.258067799013932	12.803752472993613
8.261353289818148	7.319968654154895	13.222830156848403	11.449506402460786	5.251361909772409	12.78618818164054
8.275686671448906	7.3055914104384225	13.223524046014381	11.447789445274887	5.242529556422219	12.769213615394335
8.287119785905512	7.290455779858571	13.223456712240713	11.446597709002281	5.23192020452295	12.75371963121547
8.29422720642998	7.276240382417511	13.223389950748883	11.447991881312978	5.220105003287702	12.737966187229604
8.29692411548492	7.2630075920009824	13.223950136387948	11.451242327969938	5.206320946380705	12.723368734149307
8.29523965143494	7.2516686365475325	13.223858658483838	11.458786126155779	5.190798232129775	12.709518028755108
8.288553343840912	7.240456868823211	13.222860623239276	11.469389070163976	5.173359729939575	12.696121122018031
8.277905597168868	7.229072757001356	13.220639827118015	11.484567273384348	5.155215341527408	12.683096148020564
8.263523420993357	7.216977980410874	13.218232887536685	11.502771774152505	5.135691811060825	12.669891020233973
8.246598871163588	7.204607015013792	13.215044901545985	11.522639491024158	5.116268118057126	12.657077208421281
8.228307041590629	7.191880788761114	13.212346057263511	11.54493862884213	5.095916415458304	12.644299798223491
8.208262872577269	7.179187171663836	13.209392102194242	11.569822520224683	5.077358009514324	12.631010249220639
8.186944038459744	7.167673881612744	13.20659479029044	11.595753619469995	5.0604840433946014	12.617729484499383
8.16578300453255	7.156098341172009	13.20244388500867	11.621580247286163	5.044613130540775	12.60578295952172
8.143794207036219	7.144749470662877	13.196684267763784	11.647074155653547	5.030190412420653	12.59418684913269
8.121470963760641	7.1327494478724915	13.190244321265896	11.672497332000443	5.017682662550683	12.582294820110585
8.099401941449393	7.120697770901044	13.182992204843229	11.698706226729621	5.006226025136247	12.570356994195775
8.078303409645725	7.107955171576836	13.175747645060738	11.7250071324435	4.994071351372621	12.558531814228601
8.058281016304107	7.095177775413511	13.168019662167033	11.752457679733242	4.98207263150046	12.547992411222118
8.037934885780714	7.082388101400365	13.159168883081563	11.780666703316376	4.970076882089264	12.536939916117353
8.016485888459203	7.069588143871885	13.148808865202957	11.809423168548175	4.958196751302839	12.525688115942264
7.994371116248206	7.057104066573088	13.13827008615913	11.838347750607152	4.944608619509608	12.51493370386126
7.9722388112289595	7.043877835384615	13.125880217446886	11.868351344478722	4.928916343878204	12.504373240894799
7.949628040573738	7.0293287822012775	13.111659548862336	11.89979014304013	4.912503400424499	12.493599884647718
7.927522923534608	7.01390701871884	13.096925991561053	11.933207221987955	4.895292609048708	12.482333065445344
7.906254469505499	6.9977114203930535	13.080969256393312	11.96786130523726	4.876502089604944	12.471209397274006
7.885096478663669	6.980987346410726	13.065229896060183	12.003724461243332	4.856730503293963	12.461037238395551
7.8636887861883755	6.965276965785935	13.048166075018498	12.040521459598034	4.83635417574681	12.451978029208421
7.84283022527893	6.95028049350606	13.030276417819705	12.080111848720856	4.815819614273358	12.442278912462587
7.82267125711	6.936332950884154	13.011735581498943	12.121320454539516	4.793112813798278	12.434945215588154
7.802220888650491	6.922972706484275	12.993094802575232	12.163682219610891	4.7691322577333155	12.428419777705631
7.7810802063233675	6.908484111320026	12.971807454356394	12.209204038987059	4.744230616528546	12.422124329411563
7.758389876247965	6.894932985108968	12.950335697632156	12.257027081624353	4.718230810093826	12.415992737734012
7.733842785594401	6.88148129457384	12.929756609208	12.305762756547157	4.690265493867553	12.410316911863763
7.7072732990397785	6.868323582763409	12.908532822321238	12.356010393176222	4.659906655270316	12.405372203471897
7.678400822148607	6.855143220191518	12.887304088145248	12.406468228011455	4.62925667824196	12.400920435059687
7.648267917910713	6.842638212436649	12.865134855129893	12.457157722299353	4.5973693680055785	12.397157752259751
7.616041878955185	6.82974560214026	12.841516893487313	12.508081655063462	4.565252630069046	12.393990890149247
7.580496869747131	6.817659175518139	12.817049970059058	12.557627284835728	4.533382059243607	12.391614733039894
7.542149910595182	6.805273437408318	12.791586310473528	12.60683092929695	4.503611384885216	12.38819156799066
7.502910921537138	6.792579156812758	12.765168149614793	12.65593761513243	4.473386955700365	12.3855130255385
7.462800145938185	6.781131844590928	12.739975024252148	12.70413267352484	4.443892359633406	12.38346459039418
7.42121987943512	6.771294283990424	12.714415057381931	12.751544042992062	4.416129995674071	12.382934408535482
7.378482453968735	6.765154077906909	12.687541954603518	12.79915326024745	4.390140027171961	12.382839510985821
7.335106895768481	6.76242172711493	12.658740177280032	12.845773443183468	4.366224682117857	12.384389343248788
7.291402247648448	6.765169432227589	12.629004371836169	12.892612141101877	4.343672658075555	12.387500150472164
7.246677585942073	6.771498861343643	12.598697254845273	12.939343996616044	4.3245265398005195	12.391583381212559
7.201391805036551	6.78087178111479	12.568416586848386	12.985160844183937	4.307818756132985	12.395393559043475
7.156427322726597	6.791910020975879	12.538055353829023	13.030591117392328	4.293588827670743	12.399469607086463
7.111716308266806	6.805975810216364	12.507643920843442	13.074795735062402	4.280988738483837	12.404237561837542
7.066388706482835	6.823248966341514	12.478688731291095	13.117844801262104	4.271544499063426	12.40864093370708
7.020755580368385	6.843228906505078	12.450680711865457	13.158923126378966	4.264936458924255	12.412950980185892
6.975730940532471	6.864870944881693	12.42455210749132	13.198477643861375	4.260156613091851	12.416323859340773
6.932088481103279	6.888400520252641	12.399573432157043	13.235180431839668	4.256380699932361	12.420713950078504
6.889423739714233	6.91334463974175	12.37635965065167	13.269819177903775	4.254596357352593	12.424470957963281
6.848129835219818	6.9368727648155	12.354730123331143	13.300852163668253	4.2538747151038265	12.426881834548443
6.809202155512727	6.96106848226307	12.333613979502	13.32863987511793	4.253224265885953	12.42908398459491
6.772705546037733	6.987290504285521	12.313777002834719	13.353970259357595	4.251315496906818	12.432073963605278
6.73813357191272	7.016052369058139	12.295428517396493	13.376372013312919	4.248111107538478	12.435050052626755
6.704860232868162	7.045797740401553	12.279427832629198	13.396043582467156	4.243940029510851	12.438214081502698
6.672641592179356	7.075500392007815	12.262938321588187	13.413456414347381	4.2396185097350925	12.441499236320318
6.6420982855359565	7.106444819738344	12.247379397621085	13.427786285751916	4.23392278117831	12.443971694128983
6.6122955357345115	7.137442221901292	12.230621650078218	13.439769865118365	4.2280542907910075	12.445363305156809
6.5829237635365905	7.16852874366177	12.215221032387705	13.449422398998808	4.222205606336285	12.445440320534487
6.554205368849771	7.199541283449525	12.200747087998575	13.456697431078116	4.215362182767429	12.444801192148875
6.5257806639043885	7.232063845922865	12.18684502504754	13.462494250953561	4.206782843495054	12.444478605615908
6.497476284734895	7.264450330344158	12.174106705718305	13.465866244914189	4.198383210455068	12.442401296418161
6.469355771096021	7.296657288177748	12.161976038832648	13.46657716674869	4.191847029695849	12.438773400128749
6.4425468569408	7.327825129579638	12.150324672559053	13.464243243750976	4.18588771664162	12.434018839865539
6.417527141598873	7.358662470572496	12.138589471898056	13.460421228572137	4.180038297712259	12.428755801371793
6.394739248825127	7.388958332963946	12.126914350941536	13.454421167986359	4.174128806078189	12.422490041302474
6.373980236915689	7.417842038422062	12.115393381607808	13.446636175303432	4.169775288187536	12.415450382310407
6.354385835413742	7.445319295745999	12.105703171716064	13.435737250677416	4.166941588482357	12.407547942400516
6.335902088998945	7.471638742949816	12.097367677346757	13.42282987168361	4.165915161907994	12.398483228241249
6.318152035425722	7.496764028667235	12.090295356618268	13.407637195794123	4.168330477286713	12.387448767129351
6.300730233431453	7.520279965270532	12.082795160134284	13.389232068439682	4.175502597904276	12.374802818256407
6.2834211820901915	7.542946424582307	12.074399375824266	13.368137754118843	4.18577513691164	12.360384877924739
6.266311660203569	7.563199254896289	12.064931460725854	13.344253584923395	4.19867966331672	12.344450887548124
6.2476460278540475	7.581817358572154	12.053695246811861	13.31892373271712	4.214418287235835	12.32709563510912
6.2282301429122136	7.598488823788582	12.042197763481651	13.290931323791117	4.234030639962206	12.306862962609934
6.208631136854521	7.614879306940479	12.029875062688694	13.260145124718212	4.256090944127796	12.285150628975526
6.188465842135506	7.631170764894787	12.016589924797358	13.227434019650786	4.2796849278245634	12.262824136634478
6.167410379154745	7.647548189820786	12.001485108641551	13.19355705553302	4.303785551241247	12.238834189102676
6.146555290206364	7.662993001616075	11.982775577967315	13.158593734723267	4.328861065055373	12.213746962558275
6.125336892494627	7.6774859645020594	11.961300386181975	13.122402844245286	4.353888690985035	12.188601752944207
6.104293260679695	7.690930542419857	11.937562754462316	13.086932082729247	4.378334245956882	12.162757561348489
6.082472355710802	7.70310242047235	11.913010462443129	13.0522258198136	4.4023956280183985	12.136811295346673
6.060685684764829	7.714560908240794	11.888414326362101	13.019442128069596	4.426617556579237	12.110615605418912
6.041043413984853	7.723793283449073	11.863565017449744	12.987725583224153	4.450438428651363	12.084743027035858
6.022010555195501	7.733021468803403	11.836783853907827	12.957189413637629	4.4722560106925355	12.059455759787014
6.002989048323859	7.7409122525449545	11.809124464355891	12.928283178931673	4.4934993071935585	12.03382287541729
5.9838956196501005	7.747055768981463	11.779766466057605	12.899512607293763	4.51348237015807	12.00788539013499
5.965195131637795	7.750405990706926	11.749579493575155	12.871378188367443	4.532387858785947	11.983168491973446
5.945987195459264	7.75024132091854	11.71877245269279	12.84286951088181	4.548879535512688	11.958573367201842
5.927024846986844	7.747157939093169	11.689795757919827	12.815188503883174	4.562778948867632	11.933396587094657
5.907498986130073	7.739446597409919	11.66101367537919	12.78868390494542	4.57413866691438	11.908172359908008
5.8883909051442345	7.72711416858688	11.632282303074383	12.762704206192558	4.582519221020911	11.88336390017989
5.868670565062352	7.710965067296291	11.60283866212995	12.737268490441807	4.587109072512245	11.859447559468606
5.846292749090146	7.691661708431916	11.573164152207513	12.711942939910815	4.5893685233834836	11.835082219054552
5.822474265470332	7.667781459774059	11.543617621923124	12.686997535721648	4.589671128541501	11.811311383916017
5.797702493253987	7.640790449530585	11.513660331762678	12.662034721447045	4.587842157033692	11.78825401909652
5.771523944814004	7.610229391586573	11.48302983576445	12.63895635766944	4.584376904168003	11.764817951484819
5.744374129049288	7.5774314914725345	11.45070529750329	12.616461870635007	4.577502912567415	11.740324882822883
5.716701448577691	7.542704429050771	11.418334986072344	12.595395728583602	4.568774326972111	11.715271044172244
5.688442412930604	7.505658442539185	11.383689166235834	12.575184667410767	4.558756892631997	11.689671075002863
5.659655424118704	7.467993929533881	11.34836753210551	12.554798415403804	4.547618650962432	11.663216956165128
5.629503902805969	7.430386690284768	11.312545239914234	12.535862180790136	4.535804229636216	11.63588204167205
5.598270509165629	7.391948227274821	11.276191590931766	12.517709756760881	4.523772322814482	11.606539369768708
5.56635842001475	7.352371132449319	11.239109956875986	12.501216037894244	4.51069816214526	11.576787967779316
5.533643586474308	7.312290184719292	11.200954875168843	12.486271174149428	4.496930873277015	11.544698192701025
5.4998332200006725	7.271353644925707	11.163664978277188	12.471926188618065	4.481462660719519	11.510835081042773
5.465545921614805	7.229300249555665	11.126130952434789	12.45745362126918	4.464183233477019	11.47646869121615
5.431522451101535	7.18667901640548	11.08992302724988	12.443365086933722	4.44572190558375	11.44169605511819
5.396939676933424	7.144121596592258	11.053709999871058	12.429422905062529	4.425529904392076	11.40583181563099
5.362218053727854	7.102278152759834	11.017246549671087	12.415455976184505	4.402955054893859	11.3694430287878
5.327533153958273	7.061479728818727	10.981249344313632	12.400606002753388	4.378489668427774	11.332536982261347
5.293093317789497	7.021703091571262	10.945617314676968	12.384902083841366	4.35180146791156	11.296043416482918
5.258054244397082	6.983417795846937	10.910611478673228	12.368807190934078	4.32323092651396	11.259934459800336
5.222804576312762	6.947802380312016	10.87610179187183	12.352137406471593	4.2943653593501665	11.223308723341061
5.186877821460198	6.913741346188699	10.84236669665939	12.334863388059894	4.264494048255466	11.188021488088921
5.149465910703249	6.881462126896829	10.808520920532414	12.317957442160017	4.233659970773672	11.15405906802699
5.109494612173206	6.851546529705729	10.776403903760702	12.301186864030472	4.201072606950645	11.119880810110393
5.067223492590003	6.824834883320034	10.744680377048363	12.285845272888269	4.166601063157944	11.086236732549978
5.023774206682895	6.8004935358716265	10.712322101649395	12.270133042823488	4.129235281051941	11.053434667455361
4.97820585783759	6.777727310019801	10.679235227540872	12.254055594462649	4.089189956975129	11.021569438188662
4.93102495497027	6.756620281298188	10.646354710398915	12.239318881135189	4.046796257865616	10.990457780717124
4.882981583100684	6.7368761803415405	10.61305097137934	12.225131724053073	4.001970079919554	10.959770725107742
4.834552375247136	6.72003173917487	10.579832861311672	12.210677393825243	3.9533121905052986	10.929255348406292
4.7866266617007085	6.704943522367541	10.5467114833831	12.195499349710856	3.900546044882522	10.900154848148931
4.739024703689261	6.692268908795878	10.512818416681183	12.18024172790642	3.843468454636088	10.870509287117434
4.691795781130189	6.6812672721635815	10.478696436344393	12.1645942817467	3.7834583050823145	10.840106390869177
4.6465189208900135	6.672726507144359	10.444574362771515	12.148413639772683	3.7211021923945546	10.810377732267982
4.603153077078741	6.665223259543812	10.410216762814485	12.131058826362898	3.658024452475975	10.780489631837018
4.56074449730361	6.660182069534988	10.377810700344476	12.114355116851533	3.5946340721199252	10.750591518778645
4.520294861868232	6.658013519276394	10.34765104826921	12.097970202901662	3.5317200790372754	10.719982398803559
4.481612132360815	6.658862249678758	10.318938728224255	12.081094188293326	3.467393553558973	10.689325835288113
4.444080554546944	6.6622913462448	10.290873675310912	12.06403426077776	3.4027882709632684	10.656751448950214
4.407597342904487	6.666829933814866	10.263908307848084	12.046037161967265	3.3378945126867805	10.622672710684402
4.370666371127924	6.673954748029012	10.238455878494342	12.028081941911482	3.27434501384295	10.586348706460006
4.333835491463388	6.681830836594081	10.216065544762444	12.010608856981024	3.2128187371616708	10.549705926452846
4.2971128756067625	6.690697857638818	10.19611728050286	11.993639091590866	3.153903484452648	10.512564222536927
4.260064618256833	6.6996155542379965	10.178298300101709	11.978129881959767	3.0979783152638696	10.47457770794436
4.222608280981086	6.7091056066673636	10.162657691365569	11.963831276549984	3.0444007492891547	10.435501651436974
4.185315438263786	6.719482177064679	10.14850529734072	11.950539926419596	2.994641489823844	10.396037918735248
4.146919975014542	6.72996605205512	10.135106808800687	11.937715450601042	2.9478097195910635	10.356134791044559
4.107808250176694	6.7403658514192015	10.122781971369339	11.924773386820924	2.904991600183288	10.314870286795308
4.068320991733949	6.752033685347525	10.11165843458936	11.91159486043758	2.8662518637676455	10.274117887663053
4.028324851855177	6.764706251509489	10.101438822763825	11.898617430583757	2.8314868019790156	10.233148052210279
3.990014754446733	6.777508944478921	10.093060008085724	11.886358822644196	2.7984843580943575	10.19168129084149
3.952512761565993	6.791231123338015	10.085665088526678	11.873768957691166	2.7684819795053857	10.149096775563354
3.91661670373011	6.805220147157322	10.079158203394526	11.861085632362009	2.7397752561356996	10.105624779579466
3.8826905316870928	6.820014770999709	10.072336403600753	11.847645476238364	2.7129003198885515	10.061027598377388
3.8500844270644703	6.835513220812715	10.066994855797049	11.834187561534234	2.689127105906544	10.016584100820001
3.8189221153886406	6.850083208224565	10.062268452174239	11.820884218215419	2.6685419075238133	9.971767706392646
3.790137449441773	6.8641489629361745	10.059438137459743	11.806961149355379	2.6504025765161945	9.926908100296389
3.763337361502327	6.8774014986072425	10.05801879991507	11.794150886102214	2.6331043792428357	9.882629836800074
3.7387337302005306	6.888542772982661	10.0579977168748	11.78156610956152	2.6169713338019194	9.838418737529004
3.716186579528579	6.897543462816195	10.059283137137951	11.76878893739908	2.6034854696973655	9.795299183489597
3.6948363158278856	6.90521046325235	10.059919882843248	11.755559759238096	2.5921713646108757	9.753224366538962
3.6742254865985484	6.911942336347469	10.060206117818295	11.741525642046872	2.582182765618994	9.712370141164202
3.6537344515282375	6.9170612941037435	10.060448112043742	11.727393794075736	2.5753011650733972	9.673102586565678
3.6329547417081103	6.920530498838335	10.061389996403769	11.713245629738932	2.5706033027981543	9.635695359254624
3.612409920173019	6.92246400398738	10.062631179378405	11.698120607706317	2.5673024145120644	9.598915142583904
3.5916044038955706	6.922420735606439	10.064046851952375	11.681937382480125	2.5640615082669402	9.563189934688333
3.5696447348328797	6.921538836407871	10.06621797641153	11.666221305106527	2.5617989527978553	9.528392380867972
3.5471866175261098	6.918979449363418	10.06880977951346	11.650594124489864	2.5630343733369862	9.493864206890851
3.524162519442296	6.915055936089588	10.072368313701796	11.635688636093032	2.5647577138307733	9.45989086026382
3.5014201949683432	6.909867636897887	10.076089583401563	11.6212441260187	2.5659688163418757	9.425594703206729
3.4779090582138266	6.902789892788506	10.08061693189537	11.607735332243521	2.567029205358142	9.391115557757066
3.4553759609910912	6.893410688866433	10.085632383259691	11.594978687555177	2.5677478614758895	9.356553889391861
3.434461190217689	6.882626661326878	10.091642741585773	11.582598784153802	2.566724939152066	9.3212667633811
3.4154584535661847	6.869849364134963	10.09699464328238	11.571375164892812	2.5647508738739413	9.285817631014298
3.3980916023482273	6.854678332913712	10.101231852939081	11.561101154744582	2.5624425276793734	9.250489038385641
3.3824352187677813	6.837648831109735	10.106370217335781	11.553075792885027	2.5609846992279164	9.214924322964608
3.368684689274444	6.818376364617338	10.112467731486419	11.547337020311067	2.5589612305179466	9.179579159054223
3.356131846097579	6.797754271279553	10.11901805097318	11.541886352605733	2.5552230436138728	9.1451082692234
3.3442593482859175	6.775191366006177	10.125491096630812	11.537367475548312	2.5532451653466812	9.111364870929698
3.3313872053351727	6.7499644936946375	10.13249638475007	11.535357161859286	2.5528660204724836	9.079576799852761
3.3181170590302282	6.722566828736938	10.141240375548337	11.533668984033879	2.5543213343172178	9.04887023337916
3.3037065459442614	6.693937386609068	10.150978751510907	11.533203052947794	2.558654826862848	9.020148314043047
3.287973784357046	6.663914511326879	10.160928179110732	11.53325069668961	2.5658985988458647	8.99373965696523
3.2698256921078883	6.6320461485823445	10.173040649014109	11.53437787121622	2.5763262497659376	8.968330355637276
3.2495612242633247	6.598404029038846	10.187132357714818	11.536427874336935	2.5877133528825	8.945200569142782
3.227325024046481	6.56408331595741	10.200413411076196	11.538629397451603	2.5993488732521453	8.923798060821117
3.20336931874019	6.52892672361686	10.213117458606531	11.541229466722436	2.6125968965089847	8.904732381409765
3.177109245353584	6.492110101713961	10.22554257710079	11.546605680466481	2.627878539866948	8.886504855314795
3.149375747783674	6.453830172158174	10.238408014811567	11.55335740592543	2.642680779265365	8.870175558737209
3.1209638102508652	6.4160969708312905	10.251722728284832	11.561851361631414	2.657215902229362	8.856053051642904
3.0920574624075527	6.378597224418366	10.262870605359137	11.573043138157002	2.671177137937077	8.844197284707176
3.0633697123406827	6.341471402992395	10.272942731305342	11.584894928527248	2.68440482867394	8.83363655060445
3.0343374632324025	6.304338142133423	10.282724749040968	11.597055112935745	2.6967614489507814	8.823857817811419
3.00527784410367	6.268692434801604	10.291696267046545	11.607938366810883	2.707231417937552	8.815054971560185
2.9768522218164333	6.235016876418323	10.299835514336234	11.61837643016135	2.717461548120719	8.806227124296031
2.9484420072217574	6.201659865553319	10.308477423173708	11.628521995237866	2.7280828075684207	8.798654032938371
2.9203207737172128	6.169445292763116	10.31661007860309	11.638195697031565	2.7387658166763416	8.791121017938979
2.8943133620343837	6.13832342115107	10.324352672871596	11.647047071373976	2.7485655535167615	8.784800034851996
2.8696936705613534	6.108391383487739	10.332155211107414	11.655282750261488	2.7586697115153314	8.778246938522946
2.8473179571561573	6.078564560467254	10.339872049062755	11.662203275291082	2.770925231594808	8.771361687785163
2.8264440884227575	6.0482659763189766	10.348274698197422	11.666995681128562	2.7860441985421236	8.764873289973528
2.806032273032042	6.016565246332216	10.357024193167092	11.67201698300454	2.801791001703373	8.758006500553433
2.786902769559314	5.985092565855543	10.365308016054646	11.678187986609437	2.819271399014433	8.751964170088916
2.768983905720791	5.953021158712486	10.374592161705346	11.685406681859087	2.8379437781626122	8.747733813341933
2.750942043203012	5.920187385503669	10.383953568029094	11.69221521046662	2.857628431050845	8.744957972961435
2.732735022627723	5.887728052593054	10.39323299260594	11.698033200679502	2.8764970605180755	8.74235163458412
2.7145754805982176	5.855950192065674	10.401575087897575	11.703657882831774	2.8935492922841943	8.740564751569147
2.6950946746632836	5.825312758205877	10.40893984253999	11.70743924272235	2.9109521459168124	8.73969874346993
2.674984285118045	5.795931594288564	10.416460776851332	11.709777397031619	2.928955709322708	8.739549920818163
2.653644646757313	5.768292787873175	10.422730725858449	11.711731715841568	2.944884521111662	8.739505964212302
2.6319622862004812	5.741883441030771	10.428828494261431	11.713481504971591	2.958782612422203	8.739998200915851
2.6109408924735242	5.717359337786301	10.434259823763632	11.715834589411717	2.9706597438771	8.741827455232121
2.5906747637156085	5.694902326942315	10.439242989771083	11.717425049127684	2.9788817435782793	8.744696877144579
2.5705117492374296	5.674374400702313	10.442137039828085	11.720348999298087	2.9846001474808665	8.747139999962995
2.5503158272981516	5.6563620198857985	10.443879725844205	11.725122862501955	2.9876257294270063	8.751002618722094
2.5314367153884825	5.640914165433654	10.445071219958653	11.73154235553353	2.9896277834925318	8.756483230842155
2.513395881299227	5.626344488681112	10.445374622555109	11.7381689627955	2.9909799398332226	8.76329635582106
2.495650947144776	5.612506751966725	10.44499142309379	11.745647558419854	2.9899874611674195	8.771002252550856
2.4778636897321857	5.600371296962681	10.441433484291577	11.753819504147627	2.9875627130850346	8.78020563488345
2.459516536196952	5.588336679080767	10.437267430292838	11.762466572322129	2.9844788381393124	8.79089963597227
2.440674334691974	5.577199101660462	10.432230096777985	11.770627380195117	2.980390803177188	8.802466057404924
2.4212494423699598	5.567062843237024	10.426475769409306	11.777477684562099	2.9759718883049895	8.814156946718496
2.4010570157622984	5.557696172602062	10.420638721828515	11.783583653189051	2.971700552783494	8.826646214556954
2.3810976367477292	5.548772853068432	10.415040568883356	11.78765207306653	2.968185576481415	8.84069382504862
2.361554827827758	5.539663118816949	10.40998386340768	11.79026308205543	2.96479088017458	8.854691244958557
2.3409346215840343	5.530622257544157	10.40435077043517	11.791964789754571	2.9618345079046797	8.868182016125392
2.3200567071738454	5.5231121932399985	10.39792764461863	11.79324348315961	2.960156538674216	8.881854460647675
2.2996653786005665	5.515229022176063	10.3912148971081	11.794681413227872	2.9594984258275905	8.895185981859399
2.280124355108804	5.506632750424908	10.386078773353615	11.795910940660642	2.957596590125314	8.907581172820489
2.262191016111818	5.499175521056286	10.380822540632694	11.79557787206489	2.9555222758780273	8.918476352307128
2.245470989801035	5.492953227492606	10.374919469687672	11.795528911735268	2.952264699123962	8.929002744500497
2.22937899231423	5.4872932677910455	10.369966775450347	11.794714336728358	2.9489079331578525	8.939831408241025
2.2130983943849434	5.481774883594507	10.36551353208678	11.795089468664422	2.945590407889589	8.949287708061153
2.196772531238451	5.476996234235753	10.360287056574071	11.794521008216943	2.94072486016528	8.958043244561974
2.180576632117852	5.473185546325522	10.353732942674165	11.792642542473537	2.9346664525437443	8.967127539336888
2.165049117570961	5.468818316758524	10.348543821843949	11.788467508786583	2.9278769281984705	8.977436586947922
2.1493214675219137	5.463699666550351	10.3446396490129	11.781954229270104	2.9198555449471413	8.986837755490816
2.1343231312506985	5.459868848195201	10.342209361187729	11.772115928078902	2.911433579220507	8.996819910293278
2.1194791809221067	5.456555102646939	10.3396612734393	11.759567426188545	2.9034606032858457	9.00874418510295
2.1053090331472095	5.453526635231826	10.336755624507656	11.743838289497209	2.896490076251448	9.022089816964131
2.091615595369044	5.449232350328796	10.334484143285023	11.724841898861351	2.8897281155046945	9.036185174974225
2.078093058095974	5.444455368369071	10.331338396136616	11.703586990349358	2.8832014171804903	9.050689885095693
2.065671220738358	5.43999722367835	10.327255776719111	11.679377732155583	2.875761498155055	9.06744386632236
2.0547095972780998	5.434781278468234	10.323665575754841	11.653569221988514	2.8680422033259054	9.085110241449806
2.04388268591106	5.428692950967249	10.32075216956671	11.625828764608624	2.8599999786782173	9.102918833127484
2.034030164591936	5.422788794931483	10.317127533683063	11.597350876906116	2.850114107338554	9.119709203838495
2.025503515097714	5.416618085300929	10.313120507958399	11.567687503956305	2.8390846956166156	9.13761620434539
2.016327638158884	5.410719329124625	10.308983170249903	11.536797111321066	2.8267073145740667	9.155538008882594
2.006602344987564	5.4042730117525535	10.304680537595532	11.50569052435477	2.814050629513632	9.172986619836355
1.996138471853383	5.397408699880667	10.301184068670906	11.475518199558971	2.799197042492218	9.190300250477083
1.9859360780334339	5.391566500315507	10.297512686096667	11.445928615070857	2.782936117565192	9.208168464798247
1.9767418109690686	5.386979723467033	10.294241593433393	11.415425693529427	2.7666642988973655	9.227207435546417
1.9677969664355397	5.382610280328916	10.290746824025025	11.382584915243065	2.7496705455320214	9.245531695853701
1.9577380411432872	5.379580677932848	10.28774556405532	11.348247659616122	2.7333293659250737	9.263711073127862
1.94955635348772	5.376876827906497	10.285469510669714	11.314308578507296	2.7174271769659435	9.282011435023474
1.9420167591730373	5.373971175553441	10.28387109543357	11.279700166690631	2.703429381894	9.3015206938736
1.9344806604784075	5.370190824050022	10.284023852397842	11.244625580703785	2.690585122176443	9.321462042008484
1.928457825519757	5.36599352507778	10.284838471564624	11.211114123413497	2.678232029822406	9.341845656235744
1.9243656140914436	5.361429891316957	10.286706487122249	11.178295531043164	2.664512223030147	9.362391192903642
1.9217366940324336	5.356061636233772	10.290167235963574	11.145123279522364	2.650217674128784	9.383826297922438
1.9190191625113833	5.350594354445009	10.295316998359148	11.111350880479915	2.636717447233713	9.404472238180587
1.9160275236704043	5.34389422076658	10.302428262857955	11.078279254023851	2.622581471127633	9.424744451759372
1.912949319250066	5.335731416261755	10.31110147013493	11.046978277485618	2.6090485143742876	9.444378497991574
1.9110148800365028	5.326478185288994	10.321401632302488	11.01569828466783	2.59617977062884	9.464217724752993
1.9086066775517467	5.316089870064985	10.33290337803291	10.984378113297154	2.5838598522391156	9.482567051742729
1.9055747543791035	5.304246119427125	10.345114492637368	10.954177337321484	2.5719902617665538	9.499062090032906
1.9030371970891446	5.291213986771578	10.358123911450217	10.925116878092691	2.561735712021342	9.513479665277703
1.9012737010886778	5.276285651866608	10.37095320869933	10.895850463394142	2.553646700194756	9.526362680277815
1.8991796836758568	5.260291380860977	10.384735427909616	10.866415552084002	2.5483163572692114	9.537524496911518
1.8979343894463294	5.244136234028822	10.39837270188554	10.837181278504755	2.546248711060846	9.54799048786323
1.8978801154546743	5.226694220879575	10.411492722461194	10.809048938325015	2.545854307395908	9.557730600554413
1.8974174918824172	5.20869664941785	10.423968820963893	10.78179101834115	2.5472899611223605	9.56628618761587
1.896748313376299	5.190133345687753	10.435778113098587	10.755129585462397	2.5510123314164184	9.574321546938192
1.8952575050826017	5.170962124151725	10.44545514839044	10.729959412597985	2.555626750163463	9.580566799093036
1.8939342027671369	5.15044090343797	10.453535002651233	10.704485672852064	2.5622692455376055	9.586804943254203
1.89371621216413	5.130006316794293	10.45994433564639	10.676309204977537	2.5695523120003614	9.594080806211883
1.8942714197591088	5.109377977598094	10.464598491758514	10.646619465462237	2.57713760344708	9.60162388167267
1.8951351820350888	5.089310461181023	10.468711656856001	10.614898842085912	2.585420975933827	9.608855830809894
1.8974047298658083	5.0701421395914235	10.47232031509438	10.580948024918484	2.5952695811676896	9.616076159523802
1.8998090747544676	5.050405428022164	10.4748880127005	10.54617133304138	2.606042642385592	9.622262417919142
1.902501810424041	5.029751320531091	10.477000725669502	10.509343740776883	2.6182061532262666	9.626887368611863
1.9077326953484592	5.008037755863663	10.478203517371895	10.470641000092506	2.629997826227128	9.629055845356591
1.9166525439065378	4.985599943455302	10.478098649027705	10.429556987797461	2.640704563587331	9.629401764164681
1.9289788843571685	4.962266814821218	10.47873467499656	10.386168047823592	2.6510729051649826	9.627543267909903
1.944118870471767	4.9395074248678625	10.48017879892223	10.3427577933807	2.660624296565523	9.622345356633394
1.9617750958206048	4.9169912624817655	10.481282625809477	10.300012908677246	2.6706113964682863	9.6133116602485
1.9822917667720532	4.8939343148441115	10.482111567727467	10.256489383109217	2.6803938892695314	9.602724487651354
2.004588050703933	4.869127611358052	10.482408767611737	10.211803246178583	2.688578626301523	9.590236719062505
2.02840078948173	4.8431137300264	10.481559737590672	10.16619626949616	2.6948723051058177	9.57405057068394
2.0532185141302564	4.814534442129882	10.480162425360774	10.11986462954181	2.6987576069035106	9.554877083501538
2.0795232095273692	4.7844787872558365	10.478603909565285	10.072426830450809	2.7013122586306713	9.533592548255056
2.1060928069987743	4.752808997096101	10.477568104862645	10.024915557759174	2.70335068132318	9.51040678664431
2.131410127727643	4.71823191163656	10.4776764860845	9.977856088913287	2.7051208755927814	9.484601381936587
2.156113512249542	4.681168923608816	10.476368239930679	9.932500720216483	2.7079819804547984	9.45730573346718
2.1810033496450343	4.640972900118196	10.474939963009087	9.88715918080011	2.711387179895311	9.42920562548341
2.204946238053323	4.598046020810397	10.473985334293829	9.842707649402232	2.714949331848471	9.40007322847198
2.2272554302201706	4.553340018641507	10.47321136611586	9.798934364263637	2.718799577771476	9.36818729520901
2.2494932640999816	4.506818939728056	10.47229059567799	9.757910797293787	2.7241261818753144	9.334997803999334
2.271370712161468	4.458225632721354	10.471438670892576	9.718582822239005	2.7297278697344383	9.300464000687848
2.292997967228256	4.409502632257734	10.470872593333446	9.680589310159007	2.736285483065167	9.2653657971511
2.313038968187721	4.360720467953319	10.470923806379309	9.645570408879996	2.743227930060307	9.22931154712223
2.33204226559974	4.312056946593229	10.469897359729586	9.612104419942556	2.7499487083108654	9.192385375294226
2.3493921440406025	4.264013446703947	10.469353268132062	9.58079501860916	2.7582803911304175	9.155430056629255
2.3656160470404504	4.2153446757433475	10.469374861024852	9.551065770291446	2.76560991375053	9.117514833842682
2.378760204299525	4.167410946864886	10.468266567156933	9.522487401809508	2.7721828506051214	9.078329461939626
2.390265088289423	4.119702543801207	10.465568526291998	9.495391931935211	2.7785628782312544	9.037660800131349
2.399968794007217	4.072517243550763	10.461303329365006	9.47086807990185	2.7861839553188497	8.99638857390913
2.407021036448588	4.025209375739162	10.456077050767853	9.446993449357093	2.794532717669603	8.953349697568566
2.41086768150416	3.978681961201321	10.449475894097676	9.423763048563128	2.804528103267447	8.910494925733065
2.411446938745616	3.933151355435622	10.442213391828098	9.400733848715548	2.8163665513491996	8.866106806652223
2.409926305604134	3.8880274443563527	10.43307456623449	9.378264517564915	2.8294512459431362	8.821067573787598
2.4061412262939075	3.842943501965972	10.423237648452982	9.354836023334308	2.845343337074458	8.774987688595765
2.4002547291838714	3.7986989066607446	10.411837523305364	9.330356828883744	2.8631862452492656	8.728631090221787
2.391940485143149	3.755775384193134	10.39993699273797	9.305027056705688	2.8841611069982678	8.681562939596544
2.381896554569008	3.713849201370792	10.38738867782355	9.279160702679391	2.9079585340209038	8.63425487734941
2.3697458304136796	3.673696038084349	10.375168846580896	9.251528540418184	2.9334140904250394	8.586665895722716
2.35582115126226	3.6349045074950275	10.36210807663225	9.222709950706742	2.9587338843613007	8.53881221577044
2.3398507477553845	3.5981790389892345	10.349009743748205	9.193267959408239	2.9829182778990053	8.492463745247159
2.322746944377035	3.5616270600320465	10.335659357608062	9.164249155159148	3.0064955361342287	8.445413887473567
2.3042524239804805	3.5249743093229067	10.321176142046552	9.13626460062809	3.028516518979594	8.397456701414658
2.2843918206103258	3.4886738938601254	10.30583621763544	9.108145826113692	3.050667881772859	8.349850559432978
2.26386719675545	3.4536270815010295	10.289939849230212	9.081044318490596	3.072399052560125	8.302609539257615
2.2435126413075595	3.419889440811137	10.27309959715541	9.054913574585022	3.0932858327821915	8.254106476493499
2.2238337939496815	3.3876505514539126	10.25695528847278	9.028710602588694	3.112030345701804	8.205580555463326
2.204666222494352	3.3580366660265852	10.241240800459552	9.003064614431217	3.1291934780930872	8.157359266360464
2.1855429992683977	3.329174751374495	10.225650241279611	8.980624146374575	3.1448089903617342	8.109076126622153
2.1667651752293953	3.3006906495751185	10.2120962389224	8.959400415120927	3.1588306651104245	8.06060773361863
2.1487369170340935	3.273684198383157	10.199305606930187	8.940336279022858	3.172279818264329	8.011742591744172
2.130117431073864	3.247543383919958	10.185173883117123	8.922917661608494	3.1845409900388986	7.963489360906788
2.1125792330241193	3.222875941411285	10.1716085234584	8.905814894670428	3.1962847147075637	7.916771652118919
2.0958829066005857	3.199343922291801	10.158452888655823	8.889290354848718	3.2071522124877734	7.870456586025617
2.078235235378204	3.1763610934111712	10.144848701198171	8.873984238281489	3.217809774000815	7.825286387549851
2.0583974648532934	3.1537144554252805	10.13258812931932	8.859987563819006	3.2287829036204307	7.782059998459694
2.0363600203080607	3.1314968256727043	10.11894809239641	8.848358283476948	3.2412318351938745	7.740532544889933
2.012699159110923	3.1079011310502715	10.104127386188912	8.837065626272338	3.25470352184256	7.70062997719
1.9878022638922166	3.084308310637845	10.088479592222184	8.82611367010855	3.2679893647787663	7.661841724310452
1.9608094489991335	3.0612876711539774	10.071170277347694	8.816819966595537	3.2818139607782575	7.623757839329127
1.9319332181319278	3.0375789707267633	10.05271651761584	8.809532920368492	3.2972018730016353	7.586597631825407
1.9024555346906749	3.014507276943115	10.036056481006677	8.804045425462716	3.3141775708927117	7.55178408248343
1.8708194169026378	2.992123121086401	10.018866616105184	8.800622087592012	3.331935614286934	7.517651093183902
1.836615392096914	2.9709832071412396	10.001190320897491	8.799108295258097	3.3508210513167365	7.485123702960703
1.8008377167535274	2.9505831457099645	9.984130818150739	8.79878866721487	3.3698118008995452	7.454137241001134
1.7654549128304386	2.93205119570725	9.96552003377404	8.798352027101073	3.389061037626876	7.424197074261625
1.7292638923109944	2.915444792702799	9.946852250292883	8.796508633729767	3.406845289635082	7.395099062973701
1.6915475507888487	2.9017297218712557	9.927286940739247	8.795776157397759	3.423607919255387	7.366499602615027
1.6531195628452076	2.8891639558023394	9.906853209734892	8.793955492935542	3.439803574778476	7.339024813142758
1.614521587687816	2.8781085478741137	9.887272677445644	8.791468278817696	3.455032099094638	7.312423904177998
1.5741799945830972	2.8692296916845916	9.867504177499079	8.786990391959275	3.4677091795725548	7.285515643221961
1.531639258417883	2.8633267482461036	9.847086786836574	8.78104110408313	3.4779493386328015	7.258261751717982
1.4881613391943629	2.858925721903347	9.826020296084373	8.7746013694699	3.485747768373493	7.23170894998887
1.4450734567681949	2.8545511574765317	9.804691093802257	8.767095510041942	3.4904889919842317	7.204448526692958
1.4019350672126354	2.851364165002558	9.783479433044986	8.760190430196017	3.4916775822302957	7.176165029420453
1.3584081511296675	2.8480185257760673	9.762232088657445	8.754492744602274	3.4875819443404996	7.146353635526206
1.315438678379474	2.845080204962565	9.740362661308788	8.74939919483264	3.4806502386038005	7.116591093078215
1.2734038233263136	2.8418898111668858	9.718906596039803	8.744818943834636	3.4715326477197657	7.086904250984665
1.2315300132952116	2.8399435484395092	9.699662538842862	8.7400733034591	3.460143389240726	7.057557424918413
1.1894966403377711	2.839104669806652	9.680093668681579	8.73465202580752	3.4473849960048546	7.028643203632116
1.1493619567815605	2.8392229100952417	9.662033308262227	8.728810943100248	3.43328976609096	7.001065755279046
1.1115177621151955	2.8392232038515526	9.64383303560122	8.723487330503232	3.417969070664096	6.972886581846973
1.0754827800507678	2.838854884577086	9.626365828921626	8.718350038329177	3.4018834024831186	6.944575789826717
1.0408293457615825	2.839136910910276	9.60964308122622	8.712907608273929	3.385193318717613	6.917081006430384
1.0084023757732812	2.8397566338085696	9.59314043098014	8.708179465186864	3.368750459031873	6.890542297332884
0.9780243056910717	2.8408783873211836	9.578046254500636	8.703844640598385	3.352770197402328	6.864868438339569
0.9487533598254917	2.8415884668857085	9.563269484854672	8.701004444613277	3.3349374798053635	6.8392764867517135
0.9215154803268156	2.8416603868348176	9.54968581157219	8.699198753334286	3.314871693626647	6.814561932938547
0.8963493578039511	2.8410132575838616	9.53476233772644	8.701232714189636	3.29416688765299	6.791219061809232
0.8732542962198754	2.8399824323515994	9.52050657074132	8.705356152716238	3.2709056161094976	6.769013994188022
0.8506161535571798	2.838872824971578	9.506574282354466	8.712708746563424	3.247666032619713	6.746452660675107
0.8287771195077982	2.8379605645495354	9.49360551449533	8.72114096630144	3.223639521172546	6.7268085452814566
0.8083595335448005	2.8382841254202824	9.48061065390952	8.730913982121761	3.198289581750153	6.709700593593888
0.7880699172540183	2.8399532131278744	9.46955567124341	8.742129757191012	3.1707236975126607	6.693823334741184
0.7677308814750566	2.842110835442638	9.459441076499521	8.752692385146801	3.1414581963805523	6.679030327017822
0.7470300431812542	2.844390119074271	9.450165764547858	8.762526598722088	3.1113266758887845	6.666933422853529
0.7264284039025937	2.847450053928616	9.441815233057117	8.772134698136465	3.083009885272731	6.6567771615991695
0.7048706659976617	2.850298308224663	9.433767364422836	8.78138248424005	3.055422219025426	6.647195122303818
0.6822345647016899	2.853839707824244	9.427359336308875	8.788809189684613	3.0288529241776576	6.6384611256548185
0.6590885390077962	2.8571921039862422	9.42057328137995	8.795449464175844	3.005209534419656	6.630957206851348
0.6366618480222658	2.8593605886037774	9.413092817438852	8.801087254323464	2.982714689794392	6.624891535111337
0.6147313717315244	2.8612618484772057	9.406997198350966	8.806737979014514	2.9617262287176116	6.61848713714092
0.5919388802902484	2.8617365879857237	9.402598504398707	8.812011863619684	2.942843040576257	6.611770714906904
0.5694730493358785	2.8609487790076233	9.397931908613979	8.819003680675124	2.9266418683058486	6.6059038685403335
0.5467975405607318	2.8594043434862746	9.39344012216529	8.826357140007971	2.9125778085976943	6.600925098534061
0.5244217634124526	2.8575254708849034	9.388676055677513	8.834237050440448	2.9005029624788548	6.595809551615292
0.5019806173006127	2.854514667311989	9.383880027963896	8.841746578096037	2.8890903308129774	6.5914448822764475
0.47965228730837806	2.8518700201427802	9.379755132032475	8.849673742263798	2.8803530217935736	6.588113324442467
0.4578781347893839	2.8478450952074894	9.375083953553638	8.856834549987497	2.8740662731283684	6.585480415493032
0.4359852823126146	2.844231386592549	9.37047728400701	8.86341358791524	2.868814956111722	6.583598361012345
0.413002636595029	2.842109116106166	9.366182990581876	8.867475462262469	2.864791111116447	6.582058082552262
0.38899961741479794	2.8394028744482394	9.359943861171034	8.869660171071839	2.8629900504911285	6.581137985141724
0.3650095726440287	2.837867738780816	9.353190137403269	8.86989904549236	2.863051189145603	6.581258954377417
0.340447969938489	2.837662266653499	9.346560691522404	8.867439949854964	2.86384664290248	6.581749680648304
0.3162767513541692	2.838579012949777	9.338495797852476	8.86287769387481	2.8660035983658014	6.582407927884556
0.2915542186632116	2.840172834805306	9.329718762709218	8.857170371488886	2.870251333443067	6.583634986156839
0.26639623990067574	2.84282324044699	9.321153165298156	8.85111682082008	2.876234905281515	6.584789521036542
0.24117716205792677	2.8463899594835445	9.312325193080468	8.843224178200431	2.8816524489411797	6.586418997306868
0.21462605377526284	2.8520447718703257	9.30316863791596	8.833423276141342	2.887839031269116	6.588607386759682
0.18827062239072628	2.857528594989409	9.29220257997168	8.822606989719995	2.8949415704360897	6.591859815360457
0.16342315378151806	2.8629279550516196	9.280354408066263	8.812572518449468	2.902879317399423	6.596997645851455
0.13979233136886177	2.8689671901867695	9.268591119002144	8.801107435600652	2.9106259271529575	6.603149179731607
0.11648258686512465	2.8749007444886576	9.255449678877945	8.78762908036521	2.919177904835105	6.608499196842414
0.09320909740803447	2.881279030189568	9.240038875139147	8.772398061020725	2.929975797341207	6.6140947195985795
0.07067244779727515	2.887377000016203	9.223084185974823	8.755290372720467	2.942060446763171	6.620403509476309
0.04906386407787312	2.894312023782696	9.205510472555293	8.736290104902016	2.955051636971887	6.6282650270053445
0.028757020254171414	2.9011881072107157	9.186567918065137	8.715907572504877	2.968679418240206	6.636570503668772
0.009854762781222756	2.907057452201822	9.166134106156122	8.694312263265605	2.983209633032597	6.645010655358104
-0.006599789434858894	2.9117690113577264	9.143708255375119	8.673521155076566	2.9964659590737837	6.653084225157374
-0.02098155040520995	2.9163873918790046	9.121908590967223	8.652397202799209	3.0082332771414126	6.660194602015035
-0.03519132881753173	2.9201261563758147	9.098604799896046	8.630671948489077	3.018907770977665	6.666797409301415
-0.04805697851228184	2.9231543908810793	9.074080764821717	8.609248342993165	3.02870965148071	6.673333785789648
-0.058886126427877106	2.925871653248185	9.048293470098907	8.589130891504105	3.036792716355331	6.681259623142987
-0.06798606362650736	2.92723296215109	9.022462499059108	8.570046452416506	3.0428677863559623	6.690127533724789
-0.07652067863441755	2.9279001458070613	8.996400699591042	8.55215035134696	3.0464880571050017	6.69923680020904
-0.08378036886862805	2.9259579324084357	8.96845944720364	8.535688726886432	3.0472824012094555	6.707347371889364
-0.08995562155061647	2.923183264135203	8.939549964123717	8.518483456720649	3.0465436521545564	6.715778961161551
-0.09622496284223418	2.921172529460155	8.90971837571871	8.501297802921052	3.045539411736722	6.724674673992871
-0.10223072570440045	2.9186425801481692	8.880426660399777	8.48299427526584	3.0438112482176876	6.733307864602825
-0.10802255444150588	2.915365739564311	8.850195472400241	8.464346552946267	3.0444773887434295	6.742275504552029
-0.11223303307911008	2.9114384332689696	8.819111078974254	8.44461805372054	3.0439523748030344	6.75085901069214
-0.1162497317756192	2.9074426711325074	8.78769276064517	8.424787895868688	3.042459357552514	6.7589540454811035
-0.12087255386192276	2.902860479386282	8.756638052636616	8.402439311386054	3.0419149107197803	6.766012729644591
-0.1247968419756717	2.8962406556790743	8.724213644647978	8.37762105580947	3.0427604299561444	6.771786146182127
-0.1284953542566263	2.8883332512251294	8.69244184557272	8.351812192995155	3.0453748153606397	6.7774686157956365
-0.13263350311579244	2.8812954222359073	8.660815178786622	8.325267853289912	3.0501392353442216	6.782952341746361
-0.1367795862288717	2.873414246689965	8.629158922894307	8.2985072955758	3.0559184292021357	6.788106107694483
-0.14045303266274964	2.864394362000244	8.59801415815126	8.27116474329611	3.0629207677707058	6.792217694687972
-0.14342075425086667	2.85436939074509	8.566550115372136	8.24263748233088	3.071397480893059	6.79609254015095
-0.1472531739514251	2.844694054918415	8.535660271765531	8.213500813809995	3.0788141144163883	6.799635689857998
-0.15206293314162492	2.835774955278636	8.506166146355584	8.183488918505853	3.0872323439969054	6.802755385615656
-0.15783679010385954	2.8263048038786187	8.476502031906078	8.151967819607385	3.0965397290604675	6.805628993814776
-0.16357094130204616	2.8169090589720778	8.44622913918082	8.121292650579038	3.1051699497669514	6.808480085129946
-0.16967315690697202	2.8091524530979095	8.416797646413338	8.089868927781717	3.112531287949069	6.811641853294591
-0.1740218315602314	2.8020290165634636	8.387351691244525	8.058449305587242	3.119890525140782	6.813712934509999
-0.17646509086419418	2.794381347422421	8.358484710491298	8.02607706668328	3.12636096550818	6.814581580609784
-0.17733247909762448	2.786990197268432	8.330080680469957	7.994237841363901	3.132375359362633	6.8141502333806665
-0.17640719376167893	2.7802719479440414	8.301678729841523	7.963032901844127	3.136370642961605	6.813628057746595
-0.17429328501504288	2.773763742658584	8.27363373188625	7.934220680154137	3.1378331828996986	6.812295378330984
-0.16912569674239342	2.7654242007936403	8.245727123821581	7.9060159681461215	3.137810582497784	6.810272840124407
-0.16061560556420595	2.755205987127881	8.217809506674747	7.880266732077258	3.1371234918121185	6.808014471590171
-0.14841576688851685	2.745260004088045	8.190883648388942	7.857291842329911	3.135190690533113	6.80519111068643
-0.13190849264554808	2.733584196286301	8.164033117383916	7.836105310687978	3.132633871955423	6.801816192079628
-0.11172942004680032	2.7196405923030946	8.136649065391255	7.818461308669669	3.1300969093859865	6.796796813447371
-0.08932522613040157	2.70463918534027	8.10919114191207	7.80346239671613	3.126371543293808	6.791532171322153
-0.06381085891598634	2.688764632379413	8.08140250397198	7.791215806433933	3.121380478274653	6.785742197135191
-0.034679103538615655	2.670551478547642	8.052936782910843	7.78036534802658	3.1146501276243317	6.779941439001657
-0.0024988246133309383	2.649047481290699	8.024213996277378	7.771343915377638	3.1082452146691644	6.773807419920585
0.03323516541165768	2.6259398692673526	7.996224386762096	7.764954918147908	3.102190000938487	6.767290882743165
0.07054015072262605	2.6022250303143997	7.968948892907907	7.761712047956638	3.096976662423105	6.7604843230227925
0.10854927241126854	2.5773095370450454	7.941439860356155	7.7591837202063125	3.092411751793331	6.752327820402419
0.1475299243643856	2.5502666552320776	7.912555078195378	7.758840879630717	3.0893687747921144	6.74343190108724
0.18673248867361697	2.5222691158247694	7.884432726285649	7.761839861739368	3.0881247905669347	6.735058585719451
0.22764573676197764	2.493525703656112	7.856160674141002	7.766588483760987	3.087122229390266	6.727348869126825
0.26967004712537884	2.463005068312335	7.827903853572057	7.7719659451461816	3.0880583889150772	6.719426313749802
0.31089194391057956	2.4296377582253124	7.799663616088572	7.777730437928357	3.0916712407994638	6.711093046029076
0.35060719973791477	2.3953533657652586	7.772253036799074	7.784350226298731	3.0991771302990596	6.7020669806145365
0.38925459902030446	2.3610089215005794	7.744453476005502	7.7915630750306715	3.109497628985341	6.691739815055489
0.425560632921659	2.325922468226151	7.7159711639946185	7.798336365434262	3.123971647341038	6.681048616798741
0.4604761901020712	2.288831443651975	7.685955459161958	7.804017783728422	3.1427124345903885	6.669215581700622
0.49435575811713284	2.25044794559105	7.656401523108884	7.809786313535466	3.1669583860163315	6.657407245580563
0.5260330099532103	2.2107201371676832	7.627573850297316	7.81521091530883	3.196420892212504	6.6455240619972
0.555511434837836	2.1697315030374225	7.598881154375469	7.8192401507018445	3.2305133417197287	6.631981093674363
0.5828035232971238	2.1278717859044636	7.571091293786944	7.823244209493401	3.2686053178993144	6.616434041486228
0.6081288406940033	2.085213995203027	7.543825716971062	7.826607741655922	3.3098458053020603	6.599447090811358
0.6325457259530144	2.044258065079525	7.518012575429466	7.829319702323513	3.3542640966762467	6.582124450921728
0.6564353270877887	2.0032006483322964	7.49328469441406	7.832362630065029	3.3994976328245756	6.56381683592723
0.6797677285873556	1.9611646155951097	7.4698661988079085	7.8350901300479165	3.445251699147496	6.54494248335801
0.7036302654368555	1.9193246223560751	7.447217166984805	7.836139319529403	3.490011961236359	6.5258291013825644
0.7282408948961262	1.8780302472274437	7.42620020607889	7.836625863109919	3.531009282028392	6.506425651731596
0.7549457941530355	1.83711641678534	7.406064812830531	7.83602051825533	3.5681585711704273	6.486496958442584
0.7841187774698557	1.795445379833589	7.3872690677076065	7.833462853750897	3.6003771880037214	6.465363974337472
0.81628063454536	1.7540974511323388	7.369543566455625	7.830799444727999	3.6270457965028924	6.4436264073747695
0.8502337551348422	1.7138750173427193	7.352688823907465	7.827946578847502	3.6488601407058177	6.4224700155941585
0.88634401593351	1.6748153931386032	7.335564290158058	7.826778339622049	3.6645631484758856	6.400489985006247
0.9249409398753209	1.6340372335286022	7.318532562702546	7.826251974287253	3.673600622285338	6.377652115131013
0.9648529170301036	1.5946217527141133	7.301426322314353	7.8256357811170165	3.676996620595118	6.354758973550908
1.0068651532734991	1.5564764329128564	7.284201565032987	7.825376110978075	3.674609218431561	6.331837955033087
1.0492547431599129	1.5184111751533336	7.266986580365721	7.827330462878791	3.6676904551360954	6.307960282003437
1.0923829974028976	1.4803490216302913	7.249339020263274	7.830491959147226	3.658034837746462	6.283557017022522
1.1348474808512428	1.4422419899875214	7.2314540449261075	7.83530141032219	3.6451543264044117	6.2590801532464955
1.177079849684203	1.406784362636159	7.213598037817622	7.84361262160072	3.630802701284677	6.234715605104724
1.2187091662120209	1.3727475546489292	7.195289493477718	7.853587960003674	3.6163215114850447	6.210469870706219
1.259605014156913	1.3384838104593795	7.176911082321059	7.864529229324598	3.6022170945664587	6.18523912450063
1.2990484384248218	1.3048106656991825	7.159317391595473	7.8756994769526365	3.5895660373980256	6.160578676358719
1.3369044976644804	1.2738881141345435	7.14070762638349	7.888064112966347	3.580224965564675	6.136289653608229
1.3733512514889978	1.244896368293723	7.122328682113701	7.901004053757747	3.5750478298272963	6.112467264784166
1.4078915312812108	1.2170236417144151	7.103822185429362	7.91456934773227	3.574709931390004	6.088558965578455
1.4411096670326318	1.1914760162653493	7.085911297696109	7.926251485022451	3.5803110850254973	6.065117322357107
1.4717465777073935	1.1702065833438744	7.069368877071831	7.9379830721200815	3.592074600517668	6.041414411614508
1.4994166201229095	1.1522019535382992	7.05387605632877	7.949521383308314	3.6090476913792746	6.017060685077075
1.5238973758047272	1.1346891161148123	7.0383116512317505	7.9581338626167835	3.6319968779518508	5.991998490070678
1.5439478698688798	1.1191313752544987	7.023711426390877	7.965401383011194	3.6599572411218895	5.967337869877907
1.559824155592049	1.1065669512582732	7.010818337676041	7.971211479213602	3.6928717275390173	5.942657792381629
1.5711539442328526	1.0959194136375268	6.998727000838754	7.974808247701345	3.7304541094667094	5.917259900541614
1.5770517042731993	1.0862913947335158	6.988713460479015	7.976671532040607	3.7712937868495424	5.892116770932536
1.5775820419628523	1.0774985559635915	6.979587685883055	7.977890901519276	3.8145643307588033	5.866353686670421
1.573009998217019	1.0706109165427125	6.970929689370987	7.977773904097555	3.8596731729169496	5.839760756187659
1.5635668226040333	1.0647264615456073	6.962307694959515	7.976860273204204	3.90493644246249	5.813053201826337
1.5505946792194623	1.0580222322219568	6.953614062130293	7.973337347626135	3.949277293196112	5.786453239476092
1.534978945945141	1.051646292580159	6.945706576014794	7.967911022617809	3.9932625198888636	5.7608576913134515
1.5163892211568142	1.0460213014245643	6.939222598051314	7.962101901765305	4.0349381293481015	5.736254291788874
1.4959553285704024	1.0403716722989333	6.933329456209451	7.953060931045679	4.0729643905530555	5.711546380727586
1.472392554693053	1.0349723109596451	6.927926045868455	7.941353989618133	4.1076737709448246	5.6880304628149005
1.446265597533439	1.0307456453011938	6.923674291455416	7.928591819326639	4.138538867667312	5.665789031685621
1.4189677506536247	1.0290829686195238	6.919723675087048	7.914110797027229	4.165286636030973	5.643758263121592
1.3911921232183015	1.0293151464437484	6.916233777496312	7.8985266076057545	4.188276458907269	5.622474560813193
1.3626079602825472	1.0309508690304323	6.91397332753455	7.88159560773034	4.2083622560918545	5.6036856597536735
1.3343755045985062	1.0339214809526058	6.913131421247113	7.864157256084509	4.224356782126718	5.585615637558662
1.305514105168988	1.0398550858291276	6.912758292499146	7.847644699601926	4.2356304312433855	5.568792460461626
1.2769637276321106	1.0491869851384816	6.91158797888414	7.832211968091828	4.241477027340636	5.5518930755567775
1.2489135752116438	1.0614982287170867	6.910420084501784	7.81651963463934	4.243288135890005	5.535030449196726
1.2213994226670222	1.0764295947734743	6.90889616466188	7.802341618159576	4.2421668888684	5.518827615467439
1.1950961048226676	1.0936317634926962	6.906865205621455	7.789720828632672	4.238179547939857	5.502859437052524
1.1708835141543894	1.1134296951127023	6.903975915405325	7.7776483694877205	4.233058945319575	5.487873735165107
1.1480735295171234	1.1341791687379859	6.900807079119157	7.766413866734453	4.227401741945978	5.4736479599085355
1.1265781560579569	1.1559281219292667	6.897523809319249	7.754564501151507	4.22375489566554	5.459906127372363
1.1070589253991836	1.17910509349629	6.8935708618577545	7.742597682395679	4.220609072223235	5.444648863767021
1.0882458388103537	1.203104318980163	6.888646861265258	7.732145553759595	4.220732975144462	5.429107116626105
1.0702004274662806	1.2271824861987206	6.883447806357811	7.722069012263282	4.226527933310845	5.41337631251125
1.0511118486988484	1.2504317764906097	6.878342161895766	7.712359817187646	4.239308657109345	5.3969222586347385
1.0312469431680875	1.2746707020856631	6.8725619722626465	7.7043337910736875	4.2592914674271745	5.379898963538373
1.0097590479916136	1.2997758156600605	6.866987936169139	7.696525596598152	4.286318709761975	5.362042413909111
0.9876903404937271	1.3255690551612578	6.86099744626485	7.68930333865604	4.320445418061356	5.343281627541575
0.9649412159615757	1.35064749887257	6.856369482363302	7.68227753774064	4.3618229721116935	5.322821559750937
0.9408492619825614	1.375845739026735	6.8516960534573945	7.67625898603945	4.409376774377348	5.300472877853333
0.9156898638206076	1.3996358036875445	6.847015017812852	7.671985253608711	4.461258900062208	5.276465130140757
0.8885454971555978	1.4229153587287027	6.842389776703084	7.67052505315469	4.517666450948016	5.252721838886669
0.8603778302695831	1.4467547814252721	6.837474984043498	7.670114810994183	4.576705009090968	5.227825824359946
0.8313163894990989	1.4705567497081382	6.832623181042004	7.670731153429643	4.635882247556301	5.201684033528496
0.8014615352327242	1.494473461347727	6.827992442039371	7.671802757106012	4.695515977948331	5.17548952174121
0.7716763351182154	1.5163326559825128	6.823080760486501	7.671810414991151	4.7534204370783915	5.149784574257392
0.7417710746482334	1.53685775528595	6.818550665724919	7.671886413827854	4.8094758753693085	5.12375890830958
0.7108918924816804	1.556109559337788	6.814227929168178	7.673070590264153	4.862209307510644	5.097088965117616
0.6782102466581058	1.5741216354097285	6.80905615768842	7.6754431476723965	4.910259350977948	5.071139627803803
0.6445979272285576	1.5904544952666475	6.804456543968122	7.678511413493648	4.9531173173441445	5.046883508834877
0.610485937148865	1.6056410690527678	6.799853200847446	7.682774237077452	4.989216907650526	5.023194796826689
0.5760288433614577	1.6188784534490313	6.796569402664272	7.686133060405013	5.018606035077961	4.99888001318754
0.5415458225883107	1.630476076100253	6.794664907958863	7.690776782706727	5.04163434835987	4.975533960409155
0.5072958717685453	1.6395466294008094	6.792344267567958	7.69606753955838	5.058456240268509	4.953678527510567
0.4746459251306854	1.6471618303509616	6.789444710354684	7.701738563769767	5.067465149286843	4.932302544842489
0.4425666504225181	1.6542436597957888	6.7880794498604775	7.709627689612229	5.068648098174427	4.91055234438428
0.412531354635837	1.6602472188792454	6.787929656461952	7.718963482632259	5.063508296737069	4.8890675541757025
0.38573300406209043	1.6649041893166312	6.788196633698491	7.727679344572865	5.053175795511162	4.8692955659593276
0.36351311857600976	1.6692259642166323	6.788688383581712	7.736631729982834	5.037470498440237	4.849937285855723
0.3456232669625856	1.673232576659282	6.788832239934819	7.745744629798179	5.017451670351163	4.829617739181295
0.3312922242385511	1.67834392726618	6.789672854254517	7.754392762403761	4.995943443032696	4.809405584946524
0.3212975586127215	1.6848734399579708	6.791561097588837	7.76353617187698	4.974384872588548	4.79090593308394
0.31536980402220743	1.690979624132439	6.793796003380187	7.771247854745191	4.952076292721131	4.772615842783064
0.3134292024131465	1.698367412868419	6.7976447061706216	7.779521595028791	4.930218717558446	4.7539364115925045
0.3152342166793159	1.7060845451485338	6.802699993958258	7.7894429769499745	4.910733812522485	4.735280907828642
0.32138501447033785	1.7146594602219076	6.808199418212812	7.799262004977127	4.894972612360275	4.71725406743165
0.3316463040239957	1.724412443971213	6.813339360843887	7.810741125199869	4.882362785952079	4.699107272025641
0.3453498634310589	1.7350846999360798	6.8193718921657105	7.825792960569547	4.8723638880247115	4.680236408388605
0.36214616120124604	1.7455036137943143	6.825994722588307	7.844366504029281	4.865400029280137	4.660548544646411
0.38192490724122585	1.756481359704836	6.833864770187089	7.86586375593585	4.862506414626908	4.641853758619796
0.40456367348728883	1.7668665894489393	6.841824629401186	7.889634527167468	4.861568062917719	4.623299876117601
0.430732078116319	1.7770087544961273	6.848921256572647	7.916391047932862	4.86164154536175	4.6027790313615595
0.4595081376786432	1.7876265953624482	6.855914262614067	7.945510891182556	4.8645894141655575	4.582606709055251
0.4913707030276975	1.7976263998616644	6.864576393377231	7.975821389113527	4.8697783465095155	4.562706679883429
0.5252816717230486	1.8069473616362912	6.87457577384227	8.005996663150302	4.875275644935593	4.542373902453577
0.5610717953300223	1.8151749441255762	6.885453487716305	8.038448192523282	4.880204156866661	4.5218341955746855
0.5981800678035432	1.8223707117471242	6.897417430208552	8.071341116070862	4.884164141273532	4.501505940896613
0.6372762955748548	1.8283594065177384	6.909880199480254	8.10388907208032	4.888285975310218	4.481770967920271
0.6771362163381475	1.8334361059214723	6.923293207697168	8.136058697970164	4.8916134783709175	4.462129017134472
0.7175015931999036	1.8375638828359895	6.93629270132931	8.168047665984963	4.89269768289937	4.441617811962811
0.7584386847304286	1.8419746091939624	6.949618440464536	8.200940661140942	4.890901334415495	4.42203410580311
0.7989269618925086	1.8450751176509557	6.963734242346268	8.234502730999125	4.886250556152854	4.40509430774498
0.8387224931835172	1.8472527419984108	6.9787485905706985	8.266807585422882	4.8772670604687605	4.3886117767488315
0.8772977709258694	1.8493278353074563	6.9925697914382425	8.298722367584617	4.863785319470672	4.372354383487564
0.9149415553122743	1.8516468631532566	7.005581922982252	8.330560893971406	4.8459257648636385	4.358454593356437
0.95204022293933	1.8537850399371654	7.019008046476714	8.36124919930236	4.824812763538469	4.346593260898291
0.9888145081931191	1.855562967929151	7.032151509431855	8.392091984114712	4.799577222796636	4.336833227731527
1.0243291506423013	1.857891687556808	7.0452537090172465	8.421849327159938	4.770410465263834	4.327991997418132
1.0583310980665483	1.8611167875119552	7.057086780844769	8.449110145976785	4.7378724064728415	4.321375950603793
1.0916230877619142	1.865079776456505	7.070302441421369	8.47378650839179	4.702866707408207	4.318023903555664
1.124641459767834	1.8687336479605032	7.083016229026097	8.494796987965406	4.666269625921714	4.315716324400373
1.1571325392278147	1.8725367231677752	7.09515967121359	8.512009891821064	4.628814444174219	4.313521127715516
1.1908004652569943	1.8772672061809068	7.107262449483812	8.526708676735534	4.591938593819811	4.312943333105623
1.2257828860776938	1.882699466954143	7.1194607862517705	8.539169084378287	4.557081208241926	4.314012555069189
1.2630074479266	1.8893841713908008	7.131090983999835	8.548443041997416	4.522742900985292	4.314923808434417
1.3014611239761988	1.896694007186035	7.141412479081345	8.555296226901875	4.490022716738477	4.315143923530834
1.3416633842582224	1.9049998292363148	7.151314094572784	8.559937773297868	4.4591356388134535	4.314196368154167
1.384323936366237	1.9146634230805657	7.160739292842532	8.56129406323128	4.430416330264764	4.314426591834459
1.4295970770642408	1.9256387736079876	7.170390298364971	8.560325904549565	4.40462514894252	4.314367418097343
1.4768960631549202	1.9372253809131044	7.178268013783759	8.557024424680728	4.380956055317956	4.312247817561826
1.5262741646305402	1.9505379675770849	7.185744367260434	8.55183161475326	4.35931478285663	4.309821721478239
1.5777167236402163	1.9654915055803386	7.192217693523091	8.546366799769284	4.339488993787998	4.307339558376443
1.6294968290962957	1.9809367173292078	7.197231983772602	8.540860838077881	4.320607261350344	4.303717493670045
1.6824629500662125	1.9967165494411852	7.201033710893434	8.534198266382491	4.301648048874009	4.298459666516763
1.735551403269749	2.0121278035688692	7.204308036524451	8.528230238355876	4.284702210058368	4.293715722419493
1.78913950537584	2.029197042735151	7.206280849540638	8.521236383937344	4.268704315921847	4.289388147492357
1.8432186989351969	2.0467784038374863	7.205351046060331	8.512990902089486	4.253390682712762	4.285703432710704
1.8972399105311697	2.064183681354427	7.201993426080237	8.506586896071942	4.237244921869885	4.280680759805036
1.9520057872549812	2.0810969445043477	7.197811888491042	8.502096403738198	4.219947521222108	4.275944562291091
2.00745814922905	2.0976172840350844	7.1939612103245985	8.499751111897321	4.202030563368001	4.272244767864939
2.063759137146225	2.11281981356614	7.188648073501147	8.498874090420474	4.183067034755928	4.268538311018697
2.120420924703966	2.1269501459552265	7.1812379284833	8.497326310529717	4.161559385987059	4.263519448157302
2.178308123186769	2.1410922326942132	7.172018257416186	8.496888852692567	4.137927158576665	4.258434898138014
2.2359864316819817	2.1550391111526372	7.161948994264529	8.497288241785313	4.112333052158418	4.254194936930379
2.2936230217161224	2.168558298933513	7.150657670957507	8.497698179427854	4.0843956652565225	4.249277706331471
2.3511423915751717	2.180428048880499	7.137653952693199	8.498826117513833	4.0542691535932605	4.244024833308659
2.4068160834876737	2.1915225429892846	7.125035726120128	8.499404214628969	4.022914115173089	4.2395768196563886
2.4605629183812856	2.2013336920088293	7.112409404539781	8.497884260718713	3.9909069181849346	4.236459515627624
2.5117775480400732	2.210852066902003	7.098350182637162	8.49443639348369	3.9590808882882556	4.235045901539258
2.561666142512322	2.2198992670871274	7.083054454514082	8.489630156497668	3.926222747334358	4.234524537450336
2.610331580489368	2.2285427095996244	7.068652084987133	8.482927347553781	3.8915160651025675	4.236009880546182
2.657382449821979	2.236932254599346	7.055740821482782	8.47455974398882	3.8563613973104127	4.241344814038084
2.702883002423128	2.2441167801656414	7.042927301112716	8.464030168291195	3.8208895327327177	4.248586265995729
2.7469605951786558	2.250697241063143	7.028740285133652	8.451931428635769	3.7858181443533545	4.257827964086398
2.7890637183940004	2.2564014298253787	7.014638101822889	8.437930665510361	3.7522441844213055	4.269995081192934
2.829497594353924	2.262285446327411	7.001397180383065	8.420522794481556	3.7204933498225516	4.284816973747449
2.8689985724964164	2.2680352567823703	6.987671290903064	8.400942832143414	3.6910874543557464	4.301867560617051
2.9067773716663887	2.27391705243849	6.973756530833809	8.379170358277065	3.663705025173608	4.320432637118
2.942917602328518	2.2801383463582856	6.960087722098984	8.354611096364742	3.638068183242481	4.339709841791029
2.9766943194318625	2.2868392998256564	6.9461126681909615	8.326679449358169	3.6160278977259277	4.360599991064154
3.008503135836986	2.2940394626439686	6.93143178089076	8.297368560006397	3.598774542115716	4.382320274707002
3.038639709970231	2.3015101314787016	6.915958606843888	8.266895357053313	3.586588494219722	4.403203869921558
3.067528455816228	2.3101204703786675	6.900997711505175	8.23579891080534	3.578745071853641	4.424837783809415
3.095341963415046	2.3182961311888466	6.887442637944199	8.204344417686515	3.574274579562326	4.4471757795599185
3.1234419635278203	2.327381230987866	6.874623611310553	8.173158332071742	3.57253619529923	4.4687202459574795
3.1520399482608075	2.3362326448982076	6.860828167609039	8.142789607965684	3.5723895742519067	4.489429226726817
3.1809765464146063	2.3444368085079774	6.847849464826093	8.113075554419504	3.5744229287119076	4.5093827950583965
3.2106014396928644	2.351475010796851	6.836185413994879	8.08401391653057	3.577884214920344	4.529067921338386
3.241624400880789	2.356943267675297	6.8249089454333935	8.057529985883413	3.583223382834399	4.548739277477834
3.2741429896697523	2.3612310963796626	6.813218062746828	8.034168733594942	3.590303005524179	4.567159403558967
3.3067053842329135	2.364577451937655	6.801642821263696	8.01322064060707	3.59956748155768	4.585278931151608
3.340361576279879	2.3672419691101236	6.790802193988731	7.993859771276496	3.6107327832674083	4.6035226469259865
3.374265119800913	2.367870911052578	6.7795719085824455	7.976521008644079	3.6226105688690318	4.621667536289102
3.4083793510980906	2.367814983036821	6.7675563392853615	7.96066439207031	3.636504120863277	4.639499632941455
3.441946192659148	2.365747034692507	6.75511140516503	7.94655038844882	3.6524081548638505	4.657507899573308
3.4740157434150007	2.3629474895302542	6.7442729733189735	7.934510141411591	3.67075780325462	4.676544508362081
3.5038304920988654	2.358888473928488	6.732648068150433	7.923561734893934	3.6904425123411353	4.697860191866407
3.5327218017600734	2.3549536266061195	6.720059937338551	7.914641227297373	3.7130809571952526	4.719147262235928
3.560945014082694	2.350700568865236	6.707332128709381	7.90638977505094	3.735954779477129	4.740269837816581
3.5880946180809996	2.34540498466789	6.695748000651296	7.8988671899724565	3.7597816504808734	4.762901624873767
3.614281728841647	2.3382991934469213	6.684427278326904	7.890806585283686	3.7840855471677584	4.785692309546402
3.6387818701440193	2.3309379955629392	6.673725227149823	7.882504838320104	3.80952694043385	4.808832286713239
3.662079336717257	2.323741716270393	6.664049849463811	7.87279635201115	3.8353462994057477	4.832839536281607
3.6833231682670013	2.315969031838037	6.656361358467722	7.862243182207324	3.8615787626828983	4.858596247691393
3.7023002527531044	2.3082650422013313	6.649581361996211	7.850049404758732	3.887938514085925	4.885500942814343
3.7196363566083606	2.299263178391523	6.642739887207209	7.8376087779798755	3.9148004025106924	4.913096705683804
3.7348151124105438	2.2904973209106143	6.638355497970534	7.825216166201081	3.942087344649087	4.939549893613348
3.7469928436311513	2.280993506665283	6.63601887345065	7.811428944695989	3.968210758460304	4.967310113691598
3.7554797017352866	2.271077912250876	6.634647742103434	7.796412492239492	3.994842990643225	4.995952072182936
3.7599654007542163	2.261610815021997	6.634170133249778	7.778550334517848	4.021289677909722	5.024694070529542
3.760641331730016	2.2536799978123905	6.636034208631775	7.759120579997067	4.048252970440942	5.05500986265886
3.7580757617293448	2.2449531088778225	6.6396046168131795	7.739011311515113	4.0745411965928	5.087392104357833
3.7520320411518044	2.2355816221649567	6.6454083419885555	7.719202383328454	4.102301539227064	5.121209767982787
3.744296681696822	2.2269871877651712	6.651759977501417	7.699578041799869	4.130835460174819	5.154867272637755
3.7346194415257083	2.2190642809433796	6.6602080854009325	7.679912213948762	4.160795983325576	5.1885895005873435
3.722606099753504	2.211698033418785	6.671330609491199	7.659518126396467	4.190305406278694	5.223415088054838
3.7102947283365353	2.204154985524404	6.683385650555762	7.639659851079166	4.21955535985744	5.2583825522666885
3.6981083049258157	2.197025514573988	6.696411023077443	7.620744529850854	4.249824740719248	5.293037016410875
3.686206482384605	2.1896927225633753	6.711900010953869	7.6011215005035355	4.280855029506838	5.326603398125538
3.674786200810341	2.1806601872047557	6.727436613434665	7.581538982604941	4.31172830013946	5.359704692264292
3.6632129062995538	2.170345094194382	6.74179184370293	7.5625913825107265	4.343272025875086	5.391510471294226
3.6501539818767976	2.1600858879752405	6.755601891130408	7.544906910573547	4.374822011950218	5.42108134878582
3.636306836165086	2.150319272874951	6.768957155098934	7.527625795723613	4.4059166942430075	5.448574474608675
3.6208994696336188	2.139691586994343	6.782132928775946	7.510233028130965	4.4354038517999115	5.474262159485027
3.604896937785196	2.1286705382166162	6.792801366004333	7.494276761389076	4.462921703655867	5.49814227540346
3.5884098486778524	2.117300865904029	6.800844754579961	7.479902009684048	4.488458298983314	5.519450159488574
3.571154148097769	2.1056635423628083	6.807531508800117	7.465599216513222	4.5134993020710725	5.538792037715485
3.5537218694044506	2.0933910770769	6.812504592565619	7.451722443495562	4.53691620693364	5.556077864893135
3.5365847275970452	2.079941813911617	6.815448397262055	7.439610680585938	4.559266025518801	5.572359368218261
[truncated: 1,001 more rows]
