# Supplementary material for: Obesity dysregulates feeding-evoked response dynamics in hypothalamic satiety neurons
Source: Sci Rep. 2025 Oct 14;15:35837. doi: 10.1038/s41598-025-19800-2 (PMC12521569; doi:10.1038/s41598-025-19800-2)
Supplement: Supplementary file 6 — Supplementary Material 6. [file 41598_2025_19800_MOESM6_ESM.zip › Supp Fig 1/Supp Fig 1h/MPK145_HFD_Early.csv]

0	1	2	3	4	5
-0.48544983866001024	-0.16367745003823841	4.200345045818573	0.6779849595406293	-0.44701109854357207	-1.0884991610503956
-0.4842169505992271	-0.1859416562123331	4.192996269857655	0.6404211742961794	-0.44973386720928793	-1.1170320581113815
-0.4735806200838599	-0.19027549209570715	4.21099258126088	0.614333589003419	-0.4698360383531576	-1.130263709652526
-0.458586308321981	-0.1827394628827662	4.217797939558557	0.591919015335961	-0.47313348320982823	-1.1500947621649706
-0.4493204813107745	-0.1753412918868659	4.216315090762521	0.5752132978148328	-0.4767711162394312	-1.1775023577961627
-0.45779914722078985	-0.16963404329204748	4.213316800607557	0.5595383802002409	-0.4833553079351151	-1.2172152563030911
-0.47661574608080126	-0.1675607524328862	4.209932379057437	0.5415114241064727	-0.49424943529154547	-1.2601387502379557
-0.4989704128475435	-0.16265393869578598	4.207745447137399	0.5255817387117485	-0.5077748816876647	-1.3038951730959247
-0.5249649348062715	-0.1571723505993197	4.203737304163165	0.519969895845678	-0.5270147799450963	-1.3454954802502657
-0.5535179057831191	-0.14946252113137734	4.191312145111565	0.5182032691770875	-0.5479913357798277	-1.384683119839716
-0.5844044676438552	-0.13622061455705597	4.168914596058905	0.5183195101064302	-0.5702094801506041	-1.4219307079518817
-0.6166599383331293	-0.1221826646642476	4.142538791291844	0.5208297157798838	-0.5893544995831379	-1.456681603202968
-0.6515008048487566	-0.10478817978998098	4.107462744826739	0.5237696557348414	-0.6032413504069257	-1.4892668054382419
-0.6914847136193565	-0.08255554799279818	4.066043535567749	0.5259489122035346	-0.6168886578651559	-1.5187445803780122
-0.7329742690552886	-0.05443810225379733	4.020211402534426	0.5252596893283195	-0.63144461271792	-1.5462629172449622
-0.7759655437268942	-0.02175851227507533	3.9708644078160633	0.5229283753052072	-0.6449190523978013	-1.567778306875461
-0.819853660871789	0.015198821025325153	3.91996075504884	0.5180763103900097	-0.6566478975640869	-1.5827232324472436
-0.8628360769414082	0.05526921717933665	3.8666110303156644	0.5083025458106665	-0.6662547994339696	-1.592089121542537
-0.9060815515379335	0.09578920720132367	3.813822332787849	0.4911832420944203	-0.6725828296543915	-1.5957598839158547
-0.9510005660122757	0.13538303735367485	3.7650671450360305	0.46869205289784827	-0.6758418267725056	-1.5930312415298413
-0.9979083018093079	0.16958998635382205	3.7231491402097285	0.44172281980763917	-0.6765012885662705	-1.585329083503049
-1.0467917980466983	0.19735840112958675	3.6856424065490483	0.4104650081047796	-0.6777268741615287	-1.5735640874504644
-1.0981472424015937	0.218643605777562	3.65133126095617	0.3752443113358371	-0.6809949379917177	-1.5586037665031147
-1.1502924247721058	0.23319110070815735	3.619842127994224	0.3374718035433937	-0.6860464645591601	-1.5392404734015175
-1.2037188779669026	0.24135300365270723	3.5882830663311687	0.29704501429530045	-0.6919835247074716	-1.5153643877602985
-1.2584268339398017	0.244821910908197	3.5557216470059676	0.2551760958060819	-0.6991501503937632	-1.4896166650236589
-1.3131548837189968	0.24315209374574015	3.5224762027471037	0.2129171236575501	-0.7072709546341466	-1.4629701972410178
-1.3693252478196603	0.23610273146141353	3.489883596047537	0.17091125266263263	-0.7172110738212376	-1.436165755979806
-1.425882408368478	0.22674945369897817	3.4587131764568286	0.1295026816805007	-0.7287399960485644	-1.4085605136630392
-1.4821234304243227	0.21543642357140455	3.4274156835633764	0.08826529733911403	-0.7414453253307056	-1.3809851680819492
-1.5371073936606345	0.20440804638711196	3.3943330692067293	0.04757446337987091	-0.7548157567499052	-1.3529769587922413
-1.5895563374093737	0.1948228845090867	3.3614223843864712	0.008091697532214392	-0.7666644527917091	-1.3243674643493997
-1.6393176738900812	0.18585272505368305	3.330593176026888	-0.029398727364483346	-0.7759575941636774	-1.2953955639262542
-1.6861357091521145	0.17612891463673236	3.3028787386544267	-0.06535323127564602	-0.7818023276848517	-1.2674527263126092
-1.7289089789263252	0.16566326249545965	3.281138142407348	-0.09936638546995444	-0.7834516302773857	-1.2401585139173832
-1.767287448330368	0.154403705689457	3.265169921559449	-0.13143211190685572	-0.7817639682300894	-1.2114204893998644
-1.8027844135847322	0.14229953643744553	3.2533969169612442	-0.16128367966385165	-0.7775545688845631	-1.180650411168352
-1.8350713198757467	0.13002898185553935	3.2452348200422554	-0.18906738095339076	-0.7709654291195677	-1.147677525373365
-1.8645086413287784	0.1166316880748631	3.24059158732204	-0.21432881434826911	-0.7617733599559289	-1.1134115111772809
-1.891780901289461	0.10110935314834114	3.240716393042839	-0.23755852613802914	-0.74908377828612	-1.0792371781892491
-1.9168737946597016	0.0844469049443944	3.245548401074607	-0.25826835643732454	-0.7337733926077327	-1.0451027456802269
-1.940167889626858	0.0675817176274767	3.254542357374411	-0.27691589138674744	-0.7168391251645231	-1.0111557970544751
-1.961309224673035	0.05094043863471896	3.26773432363173	-0.29358714441389405	-0.7006260655420197	-0.9789830134313879
-1.981828111464197	0.036451913862416425	3.284394826418309	-0.30787546083725414	-0.6860578341691858	-0.9481242899380131
-2.002415944725256	0.02409355076843501	3.3030956252373236	-0.3202848613110696	-0.6731739733879533	-0.9188160526242937
-2.0221562203642534	0.013180082826795544	3.3232545541580465	-0.330888678380129	-0.6628312177334977	-0.8924324789689215
-2.040724840242988	0.00383385288467622	3.3462470402066877	-0.339516972727593	-0.6551223385740612	-0.8682644729439759
-2.058755656462018	-0.004749805726232181	3.371714136379825	-0.3465527082483029	-0.6489182301731576	-0.8463912597700207
-2.075782169558533	-0.01211816638173982	3.397980310649047	-0.35296169511001657	-0.6449343796478906	-0.8263586632176996
-2.0902628214499903	-0.016442419302046096	3.423989666390182	-0.3581186803724956	-0.6442867670018626	-0.8070757227943202
-2.1347693131383734	-0.016216843387311677	3.4345827569364134	-0.38299670664342883	-0.6505609283516117	-0.7832457449353933
-2.1774129298516134	-0.014932969803694573	3.445480257070288	-0.4057283786307114	-0.6589352455922373	-0.7586452253890039
-2.218825416861848	-0.014800250755480818	3.454263801776228	-0.42757727070902546	-0.6671037394115971	-0.733181048979465
-2.2587645202195543	-0.017071914004351332	3.4613826479604266	-0.44831654655887515	-0.6764138620332752	-0.7063882427070427
-2.2970493134596564	-0.021603260437805943	3.4666111940465463	-0.468726597641754	-0.6862432732345828	-0.6784225506775559
-2.3325711758670082	-0.0272223853864553	3.470465275604891	-0.4893010998335691	-0.6957161046738104	-0.6475546306500335
-2.364880756533716	-0.033839666604666044	3.471297633979239	-0.5103011576492087	-0.7035340487979462	-0.6154467852284868
-2.3937621044415023	-0.04207798440552736	3.469459221087695	-0.5319010616342543	-0.7108336282175587	-0.5826096723231629
-2.4196023614958087	-0.052262352252992764	3.466184381514202	-0.5558363418397114	-0.7173391306879131	-0.5499144352738232
-2.4425869321108054	-0.06572037688140311	3.462436263429658	-0.5810915821913605	-0.7231678775343007	-0.5177521023070046
-2.462698256985316	-0.0826544422438304	3.4594425712251433	-0.607900313822449	-0.7283618631922238	-0.4866465498403179
-2.4801492374218563	-0.10098806874472546	3.457280327292479	-0.6357346114009632	-0.7344657405085518	-0.45657628647513254
-2.4953229525437313	-0.12062927097865125	3.458720599632977	-0.6639324132291233	-0.7419338938051093	-0.4272771384098774
-2.507519162986344	-0.14291596355187408	3.4645282741609464	-0.6928087350078549	-0.7499968050121004	-0.3988852008750274
-2.517518357500738	-0.16733339583488846	3.474401836740298	-0.721065719443527	-0.7574035309859303	-0.3714593788249421
-2.5245941103267633	-0.19426141416785753	3.4876575658187954	-0.7488305047152282	-0.7640495500255791	-0.3468768698551748
-2.5288218874822945	-0.22389644509125456	3.5039963162255696	-0.7750413850270299	-0.7703717651454417	-0.32558402976232653
-2.531453753550253	-0.2552682058842229	3.52298826429015	-0.798630262267265	-0.7767702130199032	-0.30746982665986117
-2.531379281834322	-0.28793284371083416	3.543836084973782	-0.8179549262429193	-0.7830842781811072	-0.2925049484763326
-2.5276965401794733	-0.32093956448279093	3.5664225109444883	-0.8340018650265282	-0.7901736119933344	-0.2803568827427247
-2.5202420482195143	-0.35220676417112734	3.588299920448825	-0.8468899511908254	-0.7976475863911123	-0.2699826505351058
-2.509339107463111	-0.3809873296205947	3.6089608933423905	-0.856905089452592	-0.804366642884389	-0.26201334588820274
-2.4934614855045645	-0.40675664181007365	3.627244844711558	-0.8641690669950264	-0.8098283259171226	-0.2578862601090735
-2.4733580476549966	-0.4285495122718034	3.6437992399014703	-0.868994135976479	-0.8136477267856504	-0.25835955234615005
-2.4480517574750698	-0.44627828696622185	3.65978319254827	-0.8713126733673906	-0.8180158789210878	-0.26275365925239985
-2.417885041259084	-0.45979321589238753	3.675327666931164	-0.8712628434655334	-0.8231246873130278	-0.26961113073474346
-2.3842440298222445	-0.46835007535298434	3.689948828777684	-0.8694011791368161	-0.8290328202121052	-0.27750037277346534
-2.346245491964562	-0.4717148174320941	3.7033336464383195	-0.8665420392251335	-0.8346677172812953	-0.28505383679516644
-2.3053409423161675	-0.4702728177719726	3.7148383971451446	-0.8638946709844975	-0.8398917643762652	-0.2926557041377899
-2.262444089491024	-0.4641219544234435	3.7245270491951326	-0.8602214502549657	-0.8438886079918242	-0.3004488885442425
-2.2191847514160665	-0.45538198921212325	3.7340044727166752	-0.8562901069121363	-0.8476428453317516	-0.30921503282187596
-2.1757319994156537	-0.4459496433205149	3.742947817908721	-0.8526314870517036	-0.8524908880856087	-0.31914886315845664
-2.133250368612714	-0.4349484739776245	3.7504885296732597	-0.8491943976810419	-0.8595420573504194	-0.3288355163996613
-2.092544933053408	-0.42155495449422337	3.754746421002123	-0.8456749214857977	-0.8697625297683085	-0.33762639287036517
-2.0549868579900354	-0.4074926293870366	3.753188293512755	-0.8417690415972003	-0.883410320674201	-0.34585584526932095
-2.021354584838785	-0.3935167891211087	3.7469702890858896	-0.8381683239498088	-0.8997333362945846	-0.3559783451912361
-1.9899595588574612	-0.3795385305349292	3.7368855389989264	-0.8362001497556701	-0.9184942540973158	-0.36957439741211645
-1.9607988645199101	-0.3658349957270287	3.7227850403671043	-0.835071028153392	-0.9393761443985014	-0.3871719474940964
-1.932617829950692	-0.35215817111154046	3.7048764197106943	-0.8340748629427512	-0.9632673883890681	-0.40829322494308845
-1.9053854934438395	-0.3382453967204657	3.681641174167356	-0.8332109221665136	-0.9919217755872956	-0.4318097949116166
-1.8783429329464179	-0.32464753877313346	3.6531912461551848	-0.8326266743712649	-1.0245341225552702	-0.45641777405983414
-1.8515609066804026	-0.31135132750738714	3.6196124002625267	-0.8327519091283695	-1.060507285478183	-0.4811873724569013
-1.824334798050173	-0.29888243084367777	3.5805949899929295	-0.8341896402010562	-1.0972963297068616	-0.5058531587630251
-1.794910271615521	-0.2877312446202819	3.5358279622830464	-0.8381748119303731	-1.1338519334897834	-0.5313262377984189
-1.7627333469623336	-0.2771193128304061	3.4875292671934526	-0.845222286550904	-1.169283935884709	-0.5569899351068277
-1.7289196359976873	-0.2668082041937076	3.4349480700047694	-0.8548555241326956	-1.2024294684668557	-0.5802963734728397
-1.693397403484384	-0.2581714801292282	3.3774768203832584	-0.867238762892534	-1.233057188340277	-0.6017685025539177
-1.6556020660397888	-0.25094932102597767	3.315597697202433	-0.8827955382074917	-1.262762161932095	-0.6217177455433229
-1.616036943258302	-0.24521648278316655	3.249982944805229	-0.9012744566338013	-1.290423940957453	-0.6404583361808771
-1.5771798290175216	-0.24238405601050467	3.1818543141708027	-0.9237760874571257	-1.3138308981942082	-0.6590758301999082
-1.5383780291874896	-0.24103084498378236	3.1113493632929496	-0.9493639906837075	-1.3329168423177207	-0.6771987763088994
-1.500086077080574	-0.24099209322237053	3.038507419756622	-0.9773521706291817	-1.3474770111225158	-0.6957237600321446
-1.4631593291284475	-0.24077597934980643	2.964568996553242	-1.0072230088536238	-1.3592449147005325	-0.7145844501025906
-1.4280663027011269	-0.24126614090336113	2.891130575611258	-1.037830537950551	-1.369030955687408	-0.7326944185041862
-1.3926973084553242	-0.24206648819240484	2.8180599676348472	-1.0679923028556708	-1.3771051826816283	-0.7498761252559671
-1.3552794475437822	-0.2432773644286278	2.7450225694224963	-1.097819669249771	-1.3850913381322298	-0.7671314902005277
-1.3167112323144847	-0.2436876116157164	2.6747581619306064	-1.126543805135666	-1.3929498518738548	-0.7828955328462228
-1.2786757957843076	-0.24367137248419596	2.6069216468898286	-1.154559197106234	-1.3991264310000076	-0.7965360113678572
-1.2417700339361657	-0.2431677695276947	2.5411596009632573	-1.1809375006249894	-1.4036029516299302	-0.8079288601038448
-1.2043057484726662	-0.24136736980203932	2.478113654188016	-1.206213458698794	-1.4065532489226098	-0.8167197652393743
-1.1675746503833895	-0.23871356726559928	2.416567092935821	-1.2298710565638578	-1.4089088352791266	-0.8224463887848041
-1.1318000506975656	-0.23603253203437985	2.3559341552689212	-1.25282087376589	-1.4111236036635175	-0.8252974723024278
-1.096281647896653	-0.23406303549147617	2.2952276872101103	-1.2751730839036295	-1.412874830522815	-0.825933144958148
-1.061124342374792	-0.2311678082074482	2.233653237439532	-1.2970061382774598	-1.4134410518688856	-0.8246862598160796
-1.0276699175979571	-0.22783099065339252	2.1712617300668544	-1.319229010935463	-1.414138514716456	-0.820908737038581
-0.9972357771689065	-0.22440047807483054	2.1084261213864353	-1.3409353341544268	-1.415385356749122	-0.8136626046870326
-0.9695135211565201	-0.22063926656435218	2.042969436327666	-1.3626981814138968	-1.4179597718761272	-0.8029846595351402
-0.9431517666421042	-0.2169901418851996	1.976051854208745	-1.3843348404501532	-1.4224391236209857	-0.7894832980173452
-0.9189707901928806	-0.21231494543531948	1.9080449360091256	-1.4059595087413614	-1.429617088659603	-0.7738427549703497
-0.8973823827757367	-0.20701783468745616	1.8377708640826826	-1.4272182215732538	-1.4389107712383946	-0.7572653589649496
-0.8780242184468504	-0.20100588097084637	1.7679187412591313	-1.4482639908437343	-1.4502077925336978	-0.7408471465590623
-0.8601695789014056	-0.19339708181876636	1.6989195618065587	-1.4683490919048647	-1.4633150344587664	-0.7236232387558994
-0.8450507202551715	-0.18448247532068424	1.630986167371634	-1.4872426617713168	-1.4776437068715733	-0.7036278665114277
-0.8322227192219077	-0.1749578967633684	1.5640984293772369	-1.5054138074067498	-1.4940034946299088	-0.6808776816207813
-0.8218706200846368	-0.1656013337897447	1.4981171982218653	-1.5232204017033115	-1.509764983187423	-0.6562575812719793
-0.8132450682630425	-0.15644837475082413	1.4344755125570265	-1.541432009646851	-1.5240161421295872	-0.6299242966533349
-0.8065518947066228	-0.14826507664807326	1.3738583880256812	-1.5600896052534772	-1.5367142892450036	-0.6036833443124108
-0.8016753768915691	-0.14099295829706024	1.3146709530884513	-1.578651396620484	-1.5478371950729672	-0.5776268631329202
-0.7970272540064305	-0.1365224071664112	1.2559851482342115	-1.5967854483629633	-1.5573730383730133	-0.5520599251189535
-0.7923225739557197	-0.1346483840055673	1.1985011712074662	-1.6161432585688518	-1.5667152681128365	-0.5268167138958137
-0.7866615001994234	-0.134737588586677	1.141642144301525	-1.6360213647848938	-1.5752780870422556	-0.5018867421601902
-0.7804727204167553	-0.1356331432805141	1.0853992511497088	-1.6560252660255934	-1.5829616577402503	-0.47751810889199325
-0.7723191935606921	-0.13725529876137857	1.0301800674189017	-1.6766830139955997	-1.5894579361657835	-0.45540265298268495
-0.7616391456547636	-0.13917159090908846	0.9758421765439423	-1.6975683799902037	-1.5946065110396097	-0.43508617313776315
-0.7489965101314615	-0.13911405114775038	0.9230907566499827	-1.7194750463810131	-1.5993121910273047	-0.4168459068501765
-0.733988635002819	-0.13595342689433568	0.8691609544932791	-1.742552456076341	-1.6048464472331194	-0.400584838841699
-0.7172282395362015	-0.1286707609964393	0.8150948759089164	-1.7658438659035518	-1.6110415882007791	-0.3850997317138703
-0.6987279053449079	-0.11826296521699153	0.7621840269329484	-1.790383330751233	-1.618133373146035	-0.37067383521848013
-0.680181472029718	-0.10466471247145845	0.7111990265735041	-1.817333788237236	-1.6248262621783354	-0.35598174875431904
-0.66005859956476	-0.08744014757961183	0.6629888283210774	-1.845466928171165	-1.6305546190942606	-0.3407468845937391
-0.6390060215759861	-0.06626516963751111	0.6166222079601723	-1.875844732318414	-1.63579122047229	-0.3255119345606607
-0.6167453142517565	-0.04286670147478702	0.5725614313409301	-1.9077827364328606	-1.6400922134801217	-0.3110745027036858
-0.5949148101139253	-0.018578997444898576	0.5306669279541631	-1.9409460963892347	-1.644550363543861	-0.296088605392496
-0.573879910491646	0.005319065910385348	0.49252338492636016	-1.9743589995670936	-1.6495512400075287	-0.2792710482932033
-0.5521397358544619	0.027499084550877434	0.45732171936298793	-2.006972508910146	-1.656216211856722	-0.26050611326384665
-0.5294176192080475	0.0476742549228099	0.42685489066642257	-2.038780347853899	-1.6641392395139063	-0.24152521423100898
-0.5061850407752104	0.06742659147282472	0.39983982961979514	-2.0695432795722115	-1.6730789418066263	-0.22240730482017695
-0.4822714156154768	0.0886731612377073	0.3754987950188263	-2.098501029524093	-1.6827934760901195	-0.203257216704949
-0.4575009999969635	0.11150991156605009	0.3536386989843774	-2.1247801840040927	-1.6946112618321871	-0.18499427774326088
-0.43102832962673865	0.13491324575069347	0.3340427077295325	-2.147986934270288	-1.7087887361731777	-0.16664245855815968
-0.40178011183390927	0.15721078860852117	0.31657089173945874	-2.1691077400528704	-1.724779634364918	-0.14809171074552618
-0.369955135472141	0.18059127966488064	0.3019340239030589	-2.1884933446905235	-1.7437568214731962	-0.1282237633873255
-0.33467480043180986	0.2054110491071449	0.2905731895694684	-2.2063172095699297	-1.7652328274692675	-0.10802333377776879
-0.29632349743978614	0.23330858832254206	0.28205430592430447	-2.224025894095859	-1.7884513204644403	-0.08956200991551627
-0.2580288068690927	0.26461296477905316	0.27669270537529145	-2.2427777768997115	-1.812914864317661	-0.0725923776854357
-0.22080284342911413	0.29813611540819535	0.27361214421124913	-2.2621384256401256	-1.8371167516750895	-0.056204890056009094
-0.18292349875148126	0.33229185659998983	0.2718256885544784	-2.281830045198013	-1.8630843723579904	-0.04043866422735576
-0.14340676927800747	0.3654801689304637	0.27133369119484185	-2.3022470438562728	-1.8899954007417883	-0.024756809070678565
-0.10145890114561296	0.39736951510017154	0.27211981264955487	-2.3236237887607003	-1.9169461049464875	-0.008339484408944109
-0.06019617951817863	0.42825955837164636	0.27305115092362897	-2.3465164643306116	-1.9439751761770825	0.0072874789703590015
-0.021144976010793806	0.4596028441056074	0.2743341345752178	-2.3704461526158283	-1.970589428987816	0.021622678687411995
0.016416097999763637	0.49085995493756923	0.27552430799934857	-2.3953515459335457	-1.9960524342703583	0.03404094598615387
0.052631993394705756	0.5212299884315748	0.2755775542004911	-2.421134804669182	-2.0205600761154767	0.04473716126927277
0.08812767719893506	0.5489397050555025	0.2737650087413406	-2.4475979528733056	-2.0444303266065664	0.0546943998394491
0.1256654359401544	0.5730874482557294	0.27117833352817	-2.4740511547196724	-2.066894383284433	0.06323379150499156
0.1660642727363989	0.594232054904414	0.26836907368088925	-2.5009490119012785	-2.088679330077561	0.07064772518531107
0.20672592735404446	0.6113382848205807	0.2672754831546763	-2.5281189975014082	-2.1086976841084892	0.07706760735457335
0.2467076460977314	0.6250716756842806	0.26803327725996373	-2.5552169557513627	-2.1269178089709304	0.08244935638429687
0.2866512685081648	0.6352713088951313	0.27029621369914425	-2.582541875909246	-2.143235007155951	0.08666468309746944
0.32657060564763596	0.6420581613161501	0.27416491381579644	-2.608970845886389	-2.158248327972698	0.08988145040656015
0.3677587923754767	0.644063400894617	0.27843524924926244	-2.634043172398695	-2.1725960619972065	0.09215033444272547
0.4094681549351131	0.640194169940125	0.2832530550793739	-2.657407725679669	-2.186082251202205	0.09287626308777946
0.4512866287904952	0.6320448248566483	0.29006159967206935	-2.6784773212373665	-2.1997001228193245	0.0916540135328992
0.491322863997082	0.6208801008780029	0.29829429572777233	-2.6964527970200356	-2.212873934810048	0.08816285241705676
0.5284405080180337	0.6070233827230622	0.30739340254215586	-2.7114588660309016	-2.2261250513169553	0.08271941919762013
0.562971576527059	0.5896757778248904	0.31613280317355763	-2.7216513803460174	-2.240721594754517	0.07402987638011704
0.5977050395433404	0.5696087258777931	0.3233245447144013	-2.727797765656785	-2.2560300082256157	0.062191698754173214
0.6322268721080803	0.5474222944736049	0.32917774452260284	-2.730538318911076	-2.2724176506219735	0.04671653615100804
0.6663395905052748	0.5243402514211621	0.3338844788766785	-2.729779256164829	-2.289381917131301	0.02866321353240192
0.7006253174794523	0.5002338344765851	0.33757499532762514	-2.7247290376276085	-2.3064293042085513	0.009248612524105415
0.7342099163952969	0.47643417416159206	0.3403817446305357	-2.715650196295262	-2.3229833719965916	-0.01030754143630333
0.7659143911412237	0.4529791591910293	0.34120467853093506	-2.703888372438348	-2.3391043056595224	-0.02931597491505422
0.7959259515933496	0.42817756825693354	0.3392427927428475	-2.6904715645066135	-2.3551134273788747	-0.046367043657092544
0.8252766684266135	0.4000676360848023	0.33557896081853134	-2.67639827424644	-2.371342255873369	-0.06192612648060858
0.8549474852129821	0.3688674462971299	0.33040312686204876	-2.6605625170993767	-2.386382701911018	-0.07576829770570148
0.8847452644452425	0.33437303279913727	0.32549349096047386	-2.6435713218506374	-2.397813339891023	-0.08640495167266204
0.9146846759486184	0.296300246667459	0.3203791393684565	-2.625337874694883	-2.4055020246619265	-0.09347823026094504
0.9440058798788789	0.2550571710300791	0.31458734861653104	-2.6058293778113715	-2.4098777603969506	-0.09625834741291733
0.9724021898939536	0.21114946492421047	0.30743929193940056	-2.585390775300116	-2.4121192632242363	-0.0964819048426897
0.9972837792926659	0.1647969752767926	0.29842403982241084	-2.564484820945403	-2.4121833155405272	-0.09441004535786512
1.0186966245579647	0.1140759289319652	0.28869532471652315	-2.5430962428146264	-2.410194004662748	-0.09058954006975806
1.0387591234152318	0.06056335167411219	0.2784517330023203	-2.5207484188148683	-2.4068463554898076	-0.08514516449188003
1.0592709444883466	0.006247274733200935	0.2679314804752463	-2.4974153266660455	-2.4003910344784942	-0.07868701634314385
1.0788865454077556	-0.04754229611700263	0.256081237311641	-2.4729423899116907	-2.3902179512152473	-0.07181011789664848
1.0953240435596703	-0.1002116408500427	0.24148607510773734	-2.4485826563790103	-2.3772433740396224	-0.0651155841174818
1.1072750004090466	-0.15042009748693866	0.22333648770004577	-2.424649253048724	-2.36378610619474	-0.05872057957687066
1.1129852397072286	-0.19872275157343067	0.2022472641984006	-2.401075053685364	-2.350516452983023	-0.05285370318852406
1.112149570925452	-0.24667170404427102	0.17839383747276222	-2.3772144764326666	-2.335373111023919	-0.04672201618751726
1.106014054262999	-0.2937986791889054	0.15299671299387207	-2.353494801268832	-2.3178539092079995	-0.03982443897623861
1.0974477679185592	-0.3388122503553179	0.126256476537777	-2.330618683373087	-2.2982969097963744	-0.03359306210380836
1.0849721842707056	-0.3798442137481298	0.09828507991451135	-2.3081593883949063	-2.2773016890840454	-0.02812605177097427
1.068287803061982	-0.41841291709904205	0.0686082370988017	-2.2863840364554378	-2.2552532605232907	-0.02436428879557989
1.0448773100639699	-0.45437961000253435	0.03613940722727116	-2.264146358100229	-2.2331078519703498	-0.02292113896909792
1.01670863810241	-0.4875578294133244	0.0018052348806548157	-2.2411092744328007	-2.211419014859435	-0.022727771793829288
0.9853980465863036	-0.5182918143583984	-0.03324431988018861	-2.2163933708192713	-2.1901135088159416	-0.023826561851227335
0.9517595692043398	-0.5471342488797492	-0.06820391127004144	-2.189909562349567	-2.1682554893426524	-0.026957731295916887
0.9158694664766022	-0.5742713724021112	-0.10244983448353467	-2.1624200035761274	-2.1443452129400287	-0.03132430099382255
0.878423365969515	-0.5980840085284866	-0.13513687789455556	-2.1334694499318863	-2.1211033122936893	-0.03863409485011371
0.8387552086602845	-0.6183840323082695	-0.1666468153793572	-2.1030824270032595	-2.0991138235726354	-0.04885878520045106
0.795959911082931	-0.6350258348492892	-0.19677889712227017	-2.069682212500542	-2.078447836821082	-0.06067780605708578
0.753550076424577	-0.6486083098048808	-0.22646601405996747	-2.033930089872557	-2.0586591571981274	-0.07311988150304288
0.7127172285157275	-0.6599554198566373	-0.25572186529787727	-1.9956416439365978	-2.0386122991372626	-0.08532738116434285
0.6748149582154014	-0.669665268605974	-0.2833237004166692	-1.955593392665381	-2.018303676311085	-0.09690439905773351
0.6404674943944846	-0.6779284054777017	-0.3093052812514502	-1.913716101107355	-1.9980610023974348	-0.10779309985427638
0.6094784338831718	-0.6850021750563247	-0.33462673893841954	-1.8706566142073302	-1.9787176223256793	-0.11725008183811408
0.580365588695094	-0.6893122605736526	-0.3602902371654496	-1.8264876035444548	-1.9594318293490132	-0.12627573044578821
0.554068637993473	-0.6893749232643847	-0.3865598903382251	-1.7808798230858942	-1.9406390194272196	-0.13628581573330523
0.5306251875622283	-0.686232393557257	-0.41422910490229276	-1.735101714241073	-1.9208742439539106	-0.14685271532984434
0.5103798384521071	-0.6807076818880025	-0.4440091850968534	-1.6896277766598515	-1.8995740836117698	-0.15764095453019455
0.4938217726044145	-0.6735237766747645	-0.475755014357128	-1.6459311339205513	-1.8756572843608927	-0.16809834924424538
0.47867157656341175	-0.6637092225012812	-0.5085093026874896	-1.6040186338249052	-1.848908154315382	-0.178289372321712
0.46379787738023937	-0.649719276607395	-0.5411650565005774	-1.5650092852283968	-1.8200444124758952	-0.18673885822337055
0.4506162196072315	-0.6314683545705482	-0.5739322441121351	-1.529211786953001	-1.7886468326372043	-0.19383281457027357
0.4398407552603263	-0.6096324893199255	-0.6065210577810711	-1.4969455794663862	-1.7542473880817262	-0.20039393536849454
0.43216688354694743	-0.5835129717924276	-0.6380627103735633	-1.4676734309084252	-1.7169588864632543	-0.20713320303148547
0.4280757672340071	-0.5542254668446641	-0.6684483194203452	-1.4433573394068244	-1.6764622383660472	-0.21201900546567265
0.42631004016933116	-0.5223904052532072	-0.6966346671414227	-1.4233791752750005	-1.6341251395824292	-0.2135703852561946
0.42672589100489655	-0.4872591179241469	-0.7225589379138152	-1.4068690132970023	-1.5911642602698375	-0.2114327765961329
0.4289077193666945	-0.4483554006017373	-0.745030458193827	-1.3928850957870054	-1.5487924806323308	-0.20704423915554482
0.4337726303869115	-0.4071216381248877	-0.7629208473142071	-1.3820217352781787	-1.5075848241374996	-0.20112993130186035
0.4427352859640441	-0.3656726217212479	-0.7765782858262771	-1.374696908079762	-1.467366394012236	-0.19424125584735902
0.4565224537241124	-0.3249260883723161	-0.7871556749232524	-1.369237982209094	-1.428198739958992	-0.18753601233785866
0.47360834940775576	-0.28557307686978384	-0.7956195542634771	-1.364626789349847	-1.3900381049249335	-0.181172553881347
0.49232109604471697	-0.2458283065616062	-0.8019386702146364	-1.3601527042325368	-1.353660006587423	-0.17378940428017042
0.5121917293604162	-0.20538916147712272	-0.8070263834419791	-1.356578206467316	-1.3198716900772962	-0.16578243958448596
0.5323017885602783	-0.1630004789440491	-0.811127224678389	-1.3522441651656625	-1.2903333635392749	-0.15825026683974808
0.5516646498556891	-0.11860553900269102	-0.8158512099020493	-1.3473442266811069	-1.2650184615199673	-0.1522185569394644
0.5709795752254309	-0.07213548020342933	-0.8203801989581466	-1.3420610834607167	-1.2433010921642154	-0.14822829080904837
0.5911274690765691	-0.024590480940503173	-0.8252768919699085	-1.3362763664243316	-1.224443447503877	-0.1455144256657701
0.612998282460256	0.02453950066611687	-0.8312864715302472	-1.3301644663031584	-1.2083382336953288	-0.14425001689877737
0.6358423544887989	0.07757013300827434	-0.8392825322663694	-1.322196380404601	-1.1950185579227113	-0.1444680407049616
0.658448286866555	0.1348908625463462	-0.8490097064609113	-1.3126500019548675	-1.1840614569434729	-0.1460505280983142
0.6799288773440234	0.19700264921519314	-0.859256607522648	-1.3013482494967181	-1.176047199193968	-0.1500120096753711
0.7025063304167923	0.26142921054324514	-0.8705866381127384	-1.2888694580824425	-1.1698411231789592	-0.15699912198570315
0.7262074161617367	0.3272204875023642	-0.8811397613327758	-1.2744291259239044	-1.1633956028706531	-0.16643341016986624
0.7536073316563914	0.3931933286862233	-0.8906952626219579	-1.258288063524758	-1.1542909316636718	-0.17716763360371934
0.7877493267859245	0.4579797756925524	-0.8986816004142616	-1.239750935768239	-1.141742108112391	-0.18888629448404326
0.8282284530932875	0.5200357002691093	-0.9054222458804733	-1.2195051821086729	-1.1287271259101996	-0.20172234398836125
0.8728936904669803	0.5779312097020874	-0.9102813990029462	-1.1972298707334137	-1.115072644551113	-0.21458742374084094
0.9191672706012747	0.6310196056460344	-0.9144147317664769	-1.172637853104041	-1.1006555385192454	-0.22708706436999682
0.9674090161332025	0.6782762785424612	-0.9178561665173559	-1.1463550870880352	-1.085989969110863	-0.2388712048481807
1.0171879184653514	0.7188202369869745	-0.9182769701610106	-1.1184625052001007	-1.0706957912071982	-0.24978824228522284
1.070486827217166	0.752112759584164	-0.915424830383275	-1.0900426472025964	-1.0538714217426386	-0.2586753714745955
1.1251891067217117	0.7794016989805279	-0.9097662846057113	-1.0606652801458443	-1.0366569269539163	-0.26578262504839045
1.1810395557334796	0.8000383752019631	-0.9026591594194929	-1.029674346982312	-1.0198663905234415	-0.2709930515291675
1.2362186121347079	0.8138311769440066	-0.8946123640857433	-0.9979519578668672	-1.0057037505159858	-0.2743566988782839
1.2885501014951921	0.8223816932797408	-0.8868001520043415	-0.9657476573505173	-0.9942143670179524	-0.2772422193049166
1.3373635754784214	0.8274195354454414	-0.8807689290999932	-0.9328953385497201	-0.9828253851560431	-0.27847733838236516
1.3837164595596085	0.8302767622843223	-0.8778306926448489	-0.8993032067085958	-0.9714117144476144	-0.2783765833193253
1.4297111825929036	0.8306610419194705	-0.8767126677275163	-0.8651099751715403	-0.9596303179399799	-0.2772464258275104
1.4752221861558605	0.8276073064304857	-0.8751009521427747	-0.8311841773472848	-0.9471476208096126	-0.2762703375796442
1.5192654558586853	0.8225279222616337	-0.8748486400380571	-0.7977730150849376	-0.9348984433759988	-0.27666310283691603
1.5609586829003834	0.8163084715344275	-0.8774058844740145	-0.7640175683524646	-0.9233010230980763	-0.27847449950988473
1.5996609728957971	0.8093409531770014	-0.8820015402367856	-0.7299151677337588	-0.9118018244158261	-0.2828421298916303
1.6347066848232825	0.8031604666012139	-0.8872156748163404	-0.6964883441611456	-0.9005346757041427	-0.2898783990490867
1.666348368327839	0.7978870252977175	-0.8920262533602138	-0.6637619815348337	-0.8890824896026963	-0.2992204506407084
1.6962445893942768	0.7940375868558294	-0.8962140902102091	-0.6331772176681427	-0.8768535608004243	-0.3095735160369299
1.7249390089974244	0.7905615777357403	-0.8991387614622187	-0.6040465675425877	-0.8639247033091062	-0.32104020947251083
1.7517190326470768	0.7870986082041328	-0.8993499957293801	-0.5766599803742767	-0.8506121293424406	-0.3344769963042307
1.775950223084216	0.7847136013292064	-0.8968402838398929	-0.5505816137634301	-0.837368215005579	-0.3496810686602337
1.7972742827689223	0.783844672520101	-0.8935330196484712	-0.5258016599424431	-0.8241327011216102	-0.36648904215616457
1.8169166715864884	0.7838867790114346	-0.8887884782061362	-0.501631075025534	-0.810504907733017	-0.38478047320894665
1.8336627858288224	0.7838626167389552	-0.8829614177697604	-0.47883089122832573	-0.7963867322793048	-0.4041017340767294
1.8483558193093073	0.7836026063546189	-0.8771699797154793	-0.4577729123477347	-0.7813883308773504	-0.42279224374389685
1.8612351413950303	0.7816218048664337	-0.8726092807277986	-0.43812996195836246	-0.7654867177125322	-0.4401280537275358
1.8720826976729827	0.7785908741562964	-0.8683677666910438	-0.4187657594380259	-0.7486919202195951	-0.45671270520125157
1.8805859647523397	0.7733534653196373	-0.8637943763169948	-0.3995044648201817	-0.7317166427383683	-0.4729956193495856
1.8864663279155336	0.7646682188890663	-0.8579474405071116	-0.3809220432326335	-0.7147369795900025	-0.4898865929250846
1.889585233992407	0.7520251045325299	-0.8506837048285512	-0.36304456064064156	-0.6979436848509489	-0.5064734604726355
1.8896035820777233	0.736614632918189	-0.8433425239097874	-0.34494368105746637	-0.6814933324923561	-0.5233697893591434
1.8876181670065868	0.7184970001446793	-0.835211825014581	-0.325967357335678	-0.6658383419739718	-0.5406277384329226
1.8836690245109133	0.6982883482618217	-0.8260991199574226	-0.3072207608905475	-0.6499601171981626	-0.5575515267125672
1.8782671541779978	0.6780163169889352	-0.8152415426723157	-0.28892931324705273	-0.6334676250679788	-0.5750994109809628
1.8702277530630251	0.657588830573036	-0.802725200566027	-0.2720436804639176	-0.6164525932609991	-0.5938880371224016
1.8603900702863192	0.6366806056562955	-0.7885568632205786	-0.25671118855387687	-0.5985546968111617	-0.6139808681860177
1.850087663999093	0.6137022100799205	-0.7737746887800903	-0.24287185370817177	-0.5799582052541177	-0.6352709711737117
1.8389305982249022	0.5882313987759106	-0.7575479844581381	-0.22973558536356237	-0.560187663853731	-0.6574370382476824
1.828111194288704	0.5617514102182046	-0.7405486074324066	-0.21712739774357787	-0.5391481290817142	-0.6798882428832973
1.8175567128028536	0.5353497577062036	-0.7240618830627237	-0.20476132438244032	-0.5160173109997831	-0.7027731602931304
1.8067739318465428	0.5081467672385951	-0.7076037618984752	-0.19345265608772322	-0.4900630881832692	-0.7259195662843569
1.7945833151505701	0.4797858912680274	-0.69124941167096	-0.18362077355703765	-0.46141972281713645	-0.749507638007735
1.7812605658404739	0.44940865308044875	-0.674464963097387	-0.17441320609260147	-0.43024475102103504	-0.773914209859889
1.7673027297650876	0.41562284065380445	-0.6574290939825393	-0.16564773454025733	-0.3970291202486387	-0.797497487993079
1.752536219607672	0.38063506666248087	-0.6387004736262779	-0.15655978343890825	-0.3627994098024373	-0.819455378350993
1.7365313767768833	0.3455645933673517	-0.6183541785775621	-0.14717614360351178	-0.32839016329158127	-0.8398359142705996
1.7176330991721163	0.3099691390863862	-0.5965072116555545	-0.13767758108804373	-0.2935062179892079	-0.8588107061535841
1.695823884893074	0.2756783397560456	-0.573637977522568	-0.12862015002057856	-0.258945026724338	-0.8764567411271955
1.6701456340864882	0.24321641917388417	-0.5509736693990182	-0.11929217258116684	-0.2241271896347956	-0.8921836930016256
1.641845169967049	0.21341336951792203	-0.5285785985522798	-0.1106746439063988	-0.18904456001477227	-0.9063937192284925
1.6108524629377161	0.1867818071775454	-0.5048985413132184	-0.10232406338399702	-0.15430758822819307	-0.9185791449415368
1.5774079581979907	0.1642421655354172	-0.48112057914948525	-0.09323424516581033	-0.11994183166671775	-0.9285255007534277
1.5411711865045759	0.14662131244342885	-0.4610222949502127	-0.08401469558749902	-0.08749064623595278	-0.9365959973317612
1.5013272583177706	0.13327091727353785	-0.44471579874838496	-0.07436765186702055	-0.05650858023439355	-0.9439303589839914
1.4586381521533172	0.12052601417800217	-0.43300707382774006	-0.06401203470935984	-0.024477078195255922	-0.9507001122408791
1.413918413142706	0.10838417648431199	-0.425830423598764	-0.052997466372587815	0.009242016789502733	-0.9572913912396481
1.36859638407438	0.0985397012524553	-0.4225815877756953	-0.04087912623578982	0.04498274777229923	-0.9632470809034848
1.3234028584183248	0.08964221579863842	-0.4229170690719143	-0.028101927749897115	0.08303259181745815	-0.9681605235858024
1.2790525441660872	0.08013329565811136	-0.4250338513779395	-0.014628839440658958	0.12418939742638185	-0.9732848377882046
1.2348626582482365	0.06884961485656635	-0.4272937130345945	-0.0001013502955636153	0.16948584437193592	-0.9794136885654527
1.1914056763366814	0.05521309163218024	-0.4309910833170144	0.014730315951773112	0.2186510276835606	-0.9869132680551171
1.1494786275074502	0.039047282922407535	-0.43563687034794407	0.02976330393990685	0.2712793967844572	-0.9950835495974144
1.1092427616117104	0.020552352066819476	-0.43866446369136136	0.04572600404796072	0.328248513463446	-1.0024920821131302
1.0710928557814516	0.00047120601066874546	-0.4396915973758161	0.06180133181961048	0.38794441211119346	-1.0091025795316155
1.0352404067580847	-0.018779823441551186	-0.4394617053246701	0.07715817785540138	0.4498308603040834	-1.0144194830132114
1.0008925191579578	-0.03731485621380143	-0.4390620467604859	0.09162135912833312	0.514643445541275	-1.018487970803856
0.9688965042156651	-0.05540756063053412	-0.4391802685002192	0.10574154501212209	0.5803660809327186	-1.02129118806198
0.9392428297471617	-0.07409028043846655	-0.4402171888161857	0.12179277094756863	0.6471551030724596	-1.0234840095347948
0.9121152062328743	-0.09211200205133002	-0.44217597586030377	0.1394443774188973	0.7144383761720645	-1.0249016868154752
0.8868379911585272	-0.10905059049519605	-0.4461150209597745	0.15851234129891037	0.7806058785940404	-1.024488182758319
0.8625177448609452	-0.1254132252090329	-0.45184205354863405	0.179843444956384	0.8455936221766813	-1.0225646815521778
0.8392578429291386	-0.14097470987245825	-0.45862125928462105	0.20466735457899837	0.9103981273470715	-1.0186553772440639
0.8167249836619674	-0.1561687690685705	-0.4680387330707615	0.23178261639122166	0.9755963679310654	-1.0137698697737043
0.7948589030944251	-0.17267865397444104	-0.47921935343403044	0.26133625589586984	1.0424522942535974	-1.0071845100292947
0.7735032767245306	-0.19126571401749176	-0.4913004810680642	0.2949618939881813	1.1088631591230396	-0.9995750121895015
0.7524028041645525	-0.21085297843045253	-0.5034927623150689	0.33261083622061904	1.1732952374439751	-0.9921016343647016
0.7311928080560288	-0.23042320714712572	-0.516597041866999	0.37163934037348195	1.2369190193088704	-0.9862965951831675
0.7087781254758374	-0.2485994659166122	-0.5312096268715224	0.41011794177763755	1.3005855304651028	-0.9820385323329162
0.6853530360202444	-0.26546783223545317	-0.5477113409690858	0.4481630846104908	1.365078270245	-0.9788218497206747
0.6620187895910061	-0.28091615578287127	-0.5674064926441063	0.48630078080685946	1.4296145970622005	-0.9761394600639386
0.6392899942390933	-0.29459872647416085	-0.5907415329919588	0.5226287879031635	1.4933109416939994	-0.9736599493171387
0.6147619069058714	-0.3061174259897014	-0.6182642320941357	0.5561141755991925	1.5551823605685975	-0.9721112828286151
0.5891901906956427	-0.3155410737263782	-0.6473458995594524	0.588275195273164	1.6139432908086804	-0.9712474131584705
0.5632400694619343	-0.3221178414988535	-0.6778836166584109	0.6195709026985455	1.6690894170619917	-0.9725546913741152
0.5382136555173365	-0.32543735204362917	-0.7090902470125888	0.649446628234887	1.7228206233380288	-0.9764861590505165
0.5143429553853809	-0.32665394460459823	-0.7409200379011585	0.6788250605772936	1.7757409127253245	-0.9818301225700923
0.490645529365644	-0.3271297339467727	-0.7726823591947121	0.709239624233196	1.8288247778229754	-0.9877918207920295
0.4681179253180008	-0.3269563791787279	-0.8048040146496921	0.7417522654322946	1.8815280038350846	-0.9935822201295883
0.4447873834708812	-0.32642905852355114	-0.8373683897680458	0.7763592448550611	1.933216106560246	-0.9993460241505954
0.41944642424920375	-0.326662044625776	-0.8677314531036922	0.8124869722802199	1.9850744176838342	-1.0053593308407713
0.39215420906521337	-0.3272222724341713	-0.8950714617536344	0.8523073489766222	2.037794146946316	-1.0103414636471524
0.36560806813768976	-0.3286597632559198	-0.9197434846165333	0.8962367082104388	2.0923459329796508	-1.0138392301491053
0.33844408625072775	-0.3312152800457617	-0.9432589711808358	0.9425512502458147	2.1499673385244047	-1.0148540513701
0.31005315030678504	-0.33428236153160135	-0.9665625207254281	0.9913145232209859	2.210826045539959	-1.0133775825269509
0.2797709826834547	-0.3397133623009856	-0.9905705507812329	1.042195772462525	2.2741996267049416	-1.0090572242106588
0.24846966235998919	-0.34729237670082685	-1.0164581199436369	1.0955293195907454	2.339143877558759	-1.003294231542344
0.21743781189142433	-0.3564390576449973	-1.0443272749281012	1.150522270392068	2.402673799879284	-0.9969529335753915
0.18554893862938943	-0.36781847334886486	-1.0736602426233661	1.2058835458090902	2.4645023455620545	-0.9903760287778229
0.15365215819961997	-0.38045040697472704	-1.102834975118046	1.2612659607908712	2.5248070408482994	-0.9843066851721163
0.12167426509084517	-0.3939344930749626	-1.1335231739585827	1.3172411023321071	2.5826169169671145	-0.9790223104173237
0.08905112384343818	-0.40839076696019627	-1.1662903593493672	1.371938391037886	2.6368964272843383	-0.9760344931253209
0.05505221531517466	-0.42388204919939876	-1.1996076531192785	1.4242320805246154	2.687919492671411	-0.9757487741216706
0.02221093141702367	-0.43974480848878994	-1.2320392339656725	1.475251117359567	2.7368804169081833	-0.9785553361761872
-0.008523773329127043	-0.45579327253370594	-1.2625870654852664	1.5239936258352882	2.782264594161293	-0.9834625053362336
-0.03718344591238046	-0.46947709727781595	-1.2902444374569808	1.568287311164405	2.822250239742373	-0.9901346823423818
-0.0646262582038612	-0.4797417150716684	-1.3132256323884288	1.6071034940785445	2.8567604382911678	-0.9965384668494202
-0.09182861233343426	-0.4857688218900026	-1.3319410593397598	1.6421240672401953	2.8879154496733914	-1.002543896695323
-0.11800689901560416	-0.4862740163615048	-1.347214118987687	1.675486860436018	2.9155820543187096	-1.00884213422688
-0.14345220845238987	-0.4809487786835924	-1.3615728678437655	1.7068277702191257	2.9388315442050597	-1.01429214787793
-0.16726319950962823	-0.4699439524749647	-1.3753913245472296	1.7352903226639036	2.957907791270086	-1.0193707508684466
-0.18829015094344967	-0.4535064962324905	-1.3885366935315817	1.7611329783973113	2.9735383226202896	-1.0227777190140024
-0.20806907812497302	-0.43094086495032413	-1.4021681322361248	1.7840214335125126	2.985857559823447	-1.0245922455720002
-0.22790765510456143	-0.4031091864755472	-1.4171066668024355	1.8033648126775528	2.9930188074837445	-1.0247266121461656
-0.2482915471103713	-0.3707913188894219	-1.4339346145123968	1.8210840166075286	2.9972786459294083	-1.0230586539105209
-0.26926465718629633	-0.33608496190282766	-1.4535259957394024	1.8396487357066973	2.999711736546775	-1.02012560290239
-0.2910575982177829	-0.3006991789986046	-1.4764225917614526	1.8596170283886537	3.001046280501164	-1.016628620727751
-0.3137104326105006	-0.2667489856617423	-1.5018403311501958	1.879455246290591	3.0018734180855104	-1.0126914840455843
-0.33697311887006953	-0.23439771164395257	-1.5277106507549263	1.8972168163626228	3.0007638630091593	-1.007299500313884
-0.36014408385903873	-0.20491843565887397	-1.5536412304156082	1.9133900372602872	2.9964945269254457	-1.000107736308815
-0.3825006423970527	-0.17808815291220223	-1.5796426447812104	1.9284302049025017	2.9908664151267295	-0.990574091871445
-0.40283416202377575	-0.15385899472489636	-1.6055369089192397	1.9412336415014109	2.984577302467524	-0.9796897342511794
-0.42123174334183977	-0.13351318171673196	-1.6310598585477591	1.9507707217671637	2.976517600434508	-0.9681035017047821
-0.43682254925626796	-0.11765223639471298	-1.655513856709017	1.9591528224729393	2.9667658665271417	-0.9561492901853481
-0.4492830348508128	-0.10459004698342114	-1.6787376853897533	1.9662970009380154	2.954451161226552	-0.9450120802708248
-0.45909220307602316	-0.09325129593931386	-1.7005937623480696	1.9703073589108557	2.9398061338660506	-0.9343296966892138
-0.4657595102724893	-0.08340171804253801	-1.7211899732876934	1.9719704160996703	2.9225515532965103	-0.9239967109040672
-0.469734645319163	-0.07607935008610053	-1.7400977999919993	1.972971234208682	2.9033499298442957	-0.912033291511563
-0.47088265508003235	-0.0710813549694804	-1.7588929592853892	1.9739519493122675	2.883271098132115	-0.899102690955289
-0.46948794887634226	-0.06814705966939144	-1.7764794077250743	1.9745796571455883	2.8629838057979278	-0.8868308519715342
-0.46641373238015815	-0.06755958593201267	-1.7910802499658502	1.9748589112642077	2.842171185237972	-0.8757750188840243
-0.46420176694493775	-0.06964404847336797	-1.8027574711531815	1.9765464374514992	2.8220016690404326	-0.8653247546788674
-0.46094466842942194	-0.07384781566188886	-1.8116744184162514	1.9804024093702213	2.8033411317399017	-0.8538336291145949
-0.4573996640608031	-0.07959602059140453	-1.8202555572876205	1.984461814008511	2.7863868272738364	-0.8419707338720739
-0.4541769923649257	-0.08799415222580806	-1.8296875612335666	1.9884415890631346	2.7715141294394834	-0.8277632908271537
-0.45072213341369405	-0.09971517686567252	-1.8402932373348877	1.9946872066629595	2.758328922495256	-0.810983139552145
-0.4471702672588458	-0.11397040733915262	-1.8521061229188933	2.0020578229992347	2.746863318035257	-0.7913619350174586
-0.4431629158989161	-0.12858208294552442	-1.865839810506324	2.008764301953043	2.735070892198951	-0.7695181771272945
-0.43814635909231514	-0.14370224709909588	-1.8799154764459343	2.0142349666841466	2.723318849875603	-0.7452693523320086
-0.43169441726276225	-0.1597130598437484	-1.894279262335163	2.0177320285651374	2.7116713350810793	-0.7179235236696795
-0.42317228044588984	-0.1752470384937159	-1.9102688825370633	2.019337657458643	2.6985935201947004	-0.6871123778152024
-0.41144843879691173	-0.19006718354357904	-1.9282041454326717	2.0182420080896892	2.682635807813319	-0.6539513240413064
-0.39759451607252705	-0.20363038160816466	-1.9475035286997349	2.014188201888596	2.6628203857245745	-0.6187954010823391
-0.38151789145255854	-0.21582015393635	-1.9670681535869932	2.0073334191894023	2.638365524067092	-0.5813738486053595
-0.3634414551910382	-0.22637387485979893	-1.9862366387981973	1.9976778541955988	2.6082547370419737	-0.5422587998757533
-0.34361088708476883	-0.23490673618056346	-2.005161174722995	1.9835366954406188	2.5726913317754265	-0.5017364208471005
-0.32189766204659354	-0.24158765482209743	-2.022981063925073	1.9651591764221468	2.5329782261312075	-0.45920255238762814
-0.29833796727206197	-0.24582070134886175	-2.039130635764482	1.9438282961401931	2.4918927720988298	-0.41466015023776287
-0.27307451520379156	-0.24757857018610296	-2.0551629670659737	1.919699599138945	2.450084533713034	-0.36872441737878153
-0.24493887249557802	-0.2474670647732875	-2.072438383708182	1.8932847393619472	2.4081306826481153	-0.32188481134286934
-0.2130456370351074	-0.24691407316732766	-2.0904574033428083	1.864613409215856	2.3672385095818393	-0.27376430356521314
-0.17655453883030167	-0.24612803497772007	-2.109749817563432	1.8350166828130245	2.3289798327594293	-0.22352494256076005
-0.1357318480466167	-0.24599816127546004	-2.1306046109418126	1.8050912433545623	2.2940729620176556	-0.17066911081758418
-0.09320162466419399	-0.246346853858453	-2.1522333897243393	1.775874278871388	2.2636289876177607	-0.11445862173305182
-0.04890386268952873	-0.24719255106935506	-2.174544996412841	1.7476206466848485	2.239910376596943	-0.055248155084378636
-0.0028755944343795137	-0.24775979921239194	-2.197936890354447	1.7225186089195763	2.2222453971514695	0.0067577863015944595
0.04457158805970466	-0.24866525998062322	-2.2238842976066953	1.7011213757693024	2.2090913695677132	0.07011846147277123
0.09390997195586995	-0.25043072659759286	-2.251933888966016	1.6820967763168386	2.1979268637332496	0.1347436625908734
0.14420228135347138	-0.253659005902633	-2.2807901335845817	1.6640060115794084	2.1875213720859996	0.20180690231687448
0.1956875206175012	-0.2588845838636522	-2.308025880246529	1.646250515818044	2.177319667945847	0.2714640857697933
0.24659004133872534	-0.2651810217911291	-2.333209086926603	1.6288436323492472	2.1666775917124688	0.34401883852716025
0.2946796744231159	-0.2718337576827334	-2.3552476280188865	1.6120560467342187	2.154388714900035	0.41920987586554714
0.34021249002153897	-0.27957435403677133	-2.374001015374463	1.5973340342396594	2.1404473735382252	0.49609507326950764
0.3846248689551339	-0.2888596999896743	-2.3892838405093193	1.5845361632414525	2.1252540424337196	0.5740228339515552
0.42695090052648665	-0.2993201518989035	-2.400871291044425	1.5727321068983073	2.1074045729550805	0.6523702720795772
0.4660516243690698	-0.31129683295085786	-2.4073225107645375	1.560011334897928	2.0874440289452423	0.7317608126070516
0.5016435878192976	-0.32420352745639	-2.408458103265036	1.544764873461196	2.066518724181128	0.8117633300691018
0.5342974479265701	-0.33733904454230107	-2.405551361243493	1.528007631587382	2.045744960932617	0.8922023811883351
0.562760577213074	-0.350132029746678	-2.3997043799929267	1.5120650004771388	2.0270992466789135	0.9719990773010305
0.5849016636476541	-0.36075613735890455	-2.3932990303204673	1.4981123917477375	2.0116389900201463	1.0504937559372742
0.6014508586510036	-0.3693134769212271	-2.3866068997851992	1.4872025440499703	1.998044256695151	1.1274191077111122
0.6131641527583582	-0.37618469574776786	-2.380147270221005	1.4805002130022347	1.9854660203541132	1.2029247025129481
0.6205136898002125	-0.3805781344956914	-2.3743929992420716	1.4769169688862935	1.9732810720913931	1.2769407927953276
0.6244827257390033	-0.3819794593133106	-2.370292342761821	1.474361600868595	1.9598688749919475	1.349566064272438
0.6261087096943979	-0.38064868666587126	-2.3689974250753973	1.4728911378814709	1.945088782452055	1.4213143912417907
0.627148039879976	-0.3773774666421054	-2.3713703693683588	1.4729674599889313	1.9301712827643127	1.4910500497981285
0.6279185388136597	-0.3726270230764569	-2.37660748583044	1.473259774504284	1.9165765835661317	1.5607097777700818
0.6276125124169647	-0.36685445951178597	-2.3848354393938354	1.47360201756317	1.902687366380621	1.6297053667645174
0.6279260241182325	-0.3606676891912146	-2.394779759508912	1.4749540890560449	1.8877590643248345	1.6988677738112858
0.6289347004308653	-0.35453482508882916	-2.406439247851952	1.4781480896602006	1.871477930911812	1.7698015709338406
0.6314480109355692	-0.34843213519125277	-2.4205172853257406	1.481715581934976	1.857048648846114	1.8414907754930308
0.636603303978608	-0.34147184682912646	-2.437037550634878	1.4854285124816153	1.845367968223501	1.9136566657383365
0.6450819563048309	-0.3329494620510667	-2.456169402050331	1.4897815125049265	1.8363670932530285	1.9858908803016266
0.6564624429542689	-0.32342419812846795	-2.47671331167485	1.4960579715900713	1.8302137095540612	2.0585236396601547
0.6710439310989533	-0.3131315665886596	-2.4969317663925077	1.5041978696794422	1.8270343969634273	2.130575995510303
0.6877166130086175	-0.30146563035720597	-2.5159080846929913	1.5131715974167412	1.8256214777456719	2.2025086433956154
0.7061985586047759	-0.28826175282875827	-2.5334275434728433	1.5245968871130013	1.8244100853292096	2.273353227841579
0.7269908461652737	-0.27368072643440244	-2.5488444129118	1.5392279030544076	1.8251989493709426	2.342977902609619
0.7480195957679387	-0.2579436322800907	-2.5637661613004026	1.5566661746954156	1.8272794296308963	2.4103049588277474
0.7690253769137615	-0.24163020907740912	-2.5785367828673507	1.5780956459210849	1.8309762842429176	2.47447568274806
0.7892212413916178	-0.22493371470063295	-2.5927197487664433	1.6039931098716362	1.833839124406445	2.5360663482044683
0.8075072298800784	-0.2091639602215889	-2.60684360610581	1.6331812278891527	1.8359316081217092	2.5946989990339286
0.8228258905008293	-0.1950224172607859	-2.620282856255302	1.665170088975553	1.8376464639399572	2.649273535880664
0.8351137336257901	-0.1821935504166129	-2.6341411760914846	1.7002306715472086	1.8399956380951306	2.6984283084787926
0.8436975780020186	-0.17128661180630692	-2.649497027482797	1.7377246928837176	1.843764295167856	2.743380543112144
0.8497075633199128	-0.16173519110537188	-2.6669529590321064	1.7789997413886975	1.848920965153078	2.783990168217559
0.8525700436329174	-0.15363114757889856	-2.686650074886202	1.8241568748022015	1.8549540811425027	2.820046943981315
0.8516234909231811	-0.14779121180974894	-2.709060885041159	1.8732969753631865	1.8602162150188146	2.852500741170297
0.8481452111407763	-0.14350768212119253	-2.7328212570698374	1.9254021688416885	1.8643539698011176	2.882655768600614
0.8418384087137659	-0.13977235975717156	-2.756742167738599	1.9778582210749625	1.8676021943758538	2.9108802989299667
0.8316949925822122	-0.13564338421725114	-2.781436238652547	2.0309330455717114	1.8716094059472184	2.9357576541967494
0.8179611592508331	-0.13118634973232562	-2.80492934791415	2.084036265925587	1.875809434942995	2.958773500098578
0.8012594081031232	-0.12604307556814806	-2.827244442709889	2.1360165991693014	1.8790002797533774	2.9806377846185064
0.7827763165075214	-0.11985576503032472	-2.8477708752944424	2.185095988539916	1.8795296607893184	3.0016153588567467
0.7622199709397446	-0.11111480340396462	-2.867493806499859	2.232310528570376	1.875407711462243	3.0209463560558225
0.7387605719002055	-0.10051031566958762	-2.88634199654391	2.27645125487074	1.868304413314188	3.0384799473945385
0.7126726798429345	-0.08711552496176561	-2.9044353024342415	2.315985084730634	1.8595343053869315	3.0545670302410497
0.6839991289851558	-0.07095244176686549	-2.9220886280433076	2.350841408728012	1.8507024852175253	3.0682934936834414
0.6534058224204498	-0.05238360097942048	-2.940269361764999	2.382679796228172	1.8434340125800839	3.0792078843532056
0.6206527332419212	-0.03088117282834782	-2.959445390158079	2.4134949832229773	1.8361844081572491	3.0878025917840315
0.588442608422092	-0.008071969728407527	-2.9788654530309007	2.4433335012747364	1.8276952806576858	3.0958457950636356
0.5571891004161162	0.015699038334973006	-2.9994514635926794	2.472683830830036	1.8191941363313755	3.1014741134531176
0.52620527145703	0.04042498668223321	-3.020981778185488	2.5032858244696925	1.810512733249604	3.1058096167037617
0.4961896927614987	0.06582454685532109	-3.044018733719392	2.5354425973400883	1.8027171696795696	3.109660039236977
0.4690478423012602	0.09099572834191104	-3.0668017908650027	2.568292741134559	1.79618373591924	3.1139094977179598
0.4452248533070826	0.11560642657835632	-3.088631370351025	2.6032262047326533	1.789509283980128	3.118638283839822
0.42686674131516233	0.13906758516814716	-3.1092711703584177	2.6424130625116615	1.780600069759823	3.1244742254121403
0.4134694349412782	0.1606454093928451	-3.1278913198830995	2.6834963363497586	1.768702540857522	3.1314706148896922
0.4049509941619397	0.180058975150945	-3.144510836522594	2.7238187118948605	1.7531186792225792	3.1394153579089994
0.4023226277545614	0.1975630391716095	-3.157675764994234	2.7616583428506134	1.734516812060429	3.1482228686931055
0.40318842346994854	0.2137423469772029	-3.1672205952957366	2.7953629381578997	1.713753591119831	3.157315734925141
0.4078969365583882	0.22920505401035593	-3.1735118050322266	2.8242068124984314	1.6913938696999338	3.1675858294295236
0.41773741384753416	0.24430704005585713	-3.1761712136914158	2.847389572115499	1.6687321328460365	3.1802595121346013
0.43071741608909464	0.25962095658050494	-3.1738131063916217	2.8663742374250405	1.6464429599543973	3.1941533679698946
0.44478392215093454	0.2742482740400675	-3.1668714227232293	2.882145389829577	1.626007552393519	3.2086442825792254
0.4600884917229743	0.28857012791579034	-3.1560450820518913	2.894430203167722	1.6072082752527377	3.2247644923950167
0.4759725341670248	0.303815540572853	-3.142082247248594	2.9038144036525444	1.5913556605838897	3.2405304097579397
0.4925042592501102	0.32181241383339226	-3.124881097323122	2.9129048100152675	1.5787809938626296	3.2556437231307847
0.5089932963198636	0.34281422630312874	-3.1045187274851886	2.9224236769198897	1.5683677626464818	3.2694903827706225
0.5259482082195754	0.365212259064125	-3.081705605903357	2.931513578043312	1.5599895708376093	3.2818557617631257
0.5421933720596661	0.38852322313943116	-3.0583046268901604	2.9424536539005204	1.5524851868567273	3.2936932018601652
0.5568670114495513	0.41294088698979686	-3.0334446667296864	2.9555717602565954	1.5455255262379335	3.3043424642540176
0.5677241318800045	0.4376631341307726	-3.008038509267776	2.9705645438745596	1.5397537288119305	3.31208449888062
0.5750997966440734	0.46232040799898266	-2.9826938809629446	2.9865413339198756	1.5351418940523096	3.3188444262347065
0.579129313668408	0.48808790182033435	-2.9572849574191635	3.003678370677284	1.5300692318437263	3.325515704695186
0.5802342212066611	0.5150959415549571	-2.9320153945495617	3.021283269742361	1.5241985287902844	3.3308196508524226
0.5768397632954492	0.5426402040363415	-2.9072163686579584	3.038849542552293	1.5172329599132233	3.335061962770974
0.5690116720476672	0.5704153731783153	-2.8831848637708224	3.0555541359010947	1.5085988429882913	3.338796587605265
0.5592634717262872	0.5985303388943528	-2.8591343143281613	3.0698350269668397	1.4993327731439077	3.3425379091171448
0.5475175571419294	0.6282165117873851	-2.8359571786565954	3.081723032437654	1.489364058999471	3.346375459005445
0.5362726978262514	0.6591510162914138	-2.8121522505394383	3.0896572469245993	1.4795994732723632	3.3492796450892786
0.5263094230112	0.6918910241368175	-2.787577740971152	3.0928940252484285	1.4694131238988122	3.352121888673594
0.5193466710688905	0.7264118851503062	-2.7623795240933235	3.091630497373584	1.4581947332928415	3.3545341610235093
0.5160649560599259	0.763600368642141	-2.736774122388685	3.0867637828238363	1.4451669252635653	3.3562253948474035
0.5174345412958389	0.8031951495844217	-2.7109286800343266	3.0788701577114246	1.4308698404544438	3.3563336969972846
0.5224428168241844	0.8447270341830595	-2.684633166672015	3.0683773256706406	1.4161991133408698	3.3555603357451123
0.5325537562709464	0.886987289543923	-2.657418671834644	3.0541236389002546	1.401356905463126	3.3549672712360166
0.5470467137577253	0.9299721062103028	-2.6292303783970263	3.0357731702075874	1.3872555850425243	3.3551289485980553
0.5628839017949189	0.9738565511518398	-2.6008152625156344	3.0149309149510817	1.3737545289689979	3.355685631223907
0.5798513758165527	1.0182138616754455	-2.571541444955261	2.9931896535062696	1.3602901345232714	3.356345702340884
0.5979971631223181	1.0634362979201613	-2.540770230501747	2.97194388134034	1.3461224806829446	3.358060493607878
0.616832375323813	1.1097122003767361	-2.509562081762615	2.95412303360796	1.3310999007502966	3.359233680905917
0.6358152597025836	1.1569668207875146	-2.477586491866614	2.9401121305879743	1.3152441576450857	3.3604895172584937
0.6547459811090727	1.2039333596424964	-2.4453889065861913	2.9294327689594093	1.2996440185820248	3.361899288422692
0.6747122631355504	1.2493093715304977	-2.412307457337284	2.921458913486418	1.284218233560102	3.363564140519256
0.6959886708264459	1.2926064687717624	-2.3789451134016635	2.916299028428223	1.2694411153061091	3.365878026929278
0.7189257560148574	1.333695710781257	-2.344190299656469	2.914853634844979	1.256576800621191	3.369413211703842
0.7441614581689507	1.371351679722661	-2.3082119805608863	2.917267397008968	1.2454109338191985	3.374659258769401
0.7721193666052023	1.4052890773548667	-2.2705585571465727	2.9237117612681414	1.2369373320112111	3.381878134593357
0.802501940610107	1.4343386912978628	-2.2316827509182704	2.9330444854048987	1.2336842907658514	3.3909664396618977
0.833985995240574	1.460655362943052	-2.1928488564137867	2.944512200111226	1.2364785793245223	3.400050071014531
0.8682820991461278	1.4851568451298442	-2.152899362579816	2.956294585923912	1.2449457371167103	3.410789688102622
0.9075380020822442	1.5095913536055057	-2.112292489024762	2.967661944722508	1.2593705566511133	3.422527749434216
0.9502042698636047	1.5343121448618389	-2.0701091025148677	2.979477032344118	1.277423142695855	3.4339861532878637
0.9934916175204428	1.5593844111791246	-2.026504785126188	2.9930096080494173	1.3003986980521223	3.444099134756855
1.0383802978457157	1.5847037595849378	-1.9814878484622547	3.0078296322685336	1.3275473745561104	3.452744615098152
1.0836353522940223	1.6107980745807162	-1.9360437479005008	3.0243113726675244	1.3583590175645712	3.45941313634204
1.1288251698092726	1.6394158943267216	-1.8893090423225232	3.044068467700608	1.3921971492579688	3.463984770729884
1.1742955598028972	1.6708907031456022	-1.8408698967249548	3.0678431671881783	1.4265504362985124	3.467476859416224
1.2188355996141755	1.7049748469804071	-1.790368462912968	3.0962534216996134	1.4594210040183235	3.4698005879161635
1.264085060592387	1.7401983870518167	-1.7374410575557064	3.130015460421591	1.4894815327530342	3.472216213539656
1.308497883233594	1.7762582253762251	-1.6829333919149998	3.1686719453393692	1.5165185625536561	3.4744580278046873
1.3496451963187333	1.8120404666142313	-1.627829421060409	3.212604237114594	1.5402078086394326	3.4759326867189917
1.3884499634654868	1.8478138549688148	-1.5735615930566782	3.260750304515822	1.561899636485807	3.478069045013459
1.425690851669776	1.8850189243980475	-1.5199808660252216	3.3106885946084246	1.57983563796411	3.482118904351558
1.4582089476496312	1.9241870951651312	-1.4659392341822617	3.362634934619243	1.5935944579373087	3.486680156421577
1.4859598434975552	1.9641821342177304	-1.4108598653448592	3.4172660156665473	1.6021061783225994	3.4917570297765237
1.5106032968706422	2.002956253847855	-1.356156842311118	3.472367148705582	1.6064215303231864	3.496319037898062
1.5328101852617344	2.039153190643682	-1.3025406600070544	3.526880373587645	1.6083951476047949	3.499645054931389
1.5544942133969955	2.073949986715603	-1.2509772012745182	3.581565230001959	1.6097102601439914	3.50161833168404
1.5753237293116984	2.1073530273136827	-1.200428471897688	3.634222942305477	1.6112450019619555	3.5022029625298683
1.5948595010691358	2.1376697431975673	-1.1508193422281692	3.6846232253546427	1.613052209952612	3.503044612223521
1.6144760878461188	2.164761086160589	-1.100018934074079	3.7331740434646563	1.6157411978736957	3.5042751518359614
1.6358066287743296	2.18795970254445	-1.0474132477274827	3.7810463346401866	1.6204780044231186	3.5034784528416343
1.658840488014955	2.2076813106880038	-0.9946327061537863	3.82937986893665	1.6282443547999934	3.5002852867000587
1.684459087801171	2.224066144759323	-0.9444104618742352	3.8782429106402123	1.6403939037731552	3.4955635583503972
1.7134727895572235	2.236990654877333	-0.8958526727444497	3.9250934440404075	1.657623403890498	3.489728403251273
1.7445216856585106	2.247390385262346	-0.8488340287971715	3.970939565247121	1.6792614493528555	3.483401581845076
1.7765653477548418	2.2567641674091354	-0.8033613238695656	4.017207197078634	1.7037949545241098	3.4761721906391463
1.8089337528010365	2.2649841732911304	-0.758226338411675	4.064071507654625	1.729169336711414	3.4675135687495366
1.8403486833978004	2.272041619333423	-0.7145228217268403	4.11363740250322	1.755659341286453	3.457096352681315
1.8707669328768701	2.2776485111968015	-0.6717214971178453	4.1660558851664655	1.7840911171652072	3.4428854881966453
1.898515064080785	2.2816835144868244	-0.629900930312742	4.219888820165142	1.8146583122225848	3.426854696093302
1.9215744447512089	2.2832763078263145	-0.589501951504037	4.27315978299393	1.84576872736412	3.410303570687722
1.940514699296977	2.282106092895795	-0.5495950092965247	4.325026167563194	1.8770080483339746	3.3934757492473504
1.956771122142803	2.278396963011798	-0.508025638225982	4.375692466523471	1.907576193050913	3.374766170250777
1.9710445186330408	2.2740129177032564	-0.4655857827724683	4.425636771742709	1.9367138855573294	3.3540359844757166
1.9847495297212325	2.2692633969418443	-0.42083585535459533	4.473285309748109	1.9648010951292183	3.33024575413805
1.9998978179810438	2.26315261135242	-0.3738766363491612	4.517412936290308	1.9936998399820227	3.3039587455207498
2.0148622262938973	2.255489977007143	-0.32562510703528136	4.557566465237581	2.024820263308654	3.2763682213026977
2.028682267976719	2.2459089695623278	-0.2764485963081942	4.593086683081196	2.0571772689838825	3.2486243324164876
2.041753105945185	2.2344236802586717	-0.22882600937983433	4.623531003410962	2.0911329287664873	3.2216918390867413
2.0535581963520824	2.2219718220516387	-0.1837824367224446	4.65098020053548	2.1264458375137307	3.194245159460292
2.0663369790794817	2.2104311933004155	-0.14068507830842217	4.678329806187058	2.1635824066640144	3.1651329093601337
2.0800648369080887	2.1994014451139456	-0.09953266353909437	4.70592757715359	2.2042365330061324	3.134412223520571
2.0943793052016746	2.1893141997559296	-0.060263727395621025	4.73422019455702	2.2476187162513863	3.104062111673131
2.1078401138798735	2.178757357698021	-0.02440437262887346	4.763864655626527	2.292779617613925	3.072794540375811
2.119479880661494	2.1688052143918726	0.006836773270887109	4.7952441794711245	2.338635864780077	3.0401847262156294
2.1286228966497376	2.160066475125655	0.03431937613299452	4.827328753433448	2.38291395530712	3.005609842113205
2.1369466050352477	2.1537448136003814	0.05855638701091337	4.85941205451248	2.4239481484568843	2.9683532622056674
2.145467301396898	2.1480643700293673	0.08105193894749801	4.891004931198461	2.460763404943454	2.9283222331903627
2.1533506065649215	2.1417268785591097	0.1033288909318879	4.921657227890886	2.49162075835422	2.884776413533104
2.15936205731243	2.1324293487854176	0.12541869532581013	4.950721252046989	2.516050559040797	2.837284790215596
2.1630934491632545	2.1201061065400695	0.14558042831637819	4.976081457125749	2.536005633314035	2.787547903334457
2.1646815159879904	2.1064396803204986	0.16244932702197534	4.996270070480327	2.551078048189347	2.737109124173553
2.1637570217461186	2.092149116668791	0.1753633831745619	5.011031951033838	2.5620376789908628	2.683893482838904
2.160439394897679	2.077763007481778	0.1856842526369923	5.0213550596448435	2.5699341815802086	2.628658859618067
2.1552358547793444	2.061400580085811	0.19318813633282672	5.0273548451093735	2.5755488108256035	2.572614438071808
2.1483601650367494	2.0424729286386043	0.1971896942910255	5.029056045744592	2.5815970886854	2.5161285216013045
2.1405080279522974	2.0196500574223895	0.1981637092505676	5.025758809501449	2.590157588085928	2.458574138794799
2.1322626828731375	1.9950043283531995	0.19575720863571233	5.018460971917118	2.603102935962008	2.398689248869873
2.1231950895492817	1.9703271719323738	0.1909374438108512	5.007954574900434	2.6220104087526783	2.3374196993563827
2.1149698937335755	1.9462846703065382	0.18474794620186763	4.9946746578611565	2.646591223107038	2.2756109990966547
2.1063518868755953	1.9207834482205435	0.17869946020329436	4.979288072252635	2.675163108610238	2.213323522285086
2.099634345464356	1.8921684595117099	0.17229906013652668	4.963865522579106	2.7072214632144713	2.1485413570395666
2.097097912326078	1.860530132334878	0.16618910852235597	4.946666649075574	2.7416895304995825	2.0833708879541972
2.0978696633726823	1.8272044573290431	0.15950208128215393	4.926162241470357	2.7783045348306046	2.0182826042769557
2.0999103944072397	1.7946376002718627	0.15236149646509378	4.9039584307755115	2.8167265947297215	1.9539887352878305
2.102197057964023	1.7647115845958194	0.14495827044124848	4.880539916128573	2.8563606761716915	1.8899615009326385
2.103802466871636	1.7371992161158256	0.13791063025906042	4.856809487105873	2.8948187625203348	1.8274391185629868
2.1050201093069023	1.712136125551495	0.1298653200569706	4.832747058034395	2.931856415344862	1.766635677357297
2.108315961422851	1.6893248430585088	0.11961919127181647	4.808150776293034	2.966797517078842	1.7055905287877395
2.112864494334715	1.6699091105286978	0.10632424133612622	4.783145224226239	2.9990281992282224	1.6443808515221072
2.117486847454768	1.6566599884293534	0.09001544704097142	4.756438221520742	3.028639121552866	1.5836461003829416
2.1204481901267123	1.6489399062995354	0.07382632446201076	4.725780171267505	3.056168405350902	1.5243649834194695
2.1210160871246693	1.6450120373054946	0.05917919573046748	4.693683164656079	3.082491536746384	1.466477931027731
2.121287405962991	1.6441412383788805	0.04590644834083785	4.661725733451853	3.108071704027876	1.408817748031054
2.1225207851585823	1.6442824217792489	0.03511896119412511	4.627908614848104	3.1315411339587076	1.3502457528344782
2.123200690453076	1.643954788376662	0.02694941219163799	4.591998683239138	3.152197575622789	1.291463122205188
2.1233910546975596	1.6426891565358916	0.020588861852356255	4.553195181281794	3.171852553795355	1.232980694925351
2.1223967543583915	1.6404697292442414	0.01605454418308272	4.510591204469573	3.1902470839117885	1.1754500275433786
2.119522184923146	1.6387325830252828	0.012741536799925346	4.464689505349949	3.206875340071869	1.1198805198443966
2.116490818167495	1.6369304836931469	0.010102011256722221	4.4155636498501405	3.22166309142089	1.0658167208401041
2.1149394539098503	1.6330816814445686	0.009317604947768454	4.365385700005144	3.2346416967019964	1.012434015236127
2.114052639367186	1.6268539238473392	0.00888343559001542	4.316198133115732	3.2448462372624807	0.9591201205656994
2.1118356446753164	1.6185511045435699	0.006807677650906563	4.266886061749054	3.251515342061189	0.9067138505611194
2.1064283461872875	1.6078966567410693	0.002586176469500434	4.217865562788975	3.2558657071806203	0.8553910461338092
2.098155299745338	1.5950320874940154	-0.00438537207841283	4.170882842958465	3.2600216794023162	0.8053654157767953
2.088241827173326	1.579790615007405	-0.013271329148544841	4.126197888365725	3.2641748922738953	0.756374145679664
2.0789245783266868	1.5631841692346775	-0.02308566711484583	4.083673216841381	3.2673798631219118	0.7074953901295897
2.0708454125894873	1.5449547268857504	-0.033011319837977615	4.043218871691947	3.2699500730930318	0.6574468341881219
2.0638084693870895	1.5241623257010697	-0.04213846394206333	4.004446639345406	3.2718224894685215	0.6070757704236981
2.058240834101152	1.5007693580268322	-0.049498557060474374	3.967162707316179	3.2750225226446465	0.5561962634344677
2.0531000927445584	1.4742417189127286	-0.05676708970561409	3.929264545116525	3.2796152659195275	0.5054396282754525
2.047412843123306	1.4450001534690928	-0.06423227346179847	3.8891610449953182	3.285510835062519	0.45552628887026114
2.0418012319937775	1.4127893718025861	-0.0718007702070814	3.846095359483443	3.2927805458934807	0.4046391267541145
2.037729036321289	1.3782216011542996	-0.07863233951694498	3.7985199422569806	3.2997108868650598	0.35313736760061687
2.034717621298203	1.3408963004980365	-0.08494176896098835	3.7467505608075315	3.3050228099445493	0.3010984210790948
2.0331537022165267	1.3003391441065615	-0.092295741509756	3.6913577064841054	3.3081496374012995	0.24861087121329173
2.030875640809129	1.256257953077336	-0.101685521617424	3.6327679278348537	3.3094508635902153	0.1964941461600137
2.02763288451845	1.2097519266116286	-0.11397297242182719	3.5711463429036097	3.3106438639988154	0.145329931451114
2.0232225040926104	1.1612073925941062	-0.12966090336582176	3.5082477487528583	3.31394640530934	0.0948802650425552
2.017614986601979	1.11103312091696	-0.14927769975341895	3.4432253033896254	3.319383802818161	0.046457492608374756
2.0105793197087696	1.0598654301083275	-0.17177708709010156	3.3758844437864517	3.326984347587408	-0.0008478030879480181
2.003525437742031	1.0077013893704008	-0.1955376752084529	3.3071678846787225	3.335099647231751	-0.04804262183581226
1.9966634198384967	0.9544157171875692	-0.22017840736013727	3.2374113527284916	3.3434112262946836	-0.09291265947654964
1.9891895640191453	0.899693982515896	-0.24555400563753135	3.166271150303815	3.352927067179844	-0.13438495232799796
1.9823957687719718	0.8442398571093374	-0.2728973620668538	3.093581782312847	3.3640223170409667	-0.17303484901488542
1.9763651299681328	0.7892116599730485	-0.3025811411477594	3.01930142016129	3.3764371022393376	-0.20961729586250594
1.9715577160616875	0.7348009203879512	-0.33526626004686305	2.9446763443988218	3.38948792790547	-0.24401221858112299
1.9675111110425836	0.6794911124383561	-0.3707254368046182	2.8687598807213397	3.4015353787941542	-0.275534497403978
1.9638668109482165	0.6219448857758594	-0.4096269269035258	2.790825892856961	3.409434900185795	-0.3045352873513793
1.9601820766335094	0.5623753399158895	-0.45215890815015414	2.7111415490723405	3.412061478700658	-0.3325719559948282
1.9577964355571364	0.5020529875214672	-0.4985400817969763	2.630901471805018	3.4100257664671427	-0.35981214282257995
1.9548910209166555	0.44202823313816386	-0.5485221289385286	2.550725213231927	3.4053821932298183	-0.385297937353888
1.950452464419201	0.38163986442667674	-0.6024041699820204	2.471742439014977	3.3989439494944285	-0.4103478649628492
1.9453060830544049	0.3199685893592663	-0.6603000902531296	2.3941982490037685	3.3902489792218264	-0.4355575070082786
1.939493193485319	0.2560707345571638	-0.7206195347346995	2.3164485461746684	3.3794356425550918	-0.46003958508332204
1.9332698724431423	0.18929286729634714	-0.7823433338334547	2.2390111449366357	3.3680869202565304	-0.48187305748094994
1.9255718107385469	0.12092981728050838	-0.8455828390937349	2.161211491455867	3.3576698288911597	-0.5028165027137519
1.9161793561311302	0.05156190594912244	-0.9081489605660268	2.084767576740054	3.347834435922203	-0.5237146700369872
1.9038305582474202	-0.01762677841012858	-0.9687263365286023	2.009207508421595	3.338687651333526	-0.5441078088546312
1.8889274644221514	-0.08786169038895827	-1.027266506484378	1.9337368161477004	3.3295249477377324	-0.5624792424677314
1.8700031660332792	-0.16051603191764893	-1.0840532845094448	1.8590081166170631	3.3182659081694648	-0.5785957264232737
1.8486786530886914	-0.23587444958683207	-1.140798838905805	1.7856984821099138	3.304686592499262	-0.5925535387369183
1.826433110099634	-0.31279538397867984	-1.1974312335902737	1.7131410868381671	3.2900852985438975	-0.6038279334584553
1.8011277358650282	-0.3903571989430452	-1.2528297553577794	1.641773870511017	3.2747840626876896	-0.6135570897034104
1.772881675782413	-0.4678394076079231	-1.30749292675576	1.5727413371206795	3.2610510832026964	-0.6224096311039893
1.7435094099318285	-0.5454604436738423	-1.3618359269843032	1.505664829056039	3.2487238317752167	-0.6312372600880882
1.7147470823005253	-0.6238236597481142	-1.4155497108055117	1.4404992165673909	3.2377419119262587	-0.6395016383564338
1.6874809250608234	-0.7026591194952992	-1.4701542352787045	1.3776432660540545	3.2273058665891723	-0.646779917535
1.6639000447846723	-0.7824720199266813	-1.5253600039906932	1.3174334593606296	3.2178446528134064	-0.653595104486532
1.642979738308606	-0.8621992825419942	-1.5805413449821488	1.2613778270658431	3.2112100884541666	-0.6607503960669738
1.625731984306215	-0.9396937699994831	-1.636584617886446	1.2081141460184406	3.2090757786389705	-0.667215071585445
1.6120636601730578	-1.0143503065157682	-1.6925778969366085	1.1564937141983958	3.2108674720486627	-0.6737809884497354
1.6004700113258168	-1.0862210041278377	-1.7472720897290768	1.106328797696781	3.215054488849588	-0.6815568018810805
1.5929424838159016	-1.155607952486231	-1.8005728211837408	1.0574017550437524	3.220652599897859	-0.6898093925817876
1.588342252756599	-1.2224255831893442	-1.8515852053862183	1.009217850356466	3.2250043899767014	-0.6980158896578461
1.5846189212359811	-1.285804615205481	-1.9003335314060936	0.9631748366124016	3.226850787960502	-0.7063110226786613
1.5804521617779583	-1.3465967544984192	-1.946656346973855	0.9204087000500265	3.226331989664519	-0.7141380805309259
1.5743575729467112	-1.4050439141093416	-1.9904245923478325	0.879422487031325	3.225013125136879	-0.7208700642787196
1.5653264719727413	-1.4608440096321447	-2.030996587945953	0.8393139247654884	3.223408161688397	-0.7278186301606098
1.5535160445315728	-1.5142608473939991	-2.068388360550036	0.7988989095134666	3.2192060972701197	-0.7349293349432162
1.5388213547573828	-1.5662731582576321	-2.1014849109785607	0.7592553749334403	3.210791693863963	-0.7424855117300659
1.5223076488860372	-1.616901660264138	-2.131371881767409	0.7215477241680914	3.1991206770650216	-0.7502989503715443
1.5056086355530889	-1.666162601920023	-2.159145950265829	0.6877045205156118	3.1853450942532193	-0.7579071975497733
1.4880907660690537	-1.713624278265121	-2.1850204202732555	0.6590289064092583	3.1699510594923708	-0.764811463609151
1.4706378997285658	-1.7593955842569855	-2.208337520585833	0.6352160185120184	3.1544190792974987	-0.7702605446734787
1.4533453933856286	-1.8034851392241449	-2.2278469077930168	0.6152366080205429	3.1395677881018007	-0.774097921836497
1.4363548764751572	-1.8458153340570975	-2.2433621561081076	0.5988772837792896	3.1248175116392107	-0.7769704847240417
1.4205356065187345	-1.8862957490007184	-2.2559022875989387	0.5878591078246944	3.108960723187541	-0.7793072650735096
1.4057781676374532	-1.9243522704155396	-2.2664176529286943	0.581085047367295	3.091595166535218	-0.7800387661833641
1.3923158727949458	-1.9593577936434472	-2.274477554234101	0.5781722319005893	3.07340356391581	-0.7792560644029123
1.3799877285411835	-1.991315560728668	-2.280313686320542	0.5800023376790535	3.0540126799959513	-0.7778071434141736
1.36877807724199	-2.0212434466276625	-2.2841096024924323	0.5870233208395161	3.032888981506012	-0.7753537026572663
1.3575471377703194	-2.048428964206315	-2.2849349805225407	0.5975928250443711	3.009989229180756	-0.7722823068265268
1.3469199080755119	-2.0729247780979985	-2.28439595059097	0.6103708889220592	2.9850090239755027	-0.769121810505258
1.334980428485831	-2.094263283854528	-2.2827825195141136	0.6261443984806212	2.9579588500866034	-0.7660804313424137
1.3208847202854324	-2.113344094649314	-2.280035382688475	0.644189907389431	2.9291686561283674	-0.7624519881135177
1.305652463463975	-2.1294367335522484	-2.2761424214170884	0.6639132589281489	2.898275956483475	-0.7576705699386834
1.2884002313040184	-2.1426816161007336	-2.269751044309844	0.685911941264991	2.867336125739837	-0.7525748327907622
1.2691599428461764	-2.1533277696659976	-2.259936798167016	0.7120143030684858	2.838651437323397	-0.7480448172965544
1.249202105643111	-2.16152474818203	-2.2484870746050047	0.7439519585035064	2.8132429570200386	-0.7433102635649704
1.2287345862986736	-2.1680304531591816	-2.2357596140296563	0.7791850988341018	2.792417661374736	-0.7386443464515409
1.206643390759835	-2.172265696235022	-2.2204633251622057	0.8165298114405886	2.775675957160167	-0.7338054369834524
1.184634901219204	-2.1746609003075106	-2.2022591526593596	0.857142279951185	2.7628796070989585	-0.7286792480450894
1.162577637553847	-2.1747235084589476	-2.17935641909906	0.902490815558046	2.7540056751327944	-0.7232103762758846
1.1419112160167593	-2.173259413443226	-2.1518102837860913	0.9524597196699627	2.7487535047713862	-0.7183218279524108
1.1227423697416188	-2.169745729413287	-2.1214747069249307	1.0070523526791915	2.7450837727537514	-0.7151285629773192
1.104946783145473	-2.1648434727403063	-2.0876717999226138	1.0655923959103815	2.7423445147243495	-0.7125057371010532
1.088474375562255	-2.1584593502746956	-2.051452089689401	1.126080742225174	2.7383349521916047	-0.7099005212342233
1.074519548411468	-2.150679551754115	-2.0134461882801626	1.1883232843312261	2.731809118744218	-0.7064378065943488
1.062129206157809	-2.1415760432569764	-1.972265594726625	1.2524826046491453	2.7221585740565715	-0.7025322631988218
1.0525365577556525	-2.130167303499213	-1.9273954762640266	1.3199823981240701	2.7095745256671955	-0.698086965231274
1.0463976767770675	-2.1171097575942706	-1.8789931192025433	1.3906294861554298	2.694289594580514	-0.6939408812393253
1.0411348660500321	-2.10275788875576	-1.8281229435791366	1.4633784585633498	2.675166987511569	-0.6906663877387031
1.0372030621848651	-2.08733583617378	-1.7763905065426937	1.5364192909482102	2.6525336674026265	-0.6871405178565837
1.0353264429566826	-2.0698732693232698	-1.723940787754429	1.610235928220319	2.6250713598414843	-0.6823170099013729
1.0359186035451107	-2.04966642398224	-1.6695200671080164	1.6848246469520152	2.5945578055857537	-0.6762217111833417
1.0380831558474122	-2.0269058613833324	-1.6140842073074877	1.760927762436198	2.561724569439738	-0.6698157130948825
1.0423736144059281	-2.001717159146708	-1.5574431935449535	1.8391632943254619	2.5290885031664074	-0.6627804013611509
1.046707161155386	-1.9750269580728643	-1.4996083482820275	1.920069842169267	2.4979033605492016	-0.6540720514654583
1.0503560813856798	-1.9464877736165316	-1.4419464711788743	2.0029785117936956	2.4691362374457873	-0.6432665931035797
1.05299949343705	-1.9170910669848737	-1.3842435661345989	2.088369570471905	2.4422589888154476	-0.6312685236755773
1.0546278509894025	-1.885836011065897	-1.3262612502047286	2.1762997009078138	2.4172922097097658	-0.6168782950063152
1.0576423551093528	-1.852298838416591	-1.267656875243156	2.2669855681378	2.395406032714488	-0.5991145696624691
1.0609160764263024	-1.8172535256486984	-1.2081033622659683	2.3598053905469443	2.376343904492935	-0.5786914027992005
1.0628691203769232	-1.7813461338579608	-1.149283081760213	2.4550873936483115	2.360212359857767	-0.5561708886555741
1.0641797275876153	-1.7447043099437503	-1.0921999286373192	2.553679719722505	2.345899784064108	-0.531401961246815
1.065847233374742	-1.7068996761947623	-1.0364043958180795	2.655460279987528	2.3332085741074478	-0.5040608157965376
1.0692376050161536	-1.6673401612417735	-0.9814467170369862	2.760803227341172	2.3203521627068464	-0.4747227845296326
1.0754780043286802	-1.625541269628477	-0.9270065202808432	2.868769233408339	2.3060007842419967	-0.4437148675149328
1.0854190040346843	-1.5818596616243314	-0.8727795945826364	2.9788516525607314	2.290041429817688	-0.41079074289416867
1.0973803530461277	-1.5359203799513517	-0.8190131470673282	3.089033787653062	2.273377848570852	-0.3744849483872416
1.1106369425233131	-1.4882148981444558	-0.7660076829108395	3.1992152160724987	2.2556430252943764	-0.33585929440397916
1.1236510488296108	-1.438863846710146	-0.7144260844653771	3.3081283673213546	2.2358479285546196	-0.2949192362119882
1.1374035044181712	-1.3874791195878076	-0.6639131477350264	3.4159103105721504	2.215836790645319	-0.2520524857418825
1.153134086761769	-1.333957319737248	-0.6143664652622166	3.521736018116079	2.196488153041677	-0.20780467342097864
1.1693801402043127	-1.2781996129449888	-0.5659380923129314	3.6243831541168805	2.1781303446668527	-0.16260286551656467
1.1853829215272083	-1.220465991045327	-0.5186775579589122	3.724604213880926	2.1606565768285546	-0.11691932356470303
1.1998136903391718	-1.1612391584007389	-0.47204127377088395	3.821414565896547	2.143882131361075	-0.07011860045562746
1.2129215390848214	-1.1003692308978046	-0.4265189331632292	3.915338865315193	2.1273643514880405	-0.022573159733842663
1.2244626201125195	-1.0383981682799828	-0.3819453857911963	4.00753316007533	2.110213698025109	0.024811905982915744
1.2359961996751907	-0.9760165209462347	-0.3372683041941237	4.098957563676283	2.092996856245477	0.07150918319031949
1.2471469241412283	-0.9122028911541638	-0.293152944363653	4.189197500173901	2.076988963383214	0.11762476073150922
1.2583405464518411	-0.8478303808389668	-0.24952698279404573	4.279357620294456	2.0632648658008494	0.16395072778175845
1.2696651692962462	-0.783536130808018	-0.20595387997047243	4.371138229059584	2.051042947754565	0.20933254709210258
1.2813403904109433	-0.7186100285790222	-0.16125560512881626	4.464804073176489	2.0396532079942844	0.25358669707982034
1.2948743491734716	-0.6534373434473587	-0.11522469827199164	4.561243339831561	2.028600548579468	0.2966146431708606
1.3096592348974023	-0.5886794042023978	-0.06803981938882278	4.659341778195532	2.020036085224694	0.3381283291504282
1.3261123733113618	-0.5237496049368979	-0.020992249455891898	4.758722760711434	2.0137350985326705	0.3788638339069065
1.3449459582915189	-0.4589401666342684	0.0250554041369066	4.858574874573062	2.0090212230834608	0.4194138517397724
1.3649600571098974	-0.3947920617258853	0.07222742643292213	4.957848539530822	2.0063253249065776	0.45964855433625396
1.3853330553007532	-0.32978741179182114	0.11932660346793217	5.0578980642674765	2.0051068919651858	0.49976726520490544
1.4073873619662247	-0.26574468140186036	0.16654766751978495	5.158434503289869	2.005567906410636	0.5395867417266467
1.4307929711895655	-0.20109998380013672	0.21327445859790495	5.258911299668291	2.0084409711960824	0.5788926985375272
1.4544869311135527	-0.1362385368514332	0.2585534681532069	5.357606963051929	2.0124826380076293	0.6187164886403744
1.4780058957342672	-0.07138388172216947	0.30099661772269104	5.454087574284353	2.016589380517382	0.6597625097868964
1.5008677618627302	-0.006079227916043484	0.34243375912436247	5.5489217703896685	2.0215723658524007	0.7025374946511427
1.524309771828382	0.06029813080093993	0.38293320977236234	5.641983132923071	2.025522236427974	0.7465844075044417
1.548995164220277	0.12775250906311508	0.42386805943365014	5.734322590382896	2.029158654162359	0.7919202926353408
1.5736142838349618	0.19611898482853252	0.4656515862574573	5.8262748265882776	2.035118404411821	0.8376977494352684
1.5984535794848655	0.26615008845842747	0.5060582867627548	5.917210437527368	2.043114043712419	0.8828880926829599
1.623995917062766	0.33672069327864435	0.546000058132938	6.005515352469885	2.0521634621979783	0.9283869815723016
1.649489279973222	0.4089916921294141	0.5851824331562325	6.092343085504385	2.0617860300342232	0.9748366028055184
1.6760795725736326	0.4820621029169043	0.6244113576886483	6.177724040641247	2.070411566014824	1.0214981149400628
1.704743667554197	0.5569763485797787	0.6643563290431839	6.263597924535392	2.0772244630253383	1.06889057867067
1.7340406038984766	0.6336564162607495	0.7060751615090967	6.349236653137279	2.084801196991587	1.1170354434842602
1.7633318189667382	0.7111272514657866	0.7486851897925594	6.433576870762465	2.093238866796752	1.1655496461494603
1.7915156402934551	0.7897314651805397	0.7929413687434369	6.516797645240767	2.102744526275454	1.2152067809136544
1.8187835180257277	0.8693801986102719	0.8389573339421103	6.598345897331863	2.1128113393782066	1.2646290435465828
1.8465549385343554	0.95064390701183	0.8864759656972571	6.678068409297093	2.121599743510333	1.3135342333733049
1.8760784572168623	1.0328766630477326	0.9364583642211336	6.756919600375852	2.127383941732608	1.363382320403848
1.906458707592191	1.1169714891736637	0.9882866159387861	6.8349153090333035	2.1304886936811824	1.4141103150599788
1.9375856592137302	1.2020285656677347	1.0421538407790334	6.91089165706937	2.1316094469965523	1.4642537774448803
1.9692407565044046	1.2882185368275265	1.0966884871422269	6.984711515969543	2.1314110783709097	1.5144880255671496
2.000656975035612	1.3760290899498986	1.1522215616403666	7.056983118209762	2.132459736455655	1.5646915342976035
2.033305512537128	1.465589387613906	1.207873865309645	7.128211882697963	2.134299605198234	1.6134867755127331
2.0672114480592727	1.5562721102572419	1.264398136787006	7.197318258337704	2.1374854878040845	1.660963596878998
2.10252921083218	1.6480413997451162	1.320808555282479	7.263410351910155	2.142355188006195	1.7062798087790116
2.13837656442957	1.739862407778531	1.3766955644466057	7.327051031865143	2.1492838206170792	1.7502539448391543
2.1743917721019383	1.8318410253098345	1.4311948498455989	7.389206246975501	2.157761447763805	1.7933579487336402
2.2101714126696326	1.9252862329260916	1.4851974290090042	7.449397504002796	2.1698100894698604	1.8351502636499033
2.2466122551918266	2.019400738582082	1.5380641398704613	7.509341991364293	2.186423132412794	1.8748657398599975
2.284510765068839	2.1146329242654867	1.5909199563364744	7.570345220808282	2.2065463195461876	1.9138183029710079
2.323801804085286	2.210743183010752	1.6462271470170142	7.6316551104957995	2.229858834127323	1.9513913593289687
2.3643070684202563	2.306985732868905	1.7032380228649378	7.69151130990207	2.2542737051134805	1.987114885770242
2.403974846544418	2.403827604282859	1.7627100169256154	7.750971260900256	2.280096461657427	2.0222977779254707
2.444178960565135	2.5015091085313825	1.8237190849920428	7.811859254872184	2.3076231976639385	2.0577262515299264
2.485549070227005	2.599942809848858	1.8863470107145512	7.873937488571971	2.3368588401694916	2.094045756547167
2.5286564255717163	2.6996880573745234	1.9502887595968081	7.9363896343650895	2.3680779205708964	2.1308598364270943
2.5731746840787855	2.7998294371625487	2.016435318217685	7.999469865864856	2.4019261836428267	2.1680702316673175
2.6188321462283284	2.899328657730031	2.0838307277827193	8.063000481208284	2.437437440263408	2.205830557642503
2.6648150612991883	2.9993758372590076	2.1522000990176844	8.125944464922686	2.47410903038234	2.2443282648933205
2.710525030891449	3.0993913233700967	2.221332093327222	8.187725066015469	2.5125832567914443	2.283263721482694
2.7559001129089	3.199157648285436	2.2891631405874837	8.249632178425673	2.5526660141950916	2.322199945270752
2.800923178847654	3.299406786967841	2.3561747637185304	8.310596429762862	2.5944484761829014	2.361553092292266
2.8476248855824413	3.3990185011859726	2.4228054991274237	8.368803042994328	2.63794137752131	2.4013865078101597
2.894469998104398	3.4990028193201765	2.489769506704876	8.424531609549938	2.683081098921696	2.441130267067234
2.94141854155236	3.5997998943531146	2.55694284490516	8.47874107843215	2.7280355514212746	2.4807992669479906
2.988102276568321	3.700819675342978	2.62391792904593	8.532003863136966	2.771627135445458	2.5199928745926483
3.034899084714792	3.8020712191278867	2.6921660842671873	8.583014261830492	2.813808143378753	2.5578139297186246
3.0821700587000067	3.905150159936484	2.7613693348194595	8.63207313126049	2.855286271871565	2.59421143999731
3.1306250118074455	4.009276855719973	2.832161531315504	8.678891726070034	2.8951989919610206	2.6297058747028785
3.180261240889552	4.114749010854897	2.9046560584388805	8.723978342092675	2.932110973796957	2.66483886598633
3.2300284723422594	4.220832684278264	2.9803563133020345	8.767315062709008	2.9654711942024257	2.699894250298531
3.2810678023666062	4.327650712611998	3.0581783829271063	8.81047587888116	2.9976699076228757	2.7341564641383727
3.3332804381975025	4.435644062095785	3.1375333674214883	8.855494464992535	3.0280986631690237	2.767253238470365
3.387428668449827	4.544008964549583	3.2181300811513784	8.901083457257888	3.056289661419623	2.798919379756306
3.442605781657455	4.653271272198028	3.3003457911176324	8.946581316104334	3.084534489868041	2.8291054995406246
3.4989875169538327	4.7633978410769044	3.3833546903844454	8.992370873157798	3.113771439245089	2.8580398213249643
3.555857282678973	4.8745281009678845	3.466503559296679	9.039047514054378	3.1428394757170866	2.8866910596340496
3.613949842621074	4.985446187998109	3.5503646272180656	9.087636078149535	3.172608573065673	2.916220340579325
3.6730170036825727	5.096035407157108	3.6342094394987	9.138545248797946	3.204917119037871	2.9454269447576285
3.733330703754582	5.205227074550575	3.716762433794453	9.191757846309578	3.24014973235964	2.9729246701618277
3.7954180164036835	5.314841492996666	3.7975155559375624	9.247009761484108	3.2782141864383556	2.9992212395942723
3.8584360963499025	5.424148467609021	3.877314546429737	9.302639733242112	3.3174102419042466	3.0247700630095955
3.9224271734489657	5.533459271291994	3.956120011862266	9.357144239967951	3.3573966716540884	3.049200133456815
3.9877126228256974	5.643946494054837	4.032689790834163	9.41243150301425	3.3979572050668	3.073637707737739
4.055379343282159	5.754245554230589	4.106094266787181	9.468501073074707	3.438523451176181	3.0980999239396145
4.124300339406664	5.863865555534485	4.177950223917028	9.52432608328495	3.4784033702430506	3.1228805370985846
4.194378299189969	5.973897515364937	4.248219545034643	9.579481531313318	3.5182701348392103	3.147605853428709
4.26526184336128	6.084391011571739	4.31630802291348	9.633026288820961	3.5575212919846204	3.170676758335842
4.336649331131933	6.1946143996509795	4.383680686369145	9.684432219641165	3.594255211948973	3.1925643691116092
4.40809728040444	6.306158155629944	4.450739404471827	9.733509868727836	3.629032180391929	3.2148975542870826
4.480049961255841	6.41825789850404	4.516957852083048	9.78116495304796	3.6627639579897604	3.236900882117815
4.552113515347119	6.52989187490854	4.581430626633363	9.828677018975156	3.6952364095242936	3.2584321381059103
4.624231284186535	6.641503861129565	4.644797174774674	9.876528736301545	3.7257909722078812	3.2810356712110327
4.696920192449156	6.7521689722478175	4.706286074025847	9.923548864634592	3.7540671189995467	3.3043463330389256
4.770224107789307	6.862251062142813	4.766260605756204	9.970888683480533	3.7790104522477748	3.3287307624201117
4.845145056182749	6.971909406741998	4.823835031774888	10.017673349419075	3.8012677061733204	3.3533327860624436
4.921216676898238	7.0804609859404035	4.8792610591155405	10.06381425878594	3.822519533515476	3.37921923063835
4.997752505658192	7.186684731602774	4.931732148816207	10.109842889431127	3.8430881435668	3.4061533101843153
5.075120774251729	7.292508807425956	4.980755531730798	10.156134921968018	3.862521551417264	3.433470265206304
5.153234463812093	7.3982454659839565	5.025633398992931	10.202103693393134	3.879376029364016	3.4611998177917975
5.231857111082245	7.503934173558011	5.066637092621844	10.248850105636475	3.8934658704571623	3.4906048049486076
5.31103931189165	7.610611984690262	5.105110562329894	10.296436762135082	3.9054575220880547	3.5209930101150917
5.391525414059552	7.716611016153764	5.140799761412621	10.344297676825727	3.914638150091351	3.5510675679901365
5.471408866788698	7.822515049854887	5.175280745116967	10.391818854447587	3.9206970851295653	3.579901792437235
5.550633542966078	7.928503394771966	5.208520201370998	10.437720610209382	3.9245365551930123	3.606569058086801
5.629106540856382	8.03466607457395	5.240391697825916	10.485259799308619	3.9257964872761044	3.6321926750567353
5.7081044702588635	8.14170303237077	5.270037648817953	10.534613760422207	3.923237530806698	3.6565192431817706
5.787508378504166	8.251095736985246	5.2979072469646225	10.585565584131679	3.9167259526880263	3.679914328500525
5.867577745938255	8.361635581094077	5.324461432611662	10.638183022104656	3.9068882338494086	3.7031018623989627
5.948941702630438	8.473071106211684	5.350150408352841	10.692370747072266	3.89485534276054	3.724795423288121
6.031190311223458	8.586786058997793	5.375397954447335	10.746026779703922	3.8794153013028514	3.744110413508097
6.114429239665096	8.702707718620157	5.400041146667941	10.799558092209395	3.8601492471709324	3.761627003056313
6.196983188813629	8.821715980110787	5.423727149498104	10.854568167075044	3.83833527993224	3.7774882298294212
6.28163922468569	8.942811411410378	5.4461084740347045	10.910629347384747	3.8148998450043057	3.791793746871349
6.3675496273359675	9.065271218745133	5.467975601693517	10.968833410278105	3.7900928922087997	3.806366903782558
6.454286726248546	9.189725311842633	5.490293897763136	11.027806497091921	3.763684205842937	3.82098939345362
6.541354615301567	9.315414134382715	5.51242121079935	11.087221307744612	3.7355733579047143	3.835221973521972
6.62868916451105	9.441269467681744	5.534788044190468	11.146423933024604	3.7051753553974818	3.8494153354571767
6.715154268188187	9.566612217219703	5.557644359137984	11.206151565864264	3.6729393259238168	3.863213527345836
6.800722742807888	9.691456047949979	5.579883091318616	11.267155923984184	3.6397386291146527	3.8762216489820926
6.8866570997400816	9.815130057293619	5.600502514441758	11.329401360242883	3.606830967885668	3.88880911206107
6.972823776041167	9.936485815802502	5.620305296064776	11.39223262130941	3.573620926951936	3.901698885163086
7.058925239661036	10.054881977309716	5.639927980409164	11.453645353907563	3.5406575847552597	3.91510715286897
7.1440298245516995	10.170411970418913	5.659134151929063	11.513967357456218	3.5070285042021605	3.929766371509253
7.228528263179365	10.282799733251704	5.676352710068984	11.574019614673686	3.4724647489676546	3.9451188952019995
7.312705791699666	10.392664237439899	5.69165849152142	11.632911067390285	3.4379172619639844	3.961353383701586
7.397191902515153	10.50098450180519	5.705269947071444	11.691740959792739	3.4033191043470405	3.9781255245887404
7.481535407379407	10.6081598435917	5.716670369409451	11.750157262532746	3.3692480559042663	3.9944711928082404
7.566028100362385	10.714545640447751	5.72484911150989	11.806143501121458	3.335672362257704	4.010806184108626
7.650641351474705	10.82102830390266	5.731750142311937	11.858710906142756	3.30241194876263	4.028251609518942
7.73383685781781	10.9264123014398	5.737915401775355	11.907833324692287	3.269970204065612	4.046775253912759
7.816181074192937	11.031500559595122	5.742412218155093	11.954459841668736	3.239413957830463	4.065960670608759
7.898283881690433	11.135823037252326	5.744806197396327	12.000542820135157	3.2104427688560513	4.086096239003906
7.979083043609982	11.238343700600968	5.746705584459879	12.046258946398254	3.183444076209643	4.1068732547279545
8.058781414761995	11.340605916938923	5.750193815307498	12.091381055475027	3.1587028994302537	4.127432419411131
8.13773081934918	11.443967705601814	5.754005365319712	12.136652967286661	3.136603230759057	4.147362925580706
8.215698978000228	11.54710793950006	5.759071358547668	12.181015411236249	3.117570746748927	4.167884011690548
8.293677252217329	11.64986569046074	5.766932997641688	12.22529830626191	3.0999585468684208	4.189766717793089
8.37221042355125	11.75232998159171	5.777103899391745	12.272043914688215	3.085080670882864	4.212409552284783
8.450761718436073	11.852134552606687	5.788665306433605	12.322262628406124	3.0721565779281215	4.235429933870908
8.530064736903054	11.949938560900362	5.802317849762985	12.375266288465552	3.0609893591387585	4.258596125458509
8.609752515015641	12.04696729261044	5.817973661705497	12.430128984642058	3.0509312846060057	4.281231476693818
8.690001296398492	12.143034769448112	5.835988446498976	12.485953868581408	3.0425833460388363	4.303246833843972
8.771138135148222	12.239786134617658	5.856096585498203	12.542657845026891	3.0363812112569017	4.323778828673728
8.852546008597598	12.337077754405575	5.877771565832549	12.599026958388215	3.0326582021536943	4.3442160365816465
8.93358542603659	12.434076453133759	5.901095625141987	12.655532755015997	3.0300197036309	4.364979955718225
9.01408310979064	12.531571130524036	5.926544653141773	12.712135636199706	3.0284019746528177	4.3843099984457305
9.093127963678752	12.629365252401778	5.953529169719395	12.767963558679961	3.02860273351788	4.401883550122144
9.169581294754382	12.725170859120665	5.98341309499567	12.82165912196245	3.030212180701529	4.418614134513545
9.243183754480455	12.818713226771942	6.017219412807986	12.872537392125006	3.0357283972550526	4.433972822158861
9.31320071755905	12.909887826463683	6.053490844999027	12.921728090161974	3.044898027225425	4.447102689830863
9.379891461194648	12.99686509623456	6.092541761899139	12.970536367046394	3.058632201678408	4.459459828901279
9.442978410950184	13.081005955405557	6.135008747695424	13.018783055970998	3.0768145633259065	4.470878563255421
9.502716882876518	13.16208447726319	6.179961809400443	13.066573556539655	3.099694479512825	4.482171775782508
9.559532061700342	13.238586974514247	6.226999438080334	13.115823776614178	3.1266379779168068	4.492774158143857
9.613219952056252	13.30850105906167	6.276829003888329	13.165783427922928	3.15799603612841	4.5025412560426075
9.662213374203075	13.371734159144198	6.32905621254005	13.216954209098029	3.19279692775037	4.511910856640929
9.708040705142325	13.430042704159604	6.382569107736444	13.26979209687725	3.2314084644011323	4.521559296703396
9.751331388510664	13.484930075542641	6.436739355882863	13.3233538228335	3.2722545981610316	4.531469845230025
9.79207204074978	13.536933130763055	6.491701462006846	13.377801350539832	3.3135293014017924	4.542515447978642
9.830656277379088	13.584627118853007	6.549107212498205	13.433871763701935	3.356192052638335	4.554442175185127
9.867024597319267	13.627961690149077	6.608432208214139	13.490509383413583	3.399752945250722	4.567022998202009
9.901376571291843	13.665587164939136	6.66831749477198	13.547589696300188	3.4441782133314844	4.5802518958454606
9.931761381868323	13.698605283423705	6.728809114524418	13.604807415968107	3.48799531913204	4.594294076185431
9.958992788610123	13.728860978083013	6.789318782537945	13.659825076032785	3.53060151117948	4.607273329568347
9.984395546679188	13.757200279651936	6.848977350713095	13.711606118283608	3.573543369349647	4.618880750867784
10.009082612979727	13.782590243213088	6.908198485799064	13.760304883705542	3.6183698828088184	4.630538953994314
10.032157936643294	13.80386057604719	6.96736289683882	13.805602892545897	3.664066946841296	4.642067537917502
10.05441363485064	13.82209910754893	7.025338114357894	13.847576449234587	3.711252704594306	4.653384145812216
10.076782736514884	13.838797535311471	7.081317522488598	13.885066391316201	3.757504933434031	4.663982935381398
10.098899679161194	13.854664980915375	7.134113353318808	13.91807531461828	3.801220430319619	4.674374395331705
10.12085153905674	13.870461088552215	7.184739615861521	13.946752514540592	3.841406991028443	4.68470098430365
10.142749894570219	13.886991598072177	7.232410959512275	13.970867082426794	3.877070602061242	4.695134245654246
10.165211357926637	13.90221592644611	7.27573887208622	13.991037976982549	3.9089423625834856	4.704979317810412
10.18757075413802	13.915321080614472	7.31693101094589	14.008562549239032	3.9378137084960154	4.71601994492804
10.208946616382374	13.924731710443783	7.3563836572211425	14.023969885587876	3.9614437752773677	4.727499702147033
10.23015457438603	13.930058037293039	7.393739470716974	14.03643229733063	3.9797677882158666	4.738763038346581
10.251605078517393	13.931363586429821	7.430071309504887	14.04676226606945	3.9934966181633773	4.749919969268045
10.2720542452938	13.92796293302152	7.466538780931566	14.057083325548202	4.0028998107738705	4.76044331344023
10.28980294366954	13.918529575317104	7.502972903963785	14.06751908549679	4.010441426706793	4.771034342772155
10.30637903604396	13.903480019524698	7.539626696456696	14.077221570149634	4.0168377062386424	4.7812794094961975
10.321102963305043	13.883029073650384	7.575991182002434	14.086045019478425	4.024016003329761	4.790016785213039
10.334001893483839	13.857498610253439	7.6130525850746835	14.095342098123947	4.03179784864781	4.796844890165424
10.346702026571519	13.828111837892726	7.651694802154289	14.104188361965235	4.039852059405331	4.802632625759455
10.359878052714919	13.793506902387984	7.6897229981999615	14.111493376284473	4.046039460370383	4.807574464678283
10.37367978295937	13.753815413521323	7.727367556369062	14.11821607716303	4.049858732183023	4.812625783228683
10.38610389198698	13.710547059053482	7.764592890655518	14.12521547875687	4.050568956890903	4.817097260854872
10.397455703065193	13.664509070609979	7.799709856036902	14.131460497654754	4.050405375054218	4.820725173527991
10.408488030885724	13.615482225442555	7.831781067500954	14.134862297250239	4.049345552271677	4.8237931706948345
10.420633244489817	13.564261876201282	7.861724887222778	14.136012011647619	4.047377850826044	4.825983250022872
10.432138051053467	13.510133913342106	7.890334510721992	14.13590676162904	4.0439402520869745	4.8282314893794265
10.443336875511084	13.452366715393227	7.917781222274808	14.133758570335532	4.038067097938005	4.8323278247309736
10.454574726455153	13.39115635980866	7.943934177996443	14.129063213173403	4.0308113066565205	4.837644693667414
10.46482845971999	13.326991304277529	7.969552523780534	14.123722712812878	4.023072357367933	4.84441957823561
10.472808900503674	13.260571661261062	7.995222538882148	14.11897843008077	4.017419615569271	4.850535301362966
10.47886248919866	13.192626329503675	8.021787613759619	14.115114215575883	4.016070460189455	4.855287972835434
10.484734285091537	13.12173544852313	8.04845922094461	14.112361775524308	4.0187605730618445	4.858961339311502
10.489812618382551	13.047985272414873	8.075920830430798	14.11203362360299	4.023600614273597	4.86226021718855
10.495884296861075	12.972773004332232	8.104429998362042	14.114702688796143	4.030000012205581	4.864880346266698
10.502767975038328	12.896613383340718	8.132734712472843	14.120243763645343	4.036672932102246	4.866128218055294
10.511808775804026	12.82026979150087	8.160631101838986	14.127130533472027	4.043854073377164	4.865899869223659
10.522966026467184	12.744880113140026	8.187254724735599	14.135046722253978	4.051341539415036	4.863073971202482
10.536253679777529	12.669671676602933	8.211945250771727	14.143558223802515	4.058014002388414	4.858785793461285
10.55192962317612	12.59368309181028	8.234203253361967	14.152120637263257	4.06340425090352	4.852518146794274
10.570741111423072	12.518254520068554	8.25366217485645	14.160016364901516	4.066233139495426	4.844624296624962
10.592935440601384	12.445187580591343	8.269104716881902	14.165689252305372	4.064593522773389	4.835168164169932
10.617651565039042	12.375130436101179	8.281181073388558	14.168268533940843	4.059849714250052	4.823810785751737
10.644307952614735	12.3060878080715	8.291550404031472	14.166887890536131	4.051835428843596	4.810165106324198
10.671044474939631	12.237393139198085	8.299726368646668	14.163857934943612	4.041764666656963	4.795126898936967
10.697642223903348	12.168796650133796	8.305827475404143	14.159798997884673	4.0303833989874365	4.779739160511521
10.723975975972548	12.100649165849848	8.308625781215143	14.154260654081952	4.018364819010127	4.76466869210369
10.75104753177941	12.032775401216425	8.309234613843913	14.148739235394943	4.00582773438749	4.749576798901009
10.778985672230817	11.965986258633013	8.308282855283194	14.142894909107376	3.9927480216976607	4.734269339073193
10.808002151372493	11.899779325059967	8.305279649238946	14.135616764638918	3.9798574562135838	4.718123058568759
10.837173785747284	11.833514053416605	8.301219375150103	14.127785160839824	3.969051363926236	4.70239902269732
10.864767204178628	11.767320770348102	8.29607599834166	14.12146893084222	3.9608265683490953	4.6877024488325185
10.890823771622909	11.703268590247578	8.289212438265544	14.118302232010578	3.9539210448867004	4.673977213866468
10.915971592447862	11.642062359570161	8.279517865323923	14.118577224772023	3.9488263603908687	4.660667636173168
10.94019425804702	11.583077234897933	8.269124614569368	14.12057464165402	3.94473789504394	4.647578318275381
10.963195763692694	11.525712899596614	8.259950916127128	14.125450464774948	3.9433473676028137	4.635240670109542
10.984404748345797	11.469967692088604	8.252842089949668	14.133599715271089	3.9448074930880606	4.623342654509585
11.003100738687035	11.416058781183393	8.246510228903626	14.14404185562966	3.950469787764298	4.611477522245175
11.019332342777886	11.36468590496759	8.24310238175473	14.157932687778201	3.962773438514068	4.598732713550869
11.033159717472325	11.317995666015918	8.244147030124246	14.176754348019696	3.9825221289908956	4.586555974674224
11.045808603867599	11.275306843732874	8.247432905956376	14.199675064417704	4.005444960760508	4.574430825829005
11.057802428681745	11.235612046311868	8.253763479798474	14.226037841491317	4.0326335953175505	4.56244671332108
11.06854811548211	11.197912285349986	8.263789145501345	14.255079353104044	4.063587095182942	4.550327034404346
11.077825288523345	11.162490098369807	8.276683373364142	14.287134984796769	4.097897474536687	4.538856185374088
11.087145177433735	11.129960875346558	8.290609272650466	14.322247276147769	4.1354811414934405	4.528031466182522
11.097950897390817	11.100983833996027	8.3038114241565	14.358951011169768	4.174408225686353	4.5170676682315465
11.110464483139465	11.07590044132649	8.316451436261358	14.397339048493253	4.213504863356576	4.506429945524479
11.12417030695226	11.054554197051756	8.328590904124317	14.438408330510303	4.251348686586128	4.497235585118754
11.138455807583517	11.03613579301397	8.338679122314888	14.479104820175532	4.285875367951909	4.490696047541378
11.152559703252681	11.019644820154062	8.345550245922526	14.518979741652746	4.3159614957064925	4.485296349188194
11.164956600207342	11.006611792711388	8.351775461283712	14.559263600418639	4.346203879338159	4.480694041709008
11.175440342744325	10.996257171847567	8.356694640941399	14.599570568472977	4.3770786921853695	4.4771364533812115
11.185864155517029	10.98799698817738	8.359804752183223	14.640057473385966	4.409364870158406	4.474507127071585
11.194514700915294	10.98098919960645	8.361678663326373	14.681003071515342	4.4428186962892715	4.471531869773617
11.199990743803982	10.975501070327939	8.364042493047823	14.722645047653552	4.475789432614595	4.467679544230262
11.201165043635347	10.97205357304253	8.366556122049838	14.765617480427414	4.508096148873903	4.463148311051363
11.198529625951485	10.970990658458964	8.369465116585774	14.810296860171775	4.539830921392064	4.4566184569377
11.192802860274949	10.971087148357734	8.372916782564097	14.856413944806846	4.570451346420534	4.446981539419983
11.183809760827527	10.971898215248393	8.375582473311155	14.905615047979085	4.600193167571308	4.434430936747226
11.171200453239852	10.972550470472287	8.376622322887625	14.957251018691679	4.628879000358187	4.419707915369232
11.156582218038043	10.971635744802665	8.37508381722272	15.01054338542005	4.654575430972208	4.403035809910324
11.141053075071186	10.970373623851831	8.371577283875538	15.06502128712725	4.676987060759176	4.3843945672976545
11.1229164837449	10.968312134519298	8.367653379146361	15.118912961328348	4.695953427608665	4.365242640816533
11.104652255198946	10.965755127800204	8.363599040640613	15.170785895621671	4.710909688693164	4.346293735700075
11.085064889781654	10.962748377519368	8.358577492961455	15.218601792613114	4.72413916581317	4.328033348607749
11.064514705130456	10.958401497963846	8.35364286250244	15.262257150772548	4.735695972123794	4.311441317514366
11.043036290310818	10.952540870294255	8.349093436125973	15.301530259854966	4.745872536580038	4.297203228538962
11.020449818506984	10.945759997897344	8.345532334716166	15.33712500985071	4.75467339498057	4.2853570101379495
10.997305973880163	10.93781457527206	8.344625141673005	15.369841933955575	4.763147464610957	4.275187309219991
10.974420988357041	10.929347179345136	8.347671177901448	15.399383846094368	4.769260847432503	4.2663671358637965
10.95100106374897	10.919890596272177	8.354881788083972	15.424600620957786	4.773503876960031	4.260460553339859
10.92582952130565	10.909287882414445	8.366727081447939	15.445805867334661	4.776728248858116	4.257274605087953
10.900119921561508	10.897497324659383	8.381773811517638	15.464242839509689	4.779066983312167	4.256770792243986
10.874160429177433	10.885006780758193	8.399224506560959	15.481026569669519	4.781807063905901	4.258882328930454
10.851040323758781	10.871382726178238	8.419122794707349	15.496946191354432	4.785425451138841	4.263291323234206
10.832048890879065	10.855564245327155	8.440818028360445	15.51168740941841	4.789690434659153	4.268556131398888
10.816691409663166	10.837603399219406	8.463337329359865	15.525487752037069	4.794161040030313	4.274192215206896
10.802633131403258	10.818954532702543	8.48700126886314	15.53788121708683	4.7994736827558935	4.280696311118944
10.789769872458375	10.799955108902772	8.512333847232684	15.54876436927814	4.8044831987696215	4.2880174468935595
10.77831194753908	10.779954475081984	8.538962851316068	15.559437797467856	4.809532444670673	4.297822169334363
10.768770621640652	10.759285849692079	8.566006604603718	15.569902371668373	4.81347996123027	4.309563200230225
10.762567931626993	10.735957539994294	8.593847056323352	15.57955364118582	4.814795407514639	4.323299379012347
10.759518118645401	10.709323308869637	8.623276598192925	15.587163812445143	4.813570967566553	4.338378412152611
10.758819353938247	10.679836239061096	8.65508126477404	15.59348410508852	4.810919983652526	4.354541041826078
10.759223170531163	10.648288940514897	8.688424054768523	15.59936954348051	4.807361932695837	4.370916057658888
10.759450685009512	10.615458361494278	8.722244821039416	15.604067832396101	4.804322123976637	4.387842343820104
10.76010203423083	10.580402730052958	8.756104844122147	15.607476884327628	4.802513444505756	4.405619764397006
10.76276759088577	10.542155873584628	8.789026836119067	15.609862511474873	4.800315405661881	4.424469668551799
10.766676217632805	10.50080633138042	8.819246669641002	15.610434515301224	4.797386890148808	4.444664542087768
10.771446211592023	10.45704661918798	8.847645717517567	15.60768935834751	4.795874217486529	4.4632917297241645
10.77620264269845	10.411561299880624	8.875509756330889	15.601988355338152	4.8006768210070145	4.479505388104433
10.780180771912864	10.366538362293346	8.901057645537138	15.59435019659523	4.812528187764794	4.493578871457232
10.783231061999677	10.323148884732634	8.924159772264947	15.58481406937699	4.832159427098005	4.5056958013646735
10.784996472970773	10.281606880138604	8.943917566418897	15.572212423907688	4.855745082866923	4.516633945619495
10.78365755156067	10.24188395308182	8.961602208017926	15.55621958796388	4.881813973734241	4.526833532552767
10.777840690403705	10.204533533681438	8.978934089057194	15.538339569796554	4.910809951663606	4.536066669224483
10.76733382588101	10.169606662558824	8.996374778160504	15.519387855541828	4.942947196767779	4.544621024758412
10.753402175359257	10.136235876320645	9.013718905638143	15.498540241341255	4.978327450635923	4.551724363020494
10.73654852126508	10.10423309247866	9.031094334398354	15.4776157083937	5.0183637530701315	4.556877541460293
10.716752254929764	10.073228074835855	9.04805287883476	15.457922260486535	5.062660094379802	4.56158423851563
10.694758931745062	10.043184511405679	9.062811900414973	15.439027328686429	5.107087446994673	4.566074772994511
10.671221797405861	10.014323127607353	9.075600920046952	15.420273720454365	5.150660273558833	4.569707740755524
10.645540577309006	9.985620878013503	9.085704318275223	15.402463944590794	5.192688089343056	4.5736662807944075
10.617622333492506	9.956726615602438	9.094187434832751	15.384772331148518	5.23475545681954	4.5793656066805575
10.589189210220884	9.927157927903721	9.100831703701832	15.367142816015631	5.277882204973406	4.587249314535148
10.5632855809315	9.896695088563474	9.105175895591298	15.349123373217424	5.321810198162293	4.597118769739064
10.538863013051635	9.864650712257824	9.106434079113628	15.329985262309467	5.365612523160707	4.609176978191326
10.515364667591975	9.832796455766081	9.10536410248023	15.30973798050672	5.4103082046768005	4.623361239139471
10.49327044232377	9.801839521449969	9.103551435322679	15.287407047383871	5.454584077117239	4.63876998049744
10.472478339022677	9.77173874218342	9.10196482915535	15.262335584953604	5.496865155475436	4.65510216258311
10.45251855754793	9.742477113604055	9.101128203267903	15.234531799040287	5.5359659098813	4.672731669843109
10.432424601068927	9.712890866392435	9.100594814714517	15.203959562526196	5.571480524004761	4.6913496970888655
10.413529573531987	9.6849757552123	9.100132849504199	15.171552022406447	5.604238833182638	4.7089634812093975
10.39637945261882	9.65970672407857	9.098189847143505	15.139369911937072	5.634114241459626	4.724334764834385
10.379803612023393	9.63669935519973	9.094008616601524	15.1090824706535	5.660893644622406	4.737406756752098
10.362586586455741	9.616435832507921	9.088131103758082	15.080916257716744	5.684730449706311	4.747370047569572
10.344763276197513	9.598623033018207	9.081558387111375	15.054627879341425	5.707201958489138	4.753755369766216
10.326649550321875	9.58206211475134	9.073703000288965	15.030141892979229	5.72794610428898	4.757416061944674
10.307444642208932	9.566527813224894	9.06260067409959	15.006897258076412	5.745412013073817	4.758544640207502
10.287376409859776	9.552756305106518	9.047204821565384	14.985920908927056	5.762430113442877	4.757713886665695
10.266889651185464	9.542179370848157	9.028815760682784	14.969331681364096	5.7799305509748615	4.754297902952098
10.246615303415716	9.534725436092264	9.00810308402958	14.957573217277313	5.7975666500263285	4.748326092162844
10.225495598162695	9.528864027934604	8.986083149221768	14.950066131395543	5.813582857137336	4.740225436321532
10.202348514812794	9.523259801980746	8.96410911840984	14.945650383760388	5.829043489904419	4.728858071391187
10.176528015605925	9.517416866615097	8.942582040474152	14.942394176052717	5.842508096836148	4.714394446789876
10.146846879966608	9.511174536976077	8.920926520006232	14.940980096372657	5.853827857506533	4.699123312407076
10.113534546157688	9.505889509339953	8.898996077413114	14.941734296527084	5.862236583472764	4.683043582870166
10.077745532239188	9.5014895865634	8.875344415497512	14.945195336667382	5.869106649564003	4.666501746404542
10.040199369562867	9.497984735116814	8.849728552814986	14.952092530457138	5.876002039208487	4.649450962707244
10.000537470496992	9.494479354060847	8.822424289084466	14.961479204433957	5.883175727961295	4.630638853993693
9.958809013357623	9.488791304460493	8.793255364505113	14.972496080000655	5.8912106422703285	4.610219413154104
9.915381889012464	9.482018820396876	8.762388140696364	14.984865920486186	5.902948082823129	4.58792717298276
9.87012426670344	9.476123331412431	8.728336544479907	14.99887516383784	5.919620199362717	4.56384683730351
9.823617695261722	9.471502484875897	8.689486425256652	15.01410730719334	5.939598748801473	4.539213852358679
9.776855234118045	9.467734880069564	8.646446833069737	15.030850536358564	5.961980162943443	4.514469754180901
9.73067898726113	9.463776925268867	8.600092861454607	15.047851275795855	5.983725399170582	4.488241734403572
9.685344439031915	9.458874936218516	8.55192082663851	15.06545159388541	6.004327735441596	4.460993563829425
9.640673104964232	9.452612691287502	8.503673123154588	15.082352278615785	6.024270228031728	4.432336285074319
9.59662108860455	9.445405094558435	8.457207684338128	15.09846213930573	6.043933497332284	4.404123319094997
9.554003073826399	9.437142402914041	8.412326316793031	15.113973965747103	6.060074024785951	4.377439073271446
9.511289811866792	9.42853944911637	8.368282403554568	15.129297672801743	6.070970076064145	4.351824729931513
9.469288239122413	9.418575107485983	8.325470505658183	15.143640916280296	6.074354560180328	4.3271410657169165
9.428532462405256	9.406239047716301	8.2844295591214	15.157616054285421	6.070486113344204	4.3037805980105786
9.390423582538864	9.391964206035226	8.246885190577576	15.170743415214377	6.062657150054104	4.280035376888559
9.355799632630555	9.376644591307395	8.21213749111009	15.183613220289297	6.052451773781108	4.25591658636717
9.326194780304997	9.359906721896639	8.179198388451585	15.196525523827855	6.040458028362141	4.231405252004703
9.300875650175275	9.341719921490334	8.146561952683173	15.209425554808409	6.026647878289787	4.2057213825838256
9.278314501231943	9.322792647665018	8.114948047439531	15.222978598004673	6.011376428420459	4.179607669474857
9.258517224956242	9.30273427731272	8.08352815919917	15.236670883602304	5.995007074304688	4.152033674944188
9.241879046336173	9.282576504897447	8.051859611278791	15.24951958389357	5.9798158141973445	4.12170138979321
9.229540303199107	9.262854507882688	8.020863675815379	15.261342417507635	5.967747673980841	4.089743817817051
9.221085878582365	9.244551936657782	7.9907665727480826	15.273505229989784	5.960131150519203	4.057344302765763
9.215700137608343	9.22683337944827	7.96265331173298	15.285175367779974	5.95650000972596	4.02351153385888
9.212958140496383	9.208487960458923	7.936078471151994	15.297156843566755	5.953908884076147	3.988174145174463
9.211560316229564	9.188898055235406	7.909656632980942	15.309250225464332	5.95318598706141	3.9508479259771687
9.208193366150057	9.16871927216676	7.883702228430826	15.32108177461034	5.9555398310555905	3.9117952811260475
9.204023900103572	9.149196899251042	7.859080322857812	15.33333456082569	5.962000851622741	3.871996878668752
9.199502711394835	9.131542657545832	7.835530848372102	15.346535270273606	5.971407299581692	3.832304504637516
9.195574875671213	9.115615620500211	7.8126193286264005	15.359868536327122	5.9824818175222925	3.794314581261826
9.192276421265046	9.10052346135153	7.79045784796523	15.373669980801608	5.994862631998844	3.759495575463035
9.190311790308012	9.085113709122703	7.768670198061978	15.38729543612108	6.008736756267981	3.727397539993552
9.18805505528819	9.06885562316119	7.746475095336278	15.401396032496704	6.023150173095906	3.69771300250072
9.185900334282152	9.051934884618863	7.7237721096834395	15.416327687064939	6.037274583913394	3.6718594098126824
9.183217961656267	9.034050243931803	7.700976383909184	15.432039498427594	6.0533040479319595	3.6502393092675445
9.1824489176568	9.016293068331255	7.679426087040772	15.447475838821015	6.070731827022881	3.6321517948808495
9.185240643335451	8.998999576065735	7.658514202480021	15.46238274150974	6.090513609833894	3.618830171821493
9.191213390195996	8.981983893039068	7.63681506568706	15.475743072262375	6.111909782501732	3.6094282725935862
9.199575779901084	8.964126213468079	7.614074683546354	15.487394489333763	6.135790416302481	3.601418856108446
9.21061570740716	8.946244956998955	7.591241500813481	15.498855510168616	6.164824733928768	3.595439997107553
9.223995270766245	8.929053457543668	7.568696968666695	15.509772306263494	6.198266220521909	3.591872077927877
9.239787594722031	8.91313033091963	7.545966420567244	15.519307169321237	6.235940461231981	3.5912986704252807
9.258930600075193	8.899057419789683	7.523594359159991	15.525617203844662	6.278892568639896	3.5937166073218494
9.281890540861765	8.888448225509858	7.501847520737376	15.52837715998191	6.32926678419788	3.5980510939911823
9.308857344207333	8.883677082858572	7.480593474931006	15.529218585987211	6.385493298712944	3.6058006647062277
9.337959080539198	8.885360170715005	7.460774780722228	15.529969706232304	6.447690345038311	3.61656059028492
9.36991140888536	8.892957998080876	7.44263722622014	15.529825184062876	6.515448555183441	3.627289210402887
9.406019185632944	8.90534232677522	7.426830565287938	15.52889682875647	6.588528480159652	3.6383537790688942
9.446260441505533	8.920920373327506	7.413164163956944	15.526283289568179	6.664684128856488	3.649886590746964
9.489816635474126	8.938396008149097	7.400480543231237	15.520580828360329	6.74279168702614	3.661401600535321
9.537444697754198	8.957583489136622	7.3883964485222915	15.513267727962997	6.8226744715718715	3.6716048483284895
9.588998955757495	8.978907870264097	7.377006240676969	15.505072557882299	6.90326356959508	3.6794104912415975
9.643564599115651	9.000432847123117	7.365878546771835	15.49696045293012	6.981554381596968	3.685431697033539
9.700558512004175	9.01965498951834	7.353481562224838	15.488951189378298	7.055038048515406	3.6902248181325605
9.759358254173707	9.035425220046793	7.339831562962844	15.479756025467694	7.12381106453667	3.6928060672332608
9.819305294316878	9.047614245603256	7.3234735495967405	15.468265930610876	7.187519371702296	3.6946438936063335
9.878770844114	9.057257044656719	7.304748096795794	15.456953700175463	7.246740601201298	3.6976795977862635
9.938501377689015	9.065034653810354	7.2838836664745905	15.44470098912248	7.301914087892268	3.700212033831064
9.998156445956894	9.072693199955577	7.262230310307756	15.432173568846242	7.355743331569401	3.7020194466743743
10.057681063687177	9.080286786749848	7.240526891113974	15.420935148185196	7.407986395616933	3.7016653969313547
10.115319271727365	9.087921326841995	7.217326947541304	15.410312481836973	7.459109047186249	3.7006216520333264
10.171795934783715	9.0948917230572	7.19196480462229	15.400582896955859	7.508789523701964	3.6995324087265264
10.228127700434719	9.102490008947427	7.165571138392069	15.392168405145553	7.559076509387034	3.697750136563055
10.284388258303624	9.111774415260124	7.1390413231277545	15.38468645797031	7.611383661596902	3.695527876118189
10.340152528283777	9.121273599245745	7.111788763392056	15.379598522545788	7.666403810191421	3.693815187860653
10.395031168377361	9.129823620097396	7.0841152508436895	15.376010954777085	7.724059212273207	3.6913519991262347
10.448944720236163	9.13743110237261	7.056141432910003	15.372612308342966	7.783415028044424	3.6879603961904186
10.501008078531411	9.144464276447994	7.027907480407954	15.371170764509609	7.844754010932922	3.685320292962921
10.552744748386296	9.149609999095125	6.997802460768695	15.372768503906807	7.9071010998677655	3.6841166760559108
10.60315932531602	9.15298893382738	6.965701649284228	15.377097527225146	7.967710031228673	3.6845672440746635
10.651699383492401	9.154491232614307	6.933703437684515	15.384672763921191	8.024982006509969	3.6874412865416457
10.696928959499166	9.154230973770604	6.902767588632239	15.394847922722937	8.078899405477777	3.6929646653441526
10.737732685938859	9.150644294873503	6.872358975094739	15.406280370826845	8.128290685864537	3.7003123020318656
10.775193888656355	9.143975666264009	6.8425385190272054	15.419233507813976	8.17183894799923	3.708700535636889
10.810574400941682	9.136315649924674	6.813576793170396	15.433303198360473	8.210749075903633	3.7175735382591966
10.845941020542538	9.128679584249673	6.787734133391381	15.449337585441443	8.245577614656938	3.72834594471501
10.882813947830599	9.120183689485554	6.764967590567542	15.467485713793863	8.276747210128162	3.7407382357796912
10.920223395238562	9.11039947143623	6.745088402134376	15.48707237246206	8.303061985805229	3.753978210657699
10.957242700085494	9.098885885671903	6.727077670222562	15.508093659399089	8.323274553967178	3.7667974972162614
10.993536009643877	9.085118942497367	6.711499653324227	15.530820171764343	8.34108558727673	3.7780530070125837
11.030129596842203	9.06967820693105	6.697508875991286	15.554088988355781	8.359643656703879	3.7854967428030952
11.067303001179425	9.052630532111143	6.685099758820491	15.579412609858418	8.38062040371624	3.78862265998777
11.106805884015943	9.036423530385125	6.6746250708065755	15.606430326319018	8.404074792691723	3.7890537082752
11.147762437567636	9.020785245697052	6.666601432619818	15.634400601698436	8.430463601288558	3.7871536231649574
11.18960412409929	9.004353530513404	6.660738555295066	15.662377164255547	8.45725961792774	3.7833816027654157
11.230593138077287	8.985568812788612	6.6554823171713435	15.690788958070936	8.482997095188216	3.777751786223935
11.27035435172726	8.963663641990975	6.650144155354113	15.719890598499063	8.505827020838582	3.769636142947183
11.31008597326994	8.938760291092494	6.64513792208858	15.749876784236964	8.524629880020164	3.7594581118373718
11.34938198953852	8.911958165291022	6.641344365877284	15.779699920985813	8.539508764748184	3.750066766784681
11.387864662923942	8.88320007206421	6.638448715242632	15.809567304891592	8.548797954561692	3.7407958830629267
11.42646200605414	8.850615379885046	6.636520153069993	15.840667410217595	8.552478783944766	3.731632843083142
11.46376675912211	8.813846786164426	6.635461629391784	15.87161183571931	8.550034777650346	3.722623561255843
11.498957492830323	8.77093221451579	6.633520538590883	15.902984264102653	8.541521296374464	3.7128619144389865
11.532707463789514	8.721191618809671	6.629352778452221	15.935191812925822	8.526829023647878	3.70208166858841
11.56474109049381	8.663941016560223	6.623147991006939	15.966974170112039	8.506767340096097	3.6897958524056085
11.596010405616113	8.599984278050615	6.6140540611034275	15.997559128504275	8.482599381310054	3.676057044031756
11.625389073623223	8.531348652273289	6.602782597757792	16.027887076574753	8.455707719572855	3.662501672217443
11.651844953232205	8.457910290051027	6.589557863392252	16.05737581357789	8.426906488586791	3.6498298177457293
11.675874534384166	8.380800851942222	6.5757138671144215	16.085697665871265	8.397271502332778	3.636860592612565
11.697120234836431	8.301781798076442	6.562127894113218	16.112714272336692	8.366225466454454	3.6252422786674456
11.713999603200904	8.222914519146787	6.549532214523638	16.138323842136476	8.332098372941596	3.6157070808873506
11.727473368892209	8.145472170848512	6.537953172582635	16.16340283828245	8.296274884130938	3.6076528088907867
11.737861211798169	8.07121834611692	6.528467675987706	16.188124896830185	8.260009449979732	3.6015114866570164
11.74487402527491	8.001136239093912	6.523054551319965	16.212656115260465	8.224262604335088	3.597630865916548
11.750223271239797	7.936341169346283	6.523064603897231	16.237364582631095	8.19041255842245	3.595780289931214
11.75555058396851	7.877289724358309	6.529568079732113	16.2626123890981	8.158253731203102	3.594880608319121
11.761409837444994	7.823015897123219	6.540919329517543	16.28626842483383	8.129361921360157	3.5937240620809963
11.765303966286893	7.773450393964693	6.557345779599567	16.309646441843597	8.104491127920813	3.5925299978969916
11.768050229080734	7.7280214692236715	6.576888278260148	16.334332541248433	8.082095793344436	3.5911541343728084
11.770904861814849	7.685866776357686	6.59808906470599	16.359159816262682	8.062350127047353	3.5889372702371904
11.774432364484461	7.645999794625258	6.621377687300887	16.38398942209999	8.046793127635452	3.585191001269795
11.778973057805896	7.608180734314585	6.6463777923434435	16.407668098076584	8.035114792678804	3.5808771482171102
11.78372333599779	7.571501803967481	6.6719722169749	16.43028520540663	8.027159718517783	3.5767890778217275
11.788497485292623	7.5341891297391035	6.696656728282063	16.452201284699424	8.020896104475609	3.572900804916886
11.792764555663942	7.4968179724948385	6.71987338874208	16.473427640798942	8.012749510981001	3.569909288715214
11.794999476985968	7.459213138980285	6.74153387870316	16.49449084294995	8.002104812724857	3.568441548939984
11.794765657049972	7.420828907294435	6.762904413120867	16.516672863409976	7.987502924571293	3.568144388432503
11.79394077398529	7.382072168998247	6.783565029196507	16.537894116440075	7.96834670978918	3.568602474184878
11.791050532368594	7.344041618868317	6.805058228712048	16.556482765880453	7.945396503287235	3.569621793190919
11.787967710640872	7.30640930339567	6.828554440568169	16.57253388908842	7.920127644893051	3.571717701186354
11.784969779321662	7.268929390920756	6.852785292350208	16.585564445008888	7.8912615722149235	3.5747211004608106
11.78225988085673	7.230206553949047	6.877663697875276	16.59620303805493	7.858369172592438	3.578019523022549
11.781042439946914	7.190940458779076	6.904058758157256	16.60409774962515	7.821841179693079	3.5807103609221196
11.781383982092661	7.153172463226248	6.931538559023404	16.609814611848265	7.784705416636762	3.5823352162184214
11.783495767604013	7.11717619333994	6.95947504494471	16.61396132782059	7.7477134018663545	3.5816636121280814
11.786584023779705	7.083073693693409	6.986075991152149	16.615989363955563	7.709881405516865	3.578781430775357
11.790825571437875	7.051524462646017	7.011180753034241	16.614277483473714	7.6708826481770265	3.5754532385113076
11.796969016462397	7.02206386750537	7.033609441041626	16.60854611343911	7.632222881176153	3.5723008232302687
11.805807301199533	6.993368779932618	7.053703402061366	16.599851781075046	7.594668071455471	3.5688724383904997
11.81454643110085	6.966149658778455	7.0706171879773105	16.588660250543033	7.556747534681228	3.565531829788663
11.821304818654928	6.941134138731982	7.085307179086355	16.575281256576222	7.517467363405925	3.5627851885324984
11.825193952915926	6.919471376245437	7.0975603656873725	16.55855219235011	7.47563016068143	3.5612415647458078
11.825322782392833	6.900024335928709	7.107432459415875	16.539516136105124	7.431118746508798	3.560480849776029
11.821641871561367	6.882299854557015	7.114903021970974	16.519454898637267	7.383794119843988	3.5602712769232454
11.813866526768166	6.86689157266346	7.120003318708887	16.49740232587864	7.335471750051466	3.5607713111876156
11.802834444028042	6.854971130600836	7.123373230583999	16.47334023862658	7.2864004519459575	3.561951796062099
11.788121858059668	6.847357950470759	7.125730105005174	16.44852455649065	7.238660379262461	3.5630908276221716
11.768188480876338	6.843170734950717	7.127912742969912	16.424299323384766	7.1923369906896415	3.5645117923198795
11.744541590885532	6.843183984978953	7.129852461973811	16.399686680763754	7.148598229134306	3.566050979733168
11.718110639797457	6.847230304243842	7.1318594799566	16.37353255648358	7.107920211991859	3.5669539852985976
11.69050124915829	6.8553962231256635	7.133380416497074	16.345989833468522	7.069874992667757	3.567226310299663
11.662907455552181	6.867238690890119	7.134663874862005	16.318783587876258	7.035034783501544	3.566557328595
11.635690078247015	6.883419248587512	7.13585720592599	16.291433496537337	7.003916971914357	3.565657528005055
11.60824405929813	6.902706087009616	7.13651836612358	16.262312883830276	6.975814240308602	3.5657828857195453
11.580330174653408	6.922932249621005	7.135954999453731	16.231763442125704	6.950462852574292	3.567039176552665
11.551275548237966	6.942821465773138	7.135217429151339	16.19963841923918	6.92836036185605	3.568283533681272
11.521101828176437	6.961276168677893	7.133381440453986	16.164414915030584	6.9080148920521935	3.568754122598818
11.49058062444029	6.979047690302352	7.1303915466836925	16.127193403664734	6.888480034514831	3.5673199390685966
11.458343616146925	6.994499281475065	7.125355662017651	16.0894141024718	6.8686067031082265	3.5644075155987665
11.425799430495868	7.007413088897502	7.118081321652595	16.051367371805	6.849567547768288	3.559528600920947
11.393209321063225	7.0172344566444425	7.108495171162265	16.012382674365767	6.832338105246021	3.553174326798889
11.360192978577883	7.022801199531374	7.096373817895029	15.971997748627192	6.81550547164882	3.546714907088789
11.326548035772902	7.024817017938559	7.081808197426274	15.931366728445745	6.7973961474075155	3.5389533102686204
11.293003689212032	7.024246567942315	7.06647035926641	15.890493790790433	6.777826224929418	3.5286076129787887
11.257836527379384	7.021756140050145	7.049546095532095	15.851128006868347	6.7556115512673465	3.516301088830044
11.220768740553183	7.016928322805429	7.029796027093133	15.814435512852603	6.731627728287409	3.50244403139148
11.182548135052349	7.009963484721466	7.007857634781228	15.78254981553229	6.7051059282334196	3.4878616086329233
11.143426983727837	7.002233423975234	6.982793144442773	15.75438115337562	6.676081559227181	3.472489810651664
11.102977955363448	6.995132348500979	6.955124381880354	15.728749037935275	6.644108200267753	3.456313564141295
11.060297630094533	6.987663916772095	6.924542427985661	15.706848087009606	6.60745911200154	3.440187629620683
11.016632977588102	6.9807344831010685	6.891954291858942	15.68889110092139	6.564626721563113	3.4240811238097915
10.97146224159347	6.975689265784287	6.859390579343159	15.674572000774397	6.5170841710929945	3.405661403499375
10.924211615999628	6.972037143997369	6.826176185690356	15.661552016852404	6.465062676896947	3.38500922171239
10.874381966521646	6.970883328202213	6.792125436714928	15.648832669102614	6.40964443142807	3.362699374446616
10.822474110301098	6.97166887642054	6.758588918954899	15.634054993861547	6.354303065541093	3.33760372028072
10.770920924008603	6.975430157584665	6.726242741253209	15.61573317320018	6.299373397698957	3.3103820093184435
10.720707994918545	6.982209407450866	6.695301274145851	15.592805501070321	6.246004389299975	3.281369942217544
10.671519148471917	6.99073053441477	6.666888445509863	15.566693123764416	6.194850488122829	3.250284319527064
10.623900617044413	7.0001288675759925	6.640552518008816	15.537603049174256	6.144744864762221	3.217695393714698
10.577094151043893	7.011932128651992	6.615591080467966	15.50572642309054	6.097275817797686	3.183480612590145
10.530638802081999	7.025079722961112	6.591002775545613	15.471188770323065	6.054961144112736	3.1470124652232236
10.485344472013786	7.04028693147131	6.564871044530045	15.43491463162098	6.0174085093102265	3.1087428823742673
10.440941190878473	7.057702006530533	6.53731741103467	15.398267324919434	5.985149691101283	3.069084968235352
10.397438723952996	7.076188674086592	6.508553547524467	15.360303699917736	5.956503146054523	3.028726826285901
10.354816704077498	7.094904978898903	6.479039959584282	15.321659413242793	5.93009235428658	2.9890366161863877
10.311688231042039	7.113742703118757	6.449458988984865	15.282482852879294	5.905687014561006	2.94955516057787
10.266634102182833	7.133337260149591	6.419998226404355	15.244600928994515	5.882749501224797	2.9099388309705088
10.219742004415531	7.154406750777486	6.390506628432057	15.207563353912521	5.860764362580302	2.8700078150059642
10.171399717617575	7.177196858642168	6.361698299493463	15.17125348651573	5.842148783931078	2.829836822507784
10.123487232148243	7.200643556312074	6.334762903792915	15.135197507301742	5.826511569900758	2.789845016914199
10.077375572427542	7.2244027436099625	6.310333705629757	15.100051615417268	5.812542296566856	2.751286065365652
10.032776685878684	7.248374858590254	6.28855439483692	15.065655917303395	5.800420675266641	2.714760455834241
9.991116505516944	7.271635330776787	6.269504826333212	15.031011902648398	5.790424520540281	2.6810324295385666
9.952512871254008	7.293797127629752	6.252006978296203	14.997517520710636	5.782830629691404	2.648955648649399
9.917388791642242	7.315281937807086	6.236635610977259	14.967211991684541	5.776179255754625	2.6184570553173745
9.885491724609407	7.334923929422733	6.2231299838926	14.941241764783221	5.769609090693986	2.589700186374553
9.85711906532616	7.35103433200792	6.211764366334081	14.918562339380921	5.762347570585405	2.561723144941595
9.832381067310305	7.364068364162843	6.202258669694914	14.898235199543025	5.754548930019806	2.5340738368004265
9.809386481392817	7.374129126766261	6.193935565191656	14.880079231478023	5.744296385905544	2.5074123930244183
9.786940755460925	7.382040902539837	6.185871813033784	14.864058497879306	5.731923455907716	2.482282546706002
9.761947740806317	7.3882329156009465	6.177404320150107	14.84932699066152	5.718605007513683	2.4583011639243235
9.733984346981853	7.39176599566404	6.1694078763598	14.835272506127477	5.704934123054473	2.4354153460121037
9.702322294398542	7.394181810578124	6.163001652834781	14.823417499224231	5.691378823827305	2.4127191024178183
9.667754940450916	7.39714793946624	6.158880955837355	14.814313775393524	5.678320801631124	2.3899744223207615
9.63051336003232	7.402246726451226	6.155699341288038	14.806518199722094	5.666989884435865	2.3664435117222196
9.59088542250231	7.4099418912311625	6.151733845509309	14.798402633326074	5.657839762092969	2.342721060909436
9.549545833604475	7.4209381940440045	6.146255052294687	14.790313529355352	5.651032962613297	2.3203297006041224
9.506925422005098	7.434540373236653	6.139770462899136	14.78125671052798	5.64599232501364	2.3004489981161313
9.464577553052578	7.45147864235307	6.132991560848478	14.771331530042255	5.643718764207325	2.2822764016908197
9.421417202591218	7.4711337188648175	6.126732162136114	14.761296350960157	5.64327732625597	2.265292785761496
9.377922156083454	7.494234543217366	6.120910596825306	14.75132302726817	5.644645710671311	2.2494256895326727
9.333121284114172	7.5208747732024	6.115207171332741	14.741240899635237	5.647318791301586	2.233817961173263
9.287625451743525	7.549601748978331	6.108222865181712	14.729707900363893	5.649494343243594	2.218690663490097
9.241270930123774	7.578703971221442	6.099109084411672	14.716404186006548	5.649797754885673	2.2056218538685424
9.195282277564347	7.605813823557209	6.088542463194583	14.700471789995644	5.647989687863046	2.1952631507593083
9.149092145409963	7.630729598790128	6.0786761962830385	14.682198478570646	5.643511483546949	2.187586937971241
9.102625986871944	7.6539926482817195	6.070064393666771	14.660170648747137	5.6373991296839545	2.1815010122365623
9.056479112872763	7.675265057160417	6.0618335734610485	14.63552189634082	5.629901777774423	2.176299032990737
9.009909454055453	7.6935572198452595	6.053376450315222	14.608969986237838	5.619414820005977	2.172637457534606
8.964146998939766	7.709441914967042	6.045304534014334	14.57934154526165	5.606925545742689	2.1701831690278035
8.918290396887658	7.721290963248651	6.036841652362386	14.546112445233248	5.592130286106679	2.169065567757818
8.873116859942197	7.729632778497862	6.026818104068967	14.510406454445649	5.57529216025661	2.17070704210015
8.829482879101395	7.735594282866022	6.0166759485108505	14.473323861029009	5.5572656987454785	2.175262086935737
8.787726431964604	7.740299570893608	6.007096170333841	14.435212761250162	5.53838328981545	2.1815733372649673
8.747033070030142	7.745096553569747	5.997831430402893	14.39765625345546	5.517520727155683	2.189282603033132
8.70767287139369	7.748628539546357	5.988180611393095	14.361235265932496	5.4943304602175465	2.1980493747857537
8.668743130928743	7.75082584989693	5.976997299509108	14.326166337530212	5.4687720059261435	2.207688473959668
8.628968744446682	7.751729741569175	5.964359021344498	14.291101003045705	5.440635624043037	2.2187395822229052
8.58882425437643	7.7519352487618685	5.950241237620056	14.25566994511173	5.412105263624735	2.2302146936949607
8.547783879058667	7.75102717709373	5.934877800724407	14.220104339078958	5.382217486119479	2.242444787210093
8.507179367685058	7.749670491897787	5.919146783876864	14.18490705432004	5.350227638679941	2.255363232282374
8.466464255579913	7.7470350448696195	5.903653140644076	14.148634989817843	5.316567568304112	2.267895850209577
8.42415917360846	7.741814533134286	5.887632904313002	14.110778657477328	5.281794137026752	2.2812917019617465
8.37971801223205	7.732938789730883	5.870755319664996	14.072158129188082	5.247119499441144	2.2959761763662674
8.333369318445204	7.722014570364186	5.852871945097621	14.03230183394827	5.213201012471244	2.3119435877829555
8.285746542456174	7.710120429616044	5.833546490368197	13.991731734905606	5.180703544588923	2.3287206259438906
8.237683655623739	7.695972809885517	5.813184439571844	13.950918706772585	5.149998048390735	2.3456161923716516
8.189657142294283	7.678742675210986	5.792678976985499	13.911173924801282	5.120819597163829	2.3619311572042583
8.14169374150255	7.65855696986113	5.772753537145731	13.872447997710797	5.090924499718111	2.3782256428214072
8.092963400725473	7.636133962890945	5.751666328975018	13.83417355089799	5.061134816948827	2.394708583796931
8.042815183453826	7.611604469851839	5.729760902357058	13.796026367064318	5.0322854661904595	2.410765347958723
7.992219894379247	7.585248991827605	5.70764452354909	13.758793299441109	5.003716364624868	2.4269553707090306
7.941351737723022	7.558168378775806	5.6855322345560175	13.723015067677402	4.974611994553149	2.4406218317941084
7.889520251706052	7.530929357150509	5.6638228606944745	13.686830274667262	4.943994261866417	2.4524613821736705
7.836857787770893	7.502022465267302	5.641643506552418	13.649041281985362	4.912781046109503	2.462010043157552
7.782296888571414	7.471838772354603	5.619512942649394	13.608910616693656	4.882309765341516	2.4697212816413603
7.726361156484063	7.442820332188291	5.596975456073274	13.566303431886187	4.852579359849916	2.4768796079198143
7.670035660435226	7.415264577614357	5.573630641995778	13.521320699948433	4.823938276625811	2.4839941785110584
7.613754870045405	7.388470015730549	5.548353215119583	13.474531491879494	4.796840204205438	2.490810311034868
7.558715685009114	7.36116340518395	5.522380669156303	13.427268017889666	4.770900199180562	2.49746115103372
7.505176576045201	7.3334435105858615	5.496139090069976	13.37987079468067	4.745970930726118	2.5037525216722143
7.453582320416804	7.305318970498254	5.468416476930281	13.3315831942672	4.722820253699782	2.5094039855017454
7.404386413572204	7.2766600415617475	5.438614681629711	13.281134117736379	4.7007007616577985	2.5158506121662962
7.357353080624403	7.24773531934478	5.407829905395166	13.229151705693676	4.67909319027622	2.523093074820163
7.311786257250443	7.218507377992212	5.377773133978323	13.177425245842668	4.657295467516239	2.53131351137006
7.26796671548599	7.188153697812467	5.349788838636881	13.12726092371793	4.634059140453285	2.540995383924543
7.224510632010122	7.15553821580143	5.324688776335578	13.078811384330036	4.608771628900673	2.5515890656824234
7.179769126488774	7.121871278773357	5.302673847973793	13.032372033783728	4.582028401311985	2.5625134920866874
7.133884492692263	7.08825405354043	5.2832515197558	12.987626193144404	4.553396678173705	2.574021089079169
7.087944182048944	7.055987781469546	5.2647106414038936	12.944146149182242	4.522545883860536	2.5848932242236944
7.043344114083261	7.02417452870655	5.246805242879303	12.903483228319265	4.489094888452144	2.5957709277432732
6.999821173836941	6.993642234355625	5.231021917475995	12.865935910373395	4.452216874348171	2.608000070856598
6.956218675222029	6.964043355564898	5.21768718152236	12.8304197933652	4.41481387232494	2.6212666242823057
6.912556214325189	6.936745222549172	5.206391641358557	12.796863061595106	4.3791017667735685	2.634296794623531
6.868951831220815	6.914007663199057	5.197224071929045	12.765528663796713	4.345332472718629	2.6474969949866827
6.825314137056266	6.8969889755578055	5.187803575209981	12.736266134093858	4.31348507584405	2.660792210291557
6.782407688462861	6.884679749201143	5.177163017778282	12.70875347872717	4.283114717376438	2.6747032738376313
6.74043540436069	6.87553224070948	5.1650055724618245	12.682825344285577	4.254694633160259	2.6907848539352583
6.697828447977295	6.867730026159751	5.152033072916028	12.658499490441137	4.2304580285702	2.707290303629712
6.653380270157555	6.860641966741	5.138937067470732	12.635419755337116	4.210735523229605	2.725221027799252
6.60755179141983	6.8566607937306125	5.126244000838893	12.612613796822957	4.1962777652157754	2.7450718158049976
6.561218190873317	6.855077706428882	5.113311899899904	12.590273030877118	4.1869885226521255	2.7659601045437547
6.514395090974575	6.8557928247080895	5.100150618549862	12.570143200013634	4.181651277245775	2.7889764948993747
6.467116338503795	6.856516825438549	5.0856957120595325	12.551953444465141	4.178226485467515	2.814510957064593
6.4196901770487	6.855761782823826	5.06910460590238	12.53438120125471	4.176583035497699	2.8421375849256765
6.371876622471126	6.853613105226343	5.052075775546141	12.516568799289246	4.177385678219804	2.87054888229217
6.323184676009896	6.851302738002262	5.034832560155532	12.500036581165658	4.180141895713455	2.8991231885507176
6.274274260316039	6.850388368807387	5.017232436799228	12.48436115981595	4.183513753596767	2.9273583142384227
6.226258444145219	6.851092878584117	4.999566449513889	12.469432061271835	4.186607080901272	2.9561886992584236
6.179651802571621	6.8525474531012485	4.982353918186329	12.4556772638436	4.189784108097434	2.9842774675029893
6.133372812526623	6.852907217357381	4.965271081772369	12.442714540842566	4.192636224482428	3.0110766978190813
6.086522000850559	6.851879362907809	4.948216382310515	12.430867540274466	4.194644700317396	3.037279405676663
6.040416208276686	6.849910942562415	4.931045217426004	12.419969499522086	4.1951295554108965	3.0599712531145467
5.996246729658665	6.848816895227318	4.913654202563472	12.410275746347615	4.19398190988687	3.0788365352708884
5.952662139498238	6.848554240912291	4.895629754751032	12.401917989803698	4.191631180012393	3.0948687238375006
5.910461336222153	6.84866151500447	4.875510128286367	12.395129620072035	4.188113099571333	3.1091410973029676
5.8697164534731705	6.849605924326272	4.853829464375237	12.388958869615259	4.184626948829975	3.12268173039854
5.831156717844464	6.851120124905819	4.830952082741641	12.381789467210554	4.1817152045166734	3.1354606844616812
5.793815507682916	6.854401209505826	4.8061359761805695	12.372595250898247	4.179441123719604	3.147589836026058
5.756590973457836	6.860339623668244	4.779598447245867	12.361383984148636	4.178325587903323	3.1588818660623263
5.719688469754953	6.869267971873784	4.749709779995301	12.348011408198575	4.178766733104682	3.1688623738837283
5.683419129410624	6.880770417654445	4.716468530968626	12.332250275872436	4.181502905432205	3.175677504458176
5.6466776446960365	6.894058592993153	4.67996492751405	12.314394228049846	4.185937864465383	3.1819886248522247
5.6102637519564675	6.907483964778764	4.640507999984855	12.294942179468713	4.191827690942101	3.1879884640984235
5.574324478988402	6.9213430392000275	4.599057104557915	12.274071621779946	4.198398915029836	3.193250811917147
5.538907539523704	6.935711621910245	4.557079311996754	12.252123854776173	4.20513257957893	3.1971318397696624
5.502817170181504	6.949725687594514	4.5150210686624686	12.228533869835886	4.211366122256674	3.1992366256023654
5.464550823083417	6.963547723696349	4.472901558137746	12.205053214488064	4.218102803697222	3.1993116414111884
5.426236525478797	6.976656493483592	4.4321846575204775	12.183658428590956	4.2252020290014345	3.1965044242817053
5.388988132106433	6.98886072467545	4.393439850079327	12.164232049925463	4.231575603295386	3.1914872363327222
5.352914040430567	7.000403940549372	4.357132697851377	12.146576527847909	4.23577236746584	3.1843962695292265
5.317393113250663	7.011171655739533	4.32367648205301	12.13130040096953	4.237217520358216	3.1756879262396054
5.2833093331919745	7.021392702736516	4.294150113652056	12.11767159393982	4.237451323908831	3.164496061002279
5.2478374016028555	7.031000191492242	4.269217323366922	12.104443579448745	4.237190604592547	3.1509554646854028
5.212064009117665	7.03814323712825	4.248439705251993	12.091115992200812	4.236225748361937	3.1353583659008173
5.176566885765155	7.043856934733488	4.230645386729574	12.07756821956923	4.23430914486035	3.117284326681523
5.143820135908512	7.0483808849099345	4.2157109174090595	12.06408120265552	4.232767390668951	3.0962386017542416
5.113579094354171	7.05125002905307	4.203174106634983	12.050987145396457	4.2313785354414915	3.0724257825152086
5.083155552782612	7.052767064467799	4.19179513752506	12.037010971803356	4.229679170563873	3.0465540519242236
5.051552560531318	7.053162721714102	4.181915137497897	12.02099866648489	4.228578969749906	3.0194404639481425
5.017294341360228	7.051927751707803	4.174425203998739	12.001938080812973	4.228655949373615	2.9913922215711692
4.9819645840787325	7.049588321811433	4.169115577449043	11.979491855236969	4.230458188129751	2.961734688072161
4.946244484104242	7.046529696326963	4.1646277198144315	11.955621957601402	4.232773204004136	2.931731002910181
4.911949017346623	7.042930016516451	4.160159231639855	11.930833745110967	4.235409993663466	2.9010706900104504
4.879063152107838	7.039187464377491	4.154521944237193	11.90502900052842	4.238367400719728	2.868751624829078
4.8475070463111	7.0335955850702945	4.148059991999284	11.877346825006818	4.242623577559092	2.834969770665126
4.815918192011584	7.02663528169011	4.140203287193648	11.848118356653119	4.247332232362539	2.8004032048750065
4.785053022009205	7.018662201903512	4.130202714949056	11.816150905031327	4.251589490628783	2.7641897077136335
4.758209630544207	7.010523448737382	4.118534362704876	11.78140075484085	4.255788205375849	2.7284301950974355
4.735544538692002	7.002980735552566	4.103916025611004	11.745180229291554	4.258892283200264	2.6924520100585507
4.716642545419013	6.995448201166976	4.085840713386786	11.709486939375358	4.261461493957261	2.655096534103816
4.699793056836556	6.986844598842018	4.064712007818793	11.673862614135833	4.264185227130332	2.6169540365010957
4.683538708034461	6.9758968121961225	4.040379007669952	11.636283658974216	4.26823534855658	2.5762313346574706
4.6670229040574585	6.96222439434048	4.013797242518575	11.597593332426886	4.275293356209384	2.534041379537138
4.649217410083686	6.9467026101253175	3.98588999544989	11.558615202585878	4.284956588378739	2.4911909014017293
4.629303074380271	6.930608460875966	3.95604049307253	11.520383273494787	4.296271457249394	2.44861878185632
4.608637011861289	6.913704027702514	3.925680062299497	11.483115411901675	4.310112623249751	2.4068233679009503
4.5880174488384	6.894751792054094	3.8962642391661397	11.448111847689704	4.327465229268706	2.365243253685236
4.564679579071362	6.873041064819807	3.868075029089905	11.41555524201292	4.347587843514256	2.322391195546686
4.538812246517363	6.847829939606201	3.8415541493608414	11.385078027620967	4.371190004195611	2.2791776091704263
4.510213580547934	6.8215291663758055	3.8166185220242577	11.355295828362875	4.397957370991548	2.2365980259470346
4.4808209895525515	6.796661385440299	3.793304545611872	11.326585412361345	4.427406875490967	2.1947500112595275
4.450785729195197	6.773538256410067	3.77258496238076	11.299884306389517	4.4580517767337975	2.1552326022182036
4.4192487968046406	6.7519130889840175	3.7535565744247625	11.274501031220673	4.487769517338556	2.1184843965594715
4.387311067414172	6.730691902487883	3.736477205485281	11.25005278653244	4.517073515562495	2.083444302690212
4.353510565753286	6.709193416725992	3.7231096705910334	11.225416624537193	4.545045105987238	2.0494600876641536
4.3175511480782625	6.686402245844687	3.711393165712721	11.199508206569426	4.569849882885656	2.015075635358536
4.277470806560182	6.66329124441108	3.699302547075075	11.17272914873553	4.591550449131851	1.9815733337680113
4.234834538279979	6.638585926178233	3.6865496130362527	11.145584381777084	4.611713910193253	1.9493030676562535
4.1905969668279255	6.6113976050423675	3.6727552773914343	11.118269121921704	4.627996133050092	1.9186220813714965
4.145819330226995	6.581766879440489	3.658018052078315	11.091874989191073	4.640500951398331	1.890172778139966
4.09827952849495	6.549424679191543	3.6425092123489153	11.065914774198898	4.648644098038686	1.865155159381351
4.049370399224723	6.515343595610917	3.6261849722753356	11.039939316154076	4.654849046826829	1.842561719991622
3.999520614273916	6.481807165651766	3.60887062284261	11.013922868928192	4.660624974807592	1.8213584427704368
3.9486108536667897	6.449470214527541	3.5896223994277365	10.988087524944145	4.6667220382308265	1.801843443686915
3.8988655342109952	6.417526634308484	3.567145841127363	10.962369516411854	4.675086550549918	1.7849331243855067
3.850797089283338	6.386104166589124	3.541517540201484	10.937419396754212	4.685237931207992	1.77160075930641
3.80547875090281	6.355148848307069	3.51453764960776	10.912294426239725	4.695389937426128	1.7615320032540869
3.760990736493896	6.325067800257954	3.4854134801900845	10.88605536503403	4.704229226889461	1.7546131545449186
3.715662875741256	6.296928052027906	3.4532632691391183	10.857470708358658	4.71386048380124	1.7488976351927663
3.670812907454327	6.268906295224359	3.4184865321334033	10.826719186228678	4.725013826838668	1.7443352860540138
3.6268090590972064	6.241058301913283	3.3808658591526126	10.793719422873378	4.737429677576465	1.7399124004590243
3.581594538183611	6.212938218311031	3.3391096986192004	10.761039617103515	4.749341993241862	1.7361250494390248
3.53737099516515	6.1831149054455485	3.293444155723514	10.728887809477953	4.759831600700094	1.733076639114074
3.4939162124372003	6.153525035049471	3.2443728937432357	10.697334059320974	4.768779308156184	1.7315456532298592
3.449165857478307	6.124249184858169	3.191618315181777	10.666487427251733	4.775862085707691	1.7312738706917772
3.4017492103029543	6.094804219901534	3.135737852055843	10.636840684889574	4.7815025234780295	1.7315085666227157
3.3530313255389754	6.064524312340222	3.0764304110920184	10.60761164209976	4.787173936814207	1.7316157057324293
3.3052935050098764	6.033050626316559	3.0155961743517468	10.579382314831875	4.793825305680994	1.7313795410777975
3.25891706290218	5.999028256313612	2.954530674591842	10.553041379864432	4.8006218356527945	1.7321442170975732
3.2132832062228656	5.963321552282952	2.893270922691349	10.528389524041245	4.807300480375859	1.7329475965089003
3.1683125390744076	5.9260997846871275	2.831280978473603	10.505823659911835	4.815338244904185	1.734745146045637
3.124257969923277	5.88722620635553	2.76900262950121	10.482181734195898	4.82529104043431	1.7366617427101096
3.079869211612933	5.8453456059752655	2.70576217057069	10.458022405924225	4.836848803116602	1.7397798032521727
3.034653344425913	5.799859232327071	2.6428033018021115	10.432945355748794	4.849425064733202	1.7434912517175993
2.9898385000895633	5.752609408650171	2.5815259216915156	10.407701412721588	4.8631381386997425	1.747330479467354
2.946228236737828	5.705424993710095	2.5236568468305784	10.382408247333572	4.8787911315413055	1.750976743159247
2.9024423681053433	5.658985144623298	2.471131182919708	10.358057038038053	4.895667248913886	1.7557843132252293
2.857134017689708	5.614597977935209	2.423264806856784	10.334774307973609	4.912876036308962	1.7605178280917497
2.8104004345030007	5.572491834342258	2.3807412488492905	10.312350269282584	4.9303421373788066	1.76466373940822
2.761768196513114	5.53225308126521	2.3430335494928323	10.289601417775343	4.947574878316382	1.7694957884553846
2.7116018527180983	5.49374759431068	2.310722585311384	10.265837708939872	4.962457362951837	1.7747347050815225
2.6605358410132087	5.457534467681828	2.2840423509300583	10.243167059525861	4.973852623585278	1.7814602935975377
2.609480307239256	5.426066718528494	2.2638063245782236	10.220996790812304	4.980495059046649	1.7882553883912349
2.560035507690959	5.398565840864176	2.2480131522501305	10.199106910233525	4.983474278785896	1.7947647255044277
2.511924309767487	5.374655125904271	2.2344259907079267	10.177970506427998	4.982590445727255	1.8009654496876122
2.464317527174941	5.352246333407116	2.2211560599594047	10.15588855195161	4.977551730727854	1.8069779491169762
2.4167224419325386	5.331116195358617	2.2057437514872427	10.132406586790943	4.968702477214914	1.8124781270031658
2.369717396572479	5.310353955600862	2.187879158905511	10.106960385119047	4.9564742810624765	1.8188217206132409
2.323704807655127	5.290975915742347	2.1660750986677413	10.079586122855229	4.941747689520252	1.8264131907206702
2.27944898650139	5.272821325073211	2.141221173268019	10.05140665401376	4.924509253938137	1.8339773189792548
2.236262828774362	5.254386094783528	2.112906746641028	10.023324024372384	4.904734514653047	1.840764203927841
2.1943547261207463	5.236151262154238	2.0810538640773784	9.993037030725112	4.88432940360522	1.8455776482409156
2.1540331625245255	5.217906360158226	2.0461079969020606	9.960790406203689	4.866006357019218	1.847820272688603
2.1141999404623215	5.199359558013143	2.009398039525686	9.92691899271681	4.849526799214978	1.8482354648780701
2.074942579381158	5.179902322727965	1.9719386092278928	9.890721315060235	4.837318158586591	1.8467622968991144
2.0373276027458376	5.16096099546083	1.934876725101815	9.853243082756643	4.829216136576929	1.8435697442386383
2.0025760200595872	5.142026945122738	1.900298291940684	9.81457738372807	4.823769765139759	1.8385042443523665
1.9707838147566492	5.124384492720243	1.8670647104304021	9.774306815171366	4.819677365861124	1.8307902904450153
1.9427266635670943	5.1079045955336735	1.836582168429075	9.733738844833217	4.816615676984473	1.8198123024082156
1.9182698602415929	5.091566798613847	1.8088953650283757	9.692442864074795	4.815126351319321	1.8052533914541786
1.8991801984114012	5.075429770828606	1.7836579218353252	9.650789682038337	4.8166954082480204	1.7871641413002486
1.8840119830600843	5.058387185165132	1.760427605327577	9.608625632059066	4.819879735715393	1.766367890542109
1.871595989871671	5.039990559105945	1.7395068353962397	9.56498682763385	4.824410082021575	1.7441654597219625
1.861814491935122	5.020744597806107	1.7216446261692107	9.520239700376061	4.8295985257893825	1.7201550284003304
1.8540226575488443	5.001669581651746	1.7058054884698106	9.475205622966273	4.8308289959551916	1.6938089257487814
1.8483883517273292	4.982690104369796	1.6919795335567382	9.430249774987029	4.829200195819673	1.6655513664737838
1.8440705624360545	4.963854890124413	1.6790811679402253	9.385419470845498	4.826825145723793	1.6354393519183432
1.8407994129449226	4.946112765122162	1.6685513686005788	9.341299415305139	4.826277352516883	1.6037245397605213
1.8381421495849308	4.9295088596379095	1.659329072826408	9.297358486437362	4.827692704283722	1.5717155382888446
1.8345440947278866	4.915533394454673	1.6507041301083119	9.252618806900031	4.8303988809840215	1.5397304863921712
1.829290781110602	4.904106746352393	1.6427059903299859	9.207309777892599	4.8327012238620215	1.509194528796856
1.8230110974549802	4.89423617026526	1.6350871769844675	9.1614259698923	4.834603494059179	1.4795679344536175
1.815992638202731	4.886068334716595	1.6264948109529862	9.117114247726455	4.8357082478762115	1.4501992049557193
1.808954279673916	4.878719346956117	1.6160181330482066	9.07424845899201	4.836075737818259	1.4209126949734556
1.8036167909502197	4.871970436633999	1.6060613195425497	9.031371980188842	4.837659785401286	1.3925367729093432
1.7999832931587874	4.866719264548081	1.5962584190063267	8.987494535537792	4.8388013562485845	1.365699416332967
1.7985998362726052	4.863724495952644	1.5860778824189334	8.943663426840107	4.837835447364867	1.3411131252894282
1.7988621352869647	4.8607615288772665	1.5752001316470143	8.900265988707824	4.833798107560075	1.3193542492766603
1.8008534188286742	4.857430503396182	1.5634226876933535	8.857474349801672	4.826770263708797	1.2985854323874282
1.804786348611302	4.853182779351006	1.5497378286191221	8.815976792492423	4.818376760712503	1.2789131771797553
1.8108562692695733	4.847820639326567	1.5336389082989097	8.776038085444458	4.80980778955608	1.2587333093823254
1.819864460494806	4.8431926602735365	1.5171558306948087	8.739180974074968	4.801803591672166	1.238300528485858
1.8309840196960316	4.83974681962547	1.5012167204126006	8.704801325574332	4.795255922324895	1.2171419153721807
1.8438212180554805	4.837279950783154	1.4854975997468318	8.672137693879025	4.790348177085232	1.196358249584323
1.8577758795895118	4.8347538621713735	1.4685989402575839	8.641022455379566	4.7858076453462095	1.1752884497938325
1.871583955153222	4.830149555053594	1.449313126200825	8.611879240601363	4.781666431920017	1.1534405301575934
1.8856274970826135	4.82333798021769	1.4276033496656648	8.583700014119756	4.778362737552672	1.1300371756211995
1.899539315949192	4.81302516708644	1.4025456323777994	8.55563469419537	4.77639295848208	1.1054298677790984
1.9138961100994536	4.800301211874707	1.3740675559712963	8.527447257443157	4.777089889751201	1.0808214901691473
1.9294678053010532	4.784857004854702	1.343433795136166	8.499684279292673	4.779125504527087	1.0553978016507248
1.946246927947707	4.767275156213429	1.3113267232779444	8.471831064626647	4.782773188609671	1.0296012976640612
1.9634585702380725	4.74767023414273	1.2766933087272028	8.442934506130914	4.787668694447964	1.0027695418050482
1.981132811999533	4.724362690776222	1.2388236754692765	8.41271510871482	4.793492205899172	0.9752627054265031
1.9986932925185836	4.698132800569841	1.1997818253923844	8.381409238080126	4.799602822833243	0.9464635718493222
2.016497281534422	4.669232144968756	1.1617563843314072	8.34912879848119	4.806991568852925	0.9176014181872569
2.0351317436160192	4.639018495926946	1.1248795682099368	8.317084157439783	4.8165943039719155	0.8894665062830605
2.053866697803702	4.606891450191283	1.0899029767999	8.285702703826335	4.828576526659312	0.8620425149838136
2.0738326066668162	4.57420889935379	1.0576526060639067	8.255535343607136	4.841742289873607	0.834284368026069
2.094599591617185	4.540728092730632	1.028918429347804	8.226089411433806	4.853342350338374	0.8064921137147556
2.116217091008907	4.507068012722321	1.0033399097385436	8.19759815285615	4.863932897073457	0.7800504767867074
2.1383047567033433	4.473551474214307	0.9812710777523513	8.16878945096983	4.874387985611634	0.7549495455326867
2.1610569102302395	4.439707537160993	0.9620801409353131	8.141116964628926	4.885065183277501	0.7330084353189845
2.1840754547392334	4.405704656075609	0.9459433796214959	8.113533508913333	4.894544452991081	0.7149366200005804
2.2076758457017354	4.371777770928986	0.9313380273712478	8.086176236013001	4.901709944374761	0.7010715598298927
2.2317904319160977	4.337962423739937	0.9168434473632564	8.059800904497337	4.904768287419199	0.6907052068479125
2.255487884600641	4.303972620004251	0.9029457693561037	8.033532922055924	4.903803885133929	0.6840378293956543
2.278329696675004	4.270635176390274	0.8895397007868914	8.007630290601117	4.899666711624911	0.6804969510788037
2.2990977943065345	4.237580515512282	0.8771565803404825	7.983107634388447	4.8931428127042755	0.681849421376701
2.316342410053329	4.204391402442475	0.8655730844618549	7.959325957603473	4.886034392968917	0.6870752066075719
2.3296312126056624	4.171569222971576	0.8547862102795308	7.935520125270517	4.877091637635846	0.6964628912583783
2.339224706993145	4.139365686957748	0.8443964374258738	7.912197751357496	4.865161108139054	0.7101739736740886
2.3455727378505546	4.108394476467477	0.8348424077822597	7.88929076878955	4.849606867770391	0.7273253882225805
2.349499091818662	4.079080447326276	0.8261486117531073	7.86798112307846	4.831030548181636	0.7464095486408746
2.3510336468792667	4.05057326475185	0.8173408048165022	7.848469321338551	4.810556737845424	0.7673570898485624
2.3495114321534105	4.023363367207608	0.8088004474641998	7.830044866838496	4.791388531724407	0.7898510672463781
2.344563714416892	3.9974778775306126	0.7999540543111113	7.813022138770945	4.773076260937118	0.8129001424564715
2.3371434739953356	3.9730848040763846	0.7899233372447508	7.796606771168509	4.753474845573803	0.8365819780382087
2.3284525162562835	3.949768996932131	0.7783167913765664	7.779531583917394	4.731316551950634	0.859042347032462
2.3193436779373267	3.9272887525079616	0.7656869887254548	7.762588923198567	4.70538743346673	0.8813684224018901
2.3099871096409412	3.904551124843843	0.7527770206989602	7.746805745481175	4.676984035034709	0.9031535780914721
2.3008841723857176	3.8818993770644155	0.739608885430325	7.732585955826187	4.647387452537176	0.9227867912035572
2.2922223180591117	3.859853214186155	0.7273081397304711	7.718925895699482	4.617563973776233	0.9399917490490779
2.283882414145018	3.839571431580836	0.7154590240667683	7.703788835806856	4.588741266699107	0.9560828730341102
2.2763683441861637	3.823572650614792	0.7050302442340892	7.68684072627667	4.56079548330907	0.9707917232978331
2.2694786990364846	3.8117708615329415	0.6943688364081028	7.669247874773641	4.532581023239485	0.983856910921604
2.2631981309427256	3.802608428425885	0.6844404974428837	7.650637998011132	4.504973349810708	0.9948253366046211
2.2572248485532342	3.794052861270804	0.6761209694812236	7.63092907892634	4.479522939104172	1.0039633519029196
2.251851110297451	3.7874939472982088	0.6692143251984803	7.610060935171152	4.457037337364658	1.011327255171884
2.2473473408847027	3.7832685359701745	0.6639674614268343	7.5881260417344	4.437845041824095	1.0167604040787332
2.244296483768927	3.7822269729504403	0.6599307939895503	7.564318667723818	4.419749337253497	1.0196207264666683
2.241484187857362	3.7832535638076625	0.6585226460114646	7.5378166022956385	4.401388025656317	1.021570348298703
2.2385618974876507	3.784270489225541	0.6579343359423856	7.509650443268932	4.381617638644888	1.022537872252529
2.235837043550688	3.7835057198692943	0.6593068120160868	7.480511941012909	4.359947460590166	1.0223401571360142
2.2337529278572417	3.7784352387134263	0.6631899184668061	7.452186141228353	4.3371870779969575	1.0204461436318846
2.231383529746889	3.767750495405288	0.670259847204418	7.424386001211008	4.3134022846592925	1.0183063281005889
2.230303486149492	3.7533866060857073	0.6800574393422566	7.397166594315987	4.288296497607931	1.016568010373925
2.2301773467717894	3.737090835298906	0.691065036495199	7.370773204314278	4.26279270951398	1.0146573870547264
2.2309263438661957	3.719536723585075	0.7035895049712424	7.34499063528345	4.236678929014308	1.01260927314796
2.2316942589551583	3.699453768016972	0.716381994028083	7.3190555958773365	4.209357400031422	1.0101024392911906
2.233081115982125	3.6752699018138557	0.7289456782429574	7.292905368815711	4.182774482147585	1.0075656928421128
2.2353027925430125	3.6478431795844157	0.7395748189262529	7.267201321109429	4.156411243535053	1.0049272115112373
2.2396572869569877	3.6183511071791097	0.7494661862794231	7.241425367190278	4.129240356101874	1.0022955428650089
2.2461579110739494	3.5882854715304693	0.7579743229381127	7.216067199435431	4.101234195432015	0.9993304789640074
2.2541403253393004	3.559334557017718	0.7643638823355267	7.19094741599545	4.071893427308263	0.9974265480988558
2.2647390487416543	3.532546476267801	0.7684142334099472	7.165717541836247	4.040759822318385	0.9952483579043347
2.2774959315729735	3.5079382508807493	0.7711650971263281	7.14006734764176	4.007937379230973	0.9928746832187232
2.2926442841672445	3.4846531128807294	0.7744518668524006	7.113843475709666	3.9723628120561476	0.9910146135810076
2.309804947982923	3.4618371005555355	0.7773861082027976	7.087427864554887	3.93478452664429	0.9901233782956009
2.32891066296422	3.4399916092639766	0.7802306402745055	7.061443729201328	3.8957483538158604	0.989215410831267
2.3493395463144817	3.41941957794185	0.7836948121879171	7.035726978932879	3.8555820153285048	0.9881679654785238
2.370422542508598	3.3995950444239114	0.787686359863918	7.010653120995484	3.8141246442464327	0.9873687239967508
2.390734711971937	3.38079136390622	0.7912849291823828	6.986675557855132	3.7715925754589716	0.9864925032288838
2.4098604346755734	3.3636460514588924	0.7947172436178241	6.964602798582705	3.728528306432616	0.9859039311223423
2.4282929171408787	3.3473347527976793	0.7974481634074125	6.943447758773699	3.685024702015308	0.98401873854296
2.4455614693994567	3.3314400223752245	0.7992512517790559	6.922586567914538	3.6424202225555504	0.9811934465968837
2.4615599785717657	3.3153330021329177	0.7988418769861415	6.902579407114779	3.6010223880933068	0.976379025158906
2.476521110415226	3.299887416547294	0.7945772182899346	6.883400413805155	3.5603123303019473	0.97008452979344
2.49092428998972	3.2855573984163433	0.7871973738520636	6.864931171804542	3.519576183903451	0.961099322889492
2.5053320472448903	3.2738313537023966	0.7775471006305662	6.8470167252440195	3.4789904537781333	0.9503712228710224
2.5192597043094285	3.264984168326923	0.7647410453922482	6.830152763014606	3.4389731796429177	0.9380646506897239
2.533042016384876	3.259284886595726	0.7496046383205762	6.814028626629829	3.4003695886383745	0.9237289968490325
2.5472558622744033	3.25693164341045	0.7329068737906418	6.798167998891948	3.3644668135526095	0.9074412268875724
2.5610212007202335	3.2564449527980504	0.7145748022791786	6.781740771947571	3.330397624486582	0.889452648119919
2.57395241797461	3.2582502832553715	0.6960598789719354	6.763958306453905	3.2974700322090285	0.8709972273103781
2.586404995071521	3.2609817326450226	0.677878009737483	6.744786646084351	3.264681332468514	0.8530433642694799
2.5990594387109365	3.2642868190168257	0.6610786476353361	6.723985934136535	3.2319072161450553	0.8361538397914827
2.6118556936352557	3.267984332182756	0.6459603864978399	6.702174340316462	3.2008808967177584	0.8200104241240613
2.624803119851626	3.27167242413997	0.6316721390741784	6.679939523537545	3.1724584442836266	0.8065665064525871
2.6384254449583455	3.2745497909882038	0.6178370757072742	6.658057695722749	3.1467914451390917	0.7948173087493675
2.65265270547898	3.277748106975478	0.6049516061155005	6.636808110022625	3.1229903736170517	0.7838159084607423
2.6676381034717984	3.2812201662034886	0.5929662229179629	6.615239037141487	3.1008507128701037	0.7741485301064299
2.6834265332632516	3.2830595476779956	0.5818541599197689	6.59306207472353	3.078903442038659	0.76638467978311
2.7005776308982004	3.2822876891860564	0.5724216678504472	6.570433523736122	3.056748275485505	0.7601134659510864
2.7182784261065027	3.277157403945975	0.5634861429069712	6.548274333024612	3.034559454627059	0.7548603865658958
2.7365118289484984	3.269131691087997	0.5555571412751985	6.526847491746117	3.01184699968072	0.749635189393516
2.75463461673158	3.260322060383617	0.5481604886369884	6.507049117224989	2.9881765215858067	0.744721532435398
2.7723114362829833	3.2514844076646883	0.5411468632961783	6.488620875571331	2.9625724060001692	0.7403271186976834
2.788633851564975	3.242161867147806	0.5352157417560881	6.471330004499669	2.934503791799286	0.7356038284212472
2.8024617377996446	3.232649048229535	0.5298968685653376	6.455381305273483	2.9042932106488974	0.7315718117040415
2.8132607840534094	3.221795309225139	0.5254939421346931	6.439705903449002	2.872518540938641	0.7299835434463087
2.8212854131770344	3.209304450421156	0.5210905878444887	6.425499847341535	2.8390888914452383	0.7299912954026879
2.826533880983636	3.1975227034061477	0.5174688227454781	6.412099263105277	2.805773293325781	0.7313020387831319
2.829440452657871	3.1889995640741264	0.5130566332715341	6.399374926904267	2.7721024516132573	0.7332280196184646
2.8304061727529546	3.1847137462571364	0.5062171479685805	6.387283386376569	2.7382193368510386	0.7361241879457054
2.8311987838167534	3.18500787259703	0.49685334115668345	6.375587561602944	2.705065835619431	0.7396065833429719
2.8327094889049302	3.1879889215541146	0.4853310034260456	6.363290004921836	2.673709520467309	0.7435892250737302
2.8350713619802246	3.193146079662779	0.47322664203388387	6.350576510098335	2.6437755105547946	0.7482290093804578
2.8370130280647676	3.201772751681473	0.4612394432028766	6.338382162569783	2.6148945794335443	0.7539806647133893
2.839284129087491	3.2140399181543553	0.4507100127568311	6.326258640792799	2.586263668229861	0.7600390194469728
2.8419648255118912	3.2322219038286044	0.4416761653780388	6.31540917814406	2.555151950750015	0.7651537864869742
2.845020572330775	3.25623124300139	0.4349131843631555	6.304947484907623	2.522874948316142	0.7689343287622195
2.847831906832922	3.283098213925797	0.42957650778920353	6.29545198248285	2.490798530864418	0.7712662253293185
2.8504725907107114	3.3099221445970937	0.4261959382882825	6.2864734146386985	2.4589851588516463	0.7732235569300909
2.8534918929547866	3.334909628842869	0.4265488466729609	6.277952574117212	2.4279450145255352	0.7741820719912516
2.85505758016408	3.3559585375849	0.4305657349930204	6.270993448944234	2.397978023054171	0.7748718133824775
2.853808153009141	3.372626528171185	0.4372499535366845	6.265648011818413	2.367578944955087	0.7744825164869458
2.8514113915376202	3.38627673344237	0.4453953065788405	6.261280247657426	2.3372650152214147	0.7724301022489004
2.848410337985344	3.396050112108374	0.4538742928403582	6.256666932667397	2.3071942844702686	0.7684649974497113
2.8444384696204996	3.401588196487024	0.46125088682444537	6.251848690380715	2.2783042068489943	0.7633805709096073
2.8380680475278783	3.4008293421000704	0.46665038633079503	6.246532042946213	2.252247843022934	0.75721285034242
2.830069952410024	3.3941641855201796	0.47000381517436707	6.240432852761202	2.2282328363864705	0.7501685585690145
2.8212102537997406	3.382779728953814	0.4723842882266208	6.233230453174561	2.204681839642421	0.7426340354737822
2.8122623319457056	3.366796651664327	0.47442736832620336	6.224998906223206	2.1821450637477353	0.7344958246689939
2.8028384351992774	3.348569590389837	0.4764924652541489	6.2159983098604705	2.160792212885316	0.7264268138231442
2.794360180368536	3.3306718487006273	0.4787432872869225	6.206512498636656	2.138663273526795	0.7180548199500952
2.786937116030021	3.3137389010019436	0.4820245882154124	6.196353025327443	2.116225139485699	0.7105500217924079
2.77851174472369	3.2951613042025367	0.48694311373198107	6.185753148894636	2.094091131127143	0.7035958682531815
2.770720787577522	3.2747944764546753	0.4943168551434214	6.174901095869114	2.0732341612211918	0.6967487976748303
2.7654350034042787	3.2524455178023834	0.5035483262295591	6.164236167872624	2.0532391364249856	0.68999262461442
2.7641792734172475	3.228828892355019	0.5160146185137551	6.153525508328063	2.033270563298896	0.6831501280619016
2.765363184586135	3.2036916569856624	0.5318247265335706	6.143508361973722	2.01328294547095	0.6764008872119676
2.767753031608887	3.176998740743639	0.5493307099872937	6.134666902920525	1.9931314623905025	0.6695784248587338
2.7711934760165082	3.1503323658221936	0.567429543057031	6.126911410194738	1.9727316915869642	0.6626740910023321
2.776091890899991	3.123052788427129	0.5861155902483501	6.120799968666497	1.953087496860829	0.6549200202734494
2.781633627252618	3.096065847927613	0.6045149829093236	6.116823493556091	1.9352682280771467	0.6460215433247052
2.7884558768127135	3.069852777764842	0.6219093041550426	6.115254083260822	1.918508761871309	0.635016342071869
2.7967911451672056	3.04506400886891	0.6389130235911381	6.116231139589191	1.9017694563102998	0.6225225966978232
2.8050956753275083	3.0217608477376023	0.6552701759522391	6.119844827730048	1.88336471652344	0.6083981563548713
2.810633923491419	3.000299276326475	0.6705289454731405	6.125153448833788	1.863719628154659	0.5929618299892422
2.8140551299476826	2.98064512248171	0.6841229652772198	6.13121474019186	1.8431910005272591	0.5772987157202106
2.816008539405587	2.9629980379274907	0.694904415989503	6.13802983068102	1.821743569568299	0.5614393472270701
2.8170803160803812	2.9487947158719567	0.7020051728427095	6.145396586804653	1.8003753653041255	0.5462156394917944
2.817009346716417	2.9383181329012187	0.7051147800292726	6.155337529329537	1.7799291703332267	0.5316483031666934
2.815311489889237	2.9312273009609258	0.7053026808720874	6.166928605695354	1.7600997069932771	0.5181911686575502
2.8120881412522376	2.9258377771281583	0.7028625896339203	6.17873685616343	1.7403178594345108	0.5064418339682868
2.8073145786420923	2.921026432571521	0.69732198220802	6.189440786834835	1.7212406660701534	0.49707339102479087
2.800654573856573	2.917831521062329	0.6877474831634955	6.199462322614988	1.7030597700803167	0.4894718291533333
2.7929787433161146	2.916473951902483	0.6745507805243992	6.208973053120913	1.6871511153264054	0.4839280429323032
2.785847518308586	2.916625762586546	0.6589902078532308	6.217195060083217	1.6736409426262828	0.4802588615838683
2.780831224491724	2.9178867492475637	0.6408677343075159	6.2253408365986	1.6638480962833015	0.4781214288439285
2.7785130236956452	2.9199201676209494	0.6207317114244219	6.232648512437372	1.6582011044705274	0.47800020169832613
2.777391142277781	2.9215013814699193	0.5990825247382402	6.239070478788565	1.6553467746719879	0.4795138429166066
2.776833821322547	2.921380125713587	0.5773349083828727	6.241947933178211	1.6543650468502777	0.48349463065336173
2.7765137101222903	2.921005315379069	0.5554732480553632	6.240685655380273	1.653593352496794	0.4892496234431562
2.7754550063965997	2.9202892344296107	0.5329940568795662	6.236059903825346	1.6529027531069413	0.4967226135427904
2.7719438335896216	2.919119916363364	0.5112393258477244	6.228703254790205	1.6519534244404153	0.5053494638445198
2.765647477957565	2.9161082506427025	0.4901601860715259	6.218080735594602	1.6497429862184636	0.5156990567033053
2.7580845331041095	2.9097957673201056	0.4692226807079506	6.203190465091327	1.645851209602572	0.5275579049222263
2.748773717897602	2.8995845523093453	0.44742706536071586	6.185752663542091	1.6398394642537513	0.540658657372586
2.736868402168947	2.8849356479996064	0.42505082626747925	6.164710345919838	1.6324633840490193	0.5550547484439277
2.72215798408509	2.866253792474857	0.4023906702953024	6.140558811583138	1.622390075347029	0.57049971289258
2.706841323345148	2.8460005072860075	0.3800480896378421	6.113612713967557	1.609919483555607	0.5865652099945536
2.69109379584457	2.826788023446505	0.35746711881980764	6.085037947940576	1.5958715422319747	0.6023941145838944
2.6748822281628213	2.808299997869776	0.3333140912105076	6.054987992340672	1.5805638115311453	0.6182583855708383
2.6592670794370656	2.791417377225256	0.3084755171858766	6.0219115409496515	1.5638693628328422	0.6335450665727158
2.645686448585409	2.777503039553612	0.2822288708836881	5.985966440957727	1.5465673198525565	0.6482312254006188
2.633882774916174	2.7667781562854814	0.2540718634868986	5.947829560987755	1.5290435361827635	0.6621611054374917
2.6237616484317914	2.7613010225733126	0.22448188922574874	5.908426704447098	1.512034445552471	0.6750820771869821
2.615992445602593	2.762411826013834	0.19482378815251628	5.867145510519513	1.4953105672634661	0.686906673217585
2.6106568384657303	2.7705621186145732	0.16560399500243883	5.824209699073999	1.4773116730810187	0.6976451458670812
2.6071811762300143	2.7846688899171035	0.13663584550393115	5.780584770973244	1.4599069885160016	0.7075917438914036
2.6042227819120245	2.801544138460851	0.10776706529984786	5.735296290941599	1.4436347303792934	0.7167413937614486
2.6019780843293394	2.8197089811168086	0.07897183197766028	5.688590181724218	1.4288065834920698	0.7241103827336182
2.6006821130855484	2.8380335433525388	0.05001252633914405	5.641312411653695	1.4161826588403177	0.7298523715479124
2.600000418772488	2.8555937128050495	0.020836246644345857	5.594229677082102	1.4070387806160403	0.73484731280659
2.6006684789736374	2.8720257301707828	-0.00742436369062438	5.54753997266934	1.401693905896979	0.7397102257495405
2.604232064455752	2.888376352312962	-0.0341330154319362	5.500895302967111	1.4013014881474237	0.7442915729064294
2.6089282640933247	2.9033936688006707	-0.059708520975238655	5.454339821066259	1.4053352063447955	0.749774887171865
2.6140288308213	2.9159344905951237	-0.0846207808579651	5.407003818843513	1.4133780544629186	0.756514610027325
2.6184351148530536	2.9260980409560298	-0.10999677098999325	5.359145739355137	1.4250284858008093	0.7645017683220734
2.6230396930425806	2.9346128039256905	-0.1357201983947835	5.3101834435062845	1.4390246844001948	0.7736413372135673
2.629264087785616	2.9429017811624054	-0.16136721946051602	5.260744760182565	1.4540441453633024	0.7838180825945102
2.6374136824520313	2.949662319903103	-0.18651867017286836	5.211936879874716	1.4693368574198273	0.79553848051118
2.648006760866209	2.955565704029045	-0.21172547756916338	5.162998658602041	1.4845102415913536	0.8096013911740794
2.6616201219988236	2.9606893241430146	-0.23622566287297347	5.1129728953562745	1.499990861073419	0.8254507211343218
2.675755701345868	2.963204198393868	-0.26090829019701217	5.0615249148952275	1.5155321477790664	0.8425382050558499
2.689331386568582	2.9619026409342113	-0.28587844303620275	5.008089308250695	1.5295456439414374	0.8611025627252669
2.7026325497244015	2.95608220467437	-0.31093878051690116	4.952909532808399	1.5425683935131393	0.8796540749894217
2.717108656669251	2.9461880098898847	-0.3353962209727767	4.896595429784705	1.5547001887119136	0.8971240988441318
2.73315229503117	2.9322359758643306	-0.3593605269394141	4.839155010670623	1.5672025335152122	0.9132166200318259
2.7503008123474775	2.9146951356478925	-0.3818566312098007	4.780743719105124	1.5801696773734735	0.9278148381373537
2.7692384106183394	2.8939570749446513	-0.4017753866750302	4.721575699967194	1.593968669409927	0.9402701860376046
2.7886263717021285	2.8716265515945905	-0.4184344270818254	4.659453316090238	1.6072644810143664	0.950336426978905
2.808186520190317	2.847872944163291	-0.43191179652730094	4.59484477553679	1.6187189161820323	0.9570113938866798
2.8265415193364505	2.8230159665194368	-0.44306939884251806	4.529400884389304	1.6290029752145374	0.9611596166411089
2.8462188749545465	2.798515005643544	-0.45149543549240845	4.464282383958426	1.6391759811304074	0.9629517535786938
2.8674273989245402	2.7740896732349354	-0.4563717352133277	4.399106443379688	1.6505130891890178	0.9618335847300694
2.889265252616314	2.7504463436340316	-0.45870972011484257	4.332873847998961	1.661355565623159	0.9589752909221043
2.9093302385698356	2.727024104343438	-0.4592619520020357	4.2666273192628195	1.6708078044104593	0.9546166399451967
2.926962877175937	2.7043423030728877	-0.45721934775132267	4.200802903153699	1.6768100618290118	0.9481798861711155
2.9404439685521453	2.6832810255431623	-0.4528043351527912	4.1356946723192385	1.6792034480633824	0.938844944754402
2.949787392662275	2.66313803797197	-0.4478674747011324	4.071546179031337	1.6784714358614456	0.9267820216546101
2.9571011501822166	2.6426468181791054	-0.4434463250693307	4.010337358474614	1.675062622507908	0.912648243518801
2.96240553710204	2.621273502613986	-0.4388496685811005	3.951676813552326	1.6710854822020413	0.8966942653307723
2.966855368432421	2.59941224076358	-0.43311442574504366	3.8948748187344773	1.665124288934064	0.8777010852271638
2.9695593716712168	2.5775606283254744	-0.4266030765513911	3.8400478186242877	1.6552649286670151	0.855629053940193
2.9720277627829317	2.5564377770370146	-0.4203809626661468	3.788576150822385	1.641517452444646	0.8311853211457554
2.974668583577318	2.5365713361088176	-0.41408695564101194	3.7416214884894003	1.6251866839243196	0.8039781824915051
2.9782603040653597	2.518463603212624	-0.40690168345844424	3.6977354402487563	1.6087191721672347	0.7747243513725852
2.9832096191407076	2.501841131541613	-0.3996327663353789	3.6567054635274028	1.5938530461129534	0.7438993301358665
2.9915231130319313	2.485622175824958	-0.39283879042333414	3.6187098850429944	1.581858070042849	0.7128979711177232
3.0000528347176325	2.4701657491537854	-0.386703800089315	3.58470780569256	1.5716922224723295	0.6820233019348165
3.00741158674741	2.4563658361674294	-0.38044751751239714	3.554258165993193	1.5638151991095512	0.6513002691067102
3.0133029404745995	2.444801145054061	-0.37370685024700145	3.527535520471894	1.5580426420576279	0.6217335739024883
3.017098540917033	2.4357096374859175	-0.3680187027496654	3.504894342257531	1.5545710199804215	0.5946272406228647
3.019187680287126	2.428526929069112	-0.3625378695517961	3.485814606810921	1.5539723188759205	0.5694339322660427
3.018768924961665	2.423328794418266	-0.35644163804911744	3.469285668666354	1.5560267031222392	0.5453774725128038
3.0160705903510383	2.4189272686408603	-0.34835027782805883	3.4546609010158784	1.5590771451063463	0.5229126723704909
3.0110510717356496	2.414574490795755	-0.3385018285948087	3.4421953085686363	1.5622723340703104	0.5022717377379702
3.004280696752505	2.411108658408256	-0.32761714472945935	3.4318841038944217	1.565196910182527	0.4841066343635768
2.9957787452936118	2.4083480956980328	-0.3152099316986999	3.4229709655471683	1.567078984934708	0.46741997564347976
2.9879026922056964	2.4077993720935944	-0.3002807961776758	3.4146342020132754	1.569423020042226	0.45240864672376413
2.981232315004318	2.4104621316455948	-0.28402195998199625	3.4061366878700956	1.5713481748874196	0.4392468378831512
2.977368228026098	2.4155373250241214	-0.2671549089716925	3.397204359995055	1.571587546758274	0.42694461763800495
2.97490474811521	2.4225727986464025	-0.24949764327602478	3.387820568727327	1.5694724297811102	0.41518686540958316
2.972492069178938	2.431107401284837	-0.2326172731320641	3.377247601379402	1.5639810439506403	0.4044133224376461
2.9692624448991296	2.441727202336149	-0.2161274583477592	3.3659745429795516	1.5554097567095886	0.39561189895706983
2.965191116078059	2.455772020635104	-0.20086495619938144	3.354416093719922	1.544017054382303	0.38761180001998774
2.9601539441104943	2.473800437121323	-0.18719631666700381	3.343284795800214	1.52988225158572	0.37998441996621535
2.95512554786969	2.4955132925441568	-0.1739357151655311	3.3323285360952464	1.5145237346665703	0.3719541944007918
2.9494669453089766	2.52069022493834	-0.1619156455245454	3.3212843272622488	1.498167875477519	0.3643033882859318
2.941553343215506	2.547016928859085	-0.15129934662381914	3.3101531882561495	1.4812644662757741	0.3574550381563971
2.930478782862887	2.573769955792069	-0.14117101496257753	3.2979762113971125	1.4648763807172185	0.35054318121921624
2.914348976877046	2.602248672686053	-0.1304505898982305	3.285179083818342	1.4490239822033493	0.34240968358565976
2.8937103060109735	2.632040756337747	-0.1196268256088516	3.2724899044102083	1.4324266338738303	0.33309364737854996
2.8704515271077167	2.664712432402662	-0.1076295601741796	3.2604160896829875	1.4155412865022774	0.3239193282500978
2.844912664179222	2.7010580568461293	-0.0959675858115841	3.248248911598228	1.3989500686243204	0.31431433738365466
2.8186047675509722	2.7407450831912405	-0.08342991579532719	3.2352999983310924	1.3840414579256315	0.3059163795939343
2.791289669044195	2.7833966507360515	-0.06983679217639108	3.2210874727540206	1.3709961381584674	0.29982503223278645
2.7625624830990927	2.82743886386166	-0.055295772846605584	3.206844744731665	1.357858688719111	0.2953002347352296
2.732538529688127	2.8721096598588747	-0.039829510042264094	3.192734447602097	1.3444247259324698	0.29091478429869755
2.7003157846657344	2.918010464656401	-0.02421645384408072	3.177611278669147	1.3294480780786235	0.2859990350046956
2.667379015713908	2.963697301781566	-0.009419671453548217	3.1629980859432774	1.3133141105386499	0.2811997751235474
2.634215493342067	3.0071800080888837	0.0039934812606873815	3.1484698562504705	1.2976926771242088	0.27794190426445875
2.602940527943968	3.046715518997286	0.01624721232211751	3.133069911931083	1.2843659353068775	0.2751470924845539
2.57288461242606	3.0809430072164545	0.026710561122787357	3.1174616334908682	1.272913320045967	0.2719079727217728
2.5438138801995476	3.108418929712316	0.035851575818240666	3.102649101331978	1.262408066575483	0.2688246642206293
2.515680761230282	3.1290025793293106	0.042707097298448515	3.0891853940007152	1.253190337018698	0.2647231599249858
2.4904857172154133	3.1435758922586845	0.0468729211378362	3.0765297913376966	1.2454168130788155	0.2589171988835211
2.4669936775373373	3.1530951825955578	0.04844882025745495	3.0638687344803	1.2398590297777154	0.2526330928477809
2.4468829818743068	3.1577963955779405	0.04749108773503119	3.0509301392739143	1.235517092555153	0.24721866423987296
2.4309942647694043	3.1576461246636156	0.04524480226707378	3.0380327488260557	1.2327267626749845	0.24322152364037775
2.417177281312231	3.154132665405884	0.04241308004489608	3.025048665899112	1.2311313917943143	0.2405334970209591
2.4053252402362744	3.148607684269247	0.03990024537032638	3.012241432323361	1.2286099979636176	0.23887162795024056
2.3939692961631946	3.143350302170569	0.03788887270232416	3.000269623511448	1.2255589337159856	0.2393852620268065
2.383234068651364	3.1382759382145133	0.037367023691561196	2.9888534650069745	1.2225926932996478	0.24193085155247365
2.3735560898865833	3.1340168434116205	0.03961242597931519	2.9769345620183167	1.2197963116219968	0.24506114742260962
2.364540806240644	3.131700559472008	0.04412257543401643	2.9635779529594672	1.2156515086758766	0.2490579492566177
2.3553550011006683	3.131709120829444	0.050521566758124914	2.9500913608034462	1.2090475774119298	0.25376708820717553
2.346226015564795	3.1337616299635926	0.05913665539040064	2.936496361578945	1.1999029331888342	0.25948456533259756
2.3356412307005536	3.1377507281158663	0.07101953370463338	2.9234483465395114	1.1888210051234311	0.26609357508749143
2.3250991631562403	3.142383945387287	0.08704318733490224	2.910837867377009	1.1775098844949772	0.27312327989257185
2.3151983503218374	3.1459752009567015	0.10684685300926139	2.897967910908889	1.16709944794262	0.27927577680352034
2.3069851636808254	3.148591038444349	0.12906945667924152	2.8850475067957504	1.1577800317394225	0.2835020090116995
2.299632052161453	3.1503925341358143	0.15370689515449537	2.872034585318067	1.1485663758039564	0.2850056249635687
2.2930338265327235	3.1516612365785934	0.17987020794478942	2.858094889481528	1.1385420926968655	0.2854988358257229
2.2865643695430053	3.151648780905921	0.20592739628549295	2.844198545979552	1.1274847920129165	0.2868532245531772
2.27970367665722	3.149974185774738	0.23128235630237226	2.8319621189952033	1.116792341142984	0.2889530042252596
2.2713606563761277	3.146882078145012	0.25654164191662854	2.8209237954900073	1.1070895761173516	0.2910617773905978
2.262753598415001	3.1429434206420113	0.2819800426289202	2.8111746767798844	1.0980514064023668	0.2915891463718289
2.2545604164539257	3.139630506993131	0.30625314406639115	2.802156700482499	1.0880857132485717	0.2902047763123733
2.246864421945662	3.1381334071264257	0.3273215706989737	2.79465878000791	1.0749390745967344	0.2868130749898782
2.239496113723639	3.1373013604364495	0.3456555856823197	2.789085206861103	1.0578648519840488	0.2828852204409828
2.2299319440934218	3.1362605176456166	0.3627962323038568	2.7852219774559757	1.0391962454776902	0.2791887195085785
2.219596934230291	3.1336492902744815	0.3793555401760489	2.7829900563102066	1.0209809830001555	0.2749360423119066
2.2087727664758185	3.130715116955776	0.39564428888657166	2.7831988639049343	1.00417963464654	0.2675764787527516
2.1995944120423485	3.127983164712803	0.4118400005477607	2.7856164493444733	0.9882579954272777	0.2557797974943356
2.192002630431276	3.1244270771303135	0.42881667248303645	2.7884325362180538	0.9731941572237213	0.24024828952131808
2.1858642519200706	3.1187771661894046	0.4469152597621735	2.7914696992907233	0.9587926065886084	0.2215239436907346
2.1793705227333575	3.10869278733747	0.4663706830993912	2.7960807932098235	0.9439139984554945	0.2006550915232393
2.17171145544976	3.092789286855332	0.4881747812178109	2.8029346072514034	0.929951368295033	0.17632799179365105
2.1623286945985236	3.0717344660653025	0.5125646512255035	2.811382543280214	0.9171392645764151	0.14873030622110392
2.15227417066105	3.0477390225510574	0.5386779393387491	2.822047143929975	0.9049168487459218	0.11837787084891618
2.142966677827178	3.020409149290894	0.56591407870578	2.8344759550469734	0.891383027500923	0.08576578909178337
2.135568518680589	2.9898966706831875	0.5950588728940108	2.848372475765729	0.8765369274775834	0.05156606840500369
2.129397521983209	2.9554369021496703	0.6254080117358023	2.8642420399428112	0.8613865782882895	0.01616378772865354
2.123046041338788	2.914890038647274	0.6576166595600166	2.882543845148091	0.8473436300528073	-0.020081923691517678
2.1159089936835604	2.8692472560741455	0.6905399674586142	2.9031944144845827	0.8332072719878038	-0.05689741164930706
2.108207268453206	2.8191060055420047	0.7226240320512841	2.9264756542201296	0.818401686368206	-0.09523170981956969
2.100144077210233	2.7678690529450454	0.753656421043497	2.9502538687486517	0.8041825347757338	-0.13361656086549256
2.0918511295452813	2.7172522865814437	0.7839770931076485	2.974120628689175	0.791345670900786	-0.17068180185257548
2.0842289647866985	2.665805024044483	0.8153386223880356	2.999430480051476	0.7811063491546092	-0.20582436829542455
2.0764991241641586	2.61275754389407	0.8484612900432896	3.0245855629577605	0.7738945828289401	-0.2397982393852532
2.068369626864906	2.560317160649596	0.8822206750534466	3.049791455441648	0.7703458044118082	-0.2730113318060237
2.057713891485785	2.5110777119964247	0.9153265868209269	3.075969687830318	0.7686721454192017	-0.30505610900881347
2.0438791723727374	2.465996663768502	0.9488653016724641	3.1018875940449053	0.7675727460056369	-0.33567879404671924
2.0286728312979085	2.427320990057267	0.983022972690247	3.1262422965761534	0.7659523942620866	-0.36489802453648407
2.013436233310654	2.3942418609563014	1.0192745487665635	3.149541899357537	0.7631045929473671	-0.39370051714355575
1.9982437615988669	2.366193879238972	1.058842679828794	3.1714133764612424	0.758625910928304	-0.4218975240732274
1.9827819225466423	2.342588094320041	1.0999854074766615	3.191909276504764	0.7529649363865402	-0.45054065632529766
1.9661447739740714	2.32294462901414	1.1408021481693744	3.2106713421122635	0.7465949647910666	-0.47988047129378325
1.9482841129427444	2.308514303663472	1.1794302914419874	3.2281346788319047	0.7383710287382009	-0.5099219793248628
1.930487264749459	2.301614450715686	1.2151091799712295	3.245406219524766	0.7295953481491971	-0.5409288944408563
1.91317980295399	2.3004315789105605	1.2472772286504061	3.262596143068734	0.7215583580936792	-0.5723283209127696
1.896225348502982	2.302378759395043	1.2758226613512869	3.2785831542712085	0.7142810026837838	-0.6044525046989673
1.8802958146114974	2.3067380508071644	1.2998512807396643	3.2933719106038013	0.7087283540825138	-0.6361937624928942
1.863251982334147	2.312159409154093	1.3185937742503366	3.3075819415806857	0.7054940206268961	-0.6670837200169457
1.8446740602618061	2.318039248830414	1.3324667827067946	3.3222393421627037	0.7067463694997854	-0.6966760812947388
1.825805973631231	2.324024115365028	1.342292248166074	3.3366836675657474	0.7135915989831587	-0.7245064939461219
1.8061279043209426	2.3296528550061444	1.3496200188084058	3.351080571544345	0.7250339626183694	-0.7513618764461725
1.7858992297619358	2.3360940410619175	1.3549233986140479	3.3651475713492496	0.7391328715564648	-0.7775774922107059
1.7635551655831792	2.343845379347743	1.3580508688980157	3.377162640798347	0.7550536614086135	-0.8035205065492734
1.7397761222493227	2.3516105939912775	1.3589208690746233	3.3873680369625085	0.7712147827153063	-0.8277287822847654
1.713462477551115	2.360268573899213	1.3586258632394137	3.3959340443322037	0.7877344241221225	-0.8499848790731206
1.686468002777889	2.369686488067901	1.3572563078381927	3.4025355698866693	0.8050816354461373	-0.8705444790438426
1.6587571810430264	2.380999470404272	1.3562285950307569	3.408681603739244	0.8230317583795969	-0.8907350955527151
1.6309535693146313	2.3942841607303684	1.3571459892843154	3.4146568187238735	0.8418823238692007	-0.9111260140434903
1.603198598680278	2.4104817589914838	1.3598240238717656	3.4193631767626367	0.8589486387342926	-0.9319205935616521
1.5751035455387636	2.4286511826487946	1.3625620342486515	3.4236389125221702	0.8742864370250323	-0.9522752139885258
1.5473083565747194	2.448196930296261	1.3646036465635571	3.427641681719042	0.8895211909141355	-0.9707052028467773
1.5198993753215437	2.4676400134646137	1.3671152390442627	3.4315477303030524	0.9067316041786333	-0.9871096582137022
1.4932872050306478	2.4852011191641656	1.371822982303649	3.4357808770410068	0.9274028971988408	-1.001382063865006
1.4658138995072876	2.5016426672269896	1.3800047164897746	3.44044327991819	0.9517882911399609	-1.0154181529136017
1.4392112111372797	2.5168092301734877	1.3921036387543002	3.4455329156907974	0.9770736654538976	-1.0289682551073174
1.4137225173760566	2.531551868218464	1.4079446936425803	3.4512336905241296	1.0019415974568506	-1.0406509493232026
1.388702268024413	2.543712319314655	1.4263406479820833	3.4566211156383675	1.026645257204669	-1.0487916193788507
1.3625930906189947	2.553439348288983	1.4460403798388364	3.4612647177855758	1.051842033039837	-1.0533417835511056
1.3357749765917277	2.5601334038494414	1.4663185049398324	3.4658599676152404	1.0791665361600749	-1.0548059806319485
1.307960611411033	2.5656441327206148	1.48748302279433	3.4704382866709347	1.1088432473463117	-1.0537240146601086
1.279804567709143	2.570939284768963	1.5085745885658768	3.4738248472929474	1.140839126138927	-1.0505195865802683
1.253126765886945	2.576557512375061	1.529295275495349	3.476110297280289	1.1730775461102514	-1.0444551450611803
1.2291288126306628	2.5826424285338625	1.5487693779486937	3.476462081735091	1.2047006639933469	-1.03594117464991
1.207928318792457	2.5883010417337102	1.5671344639002243	3.4737695272134483	1.2349282615837205	-1.024775952856282
1.1890430670494507	2.5937636836797306	1.5825871091988355	3.468504381649798	1.265508121952475	-1.0108426136226953
1.1703044206744981	2.5994744331213435	1.5945060840916518	3.4609119361679346	1.2971670449202124	-0.9950335389217619
1.1530986762349074	2.605224024519362	1.603098516998494	3.4496937088946162	1.3294704485139133	-0.9783856541660554
1.1389986175192945	2.612737252011094	1.6077865890450505	3.43526131419671	1.360371633694422	-0.9603651527500061
1.1277683715688969	2.6228271985397114	1.6081020592180457	3.418121062857805	1.3891858516633135	-0.9413312707652264
1.1203873714730146	2.634374155202837	1.606323053922055	3.3977062166915672	1.4154292789093725	-0.9217949660703781
1.1173866695694663	2.6448919718159876	1.6019057804261667	3.375753908983075	1.4387532519103048	-0.9027114624019625
1.1168175652277361	2.6542004451642867	1.5934027415762673	3.353055566559326	1.4601792593092302	-0.883851119072411
1.1162312336723321	2.663752101228008	1.5792200437791792	3.3305004539641065	1.4803804988049967	-0.8647129646021519
1.1161827714523629	2.6750953215214834	1.5586644958652855	3.3099292885713107	1.4997742533736755	-0.8446727452480651
1.116832710402139	2.6874298564445875	1.5341380858357545	3.2909335192601707	1.516405591393889	-0.825028767513609
1.1193908910018453	2.6993448830469404	1.50768486248018	3.273070085312867	1.530432493237941	-0.8059860200282489
1.1233343175892658	2.709781539800853	1.4793874395432658	3.2567860090847134	1.5410182755660795	-0.7874735411733678
1.1278657466755433	2.717722054782268	1.4486887762805871	3.242433332701792	1.5489066475301845	-0.7706204005732622
1.1317435450348747	2.7245838124804638	1.415305821392772	3.229341229788803	1.5553973537599495	-0.7543490279760248
1.1336049939353041	2.7321836374117066	1.3775761334680325	3.2185694134838823	1.5616515214104725	-0.737454481604267
1.1344170753469003	2.7414467036553556	1.3379809009559662	3.2096532127066317	1.5664108157428842	-0.7201890502705108
1.1351110346087196	2.7519654925050014	1.2978541299824697	3.202164786552928	1.5688486219419597	-0.7034715352459686
1.136775063005683	2.761914106435068	1.2596862378369802	3.1954477249484103	1.5690854185223089	-0.6881825907156547
1.138629807829528	2.768549874595212	1.2239566288111186	3.188875256599615	1.5654145284867722	-0.6745828239115439
1.140531783806824	2.772661426640353	1.189801095197177	3.1822481261074373	1.5584385986484157	-0.6631786078682447
1.1421139947181949	2.7760897109152936	1.1569835237130666	3.1759660026530128	1.5498015831598722	-0.6533891303248145
1.1439384419476675	2.78059867046358	1.1252569464949809	3.170667862079533	1.5398874673910266	-0.6461525694964487
1.1459923012713824	2.7864319085410307	1.0962389680269258	3.1655400810807963	1.5290604727349961	-0.6413240396752757
1.1483096091492693	2.791221713210117	1.0707693935043494	3.1610583076779433	1.515887547169407	-0.6391890178665298
1.1506757068779325	2.793605180022367	1.0474478939682186	3.1567142019892853	1.4990534142643566	-0.6403669356192416
1.1517813059218525	2.7951423165295792	1.0257118713946163	3.1527054363325377	1.4788446715629315	-0.6442532178971572
1.1518116998245387	2.7958634661519843	1.005745922593484	3.148994920934803	1.4567754384098692	-0.650496330098129
1.1519201067734448	2.796798685321826	0.986550472046858	3.1467097163414515	1.4329588858913687	-0.658039726255838
1.1517929084672682	2.799107971940691	0.9677718836454919	3.1452276119586378	1.4081686870221686	-0.6671780031306591
1.1511217747542952	2.800351091695795	0.9503361868939123	3.144125025628558	1.3827965056383738	-0.6769196970698159
1.1503251037426991	2.798728049259763	0.9334230738410835	3.1440239700828063	1.3572241713107782	-0.6868991883640634
1.1483212864877013	2.792384717415018	0.9163833238837268	3.144256033519576	1.3318771952938662	-0.6965370632794954
1.1461357345483356	2.7828019936810553	0.8974622730873948	3.1452841427186216	1.3071627750688917	-0.7059132465090154
1.1442288714373394	2.7708808554093314	0.8769812202776816	3.1468341691082444	1.2854335760276414	-0.7151053577827207
1.1427479761004347	2.757940656549353	0.8560202731239236	3.1478776220222318	1.2663504231162872	-0.7240211614339922
1.1416989052371225	2.743631749863648	0.8344875606751497	3.1489431213335646	1.250046196094312	-0.733028599115515
1.1406844151380444	2.727312299068537	0.8122753832711099	3.1501164136079227	1.2353124685027428	-0.7419469345745755
1.1377771917561377	2.7092622035932616	0.7892450686873059	3.150893499292648	1.2219984470735465	-0.7522638033360918
1.1339033927874915	2.6901763265905028	0.765210619633328	3.151645187933728	1.2112801416660257	-0.7625911818021109
1.1293432746991778	2.672420667905127	0.7390105678314268	3.1523896793063857	1.2042524840095163	-0.77275190188499
1.1240299116330958	2.65710670651184	0.7115890011398903	3.152085363415667	1.198868735475796	-0.7839837447717035
1.1189775094397332	2.645683145011348	0.6850126990561144	3.1513204439767004	1.1939860522046268	-0.7969615749979371
1.1130318526788097	2.636339803991809	0.6594526940189891	3.1497473394348128	1.18713355322181	-0.8107385847498783
1.1061471697052	2.6299459279691533	0.6339525755244081	3.146964477275467	1.1764139293250444	-0.8247109331661313
1.0993170362251339	2.625323168018571	0.6095889243683104	3.143797196294304	1.1618684391890903	-0.8393895188871634
1.0911055183215603	2.6224164280210407	0.586454325861965	3.140690293857059	1.1434757846974772	-0.8546803185141012
1.0812632665888189	2.6223951924892943	0.5643617140094241	3.1378205234784513	1.1230848722232245	-0.870327256109839
1.0705616077775153	2.6253178504242944	0.5436954765790133	3.1368594082190957	1.1012033592106263	-0.8849580039218805
1.058103047762167	2.630214993860434	0.524362563370958	3.1372065177718103	1.0777059996373066	-0.8991874683100418
1.0435084822230036	2.6352406601855387	0.5083374195102425	3.1388812007533318	1.0520203627580935	-0.914161861206332
1.0262915765360403	2.6403680180107703	0.49609711832805004	3.141768843390091	1.025588875651321	-0.9291190734331995
1.005577684095613	2.6482029286684767	0.48679762757052225	3.146773022426752	0.9987370538251135	-0.9433721112404194
0.9821947932672067	2.656886589118785	0.4819339344944069	3.1549234942252085	0.9733747944568582	-0.9573873103337274
0.9555909745522906	2.6654385513066603	0.48249942259314105	3.166547691414989	0.9505055617506363	-0.9718988009332803
0.9248290870376854	2.675225767574404	0.4862819656819418	3.1815200559522583	0.9302279534285051	-0.9860561007865167
0.8900588277742926	2.686549504489246	0.49399887825769806	3.1980296452864616	0.9118543592928374	-1.0002679755801642
0.8534906708762072	2.698512564105912	0.5064384949552406	3.216314580043279	0.8938104901147355	-1.015455577011873
0.8170758850370715	2.7112704544253408	0.524029664844504	3.234742253062756	0.8749875680157911	-1.0328409066992639
0.7826611199930442	2.723711073868754	0.5468534998354219	3.252926238114956	0.8553677977325204	-1.0520373823082834
0.750270137139145	2.7366020352120817	0.5734941374620504	3.2713661829036447	0.8357868098930535	-1.0707646379603089
0.7197853360638593	2.7507243210781476	0.602288949929868	3.2907261728574175	0.8154405942347029	-1.0890620014098438
0.6911497962193884	2.764929589235162	0.6330904748614773	3.310460251075322	0.795674330867011	-1.1071850464699815
0.6627408265569307	2.7813614817802303	0.6664769959466503	3.329613666942797	0.7763681996236469	-1.1243192122086765
0.6361457543667951	2.798026242293413	0.7022507941438542	3.3491155396069376	0.7563755692479198	-1.1402777834000108
0.6111602113487593	2.812507397814926	0.7415067568983814	3.3688761851406634	0.7355220950728969	-1.15625937546208
0.58820191359444	2.82404321934009	0.7830684068504837	3.3894474163994626	0.7165437822468095	-1.1719223767865017
0.5660353182638314	2.8329934616044072	0.8264174921984878	3.4113921575414667	0.7005298802843664	-1.1861709581397724
0.5439128346317615	2.8391356255495417	0.8713116636843462	3.4348693349421096	0.688012247168374	-1.1978457903745445
0.5206473511073755	2.843962557218785	0.9175984750669287	3.460566621837418	0.6798204523146222	-1.2075796618083898
0.49561236544511866	2.847592182105456	0.9662463259654174	3.488184985550182	0.6757389732367952	-1.2163207382570236
0.46940586366493964	2.8483512777152598	1.0170073111803521	3.5171422736676052	0.6751136165607596	-1.2237785110370938
0.442385401680752	2.845718072812114	1.0688573973939	3.54720196851473	0.6775465346036857	-1.2287644674605216
0.4157363050787385	2.8398635835978143	1.1197056693108882	3.5794606699347575	0.683356422693428	-1.231742784199442
0.38935897405088193	2.8330888260165317	1.1687405735970438	3.612331972607681	0.6935050378155996	-1.2329776626558873
0.36330116644655497	2.82651221495013	1.2181569323488697	3.645665911976811	0.7078123487061768	-1.2312811534434822
0.3387162159794901	2.819848826769841	1.2672186997278514	3.6797353739278944	0.7240514056014701	-1.226737546607447
0.3149907156156204	2.8131462434724543	1.3155698871219519	3.7135240491840498	0.7409481473178308	-1.2207241662181136
0.29165104687405874	2.8058447642526843	1.3623289578828137	3.7454547566814225	0.7587681173279073	-1.2133653470585994
0.2692171842294461	2.797533488978971	1.4072381357666996	3.7755256374418695	0.7770018786310179	-1.2038407045821216
0.2495333866555655	2.7896230299993157	1.4483069809018927	3.804593563237563	0.7951351723851384	-1.192026695327377
0.23234003611122778	2.7827511818089468	1.4865939440726912	3.833512275395359	0.8128342729745874	-1.1787627869402164
0.21794192026444806	2.7766123756568795	1.5227757551718568	3.8624251130104374	0.8298551196305448	-1.1654434787182648
0.20575565814558747	2.7699688130613977	1.5588074719946703	3.8898801500454816	0.8444958973781996	-1.1519450988230477
0.1947210755451101	2.763220035858534	1.5949703806835198	3.9172388814593733	0.8562680565076713	-1.1376871508453668
0.1853705901171095	2.7569108758887713	1.6308736012268632	3.9449333477492705	0.8660452746425094	-1.1234236880872253
0.1764686561226237	2.7507272388313617	1.6676261044904757	3.971975475503705	0.8744585531346345	-1.1083261241526896
0.1673490285573041	2.7441644595683417	1.7043195726462286	3.99937259930275	0.8821947970615089	-1.091316884068883
0.15797145746614072	2.736731792317678	1.740809899149208	4.029141298581297	0.8873471999950452	-1.0711420196847736
0.14876607640399037	2.7281797632327374	1.7764167737717775	4.06090465828945	0.889798988809225	-1.0495408431427828
0.1377311945259901	2.717412339477909	1.8107277677521165	4.094279911965972	0.8897651049611749	-1.0281982514588262
0.12437040204573907	2.7040882996619033	1.8426482147171068	4.129360999119142	0.889338389209564	-1.0065690743623015
0.10876240658497913	2.6883011964004533	1.8706295525504815	4.166511369891887	0.8890090406273647	-0.9841650477009101
0.09194518591935422	2.6712201155148763	1.8942220075990428	4.206914470180168	0.8898710688302282	-0.9614438716838856
0.07419259721633933	2.651855718529815	1.9140673027372976	4.250334198088389	0.8930866829154875	-0.9387481555492851
0.05515229408760937	2.629711760230302	1.928367254749502	4.296229196541096	0.8982485494170519	-0.9158654111862912
0.03670465539188623	2.6059471817362354	1.9375025194825573	4.344568999715026	0.9048548833216999	-0.8937571760087459
0.018968709938110992	2.5811700025055795	1.9425158789801338	4.394782160048354	0.9118364674549655	-0.8729885135086592
0.0021602342240511913	2.555625190461547	1.9443333711569757	4.444329679650672	0.9197843805793875	-0.8554472310292178
-0.014178303639789863	2.5299807310281848	1.9439168285080553	4.493770105774349	0.9284393263919418	-0.8404440138463978
-0.029076002851511837	2.5056640893944464	1.9413194851377167	4.5435031312238925	0.9366863230469772	-0.8260348200216796
-0.041233366838937996	2.4824679991781813	1.936353181806219	4.593342976442438	0.9425245675747483	-0.8112164241918414
-0.05127702516218846	2.458416977474042	1.930572322907389	4.642381292350311	0.9457339769548638	-0.7964454651853361
-0.060004172143482165	2.4345774976226977	1.9235577202971625	4.689736697756496	0.9465157765197726	-0.7822406778796624
-0.06720723026706169	2.4118902867359844	1.9155998803403826	4.735438870295911	0.9440763945252099	-0.7686939438529727
-0.07233710861419265	2.389904006990642	1.908267670147913	4.780871375214086	0.9389910786620823	-0.7565773811934828
-0.0756680993737048	2.3687657097566204	1.9010282061212314	4.827111158511269	0.9326322365694337	-0.7456869979756424
-0.0780864345186777	2.3476845118901983	1.8936974267343438	4.8725820396055735	0.9253282519813063	-0.735166317445821
-0.08077657198624946	2.3258718348272187	1.8850930467081453	4.9189509718059945	0.9186325270959959	-0.7245919602776107
-0.08591681293593711	2.3042395121640573	1.8751222989009837	4.965785453005804	0.9134553753364172	-0.7143532770117296
-0.09400758394378794	2.2827512651764286	1.8648772065141692	5.0121942480906485	0.9109506595152764	-0.7058883887225529
-0.10560451108599919	2.261704502297619	1.8555495613553386	5.058251167261166	0.9109373521234915	-0.7006355489681961
-0.12067542290843827	2.2431163549252706	1.8469278628170769	5.104969727338237	0.913653368115107	-0.6985370303095151
-0.13804102371370439	2.2258976245914126	1.8386870893119474	5.152767975356405	0.9199095012893319	-0.6992823672741344
-0.15834264123610783	2.2100105856622037	1.8299916748345	5.200843070648744	0.9301837718278362	-0.7035119963875713
-0.18178960255090484	2.195568292700022	1.820773035664745	5.246907958167794	0.9441053502396736	-0.7093626545666265
-0.2097037526254801	2.180474727951885	1.8112083795088556	5.290786294158668	0.9596709437220883	-0.7166354917963145
-0.2406169593370888	2.1660995213788543	1.8020537613583465	5.333549034538175	0.9769923730212589	-0.7260738715541328
-0.2747924316416812	2.154847271667882	1.7943691346931514	5.373699690948136	0.9953319556289113	-0.7379790217174802
-0.3107553111749878	2.1453536738644323	1.7884334407398712	5.410284742440198	1.015312480850065	-0.7516485102656492
-0.34766342599061884	2.137682593105187	1.7827576982490991	5.44351117335545	1.0369874233973206	-0.7660286146642508
-0.3845929802592236	2.1314329228406894	1.7769549510441598	5.473439567392243	1.060563044133638	-0.7809753043451813
-0.4213393484694369	2.1257508332948998	1.7714657727612635	5.498986119249772	1.0842748244551021	-0.7968196620564041
-0.45818951410138264	2.120558744992314	1.7666750292669526	5.519456126004796	1.105266456423183	-0.8127376269417672
-0.4947110816052913	2.115119629924984	1.7627997971258975	5.5349027765299965	1.1223071693694493	-0.8280593322467651
-0.5305759980375289	2.110823362013333	1.7577958018472812	5.547401907152768	1.136051288097538	-0.8442657430554554
-0.5658442931305561	2.10931184616729	1.751078366366615	5.556689507134599	1.1489894917613752	-0.8603975982373793
-0.600652766774186	2.110566165151198	1.7420727128350522	5.563705367065187	1.161784897276514	-0.8755480445247823
-0.6347437385861693	2.1148647172882225	1.7299767958741161	5.571212019673597	1.1732562487676255	-0.8895138734582442
-0.6674551340179129	2.121968142063865	1.7150597223899973	5.579940307433157	1.1822223736729298	-0.9034834721171521
-0.6996627811938667	2.1312721436760653	1.6992636371276144	5.589783384687309	1.1876833279641303	-0.9187646171700803
-0.7331224379758993	2.1446629709904865	1.683003846550844	5.599844364669089	1.1896038383102447	-0.9352967681053186
-0.7676365298234614	2.1637120393210685	1.665851048892233	5.610150264633158	1.1890341517470135	-0.9516460772922917
-0.8031449233244501	2.188170440411859	1.6472840215185367	5.620856262554343	1.1891570607595152	-0.9682329785577002
-0.8384724812930225	2.216373527822373	1.6261473756401386	5.630803357263575	1.1912722196700525	-0.9851226951661591
-0.8738415694755378	2.244591998352069	1.6026753025558729	5.639176737310921	1.1936619071763852	-1.002316496053992
-0.9079476282761824	2.272119293083136	1.5773298231472146	5.64704166480627	1.194175780233733	-1.0205626169123156
-0.9399546603735521	2.2997940072570984	1.550534901523204	5.6545810829211725	1.192870876155693	-1.041009531518383
-0.9684258512761527	2.3264174891827802	1.5230476577242316	5.6588599412745735	1.1909066246649984	-1.064004482857251
-0.9945299045204278	2.352038476457133	1.4956219998836415	5.6612035214329035	1.1886614158075124	-1.0878382248979561
-1.017608777492717	2.376221973768451	1.4688450691107828	5.6619344157007285	1.1857066144051653	-1.1106287406583428
-1.03758917409356	2.3981176084207143	1.4425584469649375	5.6612973975653755	1.1821042343656107	-1.1323395976790742
-1.0541993691621687	2.4159931752530954	1.4176815436302017	5.6597495826390265	1.1781551134215225	-1.153047916612909
-1.0669711933545902	2.4285584559565034	1.39546333810422	5.656276079215297	1.1734329627750182	-1.172686699935329
-1.0780833174674782	2.4376072541618568	1.376801778284873	5.650659924114062	1.1677238615352745	-1.192624002932766
-1.0878796655414893	2.4454869983530534	1.3618470763346378	5.643163206611202	1.162155319471338	-1.2128099063022852
-1.0965950435277345	2.4534104600211593	1.3500586492397262	5.63414245474604	1.1569392691123555	-1.2327334313586025
-1.1047641168646494	2.4602240975313165	1.3407873266844343	5.622005570680791	1.1516851433943474	-1.2522982701775975
-1.1143722891879362	2.467118175930137	1.334308280255971	5.609852924454095	1.1472641670648063	-1.2709664369133022
-1.123505832444978	2.4747203899275845	1.3297138401520767	5.5974377988357	1.1437531641485084	-1.2897376437663917
-1.1324852882775276	2.4833743409161273	1.326466728486226	5.583299900267224	1.142523438302837	-1.3101744765936716
-1.1411701730858181	2.4927063236268543	1.3254678255323902	5.56837722936268	1.1440968216343201	-1.3333121608502454
-1.1499999729250208	2.50310070792242	1.326313548214657	5.553213324601158	1.1480530624145446	-1.3595362862488347
-1.1593122958999018	2.5155187220473905	1.3286383546057614	5.5377137672889205	1.1540831576324366	-1.3889856492574397
-1.1686912918235657	2.528815951604482	1.3313457203996615	5.522254091910449	1.1609418995938512	-1.4197526078131544
-1.1776935543556015	2.5439230445998557	1.334744265701191	5.50525943860936	1.1683706318360048	-1.4502523922172745
-1.1885649222465247	2.5597092276857967	1.3397997349397754	5.4857046663280835	1.1765369942168267	-1.480703666356827
-1.2006539483640237	2.5753779143830586	1.3469020603772668	5.464504698473304	1.1859658609689907	-1.5110048864698666
-1.2121677925416723	2.5898658712948506	1.3557489424180167	5.440710736799836	1.1945087329235828	-1.5406183236588822
-1.2228641988263802	2.6024801403319557	1.36686634838436	5.413994689412202	1.201021674407634	-1.569188533287619
-1.2316871671109535	2.612107722630664	1.3794919760197724	5.386079540148281	1.204244269855671	-1.5959390938991715
-1.2383391107302169	2.6176766963254607	1.3927739246253328	5.35525183564162	1.20508448684758	-1.6186156737394934
-1.2423719160129545	2.619449764442272	1.4066686435832776	5.320830840045734	1.2035710961151789	-1.6364124955478057
-1.2434532271303536	2.616332528962245	1.420126344572933	5.28385095515135	1.2000894985505197	-1.6494182343208068
-1.2411810962701424	2.6090710583600245	1.4327817020490454	5.244884871788058	1.1956154289106349	-1.6576351852046298
-1.2348807869652239	2.598026769257877	1.4438425124498329	5.20597036715112	1.1905941777101685	-1.6620187218864353
-1.222098561671973	2.586086572947579	1.453186182669135	5.167364021857162	1.1841714780017867	-1.662180964382019
-1.2043278486514593	2.5735930501527498	1.459897323209944	5.128342360824791	1.1757032760810882	-1.658086186237458
-1.1815057664866468	2.5596496188040954	1.4623833832603075	5.08962431203099	1.1652925883876177	-1.6500883979750833
-1.1544839441067558	2.545026851340624	1.4605574252724565	5.05069357469932	1.152425231734684	-1.6389286922331285
-1.1237080653285283	2.5291587563783753	1.4558486984217978	5.012181447989389	1.137292152254481	-1.6247345955836774
-1.090035679897917	2.5132900341736932	1.4487768891493613	4.974973167647784	1.1202094758936907	-1.6083843879228792
-1.0546444110860318	2.49831411235902	1.439611727579004	4.939506019603544	1.1037349220668309	-1.5910229550302686
-1.019511705667267	2.4854761268940218	1.42965333332443	4.9075917529137545	1.0881949048053536	-1.5737987982457646
-0.9847411584332567	2.4753397991447077	1.4197198476515167	4.879861322499333	1.0747456791763739	-1.557259345348487
-0.9518037724705556	2.4668974718897263	1.4099876771353363	4.854870399096756	1.0620299832696065	-1.5418346941169907
-0.9210953752677359	2.4569439290637285	1.4007001414206899	4.831810155166648	1.0497434500988188	-1.528430616375969
-0.8926120753176651	2.4431043269968287	1.3920577834427865	4.809794180621622	1.038340368204826	-1.5171664397794704
-0.8660010084926199	2.424702301314193	1.3861672436013888	4.7876415790512885	1.0289389463225775	-1.5079875733201384
-0.8423622871339697	2.4018499889848535	1.383394397428222	4.765378502432089	1.022949119230189	-1.4997403956634505
-0.82185830282306	2.375709418122397	1.3829274542859977	4.742358706622976	1.021089148547682	-1.4927963468095216
-0.8030594103120596	2.345308324844182	1.3835778722370549	4.718377505402589	1.0222536083692748	-1.4874185385060819
-0.7842069265978253	2.308950246439797	1.3852511457030436	4.693528799695263	1.0237382894033937	-1.483492788426404
-0.7646162939453701	2.267384346375484	1.3872752538605728	4.666926641496596	1.023530285934997	-1.4797031014494797
-0.7453620076563982	2.221243755609493	1.3908125826134072	4.638849480130176	1.0203881607448453	-1.4764176038875583
-0.724818912375095	2.1721591430780602	1.3966965900740829	4.610342028722056	1.0172288240560925	-1.473748510272268
-0.7043061772285034	2.122280493935045	1.4041661735421265	4.581633976056342	1.0151301280454033	-1.4723603386031017
-0.6827203196428724	2.073807488400098	1.414519070034284	4.553269015788713	1.0140251050927604	-1.4717837818672665
-0.6608416704751283	2.0289069685003795	1.4270551033488283	4.526156854723968	1.0135436249075336	-1.472278709407798
-0.6398477230187417	1.9872353682659112	1.440307204676738	4.500234304040868	1.0118870305829482	-1.4744542550570994
-0.6197050515856249	1.948939269142799	1.453371290108202	4.474793626703857	1.009143458419878	-1.4778867052783644
-0.6009032108361518	1.9152942478689994	1.466292708147868	4.450068679464219	1.0054425053870293	-1.482507803597308
-0.5847484940345887	1.8875130999518746	1.4788909955235936	4.425633830383288	1.000812284015373	-1.488466300782003
-0.5715874739135205	1.865941632063123	1.4908960518236207	4.40215918163882	0.9957148144398305	-1.4962443267737777
-0.5584137687695013	1.8491387852222725	1.5020961267780386	4.380039722473174	0.9898106528748043	-1.5045238150950633
-0.5455543555880239	1.836210063310276	1.5121118158280802	4.35872607785889	0.9818849131706462	-1.5129846465285715
-0.53301838408075	1.8246512233693268	1.521560392323217	4.3373866762496025	0.9730080746337193	-1.5207135948443753
-0.5211416710834232	1.8149241838706085	1.5292876247732607	4.317615716917727	0.9638630870610219	-1.5268165436548116
-0.5095111413602266	1.805668065129097	1.5342037694003965	4.298024635683691	0.9541286735269666	-1.5309852419679109
-0.49717243034284475	1.7969058752207996	1.536888458406783	4.2791914420518795	0.945179000032507	-1.532935354872282
-0.4840427950931875	1.7881295626657123	1.5381338022947744	4.262408336532335	0.9365075145204328	-1.5325827056057961
-0.470681481891159	1.7783678713279922	1.5375724561174486	4.246328772442429	0.9266633472336743	-1.5303692484419802
-0.45597014185051343	1.7679343638787501	1.5341639435682937	4.229380842000388	0.9161537156189278	-1.5256787320749339
-0.4394674681345939	1.7567413455018261	1.5286171226287975	4.210901906593908	0.9051601915064079	-1.517587049483906
-0.42351358249851023	1.7450529582030891	1.5214915175563597	4.190948828358576	0.893833267398879	-1.5070987822398632
-0.4091477420339198	1.7313505784020706	1.5127929558345463	4.170358075936788	0.8819813515148012	-1.4941767563592487
-0.3945604764785363	1.7166056133348975	1.5018176886242243	4.14985047792552	0.8690417908004912	-1.4787572003164786
-0.3804647849490257	1.702114125419457	1.4883908381921498	4.129005579628792	0.8538209691833841	-1.4618771071353602
-0.36764332280178136	1.6892194358813666	1.474911565240952	4.10869528974799	0.8367529658707098	-1.4439252324923906
-0.3565696624995144	1.6767649905688815	1.4613455160041013	4.088925829029997	0.8186062892094726	-1.425094543205139
-0.34711933731103917	1.6656169012642708	1.4469353629822086	4.068591695703918	0.8016474540381882	-1.4062466962784779
-0.3394676890999626	1.656464521567106	1.432303636458394	4.049292981500212	0.7865464254771009	-1.3879917736882652
-0.3343949825307143	1.6484374153128805	1.4186772050712597	4.031828949774458	0.7731422001176096	-1.3712405931256637
-0.33265852529390694	1.6421627463798107	1.4063295124928321	4.0155313297669695	0.7610016423602342	-1.3558992633116782
-0.3339901818992841	1.6380478261937372	1.396553658793204	4.000380916117231	0.7500699009155154	-1.341618969780087
-0.3381471010220092	1.6359869233756665	1.3901465308313825	3.9864211215603387	0.7403287292241737	-1.3289472234156052
-0.34640780010225636	1.6353371263934093	1.3877777725151117	3.974184944244664	0.731251866722282	-1.3185091625850915
-0.35810574434496334	1.6335910318279812	1.3905433160755036	3.962738647639157	0.7234758485562919	-1.3103954398321043
-0.3728798704252517	1.6298926772255702	1.398192649236973	3.952317922807744	0.7185340276497971	-1.304969435820311
-0.3901551082852449	1.6257780676766558	1.4100706394407667	3.9429943052979533	0.7160642748615682	-1.3016787584948661
-0.4109595799651019	1.6216246194476422	1.4263151455331111	3.934443923290145	0.7136582901388717	-1.3001995030801021
-0.4343532029614128	1.6178301767796013	1.4468566457239915	3.926226272647893	0.7103375618813756	-1.299736635905906
-0.4602964537984662	1.6149552853747373	1.470740930034708	3.9191714366477894	0.7047327369993134	-1.3004601273429957
-0.486864275564872	1.610743664439327	1.4961183046155413	3.9120531469059046	0.6978723541979993	-1.3022514239348917
-0.513086366133973	1.604950810940868	1.522181158092304	3.90406703219879	0.6890662387586932	-1.3053527680896035
-0.5383849417147535	1.5980604916168968	1.5501367204170453	3.8956802498532235	0.6792077575907493	-1.3093647813849898
-0.562800248113988	1.5904057903331887	1.5793503239993383	3.887867684765462	0.6690415520872416	-1.3140205460128511
-0.5860264389151392	1.5835646456561991	1.609375426026483	3.882048885364027	0.6575347847378824	-1.3191041722028698
-0.6089631267668106	1.5776385795911754	1.6387248717092158	3.877664169979983	0.6437180174801762	-1.324016441261296
-0.6317383079658414	1.5726649408046325	1.6681689308298409	3.87498769664319	0.6272592710725611	-1.3298399771768266
-0.6532381841954505	1.5676568641926152	1.6966819871850722	3.87353433468565	0.6099202799123681	-1.335773986105315
-0.6743128071455864	1.5618174943165783	1.7247194172834504	3.8740721656469854	0.5932527196354356	-1.3417381593286546
-0.6952835621043697	1.5557371672863107	1.7527450070621748	3.8763945527231827	0.5797264680421849	-1.3466313059179627
-0.7174549426170344	1.550320247247071	1.7822072688707737	3.8806608121722457	0.5694256573060718	-1.3512583808422696
-0.7410616203088426	1.5455975326132676	1.8122335106747363	3.886974001576835	0.5631712149567529	-1.354860058784669
-0.7662107990706188	1.5417173925789758	1.841103491085898	3.8946556215567374	0.5590194226050214	-1.357775873039846
-0.7921175100002391	1.5385315916808597	1.8685246379464044	3.90183429808573	0.5563309871754446	-1.359592443667208
-0.8203439577412077	1.5341072185814824	1.8949628207670224	3.907777478017973	0.5556837133774145	-1.360284142223557
-0.8495741225671046	1.5283593518645215	1.9205087672996535	3.9132498958056066	0.5570816364688008	-1.359484149445065
-0.8778914757605913	1.5217806681199884	1.9451802983499435	3.9168166396043924	0.5605186140473437	-1.3568541520594408
-0.9050919570464767	1.514672764719017	1.970532078702734	3.919687019019012	0.5655762789107733	-1.3532911175755178
-0.9302407499709936	1.5052970516089066	1.9960164024389724	3.9210096424669914	0.5716063246977466	-1.348811020203261
-0.9533673054991837	1.4925221021946982	2.021001352765227	3.920476699683186	0.5785729506420614	-1.3433691536028487
-0.9737403590225125	1.475708476165062	2.0449091811425824	3.919293252114896	0.5862128699149857	-1.3369689827035725
-0.9933307171911555	1.455163873165847	2.0675967615140816	3.9181817728138126	0.5937171623764356	-1.329813697103698
-1.0131403995404822	1.432053519050382	2.0891336262564435	3.917366714291049	0.6023811327128819	-1.321342059213323
-1.0338960223225673	1.4079964731960954	2.1099546507055233	3.917174201032677	0.6115395249373656	-1.31221775170125
-1.0545820224682438	1.3837905309507468	2.1298769781283657	3.9172743452892895	0.6202198757403766	-1.3038555292186242
-1.074549043492309	1.3596481644887648	2.1493015144160723	3.9171355323518933	0.6276024593010472	-1.2973707984323435
[truncated: 1,001 more rows]
