# Supplementary material for: Obesity dysregulates feeding-evoked response dynamics in hypothalamic satiety neurons
Source: Sci Rep. 2025 Oct 14;15:35837. doi: 10.1038/s41598-025-19800-2 (PMC12521569; doi:10.1038/s41598-025-19800-2)
Supplement: Supplementary file 6 — Supplementary Material 6. [file 41598_2025_19800_MOESM6_ESM.zip › Supp Fig 1/Supp Fig 1h/MPK145_HFD_Late.csv]

0	1	2	3	4	5
0.465470231630688	-0.17555834784698449	-0.3553645621381894	-0.6962429101996823	0.21670880571207982	0.028291940878396787
0.45258045855889806	-0.13737886662649212	-0.3935110263895592	-0.7340232003147017	0.1643164563658746	0.040117644062448596
0.42969459500457663	-0.11011184235831047	-0.44638870180935825	-0.7612090163699341	0.12280744509084848	0.04683907890867235
0.3834424643914678	-0.10448577049894152	-0.4964434842979427	-0.7764467777895796	0.0933865735729662	0.055789400494162686
0.33980499955340515	-0.1062146893875096	-0.5323139015007058	-0.7832494757728425	0.06395179237357618	0.071963267816974
0.31510286909345053	-0.10652120225717542	-0.5692901769109885	-0.78133149214803	0.041219805749406035	0.09418098961294986
0.30997310256276295	-0.10333345693610495	-0.6099711482693192	-0.7761156170450527	0.026497840182159196	0.12575553005339063
0.3291553905033334	-0.10591330215079649	-0.6415502544194563	-0.765169540097207	0.02193148151127902	0.16158924816768422
0.36161253746194455	-0.11583585807991008	-0.6690385141968139	-0.7473521473654288	0.027335876757380164	0.19747615033317123
0.40060800599115587	-0.1278008276465045	-0.6972574796934216	-0.7297848854461648	0.04197315960090113	0.23629061874559393
0.4488779919785443	-0.14368385046604673	-0.7231908351903817	-0.7108170342651476	0.06180025686593642	0.2792270334867283
0.500879886610993	-0.1631317064025111	-0.7467737040227654	-0.6911831377571432	0.08193108881279842	0.32387798903945964
0.5562543084741244	-0.183868483969964	-0.7661820661949329	-0.6705851994761125	0.09955043575404826	0.3680621316480368
0.6131594367294906	-0.19949002238207925	-0.7845928705252818	-0.6512089129743541	0.11450185611869149	0.41392025014912115
0.6644559303963917	-0.20758522128822052	-0.8042497384065788	-0.6333903915730403	0.1285786558268765	0.45775810720936594
0.7076086116560211	-0.2085051599830401	-0.8206055271852236	-0.6163450315554829	0.14052185710284498	0.5015162789361916
0.7436966973881252	-0.20362659426491495	-0.8329330117136887	-0.5981937367092529	0.1494008931082766	0.5440369638252802
0.7720725575927673	-0.19450352504945512	-0.8448493060372247	-0.5786908851587989	0.15544163697115645	0.5867997263994851
0.7980437947658893	-0.18169521000582198	-0.8585507113635028	-0.5603914739996162	0.1576843749366494	0.6287246694576728
0.8211728877701538	-0.16582145180157284	-0.8684622634483656	-0.5404772697051317	0.15376231603458312	0.6647786388252178
0.8368302151641719	-0.14543546212177474	-0.8781153219021002	-0.519855332279622	0.14569215857220572	0.6944886206226242
0.8415782369819232	-0.12174222521108378	-0.8893041893571322	-0.498736520026561	0.1324794451134605	0.7195233941624221
0.8392105049500972	-0.09544675592932798	-0.8991532575300955	-0.47770795767575835	0.11446603065279556	0.7429676380121006
0.8342486332862208	-0.06688909526884661	-0.9073039033245581	-0.4559239407046739	0.09273631935032745	0.7624411026555811
0.83426289212807	-0.0358189550498163	-0.9124251866573699	-0.43336552334324785	0.06778423337637966	0.7791870122950539
0.8395605624208449	-0.004977477054005138	-0.916248640622258	-0.41091524192932877	0.03964614920376615	0.7927724735216213
0.8483828858953508	0.02594135318278933	-0.9203829752582581	-0.3897302223673943	0.009224992855491523	0.8020414561238274
0.8597479341563298	0.056062577566725544	-0.9235449465300144	-0.3719475109104992	-0.023892953329681464	0.8070146430082016
0.8721461782487678	0.08587612105647137	-0.9250173728673391	-0.3557679561915621	-0.05889245214354271	0.8091248448571189
0.8843383666307555	0.11397186242697172	-0.927835066343892	-0.342089553305596	-0.0937866410944029	0.810460377321024
0.8980261563957808	0.1390652037679944	-0.93113943366233	-0.3302649510530531	-0.13012279732474427	0.8106508064685762
0.9145427301327854	0.16001588751185092	-0.9335781498599147	-0.3186099774966205	-0.16695352776541922	0.809389557001636
0.9317013640092752	0.1773771283794463	-0.9359410006131019	-0.30739805345168686	-0.20448870329029742	0.8069983126777905
0.9474878412331474	0.1912906674523876	-0.9392491190023226	-0.29770946268430776	-0.24191404564887062	0.8059599051060494
0.9591044276194507	0.20236054747642637	-0.9434932668563144	-0.28988881771441816	-0.2791931109629871	0.8053917993464762
0.9670328956259998	0.21141802100621948	-0.9476689374396056	-0.2837474479712683	-0.31550686606917083	0.803869196975238
0.9722747148050498	0.21735928879527797	-0.9511415611277682	-0.2783855686321701	-0.35113356172629095	0.8024245591234479
0.975258090210414	0.21999341274955744	-0.954826744005112	-0.27267404686781116	-0.3853890217966918	0.7999484689809311
0.9770661397584555	0.2206529310949316	-0.958559483435678	-0.2665989106308856	-0.41840238300749066	0.7955672964545499
0.9799891440843781	0.22156619670690642	-0.9602974136860557	-0.25987408382229354	-0.45025958753114337	0.7900313574846233
0.983149360805073	0.2248919924125316	-0.9596147450017717	-0.2533906332715753	-0.4802817611450275	0.7836298855022348
0.9855944131900354	0.23030326333190332	-0.9577092191290684	-0.2478656158705126	-0.5082391706966946	0.7771937236589589
0.9880505595176777	0.23827496467985454	-0.9535506445829337	-0.2433269897930529	-0.5329457266719962	0.7700027654831659
0.9936304493605831	0.2483674022182563	-0.9465398353083196	-0.23927811516508246	-0.5542847064253035	0.7603376563001025
1.0024612259823928	0.25801021577622085	-0.9377289521430291	-0.23545552687926835	-0.5719062558232937	0.7486321878313116
1.0140758350372348	0.26703105924420806	-0.9276319925540949	-0.23122489259094037	-0.5855807364313839	0.7366556160268194
1.0266384307288394	0.2760891359952442	-0.9161733724431305	-0.2273485966172366	-0.5950478445055676	0.7241904270073581
1.0382263027131255	0.28581863911007055	-0.902965695203219	-0.22447021068965156	-0.6007177362855646	0.7114217095051715
1.0476920734548525	0.29394261475758465	-0.8882672591384406	-0.22231648432622098	-0.603311458646604	0.6990761886606626
1.0545326033137354	0.2993621517198966	-0.8743801118190524	-0.22017016937318712	-0.6038671359548373	0.6870327824717118
1.0719532348157073	0.31078859969900763	-0.8709084118094949	-0.20789933968449992	-0.6188767937157164	0.687947308768198
1.0898696567781176	0.31751249129253545	-0.8652279909166543	-0.19363162765690628	-0.6282523740349538	0.6882594036593813
1.1082273446234363	0.3194211398639651	-0.8585619882165896	-0.1783622428734407	-0.6329846703655387	0.6887881658405806
1.1270512124120995	0.31753571416845333	-0.8515695422419688	-0.1623568151444149	-0.6357203038785383	0.6901077170299261
1.145285736599478	0.3139591995220135	-0.8442848124419201	-0.14594828472135435	-0.6369918577760779	0.6912834561381002
1.1606928045497455	0.30860083150387146	-0.8354720426827761	-0.12997400155105726	-0.6375698655690838	0.6915796552056206
1.1734859274215577	0.30119246471464306	-0.825155524929202	-0.11396742330775388	-0.6383352629797459	0.6905146879635911
1.1837237604266617	0.29333833603558346	-0.8155760144984615	-0.09805466809380552	-0.6400757969682467	0.6884208256605537
1.192456408712286	0.2859809560586853	-0.8054235552430694	-0.0832488811633847	-0.6438343814617004	0.6866286726686277
1.1996319083762055	0.27846403336684744	-0.7926275159967836	-0.06914962390076036	-0.6494284370259804	0.6842391254099229
1.2041422771397177	0.2717732543239461	-0.7788499808270716	-0.055711533258527526	-0.6571211370853967	0.6818447925393114
1.2052350557458629	0.26585196941109884	-0.7652604211265317	-0.04275578543542942	-0.6679447695558081	0.6784141000793678
1.2040930326301131	0.2601287800026592	-0.7514167945848368	-0.029783634970312084	-0.6815055560398856	0.6731312231511942
1.201202163568132	0.25365840746365	-0.7362097312907138	-0.016539527486551825	-0.6960184223626382	0.6651086499790263
1.1990300533902059	0.24445049216659634	-0.7204409885336237	-0.003075746155210793	-0.7116247028943555	0.6553896946704767
1.1975442074679765	0.2317218768361523	-0.7054706705212468	0.009859248485803149	-0.7286734217760269	0.6435184198612591
1.1965136923938509	0.2151000430604014	-0.6919765902852093	0.021149332221334638	-0.7467567778046765	0.6296504951097924
1.196683952760492	0.19446110905111325	-0.6780511971139906	0.03188125527385969	-0.7653697805251042	0.6137858467220672
1.19581382034371	0.17032211568657568	-0.6645031116200064	0.043671211291081466	-0.7839193014817362	0.5955808809113838
1.1952178732942493	0.143250466209823	-0.653258447004016	0.055335514010658164	-0.8018319565263584	0.5780033654623301
1.1968881118127817	0.11258936414054316	-0.642543623726185	0.06634918317051075	-0.8193850558746918	0.5614906085733936
1.203084495333481	0.0792688187477551	-0.6306866759544772	0.07602379661302032	-0.8350837628876172	0.5468825100207834
1.2112348179087962	0.043971091078118626	-0.6196814329525074	0.08427831214118302	-0.8480486417657641	0.533299368882189
1.2190052226641865	0.006089797462227802	-0.6103671128446504	0.09012806733605028	-0.8585865682851337	0.5215904243574562
1.2220613717549784	-0.03445855783640872	-0.6029225812326752	0.09293617920984955	-0.866852902354604	0.5118780286230371
1.221295738992328	-0.07593600835986088	-0.5967696473031423	0.09392518945481801	-0.8729840696653796	0.5051434608979477
1.2173890981417734	-0.11777370358303856	-0.5903757031095931	0.0943815713219498	-0.8767142147418683	0.5018346114888775
1.2106739902385983	-0.15974607843540034	-0.5842571016258606	0.09413085793799734	-0.8778468989366834	0.5020557503848443
1.2023566320152212	-0.20245527838223776	-0.5779446549510654	0.09202534524481763	-0.8764837089594535	0.5048479529953709
1.1920482254854623	-0.24557343454069583	-0.5704592450870579	0.08870298086909487	-0.8737914470910858	0.5077438165987357
1.1787550790287307	-0.2890101895642215	-0.5625229373147561	0.08453096259689301	-0.8683870756196304	0.5111392736282757
1.1623059295164688	-0.33172273236779387	-0.5546915687526989	0.07965701546106713	-0.8607267455664037	0.5145904248282103
1.1443246604481392	-0.37338976906813487	-0.5461407552916309	0.07422306712490949	-0.8514850138927946	0.5184243121063387
1.1262628406638748	-0.41387157205130787	-0.5363276787937761	0.06929933464076068	-0.8408763289245492	0.5215191727122606
1.1101974995763169	-0.4529330027576213	-0.5252816853545929	0.06574191601904644	-0.8293417347463704	0.5238866968670293
1.0957375621941752	-0.49136464413599434	-0.513653478761917	0.06338549129137373	-0.8171270455528529	0.5255908714242603
1.0829271965691216	-0.5282139172834999	-0.5018914208933142	0.061638093104017314	-0.8050945590994593	0.526534303490954
1.0701524490173004	-0.5616592394538148	-0.4894194439860945	0.06120960932512199	-0.793757702961832	0.5268653265061923
1.0571569899488371	-0.5908829141180134	-0.476114647044587	0.06208473694396612	-0.7831253476435539	0.5273222575939638
1.0430893064853837	-0.6180143169346379	-0.46256356618454897	0.064003442845739	-0.7726745017124509	0.5277111638224287
1.0292200126076854	-0.6447646881511943	-0.4498058293968652	0.06666340656390163	-0.7630511614462133	0.5273569463333642
1.016656771896793	-0.6714125902508364	-0.43856443629476916	0.06962214533451218	-0.7545508644781339	0.5254891111230693
1.0046167348141968	-0.6992778032700004	-0.42997612439932087	0.07285436195058653	-0.7479199272207869	0.5229916352777023
0.9900170919505034	-0.72834046936907	-0.4238584765747761	0.07637393975139173	-0.7429272440084556	0.5218102879255567
0.9730570761041802	-0.7568388335911195	-0.4191264614677354	0.07981434203019601	-0.7398063308803907	0.5218404451799369
0.9549491849347106	-0.7850966431748562	-0.41600580186242303	0.08210708864884933	-0.7385416147145908	0.5216151291737696
0.9372320805862685	-0.8143853901501815	-0.4152002949847162	0.08417947519119598	-0.7390376176435111	0.5207278477469979
0.9240914846093334	-0.846611725931071	-0.4180855772391559	0.08513577608813452	-0.7415143828543668	0.5192271337542439
0.9152615031664051	-0.8796162234163216	-0.4247019962217589	0.08381764329891683	-0.7452417713244273	0.5165499698844982
0.9098657293132228	-0.911295859932526	-0.4323910059949731	0.07975187228526705	-0.7495562843961124	0.5133705904861826
0.9069593452135503	-0.9404685900087542	-0.4410587805173467	0.07310805492478897	-0.754197035907285	0.5099006512676106
0.9063353952129304	-0.9680902234632446	-0.4501859474618447	0.06488997128146089	-0.7608761614801511	0.5061450531023112
0.9086605852655568	-0.9930999064093535	-0.45726357559159164	0.0562069223130862	-0.7702264993332603	0.5019806503411492
0.9153787799493905	-1.0141171307362353	-0.4630146373178195	0.046364847821587056	-0.7809513578153361	0.4957353588878364
0.9250696519888331	-1.033398451837067	-0.4673128069169948	0.035168835950572075	-0.7921935575069325	0.4872368312006564
0.9368645417025068	-1.0501665161812046	-0.47084343020763997	0.022893914541450497	-0.8043915350630706	0.4774048981961294
0.9489718902173297	-1.0655184319181077	-0.47356315510141295	0.008680861373488724	-0.8174161058256227	0.4669999172390672
0.9573976973781749	-1.0796397671903188	-0.4757954156009257	-0.007385895702312531	-0.8308978838967528	0.4570419008136887
0.961993596201375	-1.0931456424638757	-0.47894919126308994	-0.024064202213501695	-0.8437670611236382	0.44631737613929123
0.9638958484203082	-1.1051009636422133	-0.48586161854265075	-0.04071384529888346	-0.8562188698942428	0.43468635698352887
0.9620021060138325	-1.115064170645723	-0.4947497463343059	-0.05796601060999883	-0.8671309042905384	0.42133506038508983
0.9569998737429392	-1.123547155107484	-0.5036606588105826	-0.07621908373469445	-0.8752284081039244	0.40832836119790406
0.947719597117487	-1.1309720604454463	-0.5132714240480606	-0.09627446118591095	-0.879322114528115	0.3964306820169097
0.9348130608734702	-1.1383822197719948	-0.5251403003547584	-0.11781662691882148	-0.8802479588691355	0.386704063854558
0.9199206151627342	-1.144480389521755	-0.5393253809607987	-0.1399227903037516	-0.878162611628141	0.3793092460347971
0.9047695518887793	-1.1494691106995947	-0.5541202226393639	-0.16204465572901933	-0.8720176921283104	0.3738633827149191
0.8912209734239255	-1.1522708501308043	-0.568203527872419	-0.18312114799179813	-0.8619184527292392	0.3693840791249869
0.8791407640241465	-1.1518420558918427	-0.5814603419047589	-0.20481340245042484	-0.8489137622528581	0.36477678992584506
0.8690670336527573	-1.1493637679515762	-0.5920390364226973	-0.22762689385252122	-0.8341963410881603	0.36104931660651546
0.8615150706809329	-1.1462246335589688	-0.6000805564861299	-0.2517648855636358	-0.8183599326214296	0.3576466524643198
0.8560423718144166	-1.1433565716592935	-0.6065475162505607	-0.2754922937863751	-0.8023277290961129	0.35473239637018683
0.8506203024588699	-1.140125061947519	-0.6135568108603957	-0.2977836279318917	-0.7860135705215635	0.3503565934298835
0.8469371879473337	-1.1368226461640136	-0.6200077168298731	-0.3194098309683692	-0.7693452820785323	0.3451337346523328
0.8451223886453166	-1.1336615801341692	-0.6242751067948576	-0.33997693838680143	-0.7530774175434296	0.33926728892851976
0.8434706612988366	-1.1310736998072548	-0.6281058653051361	-0.35922550792732305	-0.7377073079049662	0.33197043539014276
0.8392625786832382	-1.1293097612919452	-0.6322818122093977	-0.37704044992195174	-0.723636537269678	0.32229829848814534
0.8314484451172227	-1.1276741587691446	-0.6380582097809804	-0.39388552506516317	-0.7118581963763836	0.3120432905206827
0.8209666093649939	-1.1254770060077544	-0.6461067437298187	-0.4080797568428953	-0.7014870589614498	0.3025091430476006
0.8085398248641765	-1.1224711969539112	-0.6566606343546701	-0.419667475173121	-0.6915927135896147	0.29291129794713416
0.7940105897975737	-1.1191266391353416	-0.6688797651521844	-0.4290044169287457	-0.681697281451462	0.28509040850642775
0.7782898465605924	-1.1142924896593134	-0.6821603908566112	-0.4371281808074684	-0.671596758038635	0.2787777249549811
0.763196773576902	-1.1067168277038903	-0.6962028697592849	-0.44519821433379714	-0.6617332085709987	0.2737726690220281
0.7481033704451745	-1.095223901936451	-0.7119890790152548	-0.4526933505822709	-0.6530859682879998	0.2687975680954762
0.7332003334612348	-1.078582192643175	-0.7288683205061693	-0.45944648213107164	-0.6452911056419668	0.2634161727227596
0.7199952068383886	-1.0574277811344635	-0.7461993861232767	-0.4662633232904465	-0.6356600814718933	0.2589386628363505
0.708596607604166	-1.0322190809797356	-0.7636054021707182	-0.4739661980380522	-0.6254551451698953	0.2562461987761135
0.6978137122289211	-1.004421015950047	-0.7812213274445162	-0.4828552617347506	-0.6133335549919382	0.2532274104506172
0.6883227797677057	-0.9754147143411154	-0.7982952938777826	-0.49385699314739107	-0.5999297999404628	0.24988699314617285
0.6792789628934254	-0.9474600507503609	-0.8151167623165209	-0.5064894842225751	-0.5867846370706774	0.2486064947306567
0.670290974823661	-0.9207505545716093	-0.832460549216632	-0.5197682340396776	-0.5738732656977347	0.2480523970944225
0.6607462297099411	-0.8952533694814913	-0.849962614177239	-0.5329669974851051	-0.5619723044484426	0.24895484816610747
0.6500815676911336	-0.871543927618318	-0.8654748664802858	-0.5447543123070305	-0.551828897155699	0.25243851733958017
0.6390580863707092	-0.8497583559891272	-0.8790955022339907	-0.5544820871031451	-0.5432440502196124	0.2586866454402777
0.6286944839534755	-0.8311817354700912	-0.8931174979012104	-0.5630942111032372	-0.537095103661883	0.26787475733452965
0.6165781771736698	-0.8147446388812648	-0.908309098253327	-0.5696103174987875	-0.5355457040927875	0.2789327035573233
0.6030966540674308	-0.7981513739977789	-0.9234508521888684	-0.5739485330724943	-0.5379545212027316	0.2927643798990638
0.5887382358792695	-0.77819024723555	-0.9372571949308074	-0.5763873688220049	-0.5444551980831778	0.31021458997306117
0.5713060538199672	-0.754480766051889	-0.95001433878732	-0.5754734119489053	-0.554823610015389	0.3308367661028336
0.5522626188934043	-0.726610380467416	-0.9616275542790453	-0.5708537458283708	-0.5683776781699812	0.3526634079292284
0.5325159584815891	-0.6938217634732219	-0.972491952812212	-0.5625917854594127	-0.5844066312714592	0.3758975872540945
0.5121602533796927	-0.6573946745219287	-0.9834797777335553	-0.5510691272001282	-0.6034822695686519	0.40014181433747836
0.48976514711245267	-0.6176646517938187	-0.996190015610618	-0.5373970996777921	-0.6246458522839613	0.4240240983070631
0.4654999318589279	-0.5756760876343148	-1.0101362804852714	-0.5226844354566254	-0.6461157407174203	0.4469890535237525
0.437473740643752	-0.5292239562045287	-1.0217048077717876	-0.5062583579951504	-0.6676231691684487	0.46978777338464783
0.40936042328396394	-0.4784229048151982	-1.0308754543714733	-0.4888323541109978	-0.6884389264402779	0.4933587944155847
0.38176656885661864	-0.42619154246257385	-1.0386479775421686	-0.46964658776253154	-0.7078335716832481	0.5169081110917194
0.3550059065319233	-0.37391067901702774	-1.0454675311049786	-0.44764436827931886	-0.7256220146126355	0.5394272065972673
0.331069186436611	-0.32177881697586236	-1.0479967536217956	-0.42396013554346257	-0.7427503747711212	0.5599257564916469
0.3096137206695716	-0.26946106165521233	-1.0463476122112454	-0.39928031781278644	-0.7596500747295621	0.5780765487963988
0.2903377110462192	-0.21823942972107122	-1.0382513691024495	-0.3735666069897373	-0.7766091180576052	0.5939046149695755
0.2743198260686126	-0.1679975273676959	-1.0242670855859788	-0.3470483763501993	-0.7938029297616452	0.6075127809844886
0.2622848268728831	-0.11719817066866799	-1.0055531946031122	-0.3186889498886554	-0.8112431507723213	0.6191466294983209
0.25402034290776465	-0.06548308620440987	-0.9831431619261874	-0.28835162244972196	-0.8300202992322536	0.6287363577278319
0.25045392120227283	-0.01507570865187657	-0.9575523230454875	-0.25658046695871295	-0.8501407174595039	0.6342026645346871
0.2491025834095153	0.03376064636746303	-0.9282863167151992	-0.22401435025543404	-0.8717290826798579	0.6355087971756285
0.2508071641822471	0.08281426029644058	-0.8974668511003125	-0.1911211051056027	-0.8947229927042452	0.6332268088688114
0.2538126430318193	0.12997219757753778	-0.8660446536158002	-0.15934704633350022	-0.9191159890026522	0.6287093526338475
0.259434618241008	0.1738592215929117	-0.8356869297258526	-0.128061637951617	-0.943339185757311	0.6227747827691675
0.26733120023317536	0.21468478113673364	-0.8062255919270964	-0.09715722039477546	-0.9659356774283985	0.6165774749341754
0.2757526250650569	0.2527265651058793	-0.7780489122489666	-0.06746458742894347	-0.9863940542818976	0.6102154396981332
0.28403414778076524	0.2869229851441543	-0.7522844037914755	-0.03955745974349249	-1.0047811546508592	0.6031505705882778
0.29350430968178587	0.31601290171757906	-0.7272290235545312	-0.013404329105256754	-1.0211913088888256	0.5955917608965695
0.30380924244327084	0.3408992079838217	-0.7036231969390582	0.012107967522972482	-1.0364150058662251	0.5862504073073358
0.3148053074574315	0.3629608245392364	-0.6814405428864926	0.03747761325217268	-1.0497326735414967	0.5762190583784081
0.327424618634782	0.3814766584052008	-0.6594230309918038	0.06380403166378858	-1.060365915040158	0.5658375819731646
0.3412198376887816	0.3953948185902943	-0.635179393611413	0.09022213747607698	-1.067506896739878	0.5547589940368993
0.3569953746354553	0.4047041219200056	-0.6086988834892525	0.11673856049169562	-1.0702129337703978	0.5416841161368439
0.3728694384013763	0.4092902585347718	-0.5800433122608928	0.14275120655282958	-1.069235026807862	0.5251701817363569
0.3881920053745528	0.4106229808427797	-0.5509808000767991	0.16868026389475965	-1.0661647174256057	0.5068003104471576
0.40481042439538595	0.41118203590432034	-0.5218679955775757	0.19519049452878937	-1.0623680052271354	0.48534192970559054
0.4231470124671197	0.412103935579747	-0.4907441012335695	0.2220027981062258	-1.0583205596543739	0.46116993008915885
0.4398955363394145	0.4120246180112642	-0.4582306201451053	0.247593159030514	-1.0545225431267977	0.4363540181120775
0.4536281451762376	0.40871084316932593	-0.4241605640183603	0.2713828052957104	-1.0500183082483594	0.41198188661422785
0.4634761621330794	0.4005102958498978	-0.3893678556511362	0.2939798023535879	-1.0459323513940504	0.388007694744338
0.4683715539911999	0.3883703633859598	-0.3542716111749747	0.3158311308839309	-1.0447461647846856	0.36393378712989877
0.46831014667815507	0.37406549214152135	-0.31961413143878065	0.338277206860176	-1.0456921110028072	0.3410567064495439
0.4636433390147867	0.3591467463802452	-0.2838933727370388	0.3613586691983766	-1.0488615349406591	0.32168192194821554
0.4552332340590153	0.3441689508715045	-0.24747419251393638	0.38398258183434697	-1.0543123773882892	0.3058875313864238
0.443405152302228	0.32949110121650677	-0.20906258683749834	0.40485991431484497	-1.0596342992565702	0.2910716010738953
0.42717913959581155	0.3163676308454482	-0.16947963188331205	0.4237416025203256	-1.065299998941572	0.2786202145645582
0.40552831139656875	0.30488405491241466	-0.13156653077085004	0.44112389243299766	-1.0702471180310198	0.2681559073826187
0.3802211609923861	0.2959879854107948	-0.09538888741605837	0.4579545354596524	-1.0735528922490218	0.2578832936170491
0.35259577255900376	0.29026386225116013	-0.06023662060145833	0.473449528491282	-1.075903338939236	0.2486445668528019
0.3238288394115393	0.2893312927127441	-0.02531309659824187	0.48692434194546763	-1.0767151112552324	0.23949431474740202
0.2972634050266475	0.29115378956226085	0.010274160438235841	0.49707479680850436	-1.074087973350129	0.23102232268864248
0.271134413764639	0.2926492578210615	0.04601799090725257	0.503904343234183	-1.069657547901301	0.2211196577945152
0.2448278042511321	0.290664506857364	0.08046154700568094	0.508295191127783	-1.0653537177547694	0.2088727938467479
0.21733548870315622	0.285925916902997	0.1144458082281044	0.5113264534593993	-1.060875927308049	0.19545116324035294
0.1886190901923927	0.2778253084007747	0.14777439176140802	0.5151334055090027	-1.0581252872943574	0.1826316247516388
0.1607300310171036	0.26307631426268757	0.18104767346989287	0.5187402220724638	-1.0566831276597886	0.16872417981046195
0.13375530664577473	0.24226506958891103	0.2164780001898513	0.5209388015146141	-1.055799271202777	0.15476094189708817
0.10793776578834008	0.2161849612782595	0.25375380252505797	0.5223564904992186	-1.0562188709573437	0.14223710879840767
0.08365485112907076	0.1862589968333707	0.2924904683760032	0.5245390039270476	-1.0579775733491572	0.13013490552986945
0.06169271171807714	0.1505441077425745	0.3305025765822708	0.5271159423979754	-1.0604330835318851	0.11829220734731564
0.03809517389983599	0.11120990141514436	0.3660741950898227	0.5303875413752606	-1.0635536542874149	0.10651297731215907
0.015366616115758805	0.06951660508434301	0.40072447165001535	0.5339844186568454	-1.0663598436299586	0.09589703545053845
-0.005750858418449481	0.028476196574908783	0.4353221196347576	0.5373458100680191	-1.0678289976419275	0.08652648568714065
-0.023509575856939566	-0.01138838612240035	0.4667694373516384	0.540761054043881	-1.0684347527730904	0.07806018895991308
-0.039390855560758095	-0.050549699631288525	0.4956330015481124	0.5427753720822005	-1.0689099275671807	0.07020931997551251
-0.05574961243407997	-0.08832363790515006	0.5202854549194365	0.5448611980752113	-1.0691410048035521	0.06488517041941212
-0.07277034599878687	-0.12529675435525994	0.541761826693122	0.548064456903538	-1.0689795724464093	0.06195119924282126
-0.09041314977415704	-0.16217124564715843	0.5598670971764081	0.5505533955187656	-1.0679211838305538	0.058741496646936495
-0.10960500638467952	-0.19950784839755845	0.5754789019265375	0.5511481570032511	-1.0668413624195272	0.05677464523218624
-0.13184147720589764	-0.2360594694176835	0.5904193262270521	0.5504271515324818	-1.0667373667033866	0.05718593586064229
-0.15590155678616102	-0.27327219011465254	0.605919930194929	0.5486017746154377	-1.0681354132590248	0.059251175870712006
-0.18370043329543714	-0.3110709582603851	0.6221890379242252	0.545403386834366	-1.0719316456547487	0.06264799699468394
-0.21575790714143236	-0.34737002247731247	0.639667863125852	0.5415637776596656	-1.0785410912903506	0.06666247623417178
-0.2542371841046085	-0.38187493243082576	0.6592032255803953	0.5364727367445117	-1.0875819615422102	0.07158215657721305
-0.2970686459159577	-0.4137373473349899	0.679982544067677	0.5306375035507693	-1.0984205182182905	0.07646194060859553
-0.3430527393884024	-0.44235671581565655	0.70143701639145	0.523253378559134	-1.110313483022308	0.08084338177053725
-0.3904497285790729	-0.46586811290266883	0.7236505017025326	0.5144898559250985	-1.122984803468463	0.08492792575642309
-0.43918727294195525	-0.48438798124947724	0.7470686121626255	0.5046961651291032	-1.1360070079900593	0.09043720546825544
-0.4887722677856434	-0.49878297385707904	0.7709183875057618	0.49429472413184616	-1.148501603938113	0.09700827384902859
-0.5384783875009674	-0.5096633191722554	0.7938431516637457	0.4823842060470976	-1.1604104391737462	0.10392773926517292
-0.5861964282678711	-0.5157176580020382	0.8150977757792892	0.4688875836266371	-1.1727046029706814	0.11228077779478811
-0.6316049810781649	-0.5165602669369062	0.833611182756748	0.4541281744502155	-1.1861503339084543	0.12194454958470892
-0.6747661715286689	-0.5143650068061835	0.8496850025271739	0.4384195143018885	-1.2014031086524748	0.13267153358761236
-0.7153044393070582	-0.5094037095315057	0.863740030738877	0.4227627241605263	-1.2177219582217096	0.14448850049966822
-0.7547988485040088	-0.5037793217199665	0.8756958572005318	0.4071347908440084	-1.234334019043808	0.15686872638088872
-0.7939050523738758	-0.4985546726142608	0.8882758355927436	0.3921158695680738	-1.2510271405348834	0.16994502810893947
-0.833965702371638	-0.49492875004234516	0.9000366527530264	0.377903889736952	-1.267456045746939	0.1844197887239265
-0.8736776354914473	-0.49298843054445485	0.9108475750794995	0.36604770693718686	-1.2839361409150363	0.19887857199057174
-0.9120418751673712	-0.49136091771079804	0.9224831301575643	0.3575742334556934	-1.2995650765009674	0.21323666092200194
-0.9484985341131486	-0.4895274709469748	0.9351971869042266	0.351769927433147	-1.3138384509194114	0.22803600713649186
-0.9843273369549962	-0.486899441151178	0.9484826510936181	0.34814338016725893	-1.3256646471350348	0.24209534576704778
-1.0181111249234163	-0.4829764589154052	0.9621115280612573	0.3467617643589549	-1.3346743066284876	0.2546275355161357
-1.0490138404665503	-0.47643756744030485	0.9749435065597484	0.3464705098181837	-1.340126173282771	0.26573150290746744
-1.076324210992919	-0.46913302885937125	0.9868446527181917	0.34669070585156636	-1.341955281200739	0.2758620736978372
-1.0987088720806235	-0.4612102772073673	0.9974035430288077	0.34727211388148377	-1.3408242242623438	0.28519764213442245
-1.1154694150509483	-0.4522451038693782	1.0067113487746384	0.34795630895746715	-1.337199610371997	0.2935302059372339
-1.1265837950961888	-0.44368005538512933	1.0175085618919744	0.3489930603253891	-1.3317341296693233	0.29947437075711736
-1.1340080595391877	-0.43515247126770207	1.029189321459172	0.3488952164701594	-1.3242867517238601	0.30409269726991744
-1.1394826429117793	-0.42756356143739993	1.0398488844971512	0.34685105174032943	-1.3144739595997528	0.30568253330627276
-1.1444675673504163	-0.4215561692202636	1.049079480971625	0.34335270369547966	-1.3029832281896068	0.30529044896670804
-1.1500014395611151	-0.41790927736970146	1.0570367704844947	0.3388613470236309	-1.2907644826142906	0.30325961261213763
-1.156059124539914	-0.4163880510378269	1.0638276424208866	0.3332241614780426	-1.2769535364476001	0.30023751492538875
-1.161634643040352	-0.4173663452590213	1.0699797918826908	0.32653906398312244	-1.2606290836638963	0.2960767181967438
-1.1670438286679454	-0.41974102187608314	1.0762140499395842	0.31810910002648546	-1.242640623949026	0.28948377251798135
-1.1725139532761946	-0.42160335045921327	1.0838596347758567	0.30642297232260957	-1.2224196536347116	0.28120892774463396
-1.1801823181271935	-0.422538297427944	1.0904343133773147	0.2922505681529512	-1.200362123123197	0.2723153737697343
-1.189911855592447	-0.4212873584310126	1.0943987058595057	0.27628625159502457	-1.1765548553090295	0.26326560104347946
-1.201692905392918	-0.41745888619584987	1.097482155249845	0.25780981205678044	-1.1505945295820805	0.2535996047661149
-1.2157128689967334	-0.4112472904097707	1.1009738765283952	0.23608362293836427	-1.1237619784372603	0.2440230892367249
-1.2310168613904304	-0.4019918887416943	1.1045598109290602	0.21189938189772195	-1.095773114802388	0.23344980100850654
-1.246445257594111	-0.3891026380961191	1.1091394683309408	0.18537929837773137	-1.0661741233040458	0.222103838860368
-1.263561085634375	-0.3729436251807766	1.1142912445971813	0.156843416744427	-1.0352993182104546	0.21038850114416546
-1.283518781300355	-0.3551244621517642	1.1204684905442046	0.1266040231100982	-1.0040575929730713	0.1988022359865836
-1.3075480807511703	-0.3354402453510334	1.1280581769866185	0.09535736872799935	-0.9709698179177689	0.1881285265906668
-1.334766399674599	-0.3134057789690334	1.1365847497152275	0.06427534343916087	-0.9356537580140399	0.17905274814994732
-1.3628001917482746	-0.29108557654230643	1.1471713258563554	0.03184173366153283	-0.8985037861837534	0.16964949262307533
-1.3906121392011659	-0.26971056875122806	1.1572254186566888	-0.003080566270105972	-0.8599742976029424	0.15869953120813912
-1.4176384034970784	-0.24947530029041123	1.166250376242774	-0.03878126088167194	-0.8213868223172391	0.14820633967410118
-1.4437458085373724	-0.2306922466656898	1.1724433135827912	-0.07421895436079311	-0.7822453134574259	0.1389567816347737
-1.4692022060912056	-0.21239144983767147	1.1779560696737326	-0.10968978919770132	-0.7428560422490418	0.13257277739483042
-1.4936759327408584	-0.19508615565713758	1.1818458443670719	-0.14544163722014458	-0.7031218848240419	0.12912316716806932
-1.516388178727979	-0.17822896504440244	1.1849449476292293	-0.18073638389353075	-0.6628758597594409	0.1275461163129763
-1.536275101975687	-0.16126350687043509	1.1866693517682898	-0.21612778166131413	-0.6213660516609911	0.12817719836915314
-1.5525770595088004	-0.14456095820068704	1.1852608716910022	-0.25106963550249056	-0.580362559179667	0.13017270959060828
-1.5661925845034876	-0.13057330408536194	1.1817327088507927	-0.2856585547953222	-0.5415444374421335	0.13346104517212026
-1.5775961187393484	-0.11789365587991009	1.178205565670647	-0.3186234992568649	-0.5050045714935906	0.13933416207200844
-1.5887695015748275	-0.10636792422108747	1.177188080721729	-0.35013654923317833	-0.4698986429754544	0.14772116846628386
-1.5983014412360252	-0.0960977524942144	1.1785716102805366	-0.3810267993999602	-0.4365021892864159	0.15651590297250306
-1.605748922700432	-0.08602099910341551	1.1826794910188876	-0.41199695964808497	-0.4044585843939487	0.16482780291152743
-1.6130660558648282	-0.07669901484340763	1.1879240105650841	-0.44178394801425847	-0.37253321309538845	0.17210960406032694
-1.6217799600530183	-0.06911472123413862	1.1942041041053617	-0.47109511971445506	-0.339761986360431	0.1779998776661943
-1.6312503325382754	-0.06331628243555378	1.2003328683611716	-0.5003541750946922	-0.3064304223455967	0.18429246394259774
-1.6406143308058931	-0.05915191866174886	1.2053473447512444	-0.5289738948853112	-0.273505299599042	0.19103784202999335
-1.648672616696601	-0.056009152780760574	1.2104790126613443	-0.5578649480421873	-0.24154388537221946	0.19852824664677654
-1.6547702935680504	-0.051547348446432814	1.2160565784266877	-0.5873786689822242	-0.21073619198883303	0.20550862811491893
-1.6596120231812903	-0.046564130034349394	1.2184812424004448	-0.6182791749025416	-0.18125513337851365	0.21053360954277933
-1.6618323367516077	-0.04113520721395868	1.2161780962012634	-0.6492858124026758	-0.15416276175415766	0.21305233251355193
-1.6626173732622112	-0.034952363454476734	1.2088730666902798	-0.6806465338010023	-0.12824167003854067	0.2144231254842881
-1.6620678090313854	-0.028506358137997612	1.1971357359224934	-0.7128241516612205	-0.10382387174364735	0.21563720270194364
-1.6587958721221168	-0.022262252024101103	1.181842827226761	-0.7468666259056274	-0.08242295343892933	0.21623736680558325
-1.6510053439631454	-0.016275695612250392	1.1634172164287524	-0.7822222796545187	-0.06595005060644965	0.21563058200428648
-1.6393119780825962	-0.01253961115377229	1.1419255556442736	-0.8190345805462671	-0.05464629339232512	0.21258367287044233
-1.624531115167022	-0.012780064825727643	1.11681611531445	-0.8564453511624693	-0.04840204977615233	0.20635446258705759
-1.6081467377903995	-0.01595462073837157	1.0881311680001986	-0.8934431409530029	-0.0457872665805989	0.1974343707078396
-1.5923621310526253	-0.021623986307808426	1.0557678218750781	-0.9289413773491607	-0.045976633615545486	0.18856655876681544
-1.5763641064333247	-0.03043456635751283	1.021509212434484	-0.9623264918806577	-0.04746176844957269	0.18104722941121154
-1.559556069935436	-0.040218002438528494	0.986587328798385	-0.9947100903075942	-0.05054286746348557	0.17596788618685466
-1.5422734626785901	-0.05188752779542011	0.9513213283539101	-1.0253614632316863	-0.0559907920063512	0.17190512763059224
-1.5243424982408642	-0.06477210717404282	0.9179044915784588	-1.053290010664958	-0.06389862050923353	0.16947690422371364
-1.506465407536283	-0.07877759114452493	0.8870688999898693	-1.077493329383189	-0.07289042907885734	0.16796250060937762
-1.4891805384879602	-0.09170640800793331	0.858982669588075	-1.0971997942837743	-0.08164155530568104	0.16765979217793986
-1.4726279691403266	-0.10297489877469364	0.8337602252030832	-1.1128963042584383	-0.08944294307464859	0.16936759940790858
-1.4577963430471828	-0.11061289626871872	0.8127568284680693	-1.1250816089996174	-0.09655134433964968	0.17333619198885752
-1.442176712998587	-0.11641885829803654	0.797216030609211	-1.1339838532062112	-0.10254223533102211	0.17863155815956766
-1.4248042207569365	-0.12193138354165899	0.7849983591021186	-1.1395247630688108	-0.10777789608209681	0.18211349681087347
-1.4070764640731965	-0.1261160360186645	0.7776831334760009	-1.1426777330986642	-0.11285235237481558	0.18320043375711725
-1.3891261895910603	-0.12970782422369265	0.7736360933434435	-1.1427843648588007	-0.1170193714323862	0.1814270498042439
-1.3707276490426006	-0.13268855463033952	0.7725773490883875	-1.1402324173883633	-0.1207654054828814	0.17717066782541252
-1.3512080469768557	-0.1351137537015895	0.7700740017209889	-1.1363149928291087	-0.1239251217119309	0.1700540299447848
-1.3300364670791527	-0.13806845150420355	0.7649085624021815	-1.1322763564355647	-0.1269349520737554	0.160823346463506
-1.3079421387005543	-0.14463363850372707	0.7567103257702218	-1.1278548793461267	-0.12962329112628823	0.1503933187644425
-1.2849990052929554	-0.15392012482499146	0.7466512200864993	-1.1233168679262475	-0.13258303173809483	0.13778756410004445
-1.2616531582628745	-0.1651420532304875	0.7338990410850074	-1.119300763953322	-0.13580110509449492	0.12242712231675422
-1.238935171259777	-0.17867360232303878	0.7175366325539484	-1.115628612580166	-0.1410176777770793	0.1048061731269311
-1.2159854853778023	-0.19463748758589425	0.6989472097725224	-1.1120352857279705	-0.14819017172512053	0.08688633535583436
-1.1925818494319005	-0.21125020853860751	0.6768006114949218	-1.1088205307998016	-0.15735473983527917	0.06947960852839748
-1.1694596278662228	-0.22827798647558603	0.652694575828378	-1.106128388045069	-0.16905919809170913	0.054139881373040946
-1.1469100446473357	-0.244910588430204	0.6266026165990789	-1.1040358222567626	-0.18183924909637625	0.041051611990074635
-1.1250092763232222	-0.26038754234651	0.6017433495605081	-1.1014400865571718	-0.19459911170711247	0.028051680973069607
-1.1037792189853457	-0.27448140043260294	0.5768136276687913	-1.0978389371123072	-0.2069573226651495	0.012983091078314385
-1.083607509842517	-0.28534926888720674	0.552558271936958	-1.0934349414216813	-0.21938094065024444	-0.0042275515548207965
-1.0649896448816398	-0.29376579043506684	0.5274189946657781	-1.0869904641575532	-0.23221434520059772	-0.022079152356519596
-1.0479962235238047	-0.30152308329879457	0.5016039366009282	-1.0772915938313024	-0.24494849378315417	-0.039995558607355396
-1.0335901589004886	-0.3077623915496323	0.4761940429638925	-1.0650657653993798	-0.2558245532403997	-0.05799769600650252
-1.022516237338442	-0.31053228223540963	0.4500504543119911	-1.052276941665861	-0.2639952353141319	-0.0776410263732223
-1.0143373716841089	-0.3111412580552506	0.42277614304617667	-1.0368587123001034	-0.26888417061060443	-0.10056945630454242
-1.0075550802397626	-0.3096618174566748	0.39498500181670004	-1.0184666270727036	-0.2701863159636285	-0.12702141564446298
-1.0033286445415759	-0.3064731268590581	0.3660924688492411	-0.996667425555699	-0.2679765855597722	-0.1556746506732806
-1.0019366804894303	-0.30236420205420395	0.33667547684412524	-0.9718409812210086	-0.2635815389436894	-0.18411232409870054
-1.0008854058815118	-0.29563498569109353	0.30864516363902605	-0.9447280003788047	-0.25877579819032737	-0.21093477749133765
-0.9997254055747328	-0.28597584024885364	0.28342869451232794	-0.9149388149764571	-0.2534556782132286	-0.23731607376423763
-0.9983127678574267	-0.27369365179046246	0.2625210139252992	-0.8838762559755979	-0.24621233479943713	-0.26487895064560457
-0.9972388014300352	-0.2583782204092559	0.24698347078508506	-0.8525240715413545	-0.2365189402443448	-0.2933499453908975
-0.9958677221408915	-0.24064696857638648	0.23560809290957552	-0.8205417847115776	-0.2252165017459534	-0.3227788920836807
-0.9934478823427199	-0.22246009787138335	0.22843072591865973	-0.7871350532726727	-0.21179846897911975	-0.3508157588066623
-0.989595268718651	-0.20368036303498913	0.22591121610658213	-0.7539468892756047	-0.19536774682794372	-0.3751191044080776
-0.9865065653551607	-0.18385230720437798	0.22779180426947637	-0.7217878964624235	-0.17582788715107509	-0.3964161739259703
-0.9827562077067641	-0.1636250240993173	0.23472316247338937	-0.6893221012781677	-0.15362847214720582	-0.41572228837247344
-0.9787352601550573	-0.14344090877836949	0.24473210875266077	-0.6561418988588175	-0.128750125491636	-0.4336553311911343
-0.9759721751170346	-0.1237111237759377	0.2559447735814894	-0.6221093920574522	-0.09942822372409824	-0.45020452239304987
-0.9747734198397316	-0.10411653770882108	0.26791110093186404	-0.5879290294081093	-0.0642106994538437	-0.4632959329729061
-0.9757466919483954	-0.08460642752145887	0.2808925592649351	-0.553117220730827	-0.024228527148291427	-0.4720890768698466
-0.9777193915178856	-0.06398564489826174	0.29401775162935956	-0.5176988376735412	0.019486656121532317	-0.47739208397410626
-0.9798719610869083	-0.04283577117180422	0.3066233114708908	-0.48222910407509345	0.06551484566938934	-0.47902904539118046
-0.9810298930626872	-0.02156457683027561	0.3197850346190916	-0.4465151956714457	0.11210140380293226	-0.4808620636053812
-0.9821673094807716	-0.0008269424073062172	0.3327257629716031	-0.41069007790100787	0.15760448630714943	-0.4845403043334657
-0.9836864048085686	0.01785342608156653	0.3443145775309725	-0.3756489903701613	0.20281287512195356	-0.488531970499145
-0.9849618132219177	0.035306313328350346	0.35327983310257716	-0.34396967003217255	0.24892198270372026	-0.4926317861312203
-0.9843807972936306	0.05198178082007075	0.35927957578736597	-0.3156009172247426	0.2958247172582603	-0.4969913261703884
-0.982333809440244	0.06804328687433622	0.36382908541190667	-0.28987425923325333	0.3428392429809184	-0.5017853744350221
-0.9801099153330656	0.08166659329529298	0.3652593083853466	-0.26720068855818746	0.38903454732662507	-0.5084221443049023
-0.9778529904666841	0.09388980092014516	0.36387145600867077	-0.2456060324589046	0.4343211222320902	-0.5171854259273794
-0.9757625333417025	0.10301148103433919	0.3603457791476477	-0.22607855122323994	0.47896072791803823	-0.5272774053049097
-0.976144176307492	0.11067662469487075	0.3539865481687399	-0.20718657076773717	0.5238003119332111	-0.538605041248493
-0.9808024238518712	0.11780628170286526	0.34413410570312875	-0.18939749126352895	0.570036147589929	-0.5467497652626218
-0.9871001404254321	0.12503432635166611	0.33092663157347274	-0.17238422082569982	0.6176241606192499	-0.5511795563611022
-0.9942785734150718	0.13311461466592847	0.3152396629845792	-0.1551973948733108	0.6656134642662387	-0.5539910934573457
-1.003213776408267	0.14180673066573996	0.2977026061082913	-0.13661389349289038	0.7124350605547038	-0.555462368773182
-1.0157682118451261	0.1501759750614289	0.2826338858507041	-0.11661827950207303	0.7577570043518104	-0.5548723846262567
-1.032150317571983	0.1584224102554647	0.2705587782473025	-0.09472573485325485	0.8019110065256334	-0.550983545901899
-1.0499428773469035	0.16832002239662475	0.2628500404578228	-0.07121295173919685	0.8430303731454687	-0.545012549542125
-1.0678066368171888	0.18022098873843231	0.2586433925605937	-0.048218769027684724	0.8796182643948736	-0.536908557816583
-1.0853135244436027	0.19495144842777104	0.25692779692393614	-0.0252178673198412	0.9116961155276339	-0.5257240521115457
-1.1014202707339076	0.21101103695711404	0.259695247561775	-0.0040355102393033054	0.9412683291673752	-0.5118834364310371
-1.1155776017253927	0.2267710838551141	0.2665560475288922	0.015891547200868578	0.9687249475302193	-0.49768124224831983
-1.1284720275115376	0.24178920090575357	0.2779776814687653	0.03512517332572026	0.9945024345855171	-0.4829376059866353
-1.1400600974193862	0.25654453156477364	0.2943391307435917	0.05400923062961599	1.0187978477516495	-0.4667278763909501
-1.149866122379576	0.2706010033348329	0.3161421549892079	0.07266969168411241	1.0423320609269726	-0.4500183492957555
-1.158343051421403	0.2853354672781614	0.3408001128358485	0.09048724505539937	1.0654141890513198	-0.4336000169488023
-1.1638096455071183	0.3006722402830653	0.36648963987859434	0.10584838207446393	1.0883256380252824	-0.41900443226425804
-1.1670331207940672	0.31493281661211026	0.3912837577602982	0.11846947832451424	1.1127398578888332	-0.4041414104264426
-1.1688756777457545	0.3259724436057883	0.4152110310362755	0.12767682863902247	1.1400412448595503	-0.38934736868545944
-1.167846105039043	0.33450257883911616	0.43926793026296485	0.13439665750472196	1.1696991298376873	-0.37639500079015753
-1.1632457741252495	0.3416633640998171	0.46276867997647564	0.14085520453385203	1.199342145989936	-0.3645191127464486
-1.1550402067293017	0.3488312442107559	0.4868422719879682	0.148275334694201	1.2282393400056588	-0.35359801861669155
-1.1437984861673192	0.3559910209025924	0.5115242890837031	0.15539926687719177	1.2566912001769022	-0.34548884268846136
-1.130183694763896	0.3628127870405007	0.5352004034400963	0.16197238457347413	1.2843586638506537	-0.3407733006433553
-1.1141389871507124	0.3710193428535169	0.5575709742682005	0.16678869702929183	1.3107661834337734	-0.3390183891173651
-1.0948136822117867	0.3811360258273655	0.578161326029919	0.1704098999192088	1.3352094491895168	-0.33942960106663767
-1.0741888821356205	0.390777238068606	0.597852612097022	0.17400002873687764	1.3574943208087538	-0.34213234939856035
-1.0525935706589113	0.3999119044279132	0.6169677984869955	0.17747106057776044	1.3768794066247796	-0.3473225972434485
-1.0287802570260896	0.4093115010853305	0.6350110657324368	0.1814472646536014	1.3927652711195824	-0.35412512723224415
-1.0036913071688525	0.4182861322376116	0.650593941899495	0.18504272704581914	1.4059193276010187	-0.36199276502544714
-0.977993245943129	0.42633217093338216	0.6640063218203566	0.18671824097686313	1.4182660449478532	-0.371265180868751
-0.9525874854900219	0.4334578244450233	0.676218308171599	0.18528870229467181	1.4306025893999876	-0.38258340259655543
-0.9282824706759633	0.44032098517500967	0.6889221098980981	0.18281269411867684	1.4417209134798963	-0.3946719060204253
-0.9036907561875202	0.445681210839562	0.7012666515305496	0.17961571481200747	1.4513663825673941	-0.4060349878541291
-0.8793005074262548	0.4489507692308849	0.7132704418222667	0.17527963174838812	1.4593034225871262	-0.41685391178034176
-0.8533226335748073	0.4485291330476083	0.7246503793832242	0.1693574807106784	1.4663759368112375	-0.4285736143828693
-0.8264608834655373	0.4455033682499333	0.735341179696013	0.1628630705372502	1.4720657505539911	-0.44098033458055635
-0.7989952013995755	0.4399605595930082	0.7458550210863634	0.1567299120559521	1.4760409245600243	-0.45572031876781505
-0.7708159787165311	0.4336734842160781	0.7569204494801491	0.15119146801470687	1.4801388333008654	-0.47346868962412575
-0.7426913370529981	0.42634429560051496	0.7708688409883523	0.14638431928821047	1.4846017965324942	-0.49286196285601563
-0.7144658521738712	0.41898151255047716	0.7874535169957388	0.14272537400972696	1.4904906928063717	-0.5138224730134132
-0.6869072116041121	0.4130804640328271	0.8049845502557227	0.14064484752720918	1.497490917398803	-0.5340454638686473
-0.6597098887254649	0.40991241530601846	0.8215537677606336	0.13899910777784732	1.5063847501486207	-0.5524511141433012
-0.6320053582757759	0.4095921989787904	0.8392913131749405	0.13866617702291606	1.517299627242916	-0.5714084473730539
-0.602866002789986	0.41253722670662835	0.8588011519112363	0.141307058805031	1.5296192884182431	-0.5905866346417703
-0.5757319239910342	0.4192669981895285	0.8805121767157439	0.14614876072992355	1.5428551566878994	-0.6103211986630329
-0.5500588073294733	0.43038310760314924	0.9039016733759022	0.15140761988523127	1.5567427397663622	-0.6292029258134137
-0.5248303640646473	0.44682182610995025	0.9297162968678844	0.15657674677913574	1.5726803932247824	-0.6453290365871286
-0.5006485087683324	0.46667359346662285	0.955935590785394	0.1599482195921494	1.5891834254671309	-0.6585657803335728
-0.47865706606075475	0.4905163419721908	0.9795785182153242	0.162277531972623	1.6065243662698403	-0.6702246218099355
-0.4588088569705707	0.5170109991823265	1.0004888770262963	0.16370089248323455	1.622454041675885	-0.6803994975597852
-0.4397536464682755	0.5439719915598927	1.0196924302838857	0.1643611052695899	1.6365514861370107	-0.6908929144300945
-0.42076782724990347	0.5698355908965778	1.0377228194512704	0.16433976128923372	1.6497625044324848	-0.7023172578268769
-0.4028789455645434	0.5945894758851419	1.0543860138738983	0.16166872862814047	1.6615561779437222	-0.7123821129984427
-0.38657210921278107	0.6176950451943259	1.0697527484349156	0.15614528057620056	1.6733959645479504	-0.7196184601277829
-0.3696274837345723	0.6396849147872428	1.0822444478517164	0.14991606662028356	1.6861276702527697	-0.7244636311102076
-0.34999471239573265	0.659233574573918	1.091591005180603	0.14312736339218418	1.6994366873048092	-0.7283211915687656
-0.32884966747804323	0.6751046702698809	1.0962203059245947	0.13600707664175948	1.713039746910512	-0.7313789541515067
-0.3061253521172663	0.6881271502824376	1.0975649909613403	0.1310991901445405	1.7282473676225887	-0.7335732888406754
-0.27942717140268325	0.6975816501914219	1.0975462379476073	0.12792920728039045	1.7450854680084613	-0.7350718019596224
-0.24915955689539235	0.7062769273990036	1.0942215973207723	0.1262336845989754	1.7641195494787818	-0.737342675950676
-0.21613271199048303	0.719110217624224	1.0866127299421948	0.12547030099746082	1.7842696855932734	-0.7414630170256348
-0.1817704322655402	0.735235445696417	1.0745531608754695	0.1258378753631793	1.804080667108332	-0.748095818937549
-0.14716094609602848	0.7537778032037851	1.0574205106616215	0.12936448943042408	1.824780879530948	-0.7583455437903778
-0.11339373201992456	0.7734831220612973	1.0353297129847832	0.1351062237799831	1.8456510370322377	-0.7726785496327001
-0.07986690202119787	0.7922207368826181	1.0091390404255252	0.14178588068511383	1.8660510326687352	-0.7882328001608605
-0.0481269321258017	0.8096673754685818	0.9805691911487532	0.151209100772288	1.885898788508476	-0.8031289918718088
-0.017644389616924716	0.8278306206517554	0.9517167372047554	0.16422201400830694	1.9044675343062987	-0.8188227262255812
0.011120900148804888	0.8477962442741227	0.9234480931110941	0.17985585523551284	1.9210660876762087	-0.8353290827671884
0.035372522000588213	0.869376688634926	0.8949177963769203	0.197865684390221	1.9356189828139112	-0.8517851232858651
0.05577049208441852	0.8896971341822172	0.867813534619559	0.2172593590049101	1.9482641373182161	-0.8677266064437416
0.07330609530561881	0.905332930167574	0.8410955050227933	0.23797474276748543	1.9602302100792908	-0.8808029657741527
0.08854287437902489	0.9170954069672285	0.8144171486143813	0.25950219079627246	1.9712369813498594	-0.8898516821520274
0.10232610977846365	0.9261551599075835	0.7882133159169722	0.2805021100544047	1.9800473266567884	-0.8943466236851497
0.11603889225892583	0.9321319930731551	0.7623421176402244	0.30182556045112874	1.9858648396166163	-0.8936700429049934
0.12799121319574974	0.9347537931254646	0.7365562290286852	0.32347158231829204	1.988856680696451	-0.8902766226401159
0.13881059689934017	0.9353890643199705	0.7095245501620218	0.34324488336579434	1.9897751948525766	-0.8846589111273065
0.14988046795598908	0.9348177741438094	0.6801435671147685	0.3605506842762243	1.9896133519975867	-0.8763263566592063
0.16142200106995763	0.9317855540852696	0.6470668188212024	0.37668956094145273	1.9888315713054368	-0.866331627718581
0.1734179077180193	0.9270055116652718	0.6119556275745107	0.39170855727835535	1.9864411597115914	-0.8559139111602198
0.18418935794616592	0.922541343292674	0.5757333444325162	0.40709021649479266	1.9814454335802438	-0.8435696746599454
0.1932092015788637	0.9181297287868105	0.5400516456685874	0.42381360786571826	1.9728827392367276	-0.8306269218766589
0.20080079742120643	0.9130504816163248	0.5040994028133258	0.44214176674778105	1.9614602238163046	-0.8179992386469476
0.20709923295765867	0.9073804404173637	0.4697165702225271	0.46080900220117943	1.9481925536481157	-0.8055432329274493
0.2110445310419142	0.9022995087114765	0.43556093927758127	0.47928123293535646	1.9347410633433004	-0.7937961163046591
0.21327314968377456	0.899180973544138	0.4028083772603059	0.4979231370997122	1.9220571326629121	-0.7824882577645483
0.2139415743549803	0.8978795818284504	0.3733666476200716	0.5165888410320671	1.9106136935724178	-0.772448775595434
0.2115318072201822	0.8955559440256154	0.3461124061509275	0.5344888386874804	1.8991375858822896	-0.7625333510388205
0.2056848857556003	0.8918116687827121	0.3207697999659981	0.5504748039497799	1.8865710912415194	-0.7509094191350029
0.19602409146676542	0.8869003596865516	0.29557201531720134	0.5654787668561931	1.8734347667513143	-0.7377571669464373
0.18363708541614904	0.8788725829819691	0.2703591230948341	0.5798057538840773	1.859179496290941	-0.7247076144687035
0.1701883944888335	0.8673020416741917	0.24354568183691713	0.5923466346284604	1.8452187991295836	-0.7133574072108195
0.15674821898652724	0.8519596212890843	0.2152116196510022	0.6018999894298055	1.8315048164054435	-0.7037664999074634
0.14334938587588195	0.8352622396233721	0.18363954122108347	0.6097792914710448	1.8177723992637302	-0.6945021203123619
0.1308919521895821	0.8169957040132658	0.14966707625769168	0.6167747625800085	1.8025268592943728	-0.6868410701802038
0.12156955940503426	0.7970860441348496	0.11233412458099667	0.6227145087318099	1.7850767183200194	-0.6790286145324953
0.1158999304112029	0.7752136559259614	0.06975942281042247	0.6291923524371373	1.7651213556737855	-0.6722381956011337
0.1137107039448007	0.7530986487534459	0.022966756270535203	0.6368280200719766	1.7429539469154667	-0.668498191898477
0.11595324577740024	0.731526361480427	-0.026908717708571773	0.6460349411874245	1.7189099250775248	-0.6686673932121218
0.12541553067401467	0.7106625871927097	-0.07821372843049566	0.6564170706935503	1.693084171259783	-0.6703697322591434
0.14257194581886345	0.6919396476908508	-0.13156174397331016	0.6651009277601879	1.6671804197849343	-0.6717720743374207
0.16589297576847206	0.6753033923156107	-0.18475231756838945	0.672756341067154	1.6408339411560398	-0.6729329398819264
0.19365804592232194	0.661062596210705	-0.23604401851478896	0.6816573676148412	1.6133831022069425	-0.6725254531436597
0.22531853312271494	0.646732517841979	-0.2851903005188536	0.6925272071055477	1.585313490442296	-0.6723274586024399
0.26091264213436965	0.6327933064514368	-0.33271462254496986	0.7057855891865156	1.5575848986820757	-0.6721653790417021
0.29784186852035777	0.6189371047836315	-0.37916752675448373	0.7205602540254594	1.530122671608521	-0.6722435940077763
0.33402035177890665	0.606316303593925	-0.42287344280474004	0.7354948973082388	1.5034473105538477	-0.6723708224083405
0.37082111726299816	0.5945397350310879	-0.46358665967799173	0.7506914547614034	1.4781476206551452	-0.6720545829982483
0.4071074337999171	0.5831769048309735	-0.5021133796656951	0.7651472457697082	1.4545682469318657	-0.6722005166095036
0.44074443952188047	0.5716941761648286	-0.539272834908885	0.7798882690174933	1.4328661527139934	-0.6739448033327649
0.4718062307429671	0.5583266396701974	-0.5743956041434425	0.7979488008894368	1.4123286708069247	-0.6768412668126604
0.49939467142863214	0.5405624266884912	-0.6082835266964576	0.8197739419123566	1.3942547724465106	-0.6793645095892222
0.5254261275117492	0.5201466622631534	-0.639876071609596	0.843706535814242	1.3787875840028483	-0.6832754181275079
0.551944906687377	0.4980722957282565	-0.669483913035438	0.8674656111908643	1.3645861641892207	-0.6891356131559849
0.5787653475331763	0.475062622678129	-0.6964820953567795	0.8902367842186067	1.350947991258785	-0.6961965886165745
0.6062026579835355	0.4525984751555827	-0.7204874678622712	0.9129255053101524	1.3377519563430702	-0.7054852537326202
0.6328421410939508	0.4314861756406466	-0.7436192252234147	0.9361958727162356	1.3240109128272155	-0.7162518042083116
0.6572274805808803	0.4123469045568521	-0.7666885140521044	0.9601644343151448	1.3090630204149458	-0.7277359852231706
0.6799933962484355	0.39456152009153683	-0.7894313956110235	0.9858024937487392	1.2927357501157737	-0.7383508645745217
0.7022267692145782	0.3781074037924915	-0.811685951985588	1.0111466725225624	1.2746743431790888	-0.7489352723686239
0.722942661680547	0.3643118544716848	-0.8339884491771807	1.0341291946324807	1.2549839095874946	-0.7602784273058139
0.743439075290828	0.3546174008434716	-0.8550286500050204	1.0533470730055445	1.2330069647017918	-0.772796315665277
0.7629368944372874	0.3483902671212541	-0.8769591765106678	1.0690443923175628	1.2086333091616297	-0.78485969717106
0.7808570483196925	0.3456713839147103	-0.9003803728221944	1.08287043502471	1.1832362787300676	-0.7951788633973133
0.7964240917627092	0.34633204050377797	-0.9251097613509047	1.0955251093420029	1.157452704796272	-0.8054855661514894
0.8111189178947369	0.34924538538289834	-0.9489142676932382	1.1072389134341303	1.1320902562417028	-0.8143946132304033
0.8281095206878635	0.35291690851006946	-0.9700056994355591	1.118523940152292	1.1078185582990443	-0.8214883896938713
0.8474576546873744	0.35569409093337484	-0.9878235175605496	1.128440100746252	1.0848544042958996	-0.8282644675279102
0.8678753979613665	0.35905052523064845	-1.0017277720195554	1.1362808645379756	1.0627453680906447	-0.8348444801867616
0.8897998212008207	0.3639059049328428	-1.0124058156422429	1.1427197119815835	1.0426145545936898	-0.8391005696746782
0.9153216792654574	0.3695095284470401	-1.0200278875862623	1.1487181924226495	1.024729946151004	-0.8413471430071015
0.9454870125505084	0.3765753973786668	-1.026108768701699	1.1549629834031163	1.0073248344108314	-0.8423104707242199
0.9808860754777877	0.3855762440472369	-1.0302608904444397	1.1613308137401326	0.9911651796771095	-0.843862989603842
1.0202195384675008	0.39568269031942466	-1.0316307788776395	1.1680063993732372	0.9757300748930944	-0.8468373382822273
1.0635407735475855	0.4060460802215128	-1.0301729689480834	1.1742219120963933	0.9604676089384907	-0.8505617925013821
1.108740016066476	0.41694661338903344	-1.026930902212904	1.1783989871737428	0.9440306068175497	-0.8551965478278504
1.156058617940406	0.4284312516982929	-1.0240694734778792	1.1800835438887627	0.9258783031493801	-0.8613325707065279
1.2062538733916257	0.44158361314969624	-1.0198508050439095	1.180661464074845	0.9069649616652521	-0.8678446643727805
1.2604300729224505	0.45551595232448744	-1.014138241057497	1.1807042075273388	0.887619636415255	-0.8755306847149952
1.319272450532706	0.46943621859058593	-1.007115573212739	1.1801818194558065	0.8668790707643861	-0.8866035122400708
1.380632248184063	0.48370308747822943	-0.9991613315926224	1.1785946840807382	0.8449242550593512	-0.9005785707798073
1.4426591300659048	0.49781324621809775	-0.9885733770685101	1.1760887431724738	0.8214840060644433	-0.9151737467013757
1.5027340021095352	0.5108671402518614	-0.9737202796647898	1.175025983762743	0.7971365958359704	-0.9304817887364912
1.5608352699221424	0.5215353214630972	-0.9545978299473665	1.1754921841787698	0.772837706049016	-0.948226649537369
1.6153959047490858	0.5293928552934088	-0.9311319400772319	1.1767386547986949	0.7499645107973472	-0.9667803079578488
1.6657952775034268	0.534235287638367	-0.9070461838325846	1.1793795911521303	0.7291661842681825	-0.9884655939866551
1.7099478584576189	0.5371853825634875	-0.8808686581235019	1.182316081077048	0.7107297574798175	-1.0127082940592758
1.7490428850748607	0.5380628912003659	-0.8541070430715924	1.1852986356028754	0.6935508950737025	-1.0386987148937552
1.7845421415760485	0.5369312196438647	-0.8267632657644104	1.1888063383044498	0.6781753949478764	-1.066105505654215
1.8147495592049112	0.5331184471874656	-0.7986470338990328	1.193421705116723	0.6645958387670073	-1.095988151559074
1.8397263973135909	0.5264696181979137	-0.769570781638731	1.2006159652027655	0.6523112281842821	-1.127768178121189
1.861224044505956	0.5183507392481248	-0.7429482593799038	1.2100246560354797	0.6428726347639293	-1.1615246464281643
1.8803485695526463	0.5089818205963116	-0.7229159247647156	1.2181894691187967	0.6358035020037455	-1.1978932518533534
1.8977635785803306	0.4999603302502181	-0.7094100044087298	1.2242713564036698	0.6307689170147961	-1.2350551478199676
1.915092971114172	0.49189135074856927	-0.7030148592287754	1.2284596011087034	0.6265670156354485	-1.2749231323812389
1.9331856306197799	0.48529144182813	-0.6994813880558777	1.231938058929889	0.6231208123205275	-1.3160217508431533
1.9529671049237713	0.4785726373830671	-0.6992050431566695	1.2369489595342948	0.6204548377178049	-1.3570298231475921
1.9724605457015778	0.47424319171435386	-0.7019028385973937	1.2452824243215617	0.6196390702696128	-1.3964154486442983
1.9899572321200676	0.47207780242090425	-0.7077490881419417	1.2563292106596835	0.6208001912854905	-1.4334890494332015
2.0063939251965057	0.4729178568152969	-0.7147065380271758	1.2696415079345382	0.6240350928506	-1.4675117536227413
2.0233062032289113	0.4767083499437254	-0.7215101810888759	1.2848317816383197	0.630615073841008	-1.4986533073428325
2.040491237976192	0.48383059763431996	-0.7254656755501215	1.3015870877414843	0.6409919546690561	-1.5264298557345506
2.057004301975154	0.4950778951834069	-0.7261153954377559	1.3226379539097777	0.655999159978328	-1.5496447913834757
2.0725553383870574	0.5104929898515344	-0.7238907429849879	1.348846999093053	0.675801560551057	-1.568610063148563
2.0887768787673298	0.5297755427774679	-0.7198368398625847	1.3806414790173562	0.7012788809282308	-1.582849802732969
2.1068925169750488	0.5531678508408732	-0.7150305653167438	1.4173852903746789	0.7312562208095578	-1.5928483458304052
2.1278430162691753	0.5799410293960633	-0.7078405240866676	1.4574271220153678	0.7660886149966601	-1.6002475740006317
2.1522680929556435	0.6069198145177175	-0.698355532205739	1.4978109344260793	0.8053261791358436	-1.6069093369439382
2.1822193450334377	0.6367020890485839	-0.6890404088737392	1.5377805719714333	0.8489444199234699	-1.6152663294194263
2.2170169084019578	0.669560584193776	-0.6816328984889836	1.5779888904729578	0.8973359223231668	-1.6242780569887125
2.255946549097521	0.7052921780108529	-0.676507368074596	1.6183257489170337	0.9504407715523291	-1.6340381242346467
2.297207292127121	0.7413549502801459	-0.6747067856039182	1.6589882382586052	1.00524318928793	-1.6463870473094961
2.3411444895164455	0.7768140871797947	-0.6743673057301058	1.6986120305665335	1.060502541162545	-1.6609507092561107
2.3873368853007375	0.8121545703254888	-0.6743679399821529	1.7366665986618957	1.1156182493461944	-1.6774639294033746
2.434169601471761	0.8466032528477275	-0.6739027189659047	1.772802204406712	1.1710665290854656	-1.6957295486871813
2.4796045421067223	0.8785863357778778	-0.6740550234604774	1.8070776024620465	1.226719395720581	-1.7169486149334168
2.521649338880677	0.9091493841435542	-0.6772831402954866	1.839944260241002	1.2814476021091095	-1.74084876445594
2.559770946993214	0.938981527957947	-0.68367124247899	1.8732586743787734	1.3349140544798552	-1.7658698371719164
2.5920983642543467	0.9659091596008258	-0.6915635432768182	1.9079089032368137	1.3866305795372638	-1.7888564096613557
2.619567247710605	0.9888210492953347	-0.7013293187962052	1.9433374346463659	1.436317861349742	-1.810556274923457
2.642107659122742	1.010591066653402	-0.7136842639138591	1.979176455616705	1.482962493108347	-1.83108393781941
2.6585299684183052	1.0319493775461666	-0.7288762553039593	2.014456055165077	1.5286305256759098	-1.8488237975450525
2.668453949807681	1.0516149750884767	-0.7468870639606342	2.0495935905750935	1.5737905935014511	-1.8626712814109543
2.673073268486972	1.0684093602694533	-0.7687084710816826	2.085745156529259	1.6195157380399687	-1.8744021598239673
2.6735595825522944	1.0828873645162924	-0.79311214482054	2.1241338780807557	1.6651710554001724	-1.884311059909402
2.671440011064834	1.0964600342159254	-0.8198314538560431	2.165986810800409	1.7118377720069073	-1.8901798222889923
2.667006349558038	1.1092655573871497	-0.8464139270020844	2.211640588696455	1.761058194740184	-1.8912033123670529
2.66114845653097	1.121840248886308	-0.8742090080968161	2.259169995890522	1.813235176007644	-1.8900942756287826
2.6559023122760097	1.1344001975788005	-0.9021082972674588	2.3079229854439816	1.8673305151360946	-1.8888333305735394
2.6507974719854914	1.146779052875089	-0.928069637864939	2.3570946723129267	1.9225611700434766	-1.885406149624575
2.6458844010029514	1.156863632167881	-0.9509349676841014	2.407101823513354	1.9779678709651076	-1.879513266172331
2.6421172154809778	1.164727541732901	-0.9716252522747927	2.4590593213295158	2.0341197271094407	-1.87250982988961
2.640320629858272	1.1709599927286296	-0.9908164005706146	2.5116545025082706	2.090736118906524	-1.865025694839087
2.639808094734563	1.1759650480075834	-1.0085358547408148	2.5627423144182866	2.1450967308387114	-1.8541583925252945
2.639708305699496	1.178991950652358	-1.026303495545292	2.6121126372294405	2.1971403588059153	-1.8400056167700098
2.6407464989655662	1.1800456858271946	-1.0401727795930251	2.6596245944466532	2.2474745430655028	-1.8222767055229776
2.64533545977862	1.1780845216471558	-1.0496369635946536	2.7053046023801977	2.2954849649630944	-1.801394897264491
2.652086177570561	1.1722601607488237	-1.0545498951472305	2.7499539363958894	2.341502285679825	-1.776556842469422
2.6579190468169234	1.162805896301039	-1.0550534292109932	2.7935926252452346	2.38608463200624	-1.7475294977488174
2.6614621738971933	1.1515375425062562	-1.0530907639177916	2.837215389808677	2.429677162217795	-1.7151360250502141
2.662705221656208	1.1384576383936715	-1.0499739763852114	2.879771310507905	2.4736962681468206	-1.6815446137840957
2.6613279098110185	1.1234715439695908	-1.0440234140714058	2.920075619293025	2.516722550684791	-1.6462919802213463
2.658419197127115	1.106964292043003	-1.0328976558775076	2.959509501520972	2.557627164064299	-1.6093126297717475
2.653436315643433	1.0891723278273515	-1.0173292916925019	2.999817785827926	2.5970049292640938	-1.5724920389885098
2.6453770916951016	1.0712577348641046	-0.995779507245262	3.0406197562695714	2.6350389837296286	-1.5341885133543642
2.6334620292865356	1.052338345224016	-0.9728354847545913	3.0800065873287243	2.6699136681108433	-1.4953139799298742
2.6167745029835077	1.0338546824058328	-0.9507956505808676	3.1170483509146973	2.7006989456294757	-1.4581578408591027
2.595885898693376	1.013825246019987	-0.9308432740435799	3.151093141273055	2.727545672287149	-1.4239046510354683
2.5731523150249638	0.9915020539521686	-0.9134422397722851	3.183322417942789	2.7513839965224927	-1.3920201499268816
2.550015427186115	0.9665881884343815	-0.8994872004953303	3.2119989437765617	2.7718956370409957	-1.3632083838761904
2.526453720312418	0.940266819955959	-0.8895449313236485	3.2375829670787257	2.787058739216897	-1.3365587991646777
2.5046627824497576	0.9129964065712243	-0.8836544369582414	3.2609168341811796	2.7954829136094594	-1.313202510720402
2.484311593426514	0.8845055974877907	-0.882410167896991	3.2802505446290593	2.7979257094992427	-1.2930290110724854
2.464428469824219	0.8546078105254632	-0.8838098297912791	3.2943101831219144	2.797243010156088	-1.274383307955363
2.4452381912809003	0.8264093708294545	-0.8884426617053072	3.3045357064062117	2.7937835442586594	-1.2581387043482564
2.4262445657478096	0.7985729347527626	-0.8943201260706741	3.311421039431907	2.78970399309004	-1.2443026972823137
2.4076235213121144	0.7702104237056436	-0.9012097829910136	3.3152718784845914	2.7848893233860896	-1.2303773055662148
2.3891545740905533	0.7422627557001463	-0.9071520815224902	3.317528358378817	2.7793495139266233	-1.2162186103761143
2.3683333726399574	0.7105844719417186	-0.9092865564835333	3.3176306321707596	2.771105783016248	-1.2007686750305826
2.3449214591487286	0.674147867813452	-0.9070011009257902	3.316030184509949	2.759408234215662	-1.1828744556328596
2.319208050394512	0.631588088588811	-0.9005084186346336	3.312492729495399	2.745124642585346	-1.162108357878902
2.291718915547363	0.5849322389838062	-0.8898440616474913	3.3079067023969144	2.7324110724480057	-1.135822621059236
2.2621075393602528	0.5347296194422297	-0.8751150914412881	3.3054631382675956	2.7234774839917963	-1.1060975882613613
2.2313881270012272	0.47926242232215677	-0.857616322621172	3.3051335154494343	2.717921496254329	-1.0757916899496875
2.2012397427269805	0.41553193747309164	-0.8367303844180075	3.3051386549871347	2.7139452778553355	-1.0453653390149475
2.171777972883921	0.3462984946557833	-0.8121238758204404	3.30642411903475	2.7108060065566595	-1.0143993491377359
2.1427629704906943	0.27295023683073116	-0.7833819127137108	3.3083430942741274	2.7098126958832274	-0.9853332366190531
2.1156582656609118	0.19767115769078086	-0.7513372761702115	3.3090084259179813	2.7100526601430834	-0.9576519093940302
2.0937080702808704	0.1240141067427556	-0.7178206491786034	3.307915502264074	2.7131387655421104	-0.9343114101797889
2.0764880871734226	0.05215103885467662	-0.6816682718489819	3.3062845753379695	2.7196066858186776	-0.9172498364030603
2.0621431062023525	-0.02131467352531349	-0.6410340759996784	3.3046513053844913	2.730661707419857	-0.9074810194737098
2.050627429702676	-0.09641606962348193	-0.5972136187081685	3.302744055089173	2.7455149365828495	-0.9057606804187013
2.0426006353150346	-0.17119750729567257	-0.552351049840898	3.2975652780669886	2.7627649002830186	-0.9097634613173321
2.0380001675715174	-0.24305517632820386	-0.5066434933479113	3.2896458827036708	2.7785532488632594	-0.9178003301177085
2.034988220884434	-0.31121613474711546	-0.46146742601704427	3.279650637583762	2.7929653749457497	-0.929285226437526
2.033581777756829	-0.37690442617725534	-0.41750308560893185	3.2651820082002376	2.80549067470429	-0.9456096614432403
2.032129873788294	-0.44086767819913786	-0.3750154615302544	3.247464761208837	2.814590807060668	-0.9641824471739918
2.029429002806081	-0.5038608406157891	-0.33344767374469747	3.22917879208075	2.8215690059992626	-0.9846537103653294
2.0228464293805057	-0.5656033382312114	-0.29456457491564997	3.2105562542319297	2.827602769142415	-1.005745187258979
2.011991277003047	-0.6262254755015804	-0.26005133901880223	3.191972001445792	2.8319294108689514	-1.0270643866859053
1.9989489226536163	-0.6825203964006366	-0.23173980271945463	3.1735633193684025	2.8343561556239867	-1.047990399192408
1.9833632160035237	-0.7348830166204392	-0.20882963274681723	3.154589169007052	2.8330938808551696	-1.0707316280454242
1.9666268157437443	-0.7841904424327628	-0.1899079011602929	3.135726637177096	2.8277947180484917	-1.0960665809099657
1.948090764006159	-0.8309158121379943	-0.17516192104358272	3.1182400439127784	2.8222644691960324	-1.123936267912055
1.927834217928542	-0.8737780012062312	-0.16262243578137597	3.1026233112968633	2.8165716675607846	-1.1536459408713586
1.9046267388628386	-0.9129602941814681	-0.15330165933091128	3.091004491303348	2.81132963562283	-1.1842165655570338
1.878926120343146	-0.9480214851575361	-0.14770013190677303	3.083185493114709	2.8070290390170105	-1.2165361135284645
1.8517600223818689	-0.9789781324730693	-0.14473462732077713	3.0766939513071994	2.8015586404738935	-1.2498249156779424
1.8247391177080188	-1.005664962865382	-0.14305413247127172	3.0710937266537486	2.7938545376696795	-1.2835758960534562
1.7998954702484575	-1.0281400166313757	-0.14019672743682163	3.065154659222143	2.7857343229924934	-1.3181312494974806
1.776711264583532	-1.0464023028164027	-0.13319902075235016	3.059598327768282	2.7764395727481848	-1.3529648215903984
1.7558747869731786	-1.0606747297064179	-0.12023079425328924	3.055923634901269	2.7671320097536714	-1.387791952967481
1.7348018568383958	-1.070709902255613	-0.10178295989792002	3.0556184137628444	2.759509124203391	-1.422761707976539
1.7132852320496534	-1.0774214532588646	-0.07645923657925327	3.0581150631976763	2.752500784248245	-1.4571525356325576
1.693836099800968	-1.0841211981838115	-0.046592055957420275	3.0622346400488385	2.7460051138978145	-1.4923341503751248
1.6783761470893175	-1.090055309125447	-0.009554222227673381	3.0673103089088065	2.740896298070113	-1.5285178616548718
1.6679213189858626	-1.0961963183877919	0.037090880542327245	3.074106536108657	2.7374808369890293	-1.5644955464014514
1.6622151268263892	-1.1024267797968406	0.09296237643480462	3.08136429416634	2.7364340175585617	-1.6010034244931555
1.6591514635691353	-1.1083804993679134	0.15575939215888282	3.0886890548982304	2.7367269652911412	-1.6380309841886482
1.6569975420905498	-1.114626000528154	0.22417650840235556	3.0980133724480527	2.738621447793322	-1.675340834578756
1.654475392964418	-1.121720686620453	0.2982516335447101	3.1075797111578316	2.742096170979962	-1.7115298183175072
1.6494608577849714	-1.131609657935772	0.37656168412175317	3.1157089371586135	2.7468092683611336	-1.7438543728125082
1.6422185965863443	-1.1448224375352665	0.4584449414330459	3.1214093868235624	2.7518228265912037	-1.7714313559647752
1.6336241233106186	-1.1612357912877924	0.5438741498968639	3.1247821027754865	2.7559047398413785	-1.7960033774434125
1.621493078468313	-1.1825883004253015	0.6341784441732486	3.126229244341716	2.7598658895988626	-1.8181885216937177
1.6052718065217737	-1.2076306356035025	0.7271729436609646	3.1272404843221544	2.7631893725181302	-1.839175767034183
1.5851591471983333	-1.2352379919070915	0.8218228200230793	3.127255192389748	2.765742519704493	-1.85880927687618
1.5616794853574103	-1.26323563130918	0.9165291900304613	3.1286392508009806	2.7659299539387208	-1.875705282013164
1.537004917057213	-1.2895328054043724	1.0108608260580279	3.133179649554362	2.7638256266233925	-1.8901022249575885
1.5111353148996265	-1.3135214479529314	1.1045302089362714	3.139758737513959	2.7591437778663193	-1.9024691721664981
1.4848273976766582	-1.3336446919371636	1.1978736855642598	3.1500079181068115	2.7531973313925686	-1.914779844681441
1.4573458004773352	-1.3486436572147265	1.2916311441870292	3.1652167131995275	2.7454860225757494	-1.9305979087355505
1.428562559666209	-1.3592580648595558	1.3859221531545083	3.183571361310965	2.7344275122136548	-1.9492006182725812
1.399499329579455	-1.3644110918688979	1.4779655148445912	3.20403502323999	2.719745664239682	-1.9683355230289814
1.3706168304812212	-1.3616085761466348	1.5647483887513516	3.2265871311797825	2.7012116541925777	-1.9863975174794313
1.3424253389416814	-1.351873175552917	1.6462990228464547	3.2499564627721207	2.678540257326652	-2.0018423212184833
1.3143849927152074	-1.3356493990631029	1.7226056868325652	3.2758415272785912	2.652709426049689	-2.0158113200645777
1.2841760423687891	-1.3150897201978085	1.795316393670464	3.3053353853300105	2.6265469754672606	-2.030047449434963
1.2507559363022798	-1.2921462632994263	1.86764603159464	3.337348282618655	2.6000790531632423	-2.0433932271330453
1.2150849082512516	-1.2663329878027059	1.9384769784562603	3.370822172530858	2.571871453131532	-2.0547641949055904
1.1779414079099908	-1.2376784885058358	2.003384520847843	3.404112361086572	2.54025509788231	-2.063264916514516
1.140992147879264	-1.2066628910733739	2.0634333300900747	3.436654290928893	2.5055927452954734	-2.0667957859112733
1.1046142606280733	-1.1749233926077842	2.1220216752756995	3.4722953749407366	2.4689291941511637	-2.067365735563195
1.0666712628630106	-1.142696874929886	2.181616555899703	3.511624005343604	2.4329671427663415	-2.065754628606574
1.028553427822163	-1.1102371246228917	2.2445616379915765	3.5537899052074424	2.397395929412806	-2.062225825497865
0.9900165683253299	-1.0776823448281807	2.3093820581806237	3.599984331314809	2.362135334141941	-2.0580575404144175
0.9524535489581201	-1.0455513260524063	2.375323192838496	3.647684828015666	2.327360319263129	-2.055154940462116
0.9165541630766191	-1.013808592309763	2.442222865962749	3.6949568590755186	2.2910554120021316	-2.0509514286167123
0.8817178300458617	-0.9830016994988178	2.509707640909231	3.7422041978158176	2.253470689819985	-2.0466126333211685
0.8478335674200039	-0.9529237942492285	2.5794993182553805	3.790124896134308	2.2170027029803028	-2.042640295829719
0.8147290646295867	-0.9235135205292054	2.6542680471387934	3.839873356594539	2.1835314436972473	-2.0404860625773504
0.7825229639637914	-0.8946651650626578	2.732597181337291	3.890768770341302	2.1545770814436467	-2.03925653796155
0.7501695712790698	-0.8648283060304115	2.812009866961084	3.940200726865017	2.130298347675561	-2.03844905334672
0.7199942354817682	-0.8348128858183453	2.891356218496448	3.9883480529850286	2.108730119494011	-2.038383473278215
0.6923254235339205	-0.8055437443150553	2.9702860216924556	4.035201446289238	2.091030957512297	-2.0393935642558336
0.6676640638078472	-0.7763200324160549	3.0515058847510463	4.078555144281616	2.0757315431247707	-2.040357803006304
0.6453395479591928	-0.7478639841120671	3.1342836913271075	4.118771458098638	2.0620859705586763	-2.0391759752154335
0.6254259224772882	-0.7205188206123406	3.2194354010339055	4.157859552799873	2.0521564869706332	-2.037038961543215
0.6085798741371748	-0.6932356894934102	3.3052707399159327	4.195985244691628	2.0472321901261097	-2.0333312644415256
0.5943283235661205	-0.6659102078252905	3.390665419220518	4.23294624872022	2.044881382113441	-2.0275714733829227
0.5821147499393421	-0.6391431024406018	3.474114451940426	4.268538154280678	2.043952475800906	-2.018091499815612
0.5710142736334052	-0.6138716747950179	3.5555767453856455	4.303385599618541	2.0420364168013916	-2.005593688072911
0.5629862598787377	-0.5902360212752705	3.635020297348526	4.336477260310082	2.038054865877938	-1.989667210073184
0.558549285129062	-0.5676456451459179	3.712945088122831	4.365954913488098	2.033262278154689	-1.9703648459784242
0.5566874612395194	-0.5444813172969997	3.7910874508707026	4.392779451358443	2.0274843360275527	-1.9479107686551276
0.5561808473913705	-0.5212084554507412	3.866905896191469	4.419061216155457	2.022152698995853	-1.9227940927777678
0.5556188312634909	-0.4968058068523027	3.940371564999762	4.44367494729804	2.0171426996516386	-1.8948359604919662
0.555086502626255	-0.471020373486125	4.010836554872427	4.467039862787277	2.0098622940894484	-1.8644649433568818
0.5557087686353663	-0.4447545168306113	4.081081970002688	4.489761645741718	1.9983474828806824	-1.832741945060169
0.5575164133718439	-0.41847427102100526	4.150337443451714	4.511507775620422	1.9826356069866018	-1.7997455259442474
0.5600343691341886	-0.3935702160239772	4.2176910499154125	4.530699620651253	1.9630607054235532	-1.7673146588358644
0.5642372485786038	-0.3685390081710141	4.282214367027434	4.547429756960803	1.9415054000266097	-1.7370945807213158
0.5691422177592884	-0.3443513576509308	4.343539416049568	4.564411638071056	1.9183323556986231	-1.7092596269954103
0.5743971910127623	-0.3202096378614019	4.400327788392636	4.583284452708502	1.8914674454584053	-1.6827694792994357
0.5794974976208903	-0.29584645075255256	4.4507591958809245	4.60332660426157	1.8598991378834542	-1.6561272608867048
0.5849912305664552	-0.27180902722198175	4.496710212353209	4.6236438351256215	1.823346628855562	-1.6272189788994267
0.5912456414011282	-0.24855578185687108	4.539066235353669	4.64553447090258	1.7828204055616155	-1.5977609076406556
0.5989885197281255	-0.22737665861319148	4.578318509631356	4.666648054542537	1.7423489964521608	-1.5700008661735954
0.6067192332861041	-0.2076827487801837	4.613967182503789	4.684999756667088	1.7034531375001514	-1.544524276270621
0.6153694425283929	-0.18950696497411948	4.647519854523163	4.700438143967766	1.6668353763011856	-1.5226572810295442
0.6261482902432164	-0.17176671902257193	4.680401254071517	4.715744691770435	1.631928872569555	-1.5039284402928825
0.639061991924503	-0.15381140900116738	4.7131266345853	4.730904339967507	1.5974760662080876	-1.4862122522692778
0.6545182488407635	-0.13454782144033833	4.746347876745072	4.745069887625349	1.5638247940396137	-1.4692493254764991
0.6716528038113655	-0.1154661561937003	4.782728697789558	4.758609770837713	1.5316770466709937	-1.4537122072156292
0.6891059477104402	-0.09699300737512666	4.824213928846803	4.77344109919546	1.5015282675296566	-1.440968739986099
0.7068227886133476	-0.07884729428353304	4.86819354689312	4.788352105269434	1.474636753959946	-1.4321401352124554
0.7254005857042007	-0.061043532392552016	4.9142330910539	4.802789621666056	1.4506273724527976	-1.4240616559511272
0.7453780141640001	-0.04199704681684155	4.962375099119084	4.818402545290802	1.4276936783568448	-1.4132419553943087
0.7671270879551673	-0.021940201299861902	5.011258140932354	4.836964584486275	1.4064158251730206	-1.3996381097802264
0.7891434381338309	-0.001353102064222747	5.061724643751724	4.858782708654149	1.3878843469830608	-1.3821719286485503
0.8116283657474258	0.019281156936428376	5.115748745039069	4.884209132201268	1.3725058127940934	-1.3604062270522939
0.833333296197383	0.03897412386085621	5.171673581056853	4.913713966294524	1.3599320391060634	-1.3360111004035184
0.854377464388942	0.05955309637210994	5.226699925347806	4.9461727012607986	1.3500226313773633	-1.3097628519320792
0.8759202320129534	0.08075830177559098	5.278514280791865	4.979822635798857	1.3436714740443385	-1.2814532411248478
0.8985297711188672	0.10291855180613874	5.327631327672407	5.0124487462398735	1.3428206954141297	-1.251842070859316
0.9224883682454253	0.12668619229296643	5.377394762220208	5.046211144721405	1.3464525048918958	-1.2196983453353258
0.9482616369520066	0.15335662478433873	5.428807431573775	5.082875402434786	1.3538749654413358	-1.186528121830411
0.9750395529950506	0.18188766709883014	5.481463571306418	5.121062575760049	1.3644095224239285	-1.1545300884980847
1.0034710219180785	0.21279644472192785	5.535064510276016	5.160300302299007	1.3774965054929216	-1.1220820049340632
1.035472638154001	0.24624500866831156	5.589455359528316	5.200451198772457	1.3923746541817763	-1.0893262234956118
1.0693361460200785	0.2831824829518386	5.642452429668203	5.238401688425286	1.4080550110786325	-1.0550965163976032
1.1045055141878088	0.32368459263951604	5.696391939797604	5.275070053351736	1.4242303825503313	-1.0181532379103864
1.141374464680362	0.36531014770024833	5.753295591358542	5.312131030166718	1.4409765921600814	-0.9780842245305705
1.1788196542033926	0.4082586754567449	5.814276329165776	5.351007494047806	1.4578933323131207	-0.9346556669154027
1.2174546265116897	0.4520025017484041	5.877533293833227	5.392594020373428	1.4726626668579528	-0.8869364739338744
1.2568974422203867	0.49513357944601727	5.9416352085901325	5.437207044487174	1.4867557814170373	-0.8358633069760649
1.2954302075670394	0.5371368896390993	6.006094626341339	5.484206516282618	1.5006602849706239	-0.7833770996869301
1.3334953255624584	0.5798006317895575	6.0682784740041456	5.532834902714652	1.5132456921262585	-0.7305137123990467
1.3699263701909	0.6220364291490336	6.12905739046571	5.5835370543603675	1.5236058138883826	-0.6778045212407746
1.4036346986258972	0.6624416739917796	6.187547202688003	5.637450524577116	1.5316220081499163	-0.6246159057788473
1.4365193203274609	0.7005238337488482	6.243992828753863	5.6962171579600005	1.5375492456665703	-0.5725878540315145
1.4700943209929742	0.7373379123478919	6.296299368159065	5.758103042858323	1.543336214226487	-0.5221013024760374
1.5026661798541074	0.7728654344477435	6.344274189493039	5.822883190948727	1.5495373944593172	-0.4732917798679921
1.5336795578020983	0.8087842197525646	6.387919396260014	5.8914264390326	1.5555792010569482	-0.427246652566617
1.5630372737602218	0.8465428118933371	6.42666865937451	5.9630479168740695	1.5622577267072	-0.384649119362978
1.5900524992008869	0.8859393922098607	6.46031909119745	6.035146967895362	1.568347997578961	-0.34576293554749565
1.6158332431292908	0.9262746892624582	6.488232588582891	6.107786117958076	1.5736114290249414	-0.30992865562085703
1.6420302492273267	0.9666505407013912	6.513049131556771	6.181917317251475	1.5803919421027346	-0.2754892376676323
1.6683939247534754	1.0072716150950047	6.533899263972613	6.256282287203038	1.5903130746776137	-0.24235763364296514
1.6954979595177333	1.0505083912035795	6.551789199744833	6.329298121887719	1.6036715037522817	-0.21047089316962272
1.7231954624612091	1.0968705880626968	6.567555655550984	6.4020493710984905	1.6210924633783461	-0.18001822325249775
1.749777584231758	1.145110013908616	6.581728454260908	6.475575951589844	1.640967722249136	-0.15179640916004566
1.7780081253777302	1.1964044712181658	6.59525865057648	6.54852341388529	1.6630774755547446	-0.12669608251888556
1.8083330947795964	1.2488282527925694	6.6080914333996885	6.61948730080035	1.6878150192531758	-0.10532201181319764
1.8417243882981629	1.3008478412671869	6.622935826205504	6.689280246509383	1.7142906427484719	-0.0873366879646819
1.8788961268904238	1.3529387341677728	6.639156049525021	6.758665250049587	1.7427312991329393	-0.07386067626378334
1.9190502294661878	1.4065136169726646	6.6558647873779755	6.826789582177062	1.7733683681639687	-0.06461444033919644
1.959240833955152	1.461104214190041	6.672439777873681	6.8938126136836635	1.8045011108173554	-0.05784435521179813
1.9995695313702047	1.5167308805989	6.690769318871338	6.961723434390663	1.8365583068639415	-0.052795617358782077
2.040683386325336	1.5723295473591075	6.710342113518294	7.031756602439236	1.8690081585726712	-0.04885641411056746
2.0830599515001937	1.626997110697844	6.728972820494682	7.100528771040822	1.900261984178107	-0.04439952661711022
2.1271427732185644	1.679959704292422	6.745790243058559	7.1668729506832705	1.9307755148437347	-0.03949258493948514
2.1707243011358037	1.7307096143336347	6.761163289633991	7.232898782194539	1.9612676223892593	-0.03304477836155583
2.2119044743489753	1.7804961960731522	6.775342072092847	7.298712062895224	1.9928143208069933	-0.02448963623901361
2.250460641439852	1.8301784128907297	6.786661644045145	7.363544586244419	2.027353865324338	-0.014500080764135656
2.2866828025712076	1.8792817870240965	6.796973087836395	7.4284023004994895	2.0623846912305552	-0.002695188614687205
2.3213991619681456	1.9270493013896097	6.808684590230596	7.493255574947382	2.095885490191175	0.010817588694066266
2.35500232302379	1.9732346201508646	6.8196386617888	7.556510668566907	2.127712385029826	0.02327986399527375
2.3890758335029516	2.018386549099282	6.8268589893697555	7.615664575582248	2.155019091372367	0.03430681074292098
2.423010465452474	2.063775899228568	6.831072996440576	7.67210739716442	2.1780069701777056	0.04291571916259802
2.45457063837128	2.1101338466013	6.833963942299434	7.727003207651197	2.1982152802032573	0.04781500046384783
2.4847701049277235	2.1577274242383075	6.837904068778698	7.78013792541885	2.216215866172027	0.0487272578638772
2.5142052694853874	2.205702930980094	6.8429515440178985	7.829341066192453	2.2313887149879466	0.046022241672096384
2.544542736675105	2.2546894145529706	6.84946272788885	7.876558154626407	2.242672433266724	0.0406248111578366
2.576031711073372	2.3029472449202486	6.856776637976457	7.923540700695697	2.2481489954929192	0.03400585515020606
2.607047013315529	2.3504043293074255	6.8642443045552985	7.969170425415778	2.2509590322899355	0.025460817711418074
2.636660263421508	2.396070035894508	6.869539607119408	8.013574778881173	2.251955830448599	0.01564392255536863
2.6666221430711663	2.44125664855256	6.876009389672347	8.058585916353659	2.251719476005622	0.005611359995305001
2.696200103240725	2.485468111944445	6.886250830449183	8.10535515416442	2.25119279760052	-0.005052311713601737
2.7243427846212183	2.5278839594699773	6.898201728643426	8.151879442169324	2.2502975331795247	-0.016276150631966288
2.753229339014055	2.567242662330857	6.9126431662380945	8.199580700079672	2.249438667635495	-0.02762723242252285
2.783426886752874	2.6036980012728925	6.928162742623157	8.249717552521469	2.2481475333646124	-0.038784056748366304
2.813239902702176	2.6385711112320243	6.942790522845142	8.30341835188808	2.246286304680485	-0.050665947656505936
2.842944271294901	2.671596732343206	6.956152271123427	8.358240992005996	2.244212727849099	-0.06515949049771833
2.8708797117416296	2.7038623419847982	6.969211838986983	8.413474134716378	2.2432309218077466	-0.08236948828447183
2.897286100111636	2.736676191288109	6.982368926778182	8.469523336246072	2.241808873123469	-0.10275713076175477
2.9233802504855677	2.7708330359163784	6.997091357507784	8.525844120260718	2.240841429986565	-0.12544829632772975
2.9476924944209126	2.8043043352876404	7.012667091119751	8.582388159737919	2.241753448823576	-0.14928212378167532
2.9701658324201894	2.8372879919815546	7.0271707434774	8.639296268719406	2.2445388357159217	-0.17459186343192232
2.9911616283515237	2.8704079618036284	7.041658155264137	8.695767274074159	2.249931914064778	-0.20109744207611413
3.0099160375010534	2.904641315888029	7.055383901599809	8.750443123081395	2.2587219938537606	-0.22847324521358936
3.0256463491058465	2.940382272673067	7.06870871637153	8.803395164095793	2.270570320021869	-0.2568047427364208
3.039587682945787	2.978257623459647	7.084589042362912	8.85440725297322	2.2861209385084313	-0.28539327371212647
3.051935337333402	3.0165757441963508	7.102691385843739	8.904679769536664	2.3046639856250684	-0.31212864599669154
3.062669828919513	3.054596568699967	7.122081600815042	8.954168121749216	2.325424633635539	-0.3372997466452421
3.0738391807641894	3.0924356835417433	7.141805191558005	9.003745674574965	2.349813275273172	-0.35843988307473235
3.085079338471075	3.1305558553924913	7.161434405601233	9.053917567744621	2.37745664192036	-0.3759635819463719
3.095216308171128	3.1693173424861714	7.179911798647983	9.103835322919684	2.405851294789485	-0.3913562780566777
3.105414638354348	3.209865318009771	7.19773943533752	9.153587091838961	2.4340763298135464	-0.4045095206466641
3.1150397081357473	3.250524452237561	7.215181612832486	9.2046476951332	2.4618885187042743	-0.41616761572097366
3.1231059365813474	3.2913259494702127	7.232947093551393	9.257963921815794	2.4884090260575045	-0.4263980156275551
3.130240373910083	3.3320797122773924	7.252215579826955	9.312353281468488	2.5142272167937127	-0.43411175143772995
3.135591519323077	3.371590155708739	7.270124174738239	9.368348852639084	2.538985373914212	-0.4395800038543413
3.139174831632659	3.410212463229397	7.286775686707334	9.427063618147743	2.5639105621198137	-0.442946656992049
3.1417035366295365	3.4482321543268473	7.301930799136117	9.487938534430038	2.590449262653469	-0.44398950773550183
3.142492840199194	3.485053831064063	7.315561655591025	9.54918322238504	2.61766496681903	-0.4437267130639907
3.14271938276848	3.51935480142512	7.32824946321406	9.611372857065058	2.6456676886728405	-0.44218339460645956
3.1440265658384066	3.552894502370525	7.341107151075006	9.675597385153328	2.6762999882751184	-0.4392572798608279
3.1459267658782464	3.5846732640477756	7.353960173347805	9.740776035928366	2.710698124281862	-0.4355898499266342
3.1478362114314358	3.6165043056674224	7.367220994230579	9.807469500152527	2.749122433300541	-0.4311165740315165
3.1501653417326057	3.6480199842059626	7.380046324018054	9.876280767427623	2.791922551513278	-0.42677137140275845
3.153871709965001	3.6792219916540776	7.391613934556329	9.947174054884943	2.8388632919414345	-0.4232944190995887
3.1601417468271427	3.7105276469259154	7.4031638017801455	10.018485891881081	2.889101192896492	-0.42104586618246215
3.170608292487393	3.7427339126667305	7.414551487299968	10.089237478728535	2.942769656260705	-0.42024377814192804
3.1850113629963612	3.775931371946671	7.426168510611226	10.158877575769251	2.997346615232226	-0.42050852242155534
3.202610475990715	3.8110417945319375	7.439272011797242	10.228685413044968	3.0547504462106634	-0.422001144903314
3.221341245853358	3.8490806241224704	7.453245297746698	10.298313969362958	3.1165346961423936	-0.42587181677878916
3.2412165552614747	3.888400296255403	7.467949098014041	10.367601753319285	3.181889549912624	-0.43185662498345245
3.2613679639060376	3.928096601143248	7.484491208265417	10.4386893933809	3.2511216222995656	-0.4392712653590752
3.2838092206291067	3.966827904241856	7.502143337270728	10.508897146566312	3.323060799472584	-0.4475122245932972
3.309311667072636	4.004422103694241	7.5213092729696776	10.576761320316685	3.3965873926775845	-0.4557634092344646
3.336966543498519	4.0412324222465426	7.541418044162766	10.643569581122788	3.471228371282155	-0.46345553754444124
3.366617917214341	4.07678734634641	7.561930532755547	10.711068992954019	3.5459645439768894	-0.4704431196356902
3.396874565550673	4.111041614278822	7.583381496805332	10.778131765461934	3.6203301933721472	-0.47713560859505305
3.4269454612551944	4.1453459561872865	7.605365233847348	10.84453986757003	3.6962983966657688	-0.484537886518142
3.458431076598992	4.177942340894959	7.626600579864869	10.910113366724532	3.771073395970448	-0.492413248226053
3.4931794370030005	4.209721586792085	7.64827252234925	10.97324188011156	3.843629058715777	-0.49958057857184995
3.529977354302481	4.241037247500979	7.6697237871358555	11.033374997801593	3.9148856345152523	-0.5057653619238079
3.568402636575726	4.2732033554636875	7.688981667693885	11.08907594895345	3.984729439217685	-0.5109199633844438
3.6073065990056774	4.306228332768492	7.706347027196784	11.14289146547422	4.053951800183796	-0.5152075863770262
3.645056173443835	4.340628840906807	7.72165362320782	11.195698780576372	4.122609033480694	-0.5197550805753376
3.682317492917801	4.376503527177472	7.736675154860121	11.244860878247543	4.191949330103872	-0.523855185870814
3.7206921250219662	4.414335027061356	7.753107059241065	11.289388256270456	4.262472976335987	-0.5280376710413057
3.758633505734088	4.45324359280914	7.769984575047219	11.330520276517163	4.333807108298798	-0.5319117479173916
3.7973100347231568	4.492665304924631	7.787301913545647	11.368665847108264	4.4045329576917185	-0.5354760417928032
3.8369200670401877	4.53263595313345	7.805439675685066	11.403571706893427	4.47616002594381	-0.5390063973696203
3.8767665963519766	4.572739949553928	7.8232168862916165	11.437091481393585	4.548354784974686	-0.543243762361262
3.9188206210153913	4.613160118685871	7.840974015329591	11.46982698212263	4.620287650862078	-0.548859396987949
3.9647655153462655	4.654687201380404	7.860463701465763	11.500378164481859	4.690888019016171	-0.5556239390073445
4.015060914379045	4.696479666796175	7.88217208565436	11.527650628671907	4.759441899889974	-0.563507848489028
4.069799515925513	4.738375001341711	7.906319839867396	11.55184242069806	4.82617851671482	-0.5720255967057004
4.126514480962791	4.780205247490369	7.931759954206309	11.574825094846119	4.8898161179332496	-0.5818780773583833
4.184614869194548	4.820284460054072	7.956393561900554	11.596926118814045	4.9507429753416226	-0.5932341222273657
4.2450223023043865	4.859587945446679	7.980710167278407	11.616698917782326	5.010594331058395	-0.6057802840918541
4.307792819080263	4.897114320970988	8.004398319002762	11.634601394481601	5.069870361565393	-0.6187597001336153
4.371595808860114	4.93370814156147	8.028366927805212	11.651464072767842	5.126446529610277	-0.6331659122067276
4.43599843618504	4.969071062914739	8.054182203066983	11.666434773512897	5.180217322513794	-0.6493845421928189
4.500919410496542	5.003166625459404	8.082680372609582	11.67935139611682	5.232404016044054	-0.6672979685494131
4.564264945768717	5.033549369266877	8.11462249378301	11.691713380066654	5.285097273875615	-0.6872789474058131
4.626018590699916	5.06162491077247	8.148389616287679	11.704171758230894	5.338377685413229	-0.7090185592490933
4.688139631074097	5.086877910478722	8.183125625465095	11.716369849534088	5.392235571595781	-0.7317098265093559
4.75290250630618	5.109565581266893	8.217632412866267	11.727956232908534	5.447537744433623	-0.7557479617313518
4.8197255200700795	5.130033040263126	8.254310977215647	11.737935196887035	5.504341993981833	-0.7802126817974728
4.888161875749525	5.149710117080806	8.292869705019685	11.74675893425464	5.560227882888499	-0.8052059011168741
4.958234245058576	5.169833998161682	8.333745648753167	11.754561045688384	5.613616308854834	-0.8316264126800743
5.030654297106603	5.190383074408022	8.376874259006195	11.761764323336337	5.664994796560866	-0.8580930765328069
5.103412487399848	5.21170094829848	8.420824466430439	11.768816225885432	5.7148100905646135	-0.8840002679197937
5.175718765897553	5.23379023184849	8.463653377542165	11.774609372328449	5.761957132096181	-0.9095292954749602
5.249881476510201	5.2573597203132705	8.503653467268585	11.778947568359103	5.8048875865860445	-0.9338134076032114
5.3261691001864655	5.2818180186091315	8.541095440706831	11.780568713057008	5.844445410761926	-0.9566595078131734
5.402804300939265	5.307957361811218	8.578162406849971	11.779342001210233	5.881495647191877	-0.9778730992556577
5.476936927204025	5.3359240002415795	8.614779693934361	11.776345509129367	5.915812642351534	-0.9972125369677248
5.549893182532984	5.366987933476028	8.647966576627248	11.7725275717384	5.946833023881479	-1.0142950349502218
5.621390082076087	5.399065198980684	8.678238940600195	11.768202015764485	5.97279588306971	-1.0295458827754
5.692637167807514	5.431998391493947	8.706137103537639	11.76355217539793	5.995758537107073	-1.0428586232651986
5.763550001161733	5.465192288892682	8.73022473963738	11.756980305927412	6.0168371748077405	-1.0541194158304008
5.836607385689205	5.497681271773783	8.750198294307692	11.74930900646832	6.035831736891133	-1.062366582601221
5.911835612135536	5.5294944735191445	8.767140741675657	11.741618935620535	6.053019744245099	-1.066890204476047
5.987949013709279	5.561091083567275	8.781534733708394	11.73347116284739	6.069361164347499	-1.0686785939673218
6.063027413311172	5.592327194877784	8.793355357703613	11.72636219102636	6.084342082452363	-1.06790282150947
6.137854302782142	5.6231638674957	8.80052510565665	11.720492147906272	6.096729220642788	-1.064940679781273
6.214103684423683	5.652484051228968	8.804040540787671	11.71502227726954	6.107501029067277	-1.0592831322287957
6.289893546768653	5.680826464472997	8.806308765266925	11.708728326931594	6.118402182713795	-1.05138061711186
6.3648378024128895	5.708096513037104	8.807249313868638	11.70163587131374	6.1331607204855745	-1.041182904075964
6.439089967804922	5.734435224448104	8.806345907500639	11.694756769926313	6.149964756628388	-1.027862267638267
6.5128449323229205	5.7611894095164295	8.804453137974313	11.688055241713034	6.168206849871584	-1.0113650242389958
6.5852922326088565	5.7873088099119405	8.801652011671461	11.682186960556168	6.188227010514983	-0.9929247737033914
6.657204053386446	5.81306294367204	8.796195200188206	11.676233506215835	6.2109516847224135	-0.9729589694770707
6.7279132368138095	5.837471404594656	8.788556011007845	11.6706508225515	6.235430795797271	-0.9512501939289022
6.799397546881465	5.861245171164208	8.780569576560534	11.664664094595253	6.2623298883150955	-0.9291754666110175
6.871417087794012	5.885533167219081	8.773075572631665	11.657639833726881	6.292030929730291	-0.9060406984667605
6.943577097870496	5.910949380952712	8.764076023890315	11.650930079249257	6.322343566264789	-0.8833735672545975
7.015935179542743	5.935886981712762	8.752673885349726	11.645908670976258	6.352229628044631	-0.8597576875862185
7.091103392803543	5.960908311609136	8.740006171217477	11.642767645957568	6.38103168887652	-0.8351288261173171
7.16830633653038	5.985874856639076	8.727122771503256	11.639224328088055	6.410980497682332	-0.8105154131744462
7.2460124679705755	6.00978878050939	8.713644299550467	11.636273228662441	6.44228483234211	-0.7863033448380005
7.325273339836146	6.03328011539753	8.699876156052103	11.63239310847736	6.474274196356654	-0.7621588972987908
7.403765891862472	6.057168415401124	8.68764360852224	11.627417063004852	6.504753477661323	-0.7379970459258692
7.481507543037203	6.082286438896276	8.676584955033995	11.622963337707516	6.533252033385632	-0.7142191434686584
7.558698999821842	6.109069661699751	8.664838609496393	11.619802150020815	6.559079862467405	-0.689423628327816
7.636076687081853	6.134995698286542	8.651072236214695	11.617801444603934	6.5813440419679745	-0.6638533941097745
7.7151572705525115	6.159605320707671	8.637485303631335	11.614655787923594	6.6023824310083326	-0.6359989713105726
7.795695651525118	6.184678832890601	8.623459956755411	11.610566284774253	6.621759705196834	-0.6067708159256261
7.876726660837028	6.21013930865118	8.60786710120982	11.605758229295411	6.638107888374154	-0.5773782030530569
7.958081055206685	6.237098645291882	8.590184154697411	11.601270642061309	6.651308338832507	-0.5468559771645206
8.041027646791422	6.264785104156642	8.570884564656982	11.597469754841107	6.662277141367586	-0.5144255637228008
8.124211822051118	6.292753959961408	8.549016716532002	11.59524009879113	6.671716172755802	-0.4801085896859445
8.208254963967345	6.320440186725035	8.523961812950981	11.594750785995538	6.680950425093671	-0.44416444706702657
8.294456022538172	6.3477138724114175	8.494341055931171	11.593778198668836	6.690376945331709	-0.4048781718525844
8.382785630237029	6.374630243793683	8.46183918358198	11.591285712167485	6.700282563814424	-0.36305377976003994
8.472169182251081	6.403083366474339	8.427568061462123	11.587554209196723	6.711160304192673	-0.31947293644518465
8.560753051235622	6.433370860584134	8.392329195097428	11.584456085397923	6.721419835968364	-0.27407749116943336
8.648900743851248	6.465919512840562	8.356625907919021	11.582800240081252	6.7312046235209095	-0.2276209892872273
8.73648980823655	6.499699533035556	8.319489243185316	11.5816302314137	6.741902707346338	-0.1806749972577284
8.823184501415469	6.53320309146162	8.280259716108878	11.580479916058032	6.753701602393845	-0.13250886419517693
8.90816485621979	6.567165050093001	8.238795581339838	11.577861884893643	6.767506004132012	-0.08503772876075892
8.994027340443123	6.602508951151607	8.196915073082515	11.572635418379173	6.782189041276607	-0.039132371112249646
9.080317187102024	6.638769068289347	8.15670349821391	11.565988366606883	6.7976056205372615	0.005903344472941718
9.164938111190533	6.675347200741688	8.119413478132442	11.558377038719005	6.814040573615505	0.04877757172974477
9.248122288812066	6.710864270117587	8.083350859558974	11.550854701368872	6.830519560069799	0.09003501638690219
9.32982254575918	6.743855700922691	8.047892476753232	11.543842929953039	6.846803859105961	0.12986701499436704
9.411225149186011	6.7738440783171106	8.012385238963203	11.535323489595376	6.863601797043684	0.16748558716963968
9.491840598517307	6.798997743231963	7.977156561289278	11.524032710318435	6.88260442177031	0.20192897447091668
9.570607259470446	6.820210491967765	7.943775424447981	11.510529665290182	6.904764047527953	0.2344597870070802
9.646969714648556	6.837626017187044	7.912788565121434	11.495811285867745	6.9290436843606065	0.2633379184375766
9.720953131895488	6.851640467713508	7.884436847430329	11.48056669049869	6.954092787354491	0.288952231611266
9.792601310353552	6.862072695425878	7.857854231190077	11.464248415741292	6.978687063619459	0.3112241327364145
9.862841063960715	6.8692950973179485	7.832985770731398	11.445005598450935	7.002567574944024	0.32971894623402115
9.932922745179443	6.8759213772611085	7.810382921383612	11.423494933020548	7.025375224581135	0.3447840847617811
10.002494450726527	6.883526901995763	7.791156521024909	11.399651102655374	7.049264800009085	0.35640169836407304
10.072306500143991	6.892273733333817	7.775602865917954	11.373320250749535	7.075605980697272	0.3652307021990822
10.142295191841185	6.903462572639695	7.763354383332305	11.34554985083861	7.10320622225459	0.37120080469634814
10.21396303628555	6.917471321303808	7.753639136964129	11.31770161841463	7.131485992084774	0.375000117451591
10.289002563536	6.9340623595607935	7.745923418919642	11.290444504335953	7.157482252361007	0.3765067474300136
10.365989460431638	6.952265083180717	7.740121725667098	11.262163885882146	7.182225610929504	0.37636404408301916
10.443912629380195	6.971529343469206	7.735793946201507	11.233316905335295	7.206508452958809	0.3744000287536998
10.52084871768528	6.992963914359479	7.733864581920254	11.203486488147265	7.231722602093736	0.3714099110441441
10.595867513286267	7.015305355144421	7.733556066276175	11.174871360254027	7.256530834891765	0.36706878623540046
10.670378866115296	7.036716891639345	7.734295241133763	11.146913303453513	7.281929202034396	0.3616491648133734
10.744726453426388	7.057249723952233	7.734938884175414	11.119296187192331	7.305970355346563	0.3562156534673111
10.818799678059687	7.07722217824507	7.736424850468334	11.092699267459723	7.328201473536908	0.3496828854620682
10.892039964367328	7.095251705930553	7.739617657100058	11.066534521695383	7.348783744130367	0.3429503320843063
10.963964061054675	7.111085398946063	7.744949295112728	11.03936115723742	7.3678669837027435	0.336325501062813
11.033452516303576	7.125809458577762	7.750944524365365	11.009836364383363	7.387102057403427	0.3296653223433818
11.10276792039412	7.140091104800055	7.75795281398948	10.979861587907267	7.405381293998368	0.3232782836092703
11.174147275981642	7.154614765711855	7.765437403228435	10.948507675236849	7.422333430950899	0.31729692274988686
11.247547707135512	7.169799922095861	7.771450155856708	10.917485210214535	7.438379615476942	0.31182951177925033
11.32525816991176	7.186481004226688	7.776118103642017	10.886940015870522	7.455687988784388	0.30754689636002996
11.407353158252096	7.203213981078923	7.7793905680825315	10.856059951091975	7.47445725462252	0.30354787298864844
11.492608234992005	7.2198222592193	7.782012351570577	10.825238181010137	7.49612996182659	0.29775549406171226
11.580379350234367	7.237172263983424	7.783765895394849	10.794210178868877	7.521511148355325	0.290801612137226
11.669464536849183	7.256404779353359	7.783240205103055	10.764762419942675	7.550967377070771	0.2815645128715323
11.758609220244493	7.277401719358754	7.780698192130423	10.736689395394498	7.58316960853306	0.2699541494953408
11.847413701237672	7.3007332733626304	7.777264366207812	10.710805217772595	7.6177047239717	0.25667817676973276
11.936502721015048	7.325723154136156	7.772721401215531	10.68597663857574	7.654247745426901	0.2403976351437011
12.025306659063252	7.3518874265125485	7.768096718520456	10.662075274285753	7.6918037062279145	0.22096019122027766
12.11500273765691	7.378026555856956	7.766188423018932	10.63926004207869	7.730037536545513	0.1989234635667853
12.202601753118355	7.404619407431692	7.76570275784682	10.616922108740036	7.768321780173964	0.17485577295116933
12.284971302414268	7.434109240959945	7.767530376535678	10.595979306215485	7.8056657803531175	0.14794916672285796
12.362565130461457	7.465656678403435	7.771763707669566	10.575641760874014	7.841638307375551	0.11869390943248902
12.437937408838954	7.498131569153605	7.779060806623483	10.555023774981613	7.87443901635883	0.08763548730685082
12.512424878183232	7.531194686878214	7.7907010735827145	10.533193999125404	7.90437192386423	0.05453989156501894
12.585767890116667	7.564231582333121	7.806300269869857	10.509078526314507	7.932685936679047	0.02004069262606284
12.658630845260598	7.596461543310275	7.827133788106764	10.482835277123229	7.960264258307556	-0.014868923965599037
12.730086279529754	7.627587585842467	7.853409095688962	10.454863591259878	7.987483841736785	-0.050733096596765025
12.79969890327591	7.658157624478064	7.884400919825997	10.426723877407985	8.01360386637898	-0.08499981548808992
12.866582047052164	7.688189306469751	7.918087905992109	10.397842517919806	8.038941704657622	-0.1169414177577644
12.933240268558118	7.717096376103802	7.954905581622664	10.36798474694951	8.062804591091384	-0.1480927088573273
13.001139291324925	7.7452786629030355	7.9935526350847885	10.337381655122476	8.085267851655278	-0.17689542452363025
13.067496019694762	7.774852065684452	8.033951005988996	10.305680425291682	8.106224754528327	-0.20192917503217628
13.130382578909684	7.807852374871954	8.074703138830513	10.272780186958068	8.126701991551236	-0.22394557353856775
13.19097747533072	7.84432624122075	8.11575559216438	10.24049105137741	8.146681285641442	-0.241430075864431
13.249512628898415	7.88397174681895	8.15750431893037	10.210637584686397	8.16479828498748	-0.2547015864888965
13.30708853268869	7.925668052891424	8.19812811543969	10.184337422713773	8.179837462880096	-0.2649069213953533
13.3628225310095	7.969578069639311	8.236801385719199	10.161569588232306	8.19199883527245	-0.26907926971996937
13.417115324113226	8.014464529692379	8.273982446929478	10.14124527726464	8.203143196710537	-0.2706239849394091
13.468208569887716	8.06118576302122	8.310337095117058	10.12315085305316	8.214188716217294	-0.2699296526057733
13.515900313529787	8.110514134485	8.344703107720255	10.108984634968632	8.226657602020092	-0.2658623057119581
13.559881528613836	8.159897600814292	8.377064028329874	10.098167596398676	8.241444089569319	-0.2596588836709833
13.603908555520517	8.20669061522046	8.407087820748256	10.091905513301656	8.258329481169156	-0.2527589627155965
13.64810316498397	8.249243556174465	8.434923425675763	10.09153114098417	8.27757188091725	-0.24618441776068672
13.691547972563976	8.287479918904713	8.46015953326296	10.095073751426211	8.299082053630206	-0.2402274809725084
13.733993310546703	8.32212632722135	8.482768565402411	10.101450352942162	8.324398360787326	-0.23529299869752718
13.773762109057905	8.353535992272628	8.503407423942175	10.109004971093992	8.354367973464225	-0.23113997843420991
13.812928055434403	8.383006807764817	8.522764820953416	10.118670094334645	8.387393318653185	-0.22852237887058563
13.851392796267087	8.411204581172266	8.540692733285088	10.130847706265245	8.421145883163442	-0.2249386964722233
13.889821208620031	8.437181087632217	8.556578240147715	10.146321886518832	8.454110776877549	-0.22125949850522286
13.928066564667034	8.460533447408315	8.571418390107535	10.163159979290292	8.484799585974033	-0.21784967378422732
13.965990085893186	8.4831561010155	8.585408007423986	10.182762812118947	8.512389796577871	-0.21444905781133894
14.001144944886104	8.505860782621847	8.598552403642387	10.203737252204954	8.53616919811275	-0.2115351391001738
14.03380538931615	8.527956260742513	8.609423321067837	10.224588475408991	8.555007843467642	-0.20826608192775592
14.064622314367275	8.550267022695435	8.619019689093232	10.245740551280864	8.570185169864972	-0.20587550648200603
14.092741247292269	8.573586663026491	8.626947914909769	10.26797818497618	8.581598653146251	-0.20366564527692435
14.118271880744722	8.599877830351526	8.633951183528167	10.290694457782827	8.589069625500816	-0.20158585383527056
14.140059263372198	8.627559304102208	8.639210005032773	10.313563525845531	8.593319205989884	-0.20057952650378952
14.158130566872595	8.65637628324649	8.642733928523125	10.33658847748823	8.594096059636177	-0.20060570263623462
14.173122129687513	8.685497253594471	8.646385756529888	10.359317311075552	8.591011387513998	-0.20071594915203816
14.18285377010982	8.714995127215078	8.649902903732016	10.381884809447131	8.585488004959723	-0.2014208081033276
14.185287214367628	8.744520628656844	8.654569595480185	10.404142123237172	8.579646740830817	-0.20215479393092972
14.182321662167462	8.774898775010325	8.66081124334304	10.426686997544989	8.574912882752521	-0.2018450428394381
14.174503978263328	8.807082957047415	8.669686573418511	10.450798874040842	8.571108231680219	-0.2003465371940562
14.16389644654347	8.839388674494502	8.681050666311373	10.475098768811412	8.564773238587497	-0.19616160708745506
14.153406679788514	8.871296595145287	8.694503657784681	10.499453577185106	8.555156629160466	-0.19020010390821743
14.143706673549023	8.900500327641764	8.70960588875687	10.523817331852689	8.543086568600316	-0.18294154329965706
14.132212255819143	8.928471340574372	8.726738657031596	10.54806506731771	8.529727532650142	-0.17388055797169838
14.117163282701576	8.956148061260697	8.74557708251541	10.571647129257999	8.519227278093975	-0.1639909227520176
14.098377973922815	8.984752149343011	8.763381996401648	10.592967073095599	8.512714656358584	-0.15480779466226757
14.079551751981768	9.012651418532785	8.78087852451877	10.61298835087943	8.508269718420467	-0.1449168886627732
14.064564405504136	9.039089977200199	8.797584800658203	10.631165687046277	8.503258427712835	-0.13357735180772715
14.05243465532402	9.063749795538385	8.813320872315344	10.648407025903097	8.496113832436993	-0.11984528652638611
14.04025657212228	9.087160585244522	8.827870200098802	10.6652706351923	8.488345285415908	-0.10494879376329523
14.025443419296865	9.111157490759396	8.838632132691057	10.683080752805713	8.483290545422294	-0.0886534733540829
14.008450364925702	9.135702850920428	8.846293069446483	10.702686937262465	8.48053028439094	-0.06948390770106305
13.987853086017507	9.159957549722519	8.850229717521012	10.724025584590018	8.478037251963775	-0.046351247694142
13.965881232105161	9.183554171307149	8.850658162140473	10.745399987877319	8.475706377100996	-0.018899655836198168
13.942518938127535	9.205018348122325	8.849441383539778	10.767004908000798	8.471493746792534	0.012563102125703399
13.916233221959619	9.225390751302811	8.847105541917855	10.789571908526892	8.465608224574217	0.047311134642097394
13.884837072593328	9.245229625306163	8.842440264502253	10.812740173078824	8.460280173254239	0.08515501809356744
13.847965775613005	9.264029538405842	8.835566802613277	10.836772579903787	8.456165071940056	0.12497040815098363
13.807877361439875	9.280063352887371	8.82733438158623	10.861547011434203	8.453589275256736	0.16574058783588802
13.767385123398075	9.292020779562412	8.81823331432188	10.886132345882054	8.452390129638873	0.20930862866171407
13.725952682000276	9.299275772038834	8.810638139595211	10.909108366368583	8.451343786620079	0.25353501111386195
13.683210809302127	9.303429264686779	8.804110547725289	10.929762475762791	8.451390075179884	0.29800632833366014
13.639882166311297	9.307165070078842	8.798976222301011	10.948345612206719	8.453892769632956	0.34166028324837344
13.59679580855442	9.310601376803637	8.79642863197479	10.965634909829829	8.458900555091011	0.38363396101751823
13.555459856390737	9.315157508228161	8.794543105695382	10.981611969792118	8.465841675612653	0.42498625335823426
13.518104476507224	9.318961217447498	8.792983039515983	10.997388208803493	8.474414045656506	0.46625593643175445
13.484116339847713	9.322447922730376	8.793052275780116	11.011662305121671	8.48282651963397	0.5067653374916704
13.452052725788683	9.326419728076178	8.793967229821869	11.023743357963623	8.490650836152023	0.5477906144402662
13.41947270442717	9.3317989307525	8.796178101738688	11.032303039160075	8.497066967091387	0.588147853506042
13.38656907736983	9.338956789938068	8.800410128085929	11.037165388051836	8.501788110986572	0.6277126901032083
13.354442507547153	9.348837729724275	8.805967175739731	11.040218301486043	8.50575283505427	0.6677426898952867
13.321798750849718	9.358836661532584	8.812331235690658	11.04201469169169	8.507646716361432	0.7091186788195073
13.289904431834636	9.367654724529462	8.818817257942921	11.042450241377862	8.507532098469241	0.7513866758016661
13.2578475745268	9.374519082930398	8.823987088006124	11.04199302559235	8.506226637009535	0.7937381835605456
13.226192483656392	9.37916273214484	8.82822811221294	11.040780522681917	8.504392096927157	0.8353659953285676
13.194476922676847	9.382267698115765	8.833040093746249	11.03825053763479	8.50182758010017	0.8773996233923719
13.164216652466227	9.385586356037978	8.838084655574312	11.035349783533748	8.500062070933776	0.9202538414007893
13.136549363800633	9.389038334618332	8.84324957023239	11.03104931751048	8.50025284233593	0.9624379870544066
13.111988049234895	9.392876618523868	8.847729667961785	11.027312522258798	8.504883508724378	1.005636179913105
13.090901010046412	9.396692523814991	8.851840038530817	11.024319208167968	8.515211160118623	1.0493804222444596
13.071740311858187	9.398343196227826	8.854714917984927	11.020941822631741	8.530981112576004	1.0933749526252072
13.055092106825677	9.398742268305373	8.856930302140162	11.017276721501293	8.551128821262527	1.1360537484843793
13.039036699913769	9.396766930420089	8.859325784660806	11.014840875562337	8.575102193818793	1.177928348738053
13.021734550719955	9.394231409707858	8.862145583442008	11.012545552491751	8.602174057799257	1.2202682651485994
13.001166489219827	9.390815198244965	8.866418498713113	11.010570534712256	8.633002473310274	1.263457364313832
12.977287214382784	9.385534295122174	8.870420849477322	11.010132171354247	8.668725472216146	1.3062176335948117
12.951784490175461	9.37672695395487	8.87420852553603	11.010761107405255	8.7071007291837	1.348229669317299
12.92574632579959	9.364182629189479	8.877500141135927	11.0132469856509	8.745560315232783	1.3900094680408814
12.89999621102054	9.3471797983971	8.880798899028072	11.016201783324034	8.782001038509332	1.4313048987800137
12.87307944621106	9.327139001904737	8.88408947405801	11.018112758733027	8.8157062468639	1.4720519948037563
12.84446719128724	9.305608122017693	8.887805043452545	11.019932725021055	8.847589434199513	1.5114998387539518
12.813717057735522	9.282001963587923	8.892453731699984	11.020476211563706	8.88001330055506	1.5501830933993248
12.781429166921535	9.256223218830632	8.898095725913818	11.020505960372072	8.912377086895921	1.5880907916954115
12.750802853517786	9.227716876068273	8.9054345620738	11.021082346781016	8.943555056604936	1.6253003809510742
12.72320394917887	9.196843874813462	8.914154645220455	11.021639221263761	8.970559165913011	1.6624331583883465
12.697627405622912	9.164937322601068	8.924962550697169	11.021963065558928	8.993798024262123	1.70097034942098
12.671795081555063	9.133784857956984	8.9381086931083	11.020984200772672	9.015254941232213	1.73986294973792
12.643646724996447	9.103449653278586	8.953676400202813	11.019613703354429	9.037439268807544	1.7788887914556188
12.61305834753047	9.07512735725625	8.971460426469674	11.018286180490675	9.061151058479751	1.8168959317855977
12.580816146580775	9.047801646879773	8.990447329959443	11.017815175668423	9.085697589598318	1.8545168389128122
12.54822554697083	9.020172662257577	9.011574781771317	11.016729439799022	9.108669258301628	1.891653271059939
12.515158104527341	8.994367995376532	9.034960486883321	11.014793572853764	9.130496634997339	1.9274839035956635
12.482573269095957	8.97361566982912	9.060603852938286	11.01038994819325	9.153408214419995	1.9616435825990621
12.449016108259398	8.958306491796673	9.087504698295895	11.004183898287446	9.178289348572992	1.993658517273176
12.415134158237398	8.94816416829598	9.114773658312927	10.996804925175315	9.20656961009208	2.021618048236832
12.383266135577944	8.940810241131073	9.143687494526775	10.988980315206572	9.237145346468237	2.0452952172093584
12.354218012362871	8.93517366230818	9.174872343425553	10.981423620701477	9.268702632590484	2.065745685151195
12.329092446957016	8.931508330354225	9.208211432312577	10.97312896312041	9.300813812281486	2.083465674507407
12.307756445641916	8.929019121953974	9.24272798955433	10.963539009056074	9.334000202677439	2.098481238268215
12.287987149711782	8.92842195783819	9.279409928619351	10.953480649829928	9.36694216406501	2.110137749984368
12.269257444898043	8.930146536260954	9.317633913938781	10.943900130213047	9.400510446455453	2.1198873185898566
12.252514742270645	8.932397716055727	9.356373846150799	10.93496837742277	9.433849028603941	2.128041064408849
12.236445935160518	8.933025275846235	9.395431702036253	10.926575738271803	9.465590280400669	2.1348067397311983
12.221585515965291	8.932198079937395	9.434865321001205	10.918225223595464	9.49486345150066	2.1408299095720573
12.20731410047671	8.92868886226504	9.474872914829524	10.910632582563018	9.521581575562587	2.148306695473377
12.191402569956542	8.924411350190729	9.514659735527008	10.901527450223933	9.5449706618961	2.156599305940855
12.173618349793427	8.919143903399306	9.553786506884828	10.891776607356075	9.564523095469632	2.164835698731786
12.154885895833306	8.912246193463513	9.594430107327689	10.882141806212777	9.580468533173297	2.171876778168213
12.134769380165192	8.904733279215467	9.63679679034201	10.872967027333907	9.593418476367216	2.178926805499828
12.113719546883956	8.897832465530783	9.679277770206657	10.8635171589599	9.604479872394762	2.1855431067693933
12.090810000303282	8.8908685734305	9.721706561915099	10.85334655972454	9.614099698395082	2.190630499030457
12.065166457215563	8.885318372635954	9.765629079383377	10.84395371485351	9.620962241399079	2.1949161794930836
12.036398673898733	8.882394671871888	9.810213219309826	10.835573596593717	9.62406636947293	2.198965798382264
12.00531252178092	8.88226086702739	9.855746382370919	10.82651383122765	9.623427731148423	2.202914041540696
11.97246122218302	8.885323319699989	9.902897699523274	10.8153586500208	9.621592170930287	2.2053104570709054
11.938416264654133	8.891495990910835	9.950462786533123	10.803117329388117	9.620022052987132	2.204966496111082
11.90318146530423	8.89993005720749	9.997446518499622	10.789882172320269	9.619081704128103	2.201403275288854
11.864588848788939	8.910864936214589	10.044549306981775	10.776460631166739	9.617067093382442	2.196315389925065
11.823066121596394	8.922645524599126	10.092647817021994	10.762411133136354	9.611899101055588	2.189183959879394
11.779907726058433	8.932327882051734	10.141706242395884	10.748821596424383	9.602668389113305	2.1808519362628185
11.736055031376855	8.942080239544577	10.190531950477727	10.735761404432349	9.588965535843425	2.1730572036714877
11.693539657774743	8.952251402622837	10.238038904024187	10.722028985643094	9.573261383481617	2.165087210189909
11.65303314780351	8.96099448203879	10.285142193782749	10.70778100984643	9.557281009591145	2.1561515571674925
11.615664200079967	8.967347034445202	10.33205137317254	10.696255879880217	9.54177568084272	2.146606009008901
11.581283364243118	8.972374520587794	10.377196046285407	10.687037161649444	9.523858818298049	2.1366288707470136
11.550519788261497	8.977036585829813	10.422147660679192	10.677699359016861	9.502203278873495	2.127258861746937
11.522509049569594	8.982177619968864	10.467409800767662	10.66766727657074	9.478324736380559	2.1204549418318193
11.497184485345182	8.989477149219413	10.511696136135505	10.656269004919936	9.454403145373966	2.116454635476625
11.47346770488889	8.999437340616582	10.553577601249383	10.643599151377416	9.431892761134176	2.1151271835637737
11.45030673411966	9.012646671510067	10.593285914923854	10.630538437931348	9.412195216287705	2.1146725398228665
11.427399443483532	9.027508393164483	10.632520843432244	10.617550605408853	9.396124814394827	2.114869662784901
11.401546408241176	9.04293848508492	10.671682769369767	10.605475093021528	9.382495983286766	2.115846137822861
11.374345799079215	9.060801664080197	10.710239001010882	10.592521468614066	9.370667590910703	2.1174451124368443
11.343376552118473	9.080309038828085	10.749294784726278	10.576882418652716	9.361173279716203	2.119219320898149
11.30833280454435	9.101208205642818	10.78979418687085	10.560005150603217	9.355273570368963	2.1209250818964636
11.27065614458676	9.122830712392842	10.830137151673574	10.543941872685624	9.351739069771343	2.122853926845385
11.230262546415878	9.14371277417199	10.86975702561903	10.529591365223796	9.349128023255425	2.1226433194534966
11.188204857861583	9.164738969532154	10.908821993862736	10.516071732713856	9.346766094359158	2.119258790631393
11.145034482332061	9.185847126584582	10.947801034150288	10.503233126904036	9.344805650473424	2.113957319993532
11.101933520551754	9.207783666628293	10.986960751480806	10.489662655831712	9.342749118645749	2.1082418504292524
11.059587911990452	9.2312728513655	11.025257779714503	10.474974070064858	9.339825391448489	2.101084071507123
11.019747083529587	9.255295298716996	11.06132713376402	10.459558509084266	9.33583318410097	2.092963728525356
10.981490190014817	9.276874663143255	11.096448842182	10.445943491642309	9.330527019838101	2.084187965224702
10.945172408528318	9.29613342110223	11.129643367216715	10.43525755273889	9.323867515307533	2.074707516802962
10.91199157115571	9.313704704409627	11.159526593540877	10.425843257242635	9.316846956618	2.06598706064849
10.880282633174106	9.330057659166904	11.188412051417822	10.417164244896492	9.311952720352451	2.0577127455989177
10.850848646855805	9.346633773271725	11.216794946612897	10.40908527301033	9.30892398846711	2.0506630502328527
10.823442351316181	9.36144819582834	11.243054538810368	10.401866768826437	9.306637131411735	2.044871086946185
10.79780851398346	9.375595674851606	11.266574219649225	10.396451202692583	9.304259904567992	2.0385079896041463
10.774145734435852	9.387498761096012	11.288093148253138	10.393084721835372	9.303211477710354	2.031192186617326
10.75213328926805	9.396420682865877	11.306297748839588	10.392147216228553	9.30503342982258	2.0232185195793027
10.7303767189945	9.40438930090402	11.323140095712144	10.392866045707484	9.309854261404478	2.0151715617009325
10.71035064271678	9.412742367968601	11.33734967073389	10.393749608116616	9.317089475946224	2.0076577743398056
10.692723549608926	9.421568002054862	11.347881699161654	10.394820305978518	9.326557130393729	2.0004181095999014
10.675657009893703	9.431133848435259	11.357216117838068	10.397095676193397	9.337206046551943	1.9918979986807452
10.660460021331916	9.440837639636474	11.364048013925453	10.401427155553552	9.34846118972771	1.9832077718158148
10.646783833404182	9.45103918895378	11.368474013920116	10.407034391836907	9.362206333526684	1.9749222068658094
10.633877867324307	9.462782404893927	11.369645536865269	10.414290199684087	9.379190760154003	1.9682419953396073
10.62247226484745	9.47624309797732	11.367864906063444	10.422671525122686	9.398653950133715	1.9645807416331083
10.611780322682954	9.49298737952297	11.36364673563788	10.431648228227978	9.41820614283111	1.9648067105245912
10.602306637909301	9.512769118211802	11.35966699660015	10.44109960227698	9.434928280585765	1.9687014421183016
10.595912337583957	9.533098818920669	11.355244956147477	10.449920473348854	9.449776054098251	1.9746349890209192
10.590400235745317	9.553331213347464	11.352289758808563	10.4584708788012	9.464021606155917	1.9821300804079838
10.584216416446955	9.57359242909321	11.351582918485988	10.46684485651825	9.478064275615173	1.9906791690470278
10.577471488382406	9.59346321463178	11.352189416435753	10.476016117044828	9.490053561141485	2.000661271554528
10.568772370768375	9.613170057651026	11.35494662773075	10.485467807821532	9.499495663011375	2.012630348724057
10.557766808497473	9.632281700551308	11.359506709759044	10.495095334350708	9.506170400653065	2.0277069708824724
10.547088015445945	9.648704581611476	11.366148631255113	10.50353729457873	9.511272980197301	2.0451771535360685
10.536752403253821	9.661095406214404	11.373733108105604	10.51058540527582	9.51594459339114	2.0641813877486492
10.525558178432087	9.670623269436293	11.38193954567735	10.516390559681067	9.52135372993367	2.083622607610024
10.513925751179679	9.677325111880553	11.391077012253703	10.521023091310969	9.528449728378746	2.1026064444756085
10.500780976087583	9.681843416575648	11.40203177152745	10.525060152572918	9.53624358609842	2.1212964739499083
10.488601371617479	9.686025673164737	11.414663452031196	10.528739668990672	9.543875197123322	2.140325211236586
10.477351363052351	9.691831459344879	11.429445744723898	10.530294023544247	9.551158290321178	2.159517709675069
10.467019345043557	9.699858854783269	11.44653043615204	10.529026660456994	9.560567521730238	2.178917668374899
10.456861691487699	9.708934544623434	11.465356477186575	10.526397055216432	9.572068901221888	2.1975842010886244
10.447964348433077	9.718650921171822	11.485983025423781	10.522838486265053	9.583878468946319	2.2138468866559533
10.439712269657747	9.728510132957853	11.508216872165299	10.5191756030305	9.594010780187219	2.2269983931294712
10.431499436682913	9.738604459773422	11.533991051923872	10.515925270757991	9.601677401050592	2.2369043877993886
10.425983572213742	9.74668317950455	11.564222975520602	10.512433689944727	9.607882279533847	2.2456685520210096
10.423283378739216	9.752709602527156	11.597391628622242	10.508397370060685	9.613372667790264	2.2537938588289492
10.424062854269968	9.758388178190431	11.630881403328528	10.504306495113887	9.617752457668978	2.2621096665748515
10.425852612122947	9.763175648001228	11.66334289251108	10.500424251217972	9.622534498270927	2.270764316583196
10.43014372799233	9.765025987110985	11.693291886458688	10.497405404370491	9.627531783178345	2.2794608191082735
10.438063805687682	9.76279838857794	11.721000162680237	10.495115863206063	9.631569458524488	2.2874080788468283
10.45084254232829	9.756674654878287	11.747304201612252	10.492999717473634	9.634733047832455	2.2946829246591665
10.467878645240809	9.747691384544998	11.773882660472943	10.490326668559646	9.637348520411827	2.3027469290202847
10.489489990154548	9.735206640128318	11.800291870250298	10.48739742078123	9.640806332338009	2.312058818011549
10.515066050843723	9.72047061184236	11.825157264445684	10.484511925069366	9.646260240055694	2.32246740052901
10.541777227074782	9.70287511414166	11.846219793972399	10.482531615872556	9.65376951094739	2.3319439343676223
10.569126373107965	9.682212385920307	11.866000939762355	10.48131952968037	9.663267658607376	2.3418092270421598
10.595736672850123	9.65721369041858	11.887546485455347	10.480871107262466	9.675418260004774	2.3507604112899756
10.621722806314702	9.628092561955144	11.909938468150777	10.48111269812894	9.688701803155608	2.3580102007040424
10.646848493584717	9.595864581158438	11.933045114125598	10.481626239810476	9.701869869449965	2.363974931275994
10.66929250751387	9.560797896396714	11.957217278587654	10.482057666152226	9.714225889808308	2.369025241775222
10.688390733707203	9.524246925333419	11.979848930677765	10.481284507465421	9.72466711886637	2.3731120280007807
10.703519426852317	9.486326552844448	11.998307493329639	10.480669471841026	9.734600178017818	2.375741927107605
10.712855394696172	9.449682947594047	12.014282150956225	10.480552325468008	9.744160266136944	2.376933182949749
10.717590762288463	9.413275955360179	12.030731786578327	10.47975362213166	9.752262487651546	2.377713662044278
10.71996600694934	9.379023139455093	12.047546562149984	10.478427068609484	9.757310096700712	2.378340781885382
10.720953418813853	9.348339026032425	12.064567395866174	10.475656746469618	9.758287447513268	2.379169318681605
10.720805142460662	9.321063163813719	12.080306396690077	10.471916175755249	9.754124955270612	2.3799142224380487
10.718314954584576	9.297305203270618	12.09708122068614	10.46680720129225	9.746059661727921	2.380630615516254
10.711912943239799	9.275275002869696	12.11553124862989	10.458936563547082	9.73580317084418	2.380878863050839
10.703903512589402	9.25495639391785	12.134358039066779	10.449976066297317	9.72478152819339	2.381703934881011
10.693554277227065	9.23563970715077	12.156280595404047	10.440289047109744	9.715640134776221	2.3824834215675925
10.681162113192668	9.215365411788493	12.182172368967011	10.428710434285131	9.706255744544205	2.3835034883154242
10.667103678705207	9.192478244706928	12.211195489752146	10.414459142044677	9.695189978749411	2.384173380020628
10.651392852456524	9.16682595758449	12.240337469380886	10.39866989561278	9.6835007259213	2.3829270189829783
10.633594505473102	9.136975688741227	12.269957755349486	10.381809321517586	9.672924205908384	2.381457461313207
10.613752269191911	9.102925236855928	12.298573440443697	10.36427282614601	9.665451716981362	2.378628527904422
10.591706303204553	9.066804703975723	12.326080948228714	10.345179465012004	9.661945584688315	2.375542250199556
10.569694988441539	9.029113810465853	12.35016297279572	10.32533205766332	9.66244517152614	2.372461849148153
10.549691419364734	8.98961674386457	12.371128807743512	10.306281274099529	9.665769779214578	2.3699745029720813
10.530589089358461	8.947801619543778	12.390047928543986	10.285827745275512	9.671450846078775	2.3676798160497667
10.514058170247775	8.903107653845476	12.404358059901906	10.264893386473295	9.67695755328061	2.366080362487422
10.500809158672908	8.856564001130328	12.415197642793451	10.244512670707836	9.683881396076417	2.3643225036465623
10.489479413567931	8.811280504167579	12.423369245955682	10.225085255130603	9.692924919305101	2.3626014427374455
10.478918067243217	8.769394504623133	12.430664644410589	10.206139787402961	9.703868533332257	2.3627044739871166
10.46968186938464	8.732442521922039	12.437132201363093	10.18696343756283	9.715090375314759	2.3642029748333355
10.460173444323509	8.699645882642027	12.44176557692868	10.16889323321171	9.726371580834504	2.367118545212402
10.450732757895757	8.669952978369238	12.44461233070881	10.152578909526849	9.737885057635816	2.3720633759535534
10.439305253461509	8.64222374485598	12.445380780863363	10.137357352386044	9.74774672737483	2.378455896599917
10.426051594644727	8.615785396239755	12.442947035700424	10.122439955042056	9.75530470247945	2.385929562148928
10.41198180393812	8.589737248306756	12.437215350709803	10.10950638069906	9.759945198056531	2.394775228587412
10.396582022734803	8.564932487398902	12.430678666909863	10.09746048104123	9.76341477794011	2.405275974692082
10.377913145692705	8.540518428253911	12.422186910553377	10.08537018053771	9.765672100819769	2.4172291364988667
10.356710945522902	8.514253180542259	12.411759729830937	10.07287945530475	9.768302745527729	2.430443335345846
10.333439864219756	8.484419507982865	12.397969738214982	10.059934752004287	9.772090854344192	2.443323803070757
10.306807066607629	8.452249113335066	12.380853436270117	10.047343642890375	9.775837073744897	2.454516349363118
10.278264439555912	8.419195361130184	12.362231022831937	10.034040794340239	9.777848518297139	2.4649820201065316
10.248441979174084	8.38600942088666	12.343052283956208	10.020231309135909	9.778225381417888	2.47475554149083
10.217768931011744	8.351814435980316	12.324182405446702	10.006115527269591	9.777080918193114	2.484852017341395
10.186332522531432	8.3186404218218	12.306598011708783	9.992933604693711	9.774874265897127	2.4959368215655684
10.153878896125386	8.287416314536662	12.288791350848648	9.979254346880571	9.771552210205337	2.5079943733738133
10.119939116610524	8.258719187886856	12.269228046365606	9.96494735569219	9.767502171144862	2.519362322379166
10.085513138604744	8.234474226497825	12.247658523611504	9.951210798349207	9.764049877448397	2.5300155589008595
10.050757988951268	8.215906987561599	12.224888526729297	9.938968713774972	9.760008116188512	2.539640954733326
10.017948226917799	8.200590009585518	12.201795342541121	9.928295687964702	9.753395525969935	2.548393032010676
9.988251552701646	8.18840862952639	12.17903397987287	9.918542584109371	9.744782711272466	2.557364111057822
9.961210092772694	8.178092652202286	12.154909258785151	9.910638209902261	9.734585454617873	2.5656328643011403
9.9373351230154	8.169884390110692	12.128183404524682	9.903945687688859	9.721671139446352	2.5734088925117495
9.917397977742873	8.164621391908048	12.099830391987103	9.898363878101074	9.707019376331719	2.5794668336859856
9.899990715766748	8.162206812171378	12.070294283569863	9.893671445042914	9.692090206592464	2.583597518331996
9.88457508862213	8.1623640593102	12.040267286553572	9.89083871848347	9.677361910882226	2.585776277861044
9.872403885790096	8.163186600082412	12.010739773682497	9.891004346053194	9.662394463131726	2.5881440387328865
9.863839727137185	8.16331183935127	11.982973412323021	9.89176622510307	9.644889981922638	2.59177845277018
9.858394066369277	8.161713445436584	11.956263755053923	9.892363319274907	9.625248362734293	2.596957288527919
9.852990562035275	8.160798018065131	11.930443897323014	9.893473939178653	9.60558672668876	2.603280358377391
9.847813266318449	8.159135229431312	11.90547576675245	9.89509472642539	9.586601603422169	2.6100473898713505
9.842576622810054	8.156709671852761	11.882374400494879	9.898095224858235	9.568474067594607	2.6163565593132074
9.836499781881692	8.152051561323708	11.86021795756576	9.902437386660598	9.55293785456118	2.622062054765668
9.830664555642475	8.145748628766134	11.837688253592585	9.908384068607841	9.539115574985672	2.628533546268368
9.825202481774115	8.139877796843097	11.815272817475087	9.916152114322355	9.525012483980825	2.6363953848041115
9.81933708690878	8.135626686216487	11.793222209304698	9.923830032866288	9.509614513128462	2.6450124192809716
9.811833024520364	8.13306723709269	11.770974859573018	9.93091223429208	9.49084588482981	2.653655832347062
9.803639398854003	8.132104713835652	11.74831152791237	9.9397961503677	9.469964517227574	2.660989324255918
9.795590315096172	8.13281914709336	11.725855728539365	9.951319585966244	9.44683258541819	2.6679872775638636
9.787761990289697	8.135726885361079	11.703564792277797	9.964046920303524	9.419948042440172	2.6763964049821167
9.780024968649501	8.142218159479217	11.681311810660336	9.977712469218083	9.389584296279658	2.6851352974432574
9.771198119893361	8.15276305390881	11.658475768393023	9.990377995180287	9.355789988289986	2.695363382895341
9.761939453573705	8.16716572637114	11.636115593589615	10.002340701729699	9.318136856119057	2.7059614931235623
9.75222470636657	8.18423016431935	11.616300093724588	10.01324712747435	9.276371254622308	2.7154265724697257
9.741600440220898	8.202764474492358	11.598164565490725	10.02285244389323	9.231629550763532	2.7231426554218516
9.730436294696041	8.222757614646593	11.581540848694639	10.032704034422315	9.185846625444295	2.729764737079826
9.720173290283062	8.244841466435805	11.566051462352306	10.042192852713749	9.142327444998672	2.7352251898239963
9.710075309436817	8.268705158166794	11.551530503633709	10.050241284847383	9.09980607492412	2.7404157132397935
9.701142876199462	8.293111188720513	11.536862609525219	10.056554635496518	9.057523078314299	2.7439422369200006
9.695285101839241	8.317351402331678	11.522926431280041	10.061238806101406	9.016649537418228	2.7444698470231295
9.690503589198258	8.340954694259626	11.511072680029796	10.064729605986749	8.977899517541367	2.743359560316333
9.687646699956517	8.363725463401604	11.50171043843025	10.068131000877873	8.94042502494702	2.7400378940417247
9.684346205507302	8.38450134229653	11.49492709627103	10.070720229708336	8.903034160039846	2.7349216351701187
9.679240499973783	8.40335847184704	11.489547197866804	10.072376272729727	8.866903563393642	2.7290558525866975
9.673932450056878	8.420826843360091	11.486754303925123	10.07457085655998	8.832826525445276	2.722988198614353
9.668971279698932	8.435025297975017	11.485934079179584	10.077154623056485	8.79999844414302	2.715734458322505
9.66366424301787	8.445013778917927	11.486256698605883	10.081561315837947	8.766599304019726	2.706431930338739
9.658117205827285	8.451638968582564	11.487708321650608	10.08879760718886	8.733991507535286	2.6952170899075534
9.652992951950203	8.456434885816954	11.490619100586978	10.098727287963083	8.701761675473833	2.6831124694257174
9.648274400361906	8.460268366077052	11.495531443400422	10.111234007912076	8.66896712550181	2.670913084340507
9.64664158461079	8.461597860640108	11.502243549719417	10.12552670375792	8.63537991459579	2.659246957015028
9.646699389081533	8.45899834851038	11.510253725884356	10.1418476557175	8.602070898004166	2.646976346817945
9.650518954113558	8.453483950679178	11.520623781031608	10.160806464903352	8.569525306092936	2.6341530470818806
9.66061507613852	8.446419003885794	11.532037128211678	10.183017567879611	8.537841823012775	2.6194771280352813
9.675614989076983	8.43525869716526	11.542180597258076	10.206382420587477	8.506797064290716	2.6032713158683918
9.693798478525114	8.421653490244863	11.551419147857642	10.231640811922658	8.47810376685614	2.586326606871037
9.713126952704872	8.408094826092052	11.561998321470076	10.257522201294265	8.451848986143261	2.569690713792101
9.73485168795566	8.393617384903704	11.574474702785162	10.283239028449723	8.42587459529861	2.554153665520641
9.757194364206214	8.375707738955123	11.587839327309988	10.308780100583203	8.399513771186804	2.5402211147039404
9.778021051014662	8.355439102577119	11.601280962439825	10.334223741774899	8.371905863114302	2.5275974935530137
9.796102417450607	8.333932155100111	11.613015905248066	10.36010652726743	8.343403374486101	2.5152944015423717
9.812795012464777	8.311896210519178	11.624390205198047	10.384959902517336	8.313876365192447	2.5038966922648704
9.826475727139112	8.287908532957145	11.634769248699312	10.40832046858027	8.28416961496044	2.4932469456370017
9.836086799542352	8.261994596605984	11.644464560163492	10.429107057618324	8.253978317575077	2.4848283242871436
9.842094434808878	8.234563657570774	11.65503432625346	10.44727955886263	8.221622461998532	2.47778134687171
9.846074937357928	8.204544714493661	11.667737719216328	10.462615264527022	8.184574719573726	2.4716302842152067
9.84915790858368	8.171010590330622	11.681545627274009	10.474773364525825	8.142749879765661	2.4662141996216476
9.850812943942532	8.134432981495069	11.695926487785037	10.484221728649313	8.097346350954327	2.4607778151633397
9.850957628193727	8.097361651609189	11.71310104808297	10.491630282621937	8.049844808272173	2.454352911470633
9.852193239646969	8.058128197590072	11.730769789970195	10.496397149035777	8.00102394851406	2.447525783592555
9.853429051715885	8.017062324454189	11.748442162973156	10.498049532806881	7.950380463477148	2.4414075743479793
9.853967995135118	7.974852317315038	11.764313484721285	10.49734822210675	7.898604218410123	2.4366922047308424
9.85529578345414	7.933204895838224	11.780224334599355	10.493960626625888	7.844270397531492	2.433657453285387
9.8568832239578	7.891162172316596	11.796773315557967	10.488687465951308	7.7881790026754425	2.4313345061135547
9.85876655288561	7.849055167329732	11.813882973030955	10.482313767060305	7.732793892991958	2.4292355278852122
9.860419205165753	7.807510760719481	11.829778356045923	10.475163866047366	7.67937805321711	2.4276593380536946
9.862545318888975	7.767298403372119	11.84398224657579	10.468456664042233	7.628141309890969	2.4268502272064296
9.863214808851241	7.729562549776659	11.856345127547081	10.46157322400844	7.58042972196255	2.427672524819164
9.863543611662827	7.694117124486923	11.865859777250117	10.452966413400226	7.535701442878738	2.4297198477925575
9.862684167139724	7.659708379793033	11.876491118120223	10.443637163846287	7.494728548831345	2.4320417539136097
9.86098719519919	7.62462738398295	11.890519752490135	10.434042347284835	7.4564886777903725	2.432170908121599
9.859107565060278	7.586656850409297	11.907557957321236	10.425410713878836	7.419619020811485	2.4304143534334686
9.856459132788013	7.545890019508888	11.925353664393148	10.418424060814415	7.384772654874069	2.4276928922185372
9.851377481633715	7.502994931247036	11.943329883939493	10.413523583759329	7.351389934941005	2.42569817986011
9.844300255380482	7.458620129566106	11.962724155651946	10.40991682793066	7.318004239364927	2.424706606045418
9.835414615840236	7.412223400977089	11.98392425609436	10.407062984061257	7.284047747287845	2.4243209552792044
9.823893610823156	7.362972323788177	12.00816767841439	10.40366741493228	7.24888286031713	2.422844138883812
9.809659459667046	7.311861761106127	12.03472686541088	10.400005802071629	7.212022674210739	2.4184536042979476
9.791396602868408	7.258851806108478	12.0638589059614	10.39673926620169	7.174043512427687	2.411713988977573
9.768738417443952	7.204958571068675	12.092328613456296	10.394695470271948	7.13366804859169	2.4025752667287343
9.743027268159064	7.150725248644444	12.118201629022487	10.394341783099533	7.091131924010744	2.393316754596287
9.714814972357717	7.097410047334324	12.143915410693474	10.393137143799095	7.047838532667033	2.383622707994123
9.685155890722594	7.045566157023715	12.169498259050599	10.391721715454993	7.0042932956939525	2.3728369716288626
9.656889134468573	6.995525486522589	12.195705147089907	10.38976043676004	6.960187397445509	2.360333377369037
9.628421077098228	6.94639181491942	12.22079442341262	10.386847289585726	6.915669996325973	2.34620338135826
9.599567728634007	6.8995747671287555	12.246393051092063	10.381820171127362	6.8713798435245685	2.330836544978854
9.571102822232964	6.857102688505602	12.272273751248264	10.375241261867808	6.827975200140566	2.3157565062523737
9.544770723189252	6.8186165806142665	12.299724199500327	10.366805977432206	6.785262007529975	2.301643240817296
9.518135510361178	6.784096394506476	12.328490880513744	10.357076482258622	6.7438113665516815	2.289334824110154
9.492671537314694	6.753452398131499	12.359040193625296	10.345751378464028	6.703252135696399	2.279698070748043
9.46678846501615	6.726629111810679	12.390502703270162	10.332881397094075	6.663682236829391	2.270689104880244
9.441237803200952	6.704913537585676	12.42065182732334	10.319078879048957	6.625024421561523	2.262679579809778
9.414777531291051	6.686878794046143	12.45027834646741	10.303050681427179	6.5874639116486735	2.255721575720361
9.383921516390119	6.671467579415276	12.480507148534732	10.284596787518396	6.550777238272438	2.2495123542134614
9.34986900011313	6.660763109916967	12.512923820048979	10.265466139104362	6.514487752237245	2.2432111653875313
9.314184812730675	6.6534436358493485	12.546213042941059	10.246693585518992	6.4763141062623095	2.236720079775956
9.278251670467908	6.645031382146314	12.57948245906742	10.22930661210399	6.435304639316645	2.2304114053096704
9.239016800432994	6.634888025550225	12.610924734038097	10.212699139352532	6.392725820224842	2.2232939948816117
9.198790143919206	6.6238187423542785	12.641478484796195	10.196121815559051	6.348152790816198	2.2141528053885615
9.156351746502565	6.612251548961198	12.671533787332695	10.179825865274708	6.30375689264511	2.203422077328111
9.113643564646816	6.600591940237316	12.703673554463677	10.162959748223008	6.259808316580572	2.1932401726608393
9.070577258857163	6.58899671200466	12.73660813882655	10.147450980012087	6.215628790451702	2.1828888752453808
9.027353302619577	6.579405614787009	12.76961904247843	10.13427008929756	6.1706441199361075	2.172144424027609
8.985415591736176	6.572704085988071	12.801649565358144	10.123523159294784	6.125071606179546	2.160846325227336
8.944114172672954	6.56794905747385	12.831811701933097	10.113819279860733	6.080281384301929	2.149106246800656
8.902518186425109	6.56639240455372	12.860090841800481	10.105841891511304	6.038747778259908	2.136983810627288
8.860685985409768	6.570178581654124	12.886609447394076	10.099368420237774	5.999613578302856	2.123393073776784
8.820318827916761	6.579060666084908	12.912422818725394	10.095137180358856	5.962184951718445	2.1086715302310206
8.782604673817511	6.591555966330424	12.935235748242107	10.092850911654487	5.926186652551492	2.093244975980115
8.746603491023343	6.607606223642164	12.955386076753399	10.093210414841327	5.890713058397813	2.076017436580095
8.712065355959647	6.627333239036263	12.972961725730084	10.096177596203736	5.8559049175646045	2.0557902481579746
8.678328025325007	6.648809269413579	12.990096611354172	10.100484109305725	5.8213490042691225	2.0327135029188588
8.646689216832538	6.67114799630147	13.006385771587075	10.106340055259176	5.786908561459553	2.0073211126041786
8.61617850937499	6.693507220840696	13.021718622277238	10.113982037904801	5.7521853690940885	1.9793695266682654
8.587841603896027	6.714695608455433	13.036143756053546	10.124267682690148	5.715483014552833	1.9499679487226194
8.563117773421268	6.733615728626186	13.050828731207448	10.136651692926145	5.676356396437596	1.9191424164288537
8.540704074229174	6.74907289971136	13.065621117808236	10.149617021683708	5.638018373084594	1.887461054867029
8.522732444154155	6.761120435927105	13.080326684018456	10.163223634249363	5.598985580820057	1.854603796145279
8.507717972409406	6.76981960719031	13.096121311221369	10.178928468493549	5.560142520052255	1.8212186900846523
8.495226968874917	6.776276859240552	13.112042101467862	10.19547241067431	5.521371991652863	1.7880337312433199
8.483962302379256	6.780518879934212	13.125489851454086	10.213760931395656	5.483290218086983	1.756779421131509
8.474339415697209	6.784821253355612	13.13676382298715	10.233465778035672	5.446203694252161	1.727661900389977
8.46648664145178	6.789252708957862	13.14679329771369	10.25408157997704	5.409597242730682	1.6991498331720472
8.4611222879833	6.794668842681455	13.15444245742553	10.274185392216589	5.374272599256699	1.6712186252955956
8.457507294117862	6.801765353585847	13.159236625207384	10.293707020626675	5.341594195192845	1.6446456473213535
8.453876341544474	6.81123575602877	13.161018552253859	10.312610229245754	5.3122718478073185	1.6204650398193015
8.450350338073129	6.82449841558921	13.160230097963922	10.332583402457288	5.284557175095684	1.5988279840325106
8.44608345082398	6.840234888742192	13.157464740245548	10.353441922125285	5.259129800364809	1.5812200650654795
8.44190580480066	6.858948409699618	13.152202632290297	10.374719562945073	5.235805551575423	1.5683567660572189
8.439021536611556	6.879651973836643	13.144582744049215	10.396830818733369	5.214583823167996	1.560309879662065
8.438428731789779	6.901155910931274	13.137019779138766	10.417955837563785	5.195464113129537	1.5543771213048616
8.439440119243002	6.922611065023608	13.128603204561637	10.439409318059711	5.17758814811859	1.5508933227267043
8.44136410188425	6.945993454156346	13.118739054400326	10.459501802222489	5.161931608951716	1.5509417913033343
8.445482178685403	6.968767356504673	13.107288734728021	10.479698434937264	5.147902130763687	1.5548650770829326
8.452315889227648	6.9894171019264935	13.093889287186808	10.499823543655147	5.1338197532868	1.561174239604219
8.461669056393887	7.006911337981663	13.07708808800622	10.520522494106604	5.118323230570654	1.5687494566456888
8.472575986896468	7.0208039737898496	13.057229788732528	10.539800791439157	5.101437721636416	1.5781340629503662
8.484332991932382	7.030717035130392	13.034967557106777	10.557261675144753	5.083264214880975	1.589070318369445
8.498249786372584	7.036691511523929	13.0111351822626	10.571149121737658	5.062630342130423	1.6000117291243767
8.511985018525456	7.038606507108198	12.985829062274654	10.581209596340832	5.039850161730575	1.6110932414482029
8.524438867262202	7.038522185336998	12.958896758001181	10.58872670101197	5.015206900806665	1.6240598885512814
8.53542958274906	7.035044793786268	12.931540158917244	10.594931694720524	4.989384036237361	1.6393930245081587
8.545545515794865	7.025871174126885	12.902822752148074	10.600942870509597	4.962218735458273	1.6553480287239928
8.55454262034048	7.013859745866435	12.873649070703998	10.60646854146355	4.932842031816563	1.6726070086630687
8.56135648196982	7.000100625054335	12.84410542517538	10.61087985128452	4.901286947281477	1.6923781083950715
8.564958086531247	6.985272782051718	12.81462862425775	10.613481906144425	4.868746557152814	1.7139718845455625
8.566072209289526	6.969388675086679	12.78514217466867	10.61380677508155	4.835738012234342	1.7367050372672197
8.566285818081743	6.953301169085775	12.755644580623942	10.613005445821422	4.801872673554284	1.7612947905489804
8.56403370763676	6.936630703536227	12.725618113608874	10.61216911778866	4.7679711216748855	1.7886603295700594
8.5608934753859	6.917116868625598	12.695318684608928	10.610358902444716	4.734162598712954	1.8179303991581204
8.5571946828249	6.893457544615696	12.663695872687432	10.607665713247526	4.699983225432087	1.8473548279913325
8.55309488467758	6.866202722633107	12.630906551731384	10.602001896416029	4.6663207078930915	1.8775713645903496
8.547664163240716	6.836267888041018	12.598454234467281	10.593541253328109	4.632369122123407	1.9110123954787561
8.541147815467184	6.802833605333119	12.567520369065864	10.582126125192874	4.599904708387571	1.946464104831956
8.535987792814158	6.766090261202949	12.538304827819584	10.567827967478724	4.569670914686434	1.983568598245373
8.532762216104116	6.726065296048901	12.51091461539952	10.550597159220416	4.53978907185172	2.0230813120648254
8.52981949510329	6.682123320173217	12.485321324547455	10.532368425672745	4.510563395826681	2.064278744933168
8.525936053966603	6.634700193734296	12.460861990180112	10.513238782434275	4.482114295051915	2.1052598347618017
8.521428939330729	6.584927034784182	12.438317299506	10.49345679005344	4.45494539704882	2.145065028934241
8.515752154428206	6.535455352176448	12.417995961635977	10.472445513712454	4.4284642847701265	2.1842281348857973
8.508861635807303	6.484693294651419	12.400278497175531	10.451046966310114	4.401668172712438	2.224197610777171
8.501793128056493	6.432865647532149	12.385354204171165	10.429592519642963	4.37380418182227	2.26377556246948
8.493711990597456	6.377811434293883	12.37300483955342	10.408160838208989	4.345337210576129	2.3019506780629357
8.485408997120642	6.3196623517242925	12.362449228025264	10.386365862467366	4.316694804795887	2.339783028148699
8.4751429956104	6.258957531300327	12.352735716185197	10.365080383599249	4.288450637050877	2.377110589951652
8.462381167219599	6.19632561685599	12.344542486297138	10.342601060332372	4.261870062464857	2.414829065649991
8.44883366139439	6.133339495919899	12.338572080626092	10.31831823230328	4.2358413164349935	2.4523480568387415
8.432703643032806	6.069640754335839	12.334503402470292	10.29145980676741	4.210231690872952	2.490288003353883
8.413746141169792	6.005728440002399	12.332173343546042	10.26251157681214	4.183873553084372	2.5286048369850214
8.394180518495485	5.94095826401252	12.330315470636037	10.233077398800633	4.157374121521855	2.566081148988246
8.375026505659115	5.878486367541001	12.329777348533135	10.201024122688727	4.130323733048374	2.602316571489425
8.354744396579184	5.818014482595253	12.330315750391854	10.16690123582656	4.103144118635268	2.637203811673593
8.33293705333055	5.759576890570355	12.331418569119487	10.130341364439511	4.0770999100011505	2.6709753005256665
8.309772082892232	5.702515767815772	12.334451730993942	10.09190347551441	4.051355569386391	2.7025524044986367
8.285423591673673	5.6465099877099645	12.338072678125164	10.051561519582938	4.024036555108795	2.7316144088311285
8.261322513860366	5.591719852549511	12.340720922521077	10.010832402704198	3.994927007590545	2.7568164557854944
8.236848328781434	5.537462884455061	12.34250206124492	9.970595174704648	3.9641577544135997	2.7799254456529354
8.21232660188644	5.483241644927353	12.343190535884927	9.929585017885572	3.932578573037922	2.801657428144144
8.188173209388582	5.427563674538286	12.341803171255716	9.887417823400964	3.899748217215742	2.821290029282923
8.163094152700229	5.369696882407649	12.340010616816	9.84402737149635	3.864073335613457	2.84064570705926
8.135837087874583	5.309164698459578	12.335738112362844	9.801336077721054	3.8259991246671765	2.8599972761682504
8.107296285128788	5.246085649491528	12.32922479564147	9.758930715962311	3.7857781462274804	2.879205786845449
8.079942975789233	5.179921874154287	12.320638124663498	9.718412600171725	3.741740188583078	2.898154073640103
8.050110668439629	5.115700761333539	12.310171127264459	9.680452900447014	3.6943587546698278	2.9172467266860633
8.018485024470031	5.054126368872555	12.300394992196319	9.644110163298654	3.644972954770006	2.937179966598963
7.984822464223236	4.994748220322782	12.292419873741421	9.60881114780514	3.593813120690417	2.958550065025722
7.9504765670298	4.936708965307028	12.285290874238726	9.575463094249528	3.541960413785026	2.979677546305327
7.9161606450866175	4.881745000584827	12.277779103577812	9.545808603119022	3.488321601826579	3.000538997564617
7.8817582487095175	4.829949486418885	12.269995689162132	9.52076776664233	3.4336638019944368	3.021385173137067
7.848900142685916	4.7816866789761105	12.261999146796533	9.49971329505981	3.3784664167183904	3.0407939617586233
7.817862769299385	4.735739743620144	12.253982574973406	9.48132588530827	3.322347344645985	3.058609252634486
7.787884871440351	4.6941405690546505	12.245167521273814	9.46369404424472	3.265249019218425	3.0749144497605583
7.7569600663530816	4.659644488727093	12.23688634076328	9.445693739419678	3.2083881778562864	3.090090989749122
7.728204495995636	4.626564590554136	12.227598262117592	9.42713145240397	3.152585232048722	3.1039724013163754
7.701137072597332	4.59502996112678	12.217956922762525	9.409016422243624	3.09913449737569	3.114905774185676
7.675734819841249	4.565563304396163	12.209706300117103	9.392331955189492	3.048849671635201	3.1229183431963627
7.650800703295117	4.539056269524803	12.201995528902579	9.375449522816277	3.00106451417035	3.128031269069965
7.62629174921874	4.514701588572151	12.19504435681123	9.357541001634553	2.9565242698457483	3.1295084150239663
7.603288219928368	4.491749853939226	12.18913852565358	9.337804386440768	2.9144581868249215	3.1276660446412907
7.580504800408503	4.471472093245504	12.183789424532934	9.317916382977394	2.8746782333521437	3.123261849482957
7.558382370641115	4.453892202674922	12.180689449467753	9.2978808506778	2.8384854139553575	3.116583057043502
7.536069867773055	4.437383864775636	12.180585150789657	9.280237084508995	2.804969118344837	3.1072663835432333
7.5149629512734695	4.419977723462613	12.181267014165549	9.265873849465596	2.7746584734198705	3.0939634282991686
7.4934094286005415	4.403035966944269	12.182072197401945	9.254297802115996	2.7459995978282095	3.0771034910779806
7.469948247582173	4.385902363746212	12.18227610981808	9.245299755819376	2.7180421033074387	3.058326840388938
7.444119354182686	4.367317705681176	12.180274988962143	9.237544251871583	2.691742707670202	3.036828889089328
7.4164784635876195	4.347072825813726	12.176596946425086	9.2315302390257	2.668628639026662	3.014170754132619
7.388013277784757	4.325072796778906	12.1711087420939	9.227523086267938	2.6492733090680622	2.9914425728925536
7.3579924803063665	4.301216073459951	12.16408813304854	9.22547956321306	2.6340538441971595	2.969879636642564
7.3273579388271814	4.273829271291466	12.15640517707027	9.224785081636215	2.6240175598264255	2.9498795203256964
7.296475667829546	4.245382692889562	12.146762508488688	9.225169303510931	2.6192965408130173	2.9311888466344937
7.266210952596518	4.217144945139055	12.13369350318613	9.224588878586008	2.6216844807049933	2.9140058890332523
7.236423168428574	4.190371105796322	12.117781377679306	9.221625272974869	2.6310288223756273	2.8986580649269293
7.207118969311024	4.16533005509765	12.100013676964116	9.217519414232775	2.646907566633052	2.8837616491101357
7.1796986029922465	4.142551875376676	12.079892091215992	9.212325652556457	2.6689322253141494	2.8690645540368758
7.154546277004716	4.122039474877404	12.057575706252308	9.20806827713255	2.6950872475804597	2.8542535617002653
7.1308680677076675	4.103481209046222	12.032908186846452	9.204955088803326	2.7235477075028705	2.8398507508869053
7.108610766155445	4.087313133724109	12.007356860560964	9.202327582955185	2.7541327298350344	2.8251832147612226
7.086943674614139	4.073332693073051	11.979791031625581	9.199931930598717	2.7867157830525877	2.808702360048546
7.06523273500731	4.062696432903016	11.949655517186889	9.196228367962455	2.8199302477876618	2.7917469411375735
7.043211882896734	4.051436617734712	11.916506436271137	9.1921941370934	2.852774161636655	2.7743270032482563
7.021328634370704	4.038396578567915	11.88134659407448	9.188496650273287	2.883501357861803	2.756993091919633
6.999004372502305	4.024999038449677	11.84412609877189	9.186422210557046	2.909780206882152	2.7404078099196685
6.97813996717533	4.01094567188212	11.804485226008014	9.184763907000956	2.931435968360943	2.7257054147366877
6.9584444082667805	3.996031588368945	11.763412103173614	9.182788005339175	2.9507177188182543	2.7126720519839767
6.939510576475533	3.980043721065129	11.72156031017212	9.179720752360295	2.9677275419580775	2.701753048554305
6.922314218493942	3.9640139843268076	11.677832851201034	9.174653993693738	2.982406323505866	2.6923154917614815
6.908157879980195	3.9474880103768	11.632206320853292	9.169533595958626	2.9934477054041215	2.6840206027750426
6.896931531185553	3.930964587821862	11.586721971948121	9.164427941771885	3.0006478133543264	2.678027523257423
6.887781990015495	3.9150726887068785	11.54100637890554	9.159858428791084	3.005677818361552	2.671017900935938
6.881413085920872	3.9027679088777476	11.496998264293433	9.155203349811208	3.0087975842948382	2.6632415953490614
6.878122391065799	3.8943555347486614	11.454131759370984	9.150562873898986	3.0100557207961023	2.6547705583519727
6.87645833956881	3.8870261204730485	11.41315088701791	9.144362857099676	3.011050294446107	2.6450613262332885
6.876309385845976	3.877285198960874	11.374059360038272	9.135118648044958	3.0127132590764605	2.6335914594288163
6.875910439042991	3.8652857469071322	11.335332655455002	9.12427509748541	3.0145346514842792	2.6198638689791798
6.876701417048792	3.852325311083543	11.296583546089149	9.112334781012136	3.0177718033189413	2.604969071106461
6.8773391892690805	3.8387820157141066	11.25824698226373	9.099056929062295	3.0229171001887454	2.589393487365911
6.8751039382084	3.82458295271733	11.220492427466391	9.08375734618361	3.02986898710607	2.5727859444337984
6.871014767658565	3.80980055288604	11.18346445049393	9.066516407069024	3.0382489692644636	2.554895890244207
6.864901484452085	3.7937713246948945	11.146603749040196	9.048384155087646	3.047698414120919	2.5370582716331374
6.856920512488613	3.775218121505013	11.109232575326198	9.029339960737556	3.0583763408669533	2.5190573525584044
6.845568589969476	3.7538073982089157	11.071853356425864	9.009787257059884	3.069764540369646	2.499215071714
6.832660410336988	3.7296092058786794	11.033442829631927	8.99131016946364	3.080796992763835	2.4788798260147917
6.815835409061252	3.706245389467448	10.995106865777384	8.97459922247181	3.0899837034406765	2.457979176461485
6.79649081363767	3.6828594819551177	10.957390609065541	8.957793611269832	3.0965582798793805	2.438557149256045
6.775269085237917	3.658361300194556	10.918829677418197	8.939512703701554	3.0992888624289434	2.4206102714779045
6.754287669488409	3.631660945910936	10.881154372676908	8.921070964765693	3.0972808193794883	2.4034996000988875
6.734985666155042	3.604095511373563	10.844869924509316	8.902573821609062	3.091702226157046	2.3880626214015352
6.715620719733222	3.5776477421850355	10.808811969694437	8.884538228979997	3.0842860818709554	2.3739864636107635
6.697063662648879	3.5525071025954946	10.772515527907572	8.865560224208282	3.075220297091576	2.360918069293137
6.677469864694119	3.528725164749458	10.736077796657916	8.846260797842884	3.063303698667853	2.348632925191123
6.658097532743897	3.5065284839017457	10.699190924643313	8.825869741199876	3.049212350381663	2.338539085833155
6.639429313954157	3.4868752967715726	10.662283567930436	8.802723747334356	3.0337128792720134	2.32908390795003
6.623594159255797	3.4690717965914857	10.624648448294467	8.777776229669978	3.017727401468507	2.3212319678236484
6.611189821239918	3.4531002790861014	10.586976112749504	8.75314553117817	2.999581779041866	2.3135607536152114
6.6010113171032465	3.439844897016844	10.550130049464332	8.730379519924064	2.9788562385724155	2.3065619836245808
6.590551733007627	3.4309568614009933	10.513283668526954	8.708295855548734	2.955163070932693	2.299947000488665
6.578699356791598	3.424954958055399	10.475775420529256	8.685278901695181	2.9278064729842	2.2934442649462383
6.566671666719572	3.419293088186451	10.438336854253357	8.661091052519666	2.895216959481001	2.287272087622761
6.554016395058432	3.4135622310500007	10.401754370474183	8.636319756952906	2.857232369910671	2.281425886493797
6.541544134342829	3.40815447102839	10.36614384934753	8.610363530592299	2.8162766636951395	2.2750895836049216
6.529428189173689	3.402841859733836	10.331963568370986	8.584207348342114	2.7719618428295463	2.268735325229234
6.5156954935102975	3.3970968155585983	10.299374943860023	8.5596958128083	2.723741774306877	2.262800559568591
6.499754469277111	3.390822158574539	10.268819952422135	8.53528828692251	2.6718080167341864	2.2571241693337996
6.483316693535149	3.3842881357775663	10.240505738065133	8.508720967258482	2.6171577209087444	2.2514866172878065
6.465869529408437	3.3762524951958612	10.214150491847573	8.478515622701783	2.559769971612117	2.2451363763620504
6.448014662174998	3.3669717619891153	10.189865999856865	8.446445339645122	2.5009406471228735	2.2386580557927065
6.429404326677754	3.3564574109562577	10.167860590760048	8.414255375647429	2.441802320935712	2.231938823796047
6.409802505751935	3.3460842017400583	10.147892797045435	8.381300014585394	2.3836650887871578	2.2251484956858922
6.38913123890498	3.334591382337529	10.1303391322466	8.34794288736359	2.327694850473471	2.2181775795213703
6.367795198061199	3.3218492035592235	10.115194273606113	8.314937601088713	2.2748395772468997	2.211847550786047
6.344866403024124	3.3078138344890275	10.102653090479155	8.281826838050696	2.2262152161017137	2.205011984823338
6.322074659256303	3.292661866803792	10.093860587745676	8.247346289901014	2.1818731198500734	2.1986837497585157
6.298853959203221	3.2789632201237766	10.087110761471868	8.212541851555002	2.141475651115029	2.1930450024104813
6.272241188238926	3.2663418984702397	10.081960962716682	8.179446378525633	2.10473213739305	2.1877976826082164
6.242370256878693	3.2553648839971565	10.078169630446322	8.148326991490276	2.0718464311085834	2.182618552594136
6.209792823414848	3.243587471754965	10.076667087375224	8.117267517782045	2.043033119402855	2.177112277905874
6.175275137343145	3.231290605441201	10.077039015327056	8.085593015877285	2.0169743073331268	2.1710993864028185
6.139193738668208	3.218686294549673	10.078896159087112	8.054088126344652	1.9947898889736209	2.1643615440015083
6.1025515389517535	3.2064461380904272	10.082354608370844	8.021623902257353	1.9756063538565212	2.1582613387181246
6.0634141560247174	3.1937912839523652	10.086183353184783	7.98778546089514	1.9572857102679395	2.1527467303271406
6.0214919681603725	3.1804211734356405	10.08921698023108	7.952975622730255	1.9394854106326704	2.148381601030741
5.977288022690651	3.1676107693957793	10.091170999658155	7.918220422761258	1.9233054973149046	2.1447459618373808
5.931659371317161	3.1538560703103213	10.093453849623364	7.88443023150041	1.909137402319779	2.141665210950156
5.886096069816655	3.13869439235328	10.095879974984934	7.850960777652916	1.896919607534551	2.139827990373824
5.839765612889673	3.121912242476392	10.097844500860157	7.818092827554894	1.8853348763714015	2.1389015575550987
5.7925394045153	3.1043949045993413	10.099249613623257	7.786254065273757	1.873963550781719	2.1387578482354486
5.745773888392946	3.085556352612204	10.099592750255255	7.755052773200281	1.8641939099112341	2.1397915330803574
5.698986858255816	3.0658180205381123	10.09834066688137	7.723600731006466	1.8549231559880757	2.1421709126703528
5.650847105758923	3.0460316979525905	10.095405705327517	7.692987597064123	1.8459087111761119	2.145531445168109
5.602709331454151	3.0271548693172043	10.092886379710746	7.663727266426209	1.8370036499163989	2.1498836277676596
5.557781759749592	3.0090945946849272	10.091590949203153	7.636321511421095	1.8273987985545077	2.155094971886958
5.514324451019362	2.9911849852041534	10.090051931637952	7.610033930805757	1.8170778932607754	2.1605136155926297
5.4708604248497394	2.9733903657646885	10.087831535255532	7.584225152156772	1.8067199541311738	2.1650936885542755
5.4270127066800296	2.9565126857223394	10.084916507636724	7.5597117887734555	1.795065840678729	2.1679080951080105
5.383694866448992	2.9403280436642243	10.082861203982233	7.5362816214429085	1.7825136320293562	2.169689970382567
5.34044799350814	2.925935750086005	10.080738321455126	7.514470577030869	1.7698948980262614	2.170767533740316
5.296449600805852	2.9127428275803124	10.079214055786764	7.494600671218003	1.7565659722812692	2.1708683254788177
5.252297258500872	2.8997459174410585	10.078809187950394	7.476855825232343	1.7424550671163843	2.1700484165157725
5.20865901756074	2.8865455822462387	10.080440515694884	7.461536056550784	1.7261793978063023	2.1685705792545464
5.165847146044172	2.873435837881956	10.08172934865507	7.448605289480546	1.7081515301266523	2.166987651665029
5.121554910074461	2.8604030789178108	10.082076629111683	7.435611642175416	1.689393323744423	2.164433139960191
5.077208697433262	2.8459760735332233	10.082706825306644	7.423072321916494	1.6688632053928427	2.162323469741476
5.032216454183535	2.830733946651714	10.084103617175753	7.410510002178507	1.6469842932250904	2.160808147487402
4.98749400782124	2.8151859981731264	10.08613593718131	7.39816762159227	1.6264977074950495	2.1606495644038666
4.944374492686996	2.800643991500122	10.088381026418928	7.386990909435222	1.6094571502558381	2.1606720044189798
4.9042665705661905	2.785374812096978	10.091032057000323	7.377710232347742	1.5953886893015292	2.160752164980726
4.867818200932616	2.7706781111025713	10.094902138925766	7.37022087541181	1.583170786460619	2.1614181008750264
4.83437635610318	2.757309777479306	10.100319236572197	7.363836276418382	1.572460904994318	2.1619677789749656
4.804508946194889	2.746132019373828	10.106360594665409	7.358139204434978	1.564313869590333	2.1621206492738247
4.777642766074395	2.7361397306192723	10.113910117323638	7.352910835228424	1.5572965933818734	2.1621547068254223
4.753089956231436	2.7265941653924135	10.123976512723539	7.35022550627321	1.5502459196056921	2.1630486249176104
4.729837476071055	2.719484469965609	10.1359951456589	7.34951814683211	1.5436220865766745	2.1641702181447777
4.708434172993154	2.7145900926849054	10.148766703959106	7.352246899522865	1.5363396149815483	2.1669569742561063
4.68634240491857	2.711004029522029	10.16282336960088	7.356630974786354	1.5277896481407918	2.1710061406766092
4.662848639242697	2.708536134518562	10.177672978698514	7.36232755758577	1.5167569108326209	2.1768026044348496
4.638404845554147	2.7064735205195816	10.193357305317285	7.367946427944875	1.50213046296449	2.1832233189485306
4.614602734063226	2.7037858191143385	10.20860732627463	7.374151629849408	1.485056003598245	2.190735537169064
4.591833159026758	2.700662364661706	10.222992466372236	7.381606717732092	1.4647543951537063	2.20124928132775
4.568842049797399	2.697126358241834	10.236915960508808	7.390865847657013	1.439168580443279	2.2138349288846846
4.545269340089447	2.6932656124360816	10.250393370257648	7.401249236074726	1.4088123202032965	2.227420251454483
4.521386318782207	2.6903963074146384	10.262162474957034	7.4117989211356265	1.3755857326689522	2.241953905380598
4.497976608394709	2.687074456211688	10.2718705178289	7.422557440237899	1.3414815827359505	2.2561622042663805
4.475032168888727	2.6809905767106987	10.281027189757001	7.432904848518841	1.3069262463021527	2.2687454978952104
4.4546918986887185	2.6724348806260654	10.289835841138174	7.443334129974739	1.271795063749128	2.2802487545870083
4.436904703460497	2.66152017817791	10.298434718004648	7.453959122450045	1.2350717725876903	2.2914418973663544
4.420373850183174	2.6503096108466746	10.3061807292356	7.466126998635603	1.1971313148194695	2.3029435057108834
4.401800276312189	2.6412930579088663	10.314404844014172	7.479061351632575	1.1577999765564808	2.313549562472605
4.380308996006645	2.632665393042741	10.322962875404789	7.4926476114840606	1.1166338628766135	2.3218560933699948
4.356271651298539	2.6228834553744487	10.330373812814752	7.506561062636995	1.0767288872356682	2.3285718760092915
4.331452270875108	2.6108757412627264	10.337785619634065	7.521467285883228	1.0397431257243832	2.333755529358159
4.307905511998677	2.5964838154855876	10.346374093176196	7.536737733041023	1.0052001775679125	2.3371519643792715
4.284962979420409	2.580554226429959	10.356393717362733	7.553219646209105	0.9703208940638064	2.3389143655299347
4.2633154283485615	2.565884162355567	10.366281212861587	7.569403120654298	0.9342849467730171	2.3392352115458
4.244335565917284	2.5530298433597602	10.376583537206779	7.584408353046874	0.8968921040337693	2.337525989410007
4.2276517190042675	2.5421300475820123	10.388429917117858	7.5979451952927	0.8603734400757982	2.3328190809327585
4.213297474953136	2.531220532408118	10.402280235143472	7.609053774058063	0.8252156298277623	2.3248309570332615
4.2012564629857385	2.519416225353807	10.41780057092816	7.6177540536671104	0.7914579162419207	2.314517880004183
4.191612595246186	2.506408978366504	10.434889858390628	7.624442582289276	0.7602933474778131	2.3018172764332774
4.184799839919092	2.492857447213624	10.45479627953048	7.628999694363359	0.7307047910031268	2.2859543206312716
4.178644757230544	2.4803956759344237	10.474766292449168	7.630752510044647	0.7029461945269224	2.2680884038217806
4.170705444388223	2.4686068876337783	10.49364311274456	7.630107322544348	0.6780578237618651	2.2481784802949156
4.162374298289107	2.4570083973991372	10.513003317093222	7.626427310629	0.6563638244797342	2.2270795036435818
4.1559509253965645	2.4438518005215464	10.532443324036	7.620035718854637	0.6380644183812255	2.206231678222872
4.149337299613632	2.428526501602584	10.549765604774102	7.611823094080832	0.6236741175333286	2.1865982779892663
4.142215746960172	2.4113231306737837	10.564126235436564	7.6022742513525	0.6129765622156291	2.1687147062828553
4.135170014600251	2.3933207976999666	10.575219321959711	7.59118349597508	0.6055823242573622	2.153887979511192
4.129373258398097	2.373814326332736	10.581946762858717	7.578919098482376	0.6013706843315602	2.140428710823859
4.125820990094594	2.3536822943509748	10.584605459704399	7.565309353170899	0.5996339224953178	2.128512015072319
4.123671775593397	2.3334671084266634	10.583554559041653	7.549656064652811	0.6016459590278971	2.118534271249573
4.123295861953888	2.312735807955434	10.580903771113821	7.531970501791564	0.606391868777502	2.110106976957334
4.126124589714435	2.292084168120546	10.576404912946138	7.514463795567156	0.612692531676751	2.103685546004627
4.129587790826677	2.2727091580454406	10.568602175132126	7.496926516858027	0.6211091618971418	2.099713874601508
4.132303476019281	2.255095869988914	10.558327111326356	7.480746392321719	0.6309148197984036	2.0967629549635842
4.134589405338466	2.238878872452864	10.547504336788936	7.464217145309801	0.6403190036239315	2.0935435820685515
4.134786032818507	2.2227672759159915	10.536732277402145	7.445686182044611	0.6477782904641656	2.0904871926171937
4.132791801896237	2.206890031360802	10.526143139133332	7.425582255374643	0.6537248004210232	2.0870006644914496
4.1278185947676675	2.1913980498638166	10.514742619133195	7.404854643000265	0.6593908429053005	2.0837088263212147
4.1205716981243325	2.1767740399202187	10.501475229890561	7.384618919359061	0.6662686808978836	2.080060430941392
4.111115281529384	2.162425056110195	10.485554851938588	7.365498657642711	0.6718884880550601	2.0766904850466097
4.099151808411612	2.149178856375698	10.466853360386164	7.348630175282258	0.6754370708149791	2.073986889667606
4.084720799343219	2.13799161352794	10.445509976090847	7.332472065281858	0.676027112919513	2.071257032297135
4.069922914882138	2.128170772560163	10.42216801016961	7.316955246872118	0.6747368016484354	2.068554901291019
4.054594894388279	2.119219042396904	10.396800516731707	7.3013694422443605	0.672380410509121	2.0669087074028303
4.038852743162286	2.111381451768491	10.369038724174345	7.287835715272076	0.6703097203970362	2.066711268227359
4.024891220843019	2.1051635046385675	10.338300199481202	7.277191427039949	0.670573021964741	2.06720720085661
4.011479888537587	2.101435458261455	10.304659862951441	7.26899600883124	0.6715831827298815	2.0689939806396653
3.998216409909399	2.1006587799252463	10.26909515903292	7.261636661074559	0.6721529840345442	2.072881027009467
3.9848042524065233	2.102110932498888	10.233864606171664	7.253971018659742	0.6722125095145202	2.07845089231245
3.972011559511758	2.1054557416792967	10.19876994321359	7.246268938168487	0.6745784177585639	2.0854264298227774
3.960586248959413	2.1102996174210986	10.164300260865675	7.237992599331526	0.6796404746548469	2.0944112349147863
3.950419050126662	2.1152869594830523	10.130467934303637	7.229072871352635	0.687076338737217	2.105509572428649
3.9390081565013837	2.120466415224318	10.097293340722072	7.220507571571378	0.694359801548254	2.1189378696284695
3.925671275260218	2.126307321522254	10.064474934165721	7.211810813498674	0.7019444495942434	2.1339416670321185
3.911530882871709	2.1346252954423357	10.031995702931892	7.202532098626709	0.7090999621231819	2.149552517753153
3.896419728153998	2.1457326844406737	9.999730200530957	7.192465991060903	0.715426698824352	2.164784217298493
3.88162771003898	2.1556191061513506	9.968321832204515	7.180932094355558	0.7235207749959761	2.1788827272147464
3.8683101780889966	2.162195694494645	9.937500122214656	7.167772149727071	0.7334086287494554	2.1926192856933606
3.8563886855516007	2.1676122223282217	9.90743369117725	7.153202987950779	0.7440031198670539	2.2056188833039134
3.8458888203496513	2.1729920082152034	9.879738754806509	7.136963679930808	0.753062679398502	2.2184083282533824
3.837626311781859	2.1781577618769243	9.852767404260996	7.118924944068114	0.7604432217697492	2.2306850513355543
3.831019281614847	2.185067822097004	9.826136639835843	7.099230013312936	0.7654058348141808	2.2413897068438096
3.8268304544813097	2.1926028581567034	9.79772812688696	7.077492201917219	0.7700973009848336	2.249794160017104
3.8243128421566226	2.199395713832118	9.767834387568362	7.05433492971696	0.7744705493252043	2.255618911949999
3.8209187142615866	2.2045427550137973	9.73583428749666	7.031039372958417	0.7794287406739828	2.2591768096545333
3.8162639703525163	2.2074481243542423	9.702064397361097	7.007453603211222	0.7837141276680538	2.2623375376805304
3.8125011520796135	2.2125713987743483	9.666056851266209	6.984550440408063	0.7852349733141828	2.265153473534195
3.8089183721457895	2.2212496626708065	9.628522691705603	6.963432503699274	0.784801476914768	2.2670527858192973
3.805163488286841	2.2320884337221027	9.588131545707348	6.943565949954	0.7839087452837575	2.2694030172310464
3.8006906347650276	2.243880231858059	9.54347350755487	6.924739151127019	0.7837080901236109	2.2721190156620117
3.7952952469513255	2.2568066436806924	9.496129710108923	6.90662950718878	0.7837559622815283	2.273354218854005
3.7886434946493424	2.2695454319150055	9.447125517623373	6.889138933166863	0.7844836625857934	2.27489534554601
3.780801011977146	2.2830889453132728	9.397851108543641	6.87261117940885	0.7861150213442055	2.276834891321452
3.7721865852522125	2.2995352982700625	9.350768155009087	6.857693578556415	0.7888492537401672	2.279863167109689
3.765076823789133	2.317958185225738	9.306440345282418	6.842980256363764	0.7930066129248435	2.2845570358753635
3.75814716526927	2.3372993932474504	9.263741245350458	6.8287476695354545	0.7994402009977012	2.2900239402213334
3.7476518444506173	2.3561891463818463	9.222910498535294	6.815170196581211	0.8094049225563011	2.2954929598390255
3.7336673721740583	2.3736133070793968	9.184199813396054	6.801800391266396	0.8207393362421304	2.3014591097619843
3.715575863996426	2.3903393523013046	9.147845207127256	6.789109448953915	0.831859990685608	2.3084611615087423
3.6938972921655355	2.4066426073797493	9.113466100545487	6.777506717940443	0.841632622482821	2.315410742361637
3.6690724957222227	2.4225711246181056	9.079902334429026	6.767935198964362	0.8511361116856448	2.3229402917593185
3.6417210242365656	2.4388373564923875	9.048295509577624	6.759739537036674	0.8616573191391993	2.3306496177357556
3.6123628808615584	2.4541211958861937	9.01778186253308	6.752630751443694	0.8721268744858064	2.3368769711882273
3.5812089410180277	2.466652865807295	8.985994361988851	6.745027470737217	0.8812945503003868	2.341712123386768
3.5465847758931797	2.4768256916734956	8.95255540656116	6.737716126556001	0.8887791372572248	2.3465829441026784
3.5104988507675725	2.485215534100688	8.917538429845912	6.730217351540936	0.8942710048898308	2.350380001336982
3.474979175666658	2.491996280677671	8.88087430393333	6.7204498622030595	0.8968969025957156	2.354193639418489
3.4394569551644874	2.4984375932792853	8.843863438581055	6.708887848947094	0.8974059902424893	2.358095222362142
3.40347867227237	2.5038458628188014	8.806906723876557	6.695566236974969	0.8946324765206024	2.3625183753611125
3.3674073103034785	2.508839743848841	8.77050290182893	6.680669999470697	0.8898538192447637	2.366747039462465
3.3303680270504166	2.5120441112450402	8.734420598568489	6.663040033156811	0.8834324048226692	2.370956116986004
3.2913294753652966	2.5119744900807834	8.697772092775107	6.643004763650901	0.8752854511587995	2.375401352134099
3.2508453848339074	2.5094995140049097	8.66125561408145	6.619994839334055	0.865767301575557	2.3803981056898853
3.210106117390444	2.5060033659892205	8.626309257313018	6.593500965048723	0.8561653127069208	2.383606658221658
3.1695023470449093	2.501076791400486	8.593635878627158	6.563530617372588	0.8443470006108853	2.3839628281962284
3.127382476229401	2.4956457101574165	8.564330606677524	6.531223017775328	0.8297053429269794	2.3830267101679103
3.083725794891244	2.488749554734732	8.537694731936007	6.497478137009858	0.8136921561489108	2.380309841684944
3.0391805201312763	2.4801766697088428	8.511687036252862	6.462363259971825	0.796628548149505	2.37502902061437
2.9955310553627728	2.4702531731786213	8.485472409725224	6.425543943269945	0.7812363698733976	2.365421435862809
2.9524395961166845	2.4586248611251715	8.459429977340289	6.387219432938729	0.766810886737777	2.353034559944839
2.9100492171140613	2.4463531569248267	8.434098904083374	6.348015055259541	0.7537301447352687	2.3374381266437507
2.8695885923954183	2.4353315923005794	8.409934363079737	6.308840790620098	0.741681356958369	2.3186115955944144
2.832735456301425	2.4255754660265247	8.38619830732116	6.270566534052437	0.7316607050348963	2.297711362100549
2.798948757016273	2.416757796062191	8.363335756484432	6.234991988570092	0.7233293617692831	2.276357513482871
2.7672911053302602	2.408234280663117	8.340618006811816	6.201469218402713	0.7181938045823968	2.2546392001777154
2.7381848425880726	2.398164746239915	8.31927338357881	6.169633706198804	0.7167249971874049	2.232914886202288
2.7113561109426367	2.3894416843897828	8.299124387380655	6.140786943841597	0.7163918080708733	2.210972094765862
2.686589226050624	2.381754319232121	8.280566083164592	6.115548835552122	0.7171783979204146	2.1887691187287035
2.662777639046341	2.373756556814239	8.262241106976436	6.094168775532374	0.7174995378093251	2.168100849380265
2.639438915989895	2.3658734289914976	8.242379465610448	6.076286119363526	0.7168179336085644	2.1477277674435022
2.6162452467803097	2.3595977993391224	8.22087030689912	6.062213973111599	0.7138762673330902	2.1279274784145668
2.591580685928006	2.3528651189704406	8.19852123506215	6.051194015507886	0.7099247453036432	2.110177548183541
2.563929992849143	2.3462220058516756	8.17736750174519	6.0427772342635855	0.7045990628024	2.0952585340978565
2.533746116708531	2.3404606983111425	8.156882717260162	6.035912453084288	0.6981363705325542	2.083559536518031
2.501655766836088	2.3364524804380578	8.136649864098777	6.030116707322568	0.6893750925167098	2.0749598707601837
2.4683536588471418	2.335553218929525	8.115306109246257	6.0256822230700555	0.6779064873099506	2.068748034690504
2.432845864349022	2.3348470387483324	8.092727902990374	6.0221576258415475	0.6658040196324343	2.0653882816323645
2.396467346238335	2.3341691295832128	8.069965195933266	6.01727005015203	0.6528726465015802	2.0641701263964145
2.3595369295028377	2.3350499500789144	8.048884516580703	6.0120469195984745	0.6390963887170428	2.064313234032542
2.322417261890612	2.3378548204481255	8.030171213196386	6.005468092019493	0.6246348178798196	2.0663021069909737
2.2859764546110064	2.3402018812881167	8.014988601399676	5.997817743643089	0.6109223827375732	2.0707254204549024
2.2521278724174953	2.3421795823682907	8.00143832798418	5.98910404551862	0.5976051507701525	2.075478071161592
2.221284415770543	2.3431981088266687	7.988235557196114	5.979467591009038	0.5835777273423741	2.0795424236740008
2.1926004385356244	2.342108818021545	7.973168796007279	5.9687979172648244	0.5670313106625484	2.081861101121489
2.1660364719751595	2.339470326715211	7.956757363656229	5.957732650838509	0.5484493349696894	2.0819779630658153
2.1424108270111226	2.336187107970065	7.939286764720794	5.945753382303629	0.5273204007584725	2.080443255353372
2.1221106078984473	2.3339101242718154	7.921662315310357	5.932565908499088	0.5037445209354929	2.077449686929912
2.103733057996355	2.3335002782220426	7.90236432497279	5.919282176971049	0.4790007916558964	2.0738316852601533
2.087494169036775	2.33380305033698	7.880783213966169	5.904949968374256	0.45442202340706206	2.0683121008028054
2.072806605974785	2.3327244274012457	7.85848017213511	5.889886455880631	0.4311703550230924	2.061111916870337
2.0595968740893906	2.3315459297845913	7.835368913563678	5.873975505652571	0.4075141033852222	2.0520452187123213
2.0463439695076717	2.3295652290680295	7.811420759879695	5.856907188704011	0.3820803834079972	2.0413423717961936
2.0321918758477415	2.3280339934881145	7.787853895868658	5.838071087827002	0.35571798114065506	2.029487607038465
2.0172257994879104	2.327249760509245	7.766115017587022	5.819257909091212	0.33001738053582697	2.017549835947541
2.001915648373839	2.327477756656336	7.745448409100295	5.800357820465164	0.3058142457211528	2.0053890521855835
1.985699108930224	2.3283861034452578	7.726633497902843	5.782319086081523	0.28398784077688854	1.9929741236096172
1.9679541619743592	2.3288243899976937	7.710340129802676	5.766167866059107	0.2641873002396505	1.9799742081117364
1.9500699392738448	2.3286652852562613	7.697267928955477	5.75194046166798	0.2461984694668075	1.9656165267427703
1.9315119922479658	2.329215621785919	7.687362517937579	5.738987073304532	0.22991744615055193	1.950705506342268
1.9128358821570062	2.331673831725962	7.680376616311075	5.727189066748174	0.21416297927551345	1.9358755055122436
1.8933988358462928	2.3356608794065608	7.677118917535067	5.716206607835942	0.20024521034666068	1.9201072910084431
1.8741373804425303	2.341400923294392	7.6778712830688	5.7073962692838	0.18898555428558478	1.9032588618128417
1.8546702553088819	2.3477822508966106	7.682133853764053	5.7018473936312155	0.17949108357801438	1.886500212106118
1.8340398773827549	2.3544701610029177	7.689258351879153	5.697971501620709	0.1702580730344558	1.869701399924199
1.813605625305512	2.361245484452929	7.699763650604543	5.6965434848693395	0.16254570627859422	1.8544245073940584
1.7929078112920693	2.3671919595850976	7.712821460411781	5.697220715424502	0.15801597791523553	1.8406057058011414
1.7722100859760577	2.3733331709239387	7.728649945887903	5.699092838099555	0.15718733734002285	1.8277930753983849
1.7501168086751637	2.3785301248700037	7.747561426676341	5.701788901128644	0.15906869691965583	1.8160495736746955
1.726311019771367	2.3814994094044293	7.76896842520151	5.706666733148498	0.1615571711786751	1.8060540031671257
1.7014752978785284	2.383350774913943	7.790937803025743	5.714520596201585	0.16436745938872183	1.7969685216133056
1.6764982295124635	2.3842991726763856	7.812160900654596	5.725299912291312	0.16525118268482433	1.7904924568397742
1.6504629548591234	2.3845663828306236	7.8320706625298175	5.737227161118237	0.16405242484144775	1.786341564708398
1.6236933557642756	2.383027577496564	7.850683463575895	5.748475534707832	0.1611427479757506	1.7828560967232052
1.597105296377124	2.3791616829764037	7.868047230863585	5.7589788066757786	0.15748420124375975	1.780791599196563
1.5694657773213923	2.372610267152369	7.885373184049414	5.767134571104467	0.1513058230985385	1.7811161656785313
1.5410769134583189	2.3648918087307447	7.900553426234524	5.772511860691178	0.1410091827902564	1.78363305231768
1.51172673575586	2.355479501763419	7.9142128868990085	5.775841404131255	0.1267627431393733	1.7895778771574795
1.4820213728844418	2.346187602265487	7.926459308653501	5.777426995395511	0.1100700321034741	1.7991792113557057
1.4520094936753243	2.3378721626578174	7.937575615938427	5.776254700565497	0.09431070355123955	1.8115082560313553
1.4206953730123941	2.329908184651524	7.949373956912243	5.771680792865239	0.08108694954115094	1.8260385012719877
1.3871288791464766	2.3217662698682684	7.961830525930819	5.763443221003017	0.07188708423930648	1.8425746493865862
1.352501031544555	2.3128187648267544	7.974474530641432	5.753525569271916	0.06541555385628421	1.8616930055284346
1.3172750422978594	2.3049704214767535	7.986527532670288	5.7420211346872145	0.06063593319386165	1.8828851047715636
1.2813511643379671	2.298021818140874	7.997375456959897	5.729811538147296	0.057370579063610073	1.904936845885492
1.246068429530044	2.2919724421819083	8.007144752740105	5.718678346402613	0.057659771591135195	1.9267800396442827
1.2110374740841563	2.2858387723431046	8.01691343664056	5.708547245976019	0.06192224390462402	1.9483831948416166
1.1749875264665093	2.280209787685836	8.026851469349708	5.698126142354108	0.06869642019369494	1.9695527876853653
1.1372049681606762	2.2757762992183475	8.036222632630494	5.688454511976994	0.07689439707304896	1.989545839038456
1.09922224284985	2.272350942384438	8.044815417031025	5.680820628897548	0.08510175258017388	2.0077619283366728
1.0618617516050053	2.2693003304918786	8.051016805149743	5.676482786987475	0.09251783847699152	2.0251027173938128
1.0247823055646108	2.2669528981412155	8.053722190436076	5.675772331924358	0.09844588368107601	2.040976650143467
0.9874315627719348	2.2664164652043226	8.054817247508915	5.677326230520751	0.10411032329883008	2.0551769304098584
0.9488838250861877	2.267834077515836	8.054435464047126	5.680763144582228	0.11080883232238076	2.068192248582244
0.9102127877414217	2.273053875442379	8.054733596577341	5.68632418634808	0.12013949009764174	2.0806282050900737
0.8700069531175797	2.2820533648390575	8.055936215086176	5.692167102543654	0.13096384066429403	2.0910605039677295
0.8285763222382615	2.2940170315527335	8.059264703609628	5.697921067490016	0.14407613202426708	2.0993124184298626
0.7880749780113471	2.307828001353698	8.062581782381091	5.705320694354334	0.1595921749371674	2.1050844030721385
0.7494929056734361	2.3221824764264425	8.066562530105184	5.713790371057162	0.17660204024847093	2.109681779893707
0.7118247287267733	2.33655938537712	8.073261041791307	5.721498935249678	0.19480126613940382	2.1133791121259202
0.6756782179835993	2.353071069680535	8.08304904780453	5.727399913561705	0.21434868036634172	2.1160872898080636
0.6404345844926846	2.370542049238572	8.096218988805338	5.731266268405376	0.23561665981915236	2.1183269579893844
0.6064262766300281	2.3875777178077664	8.111946600359497	5.734040954063521	0.2581019045680409	2.1205187661041682
0.5755051827574923	2.403799201153884	8.130203119301562	5.737064824400128	0.2822228455140537	2.1231413772543646
0.5467841256227529	2.417357576288055	8.14979661867302	5.738952383845672	0.30755883742507556	2.1256687562592886
0.5207289138100112	2.4280693645676616	8.169631403536645	5.740701025997946	0.33370879377242346	2.127624397047021
0.4969742610599198	2.436438036452728	8.187515300057685	5.742076084992996	0.35937600319241814	2.1297881067783058
0.4752611698711484	2.442753101528491	8.203175666093637	5.741489375969224	0.38411283870714347	2.131733352336538
0.4550468931204428	2.445668381082245	8.216632889429807	5.737975257061377	0.4089991568013892	2.133476624550746
0.43664660241686826	2.4442809846579605	8.226963390054202	5.733278969880402	0.43570796820453556	2.1348322083912024
0.41956104477468614	2.437174973005974	8.233978050020859	5.7275908129639665	0.46419867171981377	2.1353808819371696
0.4059226193490013	2.426428297904637	8.237029026195135	5.721544146049718	0.4946886490745697	2.13549633051798
0.3967097310995964	2.4155552040321426	8.237414387305527	5.7133274145314425	0.5269156092640273	2.1353580742626415
0.391196687162498	2.4055068642108033	8.235015517025557	5.702845501823062	0.559992606374575	2.132655683575528
0.3893212059803156	2.3974656282636615	8.229655533852778	5.6917644395072085	0.5941721803230465	2.1284775550442308
0.389010536310471	2.3906732422611077	8.220311704518656	5.679267032493457	0.6287948438829232	2.1234143164529673
0.3914529688150894	2.3841306566962635	8.20835607936515	5.665738107176435	0.6616257504265607	2.1171115366078537
0.39744373497318897	2.376866844855776	8.194464780445696	5.6532022155265835	0.6929156196322273	2.1093461930311697
0.407549753844203	2.370795602970224	8.17863802366494	5.642723508328084	0.721353087680701	2.099680966594509
0.42081787328332976	2.366739340372324	8.161865171208971	5.632354664775886	0.7459154187585394	2.0893301026618567
0.4366631796349216	2.3629919927463194	8.146146720114842	5.620898785525316	0.7662385817191792	2.0787365338370454
0.45312984752687147	2.3590872701719645	8.132168652748161	5.608615219174653	0.7827980974197986	2.0654241980339783
0.4699773116295297	2.3529958760191705	8.118960208073583	5.597172951590237	0.797057874526405	2.049552901909097
0.48600063934928295	2.3441461131597308	8.108315804794755	5.586985789778818	0.8088275398842778	2.0333234410893337
0.5017699292819954	2.3332053407534374	8.10265516876418	5.577537533197351	0.8166489293923174	2.0158590341439138
0.5200250512357143	2.320595896005751	8.101547084638012	5.5705707435495055	0.8216618730404867	1.9962766635665463
0.5389790280540122	2.307357467766058	8.105351670104465	5.566553100742484	0.8265805308539821	1.9752190684406743
0.5573438137900009	2.2944795504897413	8.113005557725378	5.563300847048125	0.8329831284568059	1.9521174891311828
0.5755793293669293	2.280776972559112	8.123150757512732	5.560616357004853	0.8421167253326527	1.9273699404109246
0.5948785814859069	2.267303983916151	8.134872426116154	5.559540237972695	0.8512838526018724	1.9009089661289964
0.6156320702203896	2.255485132764963	8.148535310540913	5.560695230944086	0.8600313698630738	1.8731930620027617
0.638086885669325	2.245156223141977	8.166073004605773	5.563559495575399	0.8691987577777517	1.8448470363801401
0.6599347572195817	2.2366244258481958	8.188605946901967	5.567078382935678	0.8798141964114001	1.8153263077836745
0.68170323290474	2.229613829712607	8.21509771540409	5.571524846131386	0.8928244916505678	1.784396970868427
0.7026404417235584	2.2230719432649195	8.24358808668795	5.576247812919459	0.9075162657053825	1.7531309693218395
0.720974500763172	2.21672612813291	8.273069200177103	5.579675970997276	0.9219827595621376	1.723790837067171
0.7386729349077744	2.2108624504809438	8.305332093223974	5.5816808749717834	0.9363706050240167	1.6958759257227083
0.7569299130510395	2.205610752738914	8.339346463840965	5.5835471147109965	0.9492408092040585	1.6694504849588623
0.7756874298079071	2.199899376216981	8.374310686701357	5.585833200693449	0.9606172715537808	1.6443467611022538
0.7933855544361311	2.192080735718631	8.411367788827892	5.587110034760298	0.9712285860955687	1.6213447394429372
0.8101111719569898	2.182472609869486	8.449634876854603	5.58703592839692	0.9811465338047424	1.6000886893839608
0.8280897371826734	2.171028513491122	8.487033899497106	5.5853398201495	0.9887730175175475	1.5805218018707752
0.8476772760950474	2.1584331284470495	8.522367873709882	5.582701174095796	0.9924820826227889	1.5638758017991663
0.8687490958806388	2.143650312718994	8.556349653606823	5.579699761426698	0.9914055338122664	1.5510113319946366
0.8903367766963227	2.1262131843691496	8.587804428135291	5.576624179769929	0.9874555303718012	1.5413198953068676
0.9134129032102372	2.1074270754382454	8.617883066090076	5.574665739762449	0.9809250552354282	1.5334867693925351
0.9364719253469697	2.0877708818348313	8.644439258174044	5.5736742951265175	0.9708350627890897	1.5261704122247248
0.9587307932155634	2.0662564845315505	8.670480544509306	5.572359739455632	0.9578803867230915	1.520428353120168
0.9790262285143584	2.0437982361847413	8.698395992448134	5.569913175729288	0.9429048197546088	1.515591681252099
0.9979018002689484	2.022103727374464	8.726647561565951	5.568387356890401	0.9268394310596523	1.512424864544865
1.0150532095354867	2.000203053119587	8.753733627038978	5.569638265483389	0.9090409221242637	1.5103474270123989
1.0295208644158105	1.9782872117676134	8.78029189921846	5.573598363988573	0.8910173706756619	1.5093343738253544
1.042243855280841	1.9573262507261893	8.80502438701716	5.5793784936430075	0.8725660758347289	1.5088378268930518
1.052983129801903	1.93789424978211	8.82675694116795	5.585166888980413	0.8533887758077493	1.5076827727569468
1.0632850642026097	1.9222826098460954	8.845686413094306	5.591117602042219	0.8327209081213122	1.505345817500803
1.073185121030189	1.9102706212652418	8.86367966299685	5.596368957651881	0.8118012830455349	1.5033046610737983
1.0839003304964256	1.9012591634378098	8.882279313331727	5.601670439301082	0.792337427290515	1.5025376383258804
1.0961812696071427	1.8971106257478279	8.900578568934574	5.608005147234491	0.7738066961010052	1.5035655948627562
1.110540232290951	1.8979400170996097	8.917097897932454	5.61665612511336	0.754577653430428	1.5059486857275253
1.1264020207207381	1.902945268286578	8.932448064297024	5.626100064444665	0.7331628672615293	1.5092103344784364
1.1435202416112002	1.9121090991510306	8.948430791676547	5.63489109025241	0.7109577568296325	1.5145191172752364
1.1615565019536986	1.9241900691992284	8.966006571993942	5.642435278605149	0.6865500168311327	1.5221648639661516
1.1792085870383655	1.9365412638050206	8.985454403633273	5.650313143880772	0.66134124726792	1.5309989303364182
1.1971904400015503	1.9488531402394254	9.006972422024488	5.659085865059301	0.6352198435455448	1.5424979410155326
1.2155501899228884	1.9597455964681438	9.02981920173619	5.668153186761732	0.6080356216172113	1.557152280544574
1.234953989348968	1.9690134335587886	9.053005529874167	5.677326682763686	0.580460413477396	1.572619784500643
1.254071523428598	1.977645514799828	9.075480914303574	5.68597283974571	0.5528403708250454	1.5885219417532381
1.2725292196659193	1.9846926790671442	9.097524771341604	5.693571879214649	0.5252078167190186	1.604915068287403
1.2906515581042641	1.9910965279714001	9.120663393572222	5.698631988948662	0.4987529654617802	1.6221984960973206
1.3099971571497289	1.9979956662907952	9.142672120704244	5.70293315694055	0.47487513645218554	1.6383636436222702
1.33013492596773	2.0068151625951924	9.16308593451722	5.707833844585539	0.4538148104924205	1.6522282679462448
1.3512086573973556	2.0179124103648425	9.181270132338561	5.712736273893259	0.4361645721831999	1.6647756816123966
1.373956310429842	2.0322186211531332	9.198295080813955	5.716408722552265	0.4200450233058184	1.6770863143455028
1.3981636033309268	2.050974202544249	9.212625909114285	5.718821832155905	0.40661933604456224	1.6874002007876756
1.42290488553497	2.0750298950055734	9.223901953341823	5.720811063819994	0.39633713825019024	1.6956528516128815
1.446965741760335	2.1039685509375627	9.233591502222374	5.722077300486023	0.3892588889072892	1.7033596505329296
1.4719501008379412	2.135805873549413	9.241763251408356	5.723257922300078	0.38420359643144114	1.7100074434554955
1.498102006061918	2.171146525349754	9.248750553513425	5.724713722949443	0.37964274147125693	1.7152918924235603
1.524723801831266	2.2090501897482744	9.255583381786364	5.726072402694185	0.37430943548588635	1.719129931783857
1.5517810551554685	2.2477934104671986	9.264522369876559	5.725589334099329	0.36909481765589314	1.722766324403558
1.5786721338052319	2.286032740129471	9.275046341996635	5.722358806171775	0.36420726277998655	1.7271338399934062
1.6061898979083982	2.323208364219563	9.28554171256393	5.71766535935741	0.3588541919470288	1.731827011712945
1.6364496918904528	2.360227424422732	9.295870075635486	5.7118727765857855	0.35303320741408045	1.7363379198730164
1.6697326051296073	2.3945205117722077	9.306857482133005	5.704842750395046	0.34627487752909475	1.7418986617104406
1.706245513879423	2.4258370871412733	9.32149045625767	5.697448331698779	0.3383742665744427	1.748194238959433
1.7454724293578758	2.4557065206238304	9.339710543999123	5.690075836149527	0.3288602668151349	1.7537186823693693
1.7851292834880235	2.4837771096940324	9.36053717863838	5.6824367703628775	0.31709835445448226	1.7589644603119772
1.8252025131426735	2.5084651318695275	9.383340686353886	5.673850599465872	0.3050090297391508	1.7642557409746067
1.865586733266055	2.5297643121952844	9.406100235081801	5.664466620914044	0.2929370154427645	1.7702365332292134
1.9068215982790369	2.549484828527057	9.42712888766363	5.655591562106857	0.280804356469785	1.7761244739493094
1.951132786944665	2.568311509815476	9.44704445494301	5.647608619017006	0.2686489772822554	1.7815986279979532
1.9960092415655897	2.587017693293541	9.46868099132064	5.64042620197469	0.2565343716487403	1.7880705100586023
2.0387676474284024	2.604041562597729	9.49214478054823	5.632838143220665	0.24409119456366316	1.7952230044501991
2.0797628494814013	2.6207435478238077	9.516135608231362	5.625141834295575	0.23187698587934533	1.8017413214531262
2.119103385193731	2.6364358880538674	9.53947098574599	5.616135899086883	0.22007971438374085	1.807822200878239
2.1575691331063673	2.6500779792446507	9.561269230474357	5.606216666599232	0.20959841202667834	1.8150143220232065
2.1978949464479505	2.6647318733701955	9.582513876475645	5.595638364643577	0.2005229697508077	1.824244838478668
2.240373284901252	2.6806223687587623	9.60266154204422	5.5852435272728	0.19177689267433065	1.8340210673095902
2.285012752280867	2.697576380619658	9.62142603526285	5.575151959819462	0.1836346495936784	1.844567575081258
2.3304800455676133	2.712911686648854	9.638974754894143	5.564596182096247	0.17584700916435436	1.8549419439146808
2.375816341609071	2.7267243346550254	9.656358320174618	5.552965755464471	0.16794993949658138	1.865976530070386
2.42197733770209	2.7394760415928814	9.670982285796265	5.541069259610489	0.16002036898755928	1.8759902647710212
2.470505200639734	2.752105198038489	9.684912293015337	5.530360013340792	0.15359900457564685	1.884696171141423
2.5202582642447817	2.764601374229482	9.700338836724514	5.521269793369461	0.14744751087607622	1.893938251087316
2.5709058293937215	2.7772600351303147	9.71817379781491	5.513651556710689	0.1400438624317554	1.90390253675924
2.6211564673361014	2.7896198737671707	9.737519679248988	5.5074227058489305	0.13060752323666383	1.9138154884640433
2.6695694393925327	2.799266083877027	9.758242224393157	5.501968780897129	0.1187588680328506	1.9234087042015784
2.7161233553518094	2.8057897628495625	9.781348587245336	5.4968828827152345	0.10667337020195944	1.932667171460275
2.7612490426637524	2.810503713715709	9.809010596180762	5.492151545392517	0.09430149103752014	1.941262884520598
2.8057895893367113	2.8148822848879385	9.8412132836101	5.489746386901514	0.08125743832572532	1.9500839835182895
2.8483502023831377	2.8179547465971226	9.8761420938014	5.490603259491645	0.0679181858440411	1.9576979620065689
2.8883061565455934	2.8205167994615667	9.913359040254132	5.494935442512056	0.05417892907114762	1.9648039724694757
2.9261792540901923	2.8223862434557465	9.950564012069405	5.502878962312201	0.038401139969602996	1.9721217105560143
2.962375597790447	2.823308548453355	9.988369923688591	5.51325885690762	0.022213436364854875	1.9779167074636785
2.996534998413386	2.8226947420823465	10.02754072351814	5.526701028098342	0.0070604911341912435	1.9823138248123666
3.0288290745748627	2.822051956101698	10.068934170726257	5.542758058338834	-0.007894933389237364	1.9867016918691383
3.0601492871397213	2.8222507179509937	10.110409776808062	5.561081300264219	-0.021959366986519804	1.9903794076294272
3.0892015627488516	2.824767985634454	10.150424075202162	5.581012952224644	-0.03544891467327471	1.9939430132215559
3.1154571503165602	2.828649320862213	10.186850747469261	5.60338356620399	-0.04779429871222455	1.9983018517344344
3.138790631295096	2.833714599732183	10.221693096061507	5.626356514416347	-0.05870078989533995	2.0043732906415777
3.16054894129553	2.8405311178966226	10.254347956034897	5.64808029185638	-0.06854910657747279	2.0123707628888408
3.182441616514652	2.8487643411633705	10.286805108706911	5.6682015619970505	-0.07685680011572907	2.0219836493733347
3.2043253130395732	2.859231185413198	10.318599237123431	5.686134769270517	-0.08259883077179081	2.0329295281976756
3.2272811776360846	2.8720584397388107	10.348052516102236	5.702461893352783	-0.0871671467973445	2.046594152201199
3.2509704421427594	2.885869522282218	10.372274670961113	5.715987692580092	-0.09034536650082106	2.061844387210851
3.2755302639789767	2.8987458039702405	10.390858679116914	5.726542308114066	-0.09134465809053541	2.0779448010370776
3.2999157535350987	2.91086691602201	10.407980017236392	5.733449968209007	-0.09114327316979526	2.0956826604446315
3.324265343617564	2.920724253716929	10.425556362713259	5.737783059098652	-0.0905148566880476	2.115075662728923
3.348658371611128	2.9292006260037957	10.443307789900125	5.739628752404177	-0.08857608063846589	2.1352986846729403
3.3722805103706253	2.936861264099499	10.46007432454822	5.74016827165249	-0.08489288043765497	2.1555742225289345
3.3962370686560934	2.943565358759611	10.475433539056779	5.740932290494314	-0.08013729441661857	2.1759862653619444
3.4183745012996747	2.94755714335128	10.488301018859557	5.740927366086959	-0.07527223185363982	2.1965316486663418
3.4370172079015098	2.947003100510444	10.498582061077995	5.7401656957516165	-0.07036726619065647	2.21714527383319
3.4511166003564107	2.942889402281139	10.508542346363939	5.739037603517706	-0.0664304509162715	2.2359103524463175
3.4630143433416474	2.936979754514131	10.517597698241755	5.737530548544351	-0.06250961304117475	2.2527759069085724
3.4750864971673456	2.9296465271074084	10.525089226733714	5.735579355508506	-0.05812898938225298	2.2681388140597596
3.4880108691118124	2.9229240926462507	10.527708858218489	5.733786568486265	-0.05097683143136674	2.2816133141079127
3.5011269003234204	2.9171164188902834	10.525454618366611	5.732266144881614	-0.04048421192383833	2.2947756744988337
3.515572821819144	2.911954607595573	10.519881101627604	5.730226578787067	-0.02777110348507248	2.307183162764745
3.5305160694520725	2.9072717320004893	10.512518965783736	5.727037671621663	-0.014294472447364835	2.318824946043182
3.543146778697764	2.9020109416598543	10.505466877109995	5.721992427050518	-3.415475997533071e-05	2.3298818533473513
3.5544795411140755	2.8962063736755543	10.498306027028725	5.716252380271151	0.01756616446718764	2.339925088795277
3.5667592415267957	2.890701999963556	10.491563267479105	5.71019084653218	0.040443033342632065	2.3497504756964314
3.579173258881408	2.8855655186123403	10.484527019325608	5.702458187916955	0.06950559305106609	2.360826065402418
3.590901846054889	2.880269562146477	10.477940864598068	5.693670927912449	0.10144839311441278	2.3743007764132718
3.6005310466379794	2.874298853117698	10.47333170160253	5.684214953050566	0.1353684983679101	2.3891849415011075
3.6065882490979906	2.86317180173486	10.471106135125815	5.674257316401663	0.17003863381953815	2.4049659926023232
3.6094066887028458	2.84850145553298	10.47133610446472	5.663043445727658	0.20435707707463588	2.4210524444276893
3.608573529973381	2.8301546127870765	10.473437516911972	5.651088708740687	0.239065491658805	2.4368333748175446
3.605787354805262	2.808639708614779	10.475870120080565	5.639516946018802	0.2746893817778997	2.4526444607145335
3.6026120312570304	2.7851260615665594	10.476301817223026	5.627750476734325	0.3119523559585438	2.468219290001729
3.598989158619575	2.760094424871972	10.477516468807801	5.614240676086105	0.34820398560972876	2.4851213248578263
3.593857575519518	2.7332793478347455	10.478776382649935	5.598493109112435	0.38111110146538896	2.5034659538953226
3.58873620660675	2.7046765901783316	10.479298058681339	5.582296538185151	0.41131467844494163	2.52224950675184
3.584236189872058	2.674625788468397	10.480325056489756	5.565395829220404	0.44197701039599263	2.541858232976003
3.581870560191735	2.6441988520414936	10.481488962298705	5.546600548244041	0.472612841791273	2.5624049437218424
3.5825900300493405	2.6157942956652303	10.481782031658893	5.526745297951854	0.5027690716727051	2.5840887016982723
3.585959698916688	2.5888690966867087	10.479748376963803	5.5071432940572995	0.5321817034685288	2.6060139120160417
3.589968564432955	2.5629809165100004	10.472866506117967	5.486918006783688	0.5599641233997579	2.6298266471442275
3.5936752236367133	2.5373301655086045	10.461987935023206	5.463184310871254	0.5870113987919771	2.654893862745228
3.59807130770769	2.5127830841952123	10.448918337190381	5.437186846417793	0.6128048454947175	2.6823164192395024
3.604210013686989	2.4893740587597093	10.432886196630431	5.4088749798930795	0.6378909215673263	2.709883703476304
3.61082897416986	2.467267371692084	10.41441651360554	5.377328957101435	0.6636857624391769	2.7367615308537387
3.617442211267153	2.4459185161417656	10.39223162846878	5.342695302685835	0.6900283075828757	2.7643620591064404
3.6229306810157484	2.4245422458644446	10.365095394548154	5.304965696104368	0.7155204280329311	2.7910184343449504
3.626415582229608	2.4026861021361112	10.331907523843604	5.265965486716757	0.7403421430315593	2.8165779705018963
3.627085150206815	2.380611273130043	10.296256936473608	5.2252394417753925	0.7637596765231334	2.8408233030578374
3.626274459055841	2.3591966154898696	10.259053913185415	5.1818332595118894	0.7855968370743799	2.863704823454483
3.6256631279170164	2.3376480751901267	10.22238024605898	5.136396795579634	0.8048197633015269	2.8831691955620586
3.624933654899438	2.314008987018339	10.185044021545728	5.090988081526102	0.8201889184456718	2.8988236807875096
3.6233199302520496	2.2871545689836954	10.14682639891137	5.045951894249495	0.8318385916284877	2.9098710127028125
3.620218975147055	2.2584016055430984	10.105922897032142	5.0015223705059855	0.8400412415821389	2.917242069703166
3.616635762659603	2.227391834431015	10.06364869210425	4.9599154624364985	0.8437073329898106	2.920942733841778
3.610591471905047	2.194524561377826	10.021120170944654	4.920552367891762	0.843265960065902	2.91892331832532
3.6027584600447535	2.1600096388321512	9.979197781063	4.88460708203864	0.839814870075081	2.913225361333374
3.593468863908582	2.1248065791032453	9.937791308900334	4.851340169289846	0.8328687267164949	2.90413263302379
3.583125439554137	2.0885932318945932	9.892657257489393	4.82140842210032	0.823690460645128	2.891916450886582
3.5718544901352267	2.0508775518908218	9.842781448075122	4.794179622633455	0.8134503163145241	2.877021278652011
3.559262351557702	2.012220851088918	9.788375610419191	4.769121309106717	0.8014578899206419	2.8598096763910434
3.5464526041287416	1.9745597591604347	9.729843693262794	4.745231375707502	0.7881059065708004	2.8407237429710905
3.5329272187138585	1.9378096767365385	9.667645801910712	4.722659002896377	0.7741909704698329	2.8196710810696923
3.518931574826931	1.902806963721254	9.60280860214613	4.701855127694029	0.7606681582144015	2.7956999447815627
3.505137478026026	1.8700911946284051	9.534183490803143	4.682078262080202	0.7478822637352125	2.768987668879388
3.4934186265063065	1.8410307515327093	9.4611853515967	4.662301364424421	0.7367015642550057	2.7418060119522614
3.4826804618723903	1.8167943005444966	9.383889545876732	4.643439210059272	0.725554809576177	2.7140996016716463
3.4702044314653793	1.7954526964053847	9.304045376814699	4.626747014433013	0.7147650942454297	2.6852838936966257
3.4557775202655177	1.7755819420982664	9.224436911049697	4.6109427485734225	0.7025661174088671	2.6547284340216177
3.44057694363011	1.7570950807681758	9.145867934329038	4.596861645603037	0.6887372342323345	2.6214741788220164
3.42414146666525	1.740400670465273	9.068213894610148	4.585209742694508	0.6754978533046703	2.587455683219519
3.406584482024244	1.72489932783271	8.991811020900045	4.57592849275064	0.6635714883041356	2.5534680719245473
3.387818419572116	1.7123405860938332	8.915841687117156	4.5684180755255355	0.6523776688837016	2.5202530459552515
3.3680767229575017	1.7015780015481548	8.839858674025155	4.562276046812931	0.6405017870982592	2.4885413296745176
3.3461497475203905	1.692825914252352	8.763744152921612	4.558143734466462	0.6266213284747577	2.45752482628684
3.322939580341776	1.6849717346049373	8.68817819839709	4.5568047445288595	0.6093701938781346	2.4258479389450014
3.2997470434754876	1.6786865593712779	8.613808957230956	4.556564429325167	0.5907819111009106	2.3918150559723936
3.2784734936857904	1.6760359473293247	8.53926760992289	4.55682887002469	0.571545872268973	2.35665944822735
3.2588946206691896	1.676948235692605	8.464285121016513	4.559110386465307	0.5537110357694861	2.3213768305944287
3.2387536853690375	1.6800217369776886	8.388337012800605	4.563789664199602	0.5374861855332137	2.2869949164959062
3.2188818693806316	1.6866783865450616	8.31108568328833	4.569829133303755	0.5215323183701694	2.2535988587747404
3.200026368425157	1.6979764816850884	8.233057722739487	4.577014894237086	0.5055182475681733	2.2202872930163644
3.182520442044393	1.713296224929565	8.154720249335874	4.584463787229523	0.489365502069197	2.1861504474549935
3.1664752267179352	1.7326577165840473	8.076359892265279	4.592194571292952	0.47408294117816674	2.150891784366394
3.151068200593495	1.7555715575455157	7.998318688590605	4.5997749403584764	0.4615420491056942	2.1153078963906293
3.1354574017450574	1.7819296651165313	7.920730680072057	4.606892635640621	0.4518802711907532	2.0792442210779236
3.118486718819529	1.80881554795598	7.842766262429014	4.614148544518643	0.44404364401917634	2.0429167402095834
3.098829819301226	1.8348341578680538	7.765504167159267	4.622632006154253	0.43876413042228607	2.00624788276122
3.077158999126786	1.8621625031694318	7.6895674669821155	4.631614330398854	0.435528444790205	1.9702896969244195
3.054070403651203	1.8922941941723703	7.615317235965662	4.639550315781712	0.4346630473834213	1.9347314650714489
3.0299783109198866	1.9261734218440953	7.5443382305908	4.647471020046671	0.43685538472256696	1.8977210961797204
3.0028295866564894	1.9633339901499818	7.475460602311392	4.655562094606508	0.4413023020195592	1.8602081078291748
2.972873391618235	2.002898828211831	7.408908836738738	4.664108328131284	0.44803367789989257	1.8217122601199838
2.940695361342576	2.043531650613199	7.344569417348847	4.673814035041411	0.4569191175675299	1.7828033700633303
2.9080473477401143	2.084767197732215	7.2844676471395955	4.684182776534054	0.4673017668749465	1.743551011471311
2.8751366474307907	2.1251836196193215	7.2285355865143	4.694629354620849	0.4792055987606897	1.704156244616589
2.843200168794874	2.167110837094503	7.177395626862632	4.705480625755199	0.49296447953067707	1.6659394970133872
2.8132641270003456	2.210870347031848	7.13075768427273	4.715581698988645	0.508196937416937	1.628339333189391
2.785688727730122	2.254419002973851	7.0861645189279345	4.724874073802299	0.5249749904022358	1.5910579161897849
2.7605642536563852	2.295509232977588	7.044522501024007	4.735076331218645	0.5428698567086558	1.554804969001818
2.7371787451396954	2.3325218652274344	7.0040027958494555	4.745535075328777	0.5640936710687898	1.5213478089390389
2.7151120998539318	2.3658503468572443	6.965454530326974	4.756749987697878	0.5899122670745611	1.490134923640083
2.6936712452277245	2.3952501652345597	6.927450677625786	4.768272536063206	0.6200940261511164	1.4630606240826671
2.671931605945705	2.420428199845206	6.889109612448708	4.780548191754939	0.653738730958046	1.4402449689682952
2.6489403423347015	2.442231445820146	6.848942184167457	4.793731011379948	0.6900138590756737	1.4212144998029892
2.6258511660381707	2.4616137905720423	6.807182817562251	4.808117167307788	0.7287331617619749	1.4061033076354221
2.6023250853936957	2.478544487777203	6.763932624253888	4.821587539845146	0.7684501281851558	1.393536163191127
2.5779085548768084	2.4932776134486363	6.718884270384369	4.834806757870124	0.8091662961001173	1.3836464147969907
2.5520722537575873	2.5063645896102034	6.673775752443276	4.848412158267478	0.8505334785575791	1.375796800569719
2.52499446801129	2.520248505702197	6.627886451243652	4.861551560080956	0.8924256177574208	1.3688609300331762
2.497269994296051	2.5337893272376935	6.581647863020248	4.875376108277445	0.9332216739215995	1.3630272274811257
2.4707302217971976	2.5455400536835677	6.535040854175105	4.890090612285833	0.9724375899991714	1.3590817767216299
2.445599744285948	2.556311950359023	6.489238121608649	4.905376275455881	1.0104432353427972	1.3561212032506589
2.4229220128148103	2.567230935815915	6.44567232789348	4.9210604206822905	1.0472858722877327	1.3550622705839388
2.401944533965997	2.5785077848837523	6.4041584568577	4.936707202052619	1.0831436313678793	1.3564205539602618
2.3801982960828036	2.588561569952484	6.364646225886422	4.9523785041821275	1.1176709690755782	1.360824796126255
2.357188499245187	2.596057093629768	6.327307256961941	4.96839798324241	1.1521137089385953	1.368222716567298
2.3354118995202056	2.6017749314388205	6.292590974291795	4.983370426400435	1.1858645254565532	1.3781252833536974
2.315446142082648	2.606139492473614	6.259510128562736	4.9977913089138655	1.219610748686573	1.3911825734781447
2.2964429070021057	2.6088574173498302	6.227740528153496	5.012230926057939	1.253043357781105	1.4070295060903057
2.2768448401820214	2.6106082086591957	6.198557828452436	5.026224504101791	1.2854927868505466	1.423346846995946
2.256294826132582	2.6116585163162487	6.171212666985413	5.039454305254372	1.3167194233043693	1.439756370759765
2.235678028199267	2.612044505863416	6.145640752746227	5.05250787433148	1.3462557363932912	1.4546930613832147
2.214024005288411	2.6123093773203276	6.120889922858284	5.064671355984368	1.3736583204269333	1.4673588687850487
2.19368692731047	2.6108087910625892	6.097445679801202	5.0770385085385055	1.3997076503114148	1.4780108466760038
2.176143426591805	2.608302482312624	6.073942429330033	5.0894456875033836	1.4258675840230741	1.486764939431924
2.159768303379316	2.604513328704697	6.049732211673314	5.102503562223187	1.4518611735330829	1.4939960590267494
2.1426933971936295	2.5974672810727197	6.024119721786724	5.116539323162837	1.4785358229547432	1.4998911895766702
2.125177705673291	2.588927863850191	5.998630181301388	5.1297557229410975	1.5037385460405308	1.5029019912723935
2.109399948370098	2.579488080426477	5.973392507905182	5.141315132555537	1.5270799906836037	1.5040854315551726
2.0966413180449566	2.568656363915669	5.947605650047173	5.151929717729307	1.5485697313753737	1.5050509723558372
2.085512151178377	2.5577400517945925	5.92137730176538	5.1619082584505875	1.56836574735801	1.505280756592313
2.074290362736939	2.5450947923433365	5.8953356692992855	5.172514233725441	1.5862817178258657	1.5063192072990639
2.062789127930961	2.5309274397814554	5.869768054958363	5.183629836903046	1.604175736780107	1.5080842892334418
2.0502420918573945	2.5172756722442955	5.8442626862017235	5.195059291338858	1.6221776470272173	1.5093848144803255
2.0366126780523914	2.5043936302231633	5.819452252046663	5.207186951063498	1.6394011424096149	1.5102002409265853
2.023427253820758	2.4937477701591617	5.794682738760765	5.2192493583909565	1.6556875207864248	1.5109677772617403
2.011365874155599	2.485930535545193	5.768522020357661	5.230510156493542	1.6696930597771973	1.511492932266782
1.9987602025467175	2.4779368658837853	5.739935704185107	5.240333751058631	1.6818137211295772	1.5106447477739617
1.983984200026958	2.4682393025645784	5.709260958434009	5.249560486327198	1.6919414347395032	1.5083811721086486
1.968100425220658	2.454805732152549	5.676078227851636	5.256656616768666	1.7003023340399588	1.503961614927658
1.9538174733144074	2.437817087113005	5.641159272911855	5.262650952705512	1.7063485797430171	1.4976953712859598
1.9404809293726235	2.418297583461876	5.602870003565477	5.266780351496984	1.7106311136828904	1.4895593567487468
1.9277614492546196	2.3951274108319427	5.560334547118326	5.270496363275567	1.713587671315565	1.479841929804054
1.9154517357429375	2.367803085503971	5.5128640234691755	5.273372762011506	1.714459731738589	1.4698268185487806
1.90348952520513	2.337715759009197	5.461186268388422	5.2757220238538824	1.7119491380956886	1.4599842656076218
1.8913111590856897	2.3041983139329743	5.4069393133422	5.277692813931351	1.7056320869683599	1.450812910927122
1.8791562378701092	2.267748958111101	5.352042092303026	5.279965268014122	1.696620077314411	1.4427041561205902
1.867159751113823	2.2295684408644436	5.29777230981325	5.28410921234509	1.6861778573694566	1.4374679077313421
1.8549937008971271	2.191712049333037	5.242750880898514	5.289199344746867	1.675784342467116	1.4348543527006485
1.8416046489314737	2.1560281630241263	5.188492801519714	5.295661857641299	1.6647065944003967	1.4349405305294576
1.8264207582785645	2.122211295883934	5.134459769965098	5.301223733960966	1.6526583861444482	1.4393891311924587
1.8117884329742555	2.0911033944697657	5.082846815458477	5.306045657403181	1.6394535134850259	1.4471214287855774
1.7970297459925677	2.0635465729721143	5.035174746378622	5.308884463107636	1.6234759696875285	1.4565055286589679
1.7817792297348654	2.0393224386655406	4.9916704405511565	5.30943687566011	1.6064903134982809	1.4670971555222274
1.7644107489830845	2.0176774187380233	4.952437773048254	5.308280225062392	1.5904697464365063	1.4778671974134894
1.7456127672504136	1.9988494140150657	4.916174782154426	5.30693575672581	1.5754808123266233	1.4883643724435351
1.7239725391174854	1.982431423126224	4.882400742783245	5.304748440109538	1.5610612134863067	1.4991772063594797
1.7012322017046464	1.9683953734197899	4.850745914620478	5.3001741617264	1.5468983835882995	1.5101736414620557
1.678617174235211	1.954114267758696	4.821951965148269	5.294210258576067	1.5319041555571287	1.521851930865355
1.6556621745051652	1.9401189227385387	4.795598539642953	5.2864215402063985	1.5171957096793907	1.5338470239803959
1.630953130730592	1.9267003340547566	4.772625281400831	5.278428958098771	1.5033813470137234	1.544185702219111
1.6035757983387582	1.9142483308323908	4.753206759620353	5.271048655898324	1.4901635820568366	1.5533738513936968
1.573158367561087	1.9017072896190772	4.735292681571899	5.26451565709772	1.4782637418653353	1.562382044956144
1.5413887140020601	1.8893510481893914	4.718977052234126	5.2589363046678965	1.4672514206148024	1.5709038125546235
1.5113121805956349	1.8770618268309534	4.703149932338452	5.253947715848795	1.4566481582641568	1.5784060699556506
1.483659923401958	1.8650325496007643	4.688153749740733	5.249164549097097	1.4473855404461315	1.5848118949686838
1.458658694622127	1.8532109876386424	4.673834875484023	5.245408599216673	1.4401596900181457	1.590093487554124
1.4354326056283544	1.8423751187265538	4.6601642605443425	5.242680306765582	1.4349316615145067	1.5935729509097134
1.4132519561513472	1.8333459231646987	4.6471381204309745	5.239930399074681	1.4318637625032407	1.5952185389859226
1.3939508530336826	1.8259894224891586	4.633047678445322	5.2371595922874254	1.4306569188847338	1.5967914521424438
1.378138730983622	1.8190834266117992	4.6163801434508	5.234855977157463	1.4317873613182073	1.5976926300534777
1.3651108388494932	1.8114520663531852	4.595374944022679	5.23241206252333	1.4362334076931473	1.5996090187095595
1.3559004291643422	1.8035973577640367	4.573056969063937	5.230065533614761	1.4432686011598044	1.6034734111880604
1.3486011691369832	1.796967227360598	4.549579547404757	5.226516116827805	1.4513735177964757	1.6091528652423577
1.3404362683144337	1.7920506639219886	4.52636626129988	5.22195942962031	1.4597230922092264	1.615434641272626
1.3325134307742192	1.7881791654933537	4.503118942106982	5.216877823244944	1.4681696651864475	1.6224343032431578
1.3248318509671169	1.7857849151104073	4.480596785329656	5.210334687152816	1.4749003524699549	1.6296806332940008
1.3172356482592633	1.783635202251139	4.457921956894073	5.203816857144615	1.480667897686058	1.6384249607886257
1.3094819356382474	1.7814268963913273	4.436241098240195	5.1984804999176175	1.4867369227213814	1.648374258603983
1.3003951298047176	1.7786321845665227	4.41624056527977	5.193574863893878	1.4932629955207497	1.6579504290612874
1.289945775463167	1.7756693102741992	4.397721079014945	5.187038473092852	1.4992656841933343	1.669450252911885
1.2798779899197452	1.7727365283119778	4.38142452504295	5.178861974191336	1.5040022891690061	1.6807943186763823
1.271057892351914	1.769184327808792	4.3662540656899695	5.170089281277113	1.507700248624155	1.6902099283613656
1.263739679969624	1.7627683695377319	4.351849619033842	5.161982547342354	1.5108101419627302	1.6994674141047952
1.2586132406516424	1.753184452868484	4.3381631004260734	5.154181151075258	1.5137458228143996	1.7103815955790909
1.2543556991038425	1.7414253189414326	4.325654585397286	5.146184077050019	1.5156770578351382	1.7234632620219097
1.2514720234384995	1.7278735306637596	4.314895329600392	5.139337628972115	1.517651803277301	1.7390906531782802
1.2504937035694965	1.7135417097802343	4.306076230229551	5.13323862314721	1.5202336783674848	1.757325414566529
1.252213338710832	1.6996832671535538	4.298237235222322	5.127655304840562	1.522951921791554	1.7770887101074617
1.2559133724677654	1.687475744453828	4.292102984555214	5.123707131286157	1.5257686427941906	1.7989615451547543
1.2612436215235483	1.6772039023021197	4.287579987658076	5.122483088159809	1.529513016507506	1.8206395373562425
1.2678277545159446	1.6691046580594702	4.28427764308033	5.12325784536241	1.5334571627892608	1.8425598455968442
1.2747636805208062	1.6655907797120062	4.282453255517354	5.12334072636077	1.5372561597713386	1.8657189812029042
1.2814910128697923	1.66704304992222	4.280692247937884	5.123765778610263	1.5414594062251403	1.888450085123792
1.2883076183463118	1.6716035036331442	4.278952798670379	5.124626280149175	1.54755606179759	1.9104839236953042
1.2956027557836238	1.6788421059600647	4.275728467751039	5.125426064050823	1.5564215842639837	1.929831940405341
1.302270098675598	1.6887805621058631	4.270286539326299	5.12496820684691	1.5674466113296113	1.9461611168552178
1.3083483298944585	1.701789196515847	4.2629626885411565	5.124234090259515	1.579768741779314	1.9589271951207887
1.3133017409729417	1.7162693294900906	4.255493287248876	5.122992645017684	1.5919835782699872	1.9688515544947311
1.3183321253376243	1.731299434712593	4.247245159409364	5.120726806245692	1.6033574294601045	1.976139632523996
1.3239459831258946	1.7466732827385418	4.238014911195599	5.11848638138813	1.6133315683927072	1.9806706661916527
1.3287638860094428	1.7621567010813397	4.2281923896436515	5.117010801537323	1.6235391172209865	1.9824863778766015
1.333939675292128	1.7759317174214835	4.217740181342033	5.118042831136987	1.6356735361702592	1.9827663420547494
1.3400396616360335	1.7870013703608534	4.2073717362581515	5.120450358552391	1.648742965116368	1.980677767748474
1.348032031037343	1.7959841804517078	4.1963965074824605	5.123394117460973	1.660297565913616	1.9763178742065401
1.3569391001455056	1.8025733307588563	4.185833874708492	5.127697755240672	1.670152511079735	1.9703286544478666
1.3678370894062246	1.8055973743869398	4.176245867498187	5.13509721708463	1.6787143516754284	1.961676068700535
1.3810544180187754	1.8049696777714948	4.166982194409913	5.144307931981301	1.6874038627787227	1.9503293394084917
1.3950868336476956	1.8008833692241677	4.156664837616035	5.155049912553981	1.6976424073379675	1.9364495047164898
1.409868564185304	1.793877049280181	4.145193456548384	5.167810260280891	1.7100034303463651	1.919494629678096
1.423716975574992	1.7840660187231199	4.132657606451183	5.1819598828114595	1.7229256026258974	1.900005158061201
1.4376832867960239	1.7710249571491024	4.11750453840149	5.195935292007355	1.7344953216262786	1.879331094099865
1.4514214913369292	1.7551316128610057	4.09971954348292	5.208484816997923	1.7433671068468295	1.8569697834926455
1.4651466163096667	1.736634962896824	4.08054471205333	5.219765705971751	1.7502160809367517	1.8335209719869685
1.4765317330508747	1.7170219146102832	4.061540796976146	5.230665442700987	1.7561916205813122	1.8085821532539295
1.4844643614582906	1.6965715293252417	4.042788612897345	5.24038207996251	1.760705484509287	1.7820672186130069
1.4881859482926874	1.6769604945225518	4.024017957859841	5.247922104425803	1.7636044395530202	1.755646198610654
1.487743230634759	1.6565672244137999	4.006178820281232	5.254716839428154	1.7636054864292456	1.7293738196353257
1.484576473186993	1.6355008046558241	3.990703256553934	5.260597178272039	1.7594859580143354	1.703369506344068
1.4787168895281277	1.6137270090670524	3.9783518361813264	5.265513939829155	1.7513112235108945	1.6769612176264217
1.4706583824159427	1.592835702970383	3.969612627704509	5.267716999586256	1.7408875091132148	1.6504162908446722
1.4597358439545027	1.5729982977655965	3.965935610098682	5.268476873321525	1.730095496846562	1.621595897629179
1.4459661440213647	1.5541610531877443	3.966248380285326	5.2685417698994	1.7208066389560528	1.5891965633355292
1.4290495837133792	1.5365132500479024	3.969242287605567	5.268457831226122	1.7123469879326778	1.5542295817258547
[truncated: 1,001 more rows]
