# Supplementary material for: Obesity dysregulates feeding-evoked response dynamics in hypothalamic satiety neurons
Source: Sci Rep. 2025 Oct 14;15:35837. doi: 10.1038/s41598-025-19800-2 (PMC12521569; doi:10.1038/s41598-025-19800-2)
Supplement: Supplementary file 6 — Supplementary Material 6. [file 41598_2025_19800_MOESM6_ESM.zip › Supp Fig 1/Supp Fig 1h/MPK147_HFD_Early.csv]

0	1	2	3	4	5	6
0.4969955168993046	0.4995558334880389	0.7064958647892406	0.017508680509162836	-0.4167975165673369	1.2257682187736205	0.8363870830207876
0.48334832884927975	0.4813420696982512	0.6770420413143192	0.04470759232602764	-0.4507818628331723	1.1139318046103015	0.8417574116304838
0.46348131446021346	0.4582824699358138	0.6351274577989556	0.07076076592790033	-0.49516391734148923	1.0178624452929834	0.8444051925249232
0.42638896384015373	0.4362419523435373	0.5984285041794308	0.1008785026636292	-0.5412658632071894	0.9339770489241868	0.8316205113023591
0.3838210397364094	0.4083873502178121	0.5514342201404561	0.12880909151374875	-0.5716225689318212	0.8591568366537715	0.8069647620758374
0.336634937467534	0.37493248019288977	0.5089434404306544	0.15032644940891032	-0.5848599586241984	0.7995563104916752	0.7702196652864464
0.2872057743729876	0.3319859519744458	0.4717035916176066	0.17107905461840495	-0.5907850733792668	0.7441947379057849	0.7243829446088534
0.24146389245735134	0.2855698821749375	0.44392210711705615	0.1901339016141435	-0.5922656857506586	0.6942497609455898	0.6721913499046099
0.20414639216598812	0.23452470791873703	0.4261123713339237	0.2051850232035572	-0.5847700156250122	0.6512582198545552	0.6219653586681996
0.17200951820051943	0.18833785074959622	0.4173758559854461	0.21560303583497503	-0.5663829280832166	0.6086451789358439	0.5729858365793183
0.14362344569100874	0.14486352669493954	0.41775230715415734	0.22417088932177903	-0.5411790854976364	0.5690392602063155	0.5275400363499918
0.11618704144334391	0.10377809669467358	0.42578343742025043	0.2332552991292965	-0.517255595045691	0.5334534570542696	0.4831339855686241
0.0905517810450108	0.06520484752242552	0.4422713930488879	0.2439568572303783	-0.49272819836633797	0.5012297733449084	0.44210127008488187
0.06746377390141721	0.02723664652928183	0.466084279512115	0.2545290764481307	-0.4681516107063329	0.4699316486188557	0.4046571190932978
0.04476927571453149	-0.005504362640336172	0.49732276695569366	0.2624869892990624	-0.44589758362931364	0.43857978387313534	0.3692595997373582
0.024465971208929713	-0.033806363399153466	0.5337096121582859	0.26763933529776196	-0.4285267793814196	0.40661940521931106	0.3377048680800281
0.008147476888862231	-0.05584059151972928	0.5711218439836167	0.2706926523352182	-0.413471632574991	0.37347379255033925	0.3101445949248963
-0.0029343752168112143	-0.07001910923894085	0.6070798536234248	0.2725774881822406	-0.40038583124430716	0.3396325340474708	0.28811557906737695
-0.012129133996153134	-0.0775815622845961	0.6416275346313425	0.2729352732909362	-0.39122399205939784	0.30764545188731596	0.2709166288608832
-0.018575677867264224	-0.07984522730072144	0.6745429510233576	0.2744260784841308	-0.38657536761927747	0.27786018650820776	0.2577368508332103
-0.022938675160870507	-0.07792745218084143	0.7055899751685248	0.27567914659770837	-0.38557655277587144	0.2503906066734961	0.24769060935250317
-0.02481011555075209	-0.07258185519377347	0.7343713869385564	0.27712829976012665	-0.38413962444589045	0.22498275698494133	0.2411175869020463
-0.023843276140591313	-0.06617155193346946	0.7612896062486771	0.27761899069041573	-0.38346352992954735	0.20155553832420506	0.23657501113021442
-0.019593337240185332	-0.05915510157535511	0.7883648241272332	0.27836577038190513	-0.38155044176286096	0.18098327232903844	0.23489799685609178
-0.01334872487387823	-0.05336530373073224	0.8160524472802876	0.28055429648123464	-0.3776136048731202	0.16469560305600733	0.23773014907609893
-0.006494313170122649	-0.048741585412059016	0.8450046381606718	0.28454204545657413	-0.3712903880330969	0.1528056350056523	0.2448559983881227
0.001851351877013737	-0.04508089550034269	0.8768121245767434	0.2890190916724242	-0.36470063107463985	0.14461640517165542	0.25693989695290465
0.0105040127974513	-0.043149262967703716	0.9112485719476858	0.2936776732018612	-0.3593213533981529	0.13921862999366838	0.27445446481535707
0.01994297046120361	-0.04227308107574301	0.9463298057982631	0.2980240909811994	-0.35514698687948865	0.13530405016590893	0.29665723693999824
0.028797976405016548	-0.04257402451432471	0.9817948404247899	0.30125756420272837	-0.3509884188723316	0.13270661767971836	0.3228383079031737
0.03698201928073437	-0.044001025430222954	1.0171978155953008	0.3046690658162616	-0.3460284849573777	0.13000200555410799	0.3529702445980665
0.0447720513206034	-0.045828565078588984	1.0509387446781024	0.3084334576455936	-0.34151652472217714	0.12750258014524188	0.3875583736831747
0.05114513268044897	-0.04731307711009115	1.0836159691910638	0.31273565348396376	-0.33712731705568544	0.1249121276479385	0.4274479815277663
0.05581240511133548	-0.04821605048807943	1.114347054578593	0.31674650353630845	-0.3347662014793975	0.12254196475422956	0.47206521953028524
0.05934296223479686	-0.04905648160166178	1.1424786051753648	0.3206578004163581	-0.33357938472976956	0.12016091878094835	0.518829508999582
0.062387532246579516	-0.04917637628404128	1.1672923063604235	0.3241996043902965	-0.33366070078714727	0.11683239362241628	0.5669620465462928
0.063938188732227	-0.048844281511091034	1.1890134742221077	0.3277225753345475	-0.3337767296923987	0.11252144280310382	0.6152202667124874
0.0640270241216042	-0.04798898246858489	1.2064230819450217	0.33118063087219074	-0.3336706955671792	0.10943559948301183	0.6629090420608929
0.0635057043663323	-0.04661812156140478	1.220025840623995	0.3347660365879609	-0.33340548884518634	0.1072914557412744	0.7093592929097852
0.06275444923537707	-0.04482470665532345	1.2299576065388893	0.3384144622215761	-0.3330700690217693	0.10638104542394543	0.7544104468113636
0.0625180644688547	-0.04256049180512484	1.236776854275583	0.3414413342812881	-0.3339011941195721	0.10865496472689633	0.7971706815334871
0.06254044190477248	-0.0404991181863352	1.2420869098236433	0.3431818389658123	-0.33552448566841503	0.1139167423077423	0.8367329572113055
0.06312646847402005	-0.03889970351738642	1.2452258613787672	0.3443109992064341	-0.3380276600456517	0.12147110148241914	0.8725303900458761
0.06415785883104667	-0.03769579512727154	1.245571973630411	0.34441869786186263	-0.340882685519419	0.1304661304598758	0.904866459994724
0.06590665673996501	-0.036538456156060384	1.2439257862011501	0.3431282587505952	-0.3452697000741622	0.1409588648161331	0.9347238449787835
0.06782938267341528	-0.03682763467531904	1.2412354336391573	0.3412614521786151	-0.3509086544541146	0.15308320297049927	0.9620307184111488
0.07044305023430719	-0.03785198694435663	1.2374856260142872	0.33917967788221776	-0.35758572473350075	0.16633676386620708	0.9866627125376052
0.07346837988218927	-0.03997242675006739	1.2336048931907304	0.3372427764136141	-0.36494734848161586	0.17994649803398305	1.0079543173942986
0.07644541998682898	-0.044314682401186176	1.2297699904282153	0.3348450535205768	-0.3731359462986436	0.1931199608378097	1.0261298316712246
0.07921204844401669	-0.05077964186842263	1.224982802877618	0.331341876782313	-0.38247444335528585	0.20392677288961725	1.0412545592789924
0.0728533549144172	-0.0701800161384972	1.2289757003283375	0.3333187951616035	-0.39179068758537305	0.1897520237801869	1.0584492878511487
0.06646507479413054	-0.09054196558829529	1.2324125327197961	0.33369464310072017	-0.4012097291165364	0.1759952823586909	1.0742934847168233
0.060670024300108955	-0.1113080073163938	1.2358767813038867	0.33179709151833675	-0.40953979265328444	0.16152055515131458	1.0891241099318147
0.05653795965934871	-0.13211206510399492	1.2390626370760316	0.3279484454689067	-0.41567756383371013	0.14579143105148748	1.1036924759428757
0.053940501391968126	-0.15237569014403685	1.2428836123157367	0.32221952970906803	-0.41984860321698697	0.12797973652528236	1.1187902656949418
0.053599261760014796	-0.17066017101532413	1.2452321687949095	0.31497462979066	-0.4226089313730504	0.1083216476515798	1.135754953345686
0.054963622273786636	-0.18597709361971265	1.2452791918302608	0.30548010758466904	-0.42386239916501095	0.08704269675445078	1.1552407073550592
0.0568745510082866	-0.19881074972919296	1.2425037606827027	0.29441639357611704	-0.42389923502360916	0.063352479412405	1.1775137518701084
0.058329520638629395	-0.20771940422736612	1.2370907798259676	0.28344386915067143	-0.4237363428619334	0.03775277173642999	1.2023206924259462
0.059587152591343326	-0.2134047135836158	1.2297557731010285	0.27384138971283417	-0.42451425762292877	0.012457183082005528	1.2305203919447285
0.06086339417087584	-0.21539347738887418	1.2202863520572043	0.2652631341548455	-0.42537250611747635	-0.012587106510015895	1.2615193549272938
0.06248710570226866	-0.21331735111643071	1.208134581879357	0.25713267144505697	-0.4243919212443599	-0.038187969378774334	1.2953754065459235
0.06427609950789281	-0.20718262720796113	1.1933218085667043	0.24979943033692054	-0.4229673202521789	-0.06395468600591617	1.3310579992348082
0.06599502946601574	-0.197067150722647	1.1754557755333386	0.2436312441914425	-0.42246885829804437	-0.08881850164794224	1.3678259928988792
0.06838936936701644	-0.18371095164340648	1.154231233156527	0.23907475089976887	-0.4230101288421707	-0.11229759496078898	1.4053778673732775
0.07037641112734316	-0.16666348124456826	1.1300133665350922	0.23709920885444608	-0.42447443182609	-0.13595838808753793	1.4427711850890257
0.07152567239438745	-0.14777503574224676	1.104234910031031	0.23794778735944527	-0.42741478044626535	-0.1582004536502571	1.47946107011515
0.0717242050263782	-0.12746609852383117	1.0767681191799423	0.24147640888452815	-0.4309811201224887	-0.17835653679365132	1.5148753859174011
0.07208590198573446	-0.10563530263468722	1.0475878519622002	0.24747301688308915	-0.434491564905234	-0.19693431453928167	1.548651061638737
0.07192000600345672	-0.0830245494780538	1.0169994042158303	0.25474648984267206	-0.43721891851916733	-0.21333441408982826	1.5796598649479325
0.07127150997112852	-0.0597341129128819	0.9852968665937748	0.26285235756450237	-0.43951807669668763	-0.22614374576370608	1.6079040611330573
0.06977799675911078	-0.036794981476435035	0.9530212306675119	0.2716483733958154	-0.4422767162817795	-0.23623564937511932	1.6321007606083378
0.0664645805902092	-0.013774978615148249	0.9198021659526294	0.28049422080594744	-0.4446138961399523	-0.24244669285035575	1.65295001230526
0.061066278579778324	0.009343794455150656	0.8853149512288218	0.2879289726530625	-0.44739116028086007	-0.24615618405091075	1.6706194583097622
0.05398315289270049	0.03216587058659694	0.8496645495561429	0.29372980966133955	-0.4507449103605116	-0.2486336277296706	1.6849554095823929
0.046032635077966164	0.05419132625608085	0.8126073905424274	0.29655259833669134	-0.45439437143467803	-0.25013719219921926	1.695484076715309
0.03712034542120295	0.07615437403406394	0.7733794295004515	0.2967198060013691	-0.45753852380249604	-0.2515117031389935	1.7016349928292922
0.027173518407407133	0.09832531605378717	0.7322506643088148	0.29380754235888884	-0.4592211724416883	-0.2529748960023162	1.7023893330719648
0.01578972203327355	0.11925615270473042	0.689156085850871	0.28811789146353706	-0.45929414798510115	-0.25448840954896657	1.6976860156412377
0.0041964472802846035	0.13967145942905615	0.6439367407275908	0.28077222585092615	-0.45814743835082805	-0.2568922479445225	1.6885774979949415
-0.007535467513819312	0.1603558816945574	0.5967492977854456	0.271507073156325	-0.45684782416806374	-0.2609398816036993	1.675539144275039
-0.019288127843555433	0.18149226547983124	0.548907884791411	0.2607824657351596	-0.45517790178660106	-0.2656104866672203	1.6592207033048743
-0.02993441107916106	0.20256171172364296	0.5005242214209336	0.24943492650242122	-0.4532093280336001	-0.2722728213451723	1.638909277637334
-0.03853539088345784	0.22296367474916662	0.45159576150196856	0.23816097233576639	-0.4488075294230812	-0.279982906320193	1.6146938793854542
-0.04568618527427758	0.24338300284072995	0.4023721774672465	0.2279811968088129	-0.4431531105101045	-0.28796226347964116	1.5874417385580717
-0.05195652527229405	0.2626204085426625	0.3535242445535895	0.21946848924158907	-0.43557542204961935	-0.29531884530577895	1.5579975137994047
-0.05725299217687889	0.28014654240090453	0.30499614806016934	0.21267026498597247	-0.42724105842567467	-0.3008409098617635	1.5277064621886587
-0.06110783596983947	0.2964119599673127	0.2587585821596443	0.2074659987069032	-0.4193119224882479	-0.30689259047834294	1.497606021693564
-0.06451848957902105	0.31244523557530496	0.21549112024874859	0.20408991993644837	-0.41151132692381703	-0.31239997538046793	1.4686850231675401
-0.06770088011739621	0.3275285067387631	0.17554668814467692	0.2018506531348453	-0.4043822495756161	-0.31820475794298875	1.4411751050622024
-0.07113416972889643	0.3403510462844447	0.138871558410811	0.201886717433573	-0.39654006928481955	-0.3250372664591223	1.41532644643875
-0.07449576532261734	0.3512574690975614	0.10410087303458415	0.20414761250502728	-0.3880782342408793	-0.3335171188821864	1.3923031828080186
-0.07849042189961687	0.3607135475678637	0.0710629226611242	0.20795331600134614	-0.3783289944445083	-0.34319241330642913	1.3729413335856706
-0.0837107298843135	0.36941139836752407	0.040846292124015686	0.21435986591776335	-0.36758800425162524	-0.3536725560310325	1.3573735976059147
-0.09049597464385857	0.37784107525203364	0.012808304458201941	0.22339440047163805	-0.35466086097547006	-0.3647736383458175	1.345007760546166
-0.09814337749767695	0.3881363764858806	-0.013821240267699925	0.2338485830117255	-0.34079142346429314	-0.37684589918464606	1.3357985073021061
-0.10686077271809728	0.3995728483369746	-0.03929980753479517	0.24554116464615783	-0.3259241313277066	-0.38985781914382234	1.330272815090342
-0.11639444166061295	0.41192650308862216	-0.06476020710757116	0.2587961105933811	-0.3104160008821143	-0.40313078066497954	1.3291839598720703
-0.12629019390238602	0.4259699005474988	-0.09032539218740243	0.27397547071836553	-0.29346240596733464	-0.4161053248818592	1.3317865080505211
-0.13629257642621737	0.4413180547690876	-0.1156296839407986	0.2917365340423546	-0.2748401964369013	-0.4269074185574171	1.338630731946908
-0.14589343528966983	0.45802507595805764	-0.1402063263431913	0.31078862288097336	-0.2555073128730327	-0.4322968913946356	1.348608711602466
-0.1553044171978654	0.47594149799152163	-0.16373558699500565	0.32994343479751304	-0.23482034986489417	-0.43152955592816444	1.3604917596414206
-0.1645415537328819	0.4951106177819572	-0.18552223098118564	0.3491985470145935	-0.21343452698859441	-0.42491968638622635	1.373847134693508
-0.17367498594430753	0.5151794687743437	-0.20540427213045365	0.36747959346746745	-0.19262407597314518	-0.4131296435723771	1.3887209984859812
-0.18297477906120035	0.5363203667040356	-0.22321658590856652	0.38427188362980524	-0.17363001900102445	-0.39665411123296535	1.405018115359625
-0.19303724955471002	0.5572209484165135	-0.2380156542164498	0.40016182006244744	-0.15645207694195787	-0.37635621657232277	1.421920383213925
-0.2031314628955572	0.5778756328567844	-0.24925768728979186	0.4158354706698939	-0.14123914407628235	-0.35234076774820794	1.438091918756656
-0.2130036902950291	0.5981571083078389	-0.2570577796755677	0.4299490832524657	-0.12692285469021475	-0.32381046724914	1.452963443781598
-0.22273771295940623	0.6167477700733882	-0.2625555808581334	0.44174707550650627	-0.11453533507574379	-0.29234120275424696	1.4653637006853977
-0.23243057651735333	0.6343281386628999	-0.2664463851313803	0.45040051268003	-0.10415371558720479	-0.25937788004719586	1.4736381606715037
-0.24224057811507488	0.6507332644845232	-0.269256508996238	0.4569298118047591	-0.09653363280683384	-0.22708715344808716	1.4776778792596417
-0.2524857876366913	0.6650969943204958	-0.2707877372620789	0.463046095626352	-0.09248029036420645	-0.19490388902391928	1.4771745113292565
-0.26330395171738585	0.6764228483402239	-0.27174659075832835	0.4691072965785691	-0.0911107336544205	-0.16325727874440982	1.472430442791362
-0.27383121487738477	0.6852174387905331	-0.2729541482954299	0.4759566887875596	-0.09225681321013304	-0.13200190206617918	1.4644222764307395
-0.28397069251125334	0.6906567784119403	-0.27433318004406804	0.4841262042147766	-0.09561561720317273	-0.10030188505748429	1.4532340333166776
-0.29390721015149246	0.6926945456254588	-0.2775292747291851	0.49280682733613645	-0.09933318571755963	-0.06701146799041835	1.4388901024526497
-0.3037104975634502	0.6929419155749236	-0.28362749738184095	0.5012856477668202	-0.10314662410027707	-0.03303100192229399	1.421612754125829
-0.3137098672326935	0.6912230249462322	-0.2914965728588856	0.5095304944513449	-0.10834111846063947	0.0008003138143678618	1.4012516321580095
-0.32326955655717715	0.688520472282415	-0.301617025122616	0.5173739652961902	-0.11319832549713871	0.034563963702806316	1.3786807010652604
-0.33269736068338834	0.6848752033040966	-0.314204875249543	0.5246179104719118	-0.11634081973459112	0.06757895471906036	1.3544114076756455
-0.34146612424614414	0.6801894337449125	-0.3290981882495626	0.5318596135565996	-0.11667351092913245	0.09771622332372765	1.3290080820695687
-0.3493627018116672	0.6762016186279266	-0.3465624353542126	0.5382509077852504	-0.11507984849502169	0.12561723111342718	1.3038262273923835
-0.3558779924388673	0.6737274526576336	-0.3660464823128646	0.5442218687901978	-0.11227547055401432	0.15026041792828784	1.2783923659384153
-0.36200874378571785	0.6724163796842612	-0.38702751486087844	0.5501598158108609	-0.10759156957476439	0.17190166200717047	1.2516320712026499
-0.36752158967309645	0.67280552681278	-0.4104442866384976	0.5558225697479693	-0.1012161175382719	0.1897697593606446	1.2239611817334548
-0.3718551011360148	0.6753920205411383	-0.43494531119856433	0.5621400304987174	-0.0948045149429788	0.20375055407251233	1.19656456264894
-0.3755472304975286	0.6782459756159663	-0.4593664557269363	0.5694249179120131	-0.08722422263964609	0.2141458762835597	1.1696803316914957
-0.378105427138025	0.6814419319828667	-0.4839401319572363	0.5781191933772578	-0.07786527146550043	0.2210366394911862	1.1443158485640839
-0.37978821919463157	0.6861600216447504	-0.5061981633478667	0.5884273672814618	-0.06792002220157184	0.22479185130779136	1.1209463480337514
-0.38087258481296393	0.6924547119710986	-0.5254772829175508	0.6002462071707136	-0.05863235399545989	0.2271030590357245	1.0986379819475116
-0.3819758939422685	0.7003533435200477	-0.5413901767985552	0.6134536451914977	-0.049762667143152375	0.23101716231579428	1.076654865420301
-0.3831495332868224	0.7080174761348927	-0.5540488377939939	0.6281821429348365	-0.040063589801021	0.23462594148155913	1.0542004912777707
-0.3844425638490357	0.7148531728371561	-0.564013296725918	0.6441752989052032	-0.029640163780603475	0.24000583591391622	1.0312923589449077
-0.3858183501013883	0.7208868310925208	-0.5712066940554872	0.6618629491575244	-0.01906722459381123	0.24560660944128915	1.007944685269293
-0.3872843427578124	0.7259582206813906	-0.5744804566987659	0.6811621870183975	-0.007015393895037057	0.25084337038886634	0.9843901062791823
-0.3880178008372294	0.7296694895262593	-0.5736422807299312	0.7022066510395463	0.005324717900549142	0.2563894571713519	0.9598127055011861
-0.38783175303071643	0.7337360434972978	-0.569193791634143	0.7248636336610474	0.01841399255750035	0.26189300461426024	0.933918210344593
-0.3870275096164454	0.7378856021712559	-0.5624823090349018	0.749682978991671	0.032381114913967536	0.26749807725856756	0.9061755308843621
-0.38613074472494874	0.7402276351490866	-0.5545365957000149	0.7763591310890725	0.04764236396888532	0.27290790636320794	0.8757500716364204
-0.384751858448778	0.7408492042852114	-0.5459707809502748	0.8047868288364001	0.06408164239369894	0.2792151729581003	0.8433800855872323
-0.38315302833142756	0.741235373088927	-0.5376103598759018	0.8336646713351977	0.08080489209471255	0.28450604395733525	0.8100448576976467
-0.381442641560516	0.7426907760193917	-0.5295048360925673	0.863528519764478	0.09680982608494246	0.2902518438826878	0.7752270264121772
-0.37941107227001963	0.7454071711425878	-0.5212386348894703	0.8941616978261455	0.11087593997460762	0.2963905962220793	0.7387833055354189
-0.3765305197299539	0.7493432602016965	-0.5135790636501455	0.9244392918788632	0.12288488403393806	0.3042323558225583	0.7007478147302244
-0.3726363281438019	0.7539675250380439	-0.5061709433933691	0.9534563614530953	0.1323157930536511	0.3132091763904833	0.6608967132453096
-0.36885454566836773	0.7590500999865999	-0.4999500310080811	0.98164985644225	0.14088210956278338	0.32206856009501417	0.6197508137318359
-0.36574553620145484	0.7635145356022138	-0.4950318062028537	1.0094672157666618	0.14879278076783614	0.3310628475533041	0.5772026526317959
-0.36339306747789246	0.7673933518521495	-0.4906280884374016	1.0365784678431214	0.1563921629074047	0.34110636879933515	0.532959122599957
-0.3610965026833437	0.7703977966591293	-0.48695408689714786	1.0632442120385692	0.16204763921822354	0.3513505782332086	0.48773447893128885
-0.3596655941889075	0.7725847509292817	-0.4835203917289768	1.0892357056827664	0.16572069384599103	0.3619062704947419	0.4410447886772406
-0.3588773603870977	0.7727551193314203	-0.47954673839376916	1.1152823077458853	0.16893491879317876	0.3725155197779947	0.39301499345449575
-0.35824637151786914	0.7719566461840693	-0.4748902431620808	1.141127483923119	0.17205146330984888	0.3814302751433081	0.344080521647685
-0.35857449399226765	0.770476562386951	-0.47020815046884706	1.1669077504163279	0.17633556656929414	0.3881744874751316	0.29528358739559635
-0.3599766559793533	0.7679452377690162	-0.4659698417805869	1.19234538845558	0.18224599407451747	0.39342724849574284	0.2464723490730444
-0.36174094439019233	0.7648563822377125	-0.46277501581648683	1.2174433052974436	0.1888484056702281	0.39841963865762875	0.19722225453766287
-0.36419472905476624	0.7614353384335019	-0.45993816669529747	1.241058989659347	0.1953751451077191	0.40347654265290034	0.1473163876241005
-0.36680755706221396	0.7585528588131519	-0.45707887770600547	1.2611807523546386	0.20104062768509165	0.4100741526285473	0.09740190985234978
-0.36896222418327457	0.7570761348961682	-0.45533601317910105	1.2779862504157227	0.2055298390833939	0.416902912421066	0.04769700478595432
-0.37038862236720016	0.7577692991281267	-0.4548669582387164	1.2912167114623547	0.20984710704016452	0.42428781380356606	-0.001849395761282166
-0.370966258758349	0.7594128636551213	-0.4560125104254945	1.3021503023812506	0.2156326375938169	0.4311364084553699	-0.05017707254437588
-0.37081799153426787	0.7624305199420889	-0.4596265262205202	1.3106311811184188	0.22282847408276515	0.43778405125875003	-0.09721307059461369
-0.36988377372884174	0.7653718359366958	-0.4659617959608826	1.3156285404356587	0.23091794065141213	0.4450234586413306	-0.1418403329227706
-0.36734806317318913	0.76872509816343	-0.4745389566999756	1.3166316608102917	0.23863933088897932	0.45242561854274616	-0.18435692124234293
-0.3639797453290216	0.7726819443346683	-0.4844614601126183	1.3133317177497759	0.2474028308260406	0.45910851997667523	-0.22459483010152112
-0.3604568003156502	0.7758569410082098	-0.49612817747711996	1.3063671119201394	0.25724199165094946	0.464425998618523	-0.26135241113328933
-0.35577155185729425	0.777095984389854	-0.5078643748758491	1.2960397019619592	0.26756161574147747	0.46851271949569917	-0.29455845881333625
-0.3499643264793903	0.7754039322525714	-0.5186409298599237	1.2832771887164627	0.27822748339933767	0.4697041748583277	-0.32458265811986814
-0.3434714717031645	0.770141918614349	-0.5282337480937305	1.2678907233494765	0.2890193019281642	0.46848989329480206	-0.35106274274512594
-0.337620960678543	0.7608740367886137	-0.5357677126234669	1.2499615249116944	0.29860494427939693	0.46467340827698317	-0.3735534408951062
-0.3313599181378653	0.7486893257285696	-0.541209583199903	1.228768042577901	0.3057818505377285	0.4586244764353154	-0.392203044563189
-0.3246835832662082	0.734338514185174	-0.5443502520967458	1.204429972476884	0.3088330791851926	0.4525087496517583	-0.4082817152395447
-0.31778302105266515	0.718010798689953	-0.544808886625513	1.1775733229595682	0.30912074682177004	0.44669526200473664	-0.421631305400734
-0.31046543086220224	0.6993205655877915	-0.5432847950294816	1.1486713892162144	0.30700646831428574	0.44182004277783504	-0.43311959924580556
-0.3024404975773892	0.6781038133426771	-0.5404646458860131	1.11846608260344	0.3011097738953155	0.43792787382610204	-0.443127936892156
-0.29424713007268766	0.6562642101842099	-0.5356178483855301	1.0872877646874495	0.2920635428043846	0.43571607097807047	-0.45307295398925584
-0.2865904945543861	0.6344337727311424	-0.5298669979728909	1.0558867424976435	0.28149495930158785	0.4349369590215086	-0.4638041342029712
-0.27968256040794476	0.6138703450738069	-0.5246946132162645	1.0248424709489259	0.2679019276346847	0.4361443486800237	-0.47517880351194286
-0.2735584008640809	0.595029875673014	-0.5204607912311476	0.9946967583330337	0.2507328702179049	0.4387591743052483	-0.4881342161718798
-0.26764850865090206	0.5775406549284182	-0.5181988904228398	0.9656364217813573	0.23116470034222283	0.44318985844188785	-0.5035573061775985
-0.26234425881830437	0.5600325862517066	-0.5176089241122942	0.9377709909115757	0.2095427353360301	0.4491382779682751	-0.5206361032947223
-0.2564681662751609	0.5406322117912904	-0.5190189305670593	0.9107956132221375	0.18677741212211585	0.45406932762537966	-0.5388253564274648
-0.25040252152163944	0.5206839253454321	-0.5235246076796949	0.8840560478785203	0.1626952544055154	0.45851390623800053	-0.5593625639583066
-0.24525297573187801	0.5011893174462759	-0.5304878345404838	0.8581303619487327	0.1380715188513928	0.4620087687167873	-0.5817815522493741
-0.2404241549201708	0.4842531221345445	-0.5401805767843223	0.8329858661932444	0.11306007116831626	0.46473645993540796	-0.6059066028950378
-0.23566529598733502	0.4695145104521212	-0.5535825500348283	0.8073118289718851	0.08733629658282044	0.4665660927497337	-0.6319932264972468
-0.231503842719293	0.45809834550973816	-0.5715844382777149	0.7807837549659487	0.060870220948535475	0.46710205329858406	-0.6595717311053184
-0.2279454914642297	0.4482116994968263	-0.5930604798694907	0.7528346547992306	0.03398427431198076	0.4666075971948469	-0.6885620291717287
-0.2257028731578967	0.43924393676758766	-0.617227649851621	0.7227633656804088	0.007166856028862889	0.4670889574727949	-0.7184168145466465
-0.22342123874318395	0.43209128070847125	-0.6441501074736168	0.6904136773512424	-0.02024432190018509	0.4672103120614236	-0.748557408188658
-0.22163821330585343	0.42744337568603125	-0.6729906471290897	0.6564593331817791	-0.04800901387242084	0.46646175457311106	-0.7798998980837231
-0.22084984048465686	0.42479151061885406	-0.7032173460727842	0.6214022405601067	-0.07584056411171909	0.4666351936558858	-0.8119552775074397
-0.22045594430949966	0.4218830463386897	-0.7334490470346658	0.5858271559909888	-0.10338778690038364	0.4657596769968331	-0.8445573696054443
-0.2201669549292465	0.41763930167434465	-0.7632696232128175	0.5491310793950722	-0.1293533321823929	0.46337939236155345	-0.8774932047404381
-0.2200905555538049	0.4108151666370313	-0.7918503739454164	0.5111524279401278	-0.15307146465876312	0.4586615689520302	-0.9105200592651519
-0.22024209678646506	0.4016822522546687	-0.8187770206557956	0.47295016208726215	-0.17379301933102548	0.45152336347037314	-0.9432589489022987
-0.2203934209185667	0.3895949125154149	-0.8423407598027247	0.4338937798635306	-0.19152275339796596	0.4422730728497502	-0.9753510354315775
-0.21961548348695178	0.37643548720889863	-0.8625137083438562	0.3934407137931542	-0.20594778006043174	0.43084734366379296	-1.0073696652736586
-0.21761097156038509	0.3629504799746709	-0.879738639781893	0.35116860169773095	-0.2162128021116348	0.4158189128909664	-1.039044273433688
-0.21559280586834217	0.35002699292792033	-0.8938754644721311	0.30718066500592045	-0.22023395418480662	0.3993900294910735	-1.0706324930384965
-0.21244734544445934	0.3379829482304367	-0.9057701676058669	0.2614223965881498	-0.21746126784511802	0.3803821579333356	-1.102313993345879
-0.20884638664885344	0.32835276525263296	-0.9162401996038425	0.21480123459268463	-0.21029089807787202	0.35841620462769597	-1.1344748973195289
-0.2051731547366912	0.3200225358464277	-0.9260118304642286	0.168318308942428	-0.19853701911923516	0.335553045679171	-1.1661583741957942
-0.19966825259817444	0.31286469524754695	-0.9353478824315	0.12322266501099723	-0.1837845580042079	0.3131324719416379	-1.198251064486536
-0.19267176561313648	0.3061254004514511	-0.9441223105103976	0.08050549614815818	-0.16728131379789457	0.2915241773741444	-1.2305143611590625
-0.18443267019973764	0.2978889242074752	-0.9518728333729302	0.041655404853206346	-0.14791761022410366	0.2706931178672353	-1.2622091807869817
-0.17447721839625238	0.2889889219534599	-0.9596205021596811	0.00805459892044888	-0.1256348818861001	0.2505038612056643	-1.2930676210349747
-0.1637958336975511	0.27905211614433434	-0.9680724852839463	-0.01840855195385903	-0.10021000406905954	0.23043168314829837	-1.3225053845553474
-0.15255539282507885	0.2676677636544763	-0.9765835551657571	-0.03646820309401363	-0.07279867436040657	0.21044728545247243	-1.3501798088523034
-0.14122899987175241	0.25444751694785867	-0.9852267815821278	-0.04686070901924412	-0.044384523528812295	0.1901710658796798	-1.375321850804737
-0.12977397555022857	0.23976429925051745	-0.9939695237936778	-0.05008366920284332	-0.017658848769074725	0.17077651413057107	-1.3975111743490531
-0.11759635877160801	0.22325711766307277	-1.0014870929760915	-0.04720920038692607	0.008436695762407057	0.152224047941565	-1.416445740602986
-0.10483582436265727	0.2076587234824568	-1.0077390926602905	-0.03891768056564597	0.033478771019363494	0.13377156117974234	-1.432549349483628
-0.09296048847969242	0.19318403284778232	-1.0129820511467633	-0.0258915215490729	0.0573875427594179	0.11514877993463969	-1.4452163686092845
-0.08167501209066909	0.17965984944780083	-1.0175697759416675	-0.009107243936420324	0.07987593447665449	0.09659533028884747	-1.4549733368832671
-0.07135350356308336	0.1685356761587973	-1.0211842477926034	0.010617134702600117	0.10107148738754883	0.07742600275264225	-1.4634948557379988
-0.06142094713507959	0.15934712957805003	-1.0239336277662434	0.0326718983153306	0.11931393917619512	0.05764182944903044	-1.4706516701829688
-0.051733138930078096	0.15163943617237108	-1.0259807068414488	0.056826169299464865	0.1338418341462841	0.038168570999450924	-1.4759855025222803
-0.042419486756217956	0.14533976492708778	-1.0277211243086906	0.08245802035129378	0.14622810833637126	0.02019347574249625	-1.4799427804350611
-0.031749552300563255	0.13984128813097627	-1.0289334718225742	0.1103141606876084	0.1564198255056019	0.0034970219475620977	-1.4830953516585992
-0.020390431838218058	0.13417411030726029	-1.0300936907840583	0.14133157077906744	0.16581997412383448	-0.01137084769409878	-1.4851021422890018
-0.009010708948511342	0.12832814220391434	-1.0321120628710865	0.1745939686869954	0.1754692481908211	-0.025843775121249437	-1.4849185335865571
0.00255576883167552	0.12146493898350413	-1.0351450045408124	0.2101408650620723	0.18521819572162862	-0.04071909695320279	-1.4838909095242228
0.01401474618342487	0.11348002999932971	-1.038557432331988	0.24827387213167762	0.19686516419990147	-0.05585157955193573	-1.4811812496493661
0.025266897838160867	0.10557464485514872	-1.0426131139062433	0.28811627833402575	0.21182815466720767	-0.07165713210748413	-1.4758730129252537
0.037610445590918654	0.09684715483558082	-1.0472408193560379	0.32894651734708974	0.22890006899130472	-0.08706569328102448	-1.4667907203215804
0.05047749651850768	0.0874817590051124	-1.0529558478988241	0.3700198574612345	0.24851790645583124	-0.10175826269500511	-1.4536721695368289
0.06409641524594292	0.07741288789436156	-1.058983499305623	0.4102046182303241	0.27174598746246564	-0.11644208760913102	-1.4362140504716965
0.07895949368419868	0.06631987594530252	-1.064938539084708	0.44989319611874123	0.2970416372687568	-0.13054983375941592	-1.4137749922255818
0.09361880991069507	0.054002832676517704	-1.0713191120834333	0.48840300797802483	0.32282875256819155	-0.14584357616017238	-1.3860518122018888
0.10791462823120189	0.04074311838030906	-1.0781884366434236	0.5242543901951784	0.34879452616143103	-0.1620674916161407	-1.3535391069266653
0.12103181568640689	0.027347891042569378	-1.0852834519428962	0.558490447657998	0.3747849240059633	-0.179212595759019	-1.3171179694595638
0.1325512402962355	0.013443678464666618	-1.0913358809935583	0.5913039755751495	0.4008295742384912	-0.19619003232083534	-1.2759868451756635
0.1434989109147328	-0.0007990572649362385	-1.096483276031833	0.6208025671875751	0.42591850727771396	-0.21425991963131644	-1.2316299167816667
0.15311666592157666	-0.016784636281069996	-1.0994765947100904	0.6473205271781559	0.4493040415003311	-0.2329014077302098	-1.1841604852706233
0.16146575856007825	-0.03425023273033535	-1.1005591046408534	0.6715436324548961	0.4700732218276775	-0.2522356527211446	-1.1328016594340853
0.16846976080524956	-0.052979268360476804	-1.0989318024577441	0.6936971904811063	0.4883026520235886	-0.2732338459892828	-1.0781720063890896
0.1746456796096193	-0.07192604886246247	-1.0962216682122827	0.7139828393305891	0.504136784049142	-0.2963926910905106	-1.0215779626747543
0.18046441411579298	-0.09078743554514254	-1.092921813623034	0.73232085234933	0.5189219167411202	-0.3227931986970863	-0.9642482859277798
0.18607809814231088	-0.10906202721406436	-1.0889000201011712	0.7482516285152433	0.5347644506976642	-0.34995656173302214	-0.9064970788552221
0.19149372410407572	-0.12569391287034679	-1.0846316536175888	0.7629859609441116	0.5522111844721369	-0.378908210460296	-0.8485085316823017
0.19758144612386838	-0.1407592027015281	-1.0802521110429957	0.7757323201570693	0.5709924397169791	-0.4082678739910996	-0.7908228355604123
0.2042549860380491	-0.15246863060589108	-1.0775846811658256	0.7853459606368349	0.5895022509636856	-0.4371900235034743	-0.7333335673332803
0.21153568780584356	-0.1616744982262326	-1.077341700845892	0.7922688583267531	0.6065406921361208	-0.4647529161152967	-0.6753924148040731
0.21980986066153302	-0.16897559994622324	-1.0800788262113212	0.7974986314614269	0.6212976714604179	-0.4906497206788295	-0.6174578359245833
0.22870216517709177	-0.17484069842354355	-1.0864989728434478	0.8004549647359331	0.6340622964810838	-0.5143185543123805	-0.5602963031739185
0.2388434912424406	-0.17925279093368662	-1.097262596577588	0.8016754070071959	0.6448036413003775	-0.5343564301076009	-0.5046529033050974
0.2495134276490686	-0.1831140035075961	-1.1114459131625525	0.8004550994768048	0.6523170738439205	-0.5497469214133266	-0.4500428079210115
0.2606173240894046	-0.18637268370432605	-1.128361675006176	0.796929062118545	0.6544124709083793	-0.5605854162106744	-0.3965715136313003
0.27250169480346087	-0.18918056232682487	-1.1475037755066224	0.7914223581055645	0.6491669066328277	-0.5676323443704342	-0.34478237181875426
0.28494162789143346	-0.19194260028454568	-1.1682925143751304	0.7833011680878774	0.6363224134805016	-0.5696294982147577	-0.29441795788831215
0.29856145982054727	-0.1955093228379041	-1.1895509391277623	0.7728485921190591	0.618116295896378	-0.5673937374869282	-0.24497537695002414
0.31403285601628356	-0.20009971691011225	-1.2109016354777271	0.7611009660583298	0.5954550874663292	-0.5628504140820346	-0.1964695552592863
0.32979546735709514	-0.2041692094488771	-1.2317899377003276	0.7484782737236644	0.5690662899378368	-0.5559904827264057	-0.14863065616836418
0.34629399046207604	-0.20563650521931306	-1.2520362440420527	0.7342203605631236	0.5400437255233737	-0.5474003975708298	-0.10152715612723505
0.36363273690389925	-0.2033017687649653	-1.270706099194146	0.7173947176942795	0.5079330438329329	-0.5364096303952924	-0.05559831745356028
0.3813542545185301	-0.19785050855299982	-1.2877572606247665	0.6978418382022408	0.47229951932852465	-0.524085820041262	-0.010403731636234856
0.39904003439728897	-0.1891356412716544	-1.3028018134214903	0.6763830709312365	0.43441089221654244	-0.5115542058207025	0.03350676378411188
0.41618857677902	-0.17899239964204663	-1.3164419782633563	0.6528410908429187	0.39587807149364646	-0.4991097922916702	0.07661643308073862
0.4331704445272916	-0.1669547791072593	-1.3291568702270031	0.6287542993075669	0.3571160900076972	-0.4869298792663046	0.11896677127007727
0.44994523832163524	-0.15314903508609584	-1.340865967875405	0.6037120230631599	0.31910288613328197	-0.47503264456698513	0.16011498094254065
0.46580696543537276	-0.13739601833046006	-1.352814887435753	0.5776769144480839	0.28054585982545793	-0.4632259089852223	0.19963269072974835
0.48073649416059355	-0.121427247096383	-1.3646915092579932	0.5505633762442307	0.2426292256939871	-0.451176816226055	0.23704660693405946
0.495131276053345	-0.10621965050070621	-1.3763569536230298	0.5216677889829738	0.2072912197883246	-0.43849384236723576	0.2714904601835798
0.508023187018029	-0.09309161616220421	-1.3866115247400974	0.4910282904371045	0.17432119127153758	-0.4256892484529131	0.30276424549226455
0.5201262608199804	-0.08261714860487934	-1.3964972344360447	0.45877611400525486	0.14380702743344206	-0.41355689867663675	0.3321837042402299
0.5309383846402443	-0.07350827240536875	-1.4059313456374576	0.42480134455752666	0.11771189248456194	-0.4014297517925912	0.36007904696999804
0.5409277255490321	-0.06549039883400391	-1.4150266054661218	0.3884591579135814	0.09659645236062164	-0.3895878182017311	0.38720528028874457
0.5510776352093442	-0.05682349488533802	-1.4236215500221918	0.35051529409881343	0.07974032861395422	-0.3786395555450585	0.4134865520412332
0.559330908220576	-0.04765246780271905	-1.4313208754839852	0.31059852763697676	0.0672794836705285	-0.3677131872297591	0.43820347054678166
0.5662703129898293	-0.037361728708634974	-1.4373237371470753	0.2691965049797652	0.0575016337503437	-0.35757263988066157	0.4612431589920515
0.5720404517009499	-0.02636195950320833	-1.441050308729739	0.22718385295916943	0.049717499592593646	-0.3480263372531599	0.48176660771116275
0.5758988329709397	-0.01362273015784184	-1.4415413728066082	0.184171699777262	0.042886231797667235	-0.33888988125126795	0.5008290540445814
0.5787524222361029	0.0009444442774959455	-1.438881325358022	0.1405188835789185	0.03505729552618813	-0.3311032103735923	0.519364263416767
0.5814919280254689	0.017848108372069155	-1.4342990433790352	0.09778021793544213	0.025756983368512003	-0.3240658322530678	0.5371026989008789
0.5830399433970919	0.03728075715578337	-1.427554371580569	0.056654904690755334	0.015308210564807008	-0.317095043387687	0.5525488959925571
0.583359808700631	0.0572785009906536	-1.4183933846964332	0.017421521401937104	0.0017313888761804129	-0.3096007037981228	0.5647707273266889
0.5828854886689279	0.0774502873466901	-1.407917083592483	-0.01861210626472628	-0.0157770338896607	-0.3007562718772566	0.5723522992392108
0.5805570780368888	0.09850522794396344	-1.3962219916776968	-0.05276244528835766	-0.03591223899928125	-0.28963106329071514	0.5748738345647959
0.5778884036816121	0.1212352400062216	-1.3830966842222363	-0.08509412139444766	-0.056383813536789444	-0.27591104541377	0.5726562718914688
0.5749683131330028	0.1457312312957879	-1.3696236147051617	-0.11507135312570037	-0.07612536277201334	-0.260490549670817	0.5655704911105596
0.5722467014181973	0.17185870262719458	-1.3556112785422223	-0.1437080527128579	-0.0954541105228937	-0.2419261635228146	0.5547288409144874
0.5709630485843821	0.1984161269972388	-1.3421908853767324	-0.1712764576524048	-0.11476738882257555	-0.22094058310963538	0.5396119366806623
0.5707080845633483	0.22464788895185206	-1.3305204878004573	-0.19721338959696916	-0.1337859434082123	-0.1958951598176075	0.5205955353467302
0.5708744972380587	0.24985754146449513	-1.320509987706508	-0.22261321781058646	-0.15338229747271812	-0.16683291654317245	0.49761464576464376
0.5716050463857192	0.274143785852911	-1.3114601021193024	-0.2482247359357953	-0.17247800368906624	-0.13384761220537914	0.47095679969423043
0.5730874780522722	0.2980120833633369	-1.3036240126516954	-0.2746030936260868	-0.19012019727338872	-0.09676154306482983	0.44121242312862086
0.5752087456903313	0.32206512771476353	-1.296008662795143	-0.30191440120662644	-0.20713050942280095	-0.056265721881769676	0.4100277130028588
0.5779102534057047	0.345560075893145	-1.2882691001088418	-0.3296076348832052	-0.22493892804544935	-0.013219514896055431	0.37831811495666323
0.5808630579470596	0.36599998865165434	-1.2804883023575413	-0.35659335911882134	-0.24516801518243012	0.029833726459791796	0.3463506851199898
0.5844247111112919	0.38230038527295945	-1.2722092146503914	-0.3837740365279618	-0.2673301181463388	0.07388570737028707	0.31502217411366396
0.5877714911857038	0.394736549846281	-1.2634923889777674	-0.4098867610600347	-0.29071560047297357	0.11602403098586479	0.28406842177899383
0.5897344796005649	0.4040579981652744	-1.2533345033191947	-0.43390645838130404	-0.31322434811679806	0.15600098043955973	0.25369656355618175
0.5906649155517292	0.4118457231182899	-1.2409485100611497	-0.4555004528690954	-0.33369807363674825	0.19391590430173705	0.22309466432178873
0.5903564216499703	0.4195713991714061	-1.2266182984085194	-0.47570557715224465	-0.350193063118705	0.22834329036182077	0.19235192180736096
0.5888057901782393	0.42798365683443473	-1.2107819890030571	-0.4936126870505495	-0.36316592835431344	0.25788241557569225	0.16137240717611293
0.5859330235624803	0.4364396001490525	-1.1935049599918557	-0.5090148032202382	-0.3728326548367259	0.28193038988182334	0.1302546575631516
0.5816600597418593	0.44449558890229757	-1.1756883854590274	-0.521062827072853	-0.3779424420648868	0.29981603662843886	0.0987373430296902
0.576138894493154	0.45218721870181516	-1.158241226054078	-0.5292501764366467	-0.3777138865407706	0.312411561755487	0.067040836023258
0.5694639949429483	0.4610349919162291	-1.1418734085676936	-0.5341397198555252	-0.37283887901803975	0.31926496209391175	0.0363834153385061
0.5614240708075103	0.4714679398429721	-1.126154695859178	-0.534734068811344	-0.36412741311616814	0.32140577301232215	0.0064317776489137
0.5523849937863661	0.4844750167719901	-1.1117370614600885	-0.5326250717049666	-0.3525988763069439	0.32010976131154556	-0.022367289783033525
0.5425583040852034	0.4997216638810541	-1.0998642229487143	-0.5284772139795121	-0.34027614414105034	0.31606259733560105	-0.05082488709046174
0.5317600862479483	0.5155924726875221	-1.0900886403434102	-0.5228857779378017	-0.3280139623757651	0.3078813724896569	-0.07825470638177617
0.5209422654772486	0.530874186105427	-1.0826188781228618	-0.5151326057012059	-0.31701421757321896	0.2967216675099357	-0.10408428730283818
0.5097699724662725	0.5445059111180836	-1.0778644162069808	-0.505244778143422	-0.3069787798762779	0.28272494999628134	-0.1284621384077082
0.4992491100150978	0.557317423450352	-1.0753872365501607	-0.4935479053638321	-0.29852065362183755	0.26500405238196134	-0.15162554655915877
0.4891139552075546	0.5681979121028146	-1.0749093982563933	-0.48115640882190036	-0.29291743495388795	0.24526780541182053	-0.17340969051733574
0.479908574811761	0.5782537771007423	-1.075442168268652	-0.4688950498763612	-0.29093057533474764	0.22552986456983004	-0.195219464004122
0.4715351762335591	0.5862758420865902	-1.0759601623409456	-0.4577480784578577	-0.29130464264119954	0.207300346132392	-0.2178334225550801
0.4640043948340758	0.5913020202306225	-1.0763017733620543	-0.44808437025862274	-0.29314843310056127	0.18867284804500595	-0.24132572842427563
0.45768243166917333	0.5926074464908669	-1.0759633540210056	-0.4399342104884858	-0.295510298213758	0.17115825363806283	-0.26580103911245934
0.45281960725897086	0.5909266000491825	-1.07415696388119	-0.4338525612153926	-0.29809774282863183	0.15556524702515626	-0.2905256877189921
0.45019230315765535	0.5868528055381919	-1.0718785166582057	-0.4293392430225465	-0.30238894862940363	0.14247314268798475	-0.3150217666071442
0.44973892805035753	0.5815565586229702	-1.0702438092111222	-0.4255367344443627	-0.3077539180058447	0.13108834320084006	-0.33923121921183985
0.45170381143060456	0.5770960257993988	-1.0678572034005867	-0.4217227538418468	-0.3144688728510647	0.12224388489967132	-0.36293734711654424
0.45503941328303443	0.5726124458293961	-1.0656882954333986	-0.41719809134171115	-0.3223495359928777	0.1160786684266812	-0.3857738043447875
0.4592397649714124	0.569167349173801	-1.063618126219155	-0.4119508214208339	-0.33091441502431207	0.11373383573274386	-0.4086985946414835
0.4637161247726673	0.5654449870356142	-1.0621135325337863	-0.4054934023893617	-0.3394824749228044	0.11431598540099429	-0.4310163296111912
0.4689888391589726	0.5615414635496173	-1.0617144719516804	-0.397909693706179	-0.34785066128889036	0.11644246806946719	-0.4525198883335111
0.473928859090307	0.5579353819660761	-1.0634904578061548	-0.3900499930390973	-0.3556621213066413	0.12107936524807329	-0.47289607337808803
0.47869733467436926	0.5543064895731269	-1.0672013786418948	-0.38144880504298523	-0.3623184559233678	0.12807681268507753	-0.4918045524125563
0.48356899724793956	0.549545134118228	-1.073489334657176	-0.371737686518912	-0.3677574338896301	0.13551401521085052	-0.5093543436641361
0.4880361761740403	0.5445403647397663	-1.0815929381689409	-0.3616787756620693	-0.37111998017570247	0.14286281386435087	-0.5258860860041841
0.4925779945543894	0.5379185063216473	-1.0890941006118944	-0.3533277933629733	-0.3732489241577538	0.15084433150706344	-0.5411174108145795
0.4977344811988497	0.5283884235738849	-1.0969794685938727	-0.3482260413669079	-0.3738651416456946	0.1579615629734106	-0.5542013836816823
0.5039167951902076	0.5171777387821695	-1.103714672819415	-0.3464756004215332	-0.3715715500835766	0.16425725445705655	-0.5651959746512255
0.5111620294461537	0.5049887349168964	-1.1082443681963399	-0.349516060328158	-0.3660492734442754	0.16752765134147582	-0.5738274328456252
0.5196469464325404	0.4912209815031162	-1.1098070678525473	-0.357829406409505	-0.3586488817536201	0.16716515297251008	-0.5805054656037202
0.5290241419146309	0.4759008935980781	-1.1088067359742888	-0.3712108265986621	-0.35113412066910427	0.1639363043720751	-0.5848314444050627
0.539556821528455	0.459748358681871	-1.1035590473159524	-0.38875558402030524	-0.34551977957520125	0.1580141401574897	-0.5866653094816328
0.5511683442201368	0.44242044781274126	-1.0944218036412567	-0.40950065958965887	-0.34293462166105426	0.14811982924212974	-0.5868246460508588
0.5634359488799838	0.4254233306995453	-1.0807795459680998	-0.4324790896785634	-0.3433050321023046	0.13431095262077863	-0.5852246676920317
0.5760374706948138	0.40798636675823835	-1.062112950515096	-0.45721610060927503	-0.34668551525504504	0.11771809773444018	-0.5825123328257467
0.5885480273222444	0.3904640745617698	-1.0398662016218225	-0.4830401838560031	-0.3505275691876155	0.09769701856593098	-0.5790992852603458
0.6002988263414588	0.37234587631386884	-1.0142329904479237	-0.5091102908795736	-0.35436917700508347	0.07458165289943022	-0.5757184801938645
0.6113614122158696	0.35300362601172497	-0.9865221743680882	-0.5361402322656968	-0.35879151946161936	0.04862802948709612	-0.5728729046680775
0.621730555030887	0.3313328490355444	-0.9569543413415982	-0.5626931665014547	-0.3639819598330293	0.020477029813668817	-0.5701619699467163
0.6314796589917131	0.3078185461306075	-0.925618656293774	-0.5875065761524007	-0.3690417394832882	-0.009462975676683527	-0.5676141452567228
0.6407995245906677	0.28443942223366286	-0.8913647148868394	-0.6110515414805898	-0.373883854204216	-0.04039054280247098	-0.5654316302894831
0.6497391175549898	0.2605393480499262	-0.8553286179427151	-0.6341663059903014	-0.3769793796819787	-0.07263186374872663	-0.5641064736065632
0.65853441575912	0.23806883093715475	-0.8176142280528699	-0.6571550226356835	-0.3783434118799895	-0.10522691645426144	-0.5632917930740837
0.6678637075737762	0.21530439351208008	-0.7788827713145009	-0.6809201201450202	-0.37805045253259106	-0.1369673596813563	-0.5632874694333047
0.6771853837866624	0.1918447313195293	-0.7393529178982846	-0.7047870921983214	-0.37687382566158206	-0.1688393203883657	-0.56353334322259
0.6861351153901363	0.16653942690243276	-0.6988636099847175	-0.7272066153233407	-0.3774852142838379	-0.1995240429343533	-0.5640176747274017
0.6953431089812612	0.1382411602417747	-0.6572976127640054	-0.7485355285310302	-0.38115463479491746	-0.22781867297449737	-0.5639283526254646
0.7049398438028337	0.10799343628193167	-0.6143712890549847	-0.7685820580231417	-0.38785163999878813	-0.2535242340230734	-0.562042281325725
0.7148846607571806	0.07684825196208159	-0.569515242889472	-0.7878303507861584	-0.39729272639802976	-0.27651354132333467	-0.5586220821793467
0.7251370931554199	0.04526255463648096	-0.5221888827016268	-0.8082970467827221	-0.4094883871238108	-0.29630813192355226	-0.5538668768124473
0.7361879075114579	0.011460796365298134	-0.4730280806488874	-0.8297798347169096	-0.42306521756118265	-0.31275644277172204	-0.5485267266133539
0.7478727251812622	-0.024398634135407913	-0.42229721891147853	-0.8519288476545593	-0.4381516327720624	-0.32641578228138607	-0.5430883447488306
0.7599557954417293	-0.0633246217057919	-0.36986693625542416	-0.8749292567487135	-0.45454125486636265	-0.33735036904760135	-0.5382436296126112
0.7709727865252605	-0.10351442020656748	-0.3143995563461826	-0.8982871650873044	-0.47239792836772393	-0.34591160975984037	-0.5346428037362821
0.7820089005487747	-0.14360220055747722	-0.2563473930202997	-0.9216354824360442	-0.4904590167042277	-0.35040539934650616	-0.5331116194088327
0.7928207774893381	-0.18218491650297178	-0.1970529267736308	-0.9442305501778342	-0.507110842008507	-0.35224435125648257	-0.5337836132761198
0.8030238680425622	-0.21702248679114491	-0.13610609287236397	-0.9652097199524543	-0.5229910074167691	-0.3522270054367094	-0.5364562774730247
0.8118664641513662	-0.24973377480093936	-0.07385670032207833	-0.983705875176675	-0.5375449285925268	-0.34962231722061543	-0.5401823996830354
0.8199123487378849	-0.28011801032547134	-0.012034311492765683	-0.9996912695886481	-0.5500828182112047	-0.3454012563825804	-0.544500023123695
0.8269871173629688	-0.3079924426414396	0.04753087609871492	-1.0122159168741884	-0.5600866247093296	-0.34110583109609205	-0.5479023119591466
0.8318571918610775	-0.33258892562444536	0.10440529561153866	-1.0223722037931782	-0.5688126665010554	-0.3373111027212838	-0.5498020451014525
0.8342974191931886	-0.35370116208053054	0.15831632925654587	-1.0309472198556775	-0.576555409627665	-0.33173018396998555	-0.5489971545984447
0.8339353170632027	-0.37125184630905866	0.2097263720352983	-1.0372391783787545	-0.5841718725393197	-0.32519494316488823	-0.5441387319482063
0.8311200443443798	-0.38572402323609284	0.257137955868932	-1.0415740758647805	-0.5907692397831015	-0.31873446402209116	-0.5350278899527949
0.8250066575357392	-0.39736749614590056	0.30162120572002643	-1.0452248450859107	-0.5958670065803284	-0.31418930342865453	-0.521800771471953
0.8157546832105559	-0.40702755429160303	0.34503489221412453	-1.050148950128403	-0.5997270158990889	-0.3099769357807782	-0.5048518533477875
0.803483357019227	-0.4164865507027103	0.3861579936564191	-1.0571253975468475	-0.6012443926304983	-0.30557875346096736	-0.4853372595949226
0.7890912154283466	-0.4247883304642243	0.4264836027866951	-1.0671999724264483	-0.6008865276935343	-0.3008311894611949	-0.4648839353071982
0.7725278782586162	-0.4322285849200874	0.46648324036198396	-1.0801593378324283	-0.599298418325082	-0.2975327804891528	-0.44392684364942214
0.7537782465516113	-0.43945471951832393	0.5065782488057449	-1.0963803247257955	-0.5973792343136932	-0.2955560511317076	-0.42342002532070777
0.734040622304	-0.4459959366477886	0.5477845624730606	-1.1147743615577923	-0.5959583041070976	-0.2938841016333755	-0.4037174357804679
0.7141750335668023	-0.4520922423053778	0.5909976317068949	-1.1338104036405374	-0.5955616501994866	-0.29551900641905166	-0.38538846609841826
0.6941384978191867	-0.45699047535603593	0.6355685757695743	-1.1530690671121477	-0.596374534624486	-0.30012880819968385	-0.36880332136787464
0.6744057211328954	-0.4611007076110173	0.6818242891115389	-1.1718512442127347	-0.5990805151252537	-0.3056672062737683	-0.35358478403676796
0.655341618993926	-0.4656417745520854	0.7285152281089011	-1.1893464093285857	-0.6051919036307475	-0.3102697061340315	-0.33954992858151445
0.6368298211280766	-0.4700927388726685	0.7742938710551505	-1.205020848868908	-0.6151106589599283	-0.31501716977196526	-0.32609891326059365
0.6182074613780455	-0.47391240510894617	0.8201000741751773	-1.2178043155568794	-0.6286495046831375	-0.3201240879941635	-0.3127614698526868
0.5993518739639884	-0.4776157131294747	0.8649934141351191	-1.227727154786538	-0.6462069810608618	-0.3257357565745471	-0.29967612234349306
0.5802433974510609	-0.4821103431708637	0.9086780901868833	-1.2345025153802847	-0.6669802692340997	-0.3285170456906265	-0.28615647483168255
0.5613107002065723	-0.48631446787448646	0.9509937302967293	-1.2370576834115345	-0.6895612067355371	-0.32910513210075387	-0.27146502479017864
0.5424094293538392	-0.49004391492160715	0.9910748674889459	-1.2355796471318325	-0.7119658507425439	-0.3274558449042511	-0.2558541777214399
0.5233506879525439	-0.49357220003273905	1.0271676469772932	-1.2306060498113482	-0.7318545441704771	-0.3232069161615538	-0.2397721488007173
0.5043951743731437	-0.4970281491181379	1.0590110468148122	-1.2231437477075044	-0.7490751445660717	-0.31628609550933123	-0.22311481729778504
0.48502937867708207	-0.500993316914923	1.086813578702115	-1.2142396763141474	-0.7639423678623585	-0.3067939433063595	-0.20615007223034526
0.46466058497325025	-0.5042647567703995	1.1107933335300362	-1.2038983494070592	-0.7751560262378341	-0.2973035995216717	-0.1889932645977803
0.4427300383835763	-0.5069126315257697	1.132710148376353	-1.191907646055206	-0.7829848334383718	-0.2867915508389763	-0.17111174176719235
0.41966849223434266	-0.5079241113125039	1.152155301300114	-1.1798049647873368	-0.7882279629815301	-0.2756196780033076	-0.15257234772360767
0.3954973346637931	-0.5064633836333438	1.1695636309811681	-1.1662649121575788	-0.7911272119230256	-0.26411682856990965	-0.13203623646454968
0.3705105276959233	-0.5022947890475848	1.1844410458810752	-1.1520917743150267	-0.7926246434593875	-0.25301018440604717	-0.11022415571357716
0.34488022292566217	-0.49547641191648756	1.1959425027056076	-1.138431350452886	-0.7926985841221964	-0.24082601080156363	-0.08769316249944427
0.3183470116097754	-0.4871703858625615	1.203545776928667	-1.1246440685232917	-0.7918645758410691	-0.2285919141843407	-0.06489400948182758
0.29089505502129637	-0.47686209936459156	1.2075531167308065	-1.109775821671671	-0.7918489445995455	-0.21582976414550228	-0.04226730882888608
0.26235214427172476	-0.46624457395010854	1.2082375448492078	-1.093878046183827	-0.790184383231748	-0.20307856726928203	-0.021516917201453656
0.23375407635910847	-0.45376917232214414	1.2056112294372683	-1.0765894211441072	-0.7853966503509205	-0.19117815169415692	-0.0022185653305637903
0.2059138681815301	-0.4388893612905607	1.1994763212910282	-1.0579263214249057	-0.7769983770187917	-0.17879444692396795	0.01589952609115651
0.18066944209972463	-0.4207003623674291	1.1890201785096541	-1.0389304236426826	-0.7644801704025881	-0.16647577039105627	0.03220946489335175
0.15721292276069201	-0.3991563591317185	1.1750861373613626	-1.0193737559509057	-0.7475452485598879	-0.1533008895076735	0.04680488983632289
0.13562585958646522	-0.374890366423838	1.1583942895622235	-0.9996400946506526	-0.7261637132485682	-0.13931851168906284	0.05782664162377388
0.11558939777032698	-0.3486637518420726	1.1395352035974098	-0.9796723814218548	-0.7005692834164136	-0.12544691567088148	0.06551489951938089
0.0968609654988281	-0.3216611479889066	1.118537900758363	-0.9580704736986483	-0.6711659069034499	-0.11302252184098117	0.07030696119451593
0.07861002501400384	-0.29361621118780723	1.0964184219424424	-0.9349584987301048	-0.6377747471304264	-0.10167388791955469	0.07298280717751893
0.061020528423509926	-0.2654433287756147	1.074499784363052	-0.9111334713610548	-0.6005310453792764	-0.09203590663383354	0.07503082719473642
0.04430367717811386	-0.2368194836563491	1.0525488145376884	-0.8866978949968685	-0.561218583035535	-0.0832578110146851	0.07813299671492546
0.02825569508109074	-0.20959495692007551	1.030860099420964	-0.8620505231787379	-0.5185618014757685	-0.07569543552217466	0.08306976836062557
0.011779073102078687	-0.18541260052506736	1.0098999137481848	-0.8391928730061147	-0.47409553374083013	-0.07029870647690896	0.08941809102158824
-0.006514150739881435	-0.165640729053866	0.9908601150860564	-0.8191313596366848	-0.4284663843941527	-0.06692831404515835	0.09699006625855938
-0.02578543570087099	-0.1508667665101085	0.9726415417782927	-0.8020154244028342	-0.3810436808964794	-0.06725541632179846	0.10518610515692267
-0.04689438799119601	-0.14057307136530184	0.9549777844634454	-0.7884431373696291	-0.3305190324161405	-0.07087092440585291	0.11218522658130214
-0.06898441474880103	-0.13466526268817486	0.9393418103204079	-0.7780678138947916	-0.2762067841780493	-0.07735534056855586	0.1173562158564849
-0.09251180446401853	-0.1325546238259844	0.927654822114113	-0.7717194599995091	-0.218004863499432	-0.086168767589961	0.11917463561924821
-0.11650345319255581	-0.13471710016623942	0.9201088127701929	-0.7690886061795242	-0.15578261014138706	-0.09749814686497724	0.11759182143111918
-0.14049954734673567	-0.13943034813129757	0.9163406915687989	-0.7695756024449032	-0.08984172197352305	-0.11199814190999553	0.11172218125675673
-0.1645260448259662	-0.14660630843110917	0.9162168463167807	-0.7730247025304758	-0.020722501970302374	-0.12956919172256628	0.10027965102793582
-0.18837707865165793	-0.1557388078138504	0.920998886285667	-0.7786455479771129	0.049871151717752166	-0.1503926800721296	0.08301044876695518
-0.2110739459208617	-0.16658630806832095	0.9298931721428922	-0.7838058123560733	0.12242072167711857	-0.17238802467724695	0.060137821835758665
-0.23183008974196523	-0.17811172213965573	0.9411446886104313	-0.7865015337052689	0.19614399284454329	-0.19598568700598804	0.032108851614405395
-0.2508294080658875	-0.1905904520803227	0.9549187794182354	-0.7866428479136917	0.26967044876476576	-0.22096991207241404	4.128585676098362e-05
-0.2678135623430099	-0.20418622065242192	0.9700179471991013	-0.783509278049087	0.3411811596445559	-0.24721333877253296	-0.033671786776960436
-0.2829295465244678	-0.21864151105115667	0.9866735465958427	-0.7774995093746502	0.41054953149852086	-0.2741878458910646	-0.06852536889856617
-0.29584161662115016	-0.23336020961745754	1.0055553916476057	-0.768522256908675	0.4777385436332674	-0.3020569798543933	-0.10364738897276662
-0.30769254633371546	-0.24824535780691132	1.0252768713019633	-0.7578540336723304	0.5435286224621186	-0.3317817684714858	-0.13835103163486662
-0.3195447281619296	-0.264278982652693	1.0449092644325213	-0.7463996550731548	0.6074788737445324	-0.3615248371262831	-0.17212423387730824
-0.33126023084215633	-0.28220842868323276	1.0643343711853503	-0.7348639309983659	0.6698923616476162	-0.39165122745659864	-0.20401851529932627
-0.34363115470255157	-0.30149195831656467	1.081362211049514	-0.7234300986542046	0.7302307726923816	-0.42148486452165806	-0.2348399302547366
-0.3570900981334038	-0.32059362927107204	1.0963194705155532	-0.7129405700193713	0.7888945662186327	-0.4532278900225163	-0.26438929900606034
-0.37271955614730834	-0.3398096454178675	1.1096028310699175	-0.7027393864065234	0.8475169927465468	-0.4851572627505616	-0.29327956900082086
-0.38966908265614264	-0.3583650072329621	1.1211190020358264	-0.6915036698987329	0.9058406561854343	-0.5159616827480141	-0.3224624330945497
-0.4077131780668411	-0.37599797716720534	1.1302879508394228	-0.6785997930833942	0.9640199696528101	-0.5464427585696906	-0.3512734426027001
-0.4275612054893282	-0.3922388199765377	1.1361175040929827	-0.663079811956289	1.021330872065934	-0.576911432337066	-0.37939114292373755
-0.44883404748152844	-0.40838453780092604	1.136850189737154	-0.6453529401474386	1.0777839777981253	-0.6059834736218545	-0.4066981337110649
-0.47080531882622356	-0.42526591411077425	1.133378333254796	-0.6240680695451953	1.1327845021194864	-0.6318233284531868	-0.43373282535063873
-0.49293611680389204	-0.44224714524073777	1.1264788093326765	-0.599952920473465	1.1869507387926141	-0.6545147223829618	-0.4602143014397866
-0.5154410855558049	-0.457871447323039	1.116595594706402	-0.5730394967679461	1.241321923985436	-0.6736091991832919	-0.48609887528261575
-0.5381098948741213	-0.47203895946061913	1.104580174677087	-0.5433248410506324	1.2960153148305968	-0.6891343210809093	-0.5101568403310879
-0.5599482554363904	-0.4860610626558429	1.0912878504578425	-0.5116276189613493	1.3502681303043733	-0.7006505119458631	-0.531536129211647
-0.5789814593461008	-0.5001758811545969	1.0762340307748048	-0.47911108465669155	1.4025548726096697	-0.7090365166261853	-0.5501438330875718
-0.5958119265512022	-0.5155122985294023	1.0603209714926856	-0.4467621739410514	1.4525998305535932	-0.7148714691636056	-0.5660757643028652
-0.6109442068445232	-0.5332514670656053	1.044786971408997	-0.41646495420959007	1.500998346416986	-0.7172728206791525	-0.5806874182405548
-0.624809132025311	-0.5531264536319077	1.030702366751536	-0.3886484331963605	1.5477672348669966	-0.7162766510908457	-0.5944925083162341
-0.6374809697467999	-0.5746421570410267	1.018527052259907	-0.36474759547000235	1.5915802734998994	-0.7136474587082012	-0.6079482167441382
-0.6489944616284186	-0.596444910616546	1.0081736579276235	-0.3460871573377004	1.6308351914657784	-0.7085179969744602	-0.6198951030698038
-0.6596239414550519	-0.6198416267862072	1.0009270242839539	-0.3321474139266339	1.6644295829418356	-0.7013237148760854	-0.6301487158220861
-0.6691090457136086	-0.6456246298900469	0.9976722694064044	-0.32205547312686156	1.690312607212235	-0.6916689467865896	-0.6378735683101083
-0.6778958141012283	-0.6739980998209543	0.9985963193201024	-0.3141821333931079	1.7064737391594207	-0.6799482868038217	-0.64427885993668
-0.686949797812209	-0.7044441122812642	1.0030859038635453	-0.30826307515013146	1.712556537569223	-0.6655771075765902	-0.6504951701490094
-0.6985284515203624	-0.7365557183659976	1.0120565536589	-0.30356088086176075	1.7096982057647192	-0.6488795289477468	-0.6564379219987745
-0.7122028571665471	-0.7695667149367126	1.0248483086615237	-0.3000492033568939	1.7000957798145933	-0.6308244250207486	-0.6628661364882024
-0.7279635622041882	-0.8022310806015249	1.0399710056685196	-0.29740564702231215	1.6839922955233786	-0.6113422339630102	-0.6690087859005057
-0.7449227404538362	-0.8345158019784081	1.0561225264338494	-0.29526527984330947	1.6612297839526868	-0.589110946483169	-0.6750796506195078
-0.763425479250781	-0.8662880858742584	1.072693366577257	-0.29257173293491073	1.6326878488376604	-0.5634791673335638	-0.6805413512784582
-0.7831871716741545	-0.898227687519688	1.089286037519466	-0.28897583056276843	1.5994745837698725	-0.5356392880672698	-0.6863329828774907
-0.8035396494317865	-0.9285292993610156	1.1042961804398785	-0.2846457434527258	1.5639679215427054	-0.5045723682996553	-0.6936945773807042
-0.8247832416729491	-0.9571510509244153	1.116484451703254	-0.27891910546707294	1.5279021890893825	-0.4719884998086394	-0.7034193898461326
-0.8465432741299677	-0.9834181129545043	1.12513071763667	-0.2734652569182451	1.4922735647981318	-0.43740021779491917	-0.7147737527159856
-0.8683073552106205	-1.0072901505050824	1.13006949813393	-0.26762927386664553	1.4577452163205782	-0.4009096487027164	-0.7269146988584047
-0.8885095476207211	-1.0291787908900676	1.1323006778346298	-0.261940805771568	1.4243591244740017	-0.3633397942784268	-0.7399908548775649
-0.9073035501304071	-1.0504352427607082	1.1325728624119695	-0.25655780871233413	1.3917620531204522	-0.324053090544926	-0.7528439501590206
-0.9235326184608073	-1.0712531087278334	1.1321618903060844	-0.2517603068303186	1.358747138719995	-0.28425212057127947	-0.7644785803659215
-0.9380093594815055	-1.0913071570985848	1.1305659045420584	-0.24789786181784224	1.3258853345960055	-0.2454420785404928	-0.7737673037172371
-0.9499111947782793	-1.1105564710855158	1.1276494501441483	-0.2440388689574985	1.2925421126166712	-0.20776866058068363	-0.7800087757336461
-0.9588635595984375	-1.1277431010193157	1.1238662156120915	-0.23874407963415206	1.2591694396813975	-0.17073694138448967	-0.7837794235012133
-0.9656556449973122	-1.1439219189341536	1.1191823554786358	-0.23015406439641817	1.2251277289088585	-0.13503789008839748	-0.7851823549969422
-0.9700196574747806	-1.1582138929834767	1.1142912664627829	-0.21956977583324216	1.1917671892803403	-0.09954548715523877	-0.7838832295105969
-0.9718544927750352	-1.1713368994378157	1.108774492878445	-0.20783980962075937	1.1591492015613227	-0.06422059170201505	-0.7808410665061597
-0.9714514880075357	-1.1837462767224294	1.1030842056412375	-0.19644173883227706	1.1273772436655605	-0.02995331509670258	-0.7758388500467318
-0.9693968525065298	-1.1946922842554022	1.096472597959906	-0.18506027098795724	1.0960778961464142	0.004593020342061202	-0.76861814119217
-0.9663769577030225	-1.203168602174375	1.0890177434525896	-0.17430192340648482	1.0653890814908165	0.03967001751421194	-0.7599204777828461
-0.9629580781712099	-1.2096412717875642	1.0810486890316928	-0.16456719000308623	1.036701553056322	0.07548356528775074	-0.7507303567992237
-0.9589316243533219	-1.2150157425843495	1.0718155203871986	-0.15552998908897342	1.0089298711626982	0.11260743325818755	-0.7416134966505501
-0.9550088049442116	-1.2191695278943284	1.0606973359379264	-0.14762280323212715	0.9817439924019965	0.15128013086752692	-0.7331395546080504
-0.9510077093737398	-1.2229965917700691	1.0473912700456534	-0.14168162585131858	0.9537265015039642	0.19177964076220763	-0.7254654964799218
-0.9459781597898755	-1.2263782678373514	1.0329390536272687	-0.138849315570205	0.924212944710931	0.23351794843002371	-0.7182930265176195
-0.9399257772439671	-1.2289893442778554	1.0179639429811633	-0.1384540806249015	0.8914624331962554	0.2763974837204737	-0.7126571325174914
-0.9322054195086411	-1.2301607405530712	1.003143853571243	-0.1405274623762454	0.8554461876583728	0.3198586043517505	-0.7080639211143552
-0.9228673453367086	-1.2304040336569115	0.9884702260300664	-0.14406224322987748	0.8166574389788231	0.36490691976017836	-0.7052159985378376
-0.9112398389674226	-1.2303079755520427	0.9744078360734004	-0.1501146746979709	0.7750380345616751	0.4107545783229205	-0.7037507403321722
-0.8971561461372511	-1.2314012226040767	0.9619946063369889	-0.15981640515625295	0.731405704564993	0.45629669700792025	-0.7035783109749518
-0.8805579022520557	-1.2342268035548427	0.9524204923411984	-0.1729126422998374	0.6860305975111153	0.5009942280219978	-0.7051159788995366
-0.861221083649941	-1.2391006887701372	0.9471295991115234	-0.19057513196180176	0.6388950135890751	0.5433903016984919	-0.7085712488005189
-0.8389496300223922	-1.2452046060582915	0.946521985950927	-0.21232285192573236	0.590786516645306	0.5820552989785365	-0.7137891592911962
-0.8146590305137053	-1.2515441467191357	0.9495989032862638	-0.23841682113421458	0.5423046345477412	0.6145344097427747	-0.7206486405533383
-0.7886177708692594	-1.2582611712124303	0.95566186065825	-0.2687775398127118	0.4931849654033427	0.6416646256944469	-0.7291430826097034
-0.7611198416346079	-1.2657250223469076	0.9638107555642316	-0.3039236833589151	0.44383447025584877	0.6640698415441666	-0.7386209639818808
-0.7325314412514654	-1.2737279881615409	0.9740748443753882	-0.34367446098857973	0.39457737350480643	0.6814121335856592	-0.749497850269799
-0.7033430756933515	-1.2818727145869973	0.9858616737064897	-0.3875681619982862	0.34516958360573324	0.6942379033428476	-0.7618489027399276
-0.6749496483243649	-1.2895075940137055	0.9980479471046358	-0.4344635238275092	0.2957841204766628	0.7020889647479704	-0.7768814507834784
-0.6475751783342798	-1.2949235223920057	1.0083021839354815	-0.48274645254362425	0.24674397330331843	0.7058337774417965	-0.7941064192151654
-0.621203973305536	-1.296655940379774	1.0152295994495897	-0.5300252355193843	0.19825467752890316	0.7057893512173792	-0.8130298835322595
-0.5964021331039423	-1.2949711205477976	1.0180665503765884	-0.5745064106973313	0.15282477697721455	0.702700739504022	-0.8336711929712282
-0.5733274897903722	-1.2899044956889403	1.0182699438554648	-0.6146216408608827	0.11101450205293792	0.698106772814762	-0.8554144187539419
-0.5517122578780231	-1.2817176177652985	1.0169234556322562	-0.6497197886885168	0.07355506182236649	0.6926254321582593	-0.8786280562721419
-0.5316778622857493	-1.2691192684030606	1.0131771349851222	-0.6802079776790084	0.04067893139478794	0.6853632208858709	-0.9029596523439029
-0.5124722190135521	-1.2517741643061788	1.0061007387308254	-0.7066285927859813	0.011802738369736634	0.6753324822600375	-0.9278706333502775
-0.4950985613394817	-1.2310314849159594	0.9958821124774401	-0.7305695435409938	-0.012618512350201698	0.6637825183925818	-0.9527568549440505
-0.47879693765368225	-1.2075748903180656	0.9826205444858183	-0.752603866391584	-0.03278883648705463	0.6479368139688595	-0.9770266077835987
-0.46237259563086003	-1.1817722875701344	0.966654161166386	-0.7734753249305699	-0.048199412660876656	0.6289105566791338	-0.9997593986235133
-0.4453825155338298	-1.1546809068096513	0.9488773114994279	-0.7919553729324071	-0.06125920114370507	0.6066128468891131	-1.0200510255866757
-0.42751947385801825	-1.1276554718577578	0.9302583390238219	-0.8087000918146585	-0.07313284622628685	0.5807239863728776	-1.03800195092958
-0.40874246314355134	-1.0992904493647042	0.9114112864981277	-0.8247461878225195	-0.08332963253075631	0.550227134504888	-1.0528179401218565
-0.38904487268376486	-1.0698774234897594	0.8924065076348415	-0.8419969126749899	-0.09282426773386414	0.5151545369673629	-1.065544768804613
-0.36840868078504424	-1.0394219182132618	0.8738545288554664	-0.8613428935292182	-0.10162680184959949	0.47658306578681825	-1.0758438210183527
-0.34749560732672224	-1.0089681619026203	0.8558677229154181	-0.8824097989771583	-0.11055358442571239	0.4337270122181018	-1.083659750954489
-0.3274021304720314	-0.9791991553238499	0.8398193916725954	-0.9053121943143195	-0.1193093316096035	0.3863259635573327	-1.0897101948533527
-0.30714908574809213	-0.9510903788181309	0.8261297728249956	-0.9280332987581787	-0.12857830823783706	0.3347081847615076	-1.0944543618403115
-0.28686738654171784	-0.9245209684513321	0.8151464136313004	-0.9503634684223992	-0.13735049782952546	0.2805323331485514	-1.098610220564208
-0.2670298053893421	-0.8982208242612508	0.806603136835443	-0.9717815100273416	-0.14586703259358735	0.22490505324636112	-1.101797122061765
-0.2479150441960497	-0.8705918711865241	0.8004031366080218	-0.9922232018909972	-0.1532449224239234	0.16921894415616137	-1.1048559500154473
-0.23037982617063457	-0.8414873176825817	0.7960040830534904	-1.0119364407418974	-0.15977943168962408	0.11510788846990831	-1.1080518616865414
-0.2142210779824765	-0.8119277321721515	0.7944302116045533	-1.0305271496839346	-0.16782618756760997	0.06481339972446455	-1.1127294427635428
-0.19983182637857197	-0.7836586389823224	0.7956269034191888	-1.0487216397030472	-0.17649208761674118	0.016775795311938232	-1.11851826670297
-0.18627008834637593	-0.756706073609006	0.7985549455712696	-1.066379479381692	-0.18608856419577427	-0.02932148803271833	-1.1243969904667324
-0.17215176670969795	-0.7316146851312425	0.8047343326088798	-1.0859338008364001	-0.19597053465810324	-0.07204186225219324	-1.131074380665781
-0.15682495564480284	-0.7086754336545436	0.8130896442874989	-1.105591683167753	-0.20619293913064593	-0.11065374644291193	-1.1392193569484583
-0.14038637723162004	-0.6873947915468105	0.8232577402273055	-1.1239070515368512	-0.21538412673342724	-0.1456475619468439	-1.1493802885171938
-0.1230816536102114	-0.6662256134107426	0.8348554845787637	-1.1409449038436643	-0.22446978649879137	-0.17721032944844814	-1.1614987248268591
-0.1038305299781177	-0.6469911043304986	0.8481603148008122	-1.1575086994691293	-0.23121471393940804	-0.20679654287434568	-1.1763029018403623
-0.08177511124911838	-0.6306390322830907	0.8632279866116433	-1.1731380712932664	-0.23359364439870295	-0.23435580526106758	-1.1941633423829487
-0.05583954083574137	-0.6159592965495139	0.8784694430603445	-1.1876773337013813	-0.22966637582010715	-0.2608059434710263	-1.216194546979826
-0.025732377930667252	-0.6025082771953174	0.8935172153141668	-1.2008412743032824	-0.21844282619774896	-0.28596505519327836	-1.2422271508923965
0.009051674793648552	-0.5890135870903467	0.9081929793204297	-1.211732555234355	-0.20019555919897655	-0.3093281340918245	-1.2725827476125215
0.047961122750627805	-0.5762699111145138	0.9236221618971331	-1.2199344853968377	-0.17478284254050833	-0.3312296736812149	-1.3077547434392838
0.08968316224515205	-0.5639789168733385	0.9396183007948045	-1.2244569736777415	-0.1409254895897806	-0.3516374550778867	-1.3465310011925955
0.13401925440148665	-0.5518068795612261	0.9568147792681284	-1.2265095690519439	-0.09811036217842964	-0.3717847839935777	-1.387126456381123
0.18087525340993174	-0.5397080552425007	0.9757951253843918	-1.226445302876131	-0.04655794098328618	-0.3918465223051418	-1.4280169890337198
0.23014904023892785	-0.5286151135324424	0.9964659480744573	-1.2247395467381987	0.013836333014619914	-0.41198896996174766	-1.468491065293444
0.28060176495145694	-0.5176775357171994	1.0173564574602956	-1.2208023268810966	0.08114655406902979	-0.431991064629547	-1.508221826714196
0.3317709390353405	-0.5053890807426378	1.0372472300939646	-1.2149732996762606	0.15137065784573922	-0.4533885221717673	-1.5457238034741676
0.3833332367033663	-0.49107741619556666	1.0552556147310648	-1.2087921238681645	0.2231071710948971	-0.4754811687548884	-1.5792616837859632
0.43555343145925396	-0.4739304763836396	1.0712072243874526	-1.2018234397392953	0.29614822423051346	-0.49737166344637035	-1.6069041258273236
0.4874953558048518	-0.4553045329946374	1.0855995011270725	-1.195382274427895	0.36928569530082395	-0.5174902429651531	-1.6284778052008355
0.5395996516630078	-0.43602522530711085	1.0989570779541091	-1.1899576526596898	0.4416602134024031	-0.5333145727485243	-1.642364606936989
0.5921333171686758	-0.416647107079302	1.111595611229523	-1.1841269449566272	0.5115454652805965	-0.5449642469880649	-1.6492211147598188
0.6454936255249366	-0.3974210312513009	1.1231012298768706	-1.1775968975902391	0.57817112008483	-0.5516845426531726	-1.6496257893628334
0.6999305517716324	-0.37804802662157416	1.1327461099964957	-1.1717327767105254	0.6417387637793341	-0.5531046603614783	-1.6437532505843722
0.7566251244395731	-0.3578394824587319	1.140970509919391	-1.1660330565831516	0.7008246317182079	-0.5488785912807866	-1.6321324314795236
0.8162126299139203	-0.3372996872925891	1.1494276210041345	-1.1606505997417909	0.7556947179566273	-0.5391585953843999	-1.6139229869067133
0.8791321038520099	-0.3175796233164817	1.15952743388089	-1.1557500036470025	0.808457428463003	-0.5236990286217886	-1.5892715369228843
0.9452793843443433	-0.30036904125521263	1.1731803634509037	-1.1515560810007532	0.8585634421254065	-0.503655421191972	-1.5584029321241875
1.015344831374222	-0.28614393090142376	1.1899679467412938	-1.1498582454859527	0.9060500170161943	-0.4795743575041699	-1.522494383385292
1.0897590095373781	-0.2753500626307046	1.208166216938155	-1.149858035363669	0.952058635405027	-0.4527712326076157	-1.4813360060239378
1.1681498220909667	-0.2674225471482758	1.2268076731238853	-1.151939463259764	0.9963204791865272	-0.4249410017210286	-1.436477906071072
1.2501254863278197	-0.26172920421974266	1.2453701894333478	-1.1564411917082182	1.0400192651494047	-0.39594607996190034	-1.3887329608546803
1.3344163580256134	-0.2577296852660864	1.2649566614743537	-1.1629609038366282	1.0845628439925579	-0.3657453685141938	-1.3386280519212785
1.4215063323804222	-0.25444660518066725	1.2852514863878357	-1.1702918657096553	1.1296032895303314	-0.3345650834018499	-1.28640248153905
1.510323744300319	-0.25165575704697785	1.3066283581696816	-1.1785961381692345	1.175755692612152	-0.3017859429944559	-1.2321029742108027
1.600089166959542	-0.24929767029453273	1.3276651649752043	-1.188455851514813	1.222723565141418	-0.26815698965583207	-1.176975122919096
1.689806267212114	-0.24717875452316287	1.3473737874030758	-1.2010711608311393	1.2706037837999338	-0.23268683005344268	-1.1211671299273445
1.778972116850669	-0.24538188605216832	1.365303961475024	-1.2161863220044402	1.3192701444408617	-0.19385183109915252	-1.0637103008070772
1.8664038165942145	-0.2443188872677623	1.3817610592431593	-1.233250681511763	1.3669752157698016	-0.15191011546143487	-1.005276463405992
1.9515283489260773	-0.2425400204293834	1.3974799113343774	-1.2509396708589278	1.4139591756361765	-0.10719564548670577	-0.946055721859376
2.034217736088762	-0.23958591038950383	1.412597222758322	-1.2675584287421662	1.460524182395547	-0.059583288007737975	-0.8863533249940859
2.115158719943394	-0.23547547702933713	1.4279577135999835	-1.2831386011264254	1.50569226540274	-0.008703330696348535	-0.8247895021730235
2.196511922289252	-0.23030648167708462	1.4434364987327102	-1.2978011777797263	1.5485068749086126	0.04711953253378616	-0.7611025756356499
2.277642830209853	-0.22450112830269614	1.458273884738342	-1.3121904800311568	1.5885015373904796	0.1069954009318388	-0.6953671862549899
2.3585353881556643	-0.21914565157445126	1.4713892130296673	-1.3261954104329032	1.6244334120978923	0.17004508243991315	-0.6273838463624604
2.4396381905527647	-0.21530179446181513	1.4840619699514233	-1.3395472158320003	1.655837816045062	0.23562239369445903	-0.5566542866015272
2.5219862046052497	-0.21457512930639935	1.4964371140054296	-1.3525112294156396	1.6831038504242337	0.30160113825250956	-0.48342410245779965
2.606452107180195	-0.21639446771396084	1.508281456654126	-1.3642727283278562	1.7076278721213103	0.36690521486154404	-0.4082542468933802
2.694611395238421	-0.21999628926518394	1.51883926079733	-1.3749329864018427	1.7298299557617682	0.4297245482233297	-0.33075928036585245
2.7867707879218537	-0.22385082834397246	1.5283114217459843	-1.384548779659297	1.7481097785639983	0.4912703056878193	-0.25144865521934173
2.8816290514255583	-0.22873416229174287	1.5371437285693583	-1.394492554512814	1.7624651111323546	0.5506432608533555	-0.16999871052524906
2.9777893761240586	-0.23516155604871491	1.5439226190476032	-1.4036766257550999	1.7731838122901287	0.6071960447405786	-0.08584134021654972
3.0743883803787977	-0.2428036564533071	1.5498355789700071	-1.4132496587621912	1.780728736923667	0.6588343347579887	0.0020638929044479865
3.172151167768258	-0.25067062131250895	1.556556662282064	-1.42363586365239	1.7847826794266133	0.7052443105856095	0.09517310048802166
3.2705048102919285	-0.2587783666664977	1.5635254395092848	-1.4347825556737714	1.7877102410896912	0.7472715943988173	0.19350423976590422
3.368334207944126	-0.26555032782453974	1.5701540631684114	-1.4464004364583156	1.7879562273918002	0.7868838110273153	0.2973995129062895
3.4646595170244345	-0.2693761278886086	1.5766330837554512	-1.458872213099997	1.7836968906131272	0.8243287485466138	0.4072592663308253
3.557934679240956	-0.271010430573758	1.5842155474980337	-1.472553226008875	1.7725251113194531	0.8599840787993049	0.5236062306933701
3.6463478760057924	-0.27124845221590266	1.5926194162885767	-1.4877179524366908	1.756096514083583	0.8949428660991041	0.6473774863235345
3.7300091030664215	-0.2710126397214637	1.6022626715302826	-1.5056972505390893	1.737301775674383	0.928281292738771	0.7793073648889256
3.809333020474712	-0.26925641161651365	1.6125500933508656	-1.5256150708729088	1.7177213344039473	0.9606101797843567	0.9192727208345414
3.8859810329724906	-0.26546604864642276	1.6227538930609977	-1.548432817248384	1.697480322030918	0.9933241647647606	1.0663151905168136
3.9596252414677244	-0.2605594891531106	1.6305460464720665	-1.5734235049594008	1.676647781186996	1.0270764879437402	1.2197376433392488
4.0292383866618255	-0.25619523122066	1.6342951137432826	-1.6004310661302568	1.655704976807248	1.0639768151639175	1.3777966387000775
4.095153900788147	-0.25299174542001035	1.6349175113366647	-1.6288859153457214	1.6334623117625253	1.1038900895823114	1.5394556864064066
4.158013951056985	-0.25230270315382625	1.6333029223093483	-1.658627759742968	1.611228070868335	1.1458762498900616	1.7043539797673366
4.216937992220556	-0.2546904657831098	1.6293839480353194	-1.6895440076113801	1.5917098634744238	1.191549541448832	1.8709963236844374
4.272122178301231	-0.2604977367124366	1.622727116559189	-1.7214355705425297	1.5758085781359865	1.2406164175399301	2.0377113495898724
4.323928065424074	-0.2699291222914962	1.6133895190353236	-1.7536188396214185	1.562547707567821	1.2917746073406502	2.203097529898269
4.372765071347863	-0.2830059393997125	1.6002264455467297	-1.7850392222776406	1.5511951956071701	1.3440886178806297	2.3657439573040753
4.419193550744102	-0.2995582660691222	1.5827740816406393	-1.8158830759433093	1.5404022283323928	1.3959791889461126	2.5241003936882365
4.462808465184463	-0.319873121830487	1.561675644693764	-1.8462117683522061	1.530476147411977	1.445342508461183	2.677972860615176
4.503077703421009	-0.3437014014880643	1.537598094714335	-1.8758598347352808	1.5206904114101776	1.4916196423362926	2.82566981219256
4.540595203493814	-0.36994892070769647	1.5099505622102867	-1.9038718945262803	1.5105215581673384	1.534146466530648	2.966433505210631
4.575807960339526	-0.3982135244163514	1.4782951685747594	-1.9306381180143763	1.5011984058336263	1.571653000886431	3.101072012111023
4.608890896919937	-0.427706435675202	1.4409223640036846	-1.956336801327721	1.4927275197204535	1.604812345239716	3.229306130850218
4.641111068076703	-0.4585889806777438	1.398182446503387	-1.9800875175170731	1.4817941352214847	1.633478548798523	3.351173891038152
4.67264635476811	-0.48997182277665535	1.3495197144753364	-2.0026374313327913	1.46794791295465	1.6578940924353287	3.466142239702644
4.703795444653825	-0.5215358162057988	1.295180982394267	-2.023760130526107	1.450234086246942	1.678774356618179	3.5747334277936913
4.7345452283200595	-0.5530398243450645	1.235502460986172	-2.0447368787171545	1.4284697318325132	1.6973751499608467	3.677156939708676
4.763648290880849	-0.5848404767799189	1.1695147342382541	-2.0656841342046555	1.40380944183041	1.7152710757174867	3.774727763140878
4.791564664158114	-0.6177719381047666	1.0974241079659	-2.0871416643204466	1.3757477217280532	1.7330703736312807	3.86774963680808
4.819460066737218	-0.6519865581693663	1.01943097103216	-2.109369158184495	1.3433284384725122	1.7508886533681198	3.956406040388335
4.847384514495645	-0.6885335752984694	0.9363295437619829	-2.133657981998325	1.3074883496840553	1.7681926486984272	4.041336653130003
4.874386328991749	-0.7270129825548292	0.8487920796148705	-2.1605127861405915	1.2685905727569187	1.785973297128151	4.122277143928953
4.900948393852224	-0.767494730768133	0.758517326716242	-2.189330792560727	1.22551946876483	1.803592222443674	4.199532889393701
4.927370086205225	-0.8098560973564891	0.6655205626910348	-2.220067893143275	1.1803016246100768	1.8195568746528217	4.271509344325827
4.953499592673338	-0.8539945649672043	0.5697828165002409	-2.2515219903290573	1.135292349624748	1.8328038474621575	4.338321434054687
4.980252745373592	-0.9004068400311994	0.4707224292873664	-2.2835369586002585	1.0917377618059714	1.8440699484175478	4.399683795353513
5.007891011265268	-0.9499219329655234	0.36894402339285565	-2.3167036166959014	1.0496634375358878	1.8524300926443438	4.45646210777842
5.037918226565534	-1.0014424650152747	0.26460814417542583	-2.351639649912357	1.0082658174701686	1.8575424746291893	4.50855164439319
5.069414817178692	-1.0546043745702551	0.15758522479742199	-2.3878744517520163	0.9690418100522163	1.859787244034916	4.5554532291947885
5.10060736394442	-1.1093360784227257	0.047084219233926146	-2.424680360948292	0.9331008656990265	1.8579046683868332	4.5977681919122375
5.131273728049999	-1.1649036482159334	-0.06543859401496502	-2.461739464669464	0.9000120186519397	1.8523083210481994	4.6349537989965555
5.16232993915574	-1.2212249117033633	-0.17997979737813227	-2.4983550400142933	0.8690729018572494	1.842927529567909	4.666905384165532
5.192860025119782	-1.2773266177450746	-0.29779469488700994	-2.534786858331907	0.8409734070742246	1.830884655617795	4.693158007407663
5.222008967214333	-1.3324660813566849	-0.41925462627695753	-2.5710453558579074	0.8142684618314543	1.817330314964784	4.715014582655021
5.249693687091785	-1.387154946296834	-0.544293132629702	-2.6083861868048377	0.7871731895669233	1.8027904237477963	4.7330891765794965
5.274291255861266	-1.4410345466416872	-0.6723081136401994	-2.646977647407971	0.7606457772066811	1.7870960439003019	4.747025892875194
5.2953464125370076	-1.4945420379114884	-0.8032999669791517	-2.6860536637754193	0.734950524576964	1.7712924144237645	4.757263165420311
5.313011302320561	-1.5486696853260027	-0.9360309190436474	-2.7255991620023217	0.7098966066041608	1.7559222985451952	4.76275502512597
5.327296642102776	-1.6028548864401733	-1.0698830864425037	-2.7660337784399918	0.6840000196076703	1.7407985326050597	4.76307291300545
5.3384980864295315	-1.6574649377330706	-1.2059069813532426	-2.80723165503137	0.6560447434176025	1.7267955614476458	4.757849825877929
5.345526294881012	-1.7126448498335338	-1.3448514591461929	-2.8493455548290663	0.6251894947568674	1.715118422483741	4.74721667593363
5.349073438098026	-1.7683465436769001	-1.4861275644443164	-2.89222665593971	0.591203639505474	1.7052500142031304	4.731000706379822
5.34881248941933	-1.8250490709497749	-1.628209792075242	-2.935892726025201	0.5551087836882067	1.6943569828188936	4.709539614957407
5.344832850539448	-1.8844619323775489	-1.770419184399171	-2.980512684861049	0.517151191004095	1.6824016454433244	4.683223192467595
5.33853155350379	-1.946305798833927	-1.9123853248849518	-3.024548394408974	0.47804026985577175	1.6691177068043483	4.651637167077626
5.330410493462461	-2.0103588182741445	-2.0535015475724494	-3.0678167528951734	0.43723531491115786	1.6536564431179372	4.61471475512523
5.320648862440038	-2.0761944647825525	-2.19476520922741	-3.110382609605464	0.3930555121643821	1.6364077353389688	4.571609003584835
5.309155577646409	-2.143264505736949	-2.336521964015103	-3.151429344851119	0.34549194134018035	1.6168982627623738	4.523347855587576
5.296071489562675	-2.211715788865797	-2.4779029230106655	-3.1895000221098773	0.2944343263614588	1.5940792472502896	4.469430012421162
5.281898368287105	-2.281148054664932	-2.617041684302289	-3.225207862012721	0.24098269759311247	1.5691332688398412	4.409653368035331
5.2673287297909885	-2.3502019667611167	-2.753151655131952	-3.258027459418659	0.18720072022843492	1.5394305073874164	4.3438166155752285
5.252244160964288	-2.418169881959582	-2.886560160030567	-3.2888280759422086	0.1332759680027365	1.5054264003633775	4.272390327489927
5.237541513151385	-2.484622721564723	-3.018099947751543	-3.317373295091028	0.0784866084951099	1.4687787494328852	4.194520854663536
5.22405098885146	-2.548480848801214	-3.147688130781295	-3.342753794325115	0.023703816167783016	1.4295994853151268	4.110288265965189
5.211478259772014	-2.60901232715068	-3.2748376570740927	-3.3646059714729986	-0.031431220099263885	1.3883006360222754	4.020093587953829
5.199587976358473	-2.6662447068415145	-3.4002089660317356	-3.3836229801966344	-0.08716944577218905	1.3455827385750996	3.9236927986001766
5.188608657622585	-2.720037782040537	-3.522250958445576	-3.3993491488242484	-0.14293323965072588	1.3016956481010096	3.822033978810677
5.177807151195453	-2.770466208857318	-3.6398432271286634	-3.411728807071754	-0.19731046228030966	1.2571047811352827	3.7155218569499735
5.1667692941975485	-2.817583966261594	-3.753609197700992	-3.4225385751803876	-0.24865120023708376	1.2128203959416592	3.60488684154734
5.155495385122107	-2.861182007552873	-3.862951495781138	-3.431682497787742	-0.2955907498300774	1.1680891982061106	3.4916049614482874
5.144173635475827	-2.9029139977753324	-3.9670470084467504	-3.4386756231196514	-0.3384168675786678	1.1241151040933324	3.3769994148531874
5.13075235003373	-2.9432843358138223	-4.066408767533308	-3.443693649192741	-0.3771118050659711	1.081993823710133	3.261509392313701
5.115809397880687	-2.982914555286952	-4.159652398712377	-3.446898356356137	-0.4114005852934689	1.0411635466219655	3.1459988828101997
5.09852677287363	-3.021773392572432	-4.246699444232933	-3.4489223587165325	-0.44088677491068884	1.0011608498861169	3.0304340788990225
5.078263112447795	-3.0606321491799897	-4.3283158702204	-3.4499486284510845	-0.46379883708083697	0.9630833131769895	2.916098430815172
5.055261090737922	-3.099110226465035	-4.40413720443836	-3.4505228715520704	-0.4798125137050974	0.9260443185940636	2.8036364461846013
5.028735685533654	-3.136900044225603	-4.473787695522055	-3.4500877328651156	-0.48949288311367284	0.8888442842349973	2.692428876152598
5.000136403322498	-3.1745323742409557	-4.536380908375868	-3.448557146272753	-0.49408578098717465	0.8512567378006484	2.58194236153077
4.970414252381086	-3.211194065000426	-4.592161928620184	-3.4446871874587863	-0.494731181694565	0.8137254350807618	2.472906460578807
4.938895783582455	-3.2469482316997054	-4.642144198379687	-3.439149777315535	-0.4925289799160325	0.7765151143539442	2.365645660404204
4.905779122680389	-3.2811922512091165	-4.686916883759812	-3.4320707281391707	-0.4882567746506875	0.7403374056473758	2.2602607294204677
4.873075612661357	-3.314437923330901	-4.726365090328623	-3.4225638318617833	-0.48255589718739195	0.7042335040972191	2.1563085633887233
4.840221359665225	-3.3457829704669364	-4.761501492760495	-3.4103707420166547	-0.4750503249145989	0.6691823142349187	2.0541726282318145
4.807429258751324	-3.3754367187267316	-4.792278291920819	-3.3959924602152523	-0.4661110580920746	0.6351909082997454	1.9549423915794615
4.775089122280575	-3.4029839402732724	-4.818444353433791	-3.3805148073956786	-0.4571229889552836	0.6017106002232019	1.857763489103679
4.7432921480651515	-3.428786558502984	-4.838992110973356	-3.362761742204708	-0.449485183633225	0.569142493561608	1.7637689768337932
4.712445809394881	-3.452631208923384	-4.855826584597737	-3.343226888890953	-0.44171317909550356	0.5385576540324517	1.6727442986689063
4.681394924687972	-3.475520078809196	-4.869697681832904	-3.322341472581801	-0.4336334910606883	0.509210210828202	1.5854066310792263
4.6493789963891725	-3.497218656047536	-4.880376272256847	-3.3001969925352177	-0.42632946342626815	0.4807861805997175	1.5011227501539042
4.617929814660562	-3.517314596634647	-4.887031793092492	-3.276855589070339	-0.42072090803155693	0.45341028359395036	1.419159687797296
4.5865449672822765	-3.5357650760652053	-4.890990024323524	-3.252668320301024	-0.416249140756165	0.4267617941862815	1.3394549673481992
4.554492705759742	-3.552283783653077	-4.891756882005129	-3.228600239724671	-0.4122678957118749	0.40220005370273715	1.2627017383738968
4.522700895751439	-3.568220724498261	-4.889737775604892	-3.2049047726015587	-0.4085605385224695	0.37873554869362147	1.1884100661128858
4.4908132163337084	-3.5823708968670593	-4.885381053577948	-3.180666609767584	-0.4048929316711673	0.35697101818139754	1.1160833999723216
4.458984342713194	-3.595549504534118	-4.8787339453543215	-3.155673666926487	-0.40059475156316854	0.33574113296771063	1.0454547561251664
4.427367801937509	-3.6076875209845927	-4.8709039118808315	-3.1300864131473602	-0.3944696979104303	0.31589504013539804	0.9764446732130504
4.395625392863397	-3.6184168278581414	-4.8616571517006015	-3.104208238873018	-0.3877179638407294	0.2975977722797529	0.9094146489449342
4.3638593355491695	-3.6266632816739723	-4.851912153590444	-3.0775717848382405	-0.38057931681998286	0.28209677033410957	0.8443499283998959
4.332167803949758	-3.6336547560434727	-4.842737160059237	-3.050311435230417	-0.3709724434614676	0.26845854218777904	0.782140173957938
4.300126897185016	-3.6391193069608296	-4.833730722552652	-3.022389174769505	-0.3583791576501171	0.25708491133652206	0.7221512901876839
4.267847164270736	-3.6428681877496465	-4.824550655052869	-2.993824241502409	-0.34244207814689964	0.24652094104327404	0.6643094101350965
4.2354438921499415	-3.645481332988064	-4.815387118822257	-2.963758610239067	-0.3242584974917842	0.2353260672713982	0.6087499556248516
4.202981050521576	-3.6469656418900014	-4.806528217893607	-2.932556639390067	-0.30429431659496203	0.22577814893199782	0.5555294899721925
4.1714474076608	-3.6480541588356377	-4.7977764520569535	-2.9007848654267625	-0.28269279369300654	0.21731312199262234	0.5042963332197048
4.140271072071798	-3.6480615619138415	-4.7892710720491545	-2.868458307029936	-0.25895618413613714	0.21003468487570134	0.4557683550501268
4.109631209484557	-3.6462414032538955	-4.780904472585503	-2.835369059997811	-0.23389744246123553	0.20369229315346937	0.4094435180338305
4.079119600716864	-3.6442362846950678	-4.772088823730595	-2.8012439770935247	-0.20822236968471264	0.198279239904933	0.365627860179512
4.0493439321515305	-3.642122831655353	-4.762455869091601	-2.766679327248489	-0.18244862325677222	0.19374758299692574	0.3240001177536037
4.020542499120897	-3.638663601431434	-4.751833159423381	-2.7312860243366828	-0.15782437340949546	0.1901601612791999	0.28496162667960423
3.992088921518053	-3.634826102702357	-4.740531897679788	-2.694593500383436	-0.13488800876507415	0.18684329268774777	0.2484205887039944
3.9644225204051935	-3.6313098619697173	-4.728229333404949	-2.656749158522386	-0.11484700705103876	0.18589518401913066	0.21476658169282156
3.937077862615612	-3.6272857106512313	-4.714458412583606	-2.6178745218191306	-0.09611867842693932	0.18624506835726942	0.1832603105862963
3.9098486239102774	-3.6226332293554404	-4.699278823287459	-2.5780129287905664	-0.07789385769476766	0.18697803149359754	0.154665925294595
3.881853551329286	-3.617854511881752	-4.682762441223403	-2.5374984266147753	-0.060235955929763496	0.18890419587222337	0.129045689156314
3.8541709019192836	-3.6132030420981915	-4.6652479374222455	-2.4959288548524934	-0.04423757922285939	0.19195227704431808	0.10666323687246773
3.8263785145730007	-3.6095136215523325	-4.646446377887882	-2.454245781269475	-0.029177975436364093	0.19599617813862458	0.08744285529121085
3.7997061686489055	-3.606103964947292	-4.626655378579078	-2.411589219856734	-0.01281315400316571	0.20065077295282666	0.07097399819593586
3.77369103323131	-3.6023697265594743	-4.605665485428345	-2.368272365772244	0.004967642603352872	0.2057795192350344	0.056678108436261004
3.7486919766366484	-3.5984914535424872	-4.583676218388802	-2.32415613427054	0.02400389647337763	0.21200553052872745	0.043580177622151994
3.725281358976554	-3.593962454937821	-4.561186172235815	-2.278460431409061	0.04454772861248424	0.2189031078225973	0.03279132757139974
3.702880773919516	-3.5883405326875994	-4.538611855909073	-2.2317800802024426	0.06633600148772756	0.22572546753798975	0.023611153036588103
3.68238831415117	-3.582519772085994	-4.516380603972979	-2.184088085102537	0.0889222280090854	0.23250074251408603	0.015811315018108674
3.662542021282036	-3.5761238818834107	-4.493844844733712	-2.134819529075219	0.1114716267983137	0.2397048025336359	0.008249776741259582
3.6439423989933495	-3.5685929557756495	-4.471645790623355	-2.083791837130796	0.13425562041535097	0.24599019749066053	0.0013092035090428167
3.6263352822038404	-3.5601152460086483	-4.449519780256399	-2.0316313075971526	0.15691711732859845	0.25216003291351474	-0.005879693749708523
3.609429260302504	-3.550579375372139	-4.42710729925895	-1.977316901848012	0.18053069711897526	0.25837038802437157	-0.012853695642751115
3.593366692734893	-3.5398162658207335	-4.40429228832393	-1.9220882296038018	0.20478637914492087	0.26412287274173596	-0.019771348023342294
3.5778766654990855	-3.528678629969351	-4.382164767232192	-1.8659822038771452	0.230503207590455	0.2693908726036808	-0.025331945104042207
3.5618044592435223	-3.517669497596609	-4.359505070423178	-1.8091665513326272	0.2585057696560113	0.27411665189292767	-0.029536986145025416
3.5455938845614416	-3.507176061234323	-4.336283870035761	-1.7521275172563828	0.2893293462541629	0.2788954244292056	-0.03321680629963179
3.5288416651211816	-3.4969802325846975	-4.312724490904368	-1.694608194781741	0.3231712639962755	0.282866733142484	-0.03680167404406736
3.5120304088354515	-3.4865776685870613	-4.288524705226581	-1.6367966696041278	0.3600240867767139	0.28760281868305626	-0.039679141098304456
3.4951998740395855	-3.4774754440573665	-4.263861638983231	-1.578296953452802	0.3998955782737387	0.2916945338466119	-0.04179367868114039
3.4785428191902557	-3.469895747773107	-4.238312870265962	-1.5193104962308397	0.44244872644349914	0.2966314566595307	-0.043003121151534936
3.4621294194615815	-3.4632754289488306	-4.211281925903783	-1.4600848683052596	0.48782972105419103	0.3013510643164223	-0.04319876302487805
3.4457803026904883	-3.458032391754559	-4.183875102545722	-1.4014461296644118	0.535118519236307	0.3061790305965657	-0.04377709651704103
3.4293476998230665	-3.4539516230323577	-4.156160135345409	-1.3436340854678954	0.5819981472105837	0.3116448529827384	-0.04462661535946772
3.4129747453208776	-3.4501465731787975	-4.127410185559805	-1.2867205086127937	0.628141201217212	0.31721326806995515	-0.04551559867044148
3.3977083773880685	-3.447086632963607	-4.09873381795796	-1.2313485080678763	0.6731913322844223	0.3230947681045943	-0.04677753946528687
3.3827026013863946	-3.444570400872229	-4.0706176343887055	-1.177404225760523	0.7175971656495012	0.3295579989437977	-0.04767803676373194
3.368613037169062	-3.442592436171318	-4.042372248933218	-1.124691554966355	0.7616543920255425	0.335787716709227	-0.04744487769857273
3.355339257168849	-3.4411115510043655	-4.0144590395162	-1.0721149878808909	0.8050202067194971	0.34122783580174826	-0.04722339379374087
3.3424898386862067	-3.4383443962741516	-3.9871606755418076	-1.0207655427890965	0.8465769856830266	0.34671569126488344	-0.045608896484100284
3.3303591413112947	-3.435175957158367	-3.9595687942437365	-0.9717588888042098	0.8859579291046177	0.35155614709789024	-0.04332669521083118
3.318634955984089	-3.431236266536696	-3.9325811861585276	-0.9240961939162173	0.9229091718555247	0.35684034668135933	-0.04027985607913422
3.307405430349982	-3.4261362246332845	-3.9053920118277254	-0.8775432486318381	0.9570672014349325	0.3628986867891309	-0.0357086480696387
3.2971550809198145	-3.4204028659407717	-3.877734719339913	-0.8315333229898493	0.9905996622840212	0.3688828641523004	-0.02987391782055658
3.2882047070909457	-3.414334786528593	-3.850008244902333	-0.7859193245327538	1.0245677196364453	0.3742544851635471	-0.022827563141107975
3.281119397607938	-3.4067248602632114	-3.821038620966835	-0.7402162510110204	1.057618570322552	0.37984715168256966	-0.015116402438203613
3.2759652878964833	-3.397980644012525	-3.790361842575821	-0.6952893928228108	1.0885987766720626	0.38451231756999665	-0.0059657567769439285
3.272836264413091	-3.3893923800127386	-3.7599533324258987	-0.6505969717971479	1.117203380058471	0.390175624372076	0.0044413107888054
3.2708161028349916	-3.3814802431253232	-3.7289221502078047	-0.6076369241610656	1.1444616389142934	0.3975658623130587	0.015876422091680942
3.271182058470645	-3.3749028082775303	-3.6966536212770706	-0.5660076082937239	1.1709358723774217	0.40643592589212396	0.027807862860914537
3.2728954472349954	-3.3677490323448103	-3.6645455311571404	-0.5238751830885784	1.1964210045436023	0.41668526128140126	0.040391344327585746
3.2755835134013114	-3.3611633685991364	-3.6320384800981613	-0.48274920244242187	1.2201883393187536	0.4287909134761502	0.053430235789362734
3.2797256628965887	-3.3552937859376804	-3.5988626226102047	-0.4432107719504232	1.2413508692282629	0.4416953481146091	0.0669173323068204
3.285097260927245	-3.3497457726452238	-3.5658027047106566	-0.4049641299655515	1.260547446963446	0.4553324122173084	0.08087199849517718
3.2905758802424505	-3.3447899747519543	-3.5325755705325346	-0.3682928331118907	1.277695834855151	0.46977319833009157	0.09436712575096512
3.2954564900872865	-3.3416622677448955	-3.4997928234253886	-0.3340851713806178	1.295346343869555	0.485132573754779	0.10807214175466184
3.3004666501581603	-3.3389340202698787	-3.4681176281673625	-0.3023385128336645	1.3146518563973157	0.5023318521804643	0.12113681373799726
3.3056993719498773	-3.3352077189127627	-3.4363180153582715	-0.27380879389700497	1.3353243185663446	0.519926775180227	0.13309679501027402
3.3111143087612986	-3.3300825162001515	-3.4055887694140115	-0.2480215268630565	1.3558559693357848	0.5379125130626708	0.14541402713412246
3.315400428159133	-3.323257236822942	-3.3757160683391283	-0.22505953250885996	1.3761863366811842	0.5563240715059607	0.15666234153963313
3.3197567789328892	-3.3156270805943007	-3.346794713798364	-0.20579847244511335	1.3958704149439323	0.5741508166329937	0.16765867805530088
3.3232520676312554	-3.3073609715063568	-3.3178196318853534	-0.1897197645372847	1.41674379979989	0.5914148503075043	0.1783033774062406
3.3266925532712	-3.297976233700904	-3.2901121994744664	-0.17575908490443518	1.439638170220685	0.6089384370633412	0.1879684258497855
3.3284192155737884	-3.2872368228468716	-3.2632633817502406	-0.1651372170339066	1.4624955183278912	0.6267611830258081	0.1974511842240372
3.3291305770173416	-3.276056783748025	-3.2372995472549397	-0.1575177065406399	1.4851713838633198	0.6449431755426384	0.20699384211609342
3.328850973792143	-3.264529663755174	-3.2119010848153446	-0.15174908690252514	1.505878481924433	0.6626403198022238	0.2171167847753203
3.3269671837876045	-3.25409147249992	-3.186885828100065	-0.1476781955939997	1.5238322812892036	0.6807121627314383	0.22767989481555548
3.3234323291174404	-3.245270209429278	-3.1612410712981243	-0.14510256709907615	1.5405819081399508	0.6996865355045409	0.23824505510684027
3.3188441776081246	-3.2372415216585786	-3.1345062205654117	-0.1441555196867863	1.556580861386642	0.7201695698738373	0.2488888541024364
3.3138454416219925	-3.2298866314311057	-3.108509157044306	-0.14527245316037457	1.573117024191341	0.7405725607862355	0.26061199698008863
3.307574547208576	-3.2233741194267513	-3.082389348299493	-0.14837046000739518	1.5911950234717371	0.7628913234518752	0.27283118543273954
3.3012343570387896	-3.217223854609159	-3.0558286977203397	-0.15279930922502905	1.6101011717323037	0.7858885578402046	0.2862340923581721
3.29400944252867	-3.2120162192609087	-3.0291869295619227	-0.15881358970550868	1.628456936520372	0.8097519822677475	0.30060579407094323
3.287131338570559	-3.2076150558110554	-3.0017927720180055	-0.16555550340831876	1.6464669237166332	0.8343386456609587	0.3156737506400381
3.280745833364163	-3.20302513764355	-2.972961076290774	-0.17270804445891538	1.6641173136567537	0.8603681829624772	0.3309363492611719
3.2755586916491755	-3.1970055046199826	-2.944231934516872	-0.18144231041546044	1.6816164002456544	0.888415747667641	0.3463673981067672
3.271757615556346	-3.1889733437887404	-2.9154695951230103	-0.1911671081385113	1.6985671482239628	0.9176110778358869	0.3622443790980081
3.26936119396915	-3.1798812792190256	-2.886459567545412	-0.20142491114999322	1.7147214727049938	0.9478102301543785	0.37891406349185053
3.2667453621330886	-3.1706651583729473	-2.858199040764944	-0.2129143029770152	1.7295828456291857	0.9777382925396945	0.39629564455593846
3.2642714866420213	-3.160623324852442	-2.8293102911364922	-0.2265366867413478	1.7426610173809383	1.0096795178909033	0.41417314224939406
3.2620789164666335	-3.1496142376998995	-2.800102436502925	-0.24081784886017482	1.7530682054949789	1.0426043363104003	0.43243004392015827
3.2600309986500013	-3.137418072390073	-2.7726930809523544	-0.2554585781736113	1.76039440899222	1.0772335760534077	0.4507426232845163
3.257862140710095	-3.1228554288750856	-2.7459306988973387	-0.2711025345406616	1.7668011593954784	1.112885194924838	0.46967649030672154
3.2551850186581075	-3.107441675106724	-2.719642466437845	-0.2866788822924314	1.7736809613848799	1.1500006563893361	0.4901168506030038
3.2521711309147623	-3.0919635645446557	-2.694885952829565	-0.30152418170826617	1.7801714448031847	1.1885988411482413	0.5117911176645302
3.248475264361884	-3.0774033416227864	-2.670215781399605	-0.31505495171172276	1.7870872059530265	1.2280665239378967	0.534518242573699
3.243425409572773	-3.0640927032559158	-2.6452084320061826	-0.328015759613361	1.7947308592694076	1.2680629720111212	0.5574053892841252
3.2370646694716476	-3.051500329411291	-2.620815288913615	-0.3410075816698116	1.8022075609806454	1.3103694476003505	0.5803032890048122
3.229988563841713	-3.038732534803163	-2.5962089975425666	-0.3544469138787228	1.8107404075863212	1.354251698819856	0.6035209759958846
3.2222430612419712	-3.0280045865443856	-2.571584705437378	-0.3667359480788206	1.8208342619808922	1.398588001951728	0.6267894508144545
3.2137777859858216	-3.0192317247252873	-2.547780575273956	-0.37847329070392316	1.8331435541691987	1.4432917009507196	0.6507498860087331
3.2046920230605287	-3.012525444892706	-2.5233706574965664	-0.3903333081354367	1.8481047428919057	1.4890898024495616	0.6751230706699132
3.194801817429087	-3.0088057874919647	-2.498286300789266	-0.40193706718074146	1.864862462752064	1.5349294440491708	0.7002262957237068
3.1840126139409892	-3.0068037811736184	-2.473625597095739	-0.41457867933499687	1.881861129425475	1.5812002489807344	0.7250995438935267
3.1720226132592537	-3.006362421018111	-2.448983491667785	-0.4287647429803044	1.898554091595973	1.6275642220675752	0.7491663970955309
3.1589888086200637	-3.0078126004764427	-2.425001104397252	-0.44496521603923644	1.914389137032827	1.6748464787741029	0.7725038508684353
3.1456530816301194	-3.011010901238208	-2.402369952639343	-0.4620909227524092	1.9300741935483625	1.7231392931431997	0.7959380648498958
3.1318175503718044	-3.015166609495864	-2.380066630428507	-0.4799069488218704	1.9460779588195694	1.7709836699968615	0.8188782942569919
3.1179234968689173	-3.0195480408591866	-2.3586347447349065	-0.49705145647482973	1.9598736203975666	1.8184716692333964	0.8415444845828915
3.1034074936040477	-3.0229126563389537	-2.3389904849390346	-0.5130069489925086	1.971250392091844	1.8647943886830949	0.863420055180452
3.089066942652993	-3.0257184894077374	-2.3197854092354757	-0.5284211115854017	1.9810919469950072	1.9096630931408243	0.8836893113257389
3.0749654171233076	-3.0283938292570705	-2.3015083449611993	-0.542703466569025	1.9900013911757128	1.952978738605504	0.9027947793319239
3.061142603724995	-3.031123538954854	-2.2847336032467296	-0.555822533291484	1.9982446101724551	1.9957015702957197	0.9209048973759876
3.0486952510090584	-3.0338371167710485	-2.2689051108060267	-0.5672776422887685	2.0063818889971596	2.0375584072324253	0.9386070430724446
3.0383516260394305	-3.036125350104186	-2.254322234154677	-0.5771225762239863	2.0144944333151047	2.0789131285218656	0.9568727676173864
3.0290566747809073	-3.037539549657424	-2.240631268823666	-0.5849299475991371	2.022505038116361	2.118115520763952	0.9750370329550432
3.0214179029527846	-3.0383620053406206	-2.22745849513225	-0.5908073379884161	2.030095365777039	2.155423460196658	0.9931065533778928
3.0156654558455354	-3.0395519912695224	-2.215130716051849	-0.594445765090086	2.036988327381566	2.191146931265608	1.0119659861170172
3.01178319160461	-3.043174927761324	-2.2036666455596543	-0.5961962476870033	2.044364481310654	2.226169854311166	1.0299348214424422
3.0112049871739575	-3.0483930814899725	-2.1923726693510845	-0.5966292417986875	2.0517906295996027	2.260598276162761	1.0487453110325726
3.012867965839841	-3.054909627544582	-2.181619873121092	-0.5955938241524678	2.0589527338540594	2.2950515601123405	1.0683425889173261
3.016508429892335	-3.061925136455669	-2.172142642905686	-0.593665456627621	2.0654155877711924	2.3286783156182165	1.088591020535
3.0222444018209638	-3.068879355763499	-2.1635030120212018	-0.5902307973001152	2.0717952147203484	2.361461343903513	1.1093746687850625
3.0292907194337597	-3.0765490751342255	-2.1549816919080604	-0.5851629377281182	2.078574617221835	2.393650927472043	1.1298620093422573
3.037352388350587	-3.085008506605749	-2.146810297961893	-0.5786410749427897	2.085717982261783	2.4249015961729152	1.1499716028221907
3.047044981990165	-3.0935823527568513	-2.13920350376014	-0.5713192826307442	2.094251804392875	2.4562328442938024	1.1704963405507423
3.057787566045764	-3.1017720379003824	-2.1323228972115458	-0.563534453192119	2.104255904217519	2.48753290452223	1.1907786534799305
3.0688645524144964	-3.1087107330299633	-2.1275462125456857	-0.5558372478375874	2.1149979949711306	2.517965242671353	1.2108700738851248
3.080492015943906	-3.1140392446641143	-2.1242895183298005	-0.5476371169788677	2.126588532349744	2.547196824948657	1.2314390470832586
3.091662532428308	-3.1185582650571644	-2.1211909730358505	-0.5394596554484822	2.139359324965111	2.5770931399665336	1.252048297592802
3.103122810679079	-3.1226197089588106	-2.118922911878468	-0.5305512342866906	2.1528759517350013	2.6074636453476088	1.2725772970382252
3.1152210000657448	-3.126119625330419	-2.1171551828674104	-0.5211670655776574	2.166371491922752	2.637992978703346	1.2923110096821246
3.1283436413616457	-3.1289651488278656	-2.1151824867104647	-0.5117780733682117	2.1792545866848974	2.668273662281502	1.3116295286405673
3.1412210904773974	-3.1316674116566348	-2.1139845454105157	-0.5024317362628313	2.1910164149488383	2.699580214412196	1.3311077758616146
3.154059334270826	-3.1335627555017593	-2.1133680515981927	-0.49301416497270983	2.2021316310002796	2.7304950100952716	1.3499546864880656
3.1664098794868147	-3.1359576482331404	-2.1124791472712525	-0.48295761901160605	2.211676514444704	2.760108537695586	1.3680521759194249
3.1778407888264883	-3.1394255371116	-2.111683326178396	-0.47220115587514117	2.2202579571275503	2.7891558600482584	1.3865227737622245
3.189137620472683	-3.1441926046726083	-2.110298852251007	-0.46028363626637697	2.2281078888990105	2.8184355916749486	1.405086000566636
3.2008535000614438	-3.149232925147239	-2.1080673736285997	-0.4471723917895972	2.2359327154188247	2.8478001260479675	1.4235644454709546
3.2135480026038437	-3.154420362808904	-2.1061535697289835	-0.4319011525366737	2.243340740014938	2.8754628022882396	1.441657277110371
3.2263183871946026	-3.158967569258762	-2.103927859468506	-0.4156367809341473	2.25061685374716	2.901544089134351	1.4597745124532446
3.239304023343745	-3.1646941960443966	-2.1005829269139507	-0.39827835210280227	2.2583602416653887	2.9267183403008463	1.478301507647728
3.25228333494787	-3.1719435075647664	-2.096974674497776	-0.37942839164124187	2.266059956931779	2.9509745388903474	1.4968194548141625
3.26704092821493	-3.179297131719981	-2.0930644069835083	-0.3589834078146361	2.273443040044076	2.972696839522051	1.514279540937961
3.282829961507325	-3.1871930133127053	-2.0879644359952927	-0.33759549261192073	2.2810058458947813	2.9938089438449773	1.5318029402331594
3.2998968909765805	-3.194319483843197	-2.0818647280576905	-0.3151864020067148	2.2888424249079464	3.015217207262255	1.5493435318300768
3.3186926158573655	-3.199670972504233	-2.0745360919171287	-0.2918970205413622	2.2963239779403852	3.0361502795550543	1.5672964318595983
3.339194962411561	-3.2028025633891595	-2.0648049811062474	-0.2680292666755013	2.3035479523769458	3.0562358036100084	1.5853626558699134
3.360610363210185	-3.205218474169342	-2.05346909396327	-0.24373389916727706	2.309857591341017	3.075447682880243	1.6037662999663067
3.382484447600877	-3.2066657376423415	-2.040389977714532	-0.21943369664447687	2.3153090368266174	3.094976880105921	1.621905283686411
3.4049393516188897	-3.2069892963420656	-2.0248240329429645	-0.1943368050827775	2.3200912997222023	3.115003260606124	1.639406024757478
3.428303261449523	-3.204892150665696	-2.007474528580343	-0.16773235859707142	2.324266762272333	3.1353107411235808	1.6567877205236021
3.45225174260893	-3.2009185048244255	-1.9884589758947906	-0.1402331864657854	2.328193766674574	3.1563204274299124	1.6735172624761736
3.476709973062991	-3.1956238389088587	-1.9671637224991159	-0.11213628013783569	2.333271341226706	3.1779272977664155	1.6903865579816255
3.501430653647902	-3.188991714566007	-1.9441101513750965	-0.08288938793984985	2.339139947554124	3.199486676453515	1.7078116941739108
3.5257658448575135	-3.180791903817289	-1.9194495681127224	-0.052242375853605603	2.3470582668130633	3.2208256413994256	1.7254647288270708
3.549330986085362	-3.172292257920195	-1.8930326065761973	-0.019956017638982505	2.356578331903854	3.242593434069025	1.7417790932307866
3.57220377901618	-3.1634714155775323	-1.864945305675982	0.013672195773990398	2.3677069468293213	3.2645054716701623	1.757899309915634
3.595155951713142	-3.153643386541155	-1.8344710118462326	0.04854496597221489	2.3820632632057417	3.2877421339874644	1.7733221018113359
3.616910901416101	-3.1432918951256563	-1.801322911275837	0.08342501769065667	2.399242772191752	3.312139228720392	1.7888028070049824
3.637960085550971	-3.1330325053641697	-1.766291391610791	0.11865037644190816	2.418795125652723	3.338144129118686	1.8056379730624352
3.657434982535821	-3.122011620947615	-1.7293288235123268	0.15370308247288328	2.440236446951343	3.3647882161455853	1.8230277781852484
3.67652944901282	-3.1101512082349183	-1.6902844669214254	0.18866323349121505	2.464326071832351	3.3930098005533416	1.8410667057551076
3.6935991969006943	-3.09708823454582	-1.6492044714006	0.22385802445045028	2.4895985469956257	3.4224764321138545	1.8595531796160902
3.7091944127895564	-3.0834162987290927	-1.6061414468502742	0.2593188305193235	2.516639897762371	3.4534536923997927	1.8780202874570662
3.7245162939373784	-3.069359413055647	-1.5607714525579999	0.29459084054556506	2.543721729824362	3.4865145314129538	1.8970731708558946
3.738640618688823	-3.054694086736965	-1.5126001658387307	0.3293314077786698	2.570787388692271	3.520051198166337	1.9173081621730739
3.7505353021051118	-3.0396644665217734	-1.4627523892055796	0.3638990766025526	2.5989587274826644	3.554975862719579	1.9381313421559352
3.760576366261562	-3.0234310135547346	-1.411417526366447	0.39807158246975954	2.627505645365868	3.5906804243030104	1.9606996606325209
3.769673406864827	-3.006707227055026	-1.3582985675090316	0.43319434431039705	2.657156823346546	3.6267994065467657	1.9846072588119374
3.777658050103217	-2.988972182926162	-1.3031246422695497	0.46965060904308464	2.68832373289284	3.6627111085947615	2.0083890165309284
3.7853915978968034	-2.970845566128696	-1.2462001317417564	0.5066572089072262	2.721331127704432	3.698830971198384	2.0324748590962414
3.792063679739303	-2.9524775086797144	-1.1869860083624193	0.5438811897576444	2.754885568439994	3.7342168184118307	2.0576723277162916
3.79870115419357	-2.9338789768529208	-1.1253274481418338	0.5810887920458114	2.7900033810077516	3.7697622313410406	2.0836640766242214
3.805575989516287	-2.9139575259084283	-1.0614214729119775	0.6176839096572194	2.826238509163201	3.804966899630455	2.1106204532713195
3.8122500802487402	-2.8927572897973377	-0.995415827597901	0.6540172939379337	2.8634578729370004	3.8393314197615744	2.1379320646225577
3.820085705483885	-2.8707815705171345	-0.9279378611759849	0.6899303790500086	2.9018259894461687	3.8737768754265054	2.165904558250351
3.8306404215005534	-2.8482015612658107	-0.8585868935395026	0.7259261479648231	2.9401655917385408	3.9076455292305643	2.1945246854222846
3.842564239286427	-2.8248317966575285	-0.7870552794125732	0.7617240958182286	2.978218846108902	3.9401762970278607	2.2232530886046353
3.8563971979692893	-2.800668098092177	-0.7140436332372401	0.7976168125917632	3.0145876823028113	3.9705446622764984	2.252124715108542
3.8717985845070526	-2.775966190970602	-0.6395286031784597	0.8320923356211772	3.0489366360030337	3.9988903676144503	2.2811648086999794
3.887840868118518	-2.7505371131909198	-0.563512195471976	0.866171286556163	3.081614707371913	4.025896868927759	2.310840022522968
3.9041795751353825	-2.724038666488547	-0.48658032898242154	0.9003042116374617	3.1133138482773566	4.051376868874392	2.3400513191161645
3.9221906751787166	-2.6964933139735634	-0.4097491736031436	0.9343264542243821	3.1437614172768096	4.075521309925004	2.369286468968964
3.9412382418035574	-2.668428549327279	-0.33337262016303304	0.969036984732677	3.172544010039604	4.099086647676631	2.398956977869401
3.961568659828298	-2.6399262226665097	-0.25722768977069166	1.0047816538079841	3.1995874148035077	4.122031263534982	2.428728847158649
3.9827984166193064	-2.610609699439142	-0.18086489078405837	1.0410437073442367	3.2249540194876896	4.143877247188965	2.4581190020906574
4.003812674023273	-2.579813665529927	-0.10416914256523636	1.0768155184036845	3.249475139815585	4.16483304386478	2.4873658551326763
4.024501942322422	-2.5485503929916207	-0.027902978825955674	1.1128492158804097	3.2738423386383055	4.18536930551888	2.516556430748068
4.044669680122072	-2.5165260469848376	0.04827501078587032	1.1481078035482895	3.299340725647018	4.206669408992115	2.546646438706115
4.064754120029314	-2.483863695240705	0.12378127889486645	1.183049003242687	3.3258600087309054	4.22895422551982	2.5776659655420366
4.084926704363134	-2.4497345380208913	0.1991751045211621	1.2182291929393974	3.3526247676761165	4.2527214234598105	2.608985626856148
4.1054401136628655	-2.414846794061163	0.27449945263123604	1.253697986263239	3.379487419285412	4.277171647691641	2.641302906082663
4.124974443095366	-2.3793780532434163	0.3501266297460009	1.2894903441486372	3.4061507692118633	4.302098961384074	2.6744897624705826
4.14338954256922	-2.34288702467995	0.4258990576057182	1.3248125120183034	3.4326334203355686	4.326283941030977	2.707187578994535
4.160354893301234	-2.3055915001546596	0.500776753315263	1.3594803366157255	3.459774585305609	4.348637121720488	2.7410235497230233
4.17677370617812	-2.267568384454162	0.574722264695844	1.3946701746951276	3.487701620761057	4.369810627779081	2.775067603389399
4.193106271235647	-2.2293430673436214	0.646480240865273	1.431433655518581	3.516718335038304	4.389989316045657	2.8093172175926933
4.2099298332098805	-2.1904471104239662	0.7166577297171045	1.4687104032507285	3.5468008198147407	4.408758097684316	2.8439262797247316
4.227433878130575	-2.1501143032342274	0.7847092508415932	1.5072536238674061	3.5775904347433385	4.425967116445892	2.8779804015765493
4.245172771388434	-2.1092096623454766	0.8507618318165904	1.547101719614292	3.60955853496286	4.441109835593845	2.911915692187126
4.262286369415733	-2.0685539234912764	0.9147801560064606	1.587170407605783	3.642086305001943	4.453566935734531	2.946265435173391
4.279717265507968	-2.0270214758376754	0.9768548342877209	1.6279788892300415	3.6747804969008637	4.465458779415194	2.9816292756609863
4.297861011932409	-1.9846120988205993	1.036967406752963	1.669099587854063	3.707351990560511	4.476831137422569	3.0178837982924107
4.317022160419957	-1.941743864751071	1.0959809208049869	1.7111956385988782	3.740133270451089	4.488556419612249	3.0556029967082545
4.337348780999425	-1.8989323233412725	1.1539176661102228	1.7536505005258998	3.7732388343350687	4.501243482963106	3.0939596389350763
4.357994028701189	-1.8551058346065938	1.2099765023142695	1.795498834089028	3.808554449015031	4.513993010905518	3.1334472239205393
4.3789944789761295	-1.8109832941149582	1.2645354938564655	1.8361372397407656	3.846192336664561	4.526778820339781	3.1736900416089333
4.399616258706162	-1.7665272593276118	1.3175472653785412	1.8763314756009317	3.8848935837597454	4.539152262928309	3.215014974536763
4.420538587171052	-1.7221795287717543	1.3697776733369196	1.916089618055488	3.924481381899553	4.5505850343158185	3.2578689495836266
4.442326309826454	-1.676816555872494	1.4211735292944605	1.9552546959498034	3.9646926686705544	4.561621520828687	3.302645068727632
4.465950921029147	-1.6313889593569575	1.4719806168401106	1.9948973543303776	4.007373510463743	4.572320699715406	3.3487455340414156
4.48980693250667	-1.5856701237062913	1.5227718884798649	2.0347157127797213	4.052222312529055	4.580560116309879	3.395303757279843
4.514360980129612	-1.53994885312399	1.5729888859276666	2.0750471487964344	4.100585614621157	4.586967655796558	3.4416043227009534
4.539804899833484	-1.4941680453079447	1.6224293771577987	2.115791113327198	4.1517813049312435	4.591485673446523	3.4878850132338495
4.56608834389316	-1.4477679019864549	1.6711919516038403	2.157630897372428	4.204567608460527	4.595022401107051	3.53356320579621
4.59308987075044	-1.4011982664079736	1.7197619664116035	2.201273138868632	4.25680955205845	4.599217133756357	3.5791822146084313
4.621875209299615	-1.354129870933435	1.768184540967712	2.245483684078947	4.3077695189407885	4.603150486204233	3.624758134638858
4.65288163964314	-1.3070821998842266	1.8162590859175072	2.291163918608144	4.357375231310592	4.607145581692703	3.669549545038211
4.6849344473461105	-1.259931227000325	1.8629721110132245	2.338197412950222	4.405144222572104	4.612100902114955	3.712876810641135
4.717822274080709	-1.2131461362199256	1.9082836600442679	2.3859158151318725	4.451338529232873	4.618345159430841	3.7542678817634494
4.750855024140243	-1.1661913721393526	1.952023058370419	2.4347880265294783	4.495549698604403	4.626462126090177	3.7940547983715707
4.784355491943335	-1.1195065810703548	1.9935309294326886	2.4848664942206797	4.538475910720833	4.637109505667649	3.832324298746265
4.818000345088098	-1.0728504259753961	2.032348484732674	2.5358535293462805	4.577607978166774	4.6483946413186175	3.8695140000698864
4.851174658693695	-1.0262279990820338	2.0690618510027843	2.58824085376327	4.6120492590538165	4.660647813928893	3.905909379097653
4.883561656756553	-0.9800341360785949	2.1032789708529114	2.6417606334573804	4.642759126838696	4.672741560053985	3.941393869453518
4.9149872019510354	-0.9339522062127528	2.134995217491517	2.6963146678956633	4.670315926824285	4.683580567718416	3.975478263744598
4.944121793078392	-0.8880639934991484	2.1650248995053496	2.7530764291234338	4.695307390447696	4.694516901374554	4.008288347083244
4.971357573314158	-0.8424674440664864	2.193723263295707	2.8113077121305756	4.7181149626173795	4.706176487542313	4.039591480414871
4.996693773105914	-0.79666477990978	2.221335114348309	2.870816735789495	4.7402455643393795	4.718852732627845	4.070180930277762
5.019615783975104	-0.7510757322873743	2.248628850421336	2.9319869572120947	4.762087844359541	4.731265951770467	4.100963154954399
5.040979443117764	-0.7058596902867988	2.2750519984787934	2.993686495570765	4.783595357877428	4.742552862076686	4.131703979330965
5.061626033105089	-0.6616338295253631	2.30060309765609	3.055135243493417	4.804661123752161	4.754378231296188	4.162349774657622
5.080894918033329	-0.6187010777186308	2.3266510503162565	3.1171007180800987	4.8267687000045765	4.767002077579379	4.192675312925152
5.098875792793219	-0.5773325996239362	2.3527102591846565	3.1794093333739157	4.852019801257598	4.7806359691945755	4.222684377621376
5.11505961238375	-0.5372785844796724	2.3792299021458576	3.2406344921856567	4.880692200101635	4.797009285253864	4.253081919539247
5.130091945499831	-0.49810465351826577	2.4061556205318566	3.300956953928231	4.912057703183411	4.81612421634002	4.283836869138513
5.144479734483824	-0.46014587814591984	2.432400987137674	3.36050360021596	4.94523622524313	4.837481052900401	4.315863089777953
5.1578714498411635	-0.4236330908627126	2.4585868793717163	3.4179663669855276	4.979099388881035	4.861270610465541	4.349536316948166
5.170171564925125	-0.3889537684597091	2.484780373004965	3.473244917318245	5.011557686799437	4.887378614421444	4.383404292999154
5.1824026764837905	-0.35500507873351855	2.5106817741659286	3.526940011933387	5.0421263315796585	4.916650103086258	4.416699365598856
5.194078089955993	-0.3217668801973362	2.5365324081143545	3.579446217432456	5.070555774673622	4.948332983219583	4.449495925884349
5.204789971581372	-0.28840673989181853	2.562763910367478	3.631343006601389	5.096708822315005	4.981740508201364	4.482216303203049
5.2150324014513405	-0.2544186348641509	2.5890709904950078	3.681863346715376	5.120526091549476	5.017655356246579	4.515485503031888
5.225900577798162	-0.2207222197088462	2.6157715271057684	3.730945672037468	5.141930095497548	5.05621395234649	4.549122377030543
5.2384473714677835	-0.18720387349483414	2.643582913381224	3.7797791148111304	5.160020240083714	5.096770351642811	4.581734124486352
5.252113047817689	-0.15455451815154847	2.673062002593128	3.827811442440993	5.175103158442999	5.139846161534455	4.614242948477487
5.265903839308794	-0.12256247709511894	2.704790838817269	3.874524735850298	5.186226174359635	5.1850582439671955	4.645596110045231
5.279981850207359	-0.09063682736814085	2.7379916144002996	3.9214879127864983	5.194684148076588	5.232389401245992	4.675080732981017
5.29421820227221	-0.05966009060069899	2.773443673136822	3.9682286244224096	5.202653243524081	5.279900705809943	4.70414331833507
5.307818308907994	-0.02927193407074305	2.8106297520336363	4.0138433225834	5.209412799968413	5.327704499647903	4.732959547568934
5.321129224416619	0.00031268389122988266	2.849406448332798	4.057635076399014	5.215620688858732	5.375648403373337	4.761485989465851
5.334851188276899	0.028211130339588802	2.889237453677273	4.098069882035623	5.221537259127299	5.42194163198939	4.788649046546951
5.3473096254602694	0.05405719875051904	2.9302403501952083	4.136578071162204	5.227971863627889	5.466277061992253	4.814322864853379
5.357700381236521	0.07921410814834105	2.972304644544243	4.172097736480716	5.2346143492427535	5.507755273440314	4.838901802944312
5.3663248455604675	0.10385106355674717	3.014987706344728	4.204726464391275	5.240441852177095	5.545634681542225	4.863058363156042
5.3729946010478	0.12750115684605853	3.0583890219571757	4.235068023228924	5.243944545336016	5.580329169743742	4.886423761743272
5.378698709972137	0.15079056294933474	3.1024237138120063	4.263149780634051	5.244793168513137	5.612788451702659	4.909089831359562
5.383570077749231	0.17263919915706225	3.1469632418618074	4.288198550267198	5.243438407320004	5.643328558534344	4.931267535471382
5.388475039612754	0.19431755954255853	3.1911219367935737	4.3103146209800025	5.238939993877794	5.672949053337468	4.9518470990756365
5.3928577583321	0.21525670860729934	3.235082575948192	4.3304097399286245	5.231517493382719	5.69957887698352	4.969538606160524
5.397218396016865	0.23633001485996546	3.2784762032663255	4.348232369046569	5.220075395365648	5.723701590394799	4.984284783776336
5.401184688534965	0.25706052611560776	3.3206933605362847	4.365218961067048	5.204867815784337	5.745654125677037	4.997292306733642
5.405985967121592	0.27874932969466215	3.3623683529136876	4.380325677973851	5.184543878086895	5.765861250354263	5.009545470861203
5.411089049309473	0.3005464934735111	3.403227160945481	4.394019019197222	5.159356520225957	5.78378385362273	5.020462469417722
5.41610896452663	0.32203120698675	3.443195017063858	4.406500276346167	5.1312840456909345	5.798897537364829	5.03036416643003
5.422018008945058	0.34342144983738637	3.48183249598476	4.417759588367616	5.1023469889141255	5.81087038633208	5.038849634710838
5.427645978551005	0.3647712851581506	3.51959490281841	4.429192450380333	5.073397021150319	5.819942412593915	5.046581439373784
5.432297253034287	0.38724117667934077	3.5557403783203645	4.4402397530063515	5.044948704108797	5.826313013234081	5.053742771751631
5.435719723142675	0.4102191303286061	3.5898540985405294	4.450820655867186	5.017657605720872	5.829704929495081	5.061502607995158
5.439100457008723	0.43269171800661516	3.6226968268187467	4.46068218100154	4.991235279320831	5.831278480141272	5.0709148366937695
5.442112338266289	0.4541410005408064	3.655054456857578	4.469744981854238	4.965038913206377	5.831936789401086	5.081869089903186
5.443904810388766	0.4753986420396248	3.688050331265759	4.477183224545669	4.9390223064631344	5.832527265741616	5.093222282644462
5.445617750667576	0.49630489274167167	3.721491779113683	4.482578641660673	4.9154175034477126	5.833434138139158	5.104047218031011
5.447937626023417	0.5163763296557468	3.7542682967556438	4.485812411805701	4.895582983503427	5.835947694179631	5.114020125920777
5.451323019986021	0.5366243656258189	3.7863342693187536	4.487279110338765	4.878751436539526	5.841262940152558	5.122955839522406
5.4552353922031935	0.5565948478851372	3.818690361534022	4.486382133369238	4.86397147136691	5.848792401059047	5.13031513762996
5.460547271531912	0.5752963765578882	3.851036345699373	4.481936570299668	4.8505987794940575	5.857194031733962	5.1360163464060005
5.467612178470039	0.5924227876167548	3.8833008486651805	4.474369538890155	4.838268029233124	5.865387925337726	5.140749783309702
5.476273824631241	0.6080390442805419	3.9167838493039633	4.464116767271202	4.826110651764261	5.873483416118366	5.14320016158206
5.486071530809804	0.6232097054342839	3.9515423299084267	4.451462662784992	4.814530331843702	5.882423849311723	5.142706198943593
5.497053478770044	0.6377897193477658	3.9875628253789843	4.437348538069054	4.804931093095948	5.893120456404897	5.140309373105433
5.50904515723079	0.652551322170155	4.024775501278795	4.4225349236203195	4.796991307553804	5.903876008179182	5.136846209551325
5.519972391286404	0.6675620709976763	4.062628113492524	4.406526593668404	4.7887709365088105	5.915045104999696	5.13319645633039
5.529646995318518	0.6838310666777458	4.103235719896032	4.389276453826079	4.778199769359891	5.925561434684772	5.129925934831909
5.538278833931464	0.7006554377712696	4.146828609480593	4.371692581669049	4.765688153209434	5.934370601919103	5.127704928050136
5.545778578417273	0.71833024150874	4.193288757799682	4.354285126667698	4.752227470462034	5.9420470734043835	5.126866180288512
5.552307239697526	0.7379387641007926	4.2431147507520635	4.337490699077115	4.738772775986523	5.949024835481612	5.126236160492479
5.557947780785888	0.7596763242031306	4.297145072221438	4.32280473465903	4.724793527077534	5.955656782986204	5.124422914001448
5.562458156553693	0.7825959584184521	4.354635116692628	4.309627532884326	4.711993519980637	5.961791278243221	5.12239973418215
5.566056400404345	0.8051472173242742	4.415305953416667	4.297310523971303	4.700482192519554	5.966674770548825	5.1204720824540715
5.5683192544787365	0.827742915076446	4.479589497434367	4.284522920321004	4.6896188633895175	5.969518210471865	5.118060555354744
5.570783194361505	0.8488285602537949	4.54792427095571	4.271476047818844	4.679730737210848	5.972290268199939	5.1149302810749715
5.574256762284257	0.867977395010343	4.621044883873206	4.2593512344856395	4.671386030195559	5.973601007353439	5.110348149654068
5.579125090911964	0.8860844872305571	4.6977800285970215	4.249780314099801	4.664196220854379	5.974046763523454	5.104660922922551
5.584286250349825	0.902710616272024	4.777137735478125	4.241490799727711	4.658493229917126	5.973447680427347	5.097733735890399
5.589683273735074	0.9182633247601522	4.857949938834055	4.234466364425286	4.6541495904599355	5.971033197209583	5.089446817851452
5.595706998069099	0.9322932483481416	4.94008867013792	4.2293347956267775	4.651365251034037	5.966663839806145	5.080613712322438
5.601789549976999	0.9444011049886919	5.023043686252027	4.226054353854469	4.649467340634642	5.96135657472885	5.072639582907888
5.608168644639903	0.9549606827486261	5.10705593130482	4.225612661901844	4.646861909769554	5.956449208845285	5.065370619433017
5.6155142017464685	0.9642687589115764	5.19246361672245	4.228890336413326	4.643517693138776	5.953087238691978	5.058353023488821
5.6239838026684446	0.9730441205419256	5.278324552998013	4.237201757403679	4.639573486778022	5.95115204711538	5.051307445365269
5.632054529031412	0.9826641415508113	5.363106231352997	4.251170177890038	4.634270744167127	5.950121486568273	5.04461166354956
5.640852134017544	0.9931755021566051	5.446695912600256	4.26958949230785	4.627330827624967	5.95147562491288	5.038047751226743
5.651032630032116	1.0035825208573192	5.527963460212362	4.291490431608722	4.619310465916852	5.955599680041243	5.030901643737972
5.662874603959307	1.0140225811482926	5.606110382278999	4.31659627661456	4.609865568234064	5.962336275778425	5.023464235750543
5.677044778655366	1.0240145234639924	5.681401205791725	4.343974156030005	4.599169348850405	5.973011980842716	5.017009900847261
5.692581868305607	1.0329735966116305	5.754292849095402	4.373603869628634	4.588121584945222	5.986130577258405	5.011567366894905
5.709633202871744	1.0420432839342093	5.825066521399144	4.404374635237469	4.57745006201641	6.000804466594356	5.006597690820871
5.727700917255728	1.0519231243524347	5.892310921175632	4.435900284358337	4.568249338798201	6.015606488707842	5.002410450089727
5.746580983052885	1.0627854754975126	5.955750875288105	4.466677635189009	4.5616884114289515	6.029983219230281	5.000136339640155
5.765617752331864	1.0745375847071914	6.0158955991300305	4.496264001435366	4.558076582274288	6.0443960912581876	5.0013845362385005
5.786083101808843	1.0868443520353823	6.072689687359058	4.5235966748316505	4.557727792754722	6.05958791422869	5.006306148215517
5.806504491118757	1.0976969690287808	6.125235718353719	4.548874000119519	4.5604491821882345	6.0740707307426485	5.014657384820478
5.826255795404368	1.1074657165047106	6.174457808580196	4.571530461174972	4.567365165897726	6.0871615752412405	5.0266160850539565
5.844865787532619	1.1166346522740367	6.222195860953989	4.591215693788481	4.5791063965415955	6.10032715565167	5.0416152706446535
5.861612593666446	1.1255025423013305	6.268263855444692	4.608512495898472	4.59499139242917	6.111895925044515	5.058658715299629
5.876747387287077	1.1342243680710649	6.312926835699865	4.622936601376619	4.613277069346111	6.12310915170617	5.0766477840301025
5.891365359049695	1.1423777328989049	6.356347106770298	4.634527954569549	4.634164365346219	6.134347230707399	5.095405830685444
5.905859270903348	1.1494288879844692	6.399704731864328	4.643111881749732	4.656696374547159	6.145046343788092	5.114171275985908
5.919299243156482	1.1564862378667096	6.441992116107311	4.649783488936115	4.6797890846271635	6.155079471123081	5.133071406720643
5.9328806229777316	1.1635415757385565	6.482728231281566	4.654803878271201	4.704072161837585	6.163106935623918	5.151328195371781
5.9468246963444695	1.1704573198732822	6.522421399293471	4.658701239584723	4.730120662514831	6.167033590417803	5.169456975366665
5.960907183484376	1.1787717983557247	6.561225273711057	4.662321117394831	4.756953697173055	6.168344204276683	5.187036227437428
5.975236019023467	1.188416716453345	6.600767420128526	4.6659017188695895	4.782158726311748	6.1671780687191475	5.203963724856433
5.989402131451503	1.1983279289149358	6.6411308308770405	4.668712853578341	4.805759981979016	6.162735028797648	5.220092092108915
6.0035020185404795	1.208672786897833	6.682088213975313	4.670216166875741	4.828266055613917	6.156014019795873	5.235931725019692
6.017466401907957	1.2206134782708935	6.7218359190947865	4.669533758444653	4.8511172381216845	6.148306771234702	5.252615898001064
6.030859552292777	1.2336756263530113	6.75973588730045	4.665976586566282	4.874791338466517	6.138465702958226	5.269817127645856
6.043354826587747	1.2484077595431662	6.794606794968264	4.658525996063422	4.89904616614561	6.128899815195543	5.287900364357872
6.055673721665212	1.2647138096928918	6.826083384598184	4.646953829370165	4.923013113770041	6.120111065630063	5.3065691663672325
6.067146520697304	1.2817540006544033	6.854496631217255	4.630951387157353	4.9453779863047655	6.11145248881554	5.323898897603496
6.077482870118077	1.2995714419049442	6.879702512910471	4.610111396233342	4.965965298325884	6.105005881501719	5.338895936150245
6.088792936681613	1.317359467533134	6.902185913516713	4.584192720687466	4.9864520348878765	6.098571787887858	5.3516283674676055
6.101959106359946	1.3338875823708318	6.919512797201303	4.553072379287901	5.007382029785096	6.091880187809335	5.362072922084557
6.1170016876091555	1.3500775698232643	6.930739001231334	4.517917483724332	5.0280738931100615	6.085612162285705	5.369970710844465
6.133876251087068	1.3664376305582102	6.935402255925017	4.479425999948681	5.049032947025124	6.079842384962053	5.375311810412983
6.152178339873657	1.3815543307301374	6.934154160588265	4.437934409049484	5.069635937701446	6.074402189944971	5.377759198012092
6.172475798842925	1.3965616600017374	6.9269396465998545	4.393576633715743	5.089266085488844	6.070762457881326	5.378526532170566
6.194890331252957	1.4124829229377283	6.9145721484521365	4.348209209721852	5.108261161799826	6.067476714909372	5.3783671886546065
6.2184629452798506	1.4293778868575568	6.897281804284282	4.301658965267504	5.128109147198973	6.0634363294821325	5.377859418745333
6.243745607953551	1.4469694156616186	6.874398111608916	4.255007836061606	5.148769120869923	6.0596359830918685	5.3778163880888465
6.2694522321921795	1.466083856876892	6.8456674066120575	4.207722003488325	5.169696737645433	6.054426290032752	5.378614022584215
6.294362323544192	1.486484939598812	6.810104212072799	4.159845057003429	5.191268403573868	6.048855296999202	5.381000480784137
6.31699798797909	1.5090986445085384	6.768667088801753	4.110822564323015	5.214540059405379	6.042643542506589	5.384754359858697
6.3380524853182845	1.533322961081331	6.722602837308982	4.060282156807544	5.239465929107971	6.03688994681133	5.3887055667109705
6.357295088729511	1.558761065685427	6.672171741931697	4.008666179626666	5.26539119597447	6.032215381497148	5.392162005541647
6.374690536956992	1.5856087660713347	6.618107445889161	3.955659566918558	5.292913857535206	6.028029854723149	5.395198464323916
6.390255418258802	1.6130518050504894	6.5618578725557954	3.90099150505642	5.3212688564920585	6.023296316593831	5.3958935725841135
6.404273510423359	1.6413919756855224	6.503617374591116	3.844151653585147	5.349738540800359	6.018471671801568	5.392877708384189
6.416983032382285	1.6705390929759385	6.4441319000540735	3.7855954120004576	5.377133644278106	6.013899266435214	5.386247001676386
6.427997115133191	1.700554460039624	6.384761540696887	3.7246621250445995	5.403935227739331	6.009976669557243	5.376893290548373
6.438054586019954	1.7293748392855823	6.32707031968079	3.662022559762208	5.430812061269845	6.008304292397014	5.365785138006018
6.446671220097449	1.7567818369904358	6.271212192277699	3.5989635242995877	5.456922793910831	6.008450428250226	5.352549741010549
6.453451121155144	1.7819080302963646	6.2188601526818195	3.5363656325668993	5.481868957862876	6.0103018915905215	5.336920014192865
6.457619332985156	1.805803145497643	6.17148743325739	3.4754487703699746	5.506100207624649	6.013406517207348	5.319352051421384
6.459489449513876	1.828806608990557	6.130605988551432	3.4160686957313984	5.529430463464121	6.015894635649332	5.299336891485189
6.459698925468843	1.8522281968452021	6.095478910724197	3.3582943564472454	5.5512584995992125	6.0183945703540696	5.2766826735005115
6.458118285422447	1.875733978449916	6.065254838136337	3.303185672920651	5.571940520420629	6.020871997230026	5.253284458507893
6.454897218780007	1.8971248556830107	6.041535606665848	3.2508573095369115	5.59172058024252	6.023664397334167	5.231783040215242
6.449169004653378	1.9160742861047333	6.024205317467004	3.2013642889166367	5.609616892558426	6.026997926269338	5.211001975954406
6.440896308976539	1.9329356688910595	6.013331331107643	3.1553708302248826	5.6245417271247335	6.030512383818731	5.188537205196207
6.429000015243327	1.949954368773746	6.009508201024003	3.113283908667636	5.636311599991696	6.034098295540649	5.163114441664599
6.414748386709482	1.9695100248700737	6.013652038241126	3.0739970896612445	5.645669632551523	6.03877898561641	5.1343917282981835
6.399597684830215	1.9918836413703263	6.023367324155505	3.0382673970338794	5.651620979306516	6.045814879009205	5.102681586047032
6.384654266092214	2.015465274501792	6.03520123116314	3.0051683599782124	5.653751854406538	6.054826153872347	5.068833767143994
6.370002311959667	2.039583745069659	6.048359866835604	2.9741675216470624	5.652299394180223	6.067581499499263	5.033691934937321
6.355804903183089	2.063855819618507	6.063438555061572	2.9459954402939736	5.648247050138505	6.082515296773827	4.997929324862182
6.341266133652118	2.0881858610858592	6.083029438190369	2.9204913360722355	5.641612836666288	6.099709889040775	4.9611465602552824
6.326031583994528	2.1142144316583806	6.107415659286801	2.8978147158693672	5.632984096142092	6.120232899483689	4.921689413300003
6.311064684804332	2.1423051654182395	6.138348157248201	2.87737462667627	5.6233834827443285	6.1436330221291895	4.879273617430611
6.296011334462054	2.171569787533532	6.1746818321025465	2.8586577100919315	5.6131409857230095	6.169665629388138	4.835001019497535
6.281672928020425	2.2011734663186617	6.214776881967437	2.8411119046433826	5.601575803069609	6.199731477483834	4.788004296737065
6.266544634039984	2.228496745173428	6.2574784368902225	2.8248048026479933	5.587856890209228	6.232220529310209	4.739876912335782
6.249956211112199	2.2534379463932876	6.302584936623657	2.809691066183975	5.5738678606526655	6.265315408660471	4.691478985735763
6.23183071689725	2.2779366569981896	6.351591198565037	2.7966091151018015	5.559555368097673	6.298048142251093	4.644039769442912
6.2116780689932805	2.303972133942244	6.40387983252709	2.78614189911593	5.544506343275878	6.329212344111225	4.597779067652536
6.188558036820044	2.3301576737237575	6.4595572329556115	2.779251044151269	5.528262688936195	6.35840160523874	4.5516926974632375
6.163480731805735	2.35660280496511	6.517437066071087	2.7760593340215096	5.509852847521249	6.386822290214401	4.505777875272395
6.136914579080957	2.382012460961176	6.576177195316291	2.7769055362174586	5.4891942574311985	6.4123888592031975	4.460275979657689
6.109342576677973	2.4058408826927233	6.635021943351355	2.7824689190346636	5.467437783800408	6.4335131819549956	4.416226984622135
6.080619488881844	2.4282843429335137	6.695352668247621	2.792412790226333	5.445319856472	6.450760858602062	4.375380905970774
6.05153063218067	2.4488000571136914	6.7577724772301835	2.8071298387927657	5.422711735281099	6.462539348936767	4.33969096561925
6.022599625514692	2.468185805409758	6.82146197382285	2.8264365405936416	5.400328672012673	6.468824972822831	4.30854622774901
5.992366056131236	2.4884315909007113	6.887359505134365	2.8495687162744012	5.378087731932366	6.47131440803909	4.280769690216024
5.960778896075454	2.5079167476857642	6.955229191807485	2.8756742635680315	5.356459120298465	6.469498327133534	4.254910991952059
5.928366941534265	2.5240369767037247	7.025288412927367	2.903677906378902	5.335158504412694	6.463051810828977	4.230564348458363
5.896150534974372	2.53851850943438	7.097623098352745	2.9328137379931576	5.313747535918105	6.451246767623801	4.209447937307945
5.86306228329095	2.5507577933308987	7.171070950458669	2.96310408573018	5.293424176231537	6.431717580071822	4.191536192757851
5.829656544489908	2.561490149774708	7.245545487865363	2.9936310171670684	5.273275283094601	6.405812184917529	4.175970327790035
5.795801138505096	2.5705807598486095	7.319862578864032	3.0248024716943056	5.252097035544263	6.37494303683295	4.161574606751503
5.760945088740959	2.577989178216914	7.39194202093857	3.055914881943404	5.230147260301766	6.338014277326815	4.147281052545504
5.724994451724024	2.5842973831874962	7.4606883710575795	3.086308279437895	5.208229930111759	6.295959765930924	4.131312164015234
5.688655371072551	2.5896200015126154	7.5271231062876796	3.1152779806936692	5.185269948287307	6.251202647281477	4.111954450148189
5.653426811108942	2.592084818698787	7.59073259242299	3.142121665948622	5.160620135881091	6.2050294939067765	4.0890330066354705
5.619036793695741	2.592739541569319	7.651504466083308	3.1678325116286423	5.133837994359655	6.157857158902701	4.064101484184493
5.586209980630245	2.592149526402599	7.709366251829611	3.1920896619560626	5.104936321201236	6.1114074594684595	4.03754314214781
5.554381094214563	2.5900983851397963	7.763076658014002	3.214779953792757	5.074102125746588	6.068242082552652	4.008374895475273
5.523236850666342	2.5884490294108797	7.812882214098316	3.2353355151967396	5.042118620319119	6.028953442280007	3.977623089063498
5.492053636753025	2.587328169974079	7.85908499928452	3.2534955181796685	5.009468918835562	5.992802271227968	3.946543255403929
5.460892535164875	2.5868061594303704	7.901952529161303	3.2686485709376294	4.9771945619354625	5.95979144643927	3.9153775655004623
5.431041226805685	2.5875668548069624	7.942540238392588	3.2813327492245157	4.945607527861891	5.931318348184751	3.8835611722476666
5.40213843628009	2.5908208442017546	7.982425499536652	3.29164552775258	4.915025894667536	5.906575267452643	3.850403580363257
5.3743881570635885	2.597431116541848	8.021689535197906	3.300219211021354	4.886786891238488	5.884121095294696	3.8171331642553423
5.348166100709697	2.6082756235945577	8.059411629514072	3.308102007022175	4.861241102848817	5.863714801247798	3.7844257244033024
5.324001439402409	2.621277529404025	8.094129725030129	3.3138042486838866	4.838723694239921	5.84490655413487	3.753079208123492
5.301124874066238	2.6365065862085437	8.125957902308128	3.318726413153407	4.819702731571054	5.827779013046215	3.7238557897811284
5.279351762195984	2.6522971410935274	8.154404868808498	3.322887123540651	4.803790790994509	5.8135976641175535	3.698181630787428
5.258808164157816	2.667860463553121	8.178766605421629	3.3265659136807604	4.790525859567948	5.803534106241901	3.67493571487182
5.2393250680525085	2.6838851278201763	8.19853516321025	3.3305749318859483	4.780102134869126	5.798692586555113	3.6517615930392138
5.221045188066151	2.701069931703493	8.214228480546229	3.334905590049265	4.773121341709915	5.79999971781942	3.629103103375417
5.2038558057664694	2.719163467107379	8.225945973090997	3.339215702615673	4.768558970694765	5.806892558861	3.608161740984809
5.188708017423557	2.7352280918636613	8.232166172025181	3.3433835510223657	4.765483380114587	5.8184077460420305	3.5900119398881816
5.174056928466244	2.7467248859801567	8.233745399335513	3.3478891304742726	4.762390021193446	5.834777398120913	3.5752303341889973
5.158813168835935	2.7535307750614804	8.232677551325962	3.352204528548796	4.758641083432304	5.854911667627723	3.5644427278906177
5.142594039397207	2.758115025410133	8.231784146930753	3.356855951182669	4.753760523708582	5.879100200239779	3.5565193394652175
5.125147806968467	2.760869397968697	8.230774305387603	3.3618528303793576	4.747621136221206	5.905140160703275	3.5507475021158266
5.106732130285861	2.762961743904324	8.23014219586529	3.3663659572540654	4.7405079905388	5.931602846936534	3.54552839015887
5.087638446443736	2.765003421302457	8.227842303278738	3.3691118006347396	4.731687008485371	5.956426463572464	3.5411414295542984
5.068293017120543	2.765906179704009	8.222940475572477	3.369434137750833	4.7209089949430005	5.977319848614196	3.5383096754917096
5.048830595404861	2.76504383168771	8.21254924023845	3.367298846104829	4.707622622320156	5.992516526796413	3.5366926754091024
5.028824778760095	2.7626143166779475	8.197215761287584	3.363513125094347	4.6926988054635395	6.002076095697907	3.5355002386095964
5.007838571934203	2.7594571531620318	8.178397472459665	3.358845365389682	4.676978178547791	6.005961888814876	3.535332092836742
4.98735887204775	2.7576954269524125	8.155866295774423	3.352707888756257	4.661454821104147	6.0046055826564615	3.5362448524688985
4.967921287800016	2.7571126080834314	8.130229194614593	3.344678725539023	4.646655170195036	5.999207323012919	3.537111428700916
4.949863027256397	2.7552206959538794	8.100613072668096	3.334895149476915	4.631839994932913	5.991349126385395	3.537775075276814
4.933796122409272	2.7504337320182812	8.068555100802172	3.322940968787048	4.6175265951954305	5.98310362369575	3.5374817543607664
4.9208259871560305	2.7430700466175777	8.034879419039365	3.3087014673739876	4.6032471527277155	5.976231650902555	3.5362455070980396
4.909814496015698	2.73288858941416	8.000852486149551	3.293656878865173	4.588980008736003	5.972219477083591	3.533342230595646
4.900876393671722	2.7208334459335863	7.968602614881603	3.2790481964381017	4.575053294728265	5.971729465496297	3.5284235158800414
4.893632858252544	2.7068850412552625	7.93912926573504	3.264951335343893	4.561293192724705	5.97702530922816	3.5214152349000956
4.889153679950471	2.6912397903056244	7.910847425617727	3.2513670177178926	4.547061299355932	5.987755395970683	3.512146182234538
4.88601211681254	2.673329171290515	7.882838002841524	3.2379487735621035	4.532094467030609	6.00343582943934	3.500232514599366
4.883451230490516	2.6537048537762797	7.8561666769777165	3.2252396892735584	4.515765644313445	6.023804135603472	3.4854992636420032
4.8821379089671755	2.63200364811021	7.829421539767321	3.2134973882288596	4.497967963714652	6.046966285336351	3.468870650611437
4.882284433406038	2.609644824235051	7.801635576366577	3.2023512893956556	4.478958733433031	6.071558332918719	3.4505272466930372
4.882830410612197	2.588129218239847	7.772107704000105	3.192191186775768	4.458007377574922	6.097228025574556	3.4307345816696726
4.882590125774125	2.56649381648244	7.739479312009917	3.18388634825723	4.436350454210015	6.1231110643025355	3.408877906737187
4.882684032773	2.5437525510007855	7.70423743774687	3.1769991967399864	4.414842931534568	6.149990297494321	3.3847222469756684
4.882554778711081	2.518012229278744	7.664657772288288	3.1705307572940167	4.394250657277453	6.176971797024337	3.3590629912929186
4.8824048852300574	2.49008738335641	7.6228422020639375	3.1640250696963177	4.374502303609315	6.203961173601937	3.333308339361834
4.882299794754858	2.4604683655970625	7.580633987316862	3.157515971841349	4.356101178647421	6.232668071563199	3.30944579415753
4.883050391649403	2.4308508084054665	7.538590669988658	3.151278943509877	4.338397827771552	6.263859165688967	3.2883081565440997
4.883913597739293	2.402015038985308	7.497501234598425	3.14550319481047	4.321704799574605	6.2975915145569035	3.270256707843524
4.884285014616803	2.375136886554487	7.458511227778199	3.1411061571979895	4.305744985589895	6.333839477885169	3.254787840546042
4.8837125167109114	2.350893165112237	7.42121132018578	3.1372075129828376	4.28997556903821	6.373403045383927	3.2415088691420695
4.882292366447834	2.329087365443582	7.385655556442498	3.1347324599310946	4.275004675318853	6.413661760048977	3.2301998665439706
4.881117497129025	2.3107719611056936	7.35344067368859	3.1339755601466326	4.260251770349287	6.45331184470922	3.2219194797505524
4.880589660920453	2.2948564821878965	7.324572976262307	3.1349338064565515	4.244867991353442	6.49157727089565	3.2173384010121957
4.880914459626578	2.2816841912998336	7.299179442137211	3.1382543039225097	4.228816984367862	6.529384968838711	3.217288997650716
4.881384846465069	2.270587610759702	7.276160702174759	3.14384820686612	4.212142845090009	6.565994660464052	3.2212902292046897
4.881079902419415	2.2611060547826822	7.254094346406	3.151151404132094	4.194286759849443	6.599507090932606	3.2272168373483883
4.87999529349468	2.2524671281094446	7.231351214061508	3.16046719879364	4.1750179889124635	6.6293761131853675	3.234612398358042
4.878817511379083	2.243043318616512	7.205851359253652	3.171058606318183	4.152281778706042	6.654542721993348	3.2437605532438063
4.877823721288147	2.2324972350548333	7.177348126820914	3.182096146504943	4.125812580669963	6.674461539803405	3.255317372254674
4.876835243559664	2.2219077849898436	7.147702712841901	3.1947465352309177	4.09652260246571	6.689048402140425	3.2680268451467995
4.876261015662627	2.2113020781291786	7.11659183283089	3.2082495935071433	4.064237401769048	6.698583816547343	3.2815250193923657
4.8755294499396165	2.2015347845842386	7.084276241300611	3.2222815733354175	4.028974889039366	6.701264850928198	3.294211484464802
4.87523087680987	2.1938660711037814	7.05148416605568	3.236465148889125	3.9910122508737524	6.697602816928256	3.3054185424345865
4.875161771538372	2.1871648166220834	7.018499028348064	3.2499262089504866	3.9502686288344617	6.687480477041673	3.3143530701992234
4.876263418090844	2.180761467572723	6.985273217273042	3.2635715816450923	3.9054176418897657	6.6705929215581135	3.3213861475496667
4.879109592636431	2.174646694243674	6.951063330229254	3.2779082442590246	3.857875376146736	6.647469771512218	3.3274591107860743
4.883749008299345	2.1691766787163997	6.918533883580061	3.292484862432927	3.8090458972363788	6.61938319019889	3.3322530811261704
4.890932393569401	2.165795619154679	6.886843853839564	3.308063235220379	3.761606151611912	6.586474522865046	3.334340962814995
4.900301587155431	2.1646630229715367	6.855772580480133	3.3246990976451833	3.71652895731318	6.548973057643094	3.332769053135599
4.91203824476215	2.162800909925157	6.822987003439216	3.3418871548500886	3.6739433597568674	6.507567224442732	3.327243908751192
4.9263374943279254	2.1603997439846476	6.788365785466189	3.358283820845047	3.6340871918982676	6.463950318227115	3.318629842698014
4.943107895598747	2.1556769023201987	6.750300140727301	3.3743769745827117	3.596983499820219	6.420650548762442	3.3083155639120045
4.9614258772769775	2.148400034219035	6.709524135674476	3.392112822816298	3.5630475023318686	6.377391430379334	3.296919278881911
4.980746508976652	2.141001006901827	6.666095115340581	3.4120620108830884	3.532677482880451	6.3355316542992774	3.2848806976200096
5.0003795900160375	2.1337811613159903	6.621818970655725	3.4341436922256694	3.5066832176135856	6.297066865036987	3.271829736077828
5.020172426404176	2.1267922190347712	6.577563201733003	3.4572313134283914	3.483580252075117	6.262619413957816	3.2572259262320826
5.039617003187596	2.1203475296043277	6.531518425121516	3.4806445364609853	3.4625048314995284	6.232317752708529	3.240965453807454
5.057977675293767	2.1133403952626244	6.484844137650144	3.50416772705603	3.443486183711252	6.20705788829222	3.2226875906286367
5.075379451188198	2.10562024895772	6.436434388428676	3.5286584105408947	3.4258700650199176	6.1860942929416485	3.203302912120004
5.091218775135824	2.0984674409322257	6.387211336345584	3.5550819793513164	3.410429930205423	6.167396349764209	3.1840162165442374
5.105995329260118	2.0915331274974505	6.337451806463916	3.5841591744106824	3.3968472289487095	6.149700838264319	3.165237880887214
5.118451828640038	2.08598591419457	6.287580268904087	3.6151814258533794	3.3857276252777706	6.131036665693216	3.147343018748414
5.128691996251298	2.081357641304617	6.237572206340172	3.64678730586939	3.377868324913296	6.111816572610868	3.131288951870681
5.136503778111448	2.0767793965478862	6.186438478302994	3.6774230959739644	3.3720398284873028	6.091369515881559	3.117971127894788
5.140770263627751	2.072958935548857	6.133527293751882	3.707085594287434	3.367865408908359	6.068192541557901	3.1072249282942823
5.140486283736676	2.070663502200331	6.079251825556253	3.736356957680942	3.3656308787361384	6.041967282767894	3.1000075120782973
5.1369595683631015	2.0696368628558472	6.024530096847168	3.766053574278249	3.3650185293925774	6.013406482436478	3.096429617627519
5.130278666267766	2.0697054752402466	5.968653932418168	3.795442400659918	3.364904518893859	5.983317609909163	3.0970005412122195
5.120806904860861	2.070325349962531	5.9127811186605195	3.824523785460893	3.3652803155704807	5.95317298248955	3.100353068194722
5.108409251735494	2.071641325605008	5.8578401926228265	3.8530812544689295	3.365585005277638	5.924519147395497	3.106016619285061
5.093263245228835	2.0737406043350433	5.803945622873194	3.88076874643639	3.3660256910504014	5.897824104718678	3.1140712929423087
5.076496970261262	2.076643606072532	5.751954712521059	3.9070951346650538	3.3655714172474265	5.874594919808189	3.1239803516452342
5.058461742514071	2.081609777114003	5.701521411641448	3.9319941268282825	3.3626913035476123	5.853460382021754	3.1343755553545103
5.039980445955512	2.0896480214059827	5.654733734557244	3.957674039168565	3.357619515006833	5.835655058429199	3.1436164364850963
5.022380820282716	2.099026458333032	5.610865908171847	3.9834983966703206	3.351152968908707	5.820034518497656	3.151017190766927
5.006070784596853	2.109136704074367	5.569857191737258	4.0091291625398755	3.3435373919065463	5.804949976303791	3.1546549489025817
4.990347227743888	2.1184424827154382	5.531687059029382	4.03489740392924	3.3360066188689594	5.790152113936675	3.154266076870908
4.974960128645013	2.1267383580547645	5.495088538916429	4.0605710263612425	3.3284801325825675	5.774882230841804	3.1505340553345555
4.959191017589962	2.1346280819332906	5.459264569525396	4.08494593916285	3.32120256680938	5.75757492614624	3.1447787662906657
4.943782771887175	2.141675598493372	5.424873740314841	4.108092653023925	3.3144634796116326	5.738140244418243	3.137655282013447
4.927566128178806	2.14788561298122	5.392013078293556	4.130300539041894	3.308153010020834	5.717658002964873	3.1298956324965608
4.910048515239933	2.1517243034767852	5.359492484729504	4.1507821675014975	3.30179444200511	5.696397430972064	3.1220936625289717
4.891518748381451	2.152341628061003	5.327058802896015	4.170244354729499	3.2957610592684277	5.675663749044073	3.1148212277486187
4.871999554637377	2.1492001448858735	5.293284777429759	4.187114284923733	3.290365700329048	5.6543922236373385	3.107836899823764
4.851624164952674	2.1431543092226213	5.257924428226095	4.201565268559619	3.285167657573497	5.633213530936739	3.1019485088509997
4.830482718805371	2.1327650483392886	5.221094195989963	4.214242738413458	3.2808095189417816	5.613947514631266	3.0988654394046438
4.808582863927941	2.118912548066862	5.1828710302591485	4.2238482269140425	3.2772164255301957	5.595531739779271	3.0992036569152166
4.786031541347773	2.1016571269146853	5.145420677507131	4.230925883756535	3.276267345995863	5.578665774566867	3.102052245483652
4.762808007031497	2.080772929096426	5.10888430074625	4.2360051512499695	3.278069550695799	5.56479002691714	3.105908157907437
4.738758634189055	2.056117058770684	5.07271977535347	4.239052675379092	3.281655824037944	5.552959940750953	3.111054493251787
4.71432653064308	2.0278563067624487	5.035657335104054	4.239725151479433	3.2866738266069744	5.543916109692324	3.1160192082902896
4.689689120653189	1.9960555586576758	4.998392323304965	4.239534795927217	3.2940197918771026	5.538544124115771	3.120665997063766
4.663900482617058	1.9608330261940332	4.960870940786599	4.238751555399645	3.3037632445531226	5.537075310307051	3.125249256236137
4.637139199508259	1.9227880267809956	4.923350991835372	4.238505646527369	3.3159988784168823	5.5384697813285015	3.130608522804573
4.608686160228565	1.8825432475930437	4.885797237050549	4.238544553658944	3.3314249104508744	5.542866014252647	3.136056459403813
4.578519158156642	1.8411371316787817	4.848978111635689	4.238752504158741	3.3492456906062196	5.550072906153186	3.140247406052998
4.546837494960343	1.7995882311419509	4.810786731972866	4.239224697955385	3.3684287351216913	5.5605404007878825	3.142921805086532
4.513888042341526	1.7581434462865686	4.771446306164003	4.239139303760084	3.3875539612848717	5.573693812448429	3.1444197856810376
4.47998233580167	1.717006755157423	4.731381921995827	4.238845824653289	3.4062081694188695	5.590294957528195	3.1451072767862085
4.444992217666799	1.6777652305496245	4.6900898676020075	4.238544138941506	3.4258077025714226	5.6101137549767275	3.145668911234265
4.408929034115623	1.639809699507542	4.648728916231833	4.239370139644331	3.4470728576253964	5.63234829196318	3.1464643538429864
4.371172843597141	1.6041796453801156	4.608449035553614	4.240930662453869	3.4700644805200542	5.653385423361819	3.1472677131442595
4.332432123701079	1.5696967545435927	4.569455699140986	4.242234420162107	3.494334610327021	5.672605421954501	3.147726242637704
4.292892171571108	1.535014735535591	4.531799982189539	4.242640119040823	3.518770052464578	5.690478358253797	3.147417505514594
4.252831159978752	1.5001316636233806	4.49547685829595	4.2422136119773395	3.542793866878197	5.706170662805311	3.1465345448387185
4.211882495444019	1.4660577265983692	4.45953135562635	4.242326583510462	3.566886652799879	5.7195715494533585	3.1459888263148983
4.1702543882583845	1.4312835896869112	4.425141938055038	4.243662362056592	3.5909893812162865	5.729866326260334	3.14540740661892
4.127655099574419	1.396545552057498	4.391464576545811	4.24673968325417	3.6148110911778053	5.736129334511359	3.1456339773077224
4.083867137813965	1.3622862497086135	4.358267814338541	4.251371576295073	3.6385208785832313	5.737402991747362	3.1463756639469453
4.03899967163336	1.3285862216320108	4.325879059380144	4.256542330235053	3.66106229448831	5.7359255803404805	3.145655794686088
3.993148081444285	1.2960306072255758	4.293509135043389	4.262155838160277	3.681782794788355	5.731824099808567	3.1436049815803635
3.947756790894479	1.2635871145150082	4.260412664420479	4.269363314904325	3.7003204349070296	5.726759475623009	3.139941588673692
3.9032849089614845	1.2333529229466929	4.226244192165254	4.278491486290627	3.7167661354242667	5.719960675543399	3.1327470429781425
3.8606426218270635	1.205321664387411	4.190989904858773	4.290405334672128	3.7323435750222385	5.712004187001811	3.1209802387869083
3.8208856734527155	1.1789099640906202	4.154855534472308	4.304786812227415	3.7471544965191215	5.702462125989688	3.1047628823065287
3.7850979394908046	1.1530896125345196	4.117628037160119	4.320460591712678	3.7605227633205325	5.690818324612506	3.0834973554877427
3.7523190249036813	1.1295636101767947	4.079063728442638	4.337108801638132	3.773793126998906	5.6774419580886795	3.0576433245445256
3.72252560060058	1.1078536590811903	4.039648494670353	4.355948175270038	3.787320549836244	5.663174854486311	3.0261645085710445
3.695444431062157	1.0872570024886739	3.9994177884497915	4.376905498822601	3.8008030150871503	5.648533024217644	2.9914335864510146
3.6717244603661556	1.0669420572546027	3.9586390934901323	4.400130077586312	3.8153805030437895	5.633083227902357	2.9537595278454316
3.651302839734435	1.0466915973238662	3.917871568641988	4.425459418661228	3.8317105557124176	5.6173239671929895	2.912398226940321
3.6335359953923683	1.02679238237648	3.876756513864233	4.451965735345279	3.8500253150582138	5.600694761092312	2.867535493372115
3.617391286402317	1.005969067524249	3.835861265329968	4.479418301545806	3.8718068143388202	5.585291668641565	2.821088913194914
3.601593293638777	0.9841272453939975	3.795155362731481	4.506585386008999	3.8962142220057374	5.5695429774104905	2.7759201639018483
3.5845309838762573	0.9631893403568867	3.7547202179077837	4.533692790850243	3.9234604012571377	5.55492803451881	2.731299317474248
3.5654733111854457	0.9432943438326316	3.714971823543302	4.560444003823022	3.953458915151842	5.543117337320344	2.687113967826071
3.5450622763932294	0.9237570535692737	3.676011943477168	4.586347717825342	3.9857405688477323	5.534155756738177	2.6432915235464387
3.5240378055773727	0.903751611321119	3.6378469075862716	4.6106923057041715	4.021172621912338	5.5274789570263785	2.60014747867635
3.5026793841682147	0.8824177427367913	3.600401137844548	4.6337803307856555	4.060171847443696	5.523904914434016	2.557397250912774
3.4809883933459833	0.8590343645569841	3.5622007178730475	4.656076311516658	4.102494360076971	5.522308729576484	2.5160754892288733
3.4588231510449075	0.8339787192767452	3.523178814696005	4.676183732585092	4.147049990402227	5.5230138283348875	2.4767632379624995
3.4368267408773456	0.8083508517139972	3.4839777956139923	4.694246817832668	4.194602749640427	5.525692438151157	2.4387721185518196
3.4151321858416863	0.7839625225351283	3.443933380770005	4.709611108491378	4.243700010211525	5.528798178915206	2.4014824910678665
3.3941316106656796	0.7610934428471475	3.403854687180342	4.723186128358564	4.294651317498816	5.533642671804389	2.3625170221743343
3.374189722105822	0.7390340234713892	3.3632653986216647	4.7352162307520285	4.348055567011236	5.539483588149986	2.3220491322555215
3.355844106998618	0.7183357774889417	3.322539590262109	4.745981521980204	4.404250856353401	5.54450637552473	2.2810091736061184
3.338913269495585	0.6998707779628232	3.282225611305945	4.756878659043474	4.463940212126141	5.549127590044313	2.2391038006359905
3.322326946815258	0.6846652817060938	3.242265710507276	4.767185870972873	4.5258956722662065	5.552757810348629	2.1965386729113483
3.306350398875135	0.6733393090534551	3.2027242137444483	4.776715535435428	4.589210069334361	5.553800042295082	2.1526901979260504
3.2908229270803226	0.6664584120005249	3.163911834275021	4.785278750871144	4.653911793501575	5.552946132417221	2.107510647763772
3.2762186412186862	0.6631876618049856	3.126417021374623	4.793344475021511	4.720617983169823	5.547846058475681	2.061632771746572
3.2621378261121805	0.6632088017345497	3.089848525818651	4.8006829216714095	4.788011180459577	5.539547835612084	2.0146411755635047
3.2485110739908416	0.6649052930134575	3.054910797184924	4.8073767419526305	4.856785382007383	5.525834982667358	1.9662692289961983
3.2351561708405634	0.668586963148893	3.021121756130776	4.812035527854628	4.925626941860591	5.507599760774903	1.916521454219205
3.2224833413434206	0.673919869756708	2.989897869794642	4.814783477105069	4.993942493220451	5.485130397354974	1.8652072699168394
3.209937809849256	0.6796988051203426	2.960455403958538	4.814887261854421	5.060747004850991	5.458862999669833	1.812388368792204
3.196807665824091	0.6858956301647011	2.9323240485564215	4.811977890047349	5.125215933369613	5.428592718618745	1.758299486186478
3.1835069636399282	0.6916018705881868	2.905079600962651	4.806752807505969	5.187948103388107	5.396580972197821	1.70344526083995
3.169673469458664	0.6971893647371604	2.8785575972717563	4.799112810171893	5.249192318391828	5.3626057631165285	1.6484784154590713
3.1549967350887957	0.7019427619952435	2.8538263810029645	4.788996358973202	5.307218464790546	5.325133233553245	1.5926560815700297
3.139199621192614	0.7072113443862807	2.830991088833569	4.776743143976065	5.361490501314776	5.285689123791802	1.5353535856417828
3.1234183110330602	0.7117593462338317	2.809100921744918	4.761806719722956	5.412471714938091	5.245685051181257	1.4772825327741195
3.107819537502521	0.716380691082862	2.787930818416445	4.74459609859361	5.460589040226347	5.2088168572828275	1.4184395968065262
3.091566627328599	0.7206752860580239	2.767628520440664	4.726092463223075	5.507028426298961	5.173495732650141	1.360057429304696
3.0752383255518176	0.7243154264347482	2.7469276990346874	4.706550082270237	5.551198316851597	5.1400415854093895	1.302498472540655
3.0591830028210083	0.7269221631033275	2.726294174567393	4.685650427653325	5.592777365603591	5.108156687749964	1.245720742851804
3.043948979236537	0.7286062584362445	2.706457837612981	4.663186503376278	5.631858148308948	5.077496357702472	1.1905123306078107
3.029734402210443	0.7298934029115691	2.6878490588301234	4.639512145514174	5.66802591901198	5.048145338155079	1.1359420171829766
3.0168182077361205	0.7305450940602364	2.670802205596504	4.614009408989894	5.701758313188421	5.020897819474241	1.0811706902680016
3.0056405790123586	0.7306401331228417	2.654348566994142	4.586403972689649	5.734562510815755	4.996430002547236	1.0271773746806354
2.9951243774491463	0.7295922128234819	2.6378709125589013	4.556660735208488	5.767721240345186	4.974062748523427	0.9738941844787709
2.984158279340671	0.7291639928607947	2.62186806873265	4.525109338877815	5.800257252170822	4.954074222260784	0.9218839330681513
2.971890371095394	0.7282922888688197	2.605963924306841	4.49171913944694	5.831322723811736	4.935131419063451	0.8724571279628648
2.958613699399328	0.7278103349116964	2.590042204133248	4.4571634769065085	5.861070614824984	4.917336059136424	0.8262297221975627
2.943313384924764	0.7272449599329881	2.574417824446978	4.421378355710842	5.88955695744386	4.903135566833581	0.783319472085646
2.9251774152429366	0.7266505433060384	2.558874418678999	4.385315563492098	5.918114790796959	4.8926272224683185	0.7430196877650688
2.9046483549303224	0.7247087664603196	2.54314340977013	4.348890244528822	5.945280319922375	4.885177644380531	0.7040647590930891
2.8809105819923024	0.7215401411695913	2.5267172253634613	4.3114133604578955	5.971142670731322	4.879377588763571	0.6675335586082491
2.854414759049454	0.7172898152814641	2.509641024167488	4.272882815205759	5.995384289584048	4.8750794842465925	0.6327550253582781
2.8247620547854297	0.7120716278283032	2.492116361127526	4.234286306494669	6.016896022082166	4.871351269465959	0.5994401421696917
2.793137373160952	0.7060140492801323	2.4739879239343017	4.19622470232001	6.033887407086437	4.868028697305067	0.5682721355000454
2.7591841553881618	0.6989776596912302	2.455673607551195	4.1591250707279075	6.047543450413529	4.865209507243096	0.5386572286908772
2.7240462466396456	0.6919034080644477	2.437490699468466	4.123307466978878	6.057915213254031	4.862744400156823	0.510890879266819
2.688184092467744	0.6848514008700063	2.419061680663228	4.088034192563212	6.0652667385540315	4.861700358528234	0.4827652955783469
2.651938964576606	0.6781994460947519	2.400550258383746	4.053622739274683	6.069558285364875	4.859849217564631	0.45546046237857685
2.6166385674613846	0.6729811530468635	2.382222211444043	4.020964550914577	6.071528644400453	4.857302535372017	0.4296474754081122
2.5819432042579717	0.6698601054511047	2.3638586999736453	3.9901031430457223	6.0717845662149035	4.854033766043754	0.40596570480666716
2.5487854392783498	0.6690414244388136	2.346395068245408	3.961317274204342	6.069796037864391	4.849750648058117	0.3836609981847334
2.5170391893589192	0.6702016949674611	2.330150277503127	3.9352452586783606	6.0652713716213675	4.844051264835151	0.3624764046558624
2.486282296451645	0.6738104924109127	2.3155888632289763	3.9117431625084937	6.058624468747676	4.835806805452402	0.3411712804944892
2.456706342280469	0.6789370259641194	2.3028868823056112	3.891020781355568	6.0510322892776545	4.824439752321365	0.3188956902765574
2.4282278832504796	0.684737270219061	2.2919250933751534	3.8735115156885658	6.040588223009484	4.809083465557843	0.2960139706967293
2.3999850992980645	0.6897889793886548	2.282347445014533	3.8599712881412316	6.027487383850547	4.789775691895661	0.2715323521609625
2.371337279486921	0.6941509506241539	2.2737621086214395	3.8496645827920006	6.010720071673286	4.7664958807499005	0.246416039152724
2.3427153540406795	0.6973379556723406	2.26695532794667	3.8419726979998	5.990497847786955	4.7399934733184095	0.2199211601751265
2.3130461445292267	0.6990637596670447	2.261807378144033	3.836346294146962	5.965310529221785	4.711691789728137	0.19090575603135299
2.2827294367890807	0.6987329554242494	2.258112213594338	3.832457068130006	5.934780916785963	4.681965093609006	0.1595027135782866
2.2515410678997085	0.6960299232432112	2.2546258728422357	3.830260571749158	5.899126993660853	4.651800841161067	0.12607948677973388
2.2198051945758985	0.6913878142368092	2.251317829884592	3.8298712870582614	5.8596295289114035	4.62194162680462	0.09156136232449485
2.18776755515279	0.684774694783783	2.2481952123063493	3.831091036061538	5.816671454899942	4.594405329001865	0.05630098250086238
2.154589052701923	0.6773652410880212	2.2453583081593753	3.8327728145878894	5.771520060728093	4.570758696203933	0.020409600510769843
2.1209418306306027	0.6692809604955277	2.242411469190675	3.8338544260782563	5.7260967999070544	4.550212643473326	-0.015739423426917767
2.087025391965709	0.6612021507333734	2.2390502720233005	3.8342276180887014	5.680249726140384	4.533421366642282	-0.05148093857053682
2.0537644064475904	0.6529351133469389	2.2359620425488353	3.835268239389866	5.6348761770993105	4.520078903347755	-0.08613379792858267
2.02074456344398	0.6447549656124736	2.231437643768624	3.8366341772620043	5.589492597854647	4.5106278448420545	-0.11953799426170539
1.9881569591139618	0.6369242973829928	2.2246563264444412	3.8376505300126804	5.543902895961894	4.504283063055729	-0.15064163427841146
1.956073318432031	0.6293170975682891	2.2173535809681497	3.8383673500922777	5.499171208649525	4.5021884351647445	-0.17997298567713838
1.9243966624347186	0.6226199855653741	2.2096732829187484	3.8389485274702047	5.455423935753461	4.502197373655622	-0.20743214577971986
1.8931644943919856	0.6156198958150494	2.201456712247344	3.837911125194517	5.413491991499961	4.504720113336618	-0.23349716919309338
1.8625088928234785	0.608946999128833	2.1927753710480644	3.8357983227629937	5.37401877306994	4.510495105027029	-0.2576935809261379
1.8327829947653198	0.60132844510911	2.183521450742642	3.8330994349788927	5.335526082982862	4.5185051524797695	-0.279264739113861
1.8035164806724844	0.594292140100535	2.1741637767739297	3.830467668697294	5.297434495698335	4.529229410605673	-0.29880766283853877
1.7751597123265768	0.5877572158758171	2.16440268844465	3.8268318680738744	5.258980949055996	4.541279361485049	-0.3157492625435283
1.7484196074384355	0.58148942071366	2.154553087569262	3.8208425993723893	5.22023514920423	4.555242031049797	-0.3310103149394103
1.7228777568680709	0.5757357295305104	2.1456001260639894	3.8122067642893183	5.182812038465576	4.5693422547397615	-0.3442262623858354
1.6986738588553016	0.5697019976899013	2.1381311973523447	3.801107061265823	5.147993057540389	4.582810475231849	-0.3553136983692543
1.6754261093363225	0.5646555698684532	2.1298065973730207	3.788040577467875	5.116151941031784	4.595699401376053	-0.36399125056664394
1.65334824478619	0.5595354809611423	2.1211352014639693	3.772513649875352	5.088199320766606	4.608998216151541	-0.3699644314989995
1.631670862095043	0.554883199735767	2.1117052703329193	3.755216016191174	5.0628468482945115	4.623100776149927	-0.372792942769682
1.6104821317070421	0.5498025134217076	2.100962872626982	3.7361669632411396	5.038410714760719	4.637415035512825	-0.3725291618243327
1.59013737996865	0.544781896688851	2.0889124569144335	3.715506566607225	5.013323021652422	4.652936004483989	-0.37009234668438507
1.5708753051843907	0.5388013265007	2.0761487517366306	3.693129295615465	4.9885127563718665	4.668656073570748	-0.3655620270072092
1.5526063460350947	0.5323535565208682	2.0635711979178892	3.669560151511349	4.965114362457974	4.685103710320894	-0.3593868306369089
1.5336077463978532	0.5247261349417699	2.0510594752293243	3.644830078738097	4.943408475090703	4.700673658775943	-0.3515138550693505
1.5149425830597814	0.5164389963785322	2.038306059955007	3.6191648548400845	4.922985781977985	4.7148593269288614	-0.34213438167917753
1.4966031106577573	0.5082680570031943	2.025820680641406	3.5923804897216582	4.903845059478741	4.728132052023747	-0.33195077186341104
1.4794194470023136	0.5004757165795546	2.0142762715395843	3.564502860398855	4.88687869986026	4.739900710582054	-0.32090175001734234
1.464334474517699	0.4929768950061545	2.00340239101072	3.535574473662708	4.871784447366326	4.750426953236342	-0.30975785410655887
1.4517776345516156	0.48588551145852066	1.9936415427439123	3.5063869860230175	4.858752863940645	4.758420042436178	-0.29901701753031384
1.4416540745784066	0.4796811364365784	1.9854138874754954	3.4757423934094165	4.848147393991392	4.762978846776636	-0.2882474651682116
1.433365176925025	0.4742306061681195	1.9789464151067049	3.443382919836073	4.84197106375118	4.7645793401535	-0.2768654703604202
1.4267383098820803	0.46850700319024596	1.9738855588135569	3.409684288377119	4.83975215636724	4.763143489556047	-0.26522870920101016
1.4220079042938876	0.4626032104895553	1.9694678464420965	3.375122620583897	4.840362822338384	4.757949822562917	-0.25380969521970975
1.4196752875937433	0.4570402700512154	1.965424064408606	3.3404527092107754	4.842924563837891	4.749625504886278	-0.24213481747485865
1.4199916275798088	0.45099290808316894	1.9615728101135643	3.3064197602698644	4.845904048306012	4.73864629205115	-0.23172910416974132
1.4229561672069884	0.443597438570617	1.9577883878328324	3.2732935670261725	4.847094187784305	4.724867626043075	-0.22241796468853856
1.4280849950488554	0.43499256655231233	1.9537286544711105	3.2405328994038807	4.844251515046401	4.708270600857193	-0.21407605510239758
1.433604195883364	0.4250271369900297	1.9492524545065526	3.208664332686928	4.838340893275708	4.688283853508192	-0.20701040006382623
1.439043459373456	0.4140913294011844	1.94357416965573	3.1774180626963706	4.829584207874953	4.665266894189166	-0.20110332872997416
1.4441914957335726	0.4022179403825939	1.9373737288799358	3.147686630186715	4.818442942772532	4.641651535625667	-0.19635543075638118
1.450008130732675	0.38978820584945306	1.9300993450681563	3.1190771049023844	4.805148342006755	4.6160658472883975	-0.19293706694927132
1.4567035608358985	0.3771826306014555	1.9217041940062298	3.091053841632104	4.790874222577072	4.589288865419489	-0.18996191230122095
1.4649609018234762	0.3652782355231103	1.9120871005316695	3.06221500888431	4.776912316986391	4.561497436855941	-0.18737301518776595
1.474787158494781	0.3542106703583708	1.9013283694836072	3.0329672855026937	4.764519233308947	4.532607285875867	-0.18446264933698162
1.4860921015400004	0.34469188709124815	1.8889451289171035	3.0029981421809286	4.753880796483644	4.502676403357137	-0.18079308221775608
1.4988575182596582	0.33697063312101405	1.8739084095979681	2.9716518679056305	4.746402649441182	4.471515473650901	-0.17655245910643497
1.512860888511055	0.33005928907736687	1.8573630389692617	2.9393744605342724	4.742558896965306	4.439518782020579	-0.1714239100346187
1.5294429172626427	0.3242007706692209	1.8395914264032829	2.906265105894293	4.741722761847115	4.408283119093786	-0.1652122200496174
1.5474046082175203	0.3188117199673199	1.821035734525085	2.8724041553454813	4.743129353449078	4.377697862019009	-0.1580581404850146
1.5673083089645885	0.3140838043919982	1.8006674907768945	2.83686119132788	4.746235727585319	4.346007360158662	-0.15049159569205606
1.5881180974395577	0.30982787105011356	1.7789314161693284	2.801552807937989	4.748376717259409	4.315148116390281	-0.14333585951750502
1.6094050952601255	0.3065184855043355	1.755699230497771	2.767035268561979	4.74804397684054	4.284391686393521	-0.13687935842229557
1.630110426609751	0.3033699645338099	1.7315145865436101	2.7338001454955365	4.744078744021509	4.254291243068921	-0.13098922780403124
1.6503317808439215	0.30029990237457643	1.7060211621579837	2.7014953885546884	4.736768936617992	4.22531520834121	-0.1264319289169905
1.6698422384088727	0.29735366232821275	1.6799447068714009	2.6705045168123522	4.727321052437586	4.197093056141353	-0.12262770131302508
1.6889774820907417	0.2946167483455434	1.6552947441186376	2.642148054961496	4.716858875048548	4.169257940419106	-0.1191683467709336
1.7082449382071643	0.2924336812293804	1.630413749791855	2.6158753525347866	4.704753889466759	4.140914339501497	-0.11586911063881239
1.727266465833924	0.2895759146432018	1.6052712446831858	2.5914018496481606	4.689612127280511	4.111924443665004	-0.11312921251215508
1.7474552934130019	0.2871121201363164	1.5799182066893374	2.56922154526341	4.670120575717576	4.083450719958451	-0.11087970308016387
1.7684343828343139	0.28438080082161127	1.5544358677128407	2.5498127238101067	4.646079328460611	4.055298082125267	-0.10861811035639471
1.7907532310352747	0.2809132274403167	1.5282652517485715	2.532486003067068	4.619338283839294	4.026478892381682	-0.10684039382862931
1.8142939108195009	0.27678698894230896	1.501955186201442	2.5170756547204585	4.589762126044134	3.9975703021883326	-0.10521628627069819
1.8386786286741474	0.27237123017725895	1.4755187437622277	2.5044403671239466	4.558476554157002	3.9696832959743404	-0.1050934720772924
1.863272926553756	0.2683623469317179	1.4490324844593758	2.4954537680673408	4.525108887457585	3.942666681867665	-0.10570817882596065
1.8878064863542314	0.2635744069704584	1.4222666308625838	2.49057014498064	4.489956238833363	3.91726715248024	-0.1076630692347229
1.9122764133303811	0.2591080213918271	1.3943801001703782	2.4893272554995796	4.453400531639269	3.894710042810428	-0.11148938399632498
1.9358916835953504	0.25349296203149596	1.3670497174970642	2.491949368825426	4.415472950950973	3.8752213893812057	-0.1182300313479428
1.959057127588646	0.24754342050273553	1.339900502681858	2.498296964855101	4.3771012697298906	3.858489606730583	-0.12794089877450476
1.9818568041488958	0.24058897979786792	1.3127439944466224	2.50858524928038	4.340701763888215	3.843642486857045	-0.14049977059287228
2.0039210288145566	0.23333067571862215	1.2859971149620912	2.5221229943231442	4.307844975498809	3.8311661850054444	-0.1566333224339191
2.024987476035605	0.22621818652828302	1.260118532105665	2.5377191951117024	4.279888657957765	3.8219878702369114	-0.1746772543595353
2.0458761893622976	0.21831512155146693	1.2343721924787	2.555023027587711	4.2572923557062845	3.8165573351745645	-0.19467521004820154
2.0669830043717834	0.2093423529803573	1.2082764459210487	2.572867862193324	4.240283142653911	3.815423250089321	-0.21599438729850245
2.0898658861613297	0.19925233608352771	1.1817738843242476	2.590384691913062	4.228064272557929	3.819012962251305	-0.23875927227453456
2.1139692482320798	0.18889610474825755	1.155771243084784	2.606494396346194	4.220166207878373	3.8265999368555783	-0.26314327293275064
2.1388964813327416	0.17807105836683917	1.1299267107225988	2.620371564487453	4.215519089073153	3.8382041802978257	-0.2884160215930188
2.164297356529548	0.16730969617295693	1.1041141363191416	2.631437982841455	4.213772579851449	3.8527477694064367	-0.31406187983293504
2.1894867691430613	0.15692319717185865	1.0789239334283525	2.639210720292864	4.213348229891669	3.8702976677177268	-0.3395424773628467
2.213595504066055	0.14698098915331523	1.0560031571992778	2.6431557509593575	4.213332049788965	3.8916580090063615	-0.3648892372111773
2.2368099871011977	0.13754724394196302	1.0345440100207755	2.6444823682544083	4.213375749327783	3.9172670048384117	-0.38949763470902754
2.259060359342996	0.12939521061288178	1.0144138269098726	2.6430482188373783	4.212439568987481	3.945719549404678	-0.4145438382809722
2.2806729984693597	0.12355417888262435	0.9958232545876191	2.638779648204515	4.209506969643706	3.9758279741105995	-0.43954302040303117
2.301057951164727	0.11995182184579758	0.9799204318410432	2.631457563648532	4.20302233738726	4.00720662384521	-0.46443728246489646
2.3193782547929747	0.11712535888846576	0.9669241142465074	2.6208380334372543	4.192064720924555	4.039146961162818	-0.4901812819127447
2.335549535363264	0.1150131087532221	0.9564920513640645	2.6073431632001403	4.177095658835416	4.073021665921928	-0.5152810774021775
2.3491505354516784	0.11308059210742119	0.9481734645361372	2.5908486647703075	4.159717085585709	4.107266814438169	-0.5399230365641021
2.360622005762982	0.11121822518008012	0.94233263608982	2.572285355446755	4.142002344701413	4.142321463099341	-0.5646749956183474
2.370608194704609	0.10992297020520828	0.9388138010139623	2.552455288111876	4.124096963256162	4.177983058696321	-0.5890715692192823
2.379760844770255	0.10923089522576734	0.9368961483405331	2.5316656954581678	4.105573093448012	4.213669489063182	-0.612691631576847
2.3885681836209045	0.10906547530665608	0.9364341312136966	2.5092320511746546	4.0869820829100565	4.249196597297715	-0.6356227521702562
2.3963004170421	0.10872010468792201	0.9381647754277668	2.4858334863663374	4.067338036134461	4.285674753767848	-0.6576591738961817
2.4022756290109992	0.10849048090818733	0.9418878449502404	2.461164166323576	4.0464184293183	4.3235899001565645	-0.6793040632818244
2.4063301472189265	0.10799272280855562	0.947782653894528	2.436656027069084	4.024264859057154	4.362754851164232	-0.6998549949158055
2.4085729269648657	0.10754708878791366	0.9557397010169218	2.412989296634369	4.001435937644533	4.403133130897233	-0.7190944347641426
2.408788195385481	0.10721958932251988	0.966140423473343	2.3907257616553252	3.97752968827543	4.444495000750011	-0.7376354572174794
2.408044197244051	0.1069941957650915	0.9793304349136965	2.370807053250851	3.9516027229542474	4.487100246927552	-0.7550683732620866
2.406330589921224	0.10742313943973039	0.9940093070583013	2.3523787479693192	3.922812254155659	4.530614358935221	-0.7714410691266218
2.4027542888558493	0.10879028970789595	1.0097293441592208	2.3343110503284348	3.8917224577560074	4.574753227909083	-0.7875511520391192
2.3975116870064457	0.11144405675412711	1.0258822245263364	2.3158088260168257	3.859636801031134	4.618991365019558	-0.8034757533230806
2.3899185134757643	0.11474232810950019	1.0429206334433663	2.297915382997227	3.826945845807207	4.663989535495716	-0.8194259631402437
2.3818969719102965	0.1187699507912034	1.05967076022657	2.280905996154021	3.7963262453670312	4.706732337052086	-0.8343041157826329
2.3729215651912092	0.12306165289023466	1.076125061668504	2.2647391160065804	3.769474290595661	4.747119683902149	-0.8481175466072659
2.3642595236090598	0.12757638110739752	1.091299618937411	2.248962077407627	3.7480261065279605	4.784898917310214	-0.8613336513029984
2.355452753371569	0.13217882042716714	1.1051883687259991	2.233574248978814	3.731062125214746	4.820055918690213	-0.8739902592249442
2.3471485981994373	0.13600636493723997	1.117162223974062	2.217942640546648	3.718059789966716	4.851428164097425	-0.8859482500925159
2.338375447702796	0.1393298561231995	1.1267683325639526	2.2019594792743336	3.7092211303555374	4.879247245449905	-0.8975661178012049
2.328615778805913	0.14195663280433246	1.1356450684051531	2.186947056527896	3.7047954842242645	4.903871271402713	-0.9082484415207496
2.3179180735390585	0.144348235463884	1.1448470133592175	2.173326571819187	3.7061158735057442	4.924826158573162	-0.9174755678995968
2.305484920298636	0.14627751658996407	1.1540817618047101	2.1621834812309735	3.711704563429663	4.940878875830492	-0.9248615934452264
2.2921086883061075	0.14855256583447668	1.1637428087089186	2.152708526067934	3.7211146187669644	4.952554421715943	-0.9302357867900113
2.2764177338434446	0.15212590331281203	1.174154450158722	2.1443612865976167	3.732386416327563	4.961860919611385	-0.9336264481486853
2.259309999268994	0.15583684591901645	1.1851819510842059	2.137712833081338	3.745185205110089	4.969381355528502	-0.9355870169485476
2.2402601019903647	0.1601391003279965	1.1973009917719042	2.131738206241083	3.758815487715812	4.973201730746856	-0.9354982593908346
2.2198717331405704	0.1645244464413027	1.2100307371046852	2.1256395494842173	3.774068841625298	4.973494434417697	-0.9333689280816708
2.1978884722070373	0.17062686225137913	1.2235211442548244	2.1192605003794696	3.7906850129416987	4.972040492436393	-0.9286085856471693
2.1748299246668275	0.17831296445891062	1.2386532359351958	2.1125212817998893	3.8070264845130883	4.969382778922743	-0.9209773518937983
2.15168272178427	0.1883815665784038	1.254231008221048	2.1054323684999265	3.822819999261978	4.96599712076226	-0.9105047378322466
2.1278804263951123	0.20097407049118787	1.2698359563556842	2.0993043999672376	3.8363358952563837	4.96120449196407	-0.89636298723887
2.1041055093053997	0.21621139609497214	1.2865775647405373	2.093805578976305	3.846325071940056	4.9552027230758675	-0.8789752598463578
2.080152514605684	0.23351345414733804	1.3042569458224393	2.0892658295433737	3.851710050870983	4.945644555204501	-0.8588005383828605
2.0567256895510293	0.2515255534546171	1.3233015655563847	2.086006850595191	3.852220112888607	4.931932077248519	-0.8358445833641417
2.033628718396121	0.2713616210324744	1.343937661466686	2.0835886492304745	3.8481355341253844	4.913066887381821	-0.8100743218136657
2.011461100140442	0.2928287099719888	1.3664099439181365	2.084037455993349	3.838157931551058	4.889203973303795	-0.7812936613483181
1.9892639296620434	0.31675001899770927	1.3917981001119661	2.087190784420262	3.822046189336399	4.861581119689201	-0.7500820680066098
1.9678666060869934	0.34155927750629694	1.419097728798588	2.0939976234669646	3.799594467004989	4.829368546150285	-0.7168355338374888
1.9474489360688976	0.36714907573907524	1.4474840467760643	2.10579120732284	3.771812348890018	4.792026554302502	-0.6822605280111892
1.9278654707662561	0.39234770839816957	1.4769999406857923	2.1224598457101274	3.739944293973156	4.7513567779909325	-0.6463246821928594
1.9099425263710865	0.41619320589447767	1.50679585458141	2.1438318200239643	3.7064531195065338	4.708161160233994	-0.6103420724391259
1.893599231339597	0.4384243698026375	1.5342737845107972	2.168951305383804	3.672148809511278	4.6631711641657585	-0.5741750647528254
1.8789688315185387	0.45967523515860065	1.5591931084883806	2.196799356302784	3.637887194111299	4.617899943964133	-0.5373797032381983
1.866025587119366	0.4800964349437713	1.5814907549730044	2.2286945281253354	3.6033623153900165	4.572033698487707	-0.5015575010849936
1.8534564520350865	0.49916117353663336	1.6007787425992097	2.264803397367001	3.567576608351412	4.527410911661662	-0.4666249188463131
1.8414694620864667	0.5164923465935432	1.6162274467522557	2.303803864429442	3.5328937326405736	4.48439241317746	-0.4329676766324537
1.830082171921147	0.5326075042358157	1.627639868086468	2.346661355210315	3.501758851644818	4.44178825413812	-0.3994606222823085
1.8196420094806676	0.548477131088359	1.63528002197942	2.3918379441838113	3.4749833617171153	4.399284774834187	-0.3660371450237536
1.8097517847070725	0.5647629949343625	1.639376807027837	2.4386380008717667	3.451755947108496	4.358746484242922	-0.3322318094221913
1.8006450743013105	0.5814148468756912	1.6398495734871417	2.4867225548548806	3.431020260616873	4.319156971081432	-0.2991128807889332
1.7915308077583652	0.5989502115747722	1.6369567608086661	2.535144370856107	3.412341848718496	4.280829549585326	-0.2665186928380899
1.7823406878291146	0.6168838556391043	1.6315915510772228	2.583181328468544	3.3971811914575634	4.244007312966002	-0.23497724625392935
1.7728448333784266	0.6339889284562398	1.6237578850394978	2.6311587754312775	3.3838925026263076	4.20769978450339	-0.20483713769456502
1.7628636309775774	0.6499404586612403	1.6131296866318454	2.6777698861309864	3.373840612466357	4.172176483658763	-0.17485557273285904
1.7532809076591742	0.6642321376744548	1.6000032217291027	2.723842055735884	3.367763717112032	4.137679639655607	-0.1454031653080835
1.7436885380986658	0.677722789964542	1.5847558959174284	2.769163992595205	3.3659996800747463	4.105401828858401	-0.11692885464276276
1.7346035963482573	0.6903420800981703	1.56705206234072	2.8129884482213026	3.3674286956744184	4.076222453159844	-0.0901131185381649
1.725751500478114	0.7021711146910596	1.5470273833707684	2.8556913496627736	3.3717147782572163	4.04927828758265	-0.06546254192444316
1.7164232161385198	0.7131869909814975	1.5253503095656626	2.896691459272634	3.379992901451283	4.023022853826055	-0.04308385856292779
1.7063324379672604	0.7235143493227923	1.5021661962598138	2.935659287979749	3.3920926185110387	3.997469248826836	-0.021816523254141143
1.696659801601793	0.7325027408044346	1.4783845319433666	2.9731862036158256	3.4072383315321644	3.9719724054010346	-0.0020259213817901273
1.6876100395722222	0.740459906854582	1.4552454542269635	3.010131915879771	3.424423066223636	3.948578362109028	0.016546040689206565
1.6791000080455445	0.747772706500466	1.4331470884350537	3.0467642497187004	3.443343126667007	3.9277302470471778	0.0350799664783575
1.670795831310156	0.7538898153932588	1.4128414692656757	3.0823184226052924	3.462486104561061	3.9112618028046633	0.05373358932486408
1.6631130263841436	0.7585612759148931	1.395108045425551	3.116296617665259	3.4806802498831564	3.899146375765735	0.07321200111856285
1.6556456767097116	0.7612232029520392	1.3792118385536243	3.148098647493635	3.4951302935515964	3.8912406867662384	0.09443241856384002
1.6479297823607033	0.7621413542998458	1.3656875508173398	3.1773367516372546	3.5056518680611797	3.8865418898442803	0.11761174359339457
1.6395452207089036	0.7618644163841196	1.35442215892625	3.203868633528863	3.512039263741085	3.8860285518742033	0.1427051703370286
1.6304309590580952	0.7597426358447207	1.3453636626747907	3.227589312642335	3.5135248290399086	3.8904568669864377	0.16936780710032703
1.6208791200759889	0.7557236932491626	1.3378133412139417	3.2487326407666406	3.510551560031153	3.899628791022044	0.19665895755989962
1.6109631327068712	0.7503006619801409	1.3310142327488852	3.267536409398574	3.5034811204262652	3.914320630950573	0.2253232443753709
1.6005935012827732	0.7432852891432788	1.324500898595887	3.2836347087933633	3.4936831794261414	3.9328137578267937	0.2557359868589655
1.5896652108995786	0.734324227077179	1.3179201246598602	3.2973092891232363	3.481784272356314	3.954839258579346	0.28648954319466335
1.5783421605371402	0.7244204760015254	1.3111324793141057	3.308964062839017	3.470338963131705	3.978793530682079	0.31707192339422907
1.5664448756762155	0.7150076501146866	1.3032237065048324	3.3184303698336635	3.4595081979256728	4.00464106855306	0.34744822716900436
1.554030991888397	0.7063401388292393	1.2953545728562417	3.3275248814147047	3.450237909071766	4.033261462597729	0.37625038601550287
1.5415070004549463	0.6985245164079275	1.2874832889613952	3.3371212669685666	3.441585124029907	4.065429515566861	0.4028658691729785
1.52895092610081	0.6909359290466648	1.2802560700024215	3.347977913601505	3.43355403087169	4.100173736249708	0.4271319188975554
1.5172543118463244	0.682596211629321	1.2727798673325694	3.3601010503034545	3.4267863113399075	4.136209116099288	0.4490810866232955
1.5063089347234073	0.6736082062562225	1.2664624967115217	3.3724381722572265	3.420799971406379	4.173370016591856	0.4696126058469354
1.4959192908690015	0.6631935371578501	1.261248338519553	3.383994203724566	3.4154358695130727	4.210823613768962	0.48732342912720217
1.4854841852665244	0.6516008039567146	1.2565216718152246	3.3944173056767193	3.41111098374395	4.249432187654524	0.5021022025412227
1.4753373265670482	0.6383067365808442	1.2521751590596075	3.4039532033083737	3.408608880939662	4.289595132380871	0.514788653377513
1.465349280175335	0.6239835061441074	1.247621747585283	3.4137764946513753	3.4065529304755047	4.331059030608906	0.5247636449379893
1.4546063263351392	0.6087669175141234	1.2427576578886936	3.4246531892558667	3.404584010863898	4.372806161880011	0.531643677750362
1.443648821245194	0.592840606168724	1.2368999572098596	3.4350618236351473	3.4040088394946224	4.413967278511343	0.5354435219847493
1.4330241747103	0.5762179785177917	1.2290159335872053	3.4448567529124885	3.405622060874691	4.453315779915149	0.5371574493370843
1.4219890261451658	0.5597432626969872	1.2190103678778708	3.452747449781004	3.4100554920021096	4.490723939985139	0.5370745150035549
1.4111053433064566	0.5439061545895968	1.207773813286686	3.4582574980041265	3.416483541185955	4.525398596893102	0.5356016876880529
1.4003441909834429	0.5296361373414976	1.194101623456683	3.4619677524956316	3.4243303775996385	4.557749466437401	0.532431031281527
1.3895246722086008	0.5177414943299944	1.1792482521847478	3.464561554388364	3.433646387126974	4.588314036939771	0.5288278898605138
1.3793341756078843	0.5081675665620462	1.164350171239442	3.4672271482733765	3.4438451169971716	4.614154086922005	0.5239986607751268
1.3690863087056457	0.5012083774289551	1.1496249020566658	3.469993406436219	3.4537861324401686	4.634979633836367	0.5168325184885967
1.3590440044843717	0.4953407648423739	1.1348803245852388	3.4706717353603533	3.463750666388911	4.651294321558917	0.5093155044690644
1.3504808228501182	0.4892570790424028	1.120144492459435	3.4689711115234116	3.4747053341577634	4.663046402114072	0.5022368359034795
1.3422893040774106	0.48353864343263686	1.1054492226485104	3.465589410945033	3.486101905930496	4.670108351968662	0.49510294709019
1.3345635692586346	0.477537165859909	1.0911957885708732	3.46024645132699	3.497123616717794	4.673289153594753	0.48762350907839014
1.3274637340115885	0.4706171023799808	1.0776158042774096	3.4544916877280025	3.506754566143458	4.674440888073974	0.4793222659317593
1.3204140739759271	0.4629906617602173	1.064578142296008	3.4492604579796704	3.5150050182889103	4.674134294414472	0.47016598115233477
1.3128056979586002	0.4539161042125362	1.0519180613378831	3.4447252405911652	3.5219266904558015	4.672802634356617	0.46204574751852556
1.3050758300460996	0.4422418232319529	1.0387232644761093	3.4406774407255654	3.5266401181660743	4.670427025959747	0.45521732831128436
1.2970681090046563	0.4287905589154065	1.0246992539995579	3.4375660715655156	3.5285813351268853	4.668342175228229	0.4503371188551424
1.288682474196763	0.41562816786966816	1.0100730476652342	3.435200032017283	3.529854667668026	4.665462148443013	0.44788218120308143
1.27975530476125	0.40372411262520713	0.9953831873369103	3.4350959812039386	3.530217427433772	4.661515814372521	0.44651758722850476
1.2695839518113432	0.39433866286065217	0.9805117549218938	3.4361894301428686	3.53065302863411	4.655596597476323	0.4462890203130012
1.258731457658955	0.3862199565104152	0.9653695008761695	3.4387145651108724	3.5304024869451407	4.6468972426622726	0.44808825651062134
1.2465817109236461	0.379028848192027	0.950593889424194	3.4433923793709367	3.5294260013085053	4.634370566834075	0.45251757370168555
1.2336303941985067	0.3720215948844145	0.9360012602493218	3.449672560409401	3.5293179339289718	4.617582380680182	0.4600823913354348
1.2202999598713802	0.3656931207176475	0.9219224634505402	3.456788253637269	3.529691042477742	4.597342732657766	0.47091237696528243
1.2062058729214435	0.36065754818672613	0.9093597711304969	3.464909745722968	3.5307297234895363	4.574390602342338	0.48300274329487425
1.1911912022679954	0.35741913925378627	0.8979714221590814	3.474489733003684	3.5343005540055983	4.54872888988257	0.49579040499283167
1.1755712196675716	0.3552365760576945	0.8867850761456963	3.4847095897649134	3.5405112130837413	4.520691841948822	0.5095171167722502
1.1598557134176688	0.3531767365803933	0.8756603429810795	3.494553833517562	3.548530373641081	4.490788067485198	0.5232159358581371
1.1441062446964376	0.35202634122493515	0.8630965488201094	3.5042293923060948	3.5584460495681207	4.459045858403458	0.5363843817112192
1.1286682225618319	0.3523185191684142	0.8489260990832264	3.514735056488513	3.569022298101074	4.426647749278751	0.5486384735291275
1.1135670721144784	0.35431874345753017	0.8345090598063956	3.527276971344115	3.579690632487977	4.393564890355068	0.5588861346735523
1.0991136230535263	0.3578331634306481	0.8198972720373934	3.541881327351805	3.591080140840478	4.360972011610608	0.5664396003071959
1.0854655196355485	0.36333487007420956	0.8052767598325822	3.5591668351592864	3.60263777643255	4.329379827274884	0.5702349001108278
1.0732206578208956	0.37105175879754027	0.7905211661599879	3.5799501672147027	3.61557858674706	4.299026020298983	0.5696321005193696
1.062615296044945	0.38062710300192476	0.7755304978533719	3.6039815521021845	3.629862137469736	4.268550821534481	0.5656162013437277
1.0523963342128693	0.3916559717812393	0.7606637922962295	3.6302327275098665	3.6437930699452545	4.237973714863479	0.558552220228
1.0425213763572554	0.40409352748030153	0.7467803517739993	3.6584317727594238	3.6565071101260815	4.20827852102023	0.5474840652098575
1.0331868471042567	0.4173147338791197	0.7340768698412843	3.688834829434422	3.6678675974496797	4.178606806810979	0.5333894286052872
1.0246440823571525	0.430399595863938	0.7233077707122862	3.7218806438625007	3.676803028065869	4.149486238092118	0.5165276389419962
1.0165903328002281	0.4418070144941989	0.7146232547702306	3.756162144335372	3.6841053225445726	4.120758657674103	0.49616377571217685
1.0087814518366818	0.45133571442791387	0.7063956694843296	3.789611764238087	3.6915225877943034	4.092254698433491	0.47364434983378945
1.0011532005654846	0.45933118102006065	0.6981049743249744	3.8211922834774605	3.699600696390584	4.0636642626512725	0.45005648130701226
0.9930661486186555	0.4654893025211011	0.6892148050960036	3.849551563144285	3.7074856150319357	4.034981970876729	0.42656905609824547
0.9832570088862032	0.46918473229437674	0.6790717401394832	3.874478583011229	3.714458146644421	4.006725139250996	0.40339041982761104
0.9720098275555742	0.47054848136327865	0.6664663182665064	3.896287821357149	3.7201587986733684	3.9799335526385384	0.3795881749749601
0.9603353008811423	0.4694712976281997	0.6518006651252662	3.915586021564984	3.724610737828614	3.954661572222001	0.3551953564122893
0.948178789222964	0.46630869351108906	0.6345934019635696	3.932928629702814	3.7282579519640677	3.930497509779933	0.3303542914787958
0.9353962420375412	0.46157753566271875	0.6140023746736205	3.948504058302147	3.730952799143286	3.9093629458990344	0.3053621200973642
0.9220299114579182	0.4561818678356352	0.590308431991041	3.9609884894470957	3.733958191499375	3.889597239798006	0.28026653103579857
0.908648973873319	0.44980975304757004	0.5640242377377506	3.9707258014039475	3.7362869449534784	3.8713186613278463	0.2554103658879031
0.894765490376803	0.4420413877835435	0.535702155091065	3.978451438886216	3.7356121775560016	3.855334174138958	0.23059311802304597
0.8799264143740944	0.43251473285373226	0.5052966468684668	3.9852242926327657	3.731051164855305	3.840944955498333	0.20482219581548503
0.8647386408074624	0.42118524773817223	0.4732409357458491	3.9926789434023338	3.722489940935633	3.8281725142363814	0.1776203055808879
0.8486442030339096	0.40882267086952223	0.4399598226756867	4.000385505152266	3.7109253748358926	3.8170852762391156	0.14912826795775191
0.8316034128053374	0.3951846934521451	0.4061934961462343	4.0080294043739295	3.696822645980147	3.806428690161724	0.11975467038554158
0.8135565180791884	0.3809762648025828	0.3711072582345877	4.01462045723678	3.680720794202656	3.7957504210700637	0.08971008112961754
0.7946194528277264	0.365835924476274	0.3349305460334576	4.0196975276970175	3.663944665409284	3.7863881421914565	0.059351564273312146
0.7748175545893731	0.3496404214474143	0.29881914981876	4.023386743174336	3.6476378219874706	3.7797016130991548	0.02928948273894333
0.7533719246522761	0.3319356105513905	0.2633218323263635	4.0275912063074335	3.6319435970759786	3.776686661665158	-0.0005138256013231257
0.7302765065841186	0.3143686190395415	0.22845484943348035	4.032219259938032	3.6177523021730162	3.777423579002227	-0.029732286763022003
0.7064018329388418	0.29775535556804006	0.1947479818524046	4.037831959545379	3.6056832376190786	3.7818341280141308	-0.05701045136839841
0.6821459009497268	0.2831594716714606	0.16244928150470342	4.0439891052789205	3.5960442415092175	3.7902403507621396	-0.08220930545108178
0.656762007991	0.269927047865021	0.13177988100870472	4.04952018680889	3.590524214007317	3.8003625663204024	-0.10486180784055119
0.6314910790970016	0.2580154635669194	0.10258545045045571	4.05447157522551	3.5893678897144374	3.811121743191927	-0.12512799465590702
0.6064224288556469	0.2475688840780631	0.0747186121685672	4.058955910524521	3.5929507100312716	3.822375404427631	-0.14378084816451034
0.5822316805659996	0.2395534033598608	0.04863142000669634	4.0639891527896115	3.6004797637305903	3.8359545479774626	-0.1614841125697407
0.5583611304583815	0.23470924217684713	0.02502311447924382	4.069728020393885	3.6110236384946064	3.8493092050814703	-0.1783408561057062
0.5356700634272924	0.23175488267746558	0.003492623226997495	4.075180587748694	3.6224836436081826	3.8609538150581657	-0.1940758772207447
0.5146180054854766	0.23090117339515454	-0.016653484357238808	4.078527208401825	3.634573719403978	3.870206697070761	-0.2084142795349517
0.4950367450969592	0.23098587970340684	-0.03506471730717819	4.081105677965209	3.645856575685145	3.877075473382081	-0.22224183030735198
0.47739573785652895	0.23218381141022987	-0.052868008573112045	4.082252385799222	3.6565356216739464	3.8824891372321946	-0.23723523754248807
0.46109394232117756	0.23388685977999157	-0.07020039040832857	4.081120824086961	3.6656603084162023	3.8869655637894884	-0.2537138664833281
0.4459528952756804	0.2362854770895671	-0.08699430273257418	4.077604621526164	3.6717657784787137	3.891271385134332	-0.2725639193543533
0.4318589981756033	0.23838650489584234	-0.1028687386498948	4.072658130543073	3.673321851746014	3.8964526831723667	-0.293658637160355
0.4193534246194809	0.23944365905459947	-0.11753812724960389	4.066649557787267	3.6689352002450364	3.9025839547134673	-0.31667919414076706
0.40746574781244005	0.23901577012545966	-0.13014084877902413	4.059487439460845	3.6578021313728697	3.9080986817310803	-0.34057443671331133
0.3961308936781672	0.23535010885338215	-0.140867071677172	4.051777847427437	3.6397399906647556	3.9128643927500013	-0.3651916894009012
0.38473277365151404	0.22914784912043196	-0.1502055108987361	4.045437972829828	3.61608275219538	3.9183212773495253	-0.3912888426076465
0.37314759537221415	0.21992878516173126	-0.1569945429544938	4.040840163887067	3.5859904790305133	3.9257737934170946	-0.4188007227256586
0.3613298883772084	0.2076753730686664	-0.16132839178987685	4.03699128866417	3.5511770069827246	3.9354192124667904	-0.447693648309595
0.34936874139788715	0.19285685369591568	-0.162228992324697	4.032782878041444	3.513983874070253	3.9476185042588363	-0.4770093292024413
0.3376768601670266	0.1756665339117029	-0.16039651503396787	4.028145677087343	3.475540575261065	3.9611389467771283	-0.5067911403426043
0.32597197433404035	0.15554131293421952	-0.15589190639297276	4.022773910404273	3.436795303537101	3.9763061772968187	-0.5355321362048
0.3144095611739399	0.13232950637113033	-0.149935296371701	4.015611027866733	3.398171040242881	3.9914748490020777	-0.5624075379524301
0.30242316553412196	0.10685135713835994	-0.14307575767970004	4.006552446191905	3.361512676656056	4.00659046844456	-0.5880889534547422
0.29136455534240263	0.07965905559119772	-0.13622121415740693	3.996359996154676	3.327249887545733	4.021517117011695	-0.6135066786948327
0.2817678797899108	0.05272716029951413	-0.13000192487445358	3.9854280486283438	3.2967193572595277	4.036664003554584	-0.6390654773475891
0.273229824240301	0.0269874128845254	-0.12406180011018546	3.9733952332188496	3.2690940111805196	4.051312086263319	-0.664308275989402
0.2656719508914767	0.0020919630572908687	-0.11932042855690736	3.9593088053116494	3.2454940259673384	4.065524845809101	-0.688655134999508
0.2588220290535733	-0.0217440571740137	-0.11577394074873378	3.944630037545622	3.2253651025109376	4.078230990926581	-0.7102941973791108
0.2532222114946294	-0.045231269004645	-0.11381260513806435	3.930424330150263	3.2061466216258734	4.09004162963381	-0.7289828002386297
0.24867151139428073	-0.06788262132997955	-0.11255235999919222	3.9184221858759027	3.187125210966757	4.100988691282932	-0.7449267517818993
0.24597612842644428	-0.08858955327428608	-0.11284626352094573	3.9100242284247853	3.1681289430716695	4.1119988408277575	-0.7591711651082782
0.24511113179586203	-0.10593964220365085	-0.11342330202913412	3.904828545553149	3.148271587001299	4.1234927622155055	-0.7721989751432112
0.24624804534696343	-0.12010679466586403	-0.1135850912954712	3.9027339033060997	3.1282715714527582	4.135150418351789	-0.7826256147490365
0.24828267831249817	-0.13105271463366364	-0.11310110637740983	3.902802177987645	3.109697298440422	4.147564054003698	-0.7903491080676006
0.2515887313055166	-0.14056167759110832	-0.11124305806085978	3.904134867421568	3.091479034364203	4.160573810862131	-0.7946078747414886
0.2563753095415058	-0.14777609770383177	-0.1078902706227195	3.905917239784164	3.074042575238992	4.172881830707863	-0.7959297661478136
0.2632067902704385	-0.1529949331608652	-0.1023617841113665	3.9093363865047253	3.0560568884953843	4.1849345895964625	-0.7949593265686858
0.27134979275988824	-0.15666742480424228	-0.09478015550342823	3.9132981026782416	3.0387216201368275	4.196787780775601	-0.7924571247356063
0.28028894940844606	-0.15841036150835036	-0.08554867279015595	3.917580847383281	3.023186691846053	4.207328487730988	-0.7886630368501999
0.289937421698056	-0.1587839020412946	-0.07494575185845775	3.920820569283312	3.0098566777389077	4.217584577908499	-0.7834492569049067
0.3008186380381267	-0.15702931689779442	-0.06254440074965541	3.9217358092684362	2.9984914032006125	4.226490795148313	-0.7762574887597237
0.3128807645099366	-0.15470176299174587	-0.04950245662261151	3.9215071451646115	2.9888946668589065	4.2347807755505755	-0.7671821956961379
0.32594642886465275	-0.15230953347300097	-0.03487549160015136	3.9197982950648327	2.9794183062313038	4.243546043958185	-0.7575715123086829
0.3399490338816059	-0.15018564453959007	-0.018674324789132543	3.9180725448004687	2.9685943994676194	4.25287768283464	-0.7474706681079101
0.35403485202140866	-0.14699811350348965	-0.0013519470567919085	3.9166149116659894	2.9555792376424788	4.263137917483259	-0.7367716289898673
0.36863673584862133	-0.14459533607546457	0.016814532125179166	3.9156198740253467	2.9400570946391187	4.273066240330815	-0.7255225562549333
0.3834792951557246	-0.14229627929359456	0.03528035040541069	3.9141939833257506	2.9226788588629726	4.2823194602297825	-0.7140492405589944
0.3986562274187359	-0.13972574182473568	0.05378857900406387	3.9128292280437016	2.9023175886086414	4.2903249395059255	-0.7031664099446918
0.4141790199535934	-0.13832824470753738	0.07170567645760292	3.9109467440425774	2.878912671543543	4.29685895653323	-0.693687994687053
0.43013459653516883	-0.13829530297933357	0.0896328589600785	3.9090120991854587	2.8528291379509443	4.302782460336539	-0.6854200622890688
0.4457221337653437	-0.13972213677077044	0.10742718901143677	3.9072682031923045	2.8229078518344073	4.308458892258561	-0.6784653087090511
0.46067645147152053	-0.1422658076147439	0.1261016399648262	3.904994922939258	2.790058445967427	4.313113398521439	-0.6725443229003539
0.4750294704147663	-0.14546746937152494	0.1454814187151675	3.902884892805905	2.7552250935992615	4.315491985104918	-0.667243194588015
0.488936274254583	-0.15050568467249476	0.16533622837527365	3.8999872955539012	2.7193860887565107	4.314527100737766	-0.6618608329551262
0.5029188013351252	-0.15852811458149776	0.1853554432219254	3.896297212893135	2.6829794722162275	4.311369716120279	-0.6570637815025128
0.5163017031891409	-0.16869966106473416	0.20538296052213859	3.892440513273578	2.6470457959123452	4.3085999215239825	-0.6527296657540347
0.5294419278797333	-0.18084439554258208	0.22527828558529472	3.88935808193842	2.612027937037983	4.306849935878331	-0.6479980414598491
0.5432184465902644	-0.1947993065973493	0.24461182142710872	3.8860218275236544	2.57914845313546	4.306215848562477	-0.642080487729819
0.5565545326844669	-0.2094547580185105	0.2647523537027481	3.882959580418175	2.5486157158025633	4.304817474195012	-0.6335378966725952
0.5699496344067525	-0.22381557947960787	0.2850916340401226	3.8803439354830593	2.521522925003977	4.301342479668111	-0.6230570240836082
0.5838078119184896	-0.23764818469800053	0.3056855826394432	3.879220777687503	2.4983913591092564	4.2969125500752945	-0.6101938528261326
0.5984300618854512	-0.24980327948706682	0.32455350006482236	3.8796557718294435	2.4792692051810445	4.290619845373561	-0.5957098010012879
0.6138667462705085	-0.259418064792479	0.3401276295678133	3.8802426559211045	2.465066441419312	4.281686116076191	-0.5787222909968733
0.6300276111009675	-0.26684564621253004	0.3516219343215986	3.8804978529850542	2.4556979696518204	4.271413430007449	-0.5597140143802345
0.6465827094914766	-0.27152185367084114	0.3593207788395195	3.8795523609514175	2.451284902167062	4.259482776918987	-0.5386956235411551
0.6632901336545239	-0.27401580545929405	0.36415072651131647	3.876242970242793	2.451042349652862	4.244205808013108	-0.5150226899406953
0.6797468430960927	-0.27391754153622716	0.36618698121521204	3.870079664660196	2.4545165981906907	4.2224695559404335	-0.48997617920573655
0.6952777399787285	-0.27084230593834635	0.3654758362286682	3.8610378430231544	2.4607820218525163	4.1942877180981215	-0.46354720193640075
0.7106170751819153	-0.26506657440473874	0.3604903510625123	3.848955143692729	2.4690624286339524	4.160172084406799	-0.4368686390571307
0.7256487381163861	-0.2572076611961919	0.3510129634652188	3.833477768359844	2.478555311739006	4.120524032711515	-0.4087040957804098
0.7404711447572776	-0.24765199221958015	0.3369379989607597	3.8145906988816365	2.490169498045909	4.074761411001253	-0.3794698530871996
0.7543679337448378	-0.2373488058149273	0.3201645070451963	3.7918490080227323	2.5039911977666707	4.024255070335897	-0.34938549226735416
0.767616884564831	-0.2272140154180633	0.3016306929788884	3.766130966134705	2.518337962398015	3.971153718056816	-0.3186213497887612
0.7796580687476724	-0.21716495565485483	0.2819959776041333	3.737442412326243	2.534238234421928	3.9160144151141068	-0.28774834489400486
0.790071538454506	-0.20784592781493133	0.26115823574922714	3.706556116320056	2.5514911074780566	3.857187502986861	-0.25653007322484744
0.7978333647667939	-0.19945110098629454	0.23806061297244796	3.6738764784164557	2.569936635770081	3.795883493087833	-0.22602107449655093
0.8033238591531123	-0.19192362078761774	0.2135015409559107	3.6395071830273547	2.5882783272694225	3.734115976610752	-0.19560847892058314
0.8067984768128512	-0.18515295706043916	0.18766536748961696	3.603897444555799	2.6059685227610143	3.672505089204038	-0.16542850321641034
0.8071521950964623	-0.1780590272740018	0.16177776557663315	3.568177554881586	2.6236055007859704	3.6115956010633337	-0.13541343379493806
0.8040745812556547	-0.17103391541979243	0.13649363123666375	3.532503166961336	2.6413316027821825	3.5512290413307683	-0.10569962009580422
0.7975816175653812	-0.1648943121136461	0.11293075295045346	3.4948174293323295	2.6588626242177136	3.490497553059687	-0.07635171933884632
0.7880851881090989	-0.15867995763286724	0.09032988827270583	3.4562601047679085	2.678316561581051	3.4292544853794213	-0.047296190810308336
0.775844257751951	-0.15235054062619685	0.06902780387042864	3.4162826915109155	2.6995818502310827	3.3651373776306026	-0.019552122118580262
0.7618750199176093	-0.14573762486960734	0.04914397990226042	3.374630805210844	2.7209144174169935	3.2986240909966313	0.007290837922161411
0.746628752439144	-0.13740445617242797	0.030347255299515295	3.3306381601080504	2.7414145293942767	3.2309202744289345	0.03235266651964401
0.7313367807988965	-0.1276624618156359	0.013709676581006034	3.285290349883995	2.7616084418164943	3.1617543974504523	0.0556686195431397
0.7151004289386366	-0.11646928316600398	-0.0019223514153095442	3.2390364138640266	2.7832841318289736	3.092484465417117	0.0776588478978503
0.6991193210115545	-0.10410573465276829	-0.016724269553848953	3.1919788820304564	2.8052735303942997	3.024810983642699	0.09860352051330595
0.6839598063852509	-0.09217858673022136	-0.0305047060490485	3.14424191826887	2.8276116051751816	2.959948677343421	0.11839469842736577
0.6709013158857842	-0.081420950420892	-0.043068486787440526	3.09576466963464	2.8496310765409847	2.898152945113795	0.1368040173338672
0.6600039002049065	-0.07224442427236022	-0.05520932466895167	3.0486410228922702	2.870804530915428	2.841630378431932	0.15300565391897597
0.6512327775244856	-0.0648738651222851	-0.06566824760331898	3.0018926773300993	2.8889887509001113	2.7917199293331745	0.16786392420439078
0.6440146347120789	-0.05969745101926717	-0.07501079891365858	2.9560458864568244	2.9048956355312328	2.7500371663241943	0.18192125975865167
0.6383199131539334	-0.057214916923541595	-0.082592377568175	2.9110336356321187	2.91979636038438	2.7152533162930133	0.19527063113487433
0.6342729463145256	-0.05781726310452893	-0.08782550959969206	2.8675899536619722	2.9360041731501356	2.6887127411612117	0.20854285528690478
0.631063014824547	-0.05964341002066956	-0.09115392110876315	2.8252156619687208	2.9532442977610933	2.6702141483182467	0.2222630274568538
0.6299675787063076	-0.06288250541033065	-0.09223402942215267	2.782972310619347	2.9712791914757286	2.658613960748346	0.2366933715477467
0.6301685979453695	-0.06701507490796244	-0.09115736537758135	2.740426025616362	2.9918131025172574	2.6534574860011055	0.25069105689640503
0.6312490537109945	-0.07104407330962385	-0.08778504947910507	2.6970068801847495	3.0143767467721614	2.652974355576752	0.26385085972815325
0.6327335260550786	-0.07375056883882197	-0.08297474614628703	2.652608160719231	3.0388608429486106	2.656345811154466	0.27643932241950475
0.6347405146106175	-0.0755901856333947	-0.07661931459960704	2.6059676287524822	3.0671199469893056	2.6623031827817294	0.28866577289851947
0.6372755260751879	-0.07721514182737374	-0.06961800965251554	2.557327224843238	3.0991937217046237	2.6701341939205885	0.3001365127078719
0.6402073203598129	-0.07795321095346024	-0.06185684190412957	2.5064487836166722	3.1353207222814947	2.6802815834721208	0.3114849686157086
0.642792441866314	-0.07641483120368772	-0.05430234156130821	2.4533376142247736	3.176012728238787	2.693043820929474	0.32219554156787267
0.6458360879235172	-0.07286778687857569	-0.0471833981929566	2.39826866627203	3.2206301009645317	2.7067801924948234	0.33212255357486264
0.6498126993867808	-0.06870555781645946	-0.04049604238250287	2.341049591589402	3.2673032821060795	2.7201088055284868	0.3406410408858389
0.6538650837005191	-0.06534903697478808	-0.03411721961544233	2.28291336841671	3.314609623335419	2.733386850125933	0.34692386110761253
0.6576399735820784	-0.06329556127059187	-0.02764604390384745	2.2247399798870378	3.360746446828806	2.746233949697387	0.3515983270304367
0.6619253910526888	-0.06336556953414052	-0.021529334686527513	2.1667982004101947	3.405899728915375	2.7606397623405656	0.3547457201884111
0.666929411854682	-0.06546443634035755	-0.015801922785650943	2.10941462818614	3.4496113702659716	2.777563755563024	0.35688687951052467
0.6725642180076166	-0.06833735778286164	-0.010849179189856471	2.053081398282737	3.4902342404468127	2.795578492358743	0.3581494408680461
0.6774117725045141	-0.07225250686972509	-0.0056129244391372665	1.9979051544312851	3.528934450424715	2.814927972506273	0.3588783447844047
0.6820515556888398	-0.07829724971496374	-2.7890949702682414e-05	1.9446783500193072	3.5650332673008	2.8351432801428	0.3579592886333227
0.6870239590421375	-0.0862822655775715	0.005863437833514061	1.8942002633262283	3.597557878128996	2.8560281235321416	0.3562011057661316
0.691308094031412	-0.09531126934612102	0.012058943490673888	1.8466651677936032	3.6265283341767818	2.8769894561616725	0.35401268786988815
0.695816489016417	-0.10554853728314509	0.017791934283389918	1.8021294527471654	3.6547805174448933	2.899049883182098	0.3514045406690568
0.7010055993571864	-0.11588048219854953	0.02283353679557868	1.7596507491245248	3.6841025297861574	2.9233455526026524	0.3492335958817102
0.7069651364434032	-0.12698025955818437	0.02746579229837162	1.7189988511988934	3.715478563995001	2.949367753828055	0.3478987007738392
0.7127754187809899	-0.13742891630346832	0.031763550580643354	1.6803193647195316	3.748634087890716	2.977324835254709	0.3471487341444939
0.7173129525468963	-0.14698254380432546	0.036647326638844464	1.6446928579790627	3.7838567080296817	3.007808530279515	0.3462701713544555
0.7200658274539101	-0.1557338566246813	0.0429209553777131	1.611911852110114	3.819648335940667	3.0410937283031396	0.3446576365512396
0.7220714410409161	-0.16337934560886822	0.04970396614667957	1.58321690187279	3.8548259684241706	3.0761611971690637	0.3426225810397512
0.7225130540726046	-0.1690983696186681	0.05610448103870246	1.5582052308078436	3.8897184443275257	3.1121768165712855	0.3402224890400417
0.7215377583738123	-0.17332253316134424	0.06283017377015233	1.5366335629607257	3.923202750248499	3.147958918501144	0.3380612622961734
0.7200241519384981	-0.1773885692319815	0.070365894136961	1.517786617847501	3.954333664663374	3.185526475747364	0.3360499231506855
0.7187684266060929	-0.17963028176018053	0.07941632171635232	1.501209412720713	3.982764736740602	3.2249233262031303	0.3346943069268786
0.7175410265456709	-0.18029232779017126	0.08992958566779136	1.4881538978481312	4.0072964931774315	3.2645509291511687	0.33324078381859645
0.7167352882935952	-0.1788848331574399	0.10190080048668211	1.4780678096046236	4.027613533493956	3.304336549295691	0.3305992795569114
0.7174215561598369	-0.17700720781854967	0.11469394917025492	1.4699082014187566	4.043958017559665	3.342781134835581	0.3268486002280838
0.720350488549858	-0.1759927582128867	0.12742215123574513	1.462345203299734	4.056055041460591	3.3792159992403907	0.3214006773955549
0.7258597137018772	-0.17581689518821014	0.13903164655511438	1.4566391462023063	4.065429561191982	3.413386213554252	0.3150703093679701
0.734141711347924	-0.17605419539400013	0.14976895192425552	1.4515153665389926	4.071593124614528	3.445886339279078	0.30797102705943546
0.7451042984394217	-0.17760108245444875	0.1606292754507421	1.447035017095484	4.074953959075775	3.478580144812036	0.3005230978618416
0.757982810598732	-0.18049172205341843	0.17052255735977828	1.4440022379497353	4.076701534110356	3.512082368003859	0.2920367666942624
0.771831998048855	-0.18483582209343724	0.1794478783983491	1.4433708908912486	4.078302265326085	3.5459093257225405	0.28259069420273975
0.7850249805898106	-0.19217097412365683	0.18731949733110748	1.4447588414214798	4.077998838898967	3.5808279150319264	0.2725402485022429
0.7973575789390587	-0.2028627413659021	0.19489436645119854	1.4472038075226168	4.075295393862399	3.616806163110403	0.2619167364309024
0.8082733502838814	-0.2170976627629178	0.20188141038497584	1.4507567879481391	4.071943875096354	3.652848059214828	0.25117253371586346
0.8179690623809865	-0.23312857305362084	0.20887374918025695	1.455361545603922	4.0680575428517285	3.6882164251118255	0.24037834523952686
0.8245874261318346	-0.2485229765759329	0.21591206054063297	1.4608784350730781	4.064874440460583	3.7224464498706786	0.23009017193942274
0.8271522046455452	-0.2638711299369783	0.223073389478517	1.4659044155928098	4.063249562300518	3.7554197781154635	0.22021556775478032
0.8261641838179854	-0.2791825563990487	0.23036597797377537	1.47090481645987	4.064001531414544	3.784869850300205	0.20908046249060577
0.8217565658388065	-0.2923743092045958	0.23716679561068146	1.4761949247210857	4.066595020704363	3.8094225387800194	0.19752451621860992
0.8138178816491148	-0.302610965688484	0.24375723231171129	1.4811732522898362	4.0695937318038675	3.8300958509213276	0.18534428619550566
0.8024053127040892	-0.30921334531926226	0.24949152532100768	1.4850042934511616	4.071255909027604	3.844564139234993	0.1724803856168126
0.7880015000505367	-0.31296448599169224	0.25395030329135	1.4884639473932175	4.072897479054801	3.852829678887113	0.1584665940339557
0.7707856374658582	-0.3136950499840953	0.25695818449526275	1.492471224044407	4.074179885002504	3.8550946281055665	0.1438583992605187
0.7514984081812854	-0.3121017998895171	0.25932826542665993	1.4972563869525601	4.073203386701049	3.8524836565627085	0.1295630026973943
0.7293688082553922	-0.3099204363825773	0.26092226337922986	1.5038789006047866	4.069904465857203	3.846881952646329	0.11728914191053544
0.7056944313917326	-0.3085588332663212	0.2614991295684939	1.5121780295295502	4.063729284464345	3.839478594324497	0.10691541700280241
0.680997711051653	-0.3065635129932357	0.2611103901324222	1.5230516992574634	4.053222773038619	3.8312202921674556	0.09870588814408007
0.6548266274669396	-0.30408572652125376	0.25946904335291093	1.5360617554739606	4.038570308619291	3.824870472829209	0.09374757173811635
0.6276996113953681	-0.3021143504765737	0.25702917126805386	1.5506645611731529	4.019444683909105	3.8199014134800806	0.09142830320558032
0.60010910184269	-0.3024412849503524	0.254485712767654	1.5668621393394773	3.9962158964466084	3.814657298001115	0.091529336604675
0.5716884054894424	-0.3048943519956407	0.25194701859737534	1.5847934252721603	3.969142924754869	3.8107985180862047	0.09422141420286426
0.5425274812765679	-0.30867048364400657	0.24977703473152008	1.6045655113582429	3.939017256652499	3.8090905266510355	0.09917297204874043
0.5123389414862738	-0.31241970564787275	0.24771336305912853	1.6241828303479742	3.9075453092987034	3.8104882771505557	0.10604637121295357
0.4808292396572982	-0.3157478113352298	0.24532203148400406	1.6426944294293542	3.87615668390203	3.815018503038585	0.11412807003773173
0.4481998130974142	-0.3177626567772294	0.24309794601760099	1.6592798175924992	3.84482219684386	3.8214006426181952	0.12159880582726862
0.41427493085176165	-0.31862036476360633	0.2421133634233778	1.6742195224257628	3.8140626711073367	3.8283126339575704	0.1285734777816955
0.3789084717683602	-0.319803441080249	0.24231253719757154	1.6866207167136782	3.7852473618976052	3.8362057628686994	0.1352465346458166
0.3429071523751444	-0.3213327516291644	0.24345417554270357	1.6971745880529612	3.758020655531751	3.844326709024199	0.14127743045982508
0.30579654407371437	-0.32344763970801405	0.24562369931307632	1.7058380380671678	3.7322548352969296	3.8539094217014367	0.14629028712354847
0.26735512517909293	-0.32454470872940033	0.24871095840665663	1.7123724786422945	3.7086482783917227	3.8652493655625744	0.1505078544480107
0.22823728973270732	-0.3244732493100751	0.25327521164714917	1.7162370645683966	3.68702306811648	3.8778265661274895	0.15261501242361256
0.1882747702799706	-0.32174604415591485	0.25979311416717565	1.7177729980231073	3.6655080494442402	3.8891230655111335	0.15342402093824054
0.14766047011775013	-0.3185414078979805	0.26828677672753204	1.7191918471403662	3.6429162241182214	3.8986460797162508	0.15305682138845458
0.10652829593759694	-0.3137357320811115	0.2784733630817242	1.7219751024085717	3.6187287264704344	3.9063245640103514	0.15099901394958556
0.06458362890400694	-0.3085191192110933	0.29039047579886573	1.726386075194191	3.5927718197960403	3.9121907167042655	0.1481644860796272
0.022941393360063494	-0.30320811800578	0.30348656778963684	1.7317259049553142	3.5645034301319565	3.9160574638837504	0.1439883368870225
-0.017512604262794898	-0.29795431602412376	0.3173510642131244	1.73866899016994	3.5342992329702505	3.9175164813128043	0.13806254902238926
-0.056955827699440895	-0.29283641288018336	0.3326294180589508	1.7462020513213952	3.502069371935169	3.9171516446326717	0.13102260651610506
-0.0947551285106557	-0.2878932305201594	0.3499559996785277	1.7543080878432435	3.467291267526362	3.914444805614676	0.1242263980056505
-0.13086452837264084	-0.283474096722939	0.36904755549437196	1.7621840375827622	3.429799216461723	3.9093361912145865	0.11709241343608462
-0.16586993006461992	-0.27968894013595536	0.38966338432923675	1.7703953292021808	3.3904058755177613	3.9024229964713735	0.11034443314061751
-0.19979458263872196	-0.27895387516513753	0.4109468571698155	1.7781344753544022	3.3503887814342153	3.8943234392803547	0.10365174966833599
-0.23306119216217833	-0.2805717659722994	0.4332919598260333	1.7839906066726374	3.3114598066179934	3.883454311881999	0.09674671754387792
-0.2658623292868037	-0.28571006918418834	0.4562025759660972	1.7873362258638075	3.2741887641442107	3.8703154079578868	0.09027881012958291
-0.2978618663006878	-0.2930679377693941	0.479583825735377	1.7881221739611184	3.2376430037740858	3.855517971115601	0.0843742837440565
-0.32998077592487746	-0.30109494398389314	0.5038721260208604	1.7868249457790666	3.2019961655016282	3.8410178602911595	0.08013251614231903
-0.36270408263245896	-0.30872918812882333	0.5297595245332899	1.7826116708705178	3.1667705567476006	3.8281016198607527	0.07737496747580905
-0.39659079348070614	-0.316678368256439	0.5580367206888651	1.7760673432221763	3.1315543775287478	3.8172883075446276	0.07615958643556761
-0.43217747205937473	-0.32442630316215715	0.5866870437098677	1.7677945795597036	3.097325611972337	3.8087656605525626	0.07605558444998284
-0.4687275189839162	-0.33266268782711245	0.6158940470819005	1.7581381375755911	3.064682993600751	3.803531942015819	0.07650288738684957
-0.5061892724215379	-0.34078077281330493	0.6463076814380576	1.7470985012626339	3.033234821091865	3.8014895358858896	0.07815713878335534
-0.5442450293421089	-0.346836360172267	0.6780684218148607	1.73516966402855	3.0030797713750403	3.8022892076184847	0.08020333938682103
-0.582224695285435	-0.3510421077462251	0.7108399945767059	1.7222756025736397	2.973989933806356	3.8061743051581804	0.08273662660447173
-0.6201399988653764	-0.3522270108892385	0.7455693135341054	1.70873304883607	2.94494184429561	3.812993585693169	0.08551163743914258
-0.6586346150866234	-0.35054647718743787	0.7820335469698282	1.6943140286560134	2.9167284593538936	3.8235440431716103	0.08863536264899205
-0.696521462226106	-0.3482832216741932	0.820177661137528	1.6795681079009819	2.889172046347869	3.8366794773841106	0.0918197285320014
-0.733406286477911	-0.3461950613415361	0.8609160378931475	1.664761905792513	2.8612458988907674	3.8501820660104413	0.0960624006463221
-0.7694004596355655	-0.34411384070361517	0.902525227034066	1.6500836868054152	2.8343646608207984	3.8635708765513046	0.10098435529271271
-0.804032202141166	-0.34298018158732546	0.9461364230318177	1.6353379772050858	2.8090803932266715	3.8759831375077147	0.10553634254445987
-0.8374449833952662	-0.3430355725833155	0.9919707982628984	1.6211537951361812	2.785991415260537	3.886300513987231	0.11068739562389004
-0.8693781580352731	-0.34538044770145415	1.0390092414597845	1.6076463290171343	2.7649411505578945	3.8948274355298325	0.11585186670262437
-0.8999253443272024	-0.3502458778105858	1.087550517242594	1.5942836793136475	2.7451874515140227	3.9007733486770566	0.12083954985807444
-0.9297772190755279	-0.3568862845531925	1.13780424137058	1.5816822609879115	2.7267776283319667	3.904958472390168	0.12535886123679296
-0.9591937922654215	-0.3659980148086633	1.1894212795072452	1.5698352897607184	2.710136441740525	3.9065632475307974	0.1299734670647456
-0.9872156892627684	-0.3770557857937395	1.2425883995931173	1.5587792777010465	2.69521202284938	3.9053749599390915	0.13269447953101163
-1.0143996385765894	-0.3891871646156801	1.2975252411601768	1.5487006291751646	2.6814075230740033	3.9000338050411156	0.13241844206828163
-1.0411425821554259	-0.40215150004325956	1.353313225268616	1.5401479092455919	2.6696514128890243	3.892094437329975	0.12804086291322495
-1.0671245823713755	-0.41520429889740906	1.4102294359477467	1.533435683890868	2.6589725957150026	3.8802763419350303	0.11900838421979673
-1.09241494218131	-0.4269638360722919	1.4681765856344993	1.528383687835041	2.647394183411275	3.864934819559565	0.10582020139770645
-1.117169560849657	-0.43777868331032704	1.526954947019533	1.5246845984227508	2.634041534709977	3.8476238357116155	0.08947143314313599
-1.1414136374937003	-0.44865177318529476	1.586505990130594	1.5219079280027208	2.6192747335698465	3.829370243886821	0.07060464400001987
-1.1654201777903332	-0.4592529030366553	1.6462818087648217	1.5198764299299252	2.6034484019966815	3.811159416299932	0.05046772915400513
-1.1879106612522816	-0.46982654727428524	1.7059556744747448	1.5195569524123071	2.5855377188284674	3.7927869909544243	0.02908468620289563
-1.208867216659797	-0.479613236285353	1.765414999028915	1.5210877361971966	2.5655741009905375	3.7739901261078264	0.006301620529142182
-1.229043107116082	-0.4884516898462102	1.824424119125932	1.524456201330605	2.543655274608693	3.754890127978812	-0.016128576665775593
-1.2488437162794097	-0.4966721071023495	1.8821818411871964	1.5288161181722788	2.5200986113798582	3.7379439401838477	-0.03846307235489417
-1.2678187536329117	-0.5039549957900895	1.9382249239112341	1.533667092659117	2.494291679077554	3.7221890462408496	-0.06052706746626453
-1.286293744069701	-0.5105189048172287	1.9928223946713375	1.538367269968586	2.4660135302115243	3.708230292264223	-0.0811931880720238
-1.3046491474798578	-0.5167170392815547	2.0463372529964587	1.544146747407914	2.4371433218744203	3.6955913131599085	-0.09981885378387839
-1.322670529034202	-0.5225063455575711	2.0990815363565836	1.5513106608837826	2.4081368395211706	3.6828636012947737	-0.11719408472735045
-1.3401921938303083	-0.5269266012715603	2.1505737676821086	1.560542773488274	2.3790751195097295	3.669142760187967	-0.1328982585444375
-1.3571461758454995	-0.5315795185894157	2.200993101751436	1.572457713337762	2.349685374687978	3.6565051668964235	-0.1477539384513782
-1.3748126012430033	-0.5360794859741649	2.2508502833223236	1.5854950562031358	2.321031504311511	3.6450844321440035	-0.16129067716391204
-1.3926912601275971	-0.5423525633785359	2.2997791634257694	1.5993468655279606	2.292674736654867	3.635145892721305	-0.1740095895263268
-1.4101366966664879	-0.5508078876451467	2.347741443354482	1.6137154579457034	2.265242085811151	3.6259640573698837	-0.18639716846252202
-1.427451366845764	-0.5609364966126713	2.3949029804982893	1.6292735751435308	2.239146281900153	3.6166548511313703	-0.19720341467147695
-1.445201671135682	-0.5724942003683557	2.441608647371952	1.6458026713509297	2.214947284652459	3.6070604797530232	-0.20542356246576543
-1.4633952885161234	-0.585357339776595	2.487881682367217	1.663277970826537	2.1929806509707337	3.5976479412818847	-0.21212158567175
-1.4811947868487407	-0.599751527406276	2.533244067817809	1.6804972016460344	2.172731064815476	3.588846042373683	-0.21884282384588621
-1.4990080643392476	-0.6148679883581282	2.5771495309256536	1.6980061125059103	2.153800037244387	3.581981834775615	-0.2252605840516475
-1.5168781010899113	-0.6306487604370006	2.6199980803426897	1.7156201454306799	2.1368875462557475	3.577174943084468	-0.23175429927196214
-1.5350164839092224	-0.6467674150430264	2.662036157299426	1.733905504893268	2.12135418574964	3.5735559362597757	-0.23809079512647452
-1.5525265393863064	-0.6634971828282752	2.7026188393622865	1.7533446764110827	2.1060079852988864	3.5718256305041964	-0.2435347072824801
-1.5696785474370003	-0.6794418885120763	2.74171862840047	1.7739466908126502	2.091206526825949	3.5726690053032044	-0.24809807304030132
-1.5865573946810234	-0.6949656658973241	2.7792299215662615	1.79644802266232	2.077728298316936	3.5761026351290344	-0.25192045519798933
-1.6028991051960186	-0.7104944169033646	2.8144630777229613	1.820615682660882	2.0654320342617414	3.5808580373135173	-0.25598727480914607
-1.618546573652587	-0.725911078522265	2.8476097756720455	1.8474203342421598	2.0538470309371126	3.5855457919680087	-0.2612695008410197
-1.632863482164042	-0.7413082150749466	2.878046706705961	1.8770468327265426	2.043645468225511	3.587737821700674	-0.26839215106072273
-1.6465786349864442	-0.7561874021427194	2.906511952609168	1.9098446479120454	2.033618269105868	3.58710199831826	-0.276767449281873
-1.6601588360042283	-0.770268052175097	2.9330712976485818	1.9450708143625655	2.023542665176407	3.5822766066253644	-0.2855139859311422
-1.6728542534357365	-0.7839759154375776	2.957357954344735	1.9825348078686036	2.0130763524245974	3.5722004294606804	-0.2940658355253029
-1.684068679355703	-0.7971955411610121	2.97993384884355	2.022021360514861	2.0035312343051457	3.557488503911625	-0.30212157429794184
-1.6943473684948924	-0.8097337364129006	3.0000881077347676	2.063621184959739	1.9949325443197463	3.538774342655499	-0.3107793841518769
-1.7038826969092074	-0.8222483850973599	3.0175324640152295	2.107588901388875	1.9882516026877137	3.5156865570522626	-0.3195217871121654
-1.712382767740501	-0.8355944670468964	3.0323505557853037	2.1542234095971864	1.9830049172257773	3.4884861035374657	-0.3282083797875601
-1.7203970876031944	-0.8491202652797311	3.045476077181858	2.2038866910715487	1.9792694369169037	3.4592747290879875	-0.3366467051668528
-1.7276230265876253	-0.8621900486997646	3.0560720908328762	2.255988918475844	1.9777217083575358	3.430461954356321	-0.3454398143516014
-1.7346980567305113	-0.8742186920075946	3.06527150102114	2.3099938238202116	1.9769126939324095	3.404437408293454	-0.3525400821759709
-1.741072855938497	-0.8855058419254713	3.0723471513904057	2.3652392072337376	1.978029009515387	3.381448766860051	-0.3574467020714853
-1.7464615395797431	-0.8966234016225088	3.0765273542974927	2.421469864140442	1.9805098289919543	3.3640871251325244	-0.36123596914563905
-1.751013629879984	-0.9062458290169167	3.0787507019722784	2.4784171873533047	1.9844668130541019	3.3539701091423635	-0.3645957634322706
-1.7548487898463698	-0.9142498139505414	3.0787538143889184	2.5363642052672564	1.9896955900594646	3.350839738236352	-0.36660700222874276
-1.758165831368663	-0.9212167591567657	3.076776395869886	2.5950001494674897	1.997190178472811	3.353146333648459	-0.36753709937513857
-1.7601248505903944	-0.926401596098275	3.0730875698380333	2.653994479393026	2.006393639085013	3.3598731694032318	-0.3690880586507528
-1.7615108457242168	-0.9286602395565521	3.06755887667656	2.712304340467008	2.0166173194122683	3.3692242078370733	-0.3703508756184525
-1.7627548210411215	-0.9282020557308306	3.059522794539018	2.769028272363063	2.027944281008481	3.3806546028440883	-0.370477530312593
-1.7635987941111106	-0.9248833429902112	3.0493371300296985	2.8235760234356073	2.0392121234990586	3.3927563359789032	-0.3693927566452567
-1.764009981153057	-0.9192579590926511	3.0367245387212156	2.875898770900521	2.0506293613975646	3.405720048168221	-0.3675963272637819
-1.7640835279839548	-0.9128047363322372	3.0216641872078474	2.9260443741454294	2.0622487979488833	3.4197003405651123	-0.3655125169782909
-1.7639895557423764	-0.9046674805362385	3.004874345147718	2.974548773917505	2.074987058736297	3.4312638460188594	-0.3644094792886934
-1.763720482250986	-0.8948652018616093	2.986787934774403	3.020540116696713	2.088461255493827	3.4388832243318226	-0.3651197231100535
-1.7636737586271671	-0.884030299789627	2.9674254610462807	3.0638477403402966	2.1021319519995125	3.441902120001659	-0.3688659903896081
-1.7637525632237225	-0.8725337167517644	2.947370470219497	3.105220920667152	2.115299314102974	3.440706154191343	-0.37474887275566404
-1.7643206368501159	-0.8610294112187417	2.9269352720205912	3.1454243740764745	2.127708994520059	3.4373799481227243	-0.38140334557782773
-1.765009815618018	-0.8505601362941765	2.905738037337659	3.18457256575431	2.1392135882923156	3.4334896189848085	-0.38977208699212973
-1.7652751614229722	-0.8417467344437934	2.884415193663107	3.223236781828137	2.1491758696678094	3.42804874918503	-0.39960346342776987
-1.7655377714444482	-0.8355588242482654	2.8635056828172885	3.2624246938138093	2.1589009468217766	3.4225555772511997	-0.4104542945623846
-1.7650287585643036	-0.8320057346472041	2.8433506176519954	3.3019956955247802	2.1694173105425816	3.4162718947811634	-0.4235041559647924
-1.763630192908577	-0.8303514932657402	2.823522628888044	3.3411454278728225	2.1805968347124116	3.4092043653196806	-0.4384979314852926
-1.7612752990492442	-0.8311549872655349	2.8039065488021446	3.379267559651058	2.192041979085381	3.4030534436299402	-0.45475636850271417
-1.7577795609912792	-0.8348676179691463	2.7838400778275534	3.41748241308975	2.2032172792758185	3.3987296144753123	-0.4720589632532145
-1.7533411399633674	-0.8399335526207974	2.763335515967865	3.454852202267634	2.2143213251459595	3.3959018515467605	-0.49032585813111773
-1.7472852091367714	-0.8454860688720643	2.741684697537341	3.4902071246042534	2.2248964819543815	3.3940512692203746	-0.509733314238731
-1.740142754263829	-0.8502419927465149	2.7189567655796307	3.522905239874134	2.234251232095976	3.3924870718199767	-0.5304067115235974
-1.731788049955609	-0.8542596244207091	2.695642695974019	3.553225455363279	2.24221575076587	3.3907987047846584	-0.551743722540891
-1.7218967781012062	-0.8570721270846916	2.6718156808160574	3.581327762532405	2.2481352249132147	3.389119083767706	-0.5742928737708346
-1.7105794528179787	-0.8583035329944638	2.647527559276195	3.6067601076790363	2.2515042193148123	3.386766615384138	-0.5984514054391945
-1.6983242413048711	-0.8569450093583713	2.6221731708432103	3.630124513255149	2.2525621728364214	3.3839825948995577	-0.6227496471088315
-1.6856911994763348	-0.8531164679562739	2.59635180716455	3.652278020460381	2.251470616781433	3.381239289849324	-0.6473610832738198
-1.6726050003136341	-0.8471190464707976	2.570184854937124	3.673310697811861	2.248512296259511	3.378758230756731	-0.6723406901398521
-1.6597888098640101	-0.8386267571014172	2.5438186249266335	3.6922192595869454	2.2440601430318727	3.376608728392265	-0.6970717400223138
-1.6463287151097992	-0.8278497507360729	2.517207244032913	3.7094305965844594	2.238037898777826	3.372706373039943	-0.7218829250908716
-1.6327002154291639	-0.8148888386451627	2.4903129000178312	3.7252298526625625	2.2308457447880077	3.3679248871810015	-0.747378562272348
-1.6186392985275333	-0.8004379549841547	2.4634486959191775	3.7399669379770857	2.2225631798428913	3.3616562166163932	-0.7734220910170804
-1.6044123929033294	-0.7844859840446562	2.4371469624673976	3.752998747666543	2.2124588745334375	3.353723566492919	-0.8006922545791869
-1.5903222490696216	-0.7672107392958275	2.4106510382077	3.76377658440912	2.2015079292086126	3.3437448403139816	-0.8289653562231103
-1.5760794876999265	-0.7491935838923488	2.3838773320085718	3.772084727430696	2.1899202712634205	3.332313664148337	-0.8574636137954567
-1.5624250385476435	-0.731671330779717	2.3563812600599063	3.7775114208345197	2.176384122192583	3.3193301211329405	-0.8868510141768181
-1.548768351418547	-0.714832785502201	2.3282716911389287	3.7800537139543833	2.1614441074442863	3.304583206606193	-0.9175947725678142
-1.535065711678932	-0.6979911796099383	2.3000461611914975	3.779643687237073	2.1444705753365274	3.288456613502729	-0.949354041139282
-1.5215183728106774	-0.680744792586691	2.271410448499947	3.7772454847409107	2.1245900544257688	3.2706261874183107	-0.9828182939934923
-1.5088158966912775	-0.6639685079658249	2.242509917494495	3.7722658776570137	2.1023170294000844	3.2522575163810363	-1.0175840465593697
-1.4969572648709362	-0.6484276775998983	2.2148646025246737	3.765091322658101	2.0799330232637474	3.2308510571806566	-1.05282149060803
-1.485988046691695	-0.6344700757887755	2.1880931404941664	3.754842837694036	2.056843387171967	3.2073228258137085	-1.0887756981077112
-1.4760780393049713	-0.6212657113894562	2.1610091013196446	3.7417633613853947	2.0338052053238407	3.181582968297333	-1.1247614090359752
-1.466175302690664	-0.608774330563462	2.1340264314020616	3.725768626412995	2.0106582592527893	3.1547308862254884	-1.1602354347236332
-1.456884936967279	-0.5972275615885186	2.1074829729294686	3.7071833464230455	1.987983722817284	3.126243970897272	-1.1946945451558042
-1.447772253823659	-0.5871129258093355	2.0815129733298767	3.6862925400879702	1.9662361925260416	3.095497426564532	-1.2286493972600123
-1.4391120412500913	-0.5774626509519418	2.0567810550471943	3.662881712635932	1.943792429568848	3.063624837973782	-1.261152540443151
-1.4310547827674704	-0.5677594491730721	2.0331126325925073	3.63692044624249	1.9223078199687162	3.0269452241520707	-1.2922263505142155
-1.4236552749886366	-0.5604456495527466	2.0103591784996078	3.6084803691499276	1.9021203550441914	2.98504862411148	-1.321180498908094
-1.4166992832460648	-0.554812030748615	1.988358388761815	3.577923176151358	1.8826101421685195	2.9390713705151814	-1.349087807267848
-1.409870324583436	-0.5504705164776158	1.966439064965299	3.544193440102817	1.861324501194757	2.8907606624878537	-1.3760089482735958
-1.4036847729659612	-0.547067825686663	1.9444139347011709	3.5075967685303824	1.8391783660101702	2.8408823975959017	-1.400830603631042
-1.3972359736760986	-0.5447857656604173	1.9227557191823796	3.46908065334304	1.8168626102853693	2.790231826312463	-1.4242657134869863
-1.3914728111588632	-0.5432693393924442	1.901237589572032	3.4300974149439956	1.7946436808436181	2.739518983164202	-1.4470745921453134
-1.3857389565358362	-0.5428992827965613	1.8793165272922963	3.391446158397278	1.7714869837778742	2.689514260729412	-1.4691639879690945
-1.3802938268023088	-0.5438505589807325	1.857218986619181	3.353420494755581	1.7476688745410836	2.6395844198356864	-1.4906518343684936
-1.3751524768276329	-0.546094180155164	1.83420523093661	3.316879055628619	1.7249319363617748	2.589409665246738	-1.5123081985874016
-1.369838597700761	-0.5498587294017957	1.8099740580426817	3.2812011033480695	1.7017273934325021	2.5435312966706016	-1.5332403122166118
-1.3647188457286985	-0.5536638598807923	1.7846369940872615	3.2470158163052365	1.6785920697774706	2.5018587497569436	-1.5532669398525538
-1.35986337974662	-0.557923454996327	1.7576495687094118	3.214869269920475	1.6567532954922486	2.464112897516355	-1.5714124976736126
-1.3562403711130226	-0.561862668391544	1.728800373804738	3.1849061112403123	1.6363918528062023	2.4300996190919784	-1.5879123657769816
-1.3538131617030635	-0.5661869959838871	1.6979573853398904	3.1567145942349955	1.6172727675165322	2.398840405155523	-1.6037995140496317
-1.3529911720170187	-0.5709793402118176	1.6653763707347429	3.129971222180189	1.5991174137692854	2.3690772446402963	-1.6187476023424652
-1.3528689604190844	-0.575999356603941	1.6312991999599102	3.1035650621621143	1.5824500540052218	2.3387765320215927	-1.6327353817917483
-1.354033403908501	-0.581282633504798	1.5968602082851286	3.076564700608981	1.5671043765469852	2.3062361918078014	-1.6460298441796894
-1.3560420397453974	-0.5867765631912466	1.561684737849669	3.048938127179463	1.552562550421896	2.2725549837008696	-1.6582170689467717
-1.3587474382330114	-0.592722063484575	1.5264079802673778	3.020488409761837	1.5378506807907366	2.2382501124146508	-1.6692798404114264
-1.3626670014025861	-0.5997771165998412	1.491629244345314	2.9920723634478574	1.5223367005775845	2.2013601210005196	-1.6799075893412987
-1.3675145129735373	-0.6081963030297698	1.4577353574128462	2.9628314597684926	1.5055123564976163	2.1629855046275495	-1.6898776015792847
-1.3730955216775038	-0.617764675890912	1.4250252575818687	2.932949678858063	1.4863463676388844	2.1227124323625506	-1.6995305196233121
-1.3791874494276994	-0.6282290018950998	1.3951065243910412	2.904132154838298	1.4660533037487575	2.081001862739052	-1.7090480457199004
-1.3850689328891423	-0.6388975801290341	1.3694726704683977	2.8772302470011493	1.4453793803528192	2.038310462868627	-1.7174916686103112
-1.3909673908616629	-0.648493100665252	1.3483545615878043	2.8523078116384	1.42481352801666	1.9953009991269008	-1.7249395154672233
-1.3977591523478503	-0.6572261485576387	1.3309464878978297	2.8290529996816693	1.404642078406002	1.952830628470228	-1.7317182424590016
-1.4049632455525547	-0.6640454194918025	1.3154848214540054	2.807773090141606	1.3849967377469978	1.9126158521045855	-1.737949282288128
-1.4124910654137819	-0.6687926476145697	1.3021760934123217	2.788509282377816	1.3657160058887081	1.8749902734586001	-1.7448536707343378
-1.421272168152104	-0.6718126882271744	1.2912351221325518	2.771483991012677	1.3475886605807137	1.839705431666765	-1.751382638633596
-1.4302484516964329	-0.6736922205578326	1.2820847129077115	2.756705684202585	1.3327305686589976	1.8057976559901643	-1.757531619977967
-1.4388164525163771	-0.6747690717284726	1.2749535359337238	2.7450772223903113	1.3204784504777316	1.7713424438934868	-1.7636858564719422
-1.4474109726057718	-0.6751879982483981	1.2700432324142774	2.7359518689170015	1.3105250336951115	1.7393501105373412	-1.7692224872257152
-1.4555208209707078	-0.6757918526875337	1.2664747449635978	2.7273457370460887	1.3017210129081915	1.7089713638931057	-1.7743836680634155
-1.4637345703231512	-0.6771511479938542	1.2633282974463318	2.718193679052048	1.2943049177937165	1.6802486871510125	-1.7796990579772174
-1.4722891825914821	-0.6797983950782146	1.2605583568189322	2.708453319227495	1.2887029169264999	1.6536435272507277	-1.7851103632681629
-1.4803632932119364	-0.6836809306481112	1.259408463499884	2.6989423542653284	1.284690319433009	1.6298158885469525	-1.7901434714005353
-1.4884498615219122	-0.6897155648338306	1.260928986465767	2.689688881511292	1.2818797269438102	1.6085431790900235	-1.795064824748432
-1.4965068369942758	-0.6975916774312977	1.2651173044558703	2.6804426401699484	1.2804948426786502	1.5889940546452632	-1.798262291710831
-1.5042844738925494	-0.7063326958690073	1.2724222400826544	2.6705170383701913	1.2794462446438633	1.5707484051836633	-1.7997921107710049
-1.5123430458815261	-0.715094184444105	1.282306212013108	2.659964562785549	1.2780128465960552	1.5536403470252909	-1.7996482294327918
-1.5209363341966318	-0.7242401093427245	1.2950855798998726	2.648114900769464	1.27798906558391	1.5389168831591105	-1.798421954606538
-1.5298146387361866	-0.7329418324803016	1.309785190724012	2.635252050565792	1.2791801323651981	1.5245537425509759	-1.7961620857701655
-1.5389433813764022	-0.7402085767367395	1.325265330842323	2.62265858873229	1.2801098845152845	1.5112782665466533	-1.7924489618865427
-1.5477182883260523	-0.7455394734746689	1.3415333210338225	2.612184722683993	1.28024826826747	1.4991838344210286	-1.786514169138814
-1.5555075164229368	-0.749116010736567	1.358630857727556	2.603524124379541	1.2783528918530689	1.4873465801113388	-1.779259856589223
-1.5632992561574044	-0.7503082890231846	1.3752836716678565	2.5967595545580844	1.273727811865942	1.4742365051382234	-1.7712072027499297
-1.5706442732828314	-0.7482384542782518	1.390756299377674	2.59157697581983	1.2662415979565524	1.4596403265365518	-1.762087418012222
-1.5778360145079833	-0.7429734601613405	1.4050962146363921	2.587818832535153	1.2560433076411746	1.4451312190658632	-1.752171111241928
-1.5847617676259695	-0.7360286030391826	1.4164744916232015	2.586203066223883	1.2440179113049703	1.4292992404027467	-1.7430301562362422
-1.5908873386532816	-0.728009101002116	1.4257473995583956	2.5865519409920616	1.2289853314322214	1.4145804407004319	-1.7344841629474852
-1.5962053173729902	-0.7182116318832726	1.4330063985356467	2.5885038229841184	1.210652556858294	1.3997276154461649	-1.7263439653929358
-1.6009154655282702	-0.7086816863683204	1.4396652639828718	2.5920906852856267	1.1897457914688427	1.3860757536342345	-1.718565699869218
-1.6058531364243207	-0.6999108600841899	1.4460429265978059	2.5976215089879506	1.1672440650246996	1.3735312241512092	-1.710861883358135
-1.6105515582700798	-0.6923945697678565	1.4521129267699706	2.6046800679422986	1.1425718666383373	1.361020141228432	-1.7039527012513205
-1.6153410443680487	-0.686305405564126	1.4576575712141897	2.6133310163316668	1.1160529159410273	1.3503037739659332	-1.6971417796709933
-1.6190277443335483	-0.6830370510804252	1.4649359831110575	2.622111155356629	1.0884837446546052	1.3410000926927228	-1.6899869560948588
-1.621969863583687	-0.6833091870386855	1.4744827557103684	2.631091152175326	1.061360553748466	1.3332646614648918	-1.682986449109027
-1.6234370412131893	-0.6860092767174071	1.4862690608247455	2.6400487440235074	1.035069303455799	1.3270942778427555	-1.6758568167177874
-1.6239621675575016	-0.690136121705545	1.5016935753830742	2.6479872819732506	1.0097749643804421	1.3247817536086708	-1.6675483612566946
-1.6243943154023588	-0.6950622920587309	1.521012339115651	2.6553860961463918	0.986352857914909	1.3246023634647275	-1.6583091986086775
-1.6243307161180325	-0.7003829948611916	1.5430395787340914	2.6624122638512953	0.9640378151733212	1.3279870924258699	-1.6479276716574707
-1.6236038400893216	-0.7047258312830967	1.5676569417914157	2.6688598273479873	0.9424729945108683	1.334327714517819	-1.6366673825021063
-1.6209164884496121	-0.7083166491610732	1.594610271721025	2.674593431175933	0.9227617124978619	1.342829164117613	-1.6257204400895209
-1.6169112830939059	-0.710408216901821	1.6246428612136432	2.679400050756694	0.9062885272926081	1.353791634041161	-1.6150009646620755
-1.6114049287144432	-0.7110040032415665	1.65789273506013	2.683381262525232	0.8926212808293611	1.3663286198200844	-1.6041283080808804
-1.605733139418537	-0.7096235285395524	1.6925534581800832	2.6882700330875053	0.8809354881427248	1.383067324592658	-1.5931578087882954
-1.5997842189718714	-0.7056760781303402	1.72792096621213	2.6941522178996227	0.8701442934697737	1.404503266535896	-1.582391661233962
-1.5943636987902445	-0.6994954015159529	1.7644189334146825	2.7011668343569117	0.8598614366057685	1.4289769919232014	-1.5719831660865333
-1.5891573807091748	-0.6919793231601548	1.8013170136574455	2.709238068673915	0.8499232429519331	1.455996106590174	-1.5620029575289518
-1.5830638988855812	-0.6826805326696291	1.8379775723383502	2.717844753575977	0.8422451887807756	1.4870025696591593	-1.5522499535492083
-1.5764744864634217	-0.6719947687748057	1.8753124718766927	2.7271481879511725	0.8377916079382437	1.521612751136852	-1.5432064622948376
-1.5698102738416673	-0.6612212248891847	1.9128233109190012	2.7369099404835096	0.8368685962397274	1.5595416560114181	-1.5343894585738904
-1.5634447894721788	-0.6515732593322221	1.95010973901412	2.7460443703770836	0.8383548270924472	1.601332565749365	-1.525188622332471
-1.5577154676813665	-0.6438545006801086	1.9855795327790053	2.7541309801275284	0.8416588178882554	1.6473005886920988	-1.5160185761136349
-1.552135653871206	-0.6386131091305989	2.0183200037965965	2.761049742623373	0.847081498487917	1.6973590445953866	-1.507722224374848
-1.546348239953476	-0.6353749858118652	2.049646872507778	2.76555771192626	0.8546419278596945	1.7493691525725243	-1.5001303071669332
-1.5400207482028367	-0.634527532139378	2.0810749704887876	2.7677559865229213	0.8646519770381187	1.8024657272811335	-1.4932396568909028
-1.533302256423881	-0.6366420254760091	2.1128635877185804	2.767488443028467	0.8775599996418275	1.8569013348657857	-1.4866849393573158
-1.5256283768525583	-0.6407630221260465	2.1438054700986875	2.7650941520467422	0.8929761195726587	1.9104904111535617	-1.4806565483010568
-1.5181760571750713	-0.6466139838280814	2.174173099312148	2.7604904830876813	0.9078427270680687	1.962972085208489	-1.4754992792655088
-1.5115115720784715	-0.6537341317997619	2.2030948927582985	2.7533272166494203	0.9223174709255156	2.0149537671242483	-1.4707249664792077
-1.5053194994946693	-0.6615610002693619	2.2308687010147783	2.743775206120184	0.93796226528283	2.06517458685075	-1.4670772255440108
-1.4997503917175898	-0.6692448265514667	2.2575744499948063	2.733643119190283	0.9558648061136225	2.1136779102200682	-1.4643861767432134
-1.494657912590172	-0.6757839892225038	2.2837590262091356	2.723803588024463	0.9748315759007866	2.1598306877017364	-1.4623699880341767
-1.4898120648839208	-0.6809678617330904	2.3091724858786264	2.7149151471715633	0.994670406366996	2.2031066577610385	-1.4605919192955124
-1.4855295248816114	-0.6844956802673305	2.3330628566679827	2.7068777377388615	1.0151047052759876	2.244224701658047	-1.4591216004766963
-1.4813526372862287	-0.685153673770903	2.3539631025883336	2.699539988861915	1.0364108210473364	2.2837750786229862	-1.4578078538795267
-1.477248728907909	-0.6826230020344772	2.3718442288599872	2.692731551108701	1.0579695091719898	2.322763403274975	-1.4571532876758724
-1.4734818325315355	-0.6785130001188022	2.386808567465097	2.6869016233232954	1.0802495927197315	2.3624025339370944	-1.4566093446619106
-1.469779568945663	-0.6745020083072494	2.399022273227453	2.6827278348196186	1.1036766206604636	2.40232408945713	-1.4563607114293229
-1.4652160819045357	-0.6712411141926841	2.407957470151841	2.680387403696878	1.1280720105999147	2.4417125832253874	-1.4559463031848832
-1.4602745479210548	-0.6688411538915016	2.4137740329680804	2.6808150665157298	1.1513022987180783	2.4812335558723726	-1.4547938091031596
-1.4551003485602245	-0.6671673103746969	2.4166434081706867	2.6821084402120414	1.1733142520319437	2.521639310349937	-1.4532697067342526
-1.4497265059617073	-0.6669992056770888	2.4172606055217134	2.6828696843162136	1.1934351654697757	2.5624000459050396	-1.4520602099355198
-1.445253622302482	-0.6678369459737694	2.417324311201145	2.6824844341968395	1.2112123057242956	2.6036811820506327	-1.4503608731653794
-1.4412815526672957	-0.6702071845367281	2.4167798868977983	2.6815583182475096	1.227090059165189	2.6449152660023336	-1.4480159460328814
-1.4384766044363007	-0.6758633841716174	2.415972649039718	2.6799463472496132	1.2413107489184614	2.6856477364566014	-1.4457557936912755
-1.4365626147013428	-0.6838258202496053	2.4147669851507496	2.6786163860700904	1.2544862243449384	2.724115499611753	-1.4436137529469573
-1.435468293060586	-0.6915929656697115	2.414267498351	2.677113131316577	1.266063509897123	2.760902855764223	-1.4421909253272982
-1.4359665370828576	-0.6986477996679188	2.4139939265642107	2.6751078730246483	1.27657935256167	2.7963226450596874	-1.4418460368097707
-1.4383014136274925	-0.7037875972146915	2.414294007954323	2.67285992095768	1.2853935382159485	2.832096321182778	-1.4430775998164398
-1.4412956562127583	-0.7053064687701369	2.4137285618934183	2.6698845017546735	1.2929983011646407	2.866668820131471	-1.4468432941907239
-1.4443162273474284	-0.703698556933988	2.413206594114792	2.667022271006566	1.2993256629048193	2.899483114453291	-1.4532798603511323
-1.4481958497139367	-0.6984992142695385	2.4117960402098833	2.6648896915191616	1.3071568638991373	2.9309614099979386	-1.4622837308498262
-1.4526785433637655	-0.6899997090728633	2.4090040266679953	2.6625372058702	1.3165957236443064	2.9605110719838863	-1.4739486794394452
-1.4580696503327193	-0.6777292825400812	2.403732457271804	2.660379065296774	1.3263352038295972	2.989350134957507	-1.488810623750164
-1.464754236479867	-0.6608853694812011	2.396614306644262	2.6584979308997863	1.3340973429578447	3.015555586726789	-1.5058849435063768
-1.4722994171403834	-0.6407087065036097	2.3875190162521425	2.6563305591669137	1.3396745807002375	3.0394979826654414	-1.5251135722980382
-1.480092982708105	-0.6185908250671609	2.3757074748503584	2.654057880786192	1.3425877225488214	3.0588366194027343	-1.5457956994399737
-1.487585711870867	-0.5942250667588037	2.36147678416287	2.65185747663977	1.343813131900671	3.0726867118568153	-1.5677608800935932
-1.4950401141341723	-0.5679806906031998	2.345467109457763	2.6495478273504944	1.3435013003508973	3.079774373103767	-1.590696682694632
-1.5030630819119644	-0.5410833745739763	2.328462554226375	2.6462726945857544	1.3410319562920925	3.0818357211315544	-1.6141697502600971
-1.511993625070019	-0.5132773669752124	2.3106048121804554	2.6413448689342918	1.3364675564040418	3.0777020130963657	-1.6376777544396173
-1.5207212520629698	-0.484658313518577	2.291998029331874	2.6346729583267483	1.327736134798277	3.0670922840504615	-1.6609016744895637
-1.5293672471794015	-0.4553125693790308	2.2720931472547665	2.6273381645431257	1.316523649584933	3.0521518383331494	-1.6845228498204932
-1.537451081539709	-0.4261716281446245	2.2518608859981075	2.618540527802962	1.304351873877587	3.031395015867347	-1.7088625115923823
-1.544507207353725	-0.3973243791272188	2.2313735182772496	2.608101219823743	1.2926197931673904	3.006684249160179	-1.733195295656745
-1.551801249560271	-0.36881280669334193	2.2108059076092297	2.5955003145600175	1.281171032468073	2.978443322084759	-1.75741925997377
-1.5595265146988964	-0.34008979844172144	2.190266500026464	2.5815015950781346	1.270585462114649	2.948244655734754	-1.7817301281426523
-1.5682994543233546	-0.3117199982035982	2.1698549067042343	2.5657197010607113	1.2587007113695092	2.9172501080851267	-1.8062963394982288
-1.5780954377820875	-0.28367544643736997	2.149094211802414	2.5479204642387345	1.2452708446421028	2.8837555890921784	-1.8302210576453395
-1.5886466596327828	-0.2548865882498589	2.1281690170728718	2.528862864507944	1.230501815677466	2.847515165443375	-1.853844409282308
-1.5994618274002745	-0.22500499854055409	2.106587046892386	2.508895874742986	1.2143035418643506	2.809415580903414	-1.877020514974967
-1.610909985216393	-0.19493358598492888	2.083986566122725	2.487732903450475	1.197890130908704	2.7692762214335667	-1.9001015591787136
-1.6230188364319964	-0.16445703650864033	2.061178283961774	2.4648095888179435	1.1800313303573895	2.7267982339702272	-1.9226203816596255
-1.635731536414155	-0.13461908956696425	2.03810445822015	2.4413942141905176	1.1603645500232498	2.6841249893823607	-1.9436174204407994
-1.6487705430383155	-0.10585040939583201	2.0143556853843796	2.4178090320201813	1.1390300998482545	2.641811661921885	-1.9633915610267507
-1.6614533596575587	-0.07734252949003206	1.9891840597994446	2.3942685306284597	1.1156005300851104	2.5996990707708423	-1.982199103186611
-1.673783440771477	-0.049125510154932106	1.9634957671074476	2.369642689176922	1.0900940526037608	2.5588685201932053	-2.000204714935885
-1.684900075773037	-0.02058769249959367	1.936436056644233	2.344622643206448	1.0647439753031849	2.520136020694542	-2.0164434332663923
-1.6943014263710525	0.008007082463054968	1.908513882475884	2.319507463403684	1.0396306712026862	2.4849684370075025	-2.032113927655801
-1.7022932343002246	0.03616145939813663	1.8794504691903364	2.294215381099598	1.0140242454046664	2.4547122077275376	-2.0461758908792964
-1.7098936357859746	0.06439192998588092	1.8497535911371843	2.268890580127189	0.9878954340729225	2.4300162107195353	-2.0589428333295388
-1.7170371582376391	0.09294726453632354	1.8204339678227859	2.243757340696544	0.9612920823899882	2.410529372791665	-2.0694953426451814
-1.723964824187924	0.12232806980127195	1.791465432505637	2.21890595970375	0.9342155167594659	2.3954925299516776	-2.0773840565220967
-1.7306888979602408	0.15360884767623892	1.7632438057750022	2.193557777612371	0.9054012918806323	2.3824700339669262	-2.0833103011858283
-1.7379647322881822	0.18622377206487792	1.7365628159524182	2.167610071331455	0.8747623432743071	2.371209812360207	-2.0869990179598075
-1.745175455984273	0.21886639029527072	1.711347358742231	2.1421459800532676	0.8433312024118649	2.3627839638491324	-2.0882742326046446
-1.7527452848475897	0.25078373298182643	1.6873394647633049	2.1170428759298163	0.8107053047209419	2.3559252468122227	-2.087435833507631
-1.7606159981806102	0.28148595075380006	1.6654245335788882	2.0915457932734465	0.7765979248500713	2.349787146152848	-2.084055954615107
-1.7696360580831425	0.3121209370544758	1.6466392098560911	2.0653933062247063	0.7407988336587782	2.344575113064364	-2.0786081620474715
-1.7790949035980104	0.34253520019925976	1.6313669550813858	2.0378207026286272	0.7048091458720781	2.338461861779827	-2.0715422093316387
-1.7886581591079196	0.37296032121381656	1.6196636654957701	2.009536060639016	0.6686384656766059	2.330404724607756	-2.063147651332209
-1.7983205256276154	0.4047679104216121	1.6107131040446887	1.980305051852384	0.6333458661033653	2.3211802685129137	-2.0541400076788
-1.8077386678998963	0.4356213190230852	1.603405439572302	1.950482279962135	0.5997424553458989	2.3104786991093667	-2.045653531180618
-1.8168465580232878	0.46531892686296605	1.597863876639046	1.9198918621881162	0.5695525425242067	2.2996863231503797	-2.038249884989674
-1.8253054100480908	0.49400644018751216	1.5930122222827265	1.8890785940125396	0.5423959206815807	2.2878879825899445	-2.0326362908591515
-1.8333517946742357	0.5219966286276474	1.5888537440444495	1.857137786427318	0.5184729041704316	2.2752836919729154	-2.029888393531827
-1.8408712870599795	0.5488813847182852	1.5848629694596454	1.8249681603507195	0.49839133813882575	2.26255649309534	-2.029240590659081
-1.8472599426083953	0.5758418945002444	1.580560333584117	1.792839098336167	0.48087168122698876	2.2483723868892143	-2.0310971554638857
-1.8524005615009957	0.6018874854920658	1.5746535644693596	1.7608789821534232	0.4660245003891203	2.2316695108862885	-2.034795369231328
-1.8568755169595137	0.6267641944039054	1.5679090322501001	1.7293042520627449	0.4528952471251482	2.213878187111655	-2.0402034790526735
-1.860544494651857	0.6500214220952973	1.559371377059973	1.6975141403827598	0.44187131132127166	2.1962067586753387	-2.0471254503423673
-1.8631596250546156	0.6702877597295609	1.5497214335129308	1.6658297788856538	0.43070730154696457	2.180414322986097	-2.0546200697356634
-1.8647829137145933	0.6878062564621735	1.5393248743865546	1.6348443283524878	0.41954462043343205	2.1680283445567277	-2.062456490738504
-1.865694158272551	0.7023194035686255	1.5284175457114222	1.6047412073302487	0.4093414947963284	2.1577172354283505	-2.0691919347139205
-1.8652450917627328	0.7136437807401118	1.5173244909827466	1.5751474742596456	0.4032141910531136	2.1510479619230685	-2.0745398905871166
-1.8641992556189726	0.7219747291106984	1.5069157835049676	1.5461364032257463	0.4001998336762894	2.147513429590315	-2.078084248117614
-1.8626364863833604	0.728230980791729	1.498035688597645	1.517525124673127	0.40043329371422876	2.1474374127714726	-2.0804171034027883
-1.8609373713033788	0.7310351030202912	1.4904812305374444	1.4892003642889575	0.40309577216275855	2.1510579174236195	-2.0814777114249376
-1.8589496263526637	0.7300164625189534	1.484384202555477	1.461540754537305	0.4088400702253391	2.1590958266217197	-2.0814771959772345
-1.8566342641157256	0.7253678934180929	1.479040580698898	1.436180250707125	0.41838715163383555	2.1695703421737074	-2.080293949124056
-1.8540004902560576	0.7168528956881433	1.4745221687950647	1.4134175409628937	0.4302700200973736	2.18331616144653	-2.0774294382950873
-1.85133460552645	0.7044954121891921	1.4702044289335432	1.3939835708762371	0.44530928495505684	2.1998624705037733	-2.073651960240708
-1.8487295544442062	0.6896556912831404	1.4668194789988216	1.37756928234058	0.4619597478718429	2.216705439151778	-2.068374183957875
-1.8461986783380717	0.6740774152937171	1.46415119845955	1.3638287394177118	0.47824613218077955	2.2340817072662107	-2.0618820119590167
-1.84446739313616	0.6594296520448473	1.461765610389314	1.3530246487436335	0.4920895236352801	2.2507416376166502	-2.054855122482336
-1.8420566680953505	0.6459523326332458	1.4587029809514696	1.3466043424187664	0.5041526127080981	2.268184713432244	-2.046607452072325
-1.8394107341468915	0.6332880394889298	1.4544205146268827	1.344464553816289	0.5143142364929094	2.285449036851772	-2.0374621823988406
-1.8363757759423043	0.6219059448150883	1.4487790519126853	1.3475855334947682	0.5246893709971849	2.302248094715615	-2.027750347636911
-1.8329844815367948	0.6119324805807532	1.441987549778463	1.356235964340004	0.5349960774476475	2.3197671443653505	-2.0182893856799233
-1.8290829314039154	0.602351927926906	1.4340032796147155	1.3686213179184425	0.5453620426899898	2.3386276949430846	-2.0089237057287996
-1.8252276343774552	0.5933878542842081	1.4247963219287563	1.3850616824148823	0.5560944256558328	2.35700370122716	-1.9998854753854611
-1.8209507065925399	0.5869327970657106	1.4152668786236537	1.4041963574574825	0.5665557715321669	2.373417100246174	-1.990871956624946
-1.8160592992179765	0.5824958556594316	1.4048529045908935	1.4261021160753509	0.5776283044813619	2.3878571917988896	-1.9824180953228947
-1.8104901934464435	0.5790070293187438	1.3927727656289834	1.450395923363884	0.5898435035443387	2.4012094063600515	-1.9749041640100908
-1.8046838695364238	0.5756994246286492	1.3790911137363517	1.4771927405950775	0.6024659939441747	2.4127059628786145	-1.968031716896692
-1.7990147465842887	0.5721609407994737	1.3645934570893077	1.5060059406507573	0.6139430180686799	2.421889264716862	-1.9620288675605766
-1.7928901660258922	0.5687626528211965	1.3493042879156416	1.536734424733096	0.6226947226369447	2.429239204093099	-1.9571087133094514
-1.7868554290103569	0.5648841447413327	1.3342240671182444	1.5684847297546458	0.6278606325245183	2.43454149238396	-1.9532965638894724
-1.7807706637757863	0.5611835117669491	1.3188460820132932	1.6006287042186709	0.6294106642296774	2.435900400921075	-1.9497429114536557
-1.774840521481476	0.5585291255457787	1.3032645770525326	1.6341190352644335	0.626871843184397	2.433224281564231	-1.946934055345658
-1.768547553025784	0.5556795094076182	1.2881505274078875	1.6688546829672417	0.6211306511763466	2.427175964814748	-1.9449858868256613
-1.7616838660496112	0.5507785774646984	1.2726694365282287	1.704760282111469	0.6120912239135421	2.419540194201183	-1.9445546608250812
-1.7547348254360793	0.542289446781567	1.256948785607125	1.7414374898086213	0.5994449716171852	2.4105157150040006	-1.9455958863802119
-1.7476631325197383	0.5294441263824646	1.2415496450962322	1.7798441812299384	0.5851893041089058	2.4013470236152834	-1.9472517127991897
-1.7398485842340632	0.5122477598977141	1.226003946785186	1.819066704040119	0.5694863254265979	2.3911187722767426	-1.950014379262408
-1.7323658564841533	0.4912321146166261	1.2100451470430182	1.8580133490858177	0.5531327428900471	2.3794217521416097	-1.9540733508857908
-1.7246422877515117	0.46829617542570945	1.1936863118534857	1.897223330845445	0.5371450274673278	2.3674690557314135	-1.9589527792057337
-1.716385951032906	0.4449523614151181	1.1764695747953862	1.9373845248693737	0.5222634492952876	2.3563073626328195	-1.9647184800016153
-1.707767941396464	0.4202134354072437	1.1579276844157806	1.9783943667625918	0.5074735215078341	2.3468998795784253	-1.9711872753354818
-1.699030850266809	0.3944917707437181	1.137137045310576	2.020444282652419	0.4924165061543249	2.3409119516934305	-1.9785138994725262
-1.68975133606817	0.3675454257108625	1.113583536943203	2.0631570490450497	0.4769181254032236	2.3386241075326426	-1.986173171313273
-1.6805668081956444	0.33962052824177386	1.0877986435860265	2.1081292808689676	0.46091805426297894	2.337392792224657	-1.9941453003157188
-1.6711603670247004	0.3133350524198241	1.0598236677107153	2.1554093873151423	0.44417976657479047	2.338588606384341	-2.0024795298702873
-1.661398636953908	0.28998604770162484	1.0292489043791764	2.204489442296456	0.42549476080887666	2.3408386193358908	-2.011425363009404
-1.6509881914054985	0.2707440582726026	0.9977777142230537	2.255230403304852	0.4055965254090142	2.34618456855796	-2.0203800955346405
-1.639442666338686	0.2552321059689163	0.9655001028450806	2.3081291575778207	0.38364466826661225	2.3536477235070623	-2.0285986765004016
-1.627099932489841	0.24125286237330418	0.9327909510661732	2.3629162861169712	0.359783259743149	2.361039081864788	-2.0357258864801517
-1.6148446836236614	0.2262920743853764	0.8999933607290331	2.4187040230782917	0.33394711923440684	2.3691128233624106	-2.041394216088954
-1.6020067318984235	0.20973506385733642	0.8675947381779735	2.4751328163542845	0.3074932490827881	2.376824920289132	-2.0451349176441376
-1.5894953030904804	0.19045195048703528	0.8357261111144948	2.531636142380109	0.28085629074602303	2.382316683687656	-2.045641074172287
-1.5774377428256714	0.17015751918032165	0.8048575492265053	2.5880365311174365	0.254186773942345	2.38402371970608	-2.0429689587523727
-1.5659925567548978	0.15056608019351703	0.774889988922776	2.6427193977573493	0.22848674810017475	2.382535950606905	-2.0363969905931265
-1.5548371707801854	0.13216055142887273	0.7454438692659222	2.695453247164992	0.20391368855188735	2.37728255695564	-2.0264863412392167
-1.5442861965441	0.11538523062608494	0.7168846992978354	2.746727729137406	0.1797956285564355	2.3682915525715	-2.0138355591351274
-1.534752086695031	0.10000162276475033	0.6877426428164765	2.7966769662006614	0.15514867183096398	2.355229657012898	-1.9986684163744102
-1.5260693285900233	0.0854476366560625	0.6577858954389056	2.8460053876648272	0.13064999610683986	2.338646417424707	-1.9809629156359707
-1.518280543607446	0.0715750489901143	0.6266066843959542	2.894196491032646	0.10578559578923341	2.3188948322773206	-1.9614439957547147
-1.510264133993626	0.060246822864577776	0.5940061724248817	2.9418917500600985	0.0798846572920396	2.296949219585647	-1.9404764968964985
-1.5022062071737965	0.05183363316982979	0.560193817956796	2.9890272428932985	0.052470189150022654	2.2726035586837847	-1.9186823961690138
[truncated: 1,001 more rows]
