# Supplementary material for: Obesity dysregulates feeding-evoked response dynamics in hypothalamic satiety neurons
Source: Sci Rep. 2025 Oct 14;15:35837. doi: 10.1038/s41598-025-19800-2 (PMC12521569; doi:10.1038/s41598-025-19800-2)
Supplement: Supplementary file 7 — Supplementary Material 7. [file 41598_2025_19800_MOESM7_ESM.zip]

Archive with 1,146 entries (1,131 files):
- Supp Fig 2/
- Supp Fig 2/.DS_Store
- Supp Fig 2/Supp Fig 2a/
- Supp Fig 2/Supp Fig 2a/Supp Fig2a HFD Ensure vs trials.csv
- Supp Fig 2/Supp Fig 2a/Supp Fig2a NCD Ensure vs trials.csv
- Supp Fig 2/Supp Fig 2d/
- Supp Fig 2/Supp Fig 2d/MPK172_NCD_licking_at_reward_1.csv
- Supp Fig 2/Supp Fig 2d/MPK172_NCD_licking_at_reward_2.csv
- Supp Fig 2/Supp Fig 2d/MPK172_NCD_licking_at_reward_3.csv
- Supp Fig 2/Supp Fig 2d/MPK172_NCD_licking_at_reward_4.csv
- Supp Fig 2/Supp Fig 2d/MPK172_NCD_licking_at_reward_5.csv
- Supp Fig 2/Supp Fig 2d/MPK172_NCD_licking_at_reward_6.csv
- Supp Fig 2/Supp Fig 2d/MPK172_NCD_licking_at_reward_7.csv
- Supp Fig 2/Supp Fig 2d/MPK172_NCD_licking_at_reward_8.csv
- Supp Fig 2/Supp Fig 2d/MPK173_NCD_licking_at_reward_10.csv
- Supp Fig 2/Supp Fig 2d/MPK173_NCD_licking_at_reward_11.csv
- Supp Fig 2/Supp Fig 2d/MPK173_NCD_licking_at_reward_12.csv
- Supp Fig 2/Supp Fig 2d/MPK173_NCD_licking_at_reward_13.csv
- Supp Fig 2/Supp Fig 2d/MPK173_NCD_licking_at_reward_14.csv
- Supp Fig 2/Supp Fig 2d/MPK173_NCD_licking_at_reward_15.csv
- Supp Fig 2/Supp Fig 2d/MPK173_NCD_licking_at_reward_16.csv
- Supp Fig 2/Supp Fig 2d/MPK173_NCD_licking_at_reward_17.csv
- Supp Fig 2/Supp Fig 2d/MPK173_NCD_licking_at_reward_9.csv
- Supp Fig 2/Supp Fig 2d/MPK174_NCD_licking_at_reward_18.csv
- Supp Fig 2/Supp Fig 2d/MPK174_NCD_licking_at_reward_19.csv
- Supp Fig 2/Supp Fig 2d/MPK174_NCD_licking_at_reward_20.csv
- Supp Fig 2/Supp Fig 2d/MPK174_NCD_licking_at_reward_21.csv
- Supp Fig 2/Supp Fig 2d/MPK174_NCD_licking_at_reward_22.csv
- Supp Fig 2/Supp Fig 2d/MPK174_NCD_licking_at_reward_23.csv
- Supp Fig 2/Supp Fig 2d/MPK174_NCD_licking_at_reward_24.csv
- Supp Fig 2/Supp Fig 2d/MPK174_NCD_licking_at_reward_25.csv
- Supp Fig 2/Supp Fig 2d/MPK174_NCD_licking_at_reward_26.csv
- Supp Fig 2/Supp Fig 2d/MPK175_NCD_licking_at_reward_27.csv
- Supp Fig 2/Supp Fig 2d/MPK175_NCD_licking_at_reward_28.csv
- Supp Fig 2/Supp Fig 2d/MPK175_NCD_licking_at_reward_29.csv
- Supp Fig 2/Supp Fig 2d/MPK175_NCD_licking_at_reward_30.csv
- Supp Fig 2/Supp Fig 2d/MPK175_NCD_licking_at_reward_31.csv
- Supp Fig 2/Supp Fig 2d/MPK175_NCD_licking_at_reward_32.csv
- Supp Fig 2/Supp Fig 2d/MPK175_NCD_licking_at_reward_33.csv
- Supp Fig 2/Supp Fig 2d/MPK175_NCD_licking_at_reward_34.csv
- Supp Fig 2/Supp Fig 2d/MPK176_NCD_licking_at_reward_35.csv
- Supp Fig 2/Supp Fig 2d/MPK176_NCD_licking_at_reward_36.csv
- Supp Fig 2/Supp Fig 2d/MPK176_NCD_licking_at_reward_37.csv
- Supp Fig 2/Supp Fig 2d/MPK176_NCD_licking_at_reward_38.csv
- Supp Fig 2/Supp Fig 2d/MPK176_NCD_licking_at_reward_39.csv
- Supp Fig 2/Supp Fig 2d/MPK176_NCD_licking_at_reward_40.csv
- Supp Fig 2/Supp Fig 2d/MPK176_NCD_licking_at_reward_41.csv
- Supp Fig 2/Supp Fig 2d/MPK176_NCD_licking_at_reward_42.csv
- Supp Fig 2/Supp Fig 2d/MPK179_NCD_licking_at_reward_43.csv
- Supp Fig 2/Supp Fig 2d/MPK179_NCD_licking_at_reward_44.csv
- Supp Fig 2/Supp Fig 2d/MPK179_NCD_licking_at_reward_45.csv
- Supp Fig 2/Supp Fig 2d/MPK179_NCD_licking_at_reward_46.csv
- Supp Fig 2/Supp Fig 2d/MPK179_NCD_licking_at_reward_47.csv
- Supp Fig 2/Supp Fig 2d/MPK179_NCD_licking_at_reward_48.csv
- Supp Fig 2/Supp Fig 2d/MPK179_NCD_licking_at_reward_49.csv
- Supp Fig 2/Supp Fig 2d/MPK179_NCD_licking_at_reward_50.csv
- Supp Fig 2/Supp Fig 2d/MPK179_NCD_licking_at_reward_51.csv
- Supp Fig 2/Supp Fig 2d/MPK180_HFD_licking_at_reward_1.csv
- Supp Fig 2/Supp Fig 2d/MPK180_HFD_licking_at_reward_2.csv
- Supp Fig 2/Supp Fig 2d/MPK180_HFD_licking_at_reward_3.csv
- Supp Fig 2/Supp Fig 2d/MPK180_HFD_licking_at_reward_4.csv
- Supp Fig 2/Supp Fig 2d/MPK180_HFD_licking_at_reward_5.csv
- Supp Fig 2/Supp Fig 2d/MPK180_HFD_licking_at_reward_6.csv
- Supp Fig 2/Supp Fig 2d/MPK180_HFD_licking_at_reward_7.csv
- Supp Fig 2/Supp Fig 2d/MPK180_HFD_licking_at_reward_8.csv
- Supp Fig 2/Supp Fig 2d/MPK181_HFD_licking_at_reward_10.csv
- Supp Fig 2/Supp Fig 2d/MPK181_HFD_licking_at_reward_11.csv
- Supp Fig 2/Supp Fig 2d/MPK181_HFD_licking_at_reward_12.csv
- Supp Fig 2/Supp Fig 2d/MPK181_HFD_licking_at_reward_13.csv
- Supp Fig 2/Supp Fig 2d/MPK181_HFD_licking_at_reward_14.csv
- Supp Fig 2/Supp Fig 2d/MPK181_HFD_licking_at_reward_15.csv
- Supp Fig 2/Supp Fig 2d/MPK181_HFD_licking_at_reward_16.csv
- Supp Fig 2/Supp Fig 2d/MPK181_HFD_licking_at_reward_17.csv
- Supp Fig 2/Supp Fig 2d/MPK181_HFD_licking_at_reward_18.csv
- Supp Fig 2/Supp Fig 2d/MPK181_HFD_licking_at_reward_9.csv
- Supp Fig 2/Supp Fig 2d/MPK182_HFD_licking_at_reward_19.csv
- Supp Fig 2/Supp Fig 2d/MPK182_HFD_licking_at_reward_20.csv
- Supp Fig 2/Supp Fig 2d/MPK182_HFD_licking_at_reward_21.csv
- Supp Fig 2/Supp Fig 2d/MPK182_HFD_licking_at_reward_22.csv
- Supp Fig 2/Supp Fig 2d/MPK182_HFD_licking_at_reward_23.csv
- Supp Fig 2/Supp Fig 2d/MPK182_HFD_licking_at_reward_24.csv
- Supp Fig 2/Supp Fig 2d/MPK182_HFD_licking_at_reward_25.csv
- Supp Fig 2/Supp Fig 2d/MPK182_HFD_licking_at_reward_26.csv
- Supp Fig 2/Supp Fig 2d/MPK182_HFD_licking_at_reward_27.csv
- Supp Fig 2/Supp Fig 2d/MPK184_NCD_licking_at_reward_52.csv
- Supp Fig 2/Supp Fig 2d/MPK184_NCD_licking_at_reward_53.csv
- Supp Fig 2/Supp Fig 2d/MPK184_NCD_licking_at_reward_54.csv
- Supp Fig 2/Supp Fig 2d/MPK184_NCD_licking_at_reward_55.csv
- Supp Fig 2/Supp Fig 2d/MPK184_NCD_licking_at_reward_56.csv
- Supp Fig 2/Supp Fig 2d/MPK184_NCD_licking_at_reward_57.csv
- Supp Fig 2/Supp Fig 2d/MPK184_NCD_licking_at_reward_58.csv
- Supp Fig 2/Supp Fig 2d/MPK184_NCD_licking_at_reward_59.csv
- Supp Fig 2/Supp Fig 2d/MPK187_HFD_licking_at_reward_28.csv
- Supp Fig 2/Supp Fig 2d/MPK187_HFD_licking_at_reward_29.csv
- Supp Fig 2/Supp Fig 2d/MPK187_HFD_licking_at_reward_30.csv
- Supp Fig 2/Supp Fig 2d/MPK187_HFD_licking_at_reward_31.csv
- Supp Fig 2/Supp Fig 2d/MPK187_HFD_licking_at_reward_32.csv
- Supp Fig 2/Supp Fig 2d/MPK187_HFD_licking_at_reward_33.csv
- Supp Fig 2/Supp Fig 2d/MPK187_HFD_licking_at_reward_34.csv
- Supp Fig 2/Supp Fig 2d/MPK187_HFD_licking_at_reward_35.csv
- Supp Fig 2/Supp Fig 2d/MPK188_HFD_licking_at_reward_36.csv
- Supp Fig 2/Supp Fig 2d/MPK188_HFD_licking_at_reward_37.csv
- Supp Fig 2/Supp Fig 2d/MPK188_HFD_licking_at_reward_38.csv
- Supp Fig 2/Supp Fig 2d/MPK188_HFD_licking_at_reward_39.csv
- Supp Fig 2/Supp Fig 2d/MPK188_HFD_licking_at_reward_40.csv
- Supp Fig 2/Supp Fig 2d/MPK188_HFD_licking_at_reward_41.csv
- Supp Fig 2/Supp Fig 2d/MPK190_HFD_licking_at_reward_42.csv
- Supp Fig 2/Supp Fig 2d/MPK190_HFD_licking_at_reward_43.csv
- Supp Fig 2/Supp Fig 2d/MPK190_HFD_licking_at_reward_44.csv
- Supp Fig 2/Supp Fig 2d/MPK190_HFD_licking_at_reward_45.csv
- Supp Fig 2/Supp Fig 2d/MPK190_HFD_licking_at_reward_46.csv
- Supp Fig 2/Supp Fig 2d/MPK191_HFD_licking_at_reward_47.csv
- Supp Fig 2/Supp Fig 2d/MPK191_HFD_licking_at_reward_48.csv
- Supp Fig 2/Supp Fig 2d/MPK191_HFD_licking_at_reward_49.csv
- Supp Fig 2/Supp Fig 2d/MPK191_HFD_licking_at_reward_50.csv
- Supp Fig 2/Supp Fig 2d/MPK191_HFD_licking_at_reward_51.csv
- Supp Fig 2/Supp Fig 2d/MPK191_HFD_licking_at_reward_52.csv
- Supp Fig 2/Supp Fig 2d/MPK191_HFD_licking_at_reward_53.csv
- Supp Fig 2/Supp Fig 2d/MPK191_HFD_licking_at_reward_54.csv
- Supp Fig 2/Supp Fig 2e/
- Supp Fig 2/Supp Fig 2e/15-29_HFD_lick_rate_at_reward_1.csv
- Supp Fig 2/Supp Fig 2e/15-29_HFD_lick_rate_at_reward_2.csv
- Supp Fig 2/Supp Fig 2e/15-29_HFD_lick_rate_at_reward_3.csv
- Supp Fig 2/Supp Fig 2e/15-29_HFD_lick_rate_at_reward_4.csv
- Supp Fig 2/Supp Fig 2e/15-29_HFD_lick_rate_at_reward_5.csv
- Supp Fig 2/Supp Fig 2e/15-29_HFD_lick_rate_at_reward_6.csv
- Supp Fig 2/Supp Fig 2e/30-44_HFD_lick_rate_at_reward_1.csv
- Supp Fig 2/Supp Fig 2e/30-44_HFD_lick_rate_at_reward_10.csv
- Supp Fig 2/Supp Fig 2e/30-44_HFD_lick_rate_at_reward_11.csv
- Supp Fig 2/Supp Fig 2e/30-44_HFD_lick_rate_at_reward_12.csv
- Supp Fig 2/Supp Fig 2e/30-44_HFD_lick_rate_at_reward_13.csv
- Supp Fig 2/Supp Fig 2e/30-44_HFD_lick_rate_at_reward_2.csv
- Supp Fig 2/Supp Fig 2e/30-44_HFD_lick_rate_at_reward_3.csv
- Supp Fig 2/Supp Fig 2e/30-44_HFD_lick_rate_at_reward_4.csv
- Supp Fig 2/Supp Fig 2e/30-44_HFD_lick_rate_at_reward_5.csv
- Supp Fig 2/Supp Fig 2e/30-44_HFD_lick_rate_at_reward_6.csv
- Supp Fig 2/Supp Fig 2e/30-44_HFD_lick_rate_at_reward_7.csv
- Supp Fig 2/Supp Fig 2e/30-44_HFD_lick_rate_at_reward_8.csv
- Supp Fig 2/Supp Fig 2e/30-44_HFD_lick_rate_at_reward_9.csv
- Supp Fig 2/Supp Fig 2e/30-44_NCD_lick_rate_at_reward_1.csv
- Supp Fig 2/Supp Fig 2e/30-44_NCD_lick_rate_at_reward_2.csv
- Supp Fig 2/Supp Fig 2e/30-44_NCD_lick_rate_at_reward_3.csv
- Supp Fig 2/Supp Fig 2e/30-44_NCD_lick_rate_at_reward_4.csv
- Supp Fig 2/Supp Fig 2e/30-44_NCD_lick_rate_at_reward_5.csv
- Supp Fig 2/Supp Fig 2e/30-44_NCD_lick_rate_at_reward_6.csv
- Supp Fig 2/Supp Fig 2e/45-59_HFD_lick_rate_at_reward_1.csv
- Supp Fig 2/Supp Fig 2e/45-59_HFD_lick_rate_at_reward_10.csv
- Supp Fig 2/Supp Fig 2e/45-59_HFD_lick_rate_at_reward_11.csv
- Supp Fig 2/Supp Fig 2e/45-59_HFD_lick_rate_at_reward_12.csv
- Supp Fig 2/Supp Fig 2e/45-59_HFD_lick_rate_at_reward_13.csv
- Supp Fig 2/Supp Fig 2e/45-59_HFD_lick_rate_at_reward_14.csv
- Supp Fig 2/Supp Fig 2e/45-59_HFD_lick_rate_at_reward_15.csv
- Supp Fig 2/Supp Fig 2e/45-59_HFD_lick_rate_at_reward_16.csv
- Supp Fig 2/Supp Fig 2e/45-59_HFD_lick_rate_at_reward_17.csv
- Supp Fig 2/Supp Fig 2e/45-59_HFD_lick_rate_at_reward_18.csv
- Supp Fig 2/Supp Fig 2e/45-59_HFD_lick_rate_at_reward_19.csv
- Supp Fig 2/Supp Fig 2e/45-59_HFD_lick_rate_at_reward_2.csv
- Supp Fig 2/Supp Fig 2e/45-59_HFD_lick_rate_at_reward_20.csv
- Supp Fig 2/Supp Fig 2e/45-59_HFD_lick_rate_at_reward_21.csv
- Supp Fig 2/Supp Fig 2e/45-59_HFD_lick_rate_at_reward_22.csv
- Supp Fig 2/Supp Fig 2e/45-59_HFD_lick_rate_at_reward_23.csv
- Supp Fig 2/Supp Fig 2e/45-59_HFD_lick_rate_at_reward_3.csv
- Supp Fig 2/Supp Fig 2e/45-59_HFD_lick_rate_at_reward_4.csv
- Supp Fig 2/Supp Fig 2e/45-59_HFD_lick_rate_at_reward_5.csv
- Supp Fig 2/Supp Fig 2e/45-59_HFD_lick_rate_at_reward_6.csv
- Supp Fig 2/Supp Fig 2e/45-59_HFD_lick_rate_at_reward_7.csv
- Supp Fig 2/Supp Fig 2e/45-59_HFD_lick_rate_at_reward_8.csv
- Supp Fig 2/Supp Fig 2e/45-59_HFD_lick_rate_at_reward_9.csv
- Supp Fig 2/Supp Fig 2e/45-59_NCD_lick_rate_at_reward_1.csv
- Supp Fig 2/Supp Fig 2e/45-59_NCD_lick_rate_at_reward_10.csv
- Supp Fig 2/Supp Fig 2e/45-59_NCD_lick_rate_at_reward_2.csv
- Supp Fig 2/Supp Fig 2e/45-59_NCD_lick_rate_at_reward_3.csv
- Supp Fig 2/Supp Fig 2e/45-59_NCD_lick_rate_at_reward_4.csv
- Supp Fig 2/Supp Fig 2e/45-59_NCD_lick_rate_at_reward_5.csv
- Supp Fig 2/Supp Fig 2e/45-59_NCD_lick_rate_at_reward_6.csv
- Supp Fig 2/Supp Fig 2e/45-59_NCD_lick_rate_at_reward_7.csv
- Supp Fig 2/Supp Fig 2e/45-59_NCD_lick_rate_at_reward_8.csv
- Supp Fig 2/Supp Fig 2e/45-59_NCD_lick_rate_at_reward_9.csv
- Supp Fig 2/Supp Fig 2e/60-74_HFD_lick_rate_at_reward_1.csv
- Supp Fig 2/Supp Fig 2e/60-74_HFD_lick_rate_at_reward_2.csv
- Supp Fig 2/Supp Fig 2e/60-74_HFD_lick_rate_at_reward_3.csv
- Supp Fig 2/Supp Fig 2e/60-74_HFD_lick_rate_at_reward_4.csv
- Supp Fig 2/Supp Fig 2e/60-74_HFD_lick_rate_at_reward_5.csv
- Supp Fig 2/Supp Fig 2e/60-74_HFD_lick_rate_at_reward_6.csv
- Supp Fig 2/Supp Fig 2e/60-74_HFD_lick_rate_at_reward_7.csv
- Supp Fig 2/Supp Fig 2e/60-74_NCD_lick_rate_at_reward_1.csv
- Supp Fig 2/Supp Fig 2e/60-74_NCD_lick_rate_at_reward_10.csv
- Supp Fig 2/Supp Fig 2e/60-74_NCD_lick_rate_at_reward_11.csv
- Supp Fig 2/Supp Fig 2e/60-74_NCD_lick_rate_at_reward_12.csv
- Supp Fig 2/Supp Fig 2e/60-74_NCD_lick_rate_at_reward_13.csv
- Supp Fig 2/Supp Fig 2e/60-74_NCD_lick_rate_at_reward_2.csv
- Supp Fig 2/Supp Fig 2e/60-74_NCD_lick_rate_at_reward_3.csv
- Supp Fig 2/Supp Fig 2e/60-74_NCD_lick_rate_at_reward_4.csv
- Supp Fig 2/Supp Fig 2e/60-74_NCD_lick_rate_at_reward_5.csv
- Supp Fig 2/Supp Fig 2e/60-74_NCD_lick_rate_at_reward_6.csv
- Supp Fig 2/Supp Fig 2e/60-74_NCD_lick_rate_at_reward_7.csv
- Supp Fig 2/Supp Fig 2e/60-74_NCD_lick_rate_at_reward_8.csv
- Supp Fig 2/Supp Fig 2e/60-74_NCD_lick_rate_at_reward_9.csv
- Supp Fig 2/Supp Fig 2e/75-90_HFD_lick_rate_at_reward_1.csv
- Supp Fig 2/Supp Fig 2e/75-90_HFD_lick_rate_at_reward_2.csv
- Supp Fig 2/Supp Fig 2e/75-90_HFD_lick_rate_at_reward_3.csv
- Supp Fig 2/Supp Fig 2e/75-90_HFD_lick_rate_at_reward_4.csv
- Supp Fig 2/Supp Fig 2e/75-90_NCD_lick_rate_at_reward_1.csv
- Supp Fig 2/Supp Fig 2e/75-90_NCD_lick_rate_at_reward_10.csv
- Supp Fig 2/Supp Fig 2e/75-90_NCD_lick_rate_at_reward_11.csv
- Supp Fig 2/Supp Fig 2e/75-90_NCD_lick_rate_at_reward_12.csv
- Supp Fig 2/Supp Fig 2e/75-90_NCD_lick_rate_at_reward_13.csv
- Supp Fig 2/Supp Fig 2e/75-90_NCD_lick_rate_at_reward_14.csv
- Supp Fig 2/Supp Fig 2e/75-90_NCD_lick_rate_at_reward_15.csv
- Supp Fig 2/Supp Fig 2e/75-90_NCD_lick_rate_at_reward_16.csv
- Supp Fig 2/Supp Fig 2e/75-90_NCD_lick_rate_at_reward_17.csv
- Supp Fig 2/Supp Fig 2e/75-90_NCD_lick_rate_at_reward_18.csv
- Supp Fig 2/Supp Fig 2e/75-90_NCD_lick_rate_at_reward_19.csv
- Supp Fig 2/Supp Fig 2e/75-90_NCD_lick_rate_at_reward_2.csv
- Supp Fig 2/Supp Fig 2e/75-90_NCD_lick_rate_at_reward_20.csv
- Supp Fig 2/Supp Fig 2e/75-90_NCD_lick_rate_at_reward_21.csv
- Supp Fig 2/Supp Fig 2e/75-90_NCD_lick_rate_at_reward_22.csv
- Supp Fig 2/Supp Fig 2e/75-90_NCD_lick_rate_at_reward_23.csv
- Supp Fig 2/Supp Fig 2e/75-90_NCD_lick_rate_at_reward_24.csv
- Supp Fig 2/Supp Fig 2e/75-90_NCD_lick_rate_at_reward_25.csv
- Supp Fig 2/Supp Fig 2e/75-90_NCD_lick_rate_at_reward_26.csv
- Supp Fig 2/Supp Fig 2e/75-90_NCD_lick_rate_at_reward_27.csv
- Supp Fig 2/Supp Fig 2e/75-90_NCD_lick_rate_at_reward_28.csv
- Supp Fig 2/Supp Fig 2e/75-90_NCD_lick_rate_at_reward_3.csv
- Supp Fig 2/Supp Fig 2e/75-90_NCD_lick_rate_at_reward_4.csv
- Supp Fig 2/Supp Fig 2e/75-90_NCD_lick_rate_at_reward_5.csv
- Supp Fig 2/Supp Fig 2e/75-90_NCD_lick_rate_at_reward_6.csv
- Supp Fig 2/Supp Fig 2e/75-90_NCD_lick_rate_at_reward_7.csv
- Supp Fig 2/Supp Fig 2e/75-90_NCD_lick_rate_at_reward_8.csv
- Supp Fig 2/Supp Fig 2e/75-90_NCD_lick_rate_at_reward_9.csv
- Supp Fig 2/Supp Fig 2f/
- Supp Fig 2/Supp Fig 2f/MPK172_NCD_locomotion_1.csv
- Supp Fig 2/Supp Fig 2f/MPK172_NCD_locomotion_2.csv
- Supp Fig 2/Supp Fig 2f/MPK172_NCD_locomotion_3.csv
- Supp Fig 2/Supp Fig 2f/MPK172_NCD_locomotion_4.csv
- Supp Fig 2/Supp Fig 2f/MPK172_NCD_locomotion_5.csv
- Supp Fig 2/Supp Fig 2f/MPK172_NCD_locomotion_6.csv
- Supp Fig 2/Supp Fig 2f/MPK172_NCD_locomotion_7.csv
- Supp Fig 2/Supp Fig 2f/MPK172_NCD_locomotion_8.csv
- Supp Fig 2/Supp Fig 2f/MPK173_NCD_locomotion_10.csv
- Supp Fig 2/Supp Fig 2f/MPK173_NCD_locomotion_11.csv
- Supp Fig 2/Supp Fig 2f/MPK173_NCD_locomotion_12.csv
- Supp Fig 2/Supp Fig 2f/MPK173_NCD_locomotion_13.csv
- Supp Fig 2/Supp Fig 2f/MPK173_NCD_locomotion_14.csv
- Supp Fig 2/Supp Fig 2f/MPK173_NCD_locomotion_15.csv
- Supp Fig 2/Supp Fig 2f/MPK173_NCD_locomotion_16.csv
- Supp Fig 2/Supp Fig 2f/MPK173_NCD_locomotion_17.csv
- Supp Fig 2/Supp Fig 2f/MPK173_NCD_locomotion_9.csv
- Supp Fig 2/Supp Fig 2f/MPK174_NCD_locomotion_18.csv
- Supp Fig 2/Supp Fig 2f/MPK174_NCD_locomotion_19.csv
- Supp Fig 2/Supp Fig 2f/MPK174_NCD_locomotion_20.csv
- Supp Fig 2/Supp Fig 2f/MPK174_NCD_locomotion_21.csv
- Supp Fig 2/Supp Fig 2f/MPK174_NCD_locomotion_22.csv
- Supp Fig 2/Supp Fig 2f/MPK174_NCD_locomotion_23.csv
- Supp Fig 2/Supp Fig 2f/MPK174_NCD_locomotion_24.csv
- Supp Fig 2/Supp Fig 2f/MPK174_NCD_locomotion_25.csv
- Supp Fig 2/Supp Fig 2f/MPK174_NCD_locomotion_26.csv
- Supp Fig 2/Supp Fig 2f/MPK175_NCD_locomotion_27.csv
- Supp Fig 2/Supp Fig 2f/MPK175_NCD_locomotion_28.csv
- Supp Fig 2/Supp Fig 2f/MPK175_NCD_locomotion_29.csv
- Supp Fig 2/Supp Fig 2f/MPK175_NCD_locomotion_30.csv
- Supp Fig 2/Supp Fig 2f/MPK175_NCD_locomotion_31.csv
- Supp Fig 2/Supp Fig 2f/MPK175_NCD_locomotion_32.csv
- Supp Fig 2/Supp Fig 2f/MPK175_NCD_locomotion_33.csv
- Supp Fig 2/Supp Fig 2f/MPK175_NCD_locomotion_34.csv
- Supp Fig 2/Supp Fig 2f/MPK176_NCD_locomotion_35.csv
- Supp Fig 2/Supp Fig 2f/MPK176_NCD_locomotion_36.csv
- Supp Fig 2/Supp Fig 2f/MPK176_NCD_locomotion_37.csv
- Supp Fig 2/Supp Fig 2f/MPK176_NCD_locomotion_38.csv
- Supp Fig 2/Supp Fig 2f/MPK176_NCD_locomotion_39.csv
- Supp Fig 2/Supp Fig 2f/MPK176_NCD_locomotion_40.csv
- Supp Fig 2/Supp Fig 2f/MPK176_NCD_locomotion_41.csv
- Supp Fig 2/Supp Fig 2f/MPK176_NCD_locomotion_42.csv
- Supp Fig 2/Supp Fig 2f/MPK179_NCD_locomotion_43.csv
- Supp Fig 2/Supp Fig 2f/MPK179_NCD_locomotion_44.csv
- Supp Fig 2/Supp Fig 2f/MPK179_NCD_locomotion_45.csv
- Supp Fig 2/Supp Fig 2f/MPK179_NCD_locomotion_46.csv
- Supp Fig 2/Supp Fig 2f/MPK179_NCD_locomotion_47.csv
- Supp Fig 2/Supp Fig 2f/MPK179_NCD_locomotion_48.csv
- Supp Fig 2/Supp Fig 2f/MPK179_NCD_locomotion_49.csv
- Supp Fig 2/Supp Fig 2f/MPK179_NCD_locomotion_50.csv
- Supp Fig 2/Supp Fig 2f/MPK179_NCD_locomotion_51.csv
- Supp Fig 2/Supp Fig 2f/MPK180_HFD_locomotion_1.csv
- Supp Fig 2/Supp Fig 2f/MPK180_HFD_locomotion_2.csv
- Supp Fig 2/Supp Fig 2f/MPK180_HFD_locomotion_3.csv
- Supp Fig 2/Supp Fig 2f/MPK180_HFD_locomotion_4.csv
- Supp Fig 2/Supp Fig 2f/MPK180_HFD_locomotion_5.csv
- Supp Fig 2/Supp Fig 2f/MPK180_HFD_locomotion_6.csv
- Supp Fig 2/Supp Fig 2f/MPK180_HFD_locomotion_7.csv
- Supp Fig 2/Supp Fig 2f/MPK180_HFD_locomotion_8.csv
- Supp Fig 2/Supp Fig 2f/MPK181_HFD_locomotion_10.csv
- Supp Fig 2/Supp Fig 2f/MPK181_HFD_locomotion_11.csv
- Supp Fig 2/Supp Fig 2f/MPK181_HFD_locomotion_12.csv
- Supp Fig 2/Supp Fig 2f/MPK181_HFD_locomotion_13.csv
- Supp Fig 2/Supp Fig 2f/MPK181_HFD_locomotion_14.csv
- Supp Fig 2/Supp Fig 2f/MPK181_HFD_locomotion_15.csv
- Supp Fig 2/Supp Fig 2f/MPK181_HFD_locomotion_16.csv
- Supp Fig 2/Supp Fig 2f/MPK181_HFD_locomotion_17.csv
- Supp Fig 2/Supp Fig 2f/MPK181_HFD_locomotion_18.csv
- Supp Fig 2/Supp Fig 2f/MPK181_HFD_locomotion_9.csv
[truncated: 846 more entries]
