# Supplementary material for: Obesity dysregulates feeding-evoked response dynamics in hypothalamic satiety neurons
Source: Sci Rep. 2025 Oct 14;15:35837. doi: 10.1038/s41598-025-19800-2 (PMC12521569; doi:10.1038/s41598-025-19800-2)
Supplement: Supplementary file 7 — Supplementary Material 7. [file 41598_2025_19800_MOESM7_ESM.zip › Supp Fig 2/Supp Fig 2a/Supp Fig2a HFD Ensure vs trials.csv]

Range	Diet	Ensure?consunption	Number_of_Triggers
15-29	HFD	1.0	29
15-29	HFD	0.8	21
15-29	HFD	1.0	22
15-29	HFD	1.3	23
15-29	HFD	0.8	21
30-44	HFD	1.2	42
30-44	HFD	1.0	38
30-44	HFD	1.5	37
30-44	HFD	2.0	31
30-44	HFD	1.0	35
30-44	HFD	1.9	40
30-44	HFD	1.2	38
30-44	HFD	1.0	31
30-44	HFD	1.5	32
30-44	HFD	1.2	34
30-44	HFD	1.5	34
30-44	HFD	1.4	43
30-44	HFD	1.5	38
45-59	HFD	1.6	48
45-59	HFD	2.0	55
45-59	HFD	1.5	50
45-59	HFD	2.0	51
45-59	HFD	2.0	54
45-59	HFD	2.0	53
45-59	HFD	2.0	55
45-59	HFD	2.2	56
45-59	HFD	1.0	46
45-59	HFD	0.7	52
45-59	HFD	2.0	47
45-59	HFD	1.2	51
45-59	HFD	1.9	59
45-59	HFD	2.2	57
45-59	HFD	2.0	48
45-59	HFD	1.9	51
45-59	HFD	3.0	50
45-59	HFD	2.4	54
45-59	HFD	2.0	49
45-59	HFD	0.8	55
45-59	HFD	2.2	56
45-59	HFD	2.5	57
45-59	HFD	2.0	56
60-74	HFD	3.0	72
60-74	HFD	3.0	71
60-74	HFD	3.0	74
60-74	HFD	2.5	70
60-74	HFD	1.5	70
60-74	HFD	2.0	68
60-74	HFD	2.5	72
75-90	HFD	3.0	78
75-90	HFD	2.8	78
75-90	HFD	2.8	79
75-90	HFD	3.0	83
