# Supplementary material for: Obesity dysregulates feeding-evoked response dynamics in hypothalamic satiety neurons
Source: Sci Rep. 2025 Oct 14;15:35837. doi: 10.1038/s41598-025-19800-2 (PMC12521569; doi:10.1038/s41598-025-19800-2)
Supplement: Supplementary file 7 — Supplementary Material 7. [file 41598_2025_19800_MOESM7_ESM.zip › Supp Fig 2/Supp Fig 2a/Supp Fig2a NCD Ensure vs trials.csv]

Range	Diet	Ensure_volume	Number_of_Triggers
30-44	NCD	3.0	43
30-44	NCD	1.5	40
30-44	NCD	1.5	39
30-44	NCD	1.0	38
30-44	NCD	1.0	43
30-44	NCD	1.0	35
45-59	NCD	2.0	48
45-59	NCD	3.0	54
45-59	NCD	2.5	53
45-59	NCD	2.0	51
45-59	NCD	3.0	59
45-59	NCD	2.5	55
45-59	NCD	2.0	48
45-59	NCD	3.0	56
45-59	NCD	2.0	52
45-59	NCD	2.0	54
60-74	NCD	3.2	70
60-74	NCD	2.5	74
60-74	NCD	2.0	62
60-74	NCD	3.0	70
60-74	NCD	2.0	67
60-74	NCD	3.0	72
60-74	NCD	2.0	74
60-74	NCD	3.0	63
60-74	NCD	2.0	74
60-74	NCD	2.5	66
60-74	NCD	3.0	65
60-74	NCD	3.5	73
60-74	NCD	1.5	62
75-90	NCD	2.75	85
75-90	NCD	3.0	81
75-90	NCD	3.0	86
75-90	NCD	3.5	81
75-90	NCD	3.0	77
75-90	NCD	3.2	87
75-90	NCD	3.0	76
75-90	NCD	3.5	89
75-90	NCD	3.0	89
75-90	NCD	3.0	78
75-90	NCD	1.4	79
75-90	NCD	3.5	87
75-90	NCD	3.0	77
75-90	NCD	3.1	85
75-90	NCD	2.5	89
75-90	NCD	3.0	81
75-90	NCD	3.5	85
75-90	NCD	3.0	77
75-90	NCD	2.0	85
75-90	NCD	3.0	85
75-90	NCD	3.0	89
75-90	NCD	3.0	77
75-90	NCD	3.0	83
75-90	NCD	3.2	76
75-90	NCD	3.0	89
75-90	NCD	3.5	89
75-90	NCD	3.7	89
75-90	NCD	3.0	90
