# Supplementary material for: Obesity dysregulates feeding-evoked response dynamics in hypothalamic satiety neurons
Source: Sci Rep. 2025 Oct 14;15:35837. doi: 10.1038/s41598-025-19800-2 (PMC12521569; doi:10.1038/s41598-025-19800-2)
Supplement: Supplementary file 7 — Supplementary Material 7. [file 41598_2025_19800_MOESM7_ESM.zip › Supp Fig 2/Supp Fig 2e/45-59_HFD_lick_rate_at_reward_16.csv]

3.7600000000000007	3.6	4.4	4.12	3.88	2.8400000000000003	1.48	0.72	1.44	1.4	1.4
