# Supplementary material for: Obesity dysregulates feeding-evoked response dynamics in hypothalamic satiety neurons
Source: Sci Rep. 2025 Oct 14;15:35837. doi: 10.1038/s41598-025-19800-2 (PMC12521569; doi:10.1038/s41598-025-19800-2)
Supplement: Supplementary file 7 — Supplementary Material 7. [file 41598_2025_19800_MOESM7_ESM.zip › Supp Fig 2/Supp Fig 2e/45-59_HFD_lick_rate_at_reward_22.csv]

5.92	7.12	7.039999999999999	6.92	6.6	6.16	6.040000000000001	6.199999999999999	5.799999999999999	6.040000000000001	5.640000000000001	5.9
