# Supplementary material for: Obesity dysregulates feeding-evoked response dynamics in hypothalamic satiety neurons
Source: Sci Rep. 2025 Oct 14;15:35837. doi: 10.1038/s41598-025-19800-2 (PMC12521569; doi:10.1038/s41598-025-19800-2)
Supplement: Supplementary file 7 — Supplementary Material 7. [file 41598_2025_19800_MOESM7_ESM.zip › Supp Fig 2/Supp Fig 2e/45-59_HFD_lick_rate_at_reward_8.csv]

4.32	5.5200000000000005	5.8	5.840000000000001	6.000000000000001	5.6	5.0	5.4399999999999995	6.199999999999999	5.880000000000001	5.6	5.2
