# Supplementary material for: Obesity dysregulates feeding-evoked response dynamics in hypothalamic satiety neurons
Source: Sci Rep. 2025 Oct 14;15:35837. doi: 10.1038/s41598-025-19800-2 (PMC12521569; doi:10.1038/s41598-025-19800-2)
Supplement: Supplementary file 7 — Supplementary Material 7. [file 41598_2025_19800_MOESM7_ESM.zip › Supp Fig 2/Supp Fig 2e/45-59_NCD_lick_rate_at_reward_3.csv]

6.92	7.12	6.68	7.08	7.039999999999999	6.3999999999999995	7.4799999999999995	6.640000000000001	7.12	6.88	6.933333333333334
