# Supplementary material for: Obesity dysregulates feeding-evoked response dynamics in hypothalamic satiety neurons
Source: Sci Rep. 2025 Oct 14;15:35837. doi: 10.1038/s41598-025-19800-2 (PMC12521569; doi:10.1038/s41598-025-19800-2)
Supplement: Supplementary file 7 — Supplementary Material 7. [file 41598_2025_19800_MOESM7_ESM.zip › Supp Fig 2/Supp Fig 2e/45-59_NCD_lick_rate_at_reward_4.csv]

3.9200000000000004	2.84	5.840000000000001	5.64	3.8	3.72	2.56	2.4	2.2399999999999998	1.5599999999999998	0.8
