# Supplementary material for: Obesity dysregulates feeding-evoked response dynamics in hypothalamic satiety neurons
Source: Sci Rep. 2025 Oct 14;15:35837. doi: 10.1038/s41598-025-19800-2 (PMC12521569; doi:10.1038/s41598-025-19800-2)
Supplement: Supplementary file 7 — Supplementary Material 7. [file 41598_2025_19800_MOESM7_ESM.zip › Supp Fig 2/Supp Fig 2e/45-59_NCD_lick_rate_at_reward_5.csv]

6.5200000000000005	6.720000000000001	6.36	6.0	3.5200000000000005	2.6	1.48	1.8	2.52	0.9600000000000002	1.92	4.199999999999999
