# Supplementary material for: Obesity dysregulates feeding-evoked response dynamics in hypothalamic satiety neurons
Source: Sci Rep. 2025 Oct 14;15:35837. doi: 10.1038/s41598-025-19800-2 (PMC12521569; doi:10.1038/s41598-025-19800-2)
Supplement: Supplementary file 7 — Supplementary Material 7. [file 41598_2025_19800_MOESM7_ESM.zip › Supp Fig 2/Supp Fig 2e/60-74_HFD_lick_rate_at_reward_1.csv]

4.76	5.4799999999999995	4.08	3.3200000000000003	3.0	2.4	2.68	2.6399999999999997	2.44	0.7200000000000001	0.4	0.5599999999999999	1.12	1.16	0.0
