# Supplementary material for: Obesity dysregulates feeding-evoked response dynamics in hypothalamic satiety neurons
Source: Sci Rep. 2025 Oct 14;15:35837. doi: 10.1038/s41598-025-19800-2 (PMC12521569; doi:10.1038/s41598-025-19800-2)
Supplement: Supplementary file 7 — Supplementary Material 7. [file 41598_2025_19800_MOESM7_ESM.zip › Supp Fig 2/Supp Fig 2e/60-74_HFD_lick_rate_at_reward_2.csv]

2.0	4.359999999999999	5.96	5.359999999999999	5.720000000000001	3.5200000000000005	4.5600000000000005	3.6799999999999997	5.6	5.68	5.5200000000000005	5.64	3.4	1.92	0.2
