# Supplementary material for: Obesity dysregulates feeding-evoked response dynamics in hypothalamic satiety neurons
Source: Sci Rep. 2025 Oct 14;15:35837. doi: 10.1038/s41598-025-19800-2 (PMC12521569; doi:10.1038/s41598-025-19800-2)
Supplement: Supplementary file 7 — Supplementary Material 7. [file 41598_2025_19800_MOESM7_ESM.zip › Supp Fig 2/Supp Fig 2e/60-74_HFD_lick_rate_at_reward_3.csv]

1.9599999999999997	3.1999999999999997	1.6800000000000002	1.16	2.2800000000000002	0.8400000000000001	1.1199999999999999	1.0	0.8400000000000001	0.12000000000000002	0.24000000000000005	0.08	0.2	0.12000000000000002	0.0
