# Supplementary material for: Obesity dysregulates feeding-evoked response dynamics in hypothalamic satiety neurons
Source: Sci Rep. 2025 Oct 14;15:35837. doi: 10.1038/s41598-025-19800-2 (PMC12521569; doi:10.1038/s41598-025-19800-2)
Supplement: Supplementary file 7 — Supplementary Material 7. [file 41598_2025_19800_MOESM7_ESM.zip › Supp Fig 2/Supp Fig 2e/60-74_HFD_lick_rate_at_reward_4.csv]

3.16	3.12	3.5199999999999996	3.16	2.92	4.04	2.96	2.48	1.8800000000000001	0.6799999999999999	0.32	0.24	0.2	0.52
