# Supplementary material for: Obesity dysregulates feeding-evoked response dynamics in hypothalamic satiety neurons
Source: Sci Rep. 2025 Oct 14;15:35837. doi: 10.1038/s41598-025-19800-2 (PMC12521569; doi:10.1038/s41598-025-19800-2)
Supplement: Supplementary file 7 — Supplementary Material 7. [file 41598_2025_19800_MOESM7_ESM.zip › Supp Fig 2/Supp Fig 2e/60-74_HFD_lick_rate_at_reward_6.csv]

5.16	4.720000000000001	6.28	6.279999999999999	6.2	5.92	5.64	5.680000000000001	5.4	4.28	3.84	4.76	4.279999999999999	2.0
