# Supplementary material for: Obesity dysregulates feeding-evoked response dynamics in hypothalamic satiety neurons
Source: Sci Rep. 2025 Oct 14;15:35837. doi: 10.1038/s41598-025-19800-2 (PMC12521569; doi:10.1038/s41598-025-19800-2)
Supplement: Supplementary file 7 — Supplementary Material 7. [file 41598_2025_19800_MOESM7_ESM.zip › Supp Fig 2/Supp Fig 2e/60-74_HFD_lick_rate_at_reward_7.csv]

5.24	6.8	7.0	6.4	6.92	4.880000000000001	1.3599999999999999	0.8400000000000001	3.28	2.68	2.32	2.44	2.4799999999999995	1.64	0.4
