# Supplementary material for: Obesity dysregulates feeding-evoked response dynamics in hypothalamic satiety neurons
Source: Sci Rep. 2025 Oct 14;15:35837. doi: 10.1038/s41598-025-19800-2 (PMC12521569; doi:10.1038/s41598-025-19800-2)
Supplement: Supplementary file 7 — Supplementary Material 7. [file 41598_2025_19800_MOESM7_ESM.zip › Supp Fig 2/Supp Fig 2e/60-74_NCD_lick_rate_at_reward_10.csv]

5.5600000000000005	5.8	5.64	5.839999999999999	5.5600000000000005	6.5200000000000005	6.359999999999999	6.4	6.119999999999999	5.92	6.2	4.720000000000001	5.24	4.4
