# Supplementary material for: Obesity dysregulates feeding-evoked response dynamics in hypothalamic satiety neurons
Source: Sci Rep. 2025 Oct 14;15:35837. doi: 10.1038/s41598-025-19800-2 (PMC12521569; doi:10.1038/s41598-025-19800-2)
Supplement: Supplementary file 7 — Supplementary Material 7. [file 41598_2025_19800_MOESM7_ESM.zip › Supp Fig 2/Supp Fig 2e/60-74_NCD_lick_rate_at_reward_11.csv]

5.12	5.92	5.24	3.3599999999999994	0.36	0.0	0.0	0.0	0.0	0.0	0.0	0.12000000000000002	0.32
