# Supplementary material for: Obesity dysregulates feeding-evoked response dynamics in hypothalamic satiety neurons
Source: Sci Rep. 2025 Oct 14;15:35837. doi: 10.1038/s41598-025-19800-2 (PMC12521569; doi:10.1038/s41598-025-19800-2)
Supplement: Supplementary file 7 — Supplementary Material 7. [file 41598_2025_19800_MOESM7_ESM.zip › Supp Fig 2/Supp Fig 2e/60-74_NCD_lick_rate_at_reward_2.csv]

5.24	7.24	7.279999999999999	7.160000000000001	7.4	7.44	7.359999999999999	7.4799999999999995	7.279999999999999	7.32	7.12	6.960000000000001	6.68	7.08	6.6000000000000005
