# Supplementary material for: Obesity dysregulates feeding-evoked response dynamics in hypothalamic satiety neurons
Source: Sci Rep. 2025 Oct 14;15:35837. doi: 10.1038/s41598-025-19800-2 (PMC12521569; doi:10.1038/s41598-025-19800-2)
Supplement: Supplementary file 7 — Supplementary Material 7. [file 41598_2025_19800_MOESM7_ESM.zip › Supp Fig 2/Supp Fig 2e/60-74_NCD_lick_rate_at_reward_4.csv]

7.08	7.359999999999999	7.279999999999999	6.519999999999999	7.3199999999999985	6.4	6.6	6.760000000000001	6.4399999999999995	6.519999999999999	6.200000000000001	6.6	6.6	6.12
