# Supplementary material for: Obesity dysregulates feeding-evoked response dynamics in hypothalamic satiety neurons
Source: Sci Rep. 2025 Oct 14;15:35837. doi: 10.1038/s41598-025-19800-2 (PMC12521569; doi:10.1038/s41598-025-19800-2)
Supplement: Supplementary file 7 — Supplementary Material 7. [file 41598_2025_19800_MOESM7_ESM.zip › Supp Fig 2/Supp Fig 2e/60-74_NCD_lick_rate_at_reward_7.csv]

4.8	5.56	5.3999999999999995	5.4799999999999995	5.359999999999999	5.36	5.720000000000001	5.8	6.04	5.840000000000001	5.720000000000001	5.92	5.840000000000001	5.64	6.1
