# Supplementary material for: Obesity dysregulates feeding-evoked response dynamics in hypothalamic satiety neurons
Source: Sci Rep. 2025 Oct 14;15:35837. doi: 10.1038/s41598-025-19800-2 (PMC12521569; doi:10.1038/s41598-025-19800-2)
Supplement: Supplementary file 7 — Supplementary Material 7. [file 41598_2025_19800_MOESM7_ESM.zip › Supp Fig 2/Supp Fig 2e/60-74_NCD_lick_rate_at_reward_8.csv]

5.24	5.5600000000000005	4.839999999999999	4.24	4.32	4.159999999999999	4.960000000000001	4.12	3.04	3.5199999999999996	2.3200000000000003	0.96	0.3333333333333333
