# Supplementary material for: Obesity dysregulates feeding-evoked response dynamics in hypothalamic satiety neurons
Source: Sci Rep. 2025 Oct 14;15:35837. doi: 10.1038/s41598-025-19800-2 (PMC12521569; doi:10.1038/s41598-025-19800-2)
Supplement: Supplementary file 7 — Supplementary Material 7. [file 41598_2025_19800_MOESM7_ESM.zip › Supp Fig 2/Supp Fig 2e/60-74_NCD_lick_rate_at_reward_9.csv]

7.0	7.2	7.24	7.4399999999999995	7.119999999999999	6.8	6.8	7.24	6.5200000000000005	6.640000000000001	6.5600000000000005	6.880000000000001	6.8	6.919999999999999	2.2
