# Supplementary material for: Obesity dysregulates feeding-evoked response dynamics in hypothalamic satiety neurons
Source: Sci Rep. 2025 Oct 14;15:35837. doi: 10.1038/s41598-025-19800-2 (PMC12521569; doi:10.1038/s41598-025-19800-2)
Supplement: Supplementary file 7 — Supplementary Material 7. [file 41598_2025_19800_MOESM7_ESM.zip › Supp Fig 2/Supp Fig 2e/75-90_HFD_lick_rate_at_reward_1.csv]

2.12	4.92	6.8	6.04	5.000000000000001	6.0	5.4399999999999995	4.16	5.0	4.08	3.5200000000000005	2.3200000000000003	3.4	0.27999999999999997	0.08	0.26666666666666666
