# Supplementary material for: Obesity dysregulates feeding-evoked response dynamics in hypothalamic satiety neurons
Source: Sci Rep. 2025 Oct 14;15:35837. doi: 10.1038/s41598-025-19800-2 (PMC12521569; doi:10.1038/s41598-025-19800-2)
Supplement: Supplementary file 7 — Supplementary Material 7. [file 41598_2025_19800_MOESM7_ESM.zip › Supp Fig 2/Supp Fig 2e/75-90_HFD_lick_rate_at_reward_2.csv]

4.2	6.12	5.24	5.5200000000000005	5.4799999999999995	4.200000000000001	4.08	2.96	2.2800000000000002	2.16	1.7600000000000002	2.2399999999999998	1.0	0.24000000000000005	0.12000000000000002	0.13333333333333333
