# Supplementary material for: Obesity dysregulates feeding-evoked response dynamics in hypothalamic satiety neurons
Source: Sci Rep. 2025 Oct 14;15:35837. doi: 10.1038/s41598-025-19800-2 (PMC12521569; doi:10.1038/s41598-025-19800-2)
Supplement: Supplementary file 7 — Supplementary Material 7. [file 41598_2025_19800_MOESM7_ESM.zip › Supp Fig 2/Supp Fig 2e/75-90_HFD_lick_rate_at_reward_3.csv]

6.159999999999999	6.640000000000001	6.640000000000001	6.4399999999999995	6.56	6.44	6.2	6.760000000000001	6.32	6.16	5.720000000000001	5.8	3.04	2.7199999999999998	1.8399999999999999	1.25
