# Supplementary material for: Obesity dysregulates feeding-evoked response dynamics in hypothalamic satiety neurons
Source: Sci Rep. 2025 Oct 14;15:35837. doi: 10.1038/s41598-025-19800-2 (PMC12521569; doi:10.1038/s41598-025-19800-2)
Supplement: Supplementary file 7 — Supplementary Material 7. [file 41598_2025_19800_MOESM7_ESM.zip › Supp Fig 2/Supp Fig 2e/75-90_HFD_lick_rate_at_reward_4.csv]

6.68	6.959999999999999	7.279999999999999	6.76	7.24	7.08	6.8	6.840000000000001	7.08	7.08	5.84	5.92	6.039999999999999	5.8	3.72	0.43999999999999995	0.26666666666666666
