# Supplementary material for: Obesity dysregulates feeding-evoked response dynamics in hypothalamic satiety neurons
Source: Sci Rep. 2025 Oct 14;15:35837. doi: 10.1038/s41598-025-19800-2 (PMC12521569; doi:10.1038/s41598-025-19800-2)
Supplement: Supplementary file 7 — Supplementary Material 7. [file 41598_2025_19800_MOESM7_ESM.zip › Supp Fig 2/Supp Fig 2e/75-90_NCD_lick_rate_at_reward_1.csv]

6.28	6.839999999999999	6.88	7.2	7.039999999999999	7.200000000000001	7.360000000000001	7.2	7.040000000000001	7.279999999999999	6.840000000000001	7.2	7.0	7.32	7.159999999999999	7.2	6.840000000000001
