# Supplementary material for: Obesity dysregulates feeding-evoked response dynamics in hypothalamic satiety neurons
Source: Sci Rep. 2025 Oct 14;15:35837. doi: 10.1038/s41598-025-19800-2 (PMC12521569; doi:10.1038/s41598-025-19800-2)
Supplement: Supplementary file 7 — Supplementary Material 7. [file 41598_2025_19800_MOESM7_ESM.zip › Supp Fig 2/Supp Fig 2e/75-90_NCD_lick_rate_at_reward_10.csv]

7.24	7.160000000000001	7.12	7.159999999999999	7.040000000000001	7.0	7.08	6.12	6.4	6.959999999999999	4.08	4.88	3.7599999999999993	1.8800000000000001	1.28	1.9333333333333336
