# Supplementary material for: Obesity dysregulates feeding-evoked response dynamics in hypothalamic satiety neurons
Source: Sci Rep. 2025 Oct 14;15:35837. doi: 10.1038/s41598-025-19800-2 (PMC12521569; doi:10.1038/s41598-025-19800-2)
Supplement: Supplementary file 7 — Supplementary Material 7. [file 41598_2025_19800_MOESM7_ESM.zip › Supp Fig 2/Supp Fig 2e/75-90_NCD_lick_rate_at_reward_11.csv]

7.0	6.92	6.32	5.56	4.2	4.24	2.84	2.6	2.9200000000000004	3.3600000000000003	3.6	4.5200000000000005	4.76	3.44	2.9200000000000004	2.15
