# Supplementary material for: Obesity dysregulates feeding-evoked response dynamics in hypothalamic satiety neurons
Source: Sci Rep. 2025 Oct 14;15:35837. doi: 10.1038/s41598-025-19800-2 (PMC12521569; doi:10.1038/s41598-025-19800-2)
Supplement: Supplementary file 8 — Supplementary Material 8. [file 41598_2025_19800_MOESM8_ESM.zip › Supp Fig 3/Supp Fig 3a/Fig 3j.csv]

StartDiet	Diet	Value
NCD	NCD	0.7132161209605523
NCD	NCD	0.619368872393487
NCD	NCD	0.5318100632481113
NCD	NCD	0.5275960359324583
NCD	NCD	0.40001264526055047
NCD	NCD	0.3071491136915682
NCD	NCD	0.23047549604745385
NCD	NCD	0.2853192871495379
NCD	NCD	0.24543777420798324
NCD	NCD	0.39833644393499135
NCD	NCD	0.40998792985848764
NCD	NCD	0.4554921299253397
NCD	NCD	0.5397152454950508
NCD	NCD	0.668354576606807
NCD	NCD	0.5521153376060621
NCD	NCD	0.500722037288073
NCD	NCD	0.6742197896704017
NCD	NCD	0.578572955218448
NCD	NCD	0.6786229220934761
NCD	NCD	0.6380724571726721
NCD	NCD	0.48483400005808897
NCD	NCD	0.23123673157767954
NCD	NCD	0.40670635924642473
NCD	NCD	0.33547432912751457
NCD	NCD	0.2848964772475046
NCD	NCD	0.30123219034264703
NCD	NCD	0.2569694709067173
NCD	NCD	0.11567789680234064
NCD	NCD	0.021380286635375077
NCD	NCD	0.255275083784281
NCD	NCD	0.024727181429810986
NCD	NCD	0.1765117140830872
NCD	NCD	0.08271175305984328
NCD	NCD	0.12081031621152157
NCD	NCD	-0.0118108274990677
NCD	NCD	0.43851608216530025
NCD	NCD	0.49854371928127444
NCD	NCD	0.571361767345398
NCD	NCD	0.4546225464877418
NCD	NCD	0.3883651904906685
NCD	NCD	0.2511808359306376
NCD	NCD	0.15916861741775198
NCD	NCD	0.05733952629298378
HFD	NCD	0.6365680517013339
HFD	NCD	0.6674490130384239
HFD	NCD	0.6056497955225127
HFD	NCD	0.09245017489120286
HFD	NCD	0.06978410016500107
HFD	NCD	-0.1353619046532506
HFD	NCD	-0.3375574252624409
HFD	NCD	-0.4734359667956413
HFD	NCD	-0.17393153224074437
HFD	NCD	-0.06627284106485594
HFD	NCD	0.12563409527003358
HFD	NCD	0.014008420730737204
HFD	NCD	0.2492258622246065
HFD	NCD	0.18581270110561865
HFD	NCD	0.1562169285595154
HFD	NCD	0.2015520257202347
HFD	NCD	0.3629634394191187
HFD	NCD	0.2536703029900757
HFD	NCD	0.043078695024827654
HFD	NCD	-0.007922266579404546
HFD	NCD	-0.056221709849537685
HFD	NCD	-0.25377056730002734
HFD	NCD	-0.45314815452271606
HFD	NCD	-0.3967209755512905
HFD	NCD	-0.3025550708775751
HFD	NCD	-0.15345464526422203
HFD	NCD	0.21446725690144347
HFD	NCD	0.3041925905784745
HFD	NCD	0.35284246203788394
HFD	NCD	0.4440616111218546
HFD	NCD	0.23372251873078
HFD	NCD	0.2935026102726936
HFD	NCD	0.2546397504881797
HFD	NCD	0.2971367701782443
HFD	NCD	0.10323203038534319
HFD	NCD	0.03293147142553539
HFD	NCD	0.00629541097274815
HFD	NCD	0.14607058268447803
HFD	NCD	0.4153066598077446
HFD	NCD	0.4678734014246637
HFD	NCD	0.7074359256960802
HFD	NCD	0.6047051113203766
HFD	HFD	0.2751955057504499
HFD	HFD	0.16032314122299998
HFD	HFD	0.17919121172839989
HFD	HFD	0.21114516285548843
HFD	HFD	0.09171201132730825
HFD	HFD	-0.1035693017289286
HFD	HFD	0.06286394494001299
HFD	HFD	0.06287715012126957
HFD	HFD	-0.1858226764313181
HFD	HFD	-0.15529819898351915
HFD	HFD	0.09198924379255036
HFD	HFD	-0.19322277210845026
HFD	HFD	-0.5433215047012292
HFD	HFD	-0.44549520819937777
HFD	HFD	-0.5981416358886664
HFD	HFD	-0.5512238058273906
HFD	HFD	-0.559862981391905
HFD	HFD	-0.24689459648196538
HFD	HFD	-0.1153951851998197
HFD	HFD	0.17733427493205664
HFD	HFD	0.14398094129478353
HFD	HFD	0.3853220957040337
HFD	HFD	0.4907368671913495
