# Supplementary material for: Obesity dysregulates feeding-evoked response dynamics in hypothalamic satiety neurons
Source: Sci Rep. 2025 Oct 14;15:35837. doi: 10.1038/s41598-025-19800-2 (PMC12521569; doi:10.1038/s41598-025-19800-2)
Supplement: Supplementary file 8 — Supplementary Material 8. [file 41598_2025_19800_MOESM8_ESM.zip › Supp Fig 3/Supp Fig 3a/Supp Fig 3a/NCD_to_HFD_1st_MPK119_matrix_1.csv]

-0.5163383138420821	-0.5991896562611925	0.07636267557060572	-0.2916878628012248	-0.6102703734220433	-0.6529737321731715	0.7003635173488982	-0.6981251546616805	-0.6078580936052604	-0.4929224050757556	-0.6915490485986513	-0.7060885967920582	-1.6451829025864693	-0.3320938334588132	-0.21441731521195634	-0.41524960324334775	-0.618809039470403	-0.05267773301605836	-0.7932027148516768	-0.48737160810197977	-0.5757474488488671	-1.0065066591930665	-0.19840668835233935	0.29848352458727845	-0.4013388006214636	-0.46135192760681615	-0.2512487741631896	0.4537493712187291	0.33375517583530795	-0.394469535721898	-0.07389487202595364	0.07239434992462465	0.17393358097639322	-1.2421689465708312	-0.5568027278349853	0.01770076716756388	-1.1839336700069147	0.5178909299008412	-0.0997298683453083	-0.09066777115254014	-0.8380134153857977	-0.2930854155467761	0.3098543782045172	-0.1344667287405379	0.22164895042187843	-0.06777943947564598	0.5912447232439966	-1.2438379396034542	-0.072597165197113	0.5637015834662924
-0.5421224971725074	-0.582846774357879	0.006340785613948144	-0.34171520785687504	-0.6009746336711443	-0.6678319027606754	0.7696710548886734	-0.7186690684146309	-0.5736587149644674	-0.5366978624677556	-0.7369774234207512	-0.648426128833183	-1.4275494519022747	-0.3033674275809197	-0.1706746692837992	-0.4364075437857844	-0.629280135190334	-0.083019316545202	-0.4911440893730925	-0.34693937182836143	-0.5166847467421344	-0.8179050360845188	-0.06911329980908776	0.09039541798769003	-0.4350562285731636	-0.5333285930625422	-0.21995169415539884	0.3932232168685613	0.4317174855365733	-0.47558256171875185	0.0365028602739954	-0.10661771234741817	0.10978460759447935	-1.3726731513243373	-0.4476618830234889	0.034714524406209216	-1.1305198016724058	0.5860265887537642	-0.14695076953676206	-0.6108242591156471	-0.8799156847046625	-0.2602872254866119	0.28905044070097907	-0.10213679858750159	0.21060756320041296	-0.12324902100616905	0.6703738627583382	-1.1546516513345089	0.0234174944812148	0.6138719991172472
-0.5551368194540104	-0.5953775918219145	-0.07911649456767908	-0.41612490280662184	-0.5545943990097316	-0.6952677680354782	0.819583480778761	-0.7869723261860043	-0.5278650931252502	-0.5246850035098977	-0.7911646816666171	-0.6618780143131578	-1.316190129310244	-0.22546751336658077	-0.15439127970129465	-0.37915722142617697	-0.9947653799614377	-0.140559369508701	-0.14242036621941132	-0.25870544357015063	-0.4653943007514938	-0.6395414311475808	-0.07978214484612726	0.026000283895478853	-0.4340867127242171	-0.5125595108575017	-0.1700184217796362	0.3200305370133552	0.5407042610126965	-0.5800633697894163	0.05704453599826024	-0.2093684558507636	0.019217289546392836	-1.2731767159182168	-0.45120890837377464	0.013180753812318086	-1.1309765026716196	0.6710002671066629	-0.1695552446951144	-0.46411712187896875	-0.6244317917790717	-0.27046761743254105	0.3164995124746571	-0.05212236209162955	0.1930124582965255	-0.21223614430080628	0.71571491017394	-1.1326575676769133	0.0996807789891566	0.5533354432787593
-0.5803022705779597	-0.5829608972901519	-0.15957374129371116	-0.4433701815463057	-0.5234800494963164	-0.7251613175854706	0.7665716843630899	-0.8416467666064882	-0.5325952311565147	-0.5506495782171512	-0.8337154734731742	-0.7101103262109858	-1.289229345338044	-0.18689000932439942	-0.1407185422529415	-0.3542655316972581	-0.9104217849814802	-0.14675445457508485	0.15022220213049853	-0.22677158818070986	-0.4154510260356129	-0.6678841683186296	-0.11118175384049467	0.05547979675063383	-0.48498911081504353	-0.4959263833560418	-0.14100468324392026	0.2629277679348202	0.5741906487826863	-0.673304886006455	0.0629246624517455	-0.294071560440749	-0.06400162409238555	-1.1930560189496189	-0.4365634923568211	0.0037545377019815255	-1.1647572651833134	0.7693213681542577	-0.21004766337017114	-0.6464427831229825	-0.5638633335139334	-0.24959863424969742	0.33068606597571637	-0.06784776239044689	0.1816497519999589	-0.2888131268354126	0.74273433523902	-1.1363177071183936	0.0799041197663378	0.509460276006578
-0.5840196246986457	-0.5950147884476934	-0.23620890429474403	-0.4841945616687786	-0.46653808212420617	-0.7697552357150098	0.7394388963154689	-0.8653584247644988	-0.5268400139583116	-0.5349387617382264	-0.8404859949256686	-0.7605037027281507	-1.2599745915052236	-0.15992736135736194	-0.13489672478186757	-0.34753305095877	-0.8188206686216777	-0.15863989602647752	0.3226653091489342	-0.16773665505609148	-0.347466467525924	-0.6476678968761054	-0.15096141527881485	0.0634643477442072	-0.514219892974159	-0.5193624716294614	-0.14079246930848682	0.24381172512756769	0.5915700431632878	-0.6827072812344268	0.09819831337967962	-0.3515587168885603	-0.10728649289223238	-1.1081966256466438	-0.4639848472384843	0.010539857268221512	-1.1758379731767359	0.824248566000574	-0.2237955220586929	-0.5908353572010988	-0.6489490363655003	-0.24324641654782048	0.32070716709408165	-0.08186035702171027	0.1450364896338992	-0.33460509138435846	0.7327335909471522	-1.1855483340112263	0.08409685066491887	0.5149700817304853
-0.5993911926647737	-0.6099004818314911	-0.31138791645896946	-0.5122344590472514	-0.43797847062432343	-0.8108167394966945	0.7208981200972575	-0.8901501145449422	-0.525702097845352	-0.5128019710860982	-0.8522484553978836	-0.7905556760979168	-1.2024813181201734	-0.15079659598290038	-0.12630488452761332	-0.3258038579660278	-0.7067196609440777	-0.1864520120653579	0.45567094257710544	-0.12959488410511022	-0.3315899851574254	-0.644435193966372	-0.1860914019488147	0.047059607422069764	-0.5021121284891338	-0.5712620855381237	-0.10565410736167946	0.21715028016105994	0.602830549956875	-0.6399935846987069	0.11224686320789513	-0.36278189300941444	-0.12763791843091876	-1.0595547232706741	-0.5087648293385295	-0.013881069037433491	-1.1879096551765402	0.8379820563398245	-0.2369294414580776	-0.6147187720724756	-0.7363223819359552	-0.21883031168807618	0.30029335616047176	-0.06154377107585577	0.11486631885107972	-0.38929669361259905	0.7219772486419912	-1.237261364641612	0.05846397898058156	0.5355867097543832
-0.6015823275521278	-0.6106278981582159	-0.35000477833420607	-0.5544695074115229	-0.4351802901259726	-0.8509128188196059	0.695873447160685	-0.883870840895563	-0.5193586188519282	-0.5078364199174253	-0.8604240581752193	-0.8029392073425068	-1.143495245888609	-0.1728177754042774	-0.10668056731119203	-0.3173137475777013	-0.6410430301069058	-0.22018053240118154	0.5720753294926483	-0.09310855897222348	-0.3153792916573486	-0.6960775523769256	-0.20907806818066182	0.030870276631731367	-0.47167599733123605	-0.6172044201544863	-0.11867969393781179	0.18346270622561958	0.5230332199081805	-0.5870194248684133	0.1289540588647669	-0.36729207459925334	-0.15999250392155645	-1.0339325340307055	-0.5450849136339428	-0.03619629260669136	-1.208261633317971	0.8299275761251105	-0.2316931065355638	-0.6347216244803162	-0.6607162127685958	-0.19173975155883255	0.2892727210404412	-0.0571846200044918	0.08832279950340771	-0.41833603179820605	0.6800244806767596	-1.2826409305799982	0.016567800742331194	0.5318946528820756
-0.6013316553742355	-0.6111537428285735	-0.3461536700942345	-0.5693381639652637	-0.4310679272929317	-0.8667252984819505	0.6647422561367413	-0.8532490676073955	-0.5165478761283272	-0.5162893509450601	-0.8627567296544844	-0.8193046614061342	-1.096095347933788	-0.18672447694776226	-0.10782478508565835	-0.3295543835864732	-0.592586789940409	-0.23128781039895102	0.6550231553003352	-0.08612848282990933	-0.2821640623685386	-0.6446437835770651	-0.2450289705410738	0.01133705571269553	-0.4240927542775724	-0.6685670051650188	-0.15660130141816808	0.1788864203108229	0.5775104026297141	-0.5151076484868898	0.097159800395836	-0.34005607864561166	-0.15986784401324824	-1.0223579483344782	-0.5640354734382791	-0.06938043225594029	-1.2293510732357058	0.7949480787721483	-0.2015536013198888	-0.6686102652500339	-0.6921618027841181	-0.14109677704049972	0.26760849046463203	-0.06298823626126816	0.041650770348779356	-0.4458270002270692	0.6197129415258285	-1.3148882814671088	-0.052461350462274105	0.5156730422637364
-0.5902773177908917	-0.6249667005657467	-0.3252737165594779	-0.5713318760480505	-0.4493198356759045	-0.862737426721986	0.6340409360237937	-0.7952435918080469	-0.5076473331406326	-0.5088608084450258	-0.8625358044450162	-0.8360865931649757	-1.0407308292294046	-0.18993569122564302	-0.10814365408455646	-0.3201686897560056	-0.527237792956066	-0.23402557081099717	0.6966920580645991	-0.0872955252927256	-0.26849036225724965	-0.710711281831714	-0.27626418413195036	0.013085578602819978	-0.40293481412549675	-0.7147788672242289	-0.19443373138037914	0.14516649368745377	0.6496122476994297	-0.447904962561996	0.05665052565803544	-0.3101006136146575	-0.16298827068120453	-1.0080561803272918	-0.5667342568903623	-0.09715001843645076	-1.2427272074645144	0.7548415787596706	-0.2878617344419246	-0.6711448328164675	-0.75942979757463	-0.1030764063260217	0.2507697849206275	-0.081089693573199	0.005224257785224864	-0.43490935735171665	0.5547406274891007	-1.3557895893591345	-0.15500944349164086	0.4830736835956132
-0.6188861904901269	-0.6407120005388822	-0.2953431568407612	-0.5826740730928166	-0.4768779819190156	-0.8352375933237498	0.6055707578386273	-0.7474257243046127	-0.497050791910303	-0.5054800474069849	-0.8676975482882556	-0.8421747884200173	-0.9926784232702683	-0.20736115184451792	-0.12089654960821425	-0.30131344768193696	-0.49035227601126624	-0.24692445319732842	0.723595363940869	-0.09750739865902194	-0.24820815991790326	-0.6555126514491698	-0.2784594478939482	0.016798361149345114	-0.38693509387373803	-0.7650271041648844	-0.23062089936783395	0.11701957391930647	0.6987270940574548	-0.3925185643057977	0.012514811076601734	-0.30906937035883963	-0.1800771562510837	-1.0246600981225793	-0.5596807989209573	-0.1328535635879419	-1.25106670203398	0.7072862914476112	-0.3030088835291831	-0.6678127174439632	-0.7363677828428802	-0.08612248475255856	0.22724798512046215	-0.06467981813676726	-0.03573285621944248	-0.40970648366082685	0.49055127586184166	-1.3884902125102596	-0.2523628517997735	0.42168333432621036
-0.6042993888309378	-0.664271992779054	-0.3086812644772914	-0.6331826007948094	-0.49672746177058763	-0.8094488029067403	0.5588117915252816	-0.7003120679669778	-0.46849254567966875	-0.48656803072415605	-0.9017959333843406	-0.8523423384091184	-0.8765204311406176	-0.21774398740756387	-0.1377212630538866	-0.25728487798896227	-0.44245135976613587	-0.28415123785592483	0.9220927599667608	-0.07669350398895702	-0.19518451607636914	-0.685814559033858	-0.2907203056301491	0.0019009669494980063	-0.36202851331641756	-0.842609800673572	-0.2525148407629453	0.06005123043838776	0.7864121029728538	-0.36535296920849947	-0.027741038227392444	-0.33688099748991285	-0.21817326444529933	-1.0529698202611508	-0.5455414901067466	-0.19928738635538484	-1.2689445312958472	0.6665904209623144	-0.27582313301496714	-0.7076660772396692	-0.7525351920503922	-0.063595396891477	0.20148210502036737	-0.03373740813713145	-0.09736758867524102	-0.39148112240454225	0.4100583876504592	-1.4452936768129638	-0.3763118514511468	0.35538047997272704
-0.5785308157420164	-0.7061743484961448	-0.31796053337978797	-0.6705673267255879	-0.5073877497448266	-0.7728018194086105	0.48038651468395815	-0.6366253324123121	-0.4440058317505751	-0.4794139053999661	-0.9286969751370082	-0.8724622850875583	-0.7931916339903397	-0.22783865346558696	-0.17254068504651524	-0.2130305220738252	-0.3850782906403113	-0.30614471640030827	1.1147358325516978	-0.09418762305637093	-0.14483596645205626	-0.7110438715010254	-0.34121166822601273	0.05257109872809453	-0.3477298039282669	-0.8994764636439369	-0.27615157056157597	0.01749453581080115	0.7762431435505117	-0.3108091319045318	-0.08021767613859047	-0.3307198949019445	-0.23539421318891582	-1.0119885064026568	-0.5427111766966795	-0.2507289419748077	-1.2976884862434181	0.5994089569787597	-0.27617952951336566	-0.6218208985009289	-0.7881399136787367	-0.05364765944032932	0.20137129868844275	-0.007222261985593439	-0.13446086376204447	-0.3179079535991497	0.30645474013306195	-1.5020014372262982	-0.5276695228479509	0.2803866707145832
-0.5530654517507678	-0.7066812694162519	-0.31084442053580796	-0.6727501875148272	-0.512674876471526	-0.6983252120058389	0.4055240994844206	-0.54446090023324	-0.4273275706013361	-0.4711472740542205	-0.9470782098625191	-0.8877104969205707	-0.7293474998161352	-0.27543301788741237	-0.21604703333928513	-0.189974972289648	-0.23713126506333154	-0.300658429846312	1.2014557069979843	-0.11568207960793578	-0.09783510034796297	-0.7960266329991137	-0.3705978565030776	0.11569034559349456	-0.3366555996586414	-0.9650748652550762	-0.31775015383648153	-0.015258225911022844	0.8122214802863968	-0.22670354390496042	-0.13787987128578855	-0.2865319891532791	-0.20804638153438876	-0.9889637045860444	-0.5310743775166571	-0.2947599458463467	-1.3233396351595488	0.5017379459421224	-0.31647413178334793	-0.6479765898316754	-0.9134711852108925	-0.05187884465982303	0.1649585853695102	0.05150913525596684	-0.19003059628510527	-0.2268783913032899	0.1964360607136204	-1.5601799028179673	-0.6874773568866553	0.20875493916202617
-0.51522305138255	-0.716824467836501	-0.3006648103170348	-0.6657669885633174	-0.5460214890285944	-0.5690678744261788	0.365021584297745	-0.44132886148325834	-0.4023956119115645	-0.46309558859418753	-0.949258317138673	-0.8633086997919792	-0.6881615279260631	-0.33772536489970245	-0.27591607343655244	-0.1704348886037775	-0.20112855455550388	-0.2995497361535819	1.2195523965616832	-0.1351282813848712	-0.029846853281203733	-0.8511440028837931	-0.39477295328400996	0.16198837189297988	-0.3287375918805071	-1.0295852454370538	-0.34788200083147974	0.0049959670083847526	0.8770606141987678	-0.13171229590214742	-0.21467586522869228	-0.2196173221687565	-0.15543198645334727	-0.9702070369101461	-0.5269807653149761	-0.3664901448150861	-1.3244316878429625	0.3667157922215072	-0.361714689128962	-0.5529088214937294	-0.9724090322401056	-0.07405383361474924	0.1238108838009716	0.1214071883097527	-0.2613095923269002	-0.1394071281205434	0.07368055507367925	-1.5951037481645058	-0.8316559758817883	0.16059602299304607
-0.489777530918636	-0.7175328665197623	-0.2931386224212852	-0.6302228143905477	-0.6101525204118625	-0.432017923832359	0.3270705333903995	-0.34663394777053347	-0.3979552308763854	-0.4787389050367953	-0.9506226735752078	-0.8255240445729042	-0.6661577625860359	-0.3882792328137842	-0.34138224137591433	-0.17469468557427584	-0.2131295963770809	-0.3807544014073495	1.158601893810704	-0.17938188342068667	0.038533907134468984	-0.9481083765931004	-0.39896921763028687	0.2167485479055898	-0.3055952083372819	-1.0858026146689876	-0.3527257365956492	0.02694880153471383	0.9444826159780456	-0.05921162408455684	-0.311529748062077	-0.15431481584035203	-0.1252350895421393	-0.9608921136059237	-0.5071505034225176	-0.46210522792689507	-1.3151109577443036	0.22619961595043456	-0.4095069146154019	-0.5146226393471485	-0.9818460361321908	-0.11390689232577085	0.08426953714735448	0.19363762685461802	-0.3134292515706055	-0.05657885912270011	-0.035395733219567974	-1.5972553045855806	-0.9732632415924041	0.08607326647073406
-0.4594427306821992	-0.7255960400613256	-0.26478779008070696	-0.5945673814254742	-0.6893398360634956	-0.31511041556938685	0.29610443844520073	-0.2341627980055993	-0.40039882797385973	-0.510521904783431	-0.9455831227752991	-0.7994268486663338	-0.6859118121315013	-0.4190550509791004	-0.4086583388688143	-0.1915499334224218	-0.2590074756735631	-0.33619632865029925	1.1365472069012241	-0.21262982760139398	0.12347857824433497	-1.0480606106109798	-0.3914928256561899	0.2877926849696419	-0.27593333357080924	-1.1251781634187683	-0.3472406022413772	0.07686422845134852	0.9648624560980756	-0.030405399501065113	-0.4193125364163359	-0.10301060747078483	-0.14350925975429188	-0.9260722867231259	-0.4940341907676961	-0.5595041114198781	-1.2707236503354307	0.0794801205928248	-0.40307215948835706	-0.44379996388196624	-0.9968538115064407	-0.18818269915328067	0.04889069169518486	0.23938816702429805	-0.3541195280172006	0.030904947691087675	-0.14398532609566866	-1.6558039993671456	-1.083359267667421	0.011351914285280849
-0.4498164702094461	-0.7414962922880536	-0.2608653627720024	-0.5418107569894721	-0.7556745485522854	-0.19526516599893717	0.2633008999587671	-0.13009635303579264	-0.4212886899938929	-0.5297692253342995	-0.9360665208512147	-0.7858027790522151	-0.6500829156307752	-0.4287261522808376	-0.46700592561138626	-0.19108076365064255	-0.29944917544744143	-0.28943219143355	1.100818693233902	-0.2487826411257223	0.22460405887959092	-1.1232037626365936	-0.3794234927952416	0.3607328483434896	-0.2707025340780659	-1.1442599705937988	-0.31204142506939975	0.16843110051366864	1.0721663046595769	-0.02152394581613349	-0.535131058219744	-0.06468434548647699	-0.1386917097704896	-0.8888818234719859	-0.4745979642099365	-0.6548729353640205	-1.1837946448498007	-0.06388249661176279	-0.38520830270747686	-0.40769829801549573	-1.0962999611795232	-0.274678257541151	0.005647537231041766	0.2888240807529955	-0.4117521066627301	0.12654293721483398	-0.2264600494917172	-1.6512239864381342	-1.1739031166365899	-0.06054120577138879
-0.4430377559092113	-0.770935945799115	-0.27499110789041553	-0.498322300002802	-0.8231063455350187	-0.0906388814452679	0.23203312842279772	-0.04922368161528477	-0.4622275631750167	-0.5387331130204828	-0.9163333501535655	-0.7683749005639448	-0.7026642290690945	-0.45340403358436526	-0.5062267358553673	-0.1586222829362421	-0.33750682576699464	-0.2620357031639117	1.1443549684795904	-0.25787589381729636	0.2881947827689918	-1.3028269584217191	-0.36351320840702933	0.44692739135548354	-0.27349884306811856	-1.1556320247760579	-0.24710406823803663	0.24495123053887768	1.1351363060390705	-0.030835373711210416	-0.6282171433758681	-0.03526444071762127	-0.1712408620962988	-0.8144511376971684	-0.4583563782011554	-0.7350111259145169	-1.068403764445526	-0.20018567214964902	-0.4063213184643971	-0.34788191547264624	-1.1197837257516534	-0.3945851966755825	-0.03500027588431464	0.3215115240661818	-0.448841740381568	0.22663638335775302	-0.3079542711973537	-1.5480893906204234	-1.221508766904647	-0.1555970084343617
-0.43473671233695554	-0.7875151995977544	-0.3159996214902777	-0.44034927927423695	-0.8864220729544343	-0.009189265706844325	0.20392470062813106	-0.0005935595891065404	-0.5575889302529303	-0.549456979961614	-0.8954379187112617	-0.7530893309232567	-0.6929863475936269	-0.4619794229201396	-0.5606482879555175	-0.16072791186761898	-0.406759691189163	-0.24345158252646013	1.1531831733262432	-0.25198916492492696	0.36344974164719457	-1.353609835968495	-0.33393498401770344	0.5215396187880355	-0.25299563453544477	-1.1607821648785883	-0.16455601854365834	0.37381729063105035	1.1571303348707833	-0.07601250072165354	-0.6835198798194122	-0.003923537659191634	-0.19350971056061858	-0.7828228875752381	-0.4419895439222829	-0.8005291442131928	-0.9670040534759867	-0.3171732032596303	-0.35130721384129987	-0.30988653605457384	-1.0827509277956913	-0.522630863471399	-0.09077344541546986	0.3558651290007564	-0.48271361116139627	0.25167367654927003	-0.3896306328802196	-1.4146152370005913	-1.2281807365996342	-0.21897797354032403
-0.39071268940600185	-0.7914685135720554	-0.3890980903784469	-0.3639119623152011	-0.9417931247357647	0.05296203000068354	0.1763435845037536	-0.01572433234138983	-0.6539426588019706	-0.5595254669405868	-0.8665363401253293	-0.7394629552716274	-0.7117586810300279	-0.4406432992548558	-0.5950518904710885	-0.2009056561376469	-0.4640571356398631	-0.22008414976400856	1.122855011599367	-0.2473797376950943	0.43877363838512223	-1.517137669456993	-0.3105800105467065	0.5744781102143646	-0.21382510233659144	-1.147706801282991	-0.08536451917438961	0.4968615879108489	1.1978941145137871	-0.09485326861150718	-0.7107823344571305	0.046232584129863766	-0.2250028866773636	-0.7552106212360999	-0.4388828124380937	-0.8330006254881948	-0.8849872702083699	-0.39471789542222047	-0.3271160658316686	-0.24272042450140557	-1.111516923552011	-0.6422475547955508	-0.12766340491656036	0.3709904559294707	-0.49838646100047257	0.24962906468955567	-0.47206577203361944	-1.3328247458201141	-1.2181008793230537	-0.22082919163500514
-0.38717953944230865	-0.7783645719371491	-0.4565189096400359	-0.2853059638716866	-0.9837761778871164	0.09112077222368686	0.14817339561259688	0.05620866773114456	-0.7168456924774921	-0.5971445110419416	-0.8405224142534762	-0.7230495026843813	-0.720588815523682	-0.41848518879942204	-0.6207265020296351	-0.21236981248649772	-0.5206616508808841	-0.2027328438692098	1.0086037981972453	-0.2395288388937636	0.49227806656200723	-1.58322076174236	-0.287492392342086	0.6014019961736421	-0.18848549818599042	-1.112409618658543	-0.010953229488835415	0.5915458377703052	1.2373098738219828	-0.08517709388646358	-0.7124988318081753	0.04879644392105268	-0.26658714556820845	-0.6311596034271464	-0.43585642905624306	-0.8263547851300148	-0.7922756241297547	-0.4420003761227494	-0.35245422202146603	-0.16718702549170333	-1.1104259336254778	-0.7546206835799113	-0.17993984598367432	0.38056023998946736	-0.5119683167193076	0.2580332152338368	-0.5488806641087618	-1.234997080279514	-1.1856833167592864	-0.2104615614478559
-0.3938998145545429	-0.7463982008554264	-0.5049805144448352	-0.2117727579564131	-1.0366349548015596	0.12946545750903332	0.12201849008397558	0.10957870970685021	-0.7719764325536462	-0.6112858418608172	-0.8088007587004368	-0.7102687509879817	-0.6758918869563674	-0.4282389924480259	-0.6311766959961711	-0.22540193583290136	-0.5741442256569913	-0.20590893589072873	0.8843615098158211	-0.21554284266637658	0.5382171369963895	-1.681344748411019	-0.24428910059698405	0.5915042390602177	-0.14085748901670528	-1.0826472618733993	0.05769495064965361	0.659911885727112	1.3161443205833347	-0.07613330299974234	-0.6888565001167387	0.0457394801371475	-0.3143151652399495	-0.5582532559224067	-0.41773558334207445	-0.8254527368968041	-0.6956047833594264	-0.4443978411291103	-0.33802833806794863	-0.1038717266082864	-1.0822257901147294	-0.8694373173672032	-0.26285842471045073	0.3959897176543354	-0.5548703109210349	0.23647169845751254	-0.648539956459565	-1.1403093382350442	-1.1425735040042837	-0.2173525968160531
-0.38644542814856425	-0.7451585031597189	-0.5764680467755701	-0.15507297750953808	-1.1064118078777878	0.13701245698217138	0.08396720017019034	0.15484832157974143	-0.8300350796998492	-0.6410435476761351	-0.768109212173117	-0.6959856158532614	-0.6190279063906757	-0.4280889409546026	-0.6364881059775789	-0.22250955459248423	-0.6069199627849668	-0.2598060625120972	0.7445200886707851	-0.21204254736774453	0.5630729239842818	-1.7538857959923415	-0.2076572896328574	0.5619796422186736	-0.09989789835999514	-1.0676961194888221	0.14002029846753794	0.7178810423392008	1.3171269816307434	-0.06699737478227556	-0.6507540066222605	0.02317498523626111	-0.3934929573481652	-0.5090732984561958	-0.3881509011295179	-0.813687096278979	-0.6062317559088868	-0.42852065700750297	-0.28294927555095345	-0.03537563417346103	-1.0067559427362853	-0.9652856567572593	-0.32665260950190944	0.3456612095833478	-0.5833699352688594	0.2192104077817268	-0.7637842328272406	-0.9349798495530655	-1.0996105168646306	-0.2070903308874835
-0.3846592676052384	-0.7150415210830829	-0.6421216874304541	-0.1164195408745824	-1.148761594190654	0.09172838284208305	0.04028716822627883	0.19408173438797802	-0.880518314193821	-0.6324814389479867	-0.7193656259388045	-0.6999826706708225	-0.5195083970940005	-0.40211363609536044	-0.6309355712690106	-0.21968729090828543	-0.622855528324601	-0.3055958381413349	0.5828477942602687	-0.21843378545412154	0.5606333886530579	-1.8260417708258418	-0.1672342131818388	0.513089963482224	-0.06056540471683243	-1.0752322409133943	0.2041534314877676	0.7144873732564369	1.2805493609868366	-0.055357651164235154	-0.6007952318584626	-0.017835813556256595	-0.45088060825352727	-0.4771368512142372	-0.33135220952410943	-0.7637427152146276	-0.5594024413924532	-0.40219813811553057	-0.22706586864307776	0.00703488992614979	-0.9483163891385985	-1.0653463862427228	-0.37978532256491576	0.29135717664221367	-0.5948594564866073	0.2113311567881956	-0.8525766967337626	-0.7828073407537472	-1.06455636583788	-0.23143820175999164
-0.3855515648843853	-0.6789585984087501	-0.6789587923255858	-0.1080243060263761	-1.1817280107487895	0.044143424228013775	-0.01842160842330585	0.2475342800074575	-0.9116556680184497	-0.6156878398908305	-0.673223600704754	-0.7223655319586625	-0.41122658271764906	-0.4010557837693999	-0.5940136060167666	-0.18181727308176168	-0.6086559471936043	-0.2604371057293469	0.47193728208782637	-0.2221818683412688	0.5462810859014777	-1.849230523348396	-0.14645459768818336	0.4688606986736409	-0.040186986149446005	-1.0806536367590156	0.24604151620524947	0.672929082339301	1.2240429955947314	-0.040097954196019726	-0.5481383193712756	-0.08387713296092761	-0.4819575284266591	-0.4673394807257867	-0.27756774607481327	-0.6918138401225234	-0.5249846481487686	-0.34535688398916475	-0.17996420224344253	0.03374098373759317	-0.8546193860314956	-1.1423499459287094	-0.42693990159825584	0.209689433533245	-0.6099885584956977	0.2150113758823633	-0.9288936858049845	-0.6343900815886949	-1.0224511004891632	-0.26382845198990346
-0.38195459482952937	-0.6338400075092538	-0.7340752263432864	-0.11135727557476768	-1.181627723246573	0.011158886847805157	-0.09537244941401404	0.27812628142493945	-0.9470387129286765	-0.5827012603209274	-0.6292143165690732	-0.7455255278876597	-0.2878576721404728	-0.40148392070813854	-0.5575102185797361	-0.15839533022457067	-0.6155402286710281	-0.34326666755787294	0.3209443461305081	-0.23551194720168458	0.529878454185386	-1.868554772210807	-0.14908502363730905	0.4389084807417989	-0.04668499515429768	-1.072278877184426	0.21971348508329927	0.6043174541757065	1.1987553405094578	-0.027125310526529056	-0.5024959694401725	-0.15991351576394383	-0.46255048194425646	-0.48025496546760965	-0.20410959652223104	-0.5912374917280557	-0.5027305487238479	-0.22310676650326852	-0.15275273014707919	0.10828763873855105	-0.7119417285020302	-1.2131948802022983	-0.47065009793560647	0.1169900821602213	-0.6243779936744337	0.21735744615365796	-0.997079689901264	-0.36768685229898096	-0.9760147118066376	-0.30614486680637004
-0.3680148476024129	-0.5902488713954269	-0.7736836044168794	-0.12821679764964855	-1.1574684031823252	-0.029751347491726067	-0.15139671177097985	0.2950187155822964	-0.9697516539150846	-0.5574738172467153	-0.5799873848050148	-0.7628164277477856	-0.23317557795536487	-0.3922068383600662	-0.5402004973415867	-0.13365426719228832	-0.6168915236212833	-0.41960928210469683	0.1997667786697608	-0.23814616838393712	0.4758398211914451	-1.891026115828335	-0.16439771843918233	0.4247595015400192	-0.053776540957297	-1.0762133638710503	0.1660109815511291	0.5013230008205822	1.133600210953474	-0.0068088828474352405	-0.46306530178780925	-0.26638829488179716	-0.47284223851740953	-0.45265408769436943	-0.14614587803499202	-0.4901981670778925	-0.49124586183185626	-0.09487898067561853	-0.12651669455877865	0.22710281888371336	-0.5667100930407646	-1.2937791941239516	-0.5189742582499774	0.01782062953397042	-0.6095502539589548	0.1930505624286705	-1.062169538536383	-0.1640398997365732	-0.8804859473411325	-0.35075013389052756
-0.35102250442032046	-0.5383120626699912	-0.8148681797674897	-0.16020469633121687	-1.1170594444316717	-0.07151438779713193	-0.19495869832123355	0.284687988425344	-0.9685306917886717	-0.5423874859194006	-0.5451612447018168	-0.7828136932306481	-0.06615571182385634	-0.38083062338093	-0.5164983274262853	-0.11015552830597435	-0.6243955798472972	-0.501188579631632	-0.018578125887105012	-0.25974362889594493	0.46011130507782944	-1.8876856763448302	-0.17522193821459214	0.420558881801283	-0.08282967241147672	-1.1047647160105207	0.10585810016443867	0.37302622660880025	1.0239772959847644	0.019749190865868266	-0.42271465110775885	-0.379370079906954	-0.4663127278871736	-0.4429798138368759	-0.09289809870516211	-0.3994013746037785	-0.4955697457038236	0.06320539581478771	-0.09893313143931695	0.3459930200939451	-0.4109752321808341	-1.3598309614336956	-0.555328082579852	-0.08366968084794664	-0.5980578285827065	0.1608773826077845	-1.1075087577640708	-0.10506611820073405	-0.779894022336174	-0.3806635790440095
-0.3628933985600747	-0.491520943435318	-0.8475380417351761	-0.2359876481255717	-1.0480784182707596	-0.07383057870144574	-0.24321971079582747	0.2798893117007588	-0.9352194220826183	-0.5401946864749663	-0.5198390755419611	-0.7852278839007599	0.017121235653388182	-0.3923929150551203	-0.4738661424675392	-0.08511735655010395	-0.6318477078782755	-0.5729648102503965	-0.19575703211799367	-0.30688081629375963	0.4295471580448208	-1.9413503945257737	-0.21169250192796824	0.42635160139191786	-0.13282482894938039	-1.1376794038906015	0.00699020040114332	0.20965033473544584	0.9336057140684538	0.07675967613864854	-0.40576170493572256	-0.4430856483401667	-0.45848156645099636	-0.3968658835786898	-0.06990775418856132	-0.31732400586393716	-0.49185636360874624	0.18664494355421107	-0.051244882179014926	0.45699009591262635	-0.27042671520853434	-1.4144122684051914	-0.5866134422330949	-0.18522844961957058	-0.593074962786555	0.16548768109866252	-1.1461808936169446	-0.11635727256776285	-0.6570969300401635	-0.4146755874276959
-0.3745574239273656	-0.4524354523879034	-0.8647655628954268	-0.3312321832042741	-0.9857572450498397	-0.07071982006538301	-0.28366202645276195	0.33499316015357566	-0.9041673505215911	-0.5384595987735408	-0.49353190040053646	-0.8047113642262046	0.10996184083850499	-0.4098375634760142	-0.4389386855637903	-0.026736043563407974	-0.6478879646036331	-0.6495431867183719	-0.36322759765092066	-0.3400226033315611	0.3736566150184176	-2.0081789945731714	-0.25794380420719754	0.4443891525097835	-0.21816323117435754	-1.179747752797796	-0.11472055263312428	0.06362498263746925	0.8103676570714192	0.09255230712787384	-0.43588806879216496	-0.5091813330922189	-0.4327320674230181	-0.2871030106047491	-0.028102634481634137	-0.24974728798501644	-0.46326352296238565	0.27324746401461375	-0.014274249452809935	0.5111867806729709	-0.1588622032660895	-1.4619961281676244	-0.626311125131473	-0.31128717581032317	-0.5956029210626927	0.18624163273955602	-1.1667892611015316	0.0025423423463091952	-0.515281506495128	-0.4875487015177004
-0.4152758459298269	-0.42898898557774146	-0.879712575002911	-0.4152781318120658	-0.9354038626718288	-0.06901287975414394	-0.31667651223871335	0.26583262979406486	-0.9155062346992556	-0.5331579907150416	-0.46558796067123087	-0.8186785722219382	0.1776910797029954	-0.4009852745512351	-0.3981428642325803	-0.03748774401196438	-0.663491896586328	-0.6933640439743353	-0.4716700557308943	-0.3630163981440667	0.33910628251718383	-2.016347928892921	-0.30255177385407095	0.46730170900112167	-0.30874184644845354	-1.2359302330091322	-0.2261571641367821	-0.05577630966823166	0.6649913601033858	0.09742856567027602	-0.5027144140709099	-0.5570621803384724	-0.39837227211907356	-0.2162791462243033	0.0002992865807603634	-0.20518227155941693	-0.44827499913966173	0.3266295627022263	0.022611153285093073	0.5401511118778055	-0.031047720716286843	-1.4842381478668494	-0.6604702440821014	-0.4390661161769628	-0.6381008127789387	0.17294024300349725	-1.2015041649859854	0.13110234584997965	-0.3586996542519104	-0.5554305297502621
-0.4624399416987569	-0.39142808130513274	-0.899348982279335	-0.48157320657625285	-0.8811252274570659	-0.09474498444639018	-0.33438397986119306	0.2120535665384978	-0.921741012492501	-0.5463370433589159	-0.4421101252161244	-0.8149123517592132	0.16481073262168605	-0.3764519874475146	-0.3368944251956657	-0.04660940996622047	-0.6941140806150231	-0.7436773170993922	-0.6255690649071955	-0.38553931770883226	0.29673620902723025	-2.0161329749138868	-0.37331255290156945	0.4981044837108176	-0.4241095659237666	-1.2939894217634944	-0.34032636891605533	-0.1483046309507247	0.5811749187044672	0.07733414508335948	-0.5987977084419291	-0.616539231959079	-0.3569476273180969	-0.11659365228100775	0.02012940425867643	-0.21382118748887563	-0.4489862437840254	0.3185854897748159	0.07827069523648253	0.5515160798922263	0.0894412067700577	-1.485651418454693	-0.6596223516933492	-0.5910279961267835	-0.6852458048893355	0.16361168854146876	-1.2033450707284499	0.1305448172617064	-0.2073259296114028	-0.6148493730194537
-0.5317011280566108	-0.37297697241630956	-0.8817389208391259	-0.5358465430495565	-0.8237541784872153	-0.13498168665203028	-0.3589261694088718	0.15879205025615178	-0.9050207157597775	-0.529912424977506	-0.4187950188962504	-0.8115900435173276	0.1410482302345371	-0.3477410790419807	-0.30289537894301394	-0.07689967381871557	-0.7297145514283916	-0.7474554075586543	-0.7402047743245017	-0.38683947994422224	0.27254944997688924	-1.9981112242034595	-0.44983079018173766	0.540144728358108	-0.5307717588044167	-1.3687435066167988	-0.4382893647258923	-0.21912443296779896	0.49337131991818317	0.034900663032890744	-0.7071438837239693	-0.6938927784130668	-0.319625891336146	-0.025477616154043103	0.056874651665822964	-0.23348493692463537	-0.4375861809007116	0.2801263827124655	0.14669053970759022	0.5843581528157891	0.15547452203584444	-1.4634944762386166	-0.63254749633614	-0.7031403606607166	-0.7243500756995365	0.1339947362201413	-1.1855631612445667	0.02849884724861469	-0.08317464979660374	-0.641327517629063
-0.6010185823898497	-0.3851805976410112	-0.8514055595270691	-0.5788269407823546	-0.7691859555122644	-0.16461982836778227	-0.3923397826032874	0.10809904773377577	-0.8870438553350372	-0.5464799501603159	-0.4250488279782039	-0.8094664135735833	0.005014530108727722	-0.324588069390709	-0.2724686104642427	-0.11622479116884296	-0.7912040857878118	-0.7608278055733834	-0.8057021134237903	-0.38352785006293255	0.23786175052269826	-1.956564992001529	-0.5294207872788619	0.574969140421777	-0.6112647380522758	-1.4149752941445883	-0.520689445197684	-0.25115828378258026	0.2985056787812047	0.01638807954016852	-0.7857137712804713	-0.769004176797609	-0.32364741035525213	0.060964352289942327	0.09724195032223373	-0.18729194895014883	-0.4002810970752332	0.2252547375688569	0.22164203119781484	0.6189475965466681	0.19695561027063954	-1.4195619170546263	-0.6781593941739777	-0.8193264224066498	-0.7676399090991428	0.08551586421218313	-1.1923997891767504	0.06648402966182816	0.05123421133867186	-0.6419946117429796
-0.7229314266382957	-0.4261766619252655	-0.8234259385843201	-0.6064992886671214	-0.7414008471709134	-0.19865091285580527	-0.4028702419217646	0.0670705958405526	-0.8761935275817481	-0.5633780937422669	-0.44756691941322646	-0.7968846729143702	-0.06342655552380592	-0.3051221952453795	-0.2474422083724192	-0.16547602922196294	-0.8466201156399611	-0.7987505303784397	-0.8436912296734042	-0.38311977569923783	0.18925419983549652	-1.9510210465274398	-0.5844901843297842	0.6194617248644885	-0.6809936836787563	-1.4527358601154559	-0.5865548403192125	-0.2609378213035628	0.22829876713277103	-0.01444282632402077	-0.8409827784355561	-0.8046659071043518	-0.31016988110051635	0.1686897983098587	0.1262989144394621	-0.12916283324176017	-0.3730140325648255	0.13801387395621129	0.3043488412808928	0.6325753900196165	0.25953294779903097	-1.3739020271521611	-0.6204917323697657	-0.9001539955310509	-0.7953060399573709	0.02706028159396956	-1.2117722221453797	0.09969826632455733	0.14286129416336554	-0.5925274759109075
-0.7661340929003241	-0.4726668790201862	-0.7795228346379262	-0.6085333363993269	-0.7300908481330726	-0.22672585804089157	-0.38639870006569377	0.019547146484792045	-0.8224956647342566	-0.5728752463574451	-0.4829161926355092	-0.7727416131944964	-0.22019771100484942	-0.293487699049418	-0.23250304891806933	-0.21490193305589286	-0.8591298848610185	-0.8130364774735884	-0.8885417318544269	-0.37030287728460143	0.1622005416002867	-1.9435213386318224	-0.6273261104561075	0.651010728050972	-0.7400066410273601	-1.5013194605040752	-0.5872320426583634	-0.2682889639173457	0.1719600380396328	-0.03559024497659925	-0.8694665721485354	-0.84451205326997	-0.32330105990224534	0.2892600198437708	0.1515813719337583	-0.0799053619069987	-0.36423328423582557	0.007409054849117825	0.36045807496084226	0.5951367785059438	0.32301771059643564	-1.3009744523406657	-0.5849260721157002	-0.9551208451420303	-0.8130144815083741	-0.02087016641420403	-1.2064450415382997	-0.01816834028090193	0.1983998720258309	-0.517047926777857
-0.808551286205357	-0.5200093733433493	-0.7454452346004254	-0.5873296820606818	-0.7500177317022642	-0.2574997368873497	-0.3793771038634527	-0.011869956485845615	-0.7736581533591174	-0.5511604407479757	-0.5262572978899123	-0.7467597191634685	-0.3104480050106272	-0.2981473480376716	-0.220303608837433	-0.27053066408336274	-0.8655893969250691	-0.8116706920997565	-0.9647693809220819	-0.37244861795036455	0.14116050330565366	-1.9264069942841597	-0.6655671963726345	0.6631840290963339	-0.7805242772808948	-1.560786994200498	-0.5663406062366175	-0.2299906192330674	0.13783982889181665	-0.04692313665828429	-0.8370853386187493	-0.8366462719160703	-0.3263984913010326	0.3683877757016997	0.20604213978189173	-0.02760415432132592	-0.39037605834522765	-0.09988439781697996	0.39934189204594145	0.536132400824411	0.36521413438846617	-1.1720375344562268	-0.551009792349448	-0.9947880127431962	-0.8506244510717489	-0.05862629021489964	-1.1857632285914483	-0.12956291793501606	0.19822472672296332	-0.4004899396523786
-0.8471884529158717	-0.5684175727031734	-0.7273743975507581	-0.5498912196291511	-0.7789106461832502	-0.29760887912920253	-0.3728532174574776	-0.039715481299704716	-0.7219789850682873	-0.5026207400117584	-0.5775264487236861	-0.7208779071604117	-0.441416416920102	-0.29527421512686525	-0.23993332232651715	-0.35429435296113393	-0.8416071579855743	-0.7950591204330177	-1.0003349054116841	-0.3490569966171676	0.09480704256318329	-1.8974765568432446	-0.6828355121586397	0.6630109815550445	-0.8288290704652095	-1.5789946001332293	-0.5467196147016544	-0.14105558753991088	0.06358085264273468	-0.10904271004576276	-0.792278838446038	-0.8305629701802859	-0.3626654115694078	0.42679234639605446	0.25370587021373897	0.02171397975711904	-0.43347587190778814	-0.2043633741676322	0.4462794634706569	0.47704928202499514	0.40281471888565357	-1.0332672532577662	-0.5438212072234945	-1.0167497545272013	-0.8600917843860328	-0.08713097203947581	-1.1569027388110418	-0.13912998217115402	0.19727584759824407	-0.2654653229969288
-0.8728352198195044	-0.5961457407314967	-0.7205669078410073	-0.5092569814763694	-0.8190921407228162	-0.3726311607733447	-0.37108176708493656	-0.07425254505378384	-0.6241079220825427	-0.4606064332419317	-0.6274211383363307	-0.7153482598131375	-0.5748849582684813	-0.2967688007795472	-0.2731892263075676	-0.4157598898475454	-0.8102423085009812	-0.8047618920869546	-1.0136199690002707	-0.30559484337945103	0.08248980578134156	-1.8496183285620535	-0.6855263849125557	0.6494026978297487	-0.8805462319747864	-1.6152580296505878	-0.5063527392144714	0.011803664778989354	-0.007129211914680042	-0.17586801478889896	-0.7712095842851643	-0.8801792765585118	-0.4391470624266711	0.48079892826864484	0.32179511836390784	0.03935375846961239	-0.4757737722452588	-0.2741474509847278	0.4838512400887781	0.4204825722842179	0.43916980569373915	-0.8886336569189945	-0.5026092360350524	-1.008417578939452	-0.8610003392030221	-0.11407489714925464	-1.1236784439675391	-0.18607025113110343	0.19450126164235318	-0.15809148064909906
-0.8890680519928642	-0.6137589124463945	-0.7054746015501657	-0.4502393443446385	-0.8578384572863451	-0.44538262414594565	-0.3889958797773837	-0.11264283380872105	-0.5217474158872075	-0.4278116650550553	-0.6748466817301642	-0.7001925200843104	-0.7007806955556865	-0.3034417148431062	-0.30031771193598067	-0.4762915685610848	-0.78075871739587	-0.7964394281966028	-1.0024154114847321	-0.27615515531788465	0.08041403849220834	-1.7862565445430376	-0.6974586876649054	0.6053011883359442	-0.9129140455901051	-1.6583251668423231	-0.4473067051555173	0.1765447946672681	-0.07680124908373168	-0.15908030062762313	-0.7202575666844986	-0.9098719223437014	-0.5227739759262672	0.510262274587941	0.37389756639801874	0.04840085122459907	-0.5334410044445036	-0.3350691179374204	0.4830799195936207	0.39830816414217174	0.49580527475993896	-0.7723594560030463	-0.46081363290148153	-0.9352611897447252	-0.8694713227548834	-0.1438598518732157	-1.0783425631699544	-0.2906963077597323	0.19457444213101646	-0.039163116991210625
-0.8832942469894004	-0.6262947489294408	-0.67066612858854	-0.3860377366781854	-0.8686871338139902	-0.5148596047437435	-0.41945186291793374	-0.12389598353726983	-0.3973060037285697	-0.3982706621762866	-0.724720530224584	-0.6829482021819038	-0.8229863678910178	-0.32540165244101305	-0.3101491187094604	-0.5196080669107465	-0.7416784765754493	-0.8088193116366282	-1.013243865996736	-0.2646828264583192	0.08903254287405057	-1.7550101146013226	-0.7214029531906798	0.5539098168951866	-0.9460911112685185	-1.712991450642195	-0.40795445165334243	0.34802266488597533	-0.13179522760393392	-0.13677048911033926	-0.6805332437353515	-0.9117276286071625	-0.6359946101894499	0.5252949312748882	0.4414062480035983	0.03726664437002104	-0.5883438523602724	-0.37590765503231394	0.452265900140053	0.38091567722210107	0.542870698135445	-0.6716143566806834	-0.405960993301799	-0.8557410305147755	-0.8382172157678953	-0.1675599117424235	-0.978233775051723	-0.38958176962872776	0.17054313124905046	0.051937800975984806
-0.8643650101767208	-0.6487868851248042	-0.630365296725844	-0.3548051325111554	-0.9041931642199206	-0.5738931445899131	-0.45357119112585265	-0.16032130608824	-0.2921574231184505	-0.36035467648349784	-0.7657232199108603	-0.6591611946537057	-0.9273321451701463	-0.33022130212870204	-0.35109320071657	-0.5563653306567963	-0.6980735115109563	-0.8001483103921967	-1.0201758719150582	-0.25011039370765986	0.10633060361682725	-1.736933259163219	-0.7333392528869108	0.5280192184207202	-0.9629213432020011	-1.7651397280454109	-0.3683524823460161	0.5245931469719578	-0.20399791405477039	-0.10694958389079737	-0.6374085259291248	-0.8864367490868551	-0.76879764639935	0.5108942774207312	0.5068448328596977	0.03193283316704595	-0.619185273808644	-0.386105483517255	0.38168980235875816	0.36518233385678983	0.5748823476425016	-0.5803892636614062	-0.3693037076238782	-0.7673414477697998	-0.799444689217156	-0.212624448507628	-0.8649985182281231	-0.36149835383795037	0.1616627370295132	0.12767086290089058
-0.842801875835826	-0.653065479331197	-0.6021077498552623	-0.3445051351044043	-0.9074226190233778	-0.6208940754214634	-0.4908267790448728	-0.17807779769930407	-0.20394811031624643	-0.33602391501971035	-0.8085622436807494	-0.6204038528125531	-1.0252529562149564	-0.33129862261918	-0.3527038403383179	-0.577660129901375	-0.6510827178004219	-0.8005395072661765	-1.0317187780113548	-0.2281224641007066	0.11173624759894493	-1.7261834880915956	-0.7345541379224451	0.48858312061770715	-0.9906106337810098	-1.7994158082882	-0.3527492340846674	0.699064421256479	-0.2841619826400973	-0.09221609345595017	-0.5843593371967059	-0.8264392561253411	-0.8494116091246958	0.4934224652464418	0.5511903926857402	0.02673545675934421	-0.6284636919029635	-0.37671044866950265	0.2917353261630226	0.3414145030930201	0.61467316813274	-0.5378868499379499	-0.33720942279984134	-0.6975419044550016	-0.7590386852083818	-0.2579569254572044	-0.7658178136785019	-0.37198567152743334	0.15580853025546157	0.1615102441861764
-0.8138182544481489	-0.6666689328581465	-0.5504088788805045	-0.33717911454954713	-0.9177002342012809	-0.6891924882165341	-0.5344162174859447	-0.1910828656373447	-0.13006199365183932	-0.3195149581981299	-0.8346298512207581	-0.5500062696396177	-1.0131991141637517	-0.3413762585818868	-0.33857931008611936	-0.5489142007380884	-0.5610258415871139	-0.8195931095348721	-1.0624488717405804	-0.22263829150272238	0.129072465828654	-1.6828292743287225	-0.7523321724975242	0.45770444238358277	-1.0267441354571583	-1.8307022643942035	-0.3777747222588125	0.8431893427623149	-0.2565764169949524	-0.11249157121026813	-0.5490475444501097	-0.7478272408489169	-0.9087456752353058	0.4950393913057781	0.576782087363652	-0.05705512708742255	-0.6196043641373341	-0.33998032607081125	0.20858300955797135	0.31693180218028283	0.6449263777679388	-0.4954927166475923	-0.21808268430607208	-0.605115793639782	-0.7051113660156643	-0.28279557688502005	-0.6677829060320596	-0.4496806061915913	0.1475709627411032	0.1962761923756992
-0.7313920452428676	-0.6616539768625744	-0.5974771581888524	-0.3279680264626007	-0.8852779229278976	-0.7537329017690388	-0.5916668302630658	-0.23075870152217695	-0.056160435344519574	-0.32312862608599346	-0.8363291391633147	-0.47846426923117136	-1.0604276971573927	-0.34265345579563733	-0.3579575550799573	-0.5256908559244968	-0.45415759667638333	-0.8040006011866044	-1.1045349080473272	-0.21438772682426405	0.1462967554300273	-1.6162215486030018	-0.7867475324544091	0.3968341888345795	-1.0893473447611366	-1.856472954618858	-0.4452345606219089	0.9896116469237531	-0.3268365232768284	-0.17720415233443906	-0.5066692860871067	-0.6862979775116153	-0.9931876472295856	0.46680726159420266	0.6301334333371886	-0.16213991255147725	-0.5895950787742947	-0.29573721306319267	0.12478259627460941	0.2907232034317464	0.6174598512672487	-0.444138260331723	-0.20027000754905275	-0.5089639749717926	-0.6747099646437362	-0.3060835476295302	-0.5765719879752688	-0.4906380711838521	0.17043533522765417	0.22496081355992806
-0.7145394335657562	-0.6592348096992906	-0.5410810456512316	-0.32164622939950954	-0.8404547884940804	-0.8067579843867356	-0.6662551339196615	-0.23640584803454795	-0.00876250544467438	-0.3443324227437349	-0.8270441052195091	-0.4070211678534531	-1.026746410251539	-0.36881416950305834	-0.3662868168658359	-0.4660905998562829	-0.39129729856518475	-0.7893801853024495	-1.1159157753261122	-0.205885170314007	0.15700629009577566	-1.5413367284515553	-0.8043176639795406	0.3219311540718103	-1.1526831037467413	-1.8712885853511458	-0.5346168299347169	1.1216780200859868	-0.39100511199333154	-0.2753350895697003	-0.4746911483574124	-0.6213107205734261	-1.0370647177389023	0.42294075843923346	0.6958254237468171	-0.276926903299888	-0.5338735943174355	-0.24638877865135228	0.033210276157704305	0.2540767978316392	0.5505164734854475	-0.4158320676325216	-0.16494726826962608	-0.4316389419442969	-0.639676430463774	-0.3230310213326611	-0.5238741534228771	-0.3875359861910911	0.19329373711560643	0.24461177992775243
-0.702805294401883	-0.649485006769139	-0.4833393260879383	-0.3084011987511706	-0.7797130796137501	-0.8171021246715788	-0.7597049233944544	-0.26831686349407496	0.0475331221473933	-0.4159542074823258	-0.8022692785584944	-0.32557196909088076	-1.0545625046277514	-0.39170280169423427	-0.3784032769402711	-0.42903820144581467	-0.3502557663832938	-0.79644464718042	-1.1385394349512854	-0.1986562367534135	0.17224130271172972	-1.4425298530295878	-0.8038798591962688	0.23430850030390465	-1.2310258577571305	-1.8590072317113298	-0.6083584872166332	1.1916809682437897	-0.48588042487038907	-0.42149531607603485	-0.4846022841501537	-0.5377943576087605	-1.0498002939696947	0.36585150453153714	0.7446259768163664	-0.3893911198477812	-0.43891014366505	-0.2043990881618376	-0.05778200048382587	0.2101743878851497	0.4880927426209178	-0.4129720110846856	-0.11590796895222014	-0.348493987277126	-0.5948552119472602	-0.33444017348116145	-0.5074111622889382	-0.3084101952633284	0.22897779791048894	0.2345287396673122
-0.6887383832370972	-0.6278900799722112	-0.4120069943621531	-0.3170691553942782	-0.750492124713014	-0.7925947804021719	-0.8694527397649703	-0.281652741862296	0.10146728502490084	-0.48400830049661836	-0.76500220142681	-0.24682558465327875	-1.0629554894106807	-0.41469045502786067	-0.3864415340506632	-0.3932752738671961	-0.3141615944921821	-0.8009760866081356	-1.1881098512278965	-0.20965401165236566	0.1923932890938182	-1.3330973287965595	-0.7967582347217095	0.10649524271135298	-1.295397472417651	-1.8260630241402698	-0.6854920382387916	1.2119536534672157	-0.5518817883198481	-0.5384137862989415	-0.5035201436260459	-0.4618195355378264	-1.0218949734961167	0.3121260074831935	0.8013809920174267	-0.5011636909128602	-0.29087430270174425	-0.17935515399264826	-0.1333082385473393	0.146823541830405	0.4187807962223987	-0.4193043070618579	-0.048047561782694495	-0.2713995089578991	-0.5953982895868228	-0.3561793142420282	-0.507140272532016	-0.2978730308086377	0.2522057217719587	0.2080216464937293
-0.6834457837714977	-0.6144904942174689	-0.33536685274924294	-0.3067191543489317	-0.7212597765442231	-0.7724487847928542	-0.969297597704653	-0.2908764611250226	0.1114434442155239	-0.5486724567629443	-0.7291742140343865	-0.18267669438387643	-1.0569256717553004	-0.44254746126853783	-0.39288800018337555	-0.37903646198840507	-0.2740379469798976	-0.7678870484675357	-1.2728157137304696	-0.2217086282066815	0.19319714015186484	-1.202897836510695	-0.7819018121330424	-0.010827554320848864	-1.335373177471836	-1.744696528507673	-0.735620867281978	1.1483345257400202	-0.6508394232954752	-0.6757095240891798	-0.5128064790034574	-0.37669882852848247	-0.9618844304362216	0.2654872020011022	0.8592394544906024	-0.5948032883939376	-0.10429990239218671	-0.15910709904532921	-0.1818212786765341	0.0875194932277957	0.3528175402016238	-0.4216311645073154	-0.014192176814320898	-0.21822009734572742	-0.5986636807252379	-0.3643174575549176	-0.4996884196237235	-0.18061249342417468	0.2642735328310525	0.17467545508143145
-0.685277672069939	-0.6104745620059835	-0.2571891837030075	-0.3147500172791293	-0.6629274597095667	-0.7720412510852386	-1.0478308263342715	-0.2973559273549987	0.11916083419564641	-0.606550882697214	-0.6835340597685045	-0.11689789680180343	-1.0372841079995632	-0.47078686763968036	-0.40051963227723136	-0.3707610008524651	-0.23654000029490616	-0.7417755647787264	-1.3673670875658501	-0.22430868991225633	0.19223811531362556	-1.0575008246605457	-0.7706857369369644	-0.10021163839576756	-1.3730089861962438	-1.6499071737045679	-0.7673253683798372	1.028871531181481	-0.7194653806775232	-0.8739367024494751	-0.4852341204847888	-0.28692355699301975	-0.8685503456031711	0.2086887945455648	0.9108616680976592	-0.7146464850015526	0.09665451467198048	-0.13589917267127127	-0.193742251094061	0.009587073492676563	0.29613913920750407	-0.3848587403675204	0.013212838569505277	-0.20521146967807194	-0.5957374059409389	-0.36316035899969157	-0.5002986369546776	-0.022728765972208465	0.2697774025355667	0.1259699219103652
-0.6950974069342044	-0.606350840386215	-0.21192760708341116	-0.3124540284807896	-0.6129213152104424	-0.7552933376756624	-1.108699792951271	-0.3022178784175037	0.10372283722646132	-0.6831439499369696	-0.6251852442285641	-0.0779334727921763	-0.99712571552338	-0.5129350927726236	-0.4031069534678111	-0.37268814407035344	-0.22482332599808488	-0.7003304797214702	-1.4347680577889705	-0.21144423099547657	0.17286428728171588	-0.916626043767615	-0.7646729700408722	-0.18624197053604452	-1.3979778410495878	-1.546500625959227	-0.7717368454817409	0.8697461586340983	-0.8225424275878812	-1.0806753226744068	-0.4103167246970548	-0.2169610296829189	-0.7575664457482522	0.12089121131251335	0.931595804937271	-0.8122332200391018	0.29648020864897334	-0.12145956580478949	-0.17164135219907267	-0.0640457918685992	0.27311064178309485	-0.3059598043558474	0.03199959061656682	-0.18395226796436875	-0.6027755223680966	-0.36190722969534683	-0.5575713130445279	0.09712819655778825	0.2556298716843657	0.08387828417886838
-0.6990047628291193	-0.6034324003317932	-0.16800048641492565	-0.2939919301818431	-0.6371615946401157	-0.7363912628600114	-1.1640369659387098	-0.2953829302497235	0.09674321462994324	-0.7327823931298533	-0.5918034567732701	-0.0890720951770976	-0.9494841214005014	-0.5636531611155284	-0.41905313621071183	-0.3751739203961012	-0.21489169866138233	-0.6518656345172033	-1.5146336393877684	-0.2101537910726794	0.1420381255051033	-0.7843257406654718	-0.7617638765446643	-0.28058498804196097	-1.4016648172967223	-1.4169296371505047	-0.7545517671281324	0.6629892490696566	-0.9541113010085412	-1.298989901634514	-0.35958014586740145	-0.1604351394305497	-0.6416401277439874	0.0381494004436314	0.9280357659413496	-0.8586323260348767	0.47604046740497463	-0.1578807208257041	-0.09530213775609372	-0.11211094091324039	0.31758741143886543	-0.22712391474353275	0.05230248486631047	-0.17247309728991586	-0.627730732964666	-0.35322662574824987	-0.6471704847394899	0.13090786984729214	0.20567967563042097	0.04681347943851699
-0.6952234133327793	-0.5950917467391954	-0.12048914875112131	-0.2971732758837112	-0.6003290526292244	-0.7093443084692519	-1.1978485070772755	-0.3213490288111215	0.07732063038750608	-0.7965378612717027	-0.5569537388393527	-0.15542878575939043	-0.8871930635591523	-0.6065821548994295	-0.440069144484834	-0.38217944619483063	-0.2166594150684899	-0.5997039334713568	-1.581536115585617	-0.2201060232200922	0.13355190041129428	-0.6502580103494896	-0.7708146306311194	-0.36338508171109196	-1.3564116553024246	-1.2660167020549147	-0.7334182206404974	0.42004494854840335	-1.0464235109971727	-1.4522783400464534	-0.2967321111233409	-0.12838711569355354	-0.558670962405102	-0.0563055629660477	0.893510186366498	-0.8864965959587551	0.6334759805778911	-0.21687288288215573	-0.01975963842115508	-0.1602843641617106	0.38056005766751255	-0.13971987883450185	0.06521179253910406	-0.15764653807944334	-0.6629543778279965	-0.32885393936861995	-0.7316716352080079	0.23185956206428346	0.16920020564990165	-0.008800330524877154
-0.7010417009100183	-0.5748299669919412	-0.09958502432382335	-0.30869670493381934	-0.49998046620687636	-0.6652633470862461	-1.21574225150778	-0.36459627644666914	0.09460454708654124	-0.8244489066574529	-0.5452437671093342	-0.17855981785725128	-0.8298006894447167	-0.6551231087859222	-0.4669783422298238	-0.4542623193206065	-0.23172283883477474	-0.5309892041424642	-1.6311848770935682	-0.21108030118625765	0.10265425694249472	-0.5437009509970133	-0.7671668771184071	-0.41840576611618474	-1.2988605508469886	-1.119349814226959	-0.6680940247599475	0.1576918606025346	-1.1444602443828413	-1.5810284135349209	-0.2404254021301623	-0.11100316291101667	-0.474744787567699	-0.14453516080876078	0.8256696052920279	-0.8862688287798692	0.7698633065981195	-0.2732663475928031	0.04762975151363543	-0.18721008369116682	0.46221965113725083	-0.06735337010264815	0.06319390991800825	-0.14630851187273547	-0.7034072951663913	-0.2998888445948432	-0.8215416966598925	0.3003373810068837	0.15406973306049626	-0.08549657077316246
-0.7023674138986988	-0.5407962380795126	-0.00193234646987935	-0.3280682816686955	-0.4005003999438751	-0.6016926314281194	-1.2366532144740332	-0.4119892055685493	0.1141616023026762	-0.8073202965740635	-0.5449465180291944	-0.1681406330549658	-0.7907005323809109	-0.6990369476734413	-0.47581490837494267	-0.513225364471159	-0.28032893772283973	-0.486541615003709	-1.6504099604457654	-0.20108734043203697	0.0555686812174111	-0.4604823377537614	-0.7125358363670447	-0.466966841940294	-1.2155906448802813	-0.9796014122104306	-0.5906666528286311	-0.07052124164252448	-1.2740794612842206	-1.6245321511193496	-0.18636484812735032	-0.17138016443969753	-0.393926824672568	-0.18472153024075452	0.7351772460021341	-0.877647502790958	0.8916746105407813	-0.35206969108606095	0.13532792180422065	-0.17169167671062754	0.5372019144771774	-0.012461846721522143	0.05926797731413926	-0.14759448060086386	-0.745440298125776	-0.26901814606928387	-0.9046879214252129	0.30181544802286253	0.14698423552480852	-0.1916011463050117
-0.7202044298943353	-0.5030156919749481	0.005225170136141402	-0.34482624203572626	-0.32901525563292255	-0.569570994057932	-1.2577608443250423	-0.4860266394194278	0.11703889509873341	-0.7823364978825664	-0.5448162084112009	-0.14720979826432204	-0.7399943039524794	-0.7163716410998392	-0.48270431764324917	-0.5680857506504166	-0.29433861504760495	-0.4378863903462696	-1.6860633043791182	-0.22664624917782436	0.010719134226577495	-0.3895518510767898	-0.6645611014607169	-0.5185737106711883	-1.1287991033361144	-0.9255708477399093	-0.5237283216445366	-0.2863017329773508	-1.4238540759944365	-1.596694977255729	-0.11938448783280961	-0.1135449102895409	-0.34180023984854385	-0.21480912015014136	0.6401277071642208	-0.840115530927644	0.9653696299836076	-0.43355194009815595	0.21273519224894413	-0.11424211576939916	0.6228579514788788	0.06215213724217318	0.04321334719832011	-0.16648590846499528	-0.8030237294736073	-0.25776506959226314	-0.9882876957659438	0.24726014644941055	0.15666171627324654	-0.30253246916524895
-0.7453493209191295	-0.4850062567590895	0.02691235908870876	-0.36026767206291843	-0.28532454944004226	-0.5329329675548382	-1.2538084962521117	-0.5656244474616317	0.12650119072798535	-0.7233236027912799	-0.5637980462710175	-0.13366155116356024	-0.6837596162061464	-0.7219620759839165	-0.4970017037532405	-0.6312487989627431	-0.2945553690063887	-0.39564121237854144	-1.7286797394591265	-0.2549639298131348	-0.029600864682110796	-0.3478658077062928	-0.6023479263315521	-0.5359399997561463	-1.007436638062187	-0.8104856826593003	-0.4828812820788606	-0.47678927007856486	-1.558846438897639	-1.5391457079726851	-0.05756268080816616	-0.05566068290523594	-0.3243087003252132	-0.21757441412901887	0.5594198925521788	-0.8052220501464713	1.0118920212799962	-0.515666599705317	0.2637252643348354	-0.03911792256916682	0.6740592292072305	0.10579477673840831	-0.0006702444957013554	-0.19608261510754227	-0.8662472600258967	-0.2489335308060802	-1.049383351242218	0.29718974420473243	0.15084630677413718	-0.4088771474924068
-0.7832005185844657	-0.4826774319380032	0.028774258326487494	-0.3691928340515132	-0.2129384617163749	-0.5320383340347873	-1.2410930429494544	-0.6536563900553195	0.12024367940489633	-0.6619082335223573	-0.6006169341026892	-0.10864662478158316	-0.620644225807026	-0.7222279304130631	-0.47958992400330924	-0.6810388269834983	-0.32597273250752734	-0.3547162104043261	-1.7766371819527624	-0.28357538194787246	-0.07650074063745595	-0.33097507014614236	-0.5373423126962021	-0.4946036587808694	-0.8778626551497972	-0.6946887676121818	-0.4423520263600988	-0.6272134413477699	-1.6566855224984998	-1.461559055497948	0.009608658105961449	0.015146802681341286	-0.32740756798079296	-0.20500218827230018	0.4972729016218797	-0.750363986843763	0.9895564813210095	-0.5863454247958445	0.29695100908398653	0.03449634252804218	0.7043495914723595	0.18777595512167783	-0.054341404278535	-0.18782561262367542	-0.9218286091829586	-0.2297078458192546	-1.0937928176862441	0.2551314232582186	0.14259015373884856	-0.49573795226585143
-0.8191049008555478	-0.49904445293275046	0.04302324872791193	-0.3867026123569841	-0.15383909744052363	-0.4974073714089773	-1.2144762508710432	-0.7519346051113877	0.12407020430555626	-0.6061206980839824	-0.6191198472760198	-0.04871916677954821	-0.5514649823526288	-0.7166075280409985	-0.4452481542347413	-0.7074663005635082	-0.34324250653670174	-0.33824691277470187	-1.7768567567019893	-0.30112836042125374	-0.10437173224276215	-0.3249600020209713	-0.4808278181062883	-0.486779973281455	-0.7751332385419122	-0.5699987551095039	-0.41409780724494816	-0.7239167466166927	-1.7015032212339598	-1.3267796905851788	0.08106161445921398	0.052474353473563703	-0.3063058533837391	-0.17140842185530009	0.43819438411781036	-0.6969198841466124	0.9890235314035005	-0.6464837568988886	0.2902439975492968	0.09417136306398396	0.7014700857354529	0.2600934564107591	-0.10441482462304048	-0.2712467984141572	-0.9814159098960212	-0.20364526501509156	-1.1274034165845126	0.20816603380839918	0.13946313984231545	-0.5527940818578024
-0.8421677097747569	-0.5155013382678846	0.05706318823265273	-0.40388246971929354	-0.12253049407433028	-0.443823932079063	-1.1856786968806556	-0.8471123616922792	0.09827172281103311	-0.5202038405782885	-0.6620866544677535	-0.004841337826672021	-0.4889924023784994	-0.7157168514873111	-0.4140030787696105	-0.752415576580602	-0.34509004112457786	-0.3308990373842016	-1.6983441455367487	-0.34491660527863854	-0.12415486291783528	-0.31295149779182435	-0.42256102087066943	-0.44570114204090566	-0.6639736201397607	-0.43348808209709117	-0.37413647570841924	-0.7986666150041071	-1.7508058620000058	-1.1888170540200211	0.09146997746278446	0.05137013769500247	-0.28291330920258695	-0.14286667333019518	0.3945214821228838	-0.612118329742475	0.9696094741555283	-0.701758578628245	0.25333897665551863	0.13704001166756036	0.6855550785217551	0.30678954318333024	-0.1415277599590232	-0.24504919919861767	-1.0266309769845419	-0.17892464709904035	-1.1460840791439595	0.1799723329401443	0.11467470130144897	-0.6082918847082148
-0.8560042706597335	-0.5354101136780341	0.07763272962093277	-0.4247814389343893	-0.12288575495339389	-0.3887800406320929	-1.1588394381190281	-0.9474581117909496	0.06751304246534613	-0.3930323079479149	-0.7051267213477939	0.030779959034421822	-0.4588290723385188	-0.6877625365320682	-0.42558901847199	-0.769251481212599	-0.3307193512941359	-0.3441806704629723	-1.5755792532801098	-0.3707682344630322	-0.1391456676174207	-0.29816157104795304	-0.35090511229813715	-0.38201612029994236	-0.5535748101913552	-0.28168132794881945	-0.34004276486242896	-0.8565032534766489	-1.7850919993622287	-1.0352273411615176	0.07036445276569082	0.01633446682790084	-0.26046533366361524	-0.0956804657905543	0.37626783541700404	-0.5105499538035336	0.9334226603372955	-0.7316199865274294	0.19283444773740138	0.1565144881455091	0.6176527618752312	0.2911515986608898	-0.1881350803454366	-0.2845352586639256	-1.0633650076648542	-0.16826687901323706	-1.119167032602036	0.05500364282034302	0.11988793992241471	-0.6502990181757597
-0.8727141743027633	-0.5602031115885658	0.08775810853175686	-0.4620349854032484	-0.002952660416390669	-0.33526848685892074	-1.1219991364296134	-1.043249641459841	0.034487443153176936	-0.27492100795794727	-0.7116226242273117	0.10521596733786306	-0.4963703598099126	-0.6611126635182265	-0.4172645837778851	-0.7788946782171792	-0.3033895573806009	-0.3580388877974179	-1.4200200103178262	-0.3844766952189536	-0.1251825712325531	-0.30047164320610953	-0.26847573584226836	-0.32881187595366107	-0.43400333436120786	-0.15835991340271072	-0.31897737336851917	-0.8763999485968691	-1.7953917492594562	-0.8455736145519481	0.03159150367136696	-0.031234530776463404	-0.2216118585375587	-0.03754471531101801	0.371420166575915	-0.42570307147567743	0.898211972370017	-0.7043916848056758	0.08172662957544666	0.14541715726404955	0.503348846173624	0.23672164992250005	-0.2660672572923701	-0.29888971749061455	-1.079496267753368	-0.1476001158897446	-1.0417946226997068	-0.020545672388582237	0.15870773212919062	-0.6884798326287033
-0.8911703083512397	-0.5698164450018004	0.0985924316134731	-0.4828688133879869	0.012791869628548868	-0.2985735614343553	-1.0968764695216948	-1.136314523375127	-0.0011473648767048317	-0.13645515254806656	-0.7109628659998621	0.20762642674999734	-0.4555889505455575	-0.6318734897328222	-0.42648708740336866	-0.748229730243158	-0.2883666529354402	-0.3727398575622359	-1.2492742203498095	-0.41173516931205373	-0.11159850588454931	-0.3301086507709046	-0.15795682927891058	-0.29657102619822107	-0.36185737968897275	-0.04145161685600986	-0.30344212665625675	-0.8683946482578676	-1.8218548593365544	-0.6957141473410513	-0.019005149949518817	-0.0816575749547386	-0.18524962826843072	0.02529984423493966	0.36884655505178043	-0.34666177157676503	0.8474010982452912	-0.6463781573811389	-0.024589998962780225	0.10489832135395342	0.3782112896333751	0.16745950839532592	-0.35323776124101525	-0.34128877946204417	-1.0960238337787733	-0.105811523159249	-0.9555028813995611	-0.04498341118666994	0.1887010876240263	-0.7036974115668369
-0.894468964045165	-0.5778282333487276	0.10009871571716067	-0.4688603845713673	-0.016145025480681835	-0.2913717766310483	-1.0613555785781108	-1.219261193146197	-0.0689617203142264	-0.042751924258709204	-0.6812089067301577	0.21835861002363086	-0.414750091457264	-0.5850406355698531	-0.44257187663862185	-0.6972313729135629	-0.28705099546039037	-0.3941134115940244	-1.0879351030684288	-0.4211976071169509	-0.09225240562647735	-0.38801119575672205	-0.01595160999022107	-0.2919359134451643	-0.2856536753350224	0.08485635363853053	-0.2957537830301621	-0.8279073448503442	-1.8112915763929163	-0.5377316775519617	-0.08546478547565362	-0.12632163652925965	-0.1440614631483456	0.0711209256557536	0.35894849292677883	-0.2918921090009113	0.7714554629945308	-0.5850132097561824	-0.11192298818072514	0.036549768280402	0.231652774531731	0.0951869833294299	-0.45055239987558016	-0.3749906123708362	-1.0897416921489336	-0.05952223448451395	-0.8489449617003769	-0.068929949178869	0.21510902199496185	-0.70716740781606
-0.8864372963564767	-0.589126762145119	0.10565799630625046	-0.45249626901907714	-0.05716352559177652	-0.30630958985552353	-1.0099904429834805	-1.2947222429257443	-0.12875487144731884	0.04503970648994301	-0.6589299618638593	0.18124086085269467	-0.37246026223580425	-0.5330439765250065	-0.4608759787821062	-0.6576903780928192	-0.27812649293668507	-0.40007054125330416	-0.9360620030005029	-0.42036464141642843	-0.048575565400705414	-0.4371461686993996	0.09355727195275051	-0.2611322016549199	-0.2271112509812574	0.20685161350029652	-0.2584030307073115	-0.8138393396270649	-1.7718641045048802	-0.407158454912586	-0.1983431606275186	-0.08791673358966873	-0.11190941284556433	0.10481155745742292	0.36471583850848105	-0.23527437510726695	0.6889955320014713	-0.47881616484707684	-0.2116728096049166	-0.0684433489671142	0.08602602379977478	0.019331243108933072	-0.5336257958850983	-0.36510082502146324	-1.0456112165618838	-0.000854479431738081	-0.7260437574323733	-0.1752417716364867	0.24802583811472095	-0.7064196408657766
-0.8828905965708685	-0.609778352368891	0.09819490469572104	-0.4613923759686446	-0.06397487040140452	-0.2998776091663195	-0.9391432911548737	-1.3423462111903763	-0.17812761590188195	0.11556304161367337	-0.6277522805481297	0.11407445131921608	-0.31801110536204324	-0.4748520380833554	-0.49751797271148906	-0.6324663140560045	-0.29747202785042787	-0.427554617686142	-0.7974249931568893	-0.3918144135745053	-0.029202500518534395	-0.4921334003445687	0.22385181128129067	-0.23853109950188428	-0.17376173052149235	0.40878001366874656	-0.22395793163851413	-0.7887422110623924	-1.7281639810958662	-0.3007693803473722	-0.3181842979518216	-0.15327321443488268	-0.0985125552623516	0.1490487521749118	0.358691585020071	-0.18343704582552295	0.6106071038487844	-0.36221816069528995	-0.30178370789683007	-0.21500578303833967	-0.06282227275416351	-0.06040238973052493	-0.6005503082381094	-0.3191913273489833	-0.9986259531690053	0.07003360999464137	-0.6018548729818163	-0.23803922040095307	0.273924296893153	-0.7050986497774022
-0.8529787941921148	-0.631393833243673	0.07250628345219458	-0.4699578181883367	-0.05376013244837598	-0.3173156047875841	-0.8645300476930993	-1.3565240077708594	-0.21733180258447532	0.18656429456503695	-0.5813163744954706	0.041850970705562575	-0.2526978971185577	-0.43828915550206665	-0.5094749088958868	-0.5708754885051549	-0.30613242250993955	-0.4433842494296008	-0.6204822216241397	-0.3560100267122884	0.0008022577560424432	-0.5123037800233912	0.30722592274400645	-0.2513157518970866	-0.1587000403204321	0.5390762338776548	-0.1964098366195141	-0.7751771724142122	-1.6898174827222747	-0.16223519983213058	-0.4286379633716737	-0.2140028344882694	-0.045380475783007454	0.1869504000791004	0.3258720634848734	-0.13752279075509843	0.525017635974804	-0.2625818121170627	-0.36221229275375944	-0.3645882799852126	-0.20230905012444697	-0.0922748055250207	-0.7267386622121117	-0.290349930199712	-0.9350948052124881	0.1258248019997282	-0.4854736227048052	-0.3127331375713893	0.31426881645273	-0.7163298411707286
-0.8174039798375153	-0.6355101458353777	0.04336148952259524	-0.46748435129445964	-0.0545566583371921	-0.31654235672665615	-0.7708900865459699	-1.341494887418023	-0.24171823162154177	0.2232731863328843	-0.5095124067195911	-0.021266198381484202	-0.20704677042507358	-0.3991436534006622	-0.5444085720604872	-0.4882157345344247	-0.2932541129767989	-0.466717418428728	-0.45893257256904735	-0.3215969816116703	0.028641197072324993	-0.5299703101752458	0.3612958979202491	-0.27190684750961097	-0.15939447113306768	0.6351986235450469	-0.1612645440898552	-0.7945419879107051	-1.692494295239986	-0.044924487829765214	-0.545413688498253	-0.3006309224722708	0.015017856610872704	0.2001996824358975	0.26581288709072387	-0.109589288629321	0.4687610054059249	-0.18042657381881116	-0.4010575492635885	-0.496308943348729	-0.33576341984257085	-0.1465115369711025	-0.7519240261866048	-0.2748208692595208	-0.8688129723625385	0.16904192923584954	-0.3859597905227718	-0.37571612839234414	0.340776880317678	-0.7731112574048555
-0.7755711784124872	-0.6276104489130285	-0.006470351196020391	-0.46639373432950426	-0.06224992536328161	-0.3221104862205254	-0.6684490446762924	-1.3047015421824601	-0.2688946652787564	0.27082425313154695	-0.4519833418298383	-0.06960906940437399	-0.18586975150096655	-0.36064977292019834	-0.5980366422176842	-0.4196738364533674	-0.2967602547155031	-0.48300858987153433	-0.30827377455701355	-0.30891172856484517	0.03560799103647833	-0.5260726753668512	0.40198137838468123	-0.2843488720202641	-0.1682683169431924	0.6991752319288818	-0.126912583359387	-0.8202508081604233	-1.697457500947392	0.03040757878660469	-0.661485565002645	-0.39036899345580445	0.026844598268482796	0.17386481271345022	0.21069017449178654	-0.07964940572082475	0.32794907279482916	-0.08296472101800526	-0.41251280845859073	-0.6073595465940025	-0.45146520147614383	-0.16525326276514293	-0.7628432209798357	-0.19769444045411477	-0.8078446325841628	0.17820207002865268	-0.30374999540131886	-0.34287596807337606	0.35123913468740053	-0.8237407845090038
-0.7545391891532488	-0.6324356381898054	-0.060114767168311566	-0.44150665875744244	-0.05703254403585105	-0.3362980164961542	-0.5694108604351412	-1.257823989519934	-0.2731322595817869	0.1756981065061178	-0.3960573589126537	-0.0937747052314791	-0.14769627458043594	-0.31779059268063414	-0.6592280755993691	-0.3363385440525272	-0.2937117860316632	-0.48359334297144557	-0.22060842876132075	-0.288863006172358	0.030320889647097983	-0.5083776820292136	0.46696796780651895	-0.3199468128407002	-0.2048189839907267	0.7595436972964427	-0.10637580864607579	-0.8280172746706501	-1.7027769642916126	0.05646050592785353	-0.7439645615803171	-0.46127908962821634	0.002657287028611827	0.16260139589144815	0.16084200578020852	-0.06533074309095491	0.22016579002782427	0.012374059410989374	-0.38226989532049926	-0.6981114749935668	-0.5880833240363577	-0.13043243171441715	-0.7859431279972438	-0.26837777511325134	-0.7667789378021974	0.16556610963766455	-0.24876819773994718	-0.48847848798495946	0.3475043742564448	-0.8579098814236634
-0.7445213497410926	-0.6502935468317137	-0.09770811304716961	-0.44112695424740966	-0.025915763310260936	-0.3520267403088451	-0.48283701145829855	-1.1834503671878482	-0.2818813636310646	0.19396616405722797	-0.32876749313779496	-0.11887011693466024	-0.10970142316290712	-0.29219857199275295	-0.7020680553658873	-0.2765846190146709	-0.2807346191186716	-0.4723298682437066	-0.169173396996145	-0.3034732771125678	0.005456453628834024	-0.5027715729573741	0.5293416713562167	-0.36565213569325994	-0.2600346092466846	0.8115769176363938	-0.09862583142340459	-0.8244410919684186	-1.7031747039820295	0.02924460092297384	-0.8291772707831104	-0.5177382324250244	-0.04766242930012833	0.16463707075841122	0.09102671557518859	-0.07827062499636248	0.13518734376393013	0.10385747975667745	-0.3648487549238681	-0.76765930902657	-0.6965951400139907	-0.0934294921262026	-0.7847482112086854	-0.264816446121776	-0.7252242274081372	0.14247020039139163	-0.23212970056631194	-0.3999380703560135	0.3122927806355133	-0.8969046613812708
-0.7460777437350383	-0.6688008209332784	-0.14925179865762592	-0.4411606057211831	0.014272781744612195	-0.3640437367645251	-0.425936710155186	-1.089779911903616	-0.28383601826309085	0.22874619762894005	-0.2741959723888968	-0.15360192439499257	-0.013839874504728233	-0.2591231558260151	-0.7566192493593821	-0.23652035238233546	-0.2920946745711425	-0.4610684357270265	-0.1450696283535317	-0.3364129977075612	-0.04388397519071976	-0.4649380787089911	0.5828530039109168	-0.41780426035930684	-0.34858947886128144	0.8791451659021761	-0.07279214777939214	-0.7897240500053997	-1.7253310008469487	0.025457610379606137	-0.8624943123834568	-0.559414595170788	-0.1099599240507815	0.14040971147243647	0.01957088193703655	-0.10247280460546368	0.031048281098624647	0.20967911244762405	-0.34774630057045314	-0.8252180328509106	-0.7961467158768822	0.009094781273512709	-0.7694154580556286	-0.2422594028792807	-0.666018041649042	0.07983594357009487	-0.2706136920369572	-0.29984676322881826	0.25856159821972285	-0.925146965536553
-0.7423192142951331	-0.6949874331225205	-0.2267768885317225	-0.4346072040612781	0.038220525569335285	-0.37499691171244354	-0.40039083602690706	-0.9776451363194086	-0.27686077079873145	0.24767232928682553	-0.2163500593472189	-0.17873107112091985	-0.020367429710364694	-0.24860786032715457	-0.7951293278050977	-0.22161509300046753	-0.2826207202893042	-0.4415950456295237	-0.1545616441215922	-0.3882032313592739	-0.11698100099126107	-0.3815124811787248	0.6185094614190223	-0.43739264854891957	-0.4381585746947218	0.9574992584238468	-0.027223949141825594	-0.7469899617773736	-1.7400083274595581	0.024477152180690055	-0.8810562020871741	-0.6156939165685427	-0.2044185117769818	0.132541589076889	-0.03140257224883096	-0.1475925806944877	-0.05666289201007024	0.35237467292323194	-0.34715121650890735	-0.8312554718973958	-0.905661867522281	0.17040286118974893	-0.7800213182476878	-0.1822022529310136	-0.5679347975049397	-0.007732789794840655	-0.3164756140350442	-0.3786303711933218	0.1983689039015805	-0.9510540145789517
-0.7481470929105837	-0.7224491151414523	-0.3040423285557705	-0.46414322516368306	0.04396122531742247	-0.38083240627815396	-0.41016533861908944	-0.8838938896856756	-0.2649044782652761	0.2762677459735428	-0.17763088256610834	-0.186721537216775	-0.03363833904012928	-0.23991134454546942	-0.8202715800994845	-0.21246709771157293	-0.27859954380619256	-0.41416860493101926	-0.1682077767669192	-0.45990081972306934	-0.18338647550005643	-0.2567419430963861	0.6144815334766746	-0.4498520715217563	-0.5370741734176411	1.0282382004269857	0.013776202599246746	-0.7096842984293388	-1.7668813778310735	-0.008287175131839297	-0.8806786086067812	-0.6769238671871202	-0.32873860172819647	0.14360351588685322	-0.04677316422618527	-0.19344549648505382	-0.10495499296222063	0.4867720097219677	-0.3404420251791202	-0.8307150308914546	-0.9955863288960083	0.3228277268737402	-0.7668073223729094	-0.11779066068274824	-0.5185536033492848	-0.08796000323465028	-0.39478326128477575	-0.4731038837623561	0.10160013671150295	-0.9712269065266493
-0.7535787624302532	-0.7537720957861509	-0.3724773367787076	-0.5033755785762605	0.031911226073832996	-0.3886548121656402	-0.4500771742094326	-0.7719932884309174	-0.2533559523383462	0.2739299898350649	-0.14320030267649606	-0.16211341199397497	-0.02154201308550825	-0.2521026602141229	-0.8417884566104826	-0.20366798533448657	-0.2546467668068162	-0.38980094257430803	-0.1830162143589262	-0.5298489173505618	-0.26788597592904206	-0.13418333610762354	0.6060994154286488	-0.45856817006352424	-0.6216214096764271	1.088359118779644	0.0565378987935188	-0.666827329744642	-1.7686651061359473	-0.11783758388974022	-0.8614803801961342	-0.7301637545776682	-0.44253245182230827	0.11825156700573931	-0.06559584031324164	-0.24090067544986038	-0.15763666213593133	0.6160407694923478	-0.340758531427239	-0.819963458252037	-1.079784567466147	0.4684867061017018	-0.7841861952615246	-0.07823438682901324	-0.5162934978456013	-0.18857530555554217	-0.4906837197989898	-0.35948698105433313	-0.027959994332053772	-0.9983172281214611
-0.7500924200402879	-0.7546377570650893	-0.44074454546051545	-0.529896644914585	-0.019044853802346592	-0.3845799944148022	-0.4977380018987877	-0.6845546196275946	-0.2337394682437238	0.24035889802009075	-0.12158216861937603	-0.12632550853479715	-0.04355929603116788	-0.2842305900320886	-0.8455763444835783	-0.20195173060131327	-0.22947743380453653	-0.3648410390104691	-0.21452561476246718	-0.604172318410043	-0.3502776567798712	-0.012453121677892203	0.5454899443176993	-0.451088080765226	-0.713159097383935	1.1577582852016584	0.11569515464148217	-0.6443564697637202	-1.7695703909527851	-0.10562543882322768	-0.8017615712046753	-0.7824138403645118	-0.5416470680934221	0.03421313662212383	-0.06864597789047608	-0.3154200075556874	-0.18685793678959223	0.7276226778998547	-0.34060921546307815	-0.7855083290946803	-1.1550876408169028	0.593825994877783	-0.8038692166902675	-0.030076285508332357	-0.5269178032270568	-0.27484538240445244	-0.5567502976985044	-0.3870867953554996	-0.16381178884856024	-1.0205107724059193
-0.7485538852209433	-0.7177840564712159	-0.5057385454427406	-0.5599149852362867	-0.06806219391976917	-0.3913151244233331	-0.5447404820993572	-0.6133410243179298	-0.24158918452491726	0.1719659870360853	-0.1240852079698467	-0.08286371180925418	-0.07875310645297903	-0.30869838040811676	-0.8526703304984746	-0.27065429658906875	-0.24275947199514153	-0.3370143249443888	-0.24983136932445657	-0.6818530704965208	-0.45322884597322854	0.07397135710648174	0.5048782059186733	-0.4281938910526386	-0.8050457625224153	1.2219020168753663	0.19435138796247187	-0.6169462973087716	-1.7998596104444418	-0.11080033931703022	-0.752698804464439	-0.8565747140724962	-0.6804940337470823	-0.07784123595356748	-0.07354803621622526	-0.3929194815119843	-0.20602547624085665	0.8175880090704567	-0.3471446771236155	-0.748920369657663	-1.1883971555295347	0.6611093935207142	-0.7283222774866488	0.04046545482021362	-0.5661040606656902	-0.36385066997354837	-0.6115100897580319	-0.37417864422222086	-0.31210194324770957	-1.0364793111506567
-0.749810807314864	-0.6884490853566689	-0.5405636815135066	-0.5698151763917182	-0.1250800758920419	-0.41149651615279603	-0.6074992160593813	-0.5552952131358828	-0.25128675074132456	0.09389055457361005	-0.13672629349693247	-0.06099232964132143	-0.10069266316625132	-0.34980140163556495	-0.8480103480449724	-0.34847478550979755	-0.26899622060751244	-0.295909835309316	-0.25871750573300323	-0.7620836961343781	-0.5602018342892815	0.16403069856810054	0.44316508255152043	-0.43212619339432135	-0.8676433104170401	1.2696936992548093	0.27304572670209204	-0.5708251659049589	-1.788591132589574	-0.12153155960397459	-0.6676841072336206	-0.8844313932073347	-0.8107067980667214	-0.17402846281084022	-0.05581747625864669	-0.45280578717866754	-0.23466425563478516	0.9039714995198853	-0.3926476817989369	-0.7204214583937002	-1.2164411400497175	0.6869696437353733	-0.7458187725624034	0.10544116485245829	-0.63860235648401	-0.4431042097579474	-0.6457692979334383	-0.352094104953059	-0.4656313559971273	-1.0151026272272596
-0.7424849077483768	-0.660878657925833	-0.549782460281694	-0.5999398197133528	-0.1324943613210564	-0.4680622713019507	-0.6898401781021388	-0.5113384486339716	-0.25320323020059465	0.015523158830405271	-0.16596701391580077	-0.05933883156491454	-0.11933995875055108	-0.40170723136485637	-0.8285921071478685	-0.4341166506831988	-0.31019582696024617	-0.2514933331611267	-0.24822934969335328	-0.8375519651929692	-0.6527451873469043	0.23130947236184368	0.38239635336654276	-0.4012074393487395	-0.9297908854894436	1.2829403700334896	0.33823284537199805	-0.5419702445513577	-1.810993881655304	-0.11433256282840003	-0.5710438432271447	-0.8589424123188767	-0.902657939959373	-0.23605184418102837	-0.04834180640876312	-0.518193910531761	-0.23316117205207892	0.9428526249695773	-0.43524044203993667	-0.7145991624015874	-1.2505559822454164	0.6840198925517217	-0.7789412973041829	0.19713982699835036	-0.7018964804275385	-0.5061507613372377	-0.6577328006665273	-0.3753665360957149	-0.6110927941106761	-0.9867992543734188
-0.7256719831259351	-0.629115915615412	-0.576386587286858	-0.6216698131875669	-0.10752368497372541	-0.5348053047789898	-0.771492013949175	-0.4636802344838796	-0.25266819872039764	0.06641145085192793	-0.17880598480785223	-0.0996114245336985	-0.14708315461067364	-0.4689404679590937	-0.7974920742974548	-0.5566798316107815	-0.3641259181107836	-0.2122209337583712	-0.20639541458838936	-0.8749907516316064	-0.7443167964039772	0.24659534165479977	0.3088779928815909	-0.381774762710269	-0.9851027703936734	1.3077252885302557	0.3905505621873875	-0.5092346499521568	-1.8630245774758631	-0.0759238733844608	-0.46938227899901513	-0.8032055896043906	-1.0082993666979525	-0.30661302065136986	-0.03103276495729883	-0.5846013483883825	-0.2343126630273024	0.9804406190662887	-0.49617312631105326	-0.7298032249193975	-1.2458905554849886	0.6536894182493358	-0.8171252761286585	0.3154749704620947	-0.7389477345748102	-0.5663803423979492	-0.6531398362227955	-0.38105194082088245	-0.7419483359630787	-0.9921734701322448
-0.7104639037766807	-0.5950382105364114	-0.6123990537074371	-0.6208194727596452	-0.09081031687707079	-0.6098169265877214	-0.8407118774369893	-0.4298315530614711	-0.2262096749229364	-0.006459889873495351	-0.1979934971374257	-0.1268463962877487	-0.15092649955498785	-0.5318762597491736	-0.75099568744329	-0.6564843407435864	-0.43484245125348353	-0.1721965468612015	-0.12481929765230655	-0.8906565504011535	-0.8074096922805307	0.23779907872039052	0.23200374873944174	-0.3380904102406377	-1.0121867306780088	1.3179479342724272	0.4266775679418574	-0.4874158394533243	-1.9132642246291482	-0.01707941648065297	-0.36701866299054925	-0.7140793609311354	-1.0895426684246525	-0.3778603895043231	0.014096497897706789	-0.6381897788028469	-0.22993216166381486	0.9804229210617181	-0.5183041063783833	-0.7535944093480513	-1.244056984739271	0.6514406070900727	-0.8773061618580267	0.36864001713568045	-0.7753410851233525	-0.6211170468623924	-0.624410737512868	-0.41596272484256913	-0.8348904140892989	-0.9908294904783622
-0.697216199565359	-0.5595265000257068	-0.6561307587795234	-0.5709870722515646	-0.08817427507638757	-0.6642517041061732	-0.9058776194363668	-0.41635073260056304	-0.19411357672720383	-0.09818974801218262	-0.2301039763809881	-0.16466241361697126	-0.14585836298603788	-0.6056995396000102	-0.6767226054939888	-0.7544759175181728	-0.49406722894544436	-0.15278601148184992	-0.022419468848741686	-0.8928543185775487	-0.8914277571530553	0.21979668297629534	0.1648575702592838	-0.28264226092533845	-1.024953902718487	1.312497251174339	0.4208407896237138	-0.4981299310357036	-1.8962956245852438	-0.013822142464205813	-0.2511421288645248	-0.6238317772522219	-1.162006994132644	-0.42125658243243586	0.05144868250867183	-0.6934830803780795	-0.19247374719404167	0.9362438559413822	-0.5030845590299619	-0.7909166658765059	-1.2617034224525918	0.6359907236488407	-0.9292014992492591	0.3763487543887905	-0.8399302403612223	-0.6596120110947441	-0.5769179924095068	-0.48558331471826566	-0.9057642305180199	-0.9829269582278007
-0.6875672843988989	-0.5494150887258604	-0.7054225979170212	-0.5228735433380478	-0.030186825688747133	-0.7216462778582378	-0.9325924054861237	-0.40917983711978323	-0.17759157642555043	-0.2010668901310923	-0.27760806342340527	-0.18371212828662445	-0.13097861720018428	-0.654810286740959	-0.6192602154380658	-0.8859243644051711	-0.5454834647996059	-0.13461804807576694	0.09882337759150535	-0.9276906784237637	-0.9818564668019418	0.19684624701566616	0.09674468907296244	-0.2540194791676511	-1.0120986801336425	1.2693775828789717	0.36981661111324343	-0.5279687995754416	-1.9131739401595442	-0.03974578484294853	-0.14451856019582265	-0.5117926497174146	-1.1922442211345863	-0.4630073153119299	0.10669068113646558	-0.7445796025482994	-0.16315797573069055	0.8325192635613543	-0.3749715925677325	-0.8619969549990134	-1.2426808041486992	0.6054532977827621	-0.9633296547433392	0.36352421264230506	-0.9306250818836649	-0.6905968360994488	-0.5195222713244347	-0.4846037865979559	-0.9337918930380363	-0.9761913085338726
-0.6918556360186388	-0.5427242583824374	-0.7558999563072559	-0.4604639880787433	0.03870521810656212	-0.7562907429422343	-0.9456271878732349	-0.38890096722683726	-0.16787936209510237	-0.28055294157378147	-0.3296228210504082	-0.19272573710529514	-0.09025610607465684	-0.7259998096939639	-0.571574065392497	-0.9929948725985618	-0.6158575193646586	-0.13440384282690546	0.22338923494058074	-0.8322932451410573	-1.0664722458127733	0.14403451358627092	0.05442572890760291	-0.22536949083803912	-0.9991935874235983	1.1964569730055274	0.2941461547218568	-0.5830077994155912	-1.96559261518732	-0.06164434211569887	-0.04109337002181472	-0.3848817305390315	-1.1823512843475854	-0.49492208172799723	0.14989035341069595	-0.7822356060436795	-0.14129858686053137	0.7062787182763918	-0.28322988057382104	-0.9194986380135489	-1.1901361345000003	0.5905797381185629	-1.018540613588613	0.3116016820356442	-1.0029466708270802	-0.7408371629188639	-0.4390656289255982	-0.4457646310180555	-0.9321633367665134	-0.9665401553050652
-0.7038869320043479	-0.5470461117526864	-0.8005457345200109	-0.3864928672895326	0.1416524664424037	-0.7804303502228918	-0.9340102628313428	-0.36792391537327834	-0.16679353579090156	-0.3489071974393754	-0.3773632968974211	-0.20066531587139838	-0.06529319203017389	-0.7765318013418144	-0.5158947110930884	-1.069888335642116	-0.6985335791112438	-0.12428355246756048	0.35240480142907327	-0.7417929669878909	-1.1304063819969026	0.09697462073992454	0.012765180040511739	-0.22932740671471405	-0.9685143413449598	1.137798557768143	0.20694883476885645	-0.6440016825628417	-2.067294410014741	-0.003797015880180227	0.07057008334711386	-0.24999011289391632	-1.1576829994330295	-0.5048454022463327	0.18649385852448624	-0.8089971220024579	-0.13536483196633556	0.5619239402095263	-0.210171628317351	-0.9705323892032528	-1.074786536209198	0.5976793720566969	-1.056390420768831	0.15027217514197982	-1.0668200626930213	-0.7764446244121921	-0.35946410155169417	-0.5266129019715727	-0.931597407654184	-0.9488361927215397
-0.7157566686050076	-0.5817626662515111	-0.8443889909794453	-0.3272565791498162	0.28452356160757136	-0.7934033972503332	-0.9340833622603141	-0.35132189597135166	-0.18777523269281243	-0.38976946454381683	-0.421828559437906	-0.18972300645977597	-0.03609178446243913	-0.8047928549419584	-0.4828730359938077	-1.1158019267449841	-0.7495881190012994	-0.09163529154720808	0.46044320805931116	-0.6528860970391314	-1.1615383124354683	0.05920055762345668	0.0061429566626812985	-0.23085016260602412	-0.9407935660404728	1.0721951122413007	0.10990932250082423	-0.6925695807068365	-2.16123906081864	-0.08325069242522802	0.16138324056929204	-0.09848412186002509	-1.1126034947370003	-0.470317948634419	0.22116612489129936	-0.8209176894043371	-0.12829872724173622	0.4127533495286754	-0.16128165801994207	-1.0344414498496024	-0.8961158825823994	0.618339606814404	-1.098977247323509	0.10061756672548335	-1.1492684523271042	-0.8014214614147568	-0.30247423818341923	-0.5266317815229494	-0.921220182042718	-0.9498253396096601
-0.7406994863764444	-0.650500760616595	-0.8703859813463911	-0.29382500995762983	0.41848836682211354	-0.7855960791298892	-0.9651377196739304	-0.3199471903715866	-0.19758153381139645	-0.4126298672989363	-0.4782976745270176	-0.2023768338515782	-0.01872576478345389	-0.8362871864424732	-0.46056612546255205	-1.0950304659685404	-0.7838299476863053	-0.07032595370760981	0.5657904816948411	-0.551959295543144	-1.161569347191507	0.05338268244939093	0.011583757790960186	-0.23640892441971725	-0.8764350362233149	0.982415272241181	0.008428979171489326	-0.7370023105417839	-2.1840541902995865	-0.17611956432680703	0.2526350838947954	0.06621710724220647	-1.0283075728234403	-0.4008127600418258	0.2677020975995544	-0.8209718122983297	-0.12157716312389677	0.2827755305245025	-0.1356673217913245	-1.086049122520568	-0.7218247573828478	0.649569839953727	-1.15263360696359	0.0011162124488031167	-1.2003079209864504	-0.7754438071617414	-0.26938061903251637	-0.6320031648433597	-0.9344268208968198	-0.9544085784293307
-0.7644540075859927	-0.7127153252719547	-0.9004760003024057	-0.2599212337025864	0.5647271770920144	-0.7656585516351242	-0.9879752939059221	-0.2731396970733292	-0.22278127847001747	-0.3902564604674408	-0.5167249072398998	-0.21927847457987198	-0.005929419965718251	-0.8574420924268267	-0.4345241952061957	-1.1101612449463976	-0.8333797073904264	-0.052205142685756954	0.6678110707127399	-0.4487690345694587	-1.1239781173649916	0.051415307048063096	0.07326868566251657	-0.2360234719541015	-0.8160402605205951	0.8937797270338921	-0.09938815461850874	-0.7978450025389148	-2.238815381295459	-0.2313966977837229	0.30227160790720975	0.1905603015932049	-0.9475705516161096	-0.33181442020025986	0.31129835986609666	-0.8212424267682931	-0.1163546528740647	0.15762040590064025	-0.113524091275548	-1.1310677549806665	-0.5154969783665724	0.6903697430839572	-1.1972842744773853	-0.10773168145084262	-1.2004269914849643	-0.7419479939825447	-0.2569769204444289	-0.6218657006770035	-0.9359680252199697	-0.9678935006708211
-0.8119020311585354	-0.7901807766943859	-0.9306238168781424	-0.20027761787287585	0.658476541966998	-0.7117188824721211	-0.9991610907366978	-0.24794750728968787	-0.2528764228410573	-0.3881061230848978	-0.5174518201816303	-0.2611550088789544	0.0182492315662617	-0.8639580945827479	-0.4252262970044408	-1.0852652823621332	-0.8601934413719112	-0.04958521280932205	0.7451392499005871	-0.358316579683641	-1.0835550932415852	0.05609010068107945	0.14942224054359662	-0.279543991507837	-0.7368466658377899	0.8222809435361838	-0.18276751621758636	-0.8443248364522742	-2.292029535704068	-0.289955967711414	0.32911493634860883	0.2874427610524049	-0.8626842132602726	-0.2632727743661033	0.35802448974988615	-0.7980191950042836	-0.10823014358378787	0.04368184848014999	-0.06820876695809865	-1.156908275170281	-0.2647398435270092	0.7175528192563021	-1.2236752658700607	-0.16374999855762848	-1.1912750944631783	-0.6781833709344702	-0.2538588267283061	-0.626321037323337	-0.927800850366135	-1.0062314675118647
-0.8601267634635009	-0.8578431279847871	-0.9302985052336921	-0.17663018682309148	0.7271607171213494	-0.6372615721047337	-1.0380859708789163	-0.22424019015941193	-0.27170572629475476	-0.3725383598282762	-0.5329578226574586	-0.27408496120230624	-0.0710905551458372	-0.8430165999235631	-0.4277032846687698	-1.0115490419148874	-0.8523233955983065	-0.07031183976006831	0.7080018971666037	-0.2661469541817613	-1.0319646446092396	0.06725450067264258	0.22316399610904342	-0.30314342804122474	-0.6592854783798207	0.7284896797020851	-0.24296180208264118	-0.8867282316866124	-2.2674038365894456	-0.35746455119937964	0.3411339088129476	0.3403591413169279	-0.7592185432115728	-0.2232684968393986	0.37213938510223227	-0.7448344311741808	-0.10248457636603278	-0.08340467945824978	-0.016545225378964818	-1.1571141180926203	-0.02226338120226279	0.7136390206582265	-1.2384625558671931	-0.2635106629801386	-1.1970045523907236	-0.5882344321711442	-0.23586731152581808	-0.5545651820608357	-0.9127800323502185	-1.0203433815918848
-0.8634102057864699	-0.9093557101033438	-0.9304303800259535	-0.14461106024243378	0.7904275437468811	-0.5642594659354303	-1.0819585281609887	-0.23049464645182285	-0.29710287520063294	-0.3539420266124743	-0.5494892502532316	-0.2786472258137775	-0.04961793515284382	-0.8272033986729903	-0.43705910797180636	-0.955610614331982	-0.8401715852883038	-0.08699602337557401	0.7146467886123204	-0.20163284099805723	-0.9785632416470728	0.10244410652000488	0.3260902585010756	-0.33878122602099037	-0.5914999071581166	0.6293063072748325	-0.2835752733339868	-0.893014410342581	-2.2160051320561123	-0.39278620131415376	0.36675394732221855	0.40202945206411167	-0.642651893096464	-0.22018457331353428	0.3658196978221467	-0.6853669013997659	-0.09423695929170318	-0.20299879109601218	-2.6563748491947868e-05	-1.1599066377378504	0.25461287809250754	0.7026757439936252	-1.239884148526332	-0.3586356441431075	-1.2040234566924173	-0.4790717351521468	-0.1925924105522675	-0.5865569024652814	-0.8809444289105832	-1.0581509298552418
-0.863092543986388	-0.9525078015541644	-0.9003417073272324	-0.16331977537264514	0.8429593530139465	-0.5090139122688233	-1.1270513706474383	-0.2551196086115052	-0.34693815905593606	-0.3440999063496539	-0.5498827053033603	-0.2626244159808698	-0.015136792210846396	-0.8017961061432036	-0.48173889928855546	-0.9008338052032803	-0.8290001106618206	-0.08035702213490792	0.6590498969220936	-0.1666343550202261	-0.9125697560685211	0.13662270000835153	0.4125831945695513	-0.36719975545512307	-0.5327126579266123	0.5316117035146698	-0.31619376742274174	-0.8865330686083706	-2.2258583398469214	-0.42580295566297915	0.345618158674521	0.4482744584237592	-0.533145054089559	-0.2221141217642193	0.34087181806681877	-0.6227467130502794	-0.08879503107651363	-0.2971209226991515	-0.015822448920622973	-1.162781411884176	0.5385889459945863	0.6546775123573438	-1.2506259363452514	-0.43824217703937424	-1.1788417217328218	-0.34902697694899903	-0.13252284541405346	-0.5685408946439268	-0.8511773939504967	-1.1059281294082401
-0.8666661978966259	-0.9675591225653237	-0.8445894842519381	-0.16025771411671846	0.854111627161938	-0.4491201237050294	-1.1908384302587327	-0.28683419256605147	-0.3840862673933112	-0.3292803539077397	-0.55611609429978	-0.2643961446004579	0.03411470963836806	-0.7891932790700398	-0.5030785525730131	-0.8176774599843062	-0.8322603294123777	-0.09706435080908286	0.5156195448694878	-0.05027298813527851	-0.8221700461097032	0.15957769007870612	0.495271597776174	-0.3858910764356583	-0.5126425671227827	0.4374724792286373	-0.2820380137944714	-0.8428879181709588	-2.25714068850422	-0.46024213489883625	0.3111340939611506	0.48237393413203966	-0.45509426396131225	-0.21904571672375436	0.2799187175289598	-0.5341998543818514	-0.07992361416678752	-0.36918535584393464	-0.13477918607690648	-1.1545621618626538	0.792857771004161	0.5952999915699898	-1.2290806285330365	-0.47224293869685835	-1.0967565529684076	-0.2042123193914717	-0.078151026624343	-0.5282164052018572	-0.8266675059045738	-1.150148529591513
-0.860696934148916	-0.9505451261199725	-0.7993628595198068	-0.1570154726187673	0.8516193307810982	-0.38606878256101185	-1.236321438118392	-0.330038994597085	-0.4180958425066363	-0.31663134493299283	-0.578147050910834	-0.27466008695751276	0.09119159249277264	-0.7550145028062978	-0.5046914908098913	-0.7537320433125239	-0.8272784056524951	-0.09415034254014315	0.32531945072192575	-0.06034977098996193	-0.7088743367705946	0.19706029017275495	0.5914219558473448	-0.40291220751858575	-0.4952020953629163	0.3481619325835299	-0.21143225344709818	-0.7770917583530772	-2.158994149682546	-0.4876259345952965	0.24966272243578147	0.5000950520378015	-0.39862992509760076	-0.24111725802999776	0.21255837088154367	-0.43897716225148925	-0.05137651078226012	-0.4247814848699962	-0.2433035764834684	-1.1425918585876589	1.012974483243249	0.5299314456683089	-1.2002612452965988	-0.4772305373913718	-1.0018778958195953	-0.025088034323458696	-0.007621444595817361	-0.4963617337169041	-0.8096252801684697	-1.2036689113797459
-0.8444168082354084	-0.9194413093054195	-0.7574132282483281	-0.17257877223823043	0.8349032275707465	-0.3081986848875985	-1.3101665717909126	-0.4111971609415906	-0.4435316384132487	-0.2850492346653743	-0.5984469316111294	-0.30375610016394666	0.1691927633231184	-0.7227211096439436	-0.5443600712812395	-0.7216517872075886	-0.8350380533624977	-0.0883080305248506	0.19388369574073802	-0.08426744826399382	-0.6068468182319171	0.24137633190961041	0.6741159361849649	-0.38786612987171043	-0.4714837952680931	0.25768152290931023	-0.15042205128943467	-0.7307498637758829	-2.0491887136779896	-0.5141307734063919	0.18434025677877544	0.4772015401708346	-0.34516133524778675	-0.2484249628641125	0.15218769107525104	-0.3516385971914468	-0.008249496645481852	-0.4671373327884741	-0.3471309444145031	-1.1290080857396683	1.164050758144454	0.45740347721705793	-1.1622464944201767	-0.3797976575899312	-0.8769602986193776	0.1440949090611693	0.0797757939869794	-0.43889394668436366	-0.7642220141306606	-1.2528595245687455
-0.8465575941093586	-0.8791763487904287	-0.7346442072556927	-0.16764353846619182	0.7862537602455454	-0.2623401549505317	-1.3670503748018519	-0.4992604554022491	-0.4642078052527515	-0.24380627321294074	-0.5998317081331979	-0.3509431390656469	0.2697236791840867	-0.6997319793412667	-0.5386847905247173	-0.7405340477216111	-0.8523808109881543	-0.08358630240889839	0.07920288448305021	-0.09667233083685758	-0.5172347233204562	0.28685139457155373	0.7550140803415196	-0.3677057789513124	-0.4623285082596603	0.1735669067535277	-0.07271963240051507	-0.6888199197128357	-1.9301693815322498	-0.5018302935021489	0.11490355976872821	0.39381391808905364	-0.2957739477808413	-0.25325021063065817	0.08742423629957034	-0.24355562891225802	0.02687893678536164	-0.4945625954085034	-0.4286755531455871	-1.1136820881574203	1.229440802160585	0.38015253189742626	-1.1056460748046346	-0.4258948221940721	-0.7006932920287857	0.27121504771540933	0.15858563650790644	-0.36199314057120724	-0.6881911105860846	-1.30868832019106
-0.8776097378589421	-0.8330025688941038	-0.7302117186200526	-0.17953830372937757	0.7452057816868294	-0.23994914333794828	-1.409775067366454	-0.5986556892448356	-0.4899957778514038	-0.18662744635355796	-0.5766909093475704	-0.3870040312453594	0.3652451152291176	-0.672750751531677	-0.526733371016632	-0.7646929427587915	-0.8585210259199021	-0.07528805006521358	-0.0718455018697549	-0.13140095694893575	-0.42775261824781197	0.31609333311767956	0.8290315940507117	-0.34523864808069404	-0.4709843940337023	0.1363523388465156	0.01647746759444449	-0.6499544576268139	-1.7825079114349216	-0.4568655211016142	0.03794355266858632	0.2674367256813168	-0.2693260166077437	-0.25348123582458515	0.007291817110659615	-0.14661881962673712	0.0512220403102152	-0.5059433757945344	-0.5067390291063827	-1.101344533001906	1.275186422587128	0.3040656996703602	-1.0441127286618799	-0.44076623988714003	-0.5193453484434541	0.34382601514696154	0.2503159189049935	-0.23991062327788373	-0.5684831641877113	-1.3459397580262047
-0.9184093529607477	-0.8034697050299817	-0.7442237169356861	-0.23158562864119459	0.6998843399276051	-0.2175838793278177	-1.4666977963891052	-0.6975125874147172	-0.4915618263821524	-0.17121869619767438	-0.5666955932533453	-0.4063046427961933	0.45815379121402716	-0.6464870310059034	-0.5255178633357698	-0.7816901049515248	-0.8736230162689435	-0.07575641982599227	-0.20348098792077315	-0.19319965450197668	-0.36000654403145155	0.3449982675441334	0.8681263528185275	-0.3031746640595082	-0.48870650009046895	0.1477011491776099	0.11022858708850296	-0.6097592964814735	-1.6119629884742437	-0.41433960922093727	-0.03160911508143817	0.12701419516063428	-0.25650834393869004	-0.24011756721250715	-0.09533934806183648	-0.05578707278358626	0.07309271238153145	-0.5208124998006295	-0.555329713536941	-1.081415590071925	1.2727050986871922	0.21892306076314078	-0.9945069344067432	-0.473858508640411	-0.34662364919134797	0.41132460983271474	0.3562280908385564	-0.12553516631818334	-0.43901967785299245	-1.3971693505472453
-0.8706238075245156	-0.7580275069047311	-0.7600521465540967	-0.30274122421992	0.6747556347889027	-0.21022569560600127	-1.547864414973867	-0.7848480362252446	-0.4836545835470913	-0.13810678033474	-0.5659362607943758	-0.41368857490594413	0.5346808188729795	-0.6218588931637933	-0.49730604039648235	-0.7933934557426118	-0.8760184648334881	-0.06086112233328782	-0.334811273548156	-0.23756650834123919	-0.31721088737057634	0.35309092052598434	0.9207850040118934	-0.2300961251246659	-0.5020269237352718	0.19279468531387128	0.1854140049767044	-0.581846157451426	-1.4285708295010324	-0.35299018691870515	-0.09435560259175073	-0.027718747073454574	-0.2594445411499471	-0.23099194690332112	-0.21875238508756434	0.0545665764106521	0.08147794421283014	-0.5331764235620293	-0.6161503563400595	-1.0584581108126658	1.2282101655234554	0.14155551944814576	-0.948769430094228	-0.5633608534697245	-0.1958964826431237	0.42734837877130394	0.48535761338213435	-0.05228440680457588	-0.3379875547847986	-1.4587018008435446
-0.8548539083075996	-0.7264495122940943	-0.7972477115043927	-0.3459883544538598	0.6451000125804539	-0.2200328261823587	-1.618617420169495	-0.8408622464276023	-0.5268472822538437	-0.12302542731812989	-0.5442353938133923	-0.42045495017028856	0.703230153804649	-0.6162515480543513	-0.46546746250472804	-0.8089387871460806	-0.9114869549424487	-0.0437353673043453	-0.4227453370131409	-0.3177261873736889	-0.2582112723089051	0.3904482826025875	0.9816299539871647	-0.17052310341496732	-0.5010582929215401	0.24338725175864312	0.18576045739696423	-0.5559801224997905	-1.2746480094306443	-0.27035382372019445	-0.14019868542677444	-0.17608039236233808	-0.24596394692321585	-0.19600977663939553	-0.3200620712015224	0.13309370881663413	0.07748308654603149	-0.5416156047974268	-0.6896266714982289	-1.0461096021683125	1.125228500819263	0.07511445820035717	-0.9063105468788727	-0.5829784519837363	-0.06887328117144009	0.41464682135896913	0.6577386440426132	0.03257692058792254	-0.25931431055851173	-1.5208367856989582
-0.8060484882477319	-0.6933584029521053	-0.8471533423633323	-0.4033579329432884	0.6060951639532568	-0.2540741359125023	-1.6879192998587313	-0.8631596942170345	-0.5783623830887268	-0.13314721150582143	-0.5271882011706341	-0.44196428444901725	0.7731153059360437	-0.5940764631575076	-0.4387370970168697	-0.8115940249148272	-0.9544343597709425	-0.05444585665975876	-0.6334246242630189	-0.3900239314661894	-0.23161957404882597	0.43419050651405566	1.0079382104223031	-0.1369600017695774	-0.5246686991779042	0.2918815957587907	0.23400038293676317	-0.49472963604596265	-1.1208774528981826	-0.23124723055829172	-0.20359922337083333	-0.3526363471971551	-0.2504400613247554	-0.13016859756285187	-0.4106745406033734	0.20033576680103377	0.0718702984276067	-0.5502652731614633	-0.7462241792799597	-1.0061223411382854	0.9687638585160216	0.023654770647135316	-0.8707691724906322	-0.5550805654715304	0.07052051852763155	0.37859724827976293	0.8505863735216691	0.14210992698053979	-0.20680456857826476	-1.588790048770266
-0.7588470866474128	-0.6531297705747177	-0.8933391881175133	-0.434600596338116	0.5408973470577756	-0.3000445394555563	-1.7389259540431738	-0.863006552405294	-0.6312412619449113	-0.1527242719304121	-0.5193845707515771	-0.48565539354463977	0.8188121511028637	-0.5675478086325756	-0.3862507489948549	-0.8001018984548853	-0.9975993240627966	-0.08375271991897806	-0.7797170498068674	-0.4358388843513762	-0.22054703449072557	0.5270078168253137	1.0846243813136058	-0.10671229110477551	-0.5387759995864163	0.3245457149233174	0.307929754160121	-0.4388807696666267	-0.9511607069370591	-0.21701625420033532	-0.23240973940448822	-0.5443818718041873	-0.26284970780161687	-0.05449320410994235	-0.4805215580077782	0.27120180356235746	0.04988195868708137	-0.5623731477551048	-0.7863733892169564	-0.9540163880599305	0.830459832170957	-0.00021225241755468588	-0.8105286967128125	-0.5231017072606312	0.18144373546388187	0.32800652232437766	1.0523911348127748	0.2542506625016533	-0.17545088769635345	-1.6594354644339737
-0.7579872169991854	-0.644718372714156	-0.9249484457285286	-0.48200301501073006	0.498249630887946	-0.35130249469131175	-1.7948820958796432	-0.8437934048211384	-0.6548204169032128	-0.17958840785918417	-0.5073234577569175	-0.5227083430615209	0.8558432846204562	-0.5429233311050694	-0.3315666950468332	-0.7569055869803798	-1.0336529522235547	-0.10560301677688733	-0.8637274227144311	-0.4839285956180851	-0.21348255736002505	0.651134631497982	1.1555964716577722	-0.059541530454455295	-0.5196906174678613	0.3493083193229653	0.3134258853801723	-0.40046345983434606	-0.7222117366380372	-0.21060759097293244	-0.2429608922961199	-0.7495533116180327	-0.24737774640454538	0.0180479558886315	-0.5334915595263696	0.3101899067861319	0.030569349506655075	-0.5839519939283642	-0.7979293549454508	-0.8920277013436786	0.7065856514012221	-0.03609657544496353	-0.7479046189969293	-0.5196950186222633	0.23172206885965174	0.2662849894496288	1.240823337408069	0.3709730733022142	-0.15667368034949888	-1.7342417678832631
-0.7041986903550472	-0.6608260777266705	-0.9315382481740533	-0.5403436948045763	0.4586831722483368	-0.41500681908649845	-1.878851387307692	-0.8202066717945952	-0.6539788688111996	-0.22862037567153598	-0.4753333938631002	-0.5668299893604196	0.8477937918520825	-0.5240119411089038	-0.2765068175250198	-0.709068544406642	-1.054339969577256	-0.1252134619276871	-0.9207973585974768	-0.5340802254500944	-0.24563176640021359	0.794825901550522	1.1979095448515238	-0.002784123432812191	-0.5083989359086338	0.36746362659057663	0.3015492703385652	-0.3527280165487784	-0.6028561558460437	-0.23489967134882467	-0.2290564166700698	-0.9901124788818138	-0.23821345141353448	0.08020149229765156	-0.5860311836455121	0.32974879311478095	-0.012876616548544759	-0.6271920301684988	-0.808628443221221	-0.8287601431380331	0.5810408996780365	-0.06359945389211973	-0.7621396299829224	-0.5055580787054821	0.24834214350313336	0.16799947124300768	1.3862062453669814	0.46352205902396504	-0.13777615498652115	-1.7971720932481372
-0.6529120720170585	-0.6588194261259066	-0.9385982246290089	-0.5564173382452656	0.3982885189059797	-0.5036433505244768	-1.9209344796211056	-0.7494370478614181	-0.6530352557488791	-0.2998708369999314	-0.4516100963488981	-0.6022516479421236	0.7990189396055658	-0.5000236712108383	-0.20022842373611166	-0.6700822089382865	-1.0722609818519655	-0.14353164130278112	-1.0754025054724567	-0.55841753875685	-0.2759987664174039	0.9597848640201946	1.2700162715129881	0.028479382546562355	-0.5379898469424281	0.3693810118731408	0.30438543874535734	-0.29909913018444556	-0.48061025196633017	-0.2757902187336363	-0.24984374634452924	-1.2212630533820055	-0.2155296666383424	0.12975527005327697	-0.6173656456266415	0.35706349015257577	-0.05377116874210793	-0.685116569235381	-0.7987873222957234	-0.7740495330815226	0.46773693698569846	-0.09846415961184116	-0.6882149811637179	-0.49504125667474586	0.2639429255320397	0.06915339667215219	1.507087460963429	0.5732749468834997	-0.11722010419952063	-1.8960921247730913
-0.6029116747410997	-0.6535731172540193	-0.9244505083375574	-0.5711371001602303	0.36362247230649253	-0.5865352419939356	-1.9435658817794348	-0.6174471349247814	-0.6562169848243046	-0.3740450309209063	-0.46290366674710565	-0.6193031811086227	0.7521359969602333	-0.48845844700389485	-0.16171903487493508	-0.6030951336971688	-1.0839716026598478	-0.18699536122698274	-1.1808904538958442	-0.5903842397969424	-0.3117490246910447	1.1006867418659907	1.3352463956550324	0.04899332519392703	-0.5453360415140509	0.38782361314114583	0.3225814154940727	-0.2180965138535398	-0.34202041896753843	-0.3235992559093085	-0.2968683271371447	-1.4073732001194574	-0.19071893664761613	0.16267623503877626	-0.6446722778396199	0.36006054540741833	-0.0860554295384365	-0.7425667410303921	-0.7787009464336998	-0.705626064344398	0.3810592616333344	-0.08723896617322231	-0.6731684939296929	-0.456481037949627	0.24962028599881153	0.005317727320393423	1.643174033382189	0.7219866795543058	-0.0650989622300262	-1.942329154294161
-0.508261869233964	-0.6389649039212564	-0.9091969051823245	-0.528369113427036	0.32807176837684743	-0.6512621452670098	-1.947320431397502	-0.5049749167846882	-0.6450058587950158	-0.45421311093011363	-0.4777633840416099	-0.612309199941957	0.7180773998871608	-0.4670916259282375	-0.11286128069749132	-0.533187673776271	-1.0862902109696346	-0.21262132058211725	-1.2000969906704455	-0.5995631539454159	-0.3546764518734605	1.2695189746570272	1.3998884423174938	0.08470577725738974	-0.5475518478609377	0.4124207213205021	0.3490209497202032	-0.11313040140626851	-0.24686424818638933	-0.36804542676250473	-0.33448548081309626	-1.5378846438351528	-0.1882489863083963	0.18074275562126768	-0.6251378411783095	0.37588202039381735	-0.054869870454775246	-0.7618223978131458	-0.6783477577265931	-0.5891861792544872	0.35892431444496997	0.0047285274951514135	-0.5521997218793763	-0.35558293621913845	0.24427998531031125	-0.0013402675296354028	1.8280479464063617	0.8667785898977108	0.002362529323979645	-1.959640161407456
-0.39122315753217574	-0.5901697620957777	-0.8523645265383086	-0.46548097181059156	0.2641782664230713	-0.6997550211960258	-1.8988211102581807	-0.407263905235758	-0.6127645019222728	-0.4845488864707672	-0.4819328707847064	-0.5727967691782506	0.7100720807229075	-0.42093184796707306	-0.026715851600584796	-0.43067067915880164	-1.0600330074228648	-0.21118410320368622	-1.195014273244969	-0.5369827299068686	-0.39118578975381363	1.4799211210205658	1.5045039557204245	0.11624665907911994	-0.5416992709009201	0.4304421440054055	0.3950771023090916	0.03321639753338649	-0.14569903592291075	-0.4317494697393416	-0.34460170043395444	-1.6158667222730188	-0.15768426403261943	0.20419293914652442	-0.573178721797524	0.4149540141032803	0.03412492797412159	-0.730530057122874	-0.5400263094711286	-0.44950522287917877	0.3848273639222951	0.14781479175748163	-0.4659785302450833	-0.18388536875838796	0.26837601178439724	0.024486719207578528	2.0531489883334872	0.9766229070312098	0.09876911117492665	-1.9038545757740142
-0.37984449862422953	-0.5472106399758834	-0.8785245918453164	-0.3417792127928486	0.20364776910043939	-0.7755883167846513	-1.7983978842049395	-0.2786456444235935	-0.5874556727798372	-0.48053958930279783	-0.4839862472207441	-0.5307334227804139	0.7160801736549501	-0.3673161589946064	0.03626275504484925	-0.3353618205948306	-1.0435445972421842	-0.21529947616496936	-1.1704156842858868	-0.46208255922194647	-0.4184025076498489	1.6537628745094282	1.5995041854437495	0.17840883434432003	-0.5096707315123099	0.4353919221108978	0.46733009085377286	0.24046753952282093	-0.030147115434115034	-0.49189437925424173	-0.3134376501409197	-1.6412929061572765	-0.1113387564242396	0.24320816352718175	-0.4915916105168135	0.4485253176866246	0.17196051330857715	-0.7624640631974079	-0.3966016775196689	-0.3155033404626685	0.4480024035254214	0.32473986322923387	-0.303733289542118	0.045943424464527	0.3201638597495989	0.11890057372168186	2.26321111802486	1.084005995605325	0.18026422756873156	-1.8150576229277604
-0.2816614538575276	-0.5378080814610187	-0.8828084841570678	-0.34388950562746906	0.12950582651485992	-0.8134526534866557	-1.7149452676881651	-0.29066988126187193	-0.5063711769109827	-0.559183427711006	-0.4998798102890213	-0.4821503318300186	0.7411043996964094	-0.3046757610146896	0.10796805403217731	-0.2348475987348632	-1.0330036423071574	-0.18236400321951746	-1.0901578636241198	-0.3750184616573405	-0.4567411154537508	1.7921508837868607	1.695994748505743	0.2544316803625452	-0.47474185126703394	0.41141654046249104	0.6205656101656748	0.46728739423709653	0.08386140424740858	-0.5545495191578944	-0.2849797566197634	-1.604910232525798	-0.05015068674292811	0.256483476891745	-0.4021149336487884	0.5324178329837441	0.356446695312568	-0.6544805354804838	-0.2744904280904672	-0.1382554927525065	0.5333343280602995	0.5323082972678447	-0.19361139021903906	0.2989999655358107	0.3977107000255396	0.2533460900873309	2.3424993098876765	1.1933744055569435	0.35230431735572154	-1.731243228798339
-0.23830526483902048	-0.53926957199683	-0.8555957980531496	-0.34645974836562504	0.17925329003857032	-0.770311124265336	-1.5812441489592524	-0.24123411272183456	-0.4970572926275021	-0.6147724164048126	-0.5368713215241738	-0.4642672876578563	0.7522320443759688	-0.26014921114884637	0.10145010096891496	-0.14189812543552244	-1.004713125526081	-0.12012809771055877	-0.9552929049422583	-0.294549770743561	-0.4750071044483842	1.9193221208108895	1.8084464408002057	0.2732891769603471	-0.4697150362997542	0.3950486853494341	0.6461627333249007	0.6480263548735677	0.21422954302475503	-0.5795000158242878	-0.2187918035814922	-1.5344132647788737	-0.0022393432541875286	0.2638605143138531	-0.3354058186718646	0.538999627917366	0.5001394306647923	-0.5938203756481526	-0.15328215878029627	0.07454723506144191	0.650527579023189	0.6768990009614617	-0.048456945415556715	0.5693550110322769	0.3752050354255986	0.37550049309897676	2.447223477623188	1.2879265235537236	0.5388794135806491	-1.6095472972817588
-0.16998790278629233	-0.5334518119604089	-0.8118340536626649	-0.28443175290455913	0.23264331720339104	-0.7991604654936252	-1.384730433533178	-0.1742570228454336	-0.43118667543833666	-0.5302792386238868	-0.6209622863336576	-0.4322345126209761	0.7383871195784504	-0.29773051740404366	0.13771627132450617	-0.12899985355566942	-1.074578931112553	-0.1262204671244166	-0.9391943173372261	-0.257291057300056	-0.4542763961811513	1.9630484053383193	1.7513778281911907	0.36507996500797457	-0.45193451791881045	0.40432739829581327	0.6607530168033401	0.7837625769684853	0.25277222711067476	-0.5603021060904972	-0.21198715835810428	-1.4288187900812481	-0.021173143123449013	0.22678142122526795	-0.25469563482090746	0.6342670120274426	0.7216899210409995	-0.5005754556794301	-0.032816000710979724	0.2906820968481588	0.7479903679822628	0.8735844077300448	0.11540867723236266	0.8492118755145397	0.4535098610701268	0.5118139823232847	2.5424665038664207	1.337065602433276	0.8041081323681413	-1.4784777781791745
-0.05876557699037328	-0.4871028444005111	-0.7724646641998298	-0.2193397740421276	0.17891595934929708	-0.7684153135369527	-1.2495116529755275	-0.1552100401562214	-0.40408444745400757	-0.3768299857815521	-0.6760580769899074	-0.3463128440415676	0.7202585138331372	-0.2561153411042138	0.06805037263916631	-0.1504291118668288	-1.0444962642855466	-0.1048023702003067	-0.7571450905682723	-0.18785666564875333	-0.435973012849324	2.046611764687776	1.8506228742845283	0.4234222875973119	-0.48338038230509134	0.4315826732943481	0.7390195007418273	1.0381498188396268	0.2850767423711354	-0.5989178851540167	-0.20843711737784365	-1.3826313827634849	0.05353257620984113	0.18516885292545696	-0.18602639698431986	0.653811916608477	0.8902917736446913	-0.34017771411320347	0.08583983753008081	0.47570057687751144	0.8811968176111357	1.1057443593675313	0.2198942966125541	1.0811591137730783	0.5342557436325901	0.6975514341828515	2.603357084350659	1.4072761604786055	0.9791405049640598	-1.3431483927450694
-0.01104907049299303	-0.3996390291064328	-0.7920069858722057	-0.2136647092763217	0.11975967431840022	-0.7097681790579562	-0.9744074967351783	-0.10417752103137537	-0.4443403601460366	-0.2970026564979783	-0.734846661176032	-0.3655057636406448	0.7028824283656722	-0.29990535433136845	-0.006290656373384107	-0.1649248334461182	-1.0835274767274075	-0.0782034788054016	-0.5207911002730109	-0.08994325552613984	-0.5022306398154179	2.02801505762453	1.827013019730152	0.4006533012168093	-0.4472267742380177	0.4905149010984509	0.9030351964289306	1.1622574236004957	0.38712845052129063	-0.5848840534339091	-0.2156686614220146	-1.2665081178968678	0.11251875220016214	0.12883124436701543	-0.03811810784643767	0.6727822164649563	1.1642366145365746	-0.14032908430600777	0.3173441039141423	0.6017750267487476	1.0128343647532252	1.3782673189938222	0.3815868298791948	1.316317759298458	0.6259618756959556	0.9003591228231163	2.7637114205653868	1.501206084455163	1.1533037953693737	-1.1507636865759479
0.06943260863093205	-0.348257658484877	-0.703101170262861	-0.18011982793907322	0.09052981814208867	-0.6589079723475673	-0.7814617350163757	-0.1323097152584023	-0.47464651456747775	-0.13611302546594434	-0.8038737078356748	-0.4061607437494784	0.6914729657472555	-0.32483781415452717	-0.0360692153854321	-0.17599874137056157	-1.139224188310644	-0.09806851960156407	-0.37249610780133535	0.038002115430588505	-0.5574569881859477	1.9665823944851493	1.7669581633128029	0.44556351122396826	-0.3749222132095149	0.6684228730349374	0.974073926398729	1.3251314632558333	0.500411058665992	-0.5231137244048749	-0.2316756987053714	-1.1027369025928648	0.17494390145453603	0.06500997137388403	0.08966353791174417	0.7490427271729383	1.3857260547350927	0.03333584844715717	0.5453532868392934	0.8114849439875872	1.1217654039303036	1.5744832293044335	0.4470997786171688	1.4818481161149601	0.6440731016912746	1.1035721146893185	2.836341352047232	1.5478350141767947	1.3374338036926041	-0.9909105890289054
0.07033687817157083	-0.3642941412276167	-0.6450109300874016	-0.168067418892706	0.08856691821234314	-0.5990663675047152	-0.5691889821683814	-0.22363280802891	-0.40452745103179044	0.050495827256303305	-0.8513055667198796	-0.4564757149912744	0.6823061221804433	-0.2696517431901187	-0.05053839999025622	-0.21167405917774884	-1.2103265654682853	-0.03316421574036874	-0.23042418022689376	0.08413028444038848	-0.6013431858233564	1.9399135279338158	1.7179203094989959	0.4845435631600454	-0.37845700362857626	0.7280068584256945	1.025849727898159	1.4922768938441218	0.5618906342607837	-0.4246486357834435	-0.24134219448010558	-1.005783385583945	0.24751226960457862	0.03334858177668174	0.15174995873412667	0.8375201281274091	1.605890323254863	0.1927590844412644	0.6693059792111489	0.9558621363684038	1.2986756126226766	1.8361178179510111	0.6474872851106936	1.708519107318726	0.7493805696751084	1.2956924240491907	3.003422624919333	1.5752922938020308	1.4920088843133663	-0.9004255730459526
0.07124943238487176	-0.28025922412146576	-0.6408443907699001	-0.20814033486292835	0.0841184077352389	-0.5710233471600381	-0.4047976452865794	-0.1673191633801633	-0.3398281039042759	0.15518141394907864	-0.8941749048435506	-0.5157586355090261	0.7735280182296427	-0.307973398376583	-0.13794232087096017	-0.24116632371136335	-1.2369141991969752	0.04570030255205512	-0.057731101344815725	0.10184996115995651	-0.6061734149025307	1.9574172486629913	1.7123038287443086	0.5117729373781336	-0.3687188002445735	0.7400764605814015	1.0074506927441242	1.6284558469961627	0.576840034342604	-0.356856357066621	-0.2372782515966388	-0.9221275767437325	0.188827966066913	0.05199802172443433	0.17062955836137822	0.8713831090069618	1.7910307294402277	0.3108390413758605	0.752871371346717	1.081559248882605	1.4302671612705664	1.965612778500401	0.6510613248467456	1.8483144977354073	0.844639425850976	1.3732155596497924	3.1368405993893984	1.540131207300453	1.6226407029575696	-0.7963040380034077
0.10785253832595143	-0.24539568406589138	-0.6725227139201717	-0.27880235692152533	0.10225710435960707	-0.5510237657567284	-0.30162447755707983	-0.11547043457397103	-0.383374973848611	0.25363453633415267	-0.9203054567709259	-0.5999440861404759	0.7288207100722888	-0.3485003588635163	-0.26465531881664556	-0.28576903697710104	-1.2732585168729533	0.05302142497768153	-0.029867150445814367	0.09292251331287152	-0.6264253739003824	1.8337071350301877	1.6526437092653095	0.49368312840167966	-0.37734016964523803	0.7742941987577672	1.015559730421542	1.692155720435205	0.5327041053586923	-0.3283526061774909	-0.23071875207389297	-0.8596098576535098	0.12758557428119385	0.09241241277253569	0.20755045908148317	0.8685306971863147	1.991118193684064	0.385658459152718	0.8663219242894276	1.1440205889757542	1.4566176935350552	2.140777003881529	0.6996959181553539	1.8615019458841104	0.9020553095930186	1.5106432317605019	3.1361919901122604	1.4687076083943231	1.7697227984962456	-0.7802738345602649
0.10131651036501896	-0.1756254881914294	-0.5246396523866197	-0.2706332388056183	0.09083411473593568	-0.4755610771125399	-0.14662517257098445	-0.1745837768263643	-0.41376807329834087	0.34735152818839893	-0.888098982073721	-0.692881502574615	0.7764412794906924	-0.3765142877145057	-0.3660578977850172	-0.345119254096212	-1.3402159871626775	0.1574927739149869	-0.005965859676844536	0.05744689827541623	-0.6934459470985311	1.7522227267703285	1.543388642554016	0.4319867134051017	-0.42446479492166567	0.8084491785359887	1.0249198533871497	1.6534638571119895	0.5075492904497764	-0.361077446062558	-0.24486642767755265	-0.8651780553722876	0.06897917331195544	0.09423233063281958	0.24569499959397084	0.8321815360687983	2.1699335596779656	0.5334938922455463	0.9563801587317918	1.1871221542193673	1.5209424596034624	2.2761345764515335	0.6747543281110953	1.7999221124457108	0.9273109888959692	1.6051790268189894	3.2107558264608658	1.4317656696188337	1.9416809168431726	-0.7936476454017987
0.0941786943651188	-0.16404546412879462	-0.4296827150566559	-0.24616819951473623	0.21312287152954656	-0.37195854675194456	-0.07743599726449693	-0.13221310327449154	-0.40537789951520464	0.5816322941517685	-0.9308133801669506	-0.7409517999637221	0.7528718857554372	-0.38713990274094817	-0.4580593247599839	-0.40925146291227466	-1.4048636364652687	0.09567589834762	0.03013954825436934	-0.005099445116014828	-0.6770952095646681	1.7673901892104271	1.4413723820363435	0.4876583564312177	-0.4106077985634501	0.8148498843188751	1.0097058174520679	1.6357100405437635	0.5460406099928538	-0.39814648796740537	-0.2666387860547038	-0.8156187439484333	-0.02381605669767079	0.07869907764267231	0.25336692483433587	0.7781249200700917	2.2495790573309877	0.5516326383537047	0.9837034543166432	1.1807412922973284	1.6090760462696783	2.311700714379431	0.7156396484646623	1.6712719462219379	0.9357991740020246	1.5934151572353077	3.318489350474862	1.3832654082638611	2.026471780431657	-0.6954213364124746
0.009353237342353726	-0.11195330481492441	-0.3682118450100368	-0.20003988469640088	0.1395841734648751	-0.30471001841315903	-0.014201822807930425	-0.1503958838090718	-0.41204107566564485	0.8044796374777107	-0.9319432213943664	-0.7396905819282862	0.6983215399480838	-0.43060367705066127	-0.46022342493278695	-0.49395039436804994	-1.463299307701109	0.07470062085481624	0.03217695889722829	-0.07656185862114537	-0.6972159068074715	1.7896165217247344	1.3333845634238348	0.4813388413922349	-0.35483824585809454	0.8042323255454177	0.9321403197717425	1.6248262052717277	0.43885337480438924	-0.44349004717211543	-0.3277516106233005	-0.9106761960286418	-0.1737402390391874	0.06446036669260047	0.25983724420422843	0.8604487734896576	2.419396110699293	0.6147615250692069	1.0671212699645378	1.1275432970486505	1.6192914862174521	2.4229260471356246	0.7208778474100209	1.6156515174656776	1.0153630640548519	1.6984791714032714	3.27309147026108	1.318843391914303	2.0235729038045447	-0.6094962513980524
-0.08481670206501257	-0.058064288894948766	-0.2874488539389565	-0.20174666627472493	0.16472412295988645	-0.250256025858057	-0.020036085127337046	-0.11747571204381577	-0.44928674730548385	0.872823233901561	-0.8552456116977888	-0.7579378416649127	0.7706354195943452	-0.3772414059998265	-0.5639765907194763	-0.46244499967557606	-1.3163207412528979	0.1961014456470543	0.12357874913858188	-0.027487918235881065	-0.6922027761742672	1.741638975768741	1.4015454699048533	0.3752867900279048	-0.34282920302839337	0.8834673600262253	0.9830189816164356	1.6510347092608153	0.5181025932993422	-0.468174076828004	-0.23451323028572357	-0.969294521796907	-0.17740010859793257	0.14763036260942455	0.23183584813095265	0.8705045410892618	2.452722052745299	0.6328854160541939	1.1498987708026192	1.1632783310434043	1.709844121899149	2.453548550484852	0.6840660755051831	1.552883381545302	0.893849788467769	1.7807277601403748	3.1849521463582637	1.2905948334816697	2.037337805243591	-0.507283554863921
-0.15447894264657214	-0.012444513097072068	-0.30140766239096256	-0.2579028138485158	0.2431090170331789	-0.1793109945938597	-0.01353326855677126	-0.14405811595939208	-0.45008773963812515	0.8095314807597467	-0.7985941052467556	-0.831898139796278	0.8306823617920378	-0.38698421093817875	-0.5709387051843517	-0.43623267290791823	-1.3782247077169587	0.1833049057685125	0.05577423330716873	-0.10017988896576133	-0.6946145837316534	1.7013647064130857	1.2108776137822175	0.28277320051720223	-0.41821658308330567	0.9698008342141762	0.9448447686395699	1.4806494209849146	0.5811533626773189	-0.393264876684836	-0.2452653008992947	-0.8757915526590703	-0.27538881444423996	0.14569763537221442	0.2933201114315017	0.8875131115505661	2.5875764551454754	0.6783682911304292	1.1546724784696676	1.227472182399577	1.7528958817935814	2.372079477613098	0.7641719260495565	1.4005926160709474	0.8646035719885511	1.7705242360048996	3.1397641103223792	1.3432818431482922	2.133697923292213	-0.40902272045491683
-0.15853075942048309	-0.042073455325118254	-0.12702339903248486	-0.20373369108662467	0.23610563685188204	-0.10970199603443978	-0.1413561747832864	-0.16431660713880727	-0.4074818448087797	0.8054869049393908	-0.7707920535344572	-0.692762813129969	0.7862784031882273	-0.361010704128216	-0.6099561086768438	-0.3770836816384441	-1.383960019907299	0.2486763994463189	0.08088035926703792	-0.12796652112133783	-0.6046298682411333	1.678789984504793	1.226940680575689	0.3392420085951209	-0.44506356312021456	0.9520011578693829	0.8230402302420796	1.5130333907479308	0.5812736362315559	-0.2693817602558576	-0.18085252493308662	-0.9309955420904867	-0.42238940990913776	0.25072173859098723	0.21778094602835235	0.9530230114151431	2.63222569400978	0.6073403943756079	1.1332121777578552	1.3325041535320328	1.7864325583006462	2.2738902183836753	0.7750274412812074	1.3512431731380457	0.8669496852632061	1.7595876291700492	3.11043123268241	1.2851807955912	2.2283249415140784	-0.43247276013007346
-0.1872377289645698	-0.035372634743854416	-0.05019274931202574	-0.19339199148100017	0.1592884491692981	-0.0006643982588090958	-0.10908006112415272	-0.08797360522455845	-0.4046237253860056	0.8433886292362202	-0.672251920407869	-0.5478394245529198	0.8620625177247628	-0.36684179934618183	-0.7116521288527397	-0.3121735396867744	-1.2660500403072168	0.3467479127492079	0.15497756808122204	-0.3455776279394785	-0.6359436827007442	1.6425916433532777	1.2288985633962812	0.3153951827969298	-0.5139448240293976	0.945093085303277	0.8252935647625707	1.5207261591019143	0.5573053544628971	-0.2121530118840226	-0.044898593347913685	-0.906845528197635	-0.5860063474582655	0.30388256300932115	0.11849026351161811	0.9257308430319728	2.655771719967182	0.6238718209026926	1.1013352902148745	1.2649056271732309	1.7375300258337145	2.2438365388680626	0.8745363958175776	1.3320869396444615	0.9227005925973263	1.781072195910768	3.138595659786359	1.291918064428494	2.2900490827568825	-0.3251169893490183
-0.11107949473847559	0.03053903491534195	-0.04885063239488354	-0.16352962351166314	0.1548429777074124	0.05780808411017683	-0.1791173934893277	-0.011894368978814514	-0.4157912502207922	0.7606294169869183	-0.5849867901377969	-0.5024542311206994	0.9103410807359129	-0.4401020329084295	-0.7922630903560012	-0.25102946679941995	-1.2484185703139368	0.2627389513428403	0.18616566026099052	-0.4093427551822456	-0.7066717899592116	1.5773654068127256	1.0688116967178432	0.19184111247739524	-0.5509067572863225	0.9517264155486179	0.7756179600341289	1.4966403848840577	0.5029100595809995	-0.2052214736921317	-0.012406815540540022	-0.9409226386194082	-0.6454642763546634	0.40761455208008907	0.08857456359908866	0.8319646205301584	2.713702898479208	0.6477899930219785	1.1903163178756757	1.3034400009100393	1.7169274182264878	2.1048227438817464	0.8968924009229429	1.2149438816002562	0.8884898288601896	1.7052679490294012	3.0201481597349367	1.2969146148809674	2.218769892884769	-0.24915350962630956
-0.07665682865346993	-0.028149119182734723	0.1436750830184596	-0.16918666468183058	0.07464853241230898	0.1438368644789099	-0.13742559811923188	-0.12471208469292279	-0.4290957268608796	0.7204982294515246	-0.5615773724950456	-0.3585823956485992	0.7359707268787227	-0.3907318379591589	-0.8164712544199191	-0.22284628550369043	-1.1875307210230552	0.15356016976699655	0.11368231172397518	-0.5712275895102382	-0.7299888126907355	1.4058986215456053	0.8788936548737055	0.15486303942513038	-0.6224847848612167	1.0277582149004383	0.7824472694241175	1.3887465250855657	0.45436849249250494	-0.17074017453364818	0.00028735875304771173	-0.9765577047843227	-0.5571457151416989	0.3416518031913133	0.17608271195982056	0.7656657892808154	2.7601792099880145	0.6008830906512098	1.2635998257979042	1.307210687775583	1.6798950920499536	2.036985755665269	1.005545506815825	1.0199740912143762	0.9009352650181628	1.7918235271461405	2.871444944579382	1.301326967894606	2.222849414728983	-0.1701933213896339
-0.09664316323981023	0.02058412140827548	0.3517875367644363	-0.15609289852239003	-0.025406965304319164	0.27424892736276263	-0.18171842053938442	-0.213183435760613	-0.433742653381453	0.633208500274429	-0.6065207176566337	-0.3134373760231344	0.7824198750761578	-0.3566523996370256	-0.7988486916625461	-0.31452569528016044	-1.2262172019153774	0.1331241267587206	0.2495038476595477	-0.6677133174433721	-0.8129999167461037	1.4138364347967962	0.7933017353018721	0.14024373949605934	-0.6852422135628189	1.0552208250513606	0.7931147407121344	1.4040017723681506	0.4119179549452231	-0.17859814334870278	-0.0007694152778357111	-0.9896344686477805	-0.5107604519453013	0.34052395972020333	0.22946916387345556	0.7780945706572857	2.730562821808122	0.5836150066343451	1.1959278690246589	1.287958381118432	1.7242359892305494	1.8129401803103817	1.0501424264427817	0.9873630479037414	0.8537636886876472	1.7334939977382262	2.710366645950908	1.347751191034012	2.120087746314911	-0.05988752165401916
-0.0691349081094623	0.023375412981086252	0.352568111983767	-0.26574851010141987	-0.10862854326859803	0.26174477642882443	-0.20493937072393825	-0.20779904201027546	-0.3807837374875108	0.5502516877452762	-0.6199731331800786	-0.18428149586616643	0.6483976670842178	-0.3747721128166057	-0.8996991892489403	-0.41246517996608867	-1.194574931772771	0.008744169855992665	0.3525105448980737	-0.8335737630497052	-0.846891905406127	1.4156831262904037	0.6303054343025539	0.0604739769046629	-0.726345566121512	1.0653537495280372	0.67624184139755	1.3689201850503412	0.40020913289076904	-0.1826887483343363	0.02874722880023991	-0.9860280802470337	-0.5818756154726543	0.3020780134555453	0.1849956651459972	0.7514333173596286	2.628320296009298	0.5701242292325208	1.2478521140974221	1.334013874965455	1.6966746350648934	1.7162565347221377	1.1411278619246505	1.0029502842891678	0.9139490226549711	1.6709699603634554	2.5641839455230544	1.449781273726511	2.03730620985801	0.01147196568293517
-0.1319395729059048	0.056874042766674716	0.49681061438421975	-0.2986459735761767	-0.31241417610958233	0.1907333261901465	-0.11172153048986613	-0.16424238279959577	-0.4707062147839684	0.4780390360944211	-0.5560357402106231	-0.19420405243011457	0.6535789653231776	-0.47789481972635456	-1.0236413905443515	-0.40921326358548704	-1.267993281043403	-0.0340648852763761	0.2954457804666506	-0.9152376940524334	-0.9232193440503819	1.331329628903608	0.5876648595830285	-0.19424700611040802	-0.8041716365734979	1.0812290651105319	0.6533097958728759	1.3592102195526208	0.2857195433935054	-0.1395588250632173	-0.024510906970275526	-1.1272766372225234	-0.5715279885102712	0.28839020873714527	0.24132986231157894	0.7855138046194143	2.5570015993244395	0.5993758651748262	1.3058758618112754	1.4046930183929218	1.5864860678233073	1.703103508952691	1.2128838224576584	0.9616860269056552	0.9739288315591939	1.681629167882329	2.3517989838579316	1.4743816853886644	1.991643908122234	0.03387730276999312
-0.14241745142676857	0.02965614167113273	0.5474369501145575	-0.2254521516882047	-0.3504264823663583	0.19100993525259236	-0.05993612975715553	-0.1405165680678072	-0.3952079905994805	0.36460652820963757	-0.5108086190150203	-0.10186569842054509	0.7024960903689769	-0.4870753596713403	-1.059446136898702	-0.39761253823408615	-1.2621504437557838	-0.08735980923889544	0.3778796518896424	-0.9502772239553188	-1.0869065937824145	1.1456403589643884	0.47526893859853664	-0.18196234865986624	-0.9805836623139867	1.1078711673153456	0.7053941745408933	1.214226339560448	0.22193698178757826	-0.21447846743720297	0.033978785187624615	-1.114331013733744	-0.4912477544132393	0.2609866910564417	0.28460797699597684	0.660989203193494	2.460232030543987	0.6557827849251512	1.4141964195782948	1.497329773551256	1.6065635849275146	1.6600796147884467	1.2379612817071612	0.9104449362682236	0.9124750058382854	1.5452963491282201	2.2859567961531915	1.578298773304327	1.9078952276199193	0.058632582109009256
-0.12730425721071914	-0.03623980172849599	0.5504309755327976	-0.18544227651694659	-0.4495463949357939	0.16607680709068923	0.0003874879620345939	-0.28877094932479125	-0.40719370804137495	0.1933850575623625	-0.5944360057796203	-0.039546902580130674	0.6647013477919728	-0.6120445151614522	-1.1517862188408046	-0.45521448240577855	-1.413887101328512	-0.23132602243698966	0.4659837232943119	-1.138128216310049	-1.1806081206902426	1.1522506492306555	0.30766220930828514	-0.22440870215166342	-1.0286921345732212	1.0210425990975893	0.703591200035223	1.1894246360936882	0.16668269118042117	-0.18077843434354807	-0.1404239683242126	-1.1338924996995696	-0.5424748690583688	0.24394038573987223	0.32449296041550385	0.6333329906946055	2.3476687404982415	0.7351511451639448	1.5205002309213498	1.4326733956286222	1.5582755451651498	1.5616674666155685	1.3383233086822472	0.7658426335464694	1.0324600238637691	1.497348422289907	2.249656137969853	1.6834999081922575	1.8317828730298664	0.10769826947303832
-0.12115089513816232	-0.10499510415876019	0.6463480991258896	-0.16427917666134711	-0.5031444730824854	0.1845043825660184	0.08786826774897023	-0.2297589941868164	-0.3398300126629137	0.20301486751572567	-0.5728292817084374	0.02764830936185863	0.5968589472574726	-0.6681173240954122	-1.1525647597854116	-0.4581698797168299	-1.4490618141547087	-0.1919541789054959	0.525563370301723	-1.2730520530337626	-1.278427941917554	1.040032831489636	0.24533866895350015	-0.15277170546059438	-1.0416070511741495	1.008518812090127	0.6296462286069225	1.1747173212003714	0.03450988786173583	-0.13810723797975633	-0.1294967056301735	-1.1781557618532756	-0.49568356457666674	0.32371959259697086	0.26598262760743274	0.6238461494259286	2.262978241527875	0.6538307363116378	1.6834140184740918	1.3725401885878348	1.4675167418735524	1.6381209523264857	1.364550719549761	0.8737874022235802	1.0586077266199374	1.5027462963035352	2.229146254173302	1.6924101065276567	1.7401283765618003	0.0735717439759866
-0.18979941258955993	-0.08901574263238342	0.5740147107976371	-0.20030547505315183	-0.43700577707530064	0.0663420203448558	0.18539791061645358	-0.19866081205373132	-0.34886577580015643	0.09330404807583928	-0.5315481210000582	0.04229824282305515	0.6331851709525697	-0.7042818745453009	-1.1554436626038753	-0.6183704214973783	-1.4255484057289247	-0.33619835971996237	0.3855326118568391	-1.4673645574013512	-1.3825431481442825	0.9467760495898869	0.20984363840369938	-0.28949228849884434	-1.089775108831509	0.9789145134929023	0.6659670144808871	1.0885796269620172	0.033328918196902924	-0.1891021208030882	-0.28832741160160014	-1.2047122918131445	-0.5282549961178419	0.3249548139751173	0.351669552315159	0.5463221172064825	2.0745295403175446	0.7491946945132913	1.7444600520902647	1.406624139142258	1.3680951247307094	1.718898624164386	1.4820363948464668	0.8685884191125052	1.0620420057449873	1.5129446796066168	2.127049907847371	1.7877525534172993	1.6146131518297246	0.189545225537708
-0.3018032261007346	-0.12425063273455184	0.4699485140003536	-0.20394445851259269	-0.28474503658897626	-0.003954127604869104	0.22504378196863217	-0.19156839270766057	-0.261105235745101	-0.004092881767001727	-0.5702670872648229	-0.0034284055833970458	0.6066479386235233	-0.7190718145131902	-1.1996189078995405	-0.6554954370844416	-1.61149181445918	-0.3893363964906778	0.4017571228959194	-1.3973968837660702	-1.385736471910698	0.9305019384865416	0.030920290639116242	-0.27587432160788083	-1.1179907234161435	0.9354717556663473	0.6748744757620925	1.0579429389866875	0.04629813584823343	-0.23934598200603316	-0.4270792826403979	-1.2226602740817776	-0.45093959819251045	0.2857396514309619	0.4455707313519574	0.5298791309874016	1.9954592844377959	0.812576236973847	1.7711647218265203	1.5240914201513793	1.5042740206437437	1.7757824137652307	1.5184759042133307	0.9005798019139866	0.9947411706963123	1.4287695125215634	2.0560798915045533	1.7379105377820756	1.4683360416663447	0.15689018109027486
-0.41077676762518467	-0.21248379194273878	0.589085172158813	-0.3503166694106638	-0.24849809427273165	-0.04199038831900618	0.22191383641873302	-0.24649966119121508	-0.25886641199002947	-0.018539295179522415	-0.5817198080203859	0.10456941898887014	0.6080045751802394	-0.693582732146546	-1.2965811600762538	-0.6714204031396396	-1.692471825737665	-0.3475868631469837	0.35783111236110765	-1.5298540384023747	-1.4643056883505672	0.8373162006985069	0.10067839448552003	-0.2328245288496742	-1.142824805106977	0.9230946373597331	0.7188025558039477	0.9190347145151575	0.126501539180858	-0.24839094581559973	-0.4843792858087827	-1.2332470060771954	-0.5504974145846655	0.2968869299106216	0.541791560103268	0.5564143455956732	1.8688551184265034	0.8911465496211932	1.8459404128421533	1.5856857812694147	1.5415233653570157	1.851937307978816	1.4644429198879378	0.9657815935864349	0.9500845956270869	1.5322047053538337	1.9719304684933068	1.769929781960164	1.4676822959676197	0.23038781787658782
-0.4693627977279231	-0.1966815778873583	0.5664634774360151	-0.32136113623084805	-0.25696146902834116	-0.1475898065140052	0.23716378044910166	-0.16503979341917002	-0.3191257077185476	-0.07587748654981061	-0.6176168447742014	0.05752002746619291	0.722807668731041	-0.6936282613229386	-1.411156711591365	-0.6737857105817786	-1.7677445197712298	-0.3308194934676724	0.39410446530321697	-1.5450998332679107	-1.5743595630382072	0.8792891529816977	0.07828187576362329	-0.27893863747350733	-1.0591740121669158	0.8542981839984158	0.8106522149083455	1.0090383242972072	0.23566390574975662	-0.30363499758328605	-0.6083398114222387	-1.1982878997901596	-0.6259164077662659	0.3407219205283043	0.543957662534004	0.602113687674535	1.7201316469469699	1.0300377510210337	1.806250921691164	1.6185753882011482	1.5789543451499484	1.9719457775972693	1.5024383916310373	1.1035106310401588	0.8490511553685153	1.5138064887491356	1.9625780950192837	1.7621096105533223	1.376820704286245	0.26726956552122505
-0.5013223529099734	-0.2602664303330726	0.47789346411757705	-0.35670131227245727	-0.09447213875762166	-0.2345723332900766	0.2827881440466419	-0.07407524542270125	-0.23880149829587852	-0.11476040660231852	-0.5328800158160847	0.08280904946671001	0.6594067430515141	-0.7056797979249441	-1.5826687989790578	-0.6417505758292912	-1.7663260506211351	-0.41748425959141233	0.32068652524671204	-1.5109966408972786	-1.6080655517562614	0.8452312434010715	-0.03288862560456187	-0.27354573891689815	-1.067189969206005	0.8208874723344834	0.8412388462385826	1.036367479980478	0.32483592428073743	-0.35678331995078916	-0.6549427273376913	-1.2011266784034071	-0.5860665151278182	0.3278753678974321	0.5369665535474539	0.5598786618353188	1.6591489669791684	1.1439534562312783	1.8528684555997028	1.7037404172838457	1.5532966209750225	2.2251825389746904	1.5715020893541003	1.1409499551410232	0.8521387226479866	1.5613277264987524	2.040045411720253	1.7928483699386475	1.2883344583392762	0.2937308944208794
-0.486028284942269	-0.290904362682956	0.4889779878472077	-0.3478208332010249	0.07329265449938772	-0.267662348375026	0.2784680356886385	-0.05336355094781677	-0.2928251583621006	-0.06533270408681086	-0.5910326301218249	0.08320398145081873	0.687188295117619	-0.7682789049874839	-1.5514831427150435	-0.5355636001185142	-1.826634349132873	-0.4260408970165363	0.24834696002038736	-1.355095311886735	-1.6959633579714637	0.8083725563393882	0.035234170481309904	-0.3012638318770466	-0.9776679894290907	0.7062088422107428	0.8968116353246348	1.030751662404064	0.3371761275922177	-0.28315623270240314	-0.854126445552744	-1.287360802989467	-0.5585823051458125	0.37111702674674696	0.6100705533874211	0.5203261921344361	1.5739933381896767	1.245534022447545	1.8417002754190068	1.7925597782468685	1.6008755762575688	2.333969218253851	1.5912643694420583	1.1965261644244118	0.6358295584293512	1.6263687154135922	2.0322978692885596	1.7765977070364258	1.2791594836129927	0.3670503698245032
-0.388958710103131	-0.23193339881365685	0.45487525852026744	-0.3127753025551936	0.20736570943601884	-0.22880544433175126	0.260013009853205	-0.03886279878567032	-0.19330248298649028	-0.19099853200251465	-0.6454713150565812	0.0852350931696276	0.6812589712046838	-0.6794888555842828	-1.579384192888725	-0.5297480987163252	-1.7239666885427607	-0.4717546570119088	0.35765957841930496	-1.2132352094879937	-1.7108557163547633	0.7371371720163078	-0.16187744082724947	-0.1694137874616543	-0.972031103596696	0.7380810456904785	0.9534938291490695	1.076821593617597	0.4178895942559291	-0.25107927912718075	-0.8536649138887424	-1.2366964328742438	-0.4608787824482314	0.3629208385638973	0.599650022576444	0.4197088681989749	1.60299398596357	1.2727730027722175	1.8926226866650802	1.7739510407264292	1.7335444332285888	2.4089100591266357	1.6548255298806507	1.3261701952514686	0.4914810409319009	1.608126163213782	2.07210316370208	1.7276652345681687	1.1551766350816248	0.36140412270716216
-0.27914033040240926	-0.23981531406865284	0.43586592773065186	-0.34273542137011886	0.18941819725905804	-0.306269101614002	0.14976992787785637	0.0045755264206523375	-0.16881613365174336	-0.1861601996813413	-0.6579187255456154	-0.01592793600534822	0.5483778736169397	-0.7302608440002167	-1.6276071867965722	-0.5709871433427575	-1.795693453793385	-0.4553516177855338	0.21835906850656706	-1.078651023068537	-1.575427392678518	0.8713991578826225	-0.25621523132436375	-0.23183116099622875	-0.8556066038002565	0.7060479970850693	0.9538506902306599	1.1474521356371914	0.4690215935858112	-0.1981073339356764	-0.9968904077530238	-1.361438734077138	-0.4451338173600344	0.47440476162824	0.5375662165697408	0.4757628219468624	1.5723897132252316	1.2879992667203666	1.7743070490448456	1.8140056760462984	1.7299645709312763	2.5148444161746104	1.6986958793416824	1.2432603961625763	0.45407447416195373	1.73408272586398	2.011574325965422	1.6835868253721817	1.23318262193547	0.26824781412643783
-0.20123269080649475	-0.16381398219199084	0.4271445681713829	-0.465688602239488	0.12811341963901068	-0.34128002723978973	0.12698870583723892	0.1456553343816927	-0.12586576150508816	-0.08285972544746459	-0.663753817615955	0.023372938877112448	0.5215379434760499	-0.6393046161331843	-1.543167789849318	-0.5053632636341898	-1.691296863061988	-0.45120347868236993	0.20445549365204324	-0.8723913205625233	-1.5317121736523895	0.8193024196800985	-0.21969989564270528	-0.211857726409238	-0.7954425036759238	0.7568718398489287	0.9603720873788294	1.1909428422065131	0.5382128793748872	-0.24400605712056053	-1.031673672303747	-1.4019393374149012	-0.2890025065879348	0.41140646895756977	0.6006845954552349	0.436296948876368	1.6205924149567856	1.3438713783063012	1.7225587134364289	1.8369982891376833	1.792759828095112	2.5834185082051455	1.7429541483338113	1.3488675139084851	0.35038964889098023	1.7660118189628018	1.9649674571357985	1.588649279552951	1.2222775675295816	0.1999057888695344
-0.12396497189457618	-0.05519834777938135	0.4832545908737352	-0.47717077480560743	0.18987623763281763	-0.374466828163684	0.07937956827041334	0.06757546556577977	-0.12504649656166725	-0.17386484697062504	-0.6995082927004571	0.013255660505747651	0.4487147880375816	-0.6219733475625564	-1.5933336858973717	-0.6139251607116327	-1.6765224445740814	-0.5246766389939717	0.17943414558762844	-0.6587471537709512	-1.4537174563357773	0.8939237845839365	-0.26517857937446987	-0.2076086908421629	-0.6511488564441227	0.7390840178682292	1.0434338185756316	1.3105214588418073	0.6339117330219788	-0.31206951208923717	-1.1139360955331241	-1.489753544205314	-0.262334647731726	0.4426411752957395	0.683560098857982	0.4634798837287376	1.6305034982588396	1.3816832908411005	1.6153911800840448	1.895593874348948	1.9043854354734424	2.616563570648395	1.7463094964868204	1.3147842688758808	0.21175785570303512	1.7619396628069208	1.9300188631441404	1.5108655278797993	1.130910681997913	0.13003187372142674
-0.09831053216037444	0.0198620375331778	0.5697884535386897	-0.435141811207952	0.21650287337280788	-0.3945986106591212	0.11406128682196681	0.11357989284999784	-0.14177108263964405	-0.019813159964683448	-0.7937875749899114	-0.051339678625755544	0.40592391428020225	-0.6244919008744242	-1.5440219092594063	-0.5020742554509058	-1.6571334612316637	-0.5180074584120995	0.20267261451063692	-0.4408425382185885	-1.3366541428765881	0.9627090578748076	-0.43565759309634833	-0.18244963991589097	-0.5764970854766582	0.7866983496632866	1.0004575044799184	1.3128426345270099	0.6677309532691023	-0.30361013512895807	-1.20385216662663	-1.4905790368153427	-0.1824839405910706	0.4570170496328879	0.6582539489745345	0.5375483495764001	1.6542830461830458	1.4276755590067798	1.5499328052320438	1.8677906129610835	1.9472331507653995	2.6399165194664223	1.7496998976095068	1.1952794820140893	0.07296767417841792	1.7292030477556597	1.849662373648392	1.4961418525920926	1.1868231308457937	0.03884049149181458
-0.04473862242150296	0.05920874701003166	0.6161218541724375	-0.4333866695646689	0.14555615138814867	-0.3617777974176527	0.09162406209415594	0.09033783742556434	-0.13167522926972172	-0.14706434556632905	-0.7983543060773591	0.006047448454323989	0.3265693656016409	-0.6477497111122583	-1.4225743489925242	-0.5487083884055235	-1.5346080380448044	-0.6241428236115614	0.1117398438462357	-0.4515598638140177	-1.1718824319276069	0.9536600418506447	-0.38948327071690925	-0.12584997478657814	-0.5836360369840725	0.8238885115265759	0.9831001026821381	1.365921269434633	0.738759477992138	-0.2897614555687296	-1.2291329613944413	-1.6746263988997772	-0.13203194501173782	0.5801291490155595	0.6538830122073203	0.5738867086663237	1.7505374159392382	1.403460759028645	1.5395849909361932	1.7902485921017672	1.9034473020814804	2.689681925270588	1.7620249112255224	1.1210270633414723	-0.029785608744052172	1.7102191875246446	1.7396670632396707	1.5039002795541794	1.3009472897996521	-0.022534295559373762
0.004501271669356236	0.232802991547609	0.6337603648233738	-0.2958496419629014	0.060695298224761385	-0.36451297451942033	0.11033821748430214	0.16307971566593796	-0.15069847546905663	-0.13865284537908223	-0.8282882568226444	-0.09705403585227473	0.21930055093596074	-0.6133973588770225	-1.3113220892603878	-0.5961494911115341	-1.4606273245335848	-0.59236608760628	0.2063638836417399	-0.2254743163625777	-0.9000143567881571	1.0943018800311264	-0.5680907359786287	0.02194511988188246	-0.4811442281940388	0.8558478771237933	0.8502449212743105	1.5387204057401422	0.7025540148121795	-0.30919435937084033	-1.3075807663817556	-1.6141169195747627	-0.16274135579679488	0.4975790665308031	0.5449231566468612	0.618354529394795	1.7921488543777435	1.3710098848426238	1.4941188247980148	1.7751555111595554	1.85139210358901	2.71326924732043	1.7591215516426313	0.981822782479495	-0.13328333918856197	1.6784817446574682	1.6798989106478914	1.5421557126525123	1.3837736638257976	-0.13744668453721717
0.07617857284292834	0.24787902525237476	0.636766582760497	-0.1613772384776458	0.1650043505532001	-0.292486653283844	0.12328179532071541	0.21233880437718616	-0.11134244596448868	-0.11393904683285365	-0.8324358498657874	-0.049191535503270725	0.19088685528402372	-0.6706256927424338	-1.1449547622571614	-0.5609046386978361	-1.3709624605475363	-0.6120905788991112	0.1110274664944515	-0.01736403734581553	-0.7834409193215384	1.0801408758403184	-0.5524706483066322	0.05777470701390749	-0.48344837714691247	0.9591902718399199	0.7787484147988168	1.4827164329020184	0.7429366012239121	-0.25356999980177247	-1.2413209396694467	-1.6084217229929034	-0.08085840274497011	0.5688055855477279	0.5308601785298721	0.6639684024035601	1.8927466521221934	1.3602736174683001	1.4635390243276454	1.778161107163151	1.7480271180998195	2.6226160249867805	1.7482921313995181	0.8527686598688611	-0.1639957089168337	1.6867607467779515	1.5445766002634058	1.554276622115166	1.4894084214566914	-0.2286714853296518
0.13096936298019263	0.313667657245531	0.6378621313843087	-0.0603803906722325	-0.0076689385244131155	-0.24385930763106162	0.08824711742110086	0.14767943744181186	-0.10064160189328435	-0.05094013549718707	-0.8595333033690004	-0.06326740398651555	0.22525966427230876	-0.6669657848398629	-0.9245768755390689	-0.5408204068837272	-1.3155339819882947	-0.5613043750752438	0.14642817229935007	0.08244703681232014	-0.6033404250043823	1.0599798320864329	-0.5845050690727343	0.18135064254624006	-0.4302940310893364	1.0319946624575416	0.6253406027316708	1.5003232446886245	0.7390695465823277	-0.2561284926018678	-1.248794004927555	-1.647807442085665	-0.11850068251787968	0.5941682972493606	0.4917871023834368	0.7290829119763148	1.9270586653550308	1.246141922089379	1.4176436565348212	1.7830403697670765	1.8026285101635335	2.436758052157639	1.6956394551245335	0.7287197470607232	-0.2460842062936827	1.6117747353437324	1.396510548338922	1.5795305749771869	1.5463550383848408	-0.29096836928622816
0.11278425844256154	0.37684914786339785	0.7260277594931228	0.10914514846906961	-0.03532975114331997	-0.2220362739154765	0.08960296472440635	0.17295878541563117	-0.10073939896506441	-0.05063714965087425	-0.9263257190189507	-0.04637757017027738	0.26202722330816003	-0.5872237762740458	-0.8967419105503815	-0.4921642323031416	-1.1745909407506618	-0.6040201692359153	0.14101145822508143	0.24087343433887104	-0.3611113559080984	1.0953311088290432	-0.6073286163214544	0.2986266792590718	-0.394045563338785	1.1505684971594383	0.5945261061128448	1.6491058776219496	0.7535206251943514	-0.26232567871775003	-1.2343638247142548	-1.4684353717532994	-0.03167177812499925	0.5479539974323828	0.4854416625064479	0.8210074383862273	1.976412495387485	1.129549565732025	1.3263196150794916	1.7591018299130934	1.678155169520632	2.267636671812393	1.6915809054520516	0.5482393743551525	-0.18811668881434165	1.575269684514424	1.2336108976300146	1.5732160181078298	1.6127262568172696	-0.44690998369774465
0.08942214298605516	0.32375497725412467	0.6505796906118493	0.20607727152888594	-0.08838001640669194	-0.1292518638547312	0.05329633412928734	0.17581072005301485	-0.16374550560702805	-0.06595921863213766	-0.8939744090758983	0.06478704347414377	0.1502692335366304	-0.6476668510079728	-0.689352808348644	-0.4436743145240459	-1.0582680248494714	-0.526622185396237	0.100905042295792	0.25574936090155015	-0.3178481937173252	1.0745507061525172	-0.4466595281509803	0.3932071560995792	-0.403129403868059	1.2576761633257114	0.5098763252010907	1.56988894322144	0.7321656103175274	-0.25042124308598085	-1.2615028106476431	-1.4908340095106534	-0.035908735662986094	0.6623414291149164	0.4724061099955155	0.8591065505249664	2.0049892171750505	1.0674416246462233	1.2862362349544312	1.8258342039751838	1.6636054919706695	2.123944787119053	1.649735449206051	0.3448021939240123	-0.16532485290371374	1.6281630921156993	1.130950595075984	1.597436463956107	1.7614998670796198	-0.46152794421887033
0.0699028919606262	0.38835529674620944	0.754457639997793	0.22171712825118323	0.06990921856892858	-0.09573542802045187	0.10877255445158707	0.15442369189349292	-0.19683463012240182	-0.034148662471543224	-0.9241264547553373	0.12042589433612032	0.14883882223331646	-0.5667873408141939	-0.5577274606956937	-0.4551756447144017	-0.8780593205197393	-0.5062007555426505	0.22685925072012703	0.36210095005914356	-0.22300928624583743	1.059881918727339	-0.39021053479574286	0.5523012556616524	-0.2968629037953289	1.3327556620953191	0.5594890687758456	1.5526148724361326	0.8533265144834757	-0.180805405719002	-1.216523752051234	-1.2127764611255496	-0.028896355499098962	0.5761037039626367	0.4671052589033259	0.8339930541370585	2.048718270687851	1.0753777250330128	1.3207703581147974	1.751715458382563	1.698095162921668	1.9355729270054656	1.635851357394273	0.25825522816964985	-0.12344695434792788	1.5351960940338736	1.101691401357572	1.5703259031360335	1.8190104384085	-0.3929374721688068
0.006615268781404476	0.37913272981311386	0.7952692266369358	0.4022148864164742	0.1272011589336217	0.07806550779902784	0.10623240587333631	0.1262447785613157	-0.10383570572976633	-0.13601245480445925	-0.8662799312162568	0.15586738484041746	0.058722255968975054	-0.5619497106337124	-0.5376083720453847	-0.5534851501275322	-0.8735507161308901	-0.4435480801390056	0.23111227514209026	0.33356175835583945	-0.14194828415597124	1.0479569824116515	-0.2972128049409866	0.6367287771193612	-0.2865277843878129	1.4314769467614203	0.543947684278032	1.5783230300951532	0.7400295572084095	-0.16011019123573283	-1.2514386994404627	-1.0581780196785338	-0.0940081954347303	0.6784766491596617	0.46066092905422795	0.841237877073296	2.093620575635249	1.0719660300516753	1.3239877356783198	1.8441145435000432	1.6339055616592943	1.7964498554998158	1.6296333500509426	0.06883204218447353	-0.09588794225900069	1.541934697135839	0.9731843481834259	1.6052314626277795	1.8718304888925807	-0.3859791739607894
0.0016183378730910136	0.30815878197909896	0.7427136280019895	0.48288320763017356	0.06544733642486203	0.13714313563113886	0.0782178983976268	0.17496564977228107	-0.08509276824274829	-0.12171841576893158	-0.8693404178501627	0.13871249507268185	0.09181422354641196	-0.6294268611748198	-0.4674475125640539	-0.42339965009290303	-0.7976343507129642	-0.36176093090872585	0.17058413586626503	0.3276992038623498	-0.15199774517443504	0.9883505172721143	-0.22073515678085318	0.7534234178238861	-0.2711378265798065	1.523821745737549	0.5966417496441371	1.5386391179086334	0.8133581153964127	-0.07511247987497571	-1.3211856828020832	-0.8953311987540384	-0.03990110154171751	0.6698591340982235	0.4618476087195349	0.8125505512799893	2.0809817784534794	1.0865577714144037	1.3781862481678349	1.8118864859602861	1.5570194324389246	1.6958709267988095	1.5653074506572218	-0.11150416992745674	-0.04375003149610472	1.571914592224178	0.8706744180596022	1.649865571826561	1.9350556432695232	-0.35764012625899294
-0.002562643727495484	0.17960590714852065	0.6832855636920779	0.4809107799807385	0.018386666255987005	0.23072528404134496	0.07123226349341524	0.08632965316935412	-0.030195840376363203	-0.18381423225861904	-0.8827250471102894	0.23930761638985992	0.11554833896173249	-0.6747156555029745	-0.4538254595793223	-0.4433357967047348	-0.7352086052343596	-0.2799560825159347	0.28797834844586667	0.29554567676135146	-0.10112872742836143	0.9694213601989216	-0.04629421116675936	0.9652139296705927	-0.2136236522301524	1.5161208254082197	0.5735297135581735	1.6202281872425535	0.7435855647713634	-0.07108514252312086	-1.2335113516018246	-0.6357570424241208	0.1132705148579991	0.6154628380035918	0.4907562378786	0.7862401496426397	2.087828042092678	1.04502721338993	1.3996288925393592	1.8651741758156857	1.6178204779619143	1.570627965421004	1.5793286385281824	-0.22190511305929958	-0.0018209080523089068	1.5500993671438812	0.9002011631048334	1.634883044828151	1.9466042213376251	-0.3546988670164607
0.06168870516114118	0.1926811686747928	0.6649477866821129	0.4386047600109312	0.029526176540060095	0.291820354057164	0.0050813539266834126	0.05564336221779942	-0.006239418200961633	-0.1559986533016733	-0.8600852772274475	0.1678442518605338	0.09756292328179846	-0.7123154131686326	-0.4194112834341522	-0.41661396013798174	-0.7621426034900478	-0.16509169458673006	0.4113714449078225	0.34984991651393205	-0.19992704729455973	0.8903433435179087	0.0667260231567655	0.9135932858556355	-0.16236184133859305	1.444885859621229	0.5207348862126029	1.6039194207505691	0.6796515692685821	-0.02508159338079997	-1.2446012028142055	-0.3869994242181919	0.11454504913569732	0.5821283804716493	0.4294071365678464	0.8223414730080814	2.0740967892560245	1.0624809627162055	1.340205971409106	1.963912230927135	1.611662576981989	1.3685811772253649	1.543584346393254	-0.3712948510697522	0.0655131170600887	1.6480030243202812	0.9906258808723878	1.6820106796804954	1.942966105615507	-0.29124723335726904
0.05528288381206965	0.0752155697404255	0.6354205540768791	0.3666962127065284	0.048931504317421694	0.28927566001430793	0.04378082530340509	0.032896569824217334	0.03834768230752944	-0.15704351286600868	-0.8302157444839487	0.20086463358218679	0.08148141407804736	-0.8443399641930931	-0.3659643211630657	-0.39658041293397994	-0.7280206973500315	-0.16606856128647426	0.4392667636281418	0.37968296408770125	-0.21249103582523218	0.8160726450629185	0.21705836378503704	0.9128776686767655	-0.09468696388493712	1.4353217121825492	0.631506724392851	1.448730439302914	0.7187743188711015	0.06690363764401121	-1.060510160402899	-0.17413921474013988	0.3568122129480056	0.6378212209915691	0.5642617433665761	0.853864901589979	2.0324143069473766	1.0707398179436514	1.3226586208763447	1.9181107340194246	1.5404269499670638	1.242631111807174	1.6156713627509927	-0.46582678008845757	0.12016106967514321	1.6607481759913167	1.100768082205637	1.5399773211458325	1.9554648684411737	-0.2678352951008717
0.0012963005752320955	0.007738157350533059	0.5563233658982071	0.17154273628372724	0.0682693051766243	0.38589668150383455	-0.013287197321102746	0.0067069083344987014	0.02355694753709935	-0.06850690720460678	-0.8352201390541241	0.16693682610001326	0.0207783635108226	-0.8869018883571694	-0.378317308734401	-0.4867674852525109	-0.7603526746840108	-0.11303106937356633	0.6182159453533128	0.2893755293186401	-0.1851305150801103	0.7859426551203603	0.3616128586684385	1.0707829253829773	-0.024087463426630984	1.3535795959151329	0.7286745189363146	1.5186897769457022	0.6890117945739049	-0.014219538084197191	-0.9250015889050693	0.02344651554883136	0.3381120633337543	0.5988257701648885	0.5629094229979866	0.8624751774880334	2.023842700811252	1.0928350813540522	1.377772451125141	1.9110550338500816	1.6036010460113346	1.2095587050657868	1.6560815946274243	-0.5222247303159855	0.10599907478634493	1.6708406581470832	1.1219072600765876	1.5502530216248498	1.853563245008154	-0.22579538164176843
-0.05643154657910219	-0.11971954363176267	0.5134118718922542	0.10890948786680714	0.21148511583804686	0.3854957076949333	0.061465681891988325	0.055334859846809546	-0.05224828653390882	-0.08829642435955772	-0.8053287126106718	0.23913037434677592	0.04880834985758865	-0.9787341729248208	-0.37874586253927983	-0.36373576009917175	-0.6542211003223897	-0.09561965439992903	0.6161236268934978	0.29264064975860693	-0.21309499252840114	0.6878084217048189	0.5571309597148829	1.0420254851504709	-0.03372791064827102	1.2476338898685762	0.935793069397912	1.5094990717306933	0.7580098703779683	0.19143221263729426	-0.7740689269586699	0.1219799883251826	0.4738954932489313	0.6415596741838676	0.5766493605394198	0.868062531898158	2.008203982521853	1.194113298353329	1.421398652221741	1.9168789831990005	1.4584873554069913	1.148766992603789	1.7399191453759097	-0.5736085246048879	0.025792047663778118	1.7443093014919093	1.2934543985892168	1.4944455427117684	1.9710074749572093	-0.2042342357658761
-0.0046723513303849	-0.24100366002985107	0.39427308004299044	-0.01805016838420237	0.20624330690628884	0.48525173211285366	-0.0060083273391261125	0.04295991620123476	-0.05062852253255064	-0.11854669009281626	-0.7609828128382037	0.19095240806628722	-0.0046647731291897115	-1.090027451218329	-0.29042686297523385	-0.35775692452854885	-0.704596624263634	-0.07371757614605567	0.6577096996914513	0.08957596193580947	-0.19801260986017738	0.6211020995035454	0.6217816819144509	1.134838222008272	-0.028188394781053994	1.221679805658233	1.1157751912322509	1.3532247064846292	0.7112654766599562	0.17835660915693904	-0.6594283633344074	0.19815519886768657	0.5768670622358623	0.6471475804183386	0.5947688877206269	0.8825252132938216	1.9590726531865008	1.2768597515696096	1.3471659699627812	1.9116523089962272	1.437378764363567	1.1393121420591474	1.7516949958003125	-0.6056574182814919	-0.0535868698322586	1.7629016359278022	1.4645332030502658	1.4017315093396154	1.987562527725927	-0.17871914176539364
-0.055668397590358146	-0.23198971698697787	0.40232115854910006	-0.0718830549801637	0.3812477333876954	0.39543258760127403	-0.01626985770575594	0.0263141006528322	-0.035910577951072796	-0.038369707692702155	-0.7785238768279932	0.2237352909846974	0.05932365907128408	-1.1068779556602424	-0.32219786158215963	-0.4813357204431827	-0.7568484368652146	0.021398231476314495	0.7487091340409783	-0.017210188318163965	-0.14887449203634012	0.5745545440012949	0.7279243996887532	1.1349947144598715	0.07956520582579042	1.0744662689385893	1.2630354995877227	1.4543571293903224	0.6776728704315385	0.1834769000010585	-0.5492592919945765	0.3251601871154497	0.493801409165654	0.6740821645120195	0.5255738082259318	0.9240934450790487	1.9278060968373907	1.3020156924183008	1.338898661097489	1.9420224068253114	1.3886998553453607	1.14672021117035	1.7473756909811748	-0.6124562261365301	-0.18378900787777047	1.7804351645238412	1.5795070665796054	1.3645589788108299	1.9523315819313267	-0.193071882354822
-0.1042622195037477	-0.2213629241349774	0.3803725924729755	-0.14346319398629395	0.31476228574405923	0.4150352049337715	0.02671803806594738	0.1023906020511034	0.01293863046857267	-0.033857062314654074	-0.8042541108723699	0.29992261947575594	0.12557957547615145	-1.1872636444626836	-0.3686558615636498	-0.3721579425419624	-0.7590706531273396	0.03991672906506825	0.6663468434210482	-0.20041460895365265	-0.18985003657053043	0.47533028442300396	0.754834304622234	1.109094432819737	-0.02742840699632541	1.0198102124332296	1.2949292234993042	1.5023261358968418	0.6703609264479948	0.21880109486115792	-0.47220812083966823	0.28001026497894277	0.5240914904175618	0.7763189475145743	0.6208227957763419	0.9719526739987161	1.868979568105551	1.3383212266458815	1.2548512116357569	1.9779072762806027	1.2975916993875587	1.1104964219539808	1.7583912814410187	-0.630544546580062	-0.30610077067468017	1.751645680584641	1.6655100336758486	1.2963147438523104	1.8954080807448346	-0.31666910021033245
-0.0827801128994691	-0.2559992699299888	0.30276929267045977	-0.261867798745854	0.3871687682988591	0.3815439153778963	-0.0011102129699991712	0.10694031263540274	-0.10581210734222783	-0.0023943436514019174	-0.7966268931510163	0.252538852514005	0.15321704434936226	-1.3008843049000478	-0.33768179282237254	-0.3061914738375102	-0.7024226894576435	-0.06690021272973797	0.7129746859209742	-0.16884389507781514	-0.24015584980947882	0.3813298164051138	0.7554604924969637	1.1526411906288305	0.017255331386541117	0.8587189343757877	1.434430859435907	1.4964097732034864	0.79833984534513	0.2561483037550175	-0.26052551937105684	0.2551779693621522	0.6492022397330686	0.7664722182306285	0.5843132361360551	0.9783314855286596	1.809250834609194	1.2623552354085432	1.179716475670683	1.8964629200200698	1.2770688225036118	1.1657169233219433	1.6971128482833067	-0.6631079708860952	-0.39548585458521657	1.7172368555722823	1.894236758539502	1.1954288332168461	1.8671906135923169	-0.4061222914590128
-0.14768266847827347	-0.26011804423101803	0.2626231381504452	-0.2741631781185873	0.5188709962929415	0.31989035198530325	0.053343973230830365	0.11237026306013069	-0.17668152748983856	0.09672399818051741	-0.8188414200155277	0.2717277826681883	0.11767846256817664	-1.2719890108219962	-0.2199396001454111	-0.3787168694999894	-0.6391737036562557	-0.08741531199723358	0.8157493460596414	-0.1393742517828545	-0.26299852410178143	0.2517708596521124	0.8472256764013617	1.064679938422734	0.024939444632754403	0.7707709422859464	1.562981662984878	1.531146271238812	0.7363984280865035	0.30770765204143685	-0.07093098139280893	0.21705816482163223	0.5645654395048807	0.6772319414815697	0.52627821385851	1.0154657668771567	1.8114506558633476	1.3144103871672663	1.1172579348315002	1.8775051175439768	1.2928472495729932	1.1441034926304456	1.8103045347945304	-0.6581592239827756	-0.4708268747817493	1.6548193362447137	1.9858388452206372	1.0568194416224759	1.91865949670476	-0.4340880303998052
-0.1536416301280422	-0.22383338089253493	0.2681920863909659	-0.318116571444062	0.5177313655859364	0.3071335356192261	-0.009681766011857735	0.14849316067893925	-0.16465909325257405	0.17708333317331976	-0.7734879890125	0.18291667445409393	0.1584959831504361	-1.2027191623387765	-0.12932957088107117	-0.41488906825501315	-0.53523102207652	-0.1635834309546777	0.829070779365378	-0.17542537517276563	-0.27063307408725507	0.152070695607528	0.8431859745157981	1.0686072430014915	0.00107197587536281	0.7526547776636964	1.711823474084047	1.4491382337596104	0.7960955271583915	0.4079952170650124	0.027774983343859482	0.23911747397955369	0.5025007619802978	0.7061939406032114	0.477962633693845	0.9774811472104178	1.7891874291346341	1.2285423884760596	1.0259937069536387	1.777115358983395	1.2459995524033658	1.1904587679117051	1.7569811783663851	-0.7157035832148013	-0.5978123221929288	1.617550152088371	2.084839751463287	0.9231339320186752	1.8939384306772662	-0.592111152989553
-0.20446669132748213	-0.29165442878404446	0.2840577793952133	-0.33894946342754284	0.5744238905888969	0.35051933906891314	0.007850102298135325	0.276752683782499	-0.2563174685731289	0.18385910688396684	-0.8326018209527437	0.24856721022981326	0.21358956773414778	-1.180778037901721	-0.17634337600104927	-0.4599591848941305	-0.3475172119239018	-0.24202339625915684	0.8445404845419292	-0.1593866863005018	-0.172986855943175	0.15854094699974225	0.8381870060987335	1.0890793293843566	0.051835737222677404	0.6786531892479933	1.8547772563557192	1.4340480317962796	0.8326005639689786	0.3675774728316701	0.1570159907813845	0.31338736441071396	0.5742319073208344	0.7571568969523451	0.5046870594368628	0.9832278709921447	1.804292814683627	1.2231772922581723	1.0716548187067478	1.6611799130549763	1.2223480702446918	1.2522603641610734	1.750667749050044	-0.6543073244897925	-0.6577400729390492	1.5114686643730004	2.066103289429263	0.8142711140781456	1.8219474153535207	-0.7191521175581891
-0.1946342235331769	-0.2642725491673871	0.17700428846615657	-0.2043650462203978	0.68448881646841	0.4144523221269073	-0.0321864323181004	0.2725879017741354	-0.3408737604901778	0.14038176245062597	-0.8065113513375912	0.3927968274217224	0.23618745598030713	-1.0904001825528487	-0.17875140521147156	-0.40609503203007724	-0.23510353177891022	-0.3153721203169044	0.7949295622346486	-0.23182632360381664	-0.28402343854927714	0.1616832827101964	0.867342418891951	1.0819212834345588	0.1059776860306807	0.5895278960966673	2.028193584393068	1.579992969477758	0.8977802899426278	0.3984623155967782	0.18994314336924395	0.14396031655298852	0.5418155915132533	0.7240829997962182	0.40505582457867834	0.9110558939011902	1.9195397536788554	1.101784547935493	1.0405694147635747	1.599917256646132	1.2315789065268763	1.3332763935757295	1.8073892961496938	-0.6025321239650011	-0.7356539094907093	1.4114990094741273	2.0974082254228823	0.7656789484919415	1.7170065946103636	-0.8011884100026702
-0.22742735403610892	-0.21594035209544335	0.20094505878551544	-0.18125640089432982	0.6690634438017364	0.36010957452083237	-0.0389744271872632	0.23236345645096068	-0.2811813017369114	0.08591056557297583	-0.7230414646927125	0.413454495926943	0.20754920151865752	-1.0831775042194836	-0.12442823383889494	-0.41393845621633174	-0.20483999256062133	-0.4121356655101671	0.6849056572928685	-0.18322051519755017	-0.34182895321487955	0.1416652380016852	0.7481659459774335	1.0619767734004981	0.12815047326721243	0.5956912356714611	2.1076881369239286	1.6051391899895808	0.8151011180851331	0.5048085974906014	0.103234101280486	0.12395125231521038	0.5622125349022088	0.7828114562987433	0.34216262640050743	0.9728701021543028	1.861001498647434	0.9506083969753922	0.9980806743446149	1.528224605496625	1.088746953535585	1.399990734011814	1.8113074392047452	-0.5349882849744523	-0.8425200393416727	1.3021306791593723	2.2276253608021315	0.656695016448239	1.7059105739769163	-0.9756554450718747
-0.18575788137731766	-0.15783086698924023	0.19870201632723367	-0.19227636712531146	0.6622511872875425	0.3889870686477698	-0.04079783925915979	0.21131333063054	-0.194312773920777	0.09062121886666888	-0.7548429059407751	0.5020076738454484	0.09080802126028804	-1.017689231640064	-0.1267561792981803	-0.5600636997464477	-0.24326981040377554	-0.4551029012346771	0.6160613716589353	-0.24381180663264096	-0.3909877778349588	0.1767337045303548	0.5939124174972862	1.111826334978793	0.18980475384820705	0.5143533067319449	2.102839286338466	1.5889277038591278	0.7120171900341189	0.43975235874772334	0.0018177802958416478	0.16452227539866862	0.5063833087921576	0.7998342335890622	0.28771483786121343	0.9904026363523499	1.8681778160690492	0.8703525261829224	0.989356044467922	1.4391084669869363	1.1381828326455201	1.4213486814745073	1.8158390092291516	-0.4018061339890807	-0.8405050224757364	1.1453262432794447	2.1714209823452135	0.5778521100689074	1.539317956131177	-1.0496073188840644
-0.24030942472001743	-0.1575046307535276	0.22240691474847413	-0.23039356975426445	0.8102440502833306	0.420268000331919	-0.035877704535732455	0.24793571172383047	-0.14580767822409468	0.025790435612645053	-0.7115658818620056	0.6277609725947779	0.06550173589415652	-1.0154264722435182	-0.09658225848373392	-0.604696664828031	-0.13713481875001185	-0.4781951347113031	0.5276379419220893	-0.10738700250371418	-0.38730608911245573	0.12408705757850144	0.5913126130957406	1.1921822414532754	0.13274484393698857	0.39696325812600763	2.171492975139487	1.7227216316769116	0.8274595979014059	0.47311601745929177	0.063578520366722	0.16870902331631282	0.4702266068700419	0.7947399153095466	0.19645257893429663	1.0053580548300434	1.9561402821863705	0.8416590726802843	1.0905264165590318	1.3684150633570185	1.1541398282282824	1.4103061866575526	1.7708220381822275	-0.2930121725101053	-0.8588237841054255	1.0682577628957624	2.1829051818992413	0.532313207275833	1.3761737190707581	-1.0244022938037292
-0.2441651874438623	-0.17436760252682965	0.09422823378411957	-0.2598554350427749	0.7786969450027748	0.5343538501617421	0.00028682348523470237	0.2361905788520522	-0.11034508740614139	0.017683285914527717	-0.7033809221343328	0.6651363061556764	0.10675239918261328	-1.0178549090379378	-0.11180888274626959	-0.5466353288867319	-0.026221769221924197	-0.6032701785700924	0.49304121315908367	0.043058900422295446	-0.4229954225986273	0.1172240142224805	0.4756906316700393	1.2140149687925603	0.05014512549602379	0.3549565054243992	2.1290936640338014	1.7487533143029812	0.8720224260192954	0.5056508496933995	0.08276229703505338	0.12594603357258258	0.5534638639018227	0.7388791247299032	0.18826810944074038	0.9846988500665235	1.8448981945503937	0.893804589149927	1.1591119254575297	1.2531099597108637	1.0435272020481166	1.4345490506367806	1.719726492715801	-0.26923891484090806	-0.8935599771343149	0.9858167013938302	2.2223630411227653	0.5094487644258269	1.3163752701153506	-1.1126641239306512
-0.25864375258320493	-0.14694016933762505	0.010586919218783976	-0.2518476100006653	0.8519524068490654	0.585409268524699	-0.018911621279697723	0.17230039379756867	-0.1473550595242999	-0.057249702124028565	-0.614078898858092	0.6285470316011021	0.06399959196823858	-1.0078720966288284	-0.13257926100757617	-0.7160765185514851	-0.02749666328355409	-0.7053657099262224	0.5162646481352983	0.047558544349390414	-0.4145206447508981	0.051594283560267004	0.455309006441149	1.2272849664398482	0.1454384118629124	0.3401913138491384	2.297429849266833	1.8052394724625025	0.8339838708906766	0.5817565335136489	0.09255635934030404	0.12744515400172124	0.580120502719968	0.7030139025871327	0.04172120558555782	0.9877551924414938	1.7933343762935998	0.8375022556365866	1.2089926126266328	1.1661795588986255	1.0984963461757151	1.4087635420457476	1.6758244008433387	-0.1525815553074042	-0.9280095520589022	0.9758749690071831	2.2356137471198205	0.5115813225562074	1.2545194039929526	-1.0256214923754612
-0.22905639187637203	-0.17685868506251343	-0.06571528641241524	-0.30701663839137977	0.9327160596946277	0.6598165596643912	-0.020690223175320897	0.21987323440221784	-0.08818088235801569	-0.05739231608362257	-0.640211976981616	0.7208341915779309	0.07303466301871474	-0.921322694897108	-0.10643435279338576	-0.8376260072769218	0.025468435825186365	-0.6934237673021956	0.3808935654175736	0.00014072371240912707	-0.348257116093492	0.16241763290340064	0.2923752932452427	1.1820227265066368	0.008667161668227208	0.28360646630344816	2.225924647595142	1.7503863293130677	0.7779548419294873	0.6485356233416811	0.01093379149405086	0.15949326090611474	0.5900187536571015	0.6953445169239557	0.001957135759011415	0.9980917631458551	1.7583118236164712	0.8489054136282894	1.234396195366274	1.1296577337338458	1.0165471037263465	1.3565892716023131	1.7039914093663355	-0.013932139368608626	-0.9990763211333651	0.8608971885807953	2.174949702963995	0.5562249309003354	1.1778501807320236	-1.077732079098189
-0.25123814818192375	-0.20783506659436926	-0.15063110021725373	-0.3976064893606022	0.9884342764184793	0.7714901707395612	-0.030784598005609193	0.29279232304143715	-0.043073548610452275	-0.17317189247631934	-0.5641645491239216	0.8379344304734117	0.13894100448649166	-0.9342725026704702	-0.20004049356029463	-0.9046519817385332	0.07203681805392628	-0.7040240453341216	0.30689735533617435	-0.034299911734756584	-0.25750296759813857	0.14611619714170362	0.20320778203898698	1.1187401152656151	-0.09814100023131628	0.19352067911237478	2.115439392851923	1.8051316810030849	0.7818733587187459	0.5671122612649098	-0.006536016236411674	0.21056779239374115	0.7093869748892756	0.7749906152240331	0.015648864439041548	1.0574416883818656	1.6718649734945696	0.8130438620131377	1.2736067855344004	1.1127996944012948	0.9239417557547702	1.3410278499400605	1.6299192264925337	0.017718012240479142	-1.0692090681547586	0.7528309282947756	2.0623168181606073	0.6008901498001278	1.1709340437558138	-1.023068250318716
-0.17755334349299912	-0.1737164445603838	-0.24875706879326823	-0.42384831532384143	1.216491095473911	0.8707843509550954	-0.011848745399919971	0.334036620480342	0.07550990473546135	-0.1583837326760243	-0.5192835589039321	0.8796387268308086	0.15884336147661152	-0.9374621136597737	-0.33365214120710995	-0.878231122538598	0.0007970169336777271	-0.7500436831636734	0.2926826456053333	0.03922941287457325	-0.24074369057085035	0.08694829276871266	0.19855955319351765	1.1019663734474912	-0.20877864900109927	0.20010440697933043	2.1758812360675437	1.9415383545308338	0.7453070968371635	0.4669824412015598	-2.3953338531090827e-05	0.09590377818044109	0.8176807370466351	0.7789806180586893	-0.014936567809595463	1.1579950345463863	1.6643499182553612	0.8844980485964682	1.383313387811949	1.0653940280526222	0.9274116934454308	1.1584159463715538	1.5898114238489298	0.15226069160852654	-1.0501283000139432	0.6891524655976234	1.9118160968539264	0.6336876114607615	1.1937105996559692	-0.8787273684910716
-0.18148259341307316	-0.2125524186626822	-0.2613356841077032	-0.4517795455563486	1.4276822917702323	0.8572485466167155	0.10663433957566774	0.36284201646505243	0.22996450903472532	-0.009334574391963068	-0.4635262374726022	0.9050722220813805	0.2755058499593345	-0.9224858615379962	-0.39530573414687786	-0.9281421450041693	-0.01871440310437747	-0.8081681866772973	0.16887102893281752	0.038246565900997516	-0.2421885874093646	0.009751305568636437	0.08550553075136846	1.0939437145116122	-0.24148086110367045	0.21775825140191754	2.265618218236999	1.9813434906972796	0.69394953274052	0.49332178264667076	-0.03987952275030564	0.04795530122988744	0.7602153559236605	0.7010660573415659	-0.010698308421627311	1.1012276282996465	1.5948474139853164	0.9692885287927343	1.4285105672351281	1.0322051635390141	0.9494909706613276	1.0624098737964864	1.5167497401954386	0.1779780724607542	-1.0689103866228398	0.6277360719704489	1.8384226187156856	0.6511164058646335	1.2342479439951985	-0.8709633423476975
-0.14163844415242982	-0.18066833559264847	-0.33459125868189776	-0.5632376838423105	1.5555667872859995	0.9091341286351478	0.11816322846316385	0.44446932732354066	0.2953083731800329	-0.017074969012060858	-0.46443274190885625	0.847686363321932	0.38965454656603127	-1.008513936005476	-0.45123007484686567	-1.034005426285399	0.013778284597240578	-0.8512798067236828	0.18266752930538216	0.04635287248179436	-0.20689167823796986	-0.05197669158642969	0.15720819427209326	1.0450971414803938	-0.45834202137206803	0.2108892517496193	2.279811847324191	2.001308854307993	0.4943537515942363	0.3989752034596128	-0.11925783512472025	0.09944519205223326	0.8533698224822363	0.7571025572236326	-0.015562458924734563	1.2173307074203117	1.5266015762441378	1.1054203554681892	1.4331864456982122	1.0223972442965858	0.9360973885989194	0.9032356449693081	1.3823942390253223	0.2140132877157944	-1.058624080611461	0.5907220581708115	1.728590176004128	0.658092815686036	1.2787393579123616	-0.7631447351144087
-0.033078474810178886	-0.17571444432837613	-0.4286930914807495	-0.5650219362389819	1.755553438372568	0.945200451765432	0.1152543464495472	0.49646355290929706	0.27593696940516044	-0.04946210140477965	-0.4535748011949603	0.914392464707869	0.5129674314955767	-0.9736459289233688	-0.41350152554542596	-1.0032211272067275	0.0492938357008559	-0.7791454539736016	0.10868807698798424	0.07526230035924267	-0.19032000885476688	-0.17808203922925286	0.1978519082221692	0.983865799560036	-0.6155779569302589	0.09814655550167183	2.208672355374926	1.9488757032110002	0.47781802898027	0.4389088973521466	-0.06920475183291645	-0.014906607256960447	1.0376293033318438	0.721390016953338	0.049838836171048714	1.1190759898802258	1.5380165490718376	1.2300874204782162	1.4444282593572928	0.9934293997085385	1.0136853133069499	0.7572958162976632	1.345296512783405	0.2013739309872033	-1.0216132612863862	0.5265310339206547	1.5868492329822732	0.6119337849368522	1.3099676794555977	-0.7176927651054469
-0.05699240568931535	-0.18680360833173906	-0.4627645266758901	-0.572496714136512	1.9386012264332564	0.9902480962226983	0.10578830986878278	0.5372476290578956	0.25901710659517224	-0.03650455430307563	-0.44609536594829374	0.785782031603343	0.6265156760600752	-1.008763051452047	-0.4425015436128671	-0.9091536185777059	0.06907070611073249	-0.8214530328348009	0.08349163431015763	0.07309238529460013	-0.20017237373406163	-0.19280957466988785	0.24846499170204472	1.0563161821672016	-0.6499177657823347	0.21252980276481362	2.2779372653204226	1.9451624847053737	0.549787830301945	0.416249168727654	-0.013502141070027566	-0.06463790099075269	1.117164235054092	0.6274896641879744	0.019813615614408725	1.1533512428842851	1.507191085293674	1.298969155348693	1.4486455089319177	0.9870015617862509	1.0111719084059305	0.6856898018284021	1.3513295183423266	0.20776581745026373	-0.9984597459440632	0.4707604052451436	1.5473501203010491	0.5648423180804161	1.3349609304371166	-0.7621009052403707
-0.02846473895096971	-0.18219956659262143	-0.5343229534237144	-0.6028944692535715	1.9563530260301338	1.031812707791875	0.19489877692513974	0.5605740933549418	0.28929911200283615	0.08793974258664375	-0.458048189334721	0.7592042574795108	0.749943846854801	-0.999325005163854	-0.49543313338560624	-0.9146258644185767	0.10631064723892836	-0.8566106038658893	0.08336483483785637	-0.0511361797173576	-0.20315196469700486	-0.24441196426173067	0.20145845293362535	0.954738837231238	-0.6690494915630468	0.2557285233979915	2.1645109883339115	1.9228045663206568	0.5638316527524319	0.4622166292862688	0.02178634407084435	-0.07828016381830168	1.2412146821550754	0.6702891463226726	0.07834226366939744	1.2024932520451959	1.4627550183369435	1.4427548825311427	1.44375949822146	0.9751924607998348	1.05670687931801	0.6775954878944462	1.336324705194474	0.2107211096198925	-0.9240442363822255	0.34761197088180723	1.4592794726746359	0.5011125044522874	1.355222005775051	-0.7149830092318663
0.0214848919675578	-0.16669199285327493	-0.5007277376952843	-0.5231955221991126	2.0561685691831255	1.0339269084816165	0.1571517254768494	0.6834178226075519	0.28018303087572133	0.033514214388662464	-0.4890615415909906	0.686707050213319	0.8035272735035409	-1.0302133512465637	-0.47737300625204393	-0.8620118550257738	0.037575355121045116	-0.839843143421642	-0.12258582399655955	-0.08404804720059847	-0.2151004220868054	-0.24422365182458972	0.2290542520275658	0.9182454847106932	-0.7022816533386873	0.21085161995458374	2.1882718906490646	1.928696503511473	0.6134485566763231	0.4975042617135326	0.02263727703311652	-0.07504335053824962	1.4001223060322865	0.6683260579196735	0.04975409982619776	1.1975367450669672	1.5007949206377744	1.5293861165682823	1.3557548487402034	1.0027167182266967	1.0766638331894716	0.6438797266317271	1.363805259727955	0.2804834370083892	-0.783618499809262	0.2552462239934464	1.3024251918870697	0.42675656687329405	1.3743504562355884	-0.722208294085412
0.04490974604298706	-0.23699735955484877	-0.537852814645787	-0.49470793393357126	2.1278659279267984	1.0535311657887925	0.1506497236367615	0.6583584200389413	0.30215900873075996	0.02298128030513935	-0.49240818309361745	0.7325843520503554	0.9381417215922575	-1.0539837767717732	-0.4130850164838294	-0.6714174676880176	0.036983382484961524	-0.8456162471732667	-0.19206684814395247	-0.07488516172964299	-0.2535652039808309	-0.2698835553662839	0.29588361848302747	0.9426648667240173	-0.7577421034723846	0.2780491287942912	2.1206104771788237	1.9933063248028184	0.7088710666428033	0.5101996597673183	0.06416869307266702	-0.09675203606511082	1.5605731591079433	0.6807858999063237	0.167142471321965	1.1972946578723793	1.5023898011213226	1.5413162992093588	1.3483498668153784	1.0611721814486583	0.9986387576637437	0.7239512319221693	1.447241259234914	0.25725269859451416	-0.6260723691022515	0.2141743044253241	1.2667492970515624	0.462658586711931	1.4341626120126818	-0.7719152410985821
0.003968001676647426	-0.21132531631468288	-0.49277310976619776	-0.4271737717907123	2.128455800780744	1.1529308510419791	0.2130465362134697	0.6141111684311379	0.32982341546139543	0.058121213528189095	-0.4627914804813143	0.6005909157966581	1.101052766660261	-0.9959368381612848	-0.3760095037408865	-0.454909374896984	-0.012873445327436625	-0.8529986132394309	-0.22878669800212145	-0.10500304678586225	-0.31119801786057655	-0.3698032274996275	0.3549480384034145	1.0816801413734118	-0.7460540629150935	0.4048836352761066	2.178507696801335	2.0118775674677374	0.7877736415768942	0.4773712750724609	0.16110600070627465	-0.06582845913795325	1.6805092188256154	0.6917266824109133	0.17932674598965978	1.2218871763031967	1.5719291772808626	1.6376816730624864	1.2849699265885932	1.1062873286123036	1.0519443839403357	0.8307571995819398	1.4502285512063102	0.21362497684300613	-0.46861827788002064	0.1225640337022457	1.2460629533781427	0.40383441671530573	1.4018321690782756	-0.7271480110561351
0.05195643064360319	-0.23142108603312658	-0.4680924034170103	-0.36904007084631585	2.037021861600873	1.248838756875457	0.32038840822053355	0.6529747015595847	0.3209714078748133	0.16971556803787352	-0.5593941453666481	0.4941430482165603	1.2469541016506045	-1.0007113589525996	-0.3386405911654915	-0.28700123445590087	0.05636235804324623	-0.9141961678810272	-0.3625863093904048	-0.05562683707443396	-0.28169897347947964	-0.3368280575061904	0.45803297017231415	1.1254636682010926	-0.7663218842637278	0.4930194957929852	2.202744277496708	1.9262758157387978	0.8924658044448393	0.5365713352730319	0.20998075361597826	-0.17615844046894646	1.7793535602935093	0.7081387322113282	0.14286003867062028	1.221623778219099	1.5962935979964736	1.679294720209576	1.239856669276658	1.1440644649319922	1.056402628765093	0.889721731297513	1.4132899264989842	0.23120275407778368	-0.3146607934921932	0.15887352726728912	1.2631883605822878	0.41252019774188425	1.3408045202323369	-0.7905798490061391
-0.015113038120141808	-0.22206972151217363	-0.4429441876317897	-0.17871953662958015	2.0158247304505776	1.2748878413401523	0.42687080746783057	0.6030642175199723	0.23965164141880352	0.1074380724916519	-0.5317603383178399	0.5274809713034576	1.4299918959622282	-1.0224681833385314	-0.18882830408085954	-0.12036705438176346	0.05288133340179296	-0.9246289165324084	-0.5817970788528452	-0.08987644221741016	-0.3516357962122635	-0.26706433374083927	0.4572357502803401	1.0659118869838264	-0.6975412518584683	0.4823925929913596	2.1986345185880376	2.0074269126215145	0.9993451695919549	0.5800072129821181	0.2875030823733753	-0.13704020570727687	1.8407773800372618	0.746025111928269	0.1559526589362905	1.2260452803902104	1.5985402646840026	1.6993181685421745	1.1752396953321906	1.1970543438927224	0.9802737055261657	1.013169159346385	1.462428347825089	0.25435798710272034	-0.1838977060625015	0.1827220132493746	1.3183459027426487	0.4348431893071167	1.3083277163206035	-0.827357296677637
-0.00984120821315275	-0.1859027183193619	-0.5007367271378527	-0.08303354324360938	1.9594266860223069	1.4201054124912897	0.43816002980647006	0.532803453681183	0.15409485972137252	0.11548624385001109	-0.5673409311111136	0.47340293887032675	1.4699849391552273	-1.008289980405606	0.00426194089720342	0.14207924115892773	-0.011013999035519311	-0.9155413042319285	-0.6390408094215726	-0.09524026835140707	-0.37095467746299005	-0.1878004638419375	0.506786793098063	1.1104966176804738	-0.7583245129641496	0.574431967763186	2.179901485603591	1.9724559478324681	1.112384595297718	0.5387800279657038	0.35315198285636074	-0.13654462917032353	2.101877949369033	0.8105537274978222	0.15814822233788375	1.3500141524508555	1.5348860853565363	1.6107671590025645	1.0817188563778648	1.2387786629169881	0.9079534576069805	1.1678322893942075	1.5351044488121284	0.25698326909070157	-0.08558300495385868	0.1813665813803907	1.4005845514385626	0.37205713476749397	1.33336705939403	-0.8229865743746652
-0.046121542645861865	-0.27510196698688755	-0.41741787929589486	-0.011678740968730969	1.814377832551433	1.5189475063537752	0.576518917413589	0.5379073205725965	0.15068770410614876	0.23905816499921606	-0.5603657246156875	0.48559311436019714	1.5406124250830828	-0.9147336234433341	0.15447570410048014	0.24502652940110145	-0.06533503084813737	-0.9203305160777658	-0.8012932672299818	0.026873817171251833	-0.30523948461196776	-0.22871549643594197	0.5217074775589626	1.1813827004920125	-0.7471830138350999	0.6997028208626148	2.0946348572439395	1.9339952684272448	1.3400251728237258	0.5664163950982024	0.4548080538822605	-0.18827064796730114	2.1014786699807075	0.8237244162350166	0.20156277428067573	1.3794412209387716	1.5290577075017182	1.592731473277685	0.9903544015214321	1.269326909941912	0.9622106865781946	1.2978586912467374	1.587473001294006	0.15402903855283276	-0.023440759630286457	0.14354446985508654	1.4509309389020368	0.35117326372231794	1.3733584540559307	-0.9400132515222982
-0.11031040592054912	-0.23631240686039545	-0.47288756614715355	0.09696509782267833	1.6679927240889054	1.7397381173119277	0.74544558728792	0.5386216125694678	0.13023592578489301	0.3761154220373453	-0.5870108626985119	0.4545506210116028	1.6865074840422403	-0.9578965027683036	0.11148417663842627	0.3593796751537933	-0.04439220476830361	-0.9913424923210213	-0.7441162286056785	0.07482557670522441	-0.22154225806490216	-0.203729145722619	0.5721432702412524	1.184410720104394	-0.6783958884896734	0.8144156659352699	2.1645698087787775	1.9936081920893787	1.5309824383134907	0.4885422741515398	0.512209321923531	-0.18566267573915715	2.2153537260338694	0.8588001980076404	0.1749955712320644	1.5225254805488462	1.443208766298273	1.6064615463057996	0.9399832604554502	1.297511890082347	0.9963550149881242	1.3896911156216163	1.5800028239783106	0.07422464779783322	0.05371446604172464	0.1351847772293482	1.502778213001994	0.382519564696168	1.4327577789493584	-0.9852930840041625
-0.13192820917925105	-0.2464360072064113	-0.4199961652213012	0.29015130017439555	1.5766429656305918	1.801691167413733	0.8645175413476673	0.5103708311114659	0.18836867565969562	0.48647092392821173	-0.5317416907799368	0.5032513198750517	1.7470898972207685	-0.9625894541978507	0.13149456377922714	0.43231039387433834	-0.010902351219362092	-0.9262237562986246	-0.7109463118231705	0.12392640848159009	-0.1903968453142868	-0.1957291688736777	0.5632677620043504	1.0653424543705223	-0.7202540634457505	0.748732726437445	2.128213659030395	2.107940626404318	1.6000477150443893	0.5088136569133799	0.5529919847228888	-0.08621413681837367	2.288068822177838	0.9316454702604083	0.259445506001173	1.5715154945824605	1.4142086826844371	1.5903219058546825	0.8870778896094205	1.301275963520667	1.0234877575437236	1.5717605154704413	1.5867544154156192	-0.029037304262524412	0.09617950502342762	0.13921868559221853	1.5027138289928659	0.41068707167112894	1.548574381902938	-0.9876649718218976
-0.0902720978288649	-0.2592552509629433	-0.4235220638747367	0.47915970548577597	1.5994702245441874	1.9061370547527634	0.9372890413017968	0.519413963620442	0.17199751018388215	0.44368263626473625	-0.5325557574887904	0.42845706864429955	1.7890673731977902	-0.8804827967763303	0.15438187463086447	0.41276695172416655	-0.15083450862264045	-0.8892763007304396	-0.7269898333591751	0.2113210725573095	-0.26034740474236645	-0.19677137688431176	0.59762722671502	1.079667917075603	-0.7812986593588148	0.7474416002368074	2.175392770634092	2.240547312162796	1.5965183243191228	0.5278691194088432	0.594245933470582	-0.03713694342363762	2.3184407700669203	0.9923928316537396	0.260468811191725	1.6424609115883069	1.3509486497516745	1.463092521939461	0.8318983385384426	1.2684911380765098	1.0187822295319422	1.6716977302627385	1.7115151398301491	-0.13975851906782732	0.08003930906260505	0.13155349885957066	1.5013169344540893	0.4296531127664909	1.5704037731926797	-1.0863354922682515
-0.09435936837161353	-0.30848776444509146	-0.44317856137415035	0.5011041992481144	1.489047302671914	2.036095754836609	1.1587919888886637	0.4571724285490134	0.20011088697154822	0.5077998811739006	-0.5200973159432413	0.4292215200791474	1.8746648349290969	-0.8587136215042779	0.10745417563366437	0.46834543397277456	-0.15626763699154528	-0.913208972131571	-0.5575264503563983	0.24065223858912366	-0.23220796249732695	-0.22694850186252696	0.5485703177036403	1.031790285331532	-0.8172040633227834	0.7597612132556406	2.1194084941750435	2.2726278455040085	1.5678979278438627	0.5143283247830355	0.6653141089760378	0.11632376241214959	2.3551043844613946	1.027965204959138	0.3397887668514511	1.7976400210842782	1.3763184238389519	1.3779947352814275	0.7761658388451487	1.1993136559680369	1.087568330580358	1.7756352273756506	1.7391845909224473	-0.19509834587426772	0.03795036754256777	0.1213952140491616	1.6005212965501756	0.46205512500633283	1.6612312139793448	-1.0795366295747457
-0.06691529051592045	-0.2584273757271302	-0.4195425506845997	0.6498203132945999	1.4529747998292217	2.137771998272712	1.3664647508281624	0.43764359178128515	0.1965264419936334	0.641560735136947	-0.5790903115010485	0.3868925873411857	1.8390925074109927	-0.834242384867131	0.029273677824496115	0.5169421560440843	-0.25333997232303174	-0.9182986159154296	-0.5474260684105567	0.41683079061460687	-0.2139521488325425	-0.13106923587746605	0.5053563829335521	1.0804394467271998	-0.7954033529363307	0.6600409775980404	2.1352593253610648	2.250896978861421	1.4768614374107325	0.5178713707745247	0.6992885380021396	0.2338370747905416	2.5070902272531916	1.0523417419434664	0.29461809382062487	1.9075902292062135	1.4450270944618777	1.3910674809743329	0.7264116233875869	1.1046000779918432	1.2127248786014688	1.789590278344368	1.836657162659281	-0.2179424067242079	-0.01273068327847562	0.09143333243753085	1.4997284641038566	0.3664770993120869	1.6867080137516695	-1.0107664146138289
0.01064652600736995	-0.3007601720746374	-0.44554190335207905	0.8443258317041838	1.523868642949076	2.084762550080284	1.5137650791140156	0.4616534061941852	0.19153617912158788	0.6710099906778495	-0.5677287443231772	0.4458803350575481	1.8195851541683212	-0.9050976847076806	-0.012442738866368482	0.4328265975286182	-0.34157665228560774	-0.8187083783216191	-0.4431972978090554	0.5172039458232118	-0.18628466382421016	-0.11385993834203119	0.46350360895142784	1.0444936616071612	-0.675630837334253	0.5938111102823135	2.0412967335806598	2.340160565187378	1.4197312551360814	0.5767111476869298	0.6461044038797971	0.3712246415516096	2.6181634335554707	1.1091469074490967	0.2710622964435054	1.9630980153000976	1.3683760778016407	1.334234295125728	0.7304769412439348	1.0112199322796387	1.2294171424222862	1.7556961590522377	1.9583669155408336	-0.2973114299303741	-0.062000082055951554	0.12182469975068014	1.4585358135232824	0.3752611964930058	1.8036924843767104	-0.9355546396975324
0.026204909759171467	-0.3212020390040228	-0.46171962323541066	0.9608789089767062	1.6402559360895315	2.1159494018837077	1.5741085445728988	0.3563506847592686	0.22264051635452936	0.6161759335182018	-0.530237256766968	0.38098223626124494	1.729615833251049	-0.8983973247061947	-0.12815010548545053	0.41471042579518524	-0.5062770502304973	-0.8037489554016602	-0.3236967218982919	0.5992941608183561	-0.24685967432970485	-0.1538411507368636	0.4822694153942148	1.0808648812962187	-0.601464998974365	0.5143265995469569	2.0017775783448832	2.4350030477290048	1.3480870391327637	0.7377624165386913	0.6683235084794331	0.5529926072496105	2.6622048118418538	1.1672786531582078	0.24043374404661333	1.9740685004003478	1.3965976205356405	1.3172052457026382	0.7289635095079228	0.8964966035595736	1.2935608159573744	1.7056916925516217	2.042118197036169	-0.2511370985120133	-0.10210820876131424	0.04193986574830626	1.5170735161628446	0.3479618401591624	1.9033896327083775	-0.9052379793621768
0.06319420381472847	-0.33011106064947626	-0.500180797046857	0.9272001351667516	1.6400462440394428	2.196187076334696	1.7036687956489023	0.40725265953341366	0.19790218943286467	0.7477412646080165	-0.5389302134884694	0.2729176980237887	1.5489696895931289	-0.8606992950852861	-0.20619291624831843	0.43501400891130626	-0.5237818607314203	-0.7467535676913568	-0.2065704922462217	0.7923075540113758	-0.2408073881357029	-0.14019293930112403	0.5426623079181105	1.2641665826676551	-0.5861980208323432	0.5351250116181921	1.9021618303307424	2.3746446492964006	1.2416177362861054	0.9266644195291635	0.7348864880811672	0.733230686200979	2.815586121733281	1.1383579532315806	0.20447829788337685	1.978909906024019	1.4721835030066526	1.3278871708532212	0.7343142525331112	0.7927796710966414	1.4209084727634775	1.708187064350754	2.077250425372786	-0.30555877058722036	-0.12754671601170095	-0.023075583511200627	1.4093912608968575	0.299537571966965	1.9459049411126206	-0.9302648643455316
0.10057697848105804	-0.36695252439699927	-0.4601232922995552	0.9684173962455276	1.6434529800995832	2.192171871663422	1.7861557302355808	0.4032592516532751	0.17612085134206748	0.7026193205913497	-0.47821955191112514	0.3042590538337896	1.3951547861867628	-0.8309012154478653	-0.338206033377892	0.3572291556041581	-0.5504545093658588	-0.6147535086639564	-0.0428926354222389	1.018157138308535	-0.21098375073243275	-0.21656399316142058	0.5485188221941006	1.4200827297295868	-0.42571192218017256	0.4643040188204421	1.8502645518256116	2.4673359980082954	1.1255016598683265	1.144295690494495	0.7672025347555176	0.8638372161008425	2.8802780001827744	1.233528819414466	0.18320026619716606	1.888432889648578	1.4952517055436276	1.3178144006735706	0.7773414459369905	0.6907842964078926	1.5559848201539999	1.679828372047626	2.1654690131147856	-0.39238201858567123	-0.1410216897372777	-0.042843523498938184	1.3788658483322684	0.3860833638055401	1.9168634384258532	-0.8490241252675986
0.19808650085747734	-0.36791373823787005	-0.5432001694438447	1.006959420873688	1.7230368872372537	2.1462976799681757	1.8763893937810558	0.4235144870618897	0.1953177516839909	0.630568259049127	-0.4996875878137554	0.2028278555566764	1.2763964412278748	-0.8616836478658876	-0.494071263684942	0.5054676679310085	-0.4736999554129473	-0.4856618985531679	0.029866235623143583	1.0395790716634612	-0.18545995333997373	-0.26209666531138887	0.6091688824250846	1.4360384002288717	-0.3536392025628077	0.37605799407096896	1.7637263788925992	2.5528978406947997	0.9671724696571153	1.2526712810105154	0.9187861668353472	1.0957008948366547	2.9103560899321037	1.3057373331695632	0.15937767191612778	1.7841580645687258	1.4747924410456166	1.3031194565461917	0.8591760546078108	0.6001137958310209	1.601987796258348	1.6429626345493162	2.2432632371521666	-0.40619694872254436	-0.13685067028005438	-0.03964592574991259	1.2708100329915148	0.4452200556840788	1.7893762899230663	-0.7770367308066359
0.2417857646200726	-0.3989185369773643	-0.4033676757223409	0.9664800965004202	1.8369440400577441	2.108441597805386	1.9156503502453255	0.37295142596969616	0.20277014591435125	0.6433968093352231	-0.42000163543494634	0.1323747199401047	1.107990248084421	-0.7093811679876805	-0.4763890978372422	0.5439636163370817	-0.5365397107165206	-0.4451961444636673	0.02437217584892188	1.10677391547074	-0.12018826495956918	-0.18735006239010535	0.693984341425878	1.5808098483275101	-0.35038184654626403	0.3421411707917794	1.6290802428091393	2.5671131217595304	0.8216953957000379	1.4495971292613306	0.9852213139739705	1.3318830968591053	2.822198648006126	1.3771348809134767	0.06995662065741387	1.6757955064396532	1.5790183218992537	1.2722234106753423	0.923448184967895	0.5268709160063458	1.625388055871777	1.5734915961606255	2.213205315653794	-0.32199361503039625	-0.15796308717914048	-0.07652790241034406	1.3262487186583996	0.4981982141555835	1.7387934715209774	-0.6823261184833368
0.3112869915135845	-0.44053528661264074	-0.4852809039446401	0.8207967936705719	1.90772270450081	2.1829319809954577	1.9552186411509052	0.4436865194389288	0.1319309442040515	0.5844946084466607	-0.3847336636253759	0.09901412850447552	0.9877912643052429	-0.5916407271392279	-0.5069864465448273	0.574296189148636	-0.4898817124422541	-0.462401886092423	0.0744750642835242	1.1495008516642728	-0.09400765002537706	-0.25060027072085156	0.7442895672747134	1.5878401389625292	-0.22259402561284597	0.3648422780316427	1.5907753461482455	2.4922232057928215	0.7578127891413067	1.6236977819416125	1.0777956329017744	1.4485652691116548	2.758279475711018	1.4188370559515602	0.045366145742949816	1.5723299877590349	1.5796729490520973	1.3042945774718082	0.9638293251032376	0.4686179889931118	1.641958364710537	1.460318153101587	2.186027579830582	-0.353331699850875	-0.16371907124363413	-0.08531564130453077	1.363521813838859	0.5594812379252556	1.6538506712988874	-0.6035174844933455
0.3591029471554569	-0.3775318994693916	-0.39600829672556126	0.7067241475869959	1.8372148163137285	2.079370586666382	1.9564334948187643	0.4307477245242997	0.1538119023383615	0.6649338599683606	-0.2666015320625707	0.1244660951155093	0.928141208664355	-0.5156573265382033	-0.4737268647795686	0.6672959625011027	-0.4371466459131959	-0.3585481925443136	0.06200585794591329	1.2796453046234224	0.029907771255240623	-0.2554661092568441	0.8031162155102575	1.5524006896988622	-0.17480098955909812	0.37166797438922156	1.5674210721258603	2.3509194147713885	0.7033236716146452	1.6509002319712092	1.1828051242049358	1.5215039192479494	2.666054554548573	1.4262333663313416	0.03572045906760106	1.4405864296299646	1.7067457305857296	1.330089336077316	0.9887960442084658	0.4164421815897059	1.5863782662240797	1.35031156115083	2.108955836445996	-0.3164884440201693	-0.14919787662770606	-0.05948789372412242	1.371257433305899	0.6613657462153135	1.5627114583986155	-0.5471482660102074
0.3745156347686857	-0.4119599798755388	-0.356265564206179	0.6147034125529018	1.8474772668056905	1.983546319541509	1.8793792283201924	0.4004738312075111	0.14648188312808383	0.6408573466890886	-0.2346412351800366	0.09053183072830524	0.8470225400350003	-0.38471111275827724	-0.4627818479339492	0.6714694312311815	-0.43992099894870906	-0.32755605133668947	-0.04255835052860268	1.360016509646068	0.07954150395768284	-0.24701140455183204	1.0059288940602933	1.7038372793787881	-0.006043995451326012	0.46097768425568686	1.5397739285925278	2.25400438165678	0.6680827149833426	1.7562717886555845	1.262410865419342	1.510017827383423	2.5222861113696022	1.5617222587739625	0.011367361290353433	1.2655223208178321	1.7854241974538732	1.344075695575477	1.0254557727599518	0.3874181228702568	1.567315074889406	1.200716283494539	2.062989319398255	-0.23535948834973727	-0.1350242427652258	-0.04950501411499437	1.38016388790189	0.7883845181360208	1.408966221287394	-0.4859786037791928
0.3966362234012285	-0.4391920776248548	-0.320543058745614	0.42930579923452256	1.8935241214976135	1.9434795515120584	1.8996750697757823	0.5391184190768475	0.15214864437613268	0.6357305651888595	-0.09950531944495819	0.07567995756228323	0.8134401488974978	-0.29888486932239366	-0.3845057277353637	0.6425781779847417	-0.29169465611657636	-0.292190174777577	0.018654963698285277	1.278560347091101	0.21504484525323747	-0.24579522954969163	1.0987809988279031	1.6311423187484646	-0.004168549510729577	0.4915351434576166	1.4318350876298704	2.232778589832421	0.6273323072023234	1.7369770615996458	1.3640451176513373	1.6036932564817896	2.279742554300138	1.5987513673216736	0.10405713816881745	1.191391545988461	1.8142775591555202	1.378233935986804	1.0573095108789996	0.3710451370906481	1.4889657217740555	1.1221044546918395	1.964437895150239	-0.24825378439764925	-0.12773130653537634	-0.04946985082141989	1.4789608160652516	0.94998397877761	1.2886414679131444	-0.5539849534082579
0.37383534904283644	-0.426280531718702	-0.3005546940907634	0.2720620451619793	1.7844985388228891	1.9670148281236763	1.8524523860322126	0.5680239794531646	0.16821320745322502	0.5457238790185055	-0.02430593352915115	0.0714829692925312	0.7029737687580176	-0.2199580406458835	-0.4341164622571661	0.6954037706285389	-0.24198528201922515	-0.2585313597514995	-0.1353700819492581	1.3103972421198187	0.28240222186937797	-0.2885870107614906	1.2526187212081554	1.5317461849692227	-0.04923800233175754	0.4160107573767188	1.432485437157235	2.170066789712497	0.5685161966644665	1.7609266251047349	1.5125227058053596	1.6337807481946303	2.0567257700793027	1.6532487838695515	0.22158148337623446	1.018545122757677	2.0062267727819565	1.4050687905165806	1.0552304223152547	0.35093639160802104	1.4730502427809298	1.0363667421490423	1.8453804836409433	-0.172384287718532	-0.10825921288620606	-0.024930807105522472	1.500063509664363	1.1041893046811666	1.1038776933261882	-0.6864067535911583
0.40597171005343824	-0.41802209443752203	-0.24919774706743453	0.17642778813121685	1.7853555411145572	1.8353576609310973	1.860359797946333	0.6252768536858861	0.209415585622168	0.5911308898913668	0.052418222278620405	0.11151055269389917	0.6664452396114802	-0.13193004305685746	-0.3532105884326967	0.7190912244440384	-0.12385696186043567	-0.24522354098870483	-0.17797897179657088	1.2884366400942073	0.26478923466778453	-0.311352549867273	1.3434856771814097	1.605356048575064	-0.05334747829889095	0.32829922498477454	1.4272716440725397	2.103218315395576	0.5473818955942535	1.7011991123230845	1.5605916906561732	1.6629463742663873	1.9044656022401303	1.6075918980361874	0.3029978652405144	0.8426824757470948	2.1156750329196976	1.4378321680844561	1.007506402617407	0.36233153338415025	1.4743372570596682	0.9310104198026927	1.762118191072608	-0.18140061267673876	-0.12131081394224175	0.023701467341070693	1.442273019219621	1.2383172369794997	0.8752795029869572	-0.7399501452306082
0.4225302241191777	-0.41719178139247515	-0.18300786419142176	0.10317092544428037	1.7728861577707893	1.788236815151053	1.885034815719559	0.6423622706428567	0.2366272991440928	0.5108106492796851	0.10205989229535858	0.14823025673008733	0.6508263463219216	-0.08400132709048513	-0.3041505561237933	0.5915715142243549	-0.13473952396361316	-0.22151145107318576	-0.16192534473542808	1.182736445880335	0.22402788082690916	-0.31889734344917087	1.318938244938299	1.5090023029766144	-0.08448510905717894	0.29832930060873125	1.4405768287011929	2.059926446271093	0.5419431103429077	1.6546535265764752	1.6527570997170389	1.593832862453079	1.6660716782956666	1.703434814756119	0.3770751896309636	0.7611354137216602	2.2256652896844464	1.4674477308142264	0.930912483476906	0.36351864357081404	1.3854985960387696	0.8596864266432747	1.7185824027332746	-0.12041623405916309	-0.14439811447075754	0.0725774172431362	1.522779022692122	1.370478846191023	0.6446466859757762	-0.7782333652286078
0.4121425344300498	-0.35864062261330704	-0.17496461189070306	0.05404822003234475	1.6915128784723599	1.6907252874110834	1.9454946065855363	0.7337895239621688	0.2613556318913169	0.5152645095935671	0.23084846653608554	0.13277643859260757	0.7326583341727902	-0.0331596214542833	-0.28515000117923284	0.524208667847311	-0.10268251660099621	-0.183265625787352	-0.3393874091371343	1.0900854345225066	0.24028144396071735	-0.3522388915700082	1.4133042309310095	1.320460447177974	-0.1719315444772034	0.172416080438519	1.396803165114164	1.9941329970515203	0.5372512460684729	1.6407923865391365	1.764922025977399	1.6042389020395416	1.4070645968646986	1.6876009536858998	0.43928851925088563	0.6179257851930137	2.3606372590109648	1.5072093901303545	0.8284102238844577	0.3927411051069759	1.256588169878443	0.8078093180204581	1.6548837567580588	-0.054572493218402574	-0.18200460800437773	0.08426479124079614	1.523373740169027	1.4605283692933684	0.45468507551832565	-0.8782180866222277
0.35239461885539086	-0.32642134077361296	-0.12380114490140089	0.09615994731259978	1.6475316424245736	1.6898044416290872	1.8744817928931305	0.6633642834058879	0.24454609533059424	0.4167973015176173	0.27658265845359564	0.13170825895720556	0.8180995227275518	0.004208487529231026	-0.20587255825761908	0.3377375004607718	-0.07576350561227789	-0.22816980793644487	-0.2964784281473516	1.0792884122403366	0.14371135674542249	-0.38165648212823866	1.3729648424290084	1.1889405674758364	-0.19659848726772075	0.030262079289566236	1.4863616400205049	1.9780781232678044	0.5789263132254825	1.6203405023588737	1.6144865758403277	1.576980225710557	1.3147282221751522	1.6369856614693385	0.5134234470500882	0.4916993231923037	2.467419056932414	1.5427515774799274	0.7305632436914242	0.4336240721866201	1.1770081801259626	0.7643080055830073	1.6397895585375288	0.018783778217861105	-0.23238632944275964	0.09101264784107074	1.5184123697096887	1.5328097410243238	0.3492664210320495	-0.9285668765129602
0.3190406259349913	-0.3329746499961355	-0.18557964744008973	0.09272682841539827	1.588214016075717	1.5415236711075648	1.8139536551926358	0.8087447957770195	0.2934262084827913	0.3510933518502023	0.27663556121127225	0.19809972458516184	0.9738573405577832	-0.031703351375528335	-0.1816430860314441	0.30861705125360445	-0.07415747838291567	-0.1424439006955166	-0.3102874473891449	1.08387366507129	-0.008659527087010066	-0.415211390289706	1.354752411317378	1.0335070168963814	-0.22689833564589876	-0.041777704843997135	1.518133375444256	2.0105104320339966	0.5828307505177246	1.6237364211206327	1.5681770379946307	1.6092694056780563	1.1237616231803433	1.556765604477827	0.6716607937747467	0.40766926809082565	2.492467330306723	1.5639049406524534	0.6474921680496469	0.49430826038298664	1.1101716603845335	0.75938405835581	1.7439806161291975	0.03529793654792837	-0.26316787399254143	0.14072161822424895	1.5093223014580377	1.5813076275929596	0.1830211201086965	-0.9957545777814248
0.28297617254340984	-0.15365752878153477	-0.1242560274600657	0.09262166755985665	1.691549650556506	1.3967464331576138	1.8389613545775898	0.8644208881525103	0.3149051262864892	0.21168220309007663	0.27255705963279064	0.2507045218941095	1.153646999067392	-0.06993820573303679	-0.1952711154155143	0.22749280767122318	-0.10529796799278335	0.015735783796363832	-0.38593645906102486	1.1202981778178078	0.024906851017855197	-0.4848955082170587	1.390924753442715	1.020419125235685	-0.3148786403990437	-0.21182321168556087	1.5065457478056854	2.0600119807066184	0.5598238275418896	1.6158406906249456	1.5270160116398013	1.695014149136302	1.0580181175073535	1.5685846831963814	0.7781643048363303	0.36534687888022305	2.5154733744944666	1.5563959843824067	0.5879349344848872	0.467735985138024	1.0534489121242108	0.7445796387949961	1.8300765518185103	0.09749546234553273	-0.30714134630312656	0.19461339603975528	1.4412703710992842	1.616649197856129	0.05955657529227437	-1.092216727225076
0.21870283868011361	-0.14904289930231301	-0.22317037700760434	0.16074083048850935	1.717170068357591	1.492865075737283	1.7717716636517906	0.9916075744851597	0.2944190846753483	0.10061023443628936	0.3245543444030998	0.20155594442530284	1.2677568325578954	-0.09212442141113307	-0.20236671046100185	0.2716370777412408	-0.14462709508182364	0.013076235025383104	-0.38975293383999454	1.1768242287630604	-0.18346482553989113	-0.5268254241633454	1.4496438869862593	0.9210234912327356	-0.32617029782094714	-0.28315254750827956	1.4914595824029206	2.1843926029527134	0.5809863364085521	1.6622267179146608	1.41645497208477	1.8137732585479163	1.041054775782047	1.6008330970485312	0.8049274336421822	0.3517310020288475	2.479653442021285	1.5595212555032396	0.5634745817807473	0.48766325941764876	1.0460386726534825	0.7286272591447531	1.9464621480835067	0.0923723935896195	-0.3716869168238106	0.25647138716956835	1.3952527351828252	1.6212444094176952	0.06238970563909592	-1.1333285199231997
0.18076989725754966	-0.031215357396983834	-0.206624341449678	0.16097661366236451	1.7586380388195284	1.4464384859044839	1.8230283948300827	1.1445456473241005	0.3340359707115087	0.14794617671573784	0.4545147157789424	0.22741538786450452	1.3420066264393913	-0.10369122961387026	-0.1391721029517809	0.2705665223801583	-0.22566786337368772	0.11386865419596079	-0.3573109765864551	1.174412044179212	-0.2191982945192815	-0.5228209954818928	1.3905262984170332	0.8410446034989327	-0.38279983924452954	-0.4658552517654499	1.5528261853082577	2.288933452643075	0.6533386022644349	1.5803166893818867	1.336458802805321	2.0121407061750842	1.046681168141135	1.407814926547701	0.8678985076733889	0.4021897760981874	2.424494102764928	1.5216240802566925	0.5635973042447218	0.5388757798119947	1.0918215636548128	0.7408725573873811	2.158739427152886	0.025303619987971586	-0.4320245850743172	0.3227280801289252	1.3408966785523861	1.5846655754730914	0.013916808500626359	-1.1663047657164847
0.18237424644255387	0.10622531579865883	-0.2538766515899182	0.1488690473990511	1.8543059340020647	1.503664855653645	1.7654269500567028	1.1934233285152422	0.3650713138260473	0.085251879426826	0.46896034742143866	0.2534816598080545	1.4430514527002118	-0.07897318930779715	-0.2414521322738127	0.21758559435313402	-0.24302773186928905	0.2681886732423865	-0.3780756265201042	1.2587016039419823	-0.40188291051714664	-0.7303688991161996	1.4116561887213677	0.7398206004017899	-0.3797355818203071	-0.6062718215275543	1.5910781435687724	2.34693603996764	0.7804937851818721	1.616097271153612	1.265773354614118	2.0719998782686786	1.0917532043018432	1.3249955232518227	0.8132574716469321	0.38521406048865725	2.3754014989878325	1.4616105691566519	0.5967498078786055	0.5961678998513774	1.071377002155862	0.7749813625598535	2.322171950886569	0.03519666628693476	-0.5008113797330181	0.37352725655621977	1.3650192206388776	1.5198410328394583	0.01961280602775827	-1.1460612052155577
0.09919021145663497	0.2100350005073668	-0.22764901940743298	0.1794314384515412	1.928656353031646	1.4535972487053905	1.7872142009145264	1.2975148477435792	0.36683532850828116	0.21208227478038194	0.5085666821866326	0.23180935324635862	1.6132905124745327	-0.08662581547238903	-0.2394380627105595	0.16818068733037167	-0.20676560251027248	0.3317595267381853	-0.30434796455220614	1.3067298281506714	-0.5777118471528062	-0.7375648478931398	1.3971593662162474	0.7004156761450236	-0.4513286469480784	-0.6844978404293085	1.6388377873891886	2.406432166960419	0.9118652528298042	1.593665750609905	1.1712099317573108	2.0707467478940265	1.0880218091548295	1.2699900014561964	0.8032164311039229	0.4845244180146224	2.2304772425264634	1.381193095506681	0.6756241676155738	0.663440714919409	1.0372921179538213	0.8251201249222998	2.5257518092241034	0.047226305497671324	-0.5802980057659279	0.43806135939701807	1.4047391466254806	1.4202971139628788	-0.010248085813026497	-1.1099758410801122
0.025484521455190524	0.3286945045639894	-0.18824381442037885	0.13797076133151442	1.883359831197215	1.5578422391463012	1.7193591467652722	1.40257155349006	0.3989412921980971	0.24674483193313987	0.5612174517972891	0.27181291696101406	1.6609869977317122	-0.07433850323703706	-0.21729177940460379	0.18447321294809288	-0.2906286367144174	0.43220354470208705	-0.19976256160382638	1.432826908653937	-0.5451658002485185	-0.7309313316672735	1.2940323271083196	0.6811658551575834	-0.3847255632311019	-0.631091884727281	1.674092971854321	2.4668191772640617	0.9866454388817878	1.5149702034221875	1.0847687731193603	2.266527015142316	1.0702446843308706	1.2120459793607856	0.8481069158804406	0.621285529236104	2.0998901065067344	1.2716280595784493	0.7877406423628732	0.7403898006941961	0.9544899690661033	0.9256502336791186	2.6796185722715435	-0.061359083207526297	-0.6296380949089626	0.49985683800492103	1.4849355107059365	1.2942387056367435	-0.005749483703734332	-1.0023089158077607
0.02531332142311101	0.4518048029792615	-0.18554185063155215	0.040445837475427016	1.9844043521046406	1.547926132252555	1.5852092473315595	1.5174022519982415	0.4722973101293487	0.27399701253923797	0.5770878159642694	0.28783960093693983	1.6834754566153314	-0.005974957211955167	-0.36041111985610963	0.23187893641184334	-0.2399168024078441	0.5919765849534806	-0.22906524990728577	1.46805084717784	-0.4868250377945501	-0.914896643369983	1.300610862960006	0.5493682872529071	-0.38584022485527647	-0.7501143490005051	1.6849906101005085	2.4963761435796727	1.0630729504859198	1.4390512366339423	1.0035499813061854	2.3667468192824765	1.1301299857984564	1.0951990429511849	0.829064415626217	0.6548464599413025	1.9133330541189557	1.1456153244890825	0.9221494848469123	0.8347202132306137	0.9816491312696535	1.0128319197031268	2.8523323434209207	-0.04558331339325407	-0.6966010646256446	0.5712854139858689	1.4576870057466516	1.1759529729907154	0.14080963850786238	-0.941116100281137
-0.03234976968702146	0.5084974907189417	-0.2202155962595195	-0.0018059055643302956	2.016478726525637	1.6078412404871698	1.4333027497644213	1.5432181027663885	0.5383480798191616	0.24701395355298944	0.5112296718565722	0.2665603653870814	1.7588372908073384	0.06398606997634881	-0.4093920798045332	0.18005347392732562	-0.2406539611415457	0.6308987224683732	-0.13555862233688865	1.4677276459754292	-0.6215099264337252	-0.8972799807196203	1.3408445958136732	0.4976529983025516	-0.4430139663866683	-0.6748357666456727	1.6825413779245078	2.5212832290851313	1.1312028313093072	1.3820868492764813	0.8661780078014107	2.4829763473570967	1.168858362957883	1.058993415322238	0.8181525252663236	0.8660089604621188	1.7645138366181754	1.0168515439856072	1.0565778953515388	0.94451323195537	0.903833289920106	1.0612098359749482	2.9275303108375286	-0.08440788277290276	-0.7439573901161433	0.6672698956129663	1.3846688625356955	1.0578928450466765	0.24584282696685275	-0.8432852797613908
-0.024702027305779778	0.5675808447639507	-0.2427478791771743	-0.04772607153164412	2.0562706800944723	1.701539553770439	1.3648943578323964	1.5681248458596735	0.616544152041026	0.44058475943529524	0.5043990479873784	0.3014214031895218	1.8054178735809685	0.12210398872267059	-0.41127241593951014	0.1633642906021791	-0.3624551624863873	0.7168435865025602	-0.18986855731481922	1.551833532859756	-0.6289292427545744	-0.9478712213291558	1.249823649056777	0.5636103497891709	-0.3455985506274929	-0.6404801459441989	1.6707159110958276	2.506846582491839	1.1993385684226152	1.3089737128339771	0.8276102092750437	2.490581668653305	1.1652642739602361	0.9721479662578734	0.784336069199803	1.0284335919817085	1.6381832882349414	0.872855329674518	1.1785650163489279	1.0728354204042798	0.9111489376155826	1.1135962376304982	2.9433878848421444	-0.07207353816557269	-0.7663587284068798	0.7592587166702043	1.4019515336436175	0.9395192453061897	0.3646118328478245	-0.6600163912446569
0.007877902685841756	0.6955017773008678	-0.176846019158695	-0.12283284598916219	2.1925696009477216	1.8210497018482417	1.3415516507042304	1.5422501500489045	0.6495714027511177	0.40722313736425875	0.4846073411146417	0.26590501258687194	1.6359913425980719	0.12839733244284446	-0.5388498310910677	0.13098792562180672	-0.3463536849722883	0.7436619792803396	-0.2514201353445701	1.5202911976260811	-0.48298407972159085	-1.0079545017569314	1.1757621379808298	0.6474709375150376	-0.2780459045827764	-0.6495984995613937	1.6983129293804922	2.4754479152141142	1.2583195823241429	1.0949272860333525	0.769969648103731	2.5335308859334296	1.2203994720629974	0.9088077663121172	0.6865999782487759	1.2091884299314914	1.534126786364388	0.7383625973563765	1.2899376796151971	1.1657148056738855	0.886542102115836	1.1672023175844128	2.8701096517315356	-0.061980609625072604	-0.8067182658796481	0.8537568808355681	1.4026936189636365	0.8214966389862708	0.5287476771455818	-0.5415605703222167
0.017875402482480002	0.6044259413252339	-0.2032629401968408	-0.13878456384464805	2.043918298836624	1.9407626601279564	1.2706345678429545	1.5329844675180795	0.7032815116793081	0.5429693709204452	0.4715460649615227	0.23123189378119066	1.5820336472433802	0.2283692790709309	-0.529655370570173	0.062159814598292326	-0.43915825934239444	0.7864240635583499	-0.2813588839383256	1.5003919886353596	-0.502591431573528	-1.0319110771791702	1.2744522595399563	0.6169798982678086	-0.32925857188258983	-0.5543542625909984	1.7065350046084782	2.4378549284453346	1.322439368624644	0.9134530143982739	0.8183729738846679	2.4464102278014903	1.3647392581940396	0.8793101291460518	0.635253832480523	1.231406734861292	1.4362901007750788	0.5806541076887035	1.3728825887167462	1.3154487294372221	0.8238607796837876	1.219163097450987	2.7578388846292254	-0.022205423820232224	-0.8218069330665418	0.9483152749932593	1.4030517252069974	0.6785601492077505	0.6742987903976195	-0.454453702754998
-0.043916696722895	0.5913221430908709	-0.11926143830283249	-0.22628953852729813	2.0399870287497395	1.9441136750544241	1.3012774863653322	1.5104472985304263	0.77512281167446	0.6284121175419861	0.4379752338277826	0.2605963528142629	1.5138889833915035	0.27510325550728526	-0.5267048681890178	0.01464497950044159	-0.4550561370315373	0.8328564844327762	-0.27117281979947816	1.4220669362657015	-0.3895742973273518	-1.0767356763490494	1.2050814254731785	0.7680533379991732	-0.2761251770222805	-0.5242424577474467	1.6961519173843342	2.337856740343128	1.3564333503234711	0.8151893116569005	0.8198269526412888	2.300913081205337	1.406051461323242	0.7399303519368085	0.6789018059616472	1.2578500533058057	1.3255492129344981	0.43073079415323756	1.4461823404720393	1.4302274609038366	0.8082087895010268	1.2863787622299236	2.630388234269396	0.03948866455674423	-0.8280321085104134	0.9872523508114888	1.4986712786739804	0.5354507749839168	0.7678476160865124	-0.3487140281291752
-0.01618950134095515	0.6736468653191723	-0.09097055251342981	-0.19783008601383548	2.095616202327684	2.0368044972268478	1.2893801582506987	1.4276914169282822	0.841132725350733	0.5527845497371	0.3909690389945998	0.2526850299257802	1.3545867045329265	0.27555011356387676	-0.6185524718394703	-0.01551818314237775	-0.4276526003944797	0.8421748665829298	-0.26738635639549935	1.4040780303168727	-0.3492303863935192	-1.086957580562414	1.1541145040155985	0.7705650262293321	-0.3672216103090101	-0.3830950641145667	1.6809071925214962	2.222960802757524	1.3333305550014	0.7633198261901977	0.7827563084143041	2.2606190392706087	1.4182383874592848	0.8074945834889669	0.6564047493484189	1.3364304065575472	1.2218326577959475	0.3111990218262907	1.503267686396532	1.525238229765898	0.7256422000815546	1.330373195947113	2.4484925324517435	0.1105731030633351	-0.8500757885119935	1.0079296012330647	1.5006695437039388	0.4093971162304551	0.8913305141048534	-0.2781495620160492
-0.0775063315303933	0.6199400158892041	-0.08682624676213331	-0.16851513949409996	1.902483442263805	2.058370164249548	1.2114210882938372	1.350852573179484	0.8656148067869529	0.5026200162394716	0.36222303198814576	0.23190818540199887	1.3451473122425477	0.26979293101449725	-0.5942021844020507	-0.08824739400483296	-0.5051056073657275	0.8770528816112666	-0.3503956436542388	1.3631208177804444	-0.16961770247697436	-1.0363529280997377	1.2808204136168082	0.8296660092307336	-0.4817703986542886	-0.2517308121884984	1.6648031776814876	2.0969553274140282	1.241335316704702	0.6926017630979875	0.8476240960755117	2.1793948372019996	1.4326569693995728	0.7914454660083717	0.6937569339593838	1.3124046472867765	1.1351988087634417	0.21537327337398118	1.5158897899070853	1.6339034524794038	0.6431557659868467	1.3541337198152663	2.2467179020525956	0.10106678544908465	-0.8631255130348443	1.0643383717152992	1.4693023698348289	0.31501194571314695	0.8768756252012665	-0.2341588133450622
-0.06957774949447995	0.6555158981429772	-0.0058373892787428215	-0.2217677610249144	1.865319021253041	2.1343395312705433	1.146464437819	1.2619131146211031	0.9191520336547004	0.5142607474483072	0.3851444727415454	0.26658216205363405	1.1475815678316574	0.3908602981632819	-0.529347287184269	-0.12362176520976113	-0.5350437715535448	0.822182301051746	-0.3845492666170026	1.3580047792349625	-0.08108266622999745	-1.095233240443576	1.304766755074676	0.8879652885868763	-0.403901170666919	-0.1645146992402756	1.6311808999140438	1.967357104600858	1.1128683248451305	0.6227420981789156	0.8458722522783418	2.140789430592755	1.6063009901201248	0.6696170957856264	0.6891381541995714	1.3042899454124455	1.060371439490212	0.15258081011087105	1.4846766499712136	1.7380862182224093	0.6183822272263256	1.376803939409017	2.023490854210877	0.061713218259864755	-0.8811413485932675	1.114036649167098	1.419836135622059	0.24615786562335548	0.9618485107353626	-0.14466892553440383
-0.008079802470176867	0.6275477493056584	-0.037742671087808224	-0.14328996132502989	1.910351148763447	2.0884612396386	1.1626904742244577	1.1731169823284189	0.888996006317132	0.3995547876853093	0.4011378205576885	0.2925383437664159	1.0493240477136894	0.39713332820766983	-0.5980512843960641	-0.17303297896701336	-0.5672618066037854	0.8028811601114582	-0.5471507267616994	1.2826516013362548	-0.09168917568102786	-1.071642633278862	1.4544876252572383	0.839298010300604	-0.4762458720653007	-0.15053691636706543	1.6251940015909596	1.8281541778576305	0.9726538594176309	0.573752269922335	0.8409279313284996	2.0800069880033965	1.775706329794539	0.7496334100817357	0.6528181336724933	1.3208664347700414	0.9869313397992407	0.14647396152310016	1.439517834941746	1.8125036013881026	0.6942105326139286	1.3777594790751262	1.9308731187743635	0.08370818854949635	-0.8910154874944061	1.1487812733514287	1.3936952740790627	0.20972033146578695	1.116370181215351	-0.19560320013149818
-0.042000619134380954	0.5322427923110258	-0.07722641621733453	-0.058740410612210615	1.685193854128158	2.0981737163430947	1.147717538556507	1.1637642380746986	0.9332384579345032	0.424848998691323	0.4453315170122096	0.3258442129319124	1.09393290376982	0.34513753179837037	-0.505936604653631	-0.3127975474814185	-0.695085131027605	0.8098782403700966	-0.6324196529606528	1.3066236710077657	-0.07402887319563806	-0.9948800170643842	1.4757578733583328	0.953703363225147	-0.47570410982721933	-0.10268861196618535	1.6176956735758883	1.6566466416463204	0.8694848199531094	0.48404882720592024	0.8126523145785376	1.967517183087212	1.8199651573593123	0.7680681192452304	0.6898128722384395	1.324472708595268	0.9876857023908834	0.17808381267348394	1.4057909552997396	1.894876730834372	0.6241593078522192	1.387270344822171	1.7860946170706715	0.05299099113684027	-0.8741423266074607	1.1745138127159014	1.407682103913811	0.19885093440258808	1.1832708546752833	-0.2464445413239545
0.0123510668155137	0.4899133419761926	-0.09986868581574779	0.07112502811337743	1.7250900459189946	2.0944974397720513	1.1655058206529538	1.1109686587691763	1.0188730912482857	0.5262961357024518	0.499306855470062	0.2892423681668667	0.946502244810804	0.3729071185955185	-0.3789463937232406	-0.2185958284659976	-0.7257982882549923	0.7516566637574653	-0.6987847503385143	1.3980922389421389	0.03994082455432333	-0.9578844790054557	1.5841339222563617	1.0646246506703727	-0.44632782787879	-0.02467318235598188	1.6433030263776995	1.538877198793433	0.8050075559553935	0.39461302149786104	0.8427302407125119	1.920019046352912	1.8698319931962288	0.7836892268865895	0.7238656341341454	1.1371662266740583	1.0078230329815954	0.2541304154977431	1.3676164217413305	1.9466956198372958	0.7294461576070196	1.3811295317753913	1.7045808834730773	0.07965528215786273	-0.8418688599868551	1.1841619213195365	1.4482843292847556	0.1967160014858706	1.2113917026740544	-0.27760234901411646
-0.011755908512043146	0.5243981253471182	0.012738878480792382	-0.02303430265049732	1.7252784648625525	1.9844586921209992	1.1958511362369497	1.1629663812939408	1.0604282680643302	0.4409355604917156	0.5840834720175175	0.3492048318183166	0.8100274121083251	0.33734911010249774	-0.38971464706534575	-0.2459686712911803	-0.7495317483264778	0.688035413030976	-0.7630751347995169	1.372819481504828	0.11473873305404743	-0.8119437519952031	1.797719758849123	1.1175553330921306	-0.4744425001742882	0.04639310280310782	1.6503077741380274	1.4232265402853497	0.7199281080303425	0.3767886892408335	0.8528722578485161	2.0234194414888274	1.892187904674799	0.882771251986377	0.8046113565688293	1.048941827697797	1.0130538041465602	0.3570809278173187	1.3287360705304359	1.9977841384711965	0.8357588209604181	1.3691347785175731	1.6558903612039615	0.08232575491349588	-0.789627203746455	1.1745806435370223	1.456741311959248	0.2343207431279403	1.2511922240359996	-0.4049747533545395
0.00850797087661755	0.46346556154770135	-0.07143471573703516	0.11602537056797071	1.5667573530257466	1.9831631121249587	1.1742514997030187	1.2281266545962208	1.2012817874992263	0.6010606987046201	0.691465872688964	0.3751675857380044	0.9074528994610278	0.32826844751390477	-0.302166694960582	-0.35583916450099895	-0.8386376409548518	0.708227888333608	-0.7015012319239631	1.4437345550875016	0.07878980146511082	-0.7754623729242602	1.8078574337987905	1.0224129202827068	-0.5466275814487924	0.15232741936259392	1.6532973871835999	1.3160570125905184	0.6734034227891715	0.423298122053855	0.8909660494946017	1.872987602343343	1.890887517774835	0.9324183909525494	0.8797447022489365	0.8907103673902871	1.0598950063213557	0.47271477277670276	1.2641631284469328	1.9535173700185986	0.9177361578747056	1.3727621730263708	1.6428039191910646	0.09401196473838991	-0.7287495630720132	1.1626824954112112	1.3673345769137897	0.3075881261459048	1.2224945534864438	-0.4668559274181742
0.0478583470320846	0.5192096546943098	-0.08002813005127415	0.21421775246346875	1.565846560164708	1.9510250750079856	1.1623738609082628	1.1930084637297136	1.2811365280838984	0.7426593757566695	0.7719791122031372	0.40978688162818233	0.8102156930439213	0.24385474302966276	-0.23498690944163786	-0.25017495555031183	-0.884268694121692	0.5890833663931222	-0.7662592795155909	1.4904489532701297	0.07730191385798584	-0.6660792607817516	1.8300965534903249	1.0848309185376472	-0.534302146575573	0.2583758632312978	1.6444410741153217	1.2170490964038365	0.6014891586169069	0.4636473699330238	0.8351887414490522	1.9727603817242945	1.8013415027818311	0.8633563752612161	0.8823038923188052	0.7990950112469462	1.121575076774386	0.6008959761653989	1.20460066337394	1.918386017927613	1.0727737287405101	1.377856275219866	1.6491562962514916	0.10498498859098677	-0.6529668427072604	1.1550763254344458	1.3832975189101706	0.4091962093063673	1.13826264943994	-0.4766056334787442
0.1558719579217222	0.5795040860766184	-0.03712887936636648	0.26037097160097067	1.543687884599222	1.8324283928261251	1.1635432254577838	1.2361003990396535	1.3827296704133798	0.7121344536934249	0.7904797096966647	0.4374564953322782	0.7187929881353339	0.24821126659585274	-0.2567485884640047	-0.3510725038090268	-0.7945270386993448	0.49685084537799307	-0.7932500180914117	1.4562211576391861	0.11037122709974237	-0.5706774021191935	1.9602909585302186	1.066657490740249	-0.6266358590926011	0.34954419792458336	1.6440037568947972	1.1705903449217687	0.5209185659062829	0.4458812743190168	0.8892721410125402	2.102835033642271	1.7486943610459196	1.0224321140198673	0.8145640554034212	0.7612522386648793	1.1955291020997723	0.7094710272933252	1.1290958308982815	1.873230776861424	1.23575323449205	1.4807812799713385	1.668639905230514	-0.012905659709032857	-0.5701890321405163	1.168542427440406	1.3005576287802332	0.5118439739250491	1.1251972605449094	-0.5229095001254584
0.24726661466861385	0.5334311645623234	-0.0772402039241051	0.26521867811258243	1.4827373953733682	1.741380005294252	1.1105970601083723	1.321663478576696	1.5129048648396526	0.9221720178930453	0.8300675190234363	0.37027747177361525	0.8191143328318347	0.21260826406015357	-0.07957983910234413	-0.4454179702239783	-0.7989725452296969	0.5211554261042134	-0.764882769086396	1.4153348917081652	0.10704821875440593	-0.5330434006473268	1.9162743816574648	1.0842789780945816	-0.6108809932197554	0.3139005889423791	1.659703700852684	1.1839451616122127	0.47869566722844265	0.46722683210761706	0.9023712875224955	2.020218339614743	1.7076659622589225	1.012344848212234	0.8935851779286803	0.643157437045285	1.2783241844643431	0.7722490388471523	1.0550732590887442	1.8266038415683485	1.3978104114624554	1.5382737368552057	1.7219554721098427	-0.08996665391874378	-0.47685800485427843	1.1827405839792622	1.2882793597802982	0.5972697880297876	1.0780532281529602	-0.5282234773283694
0.37929767350498383	0.43895410670359436	-0.10478593630164083	0.31399966506550975	1.4541527221279824	1.6194446079960128	1.0304507556585163	1.4013119319424676	1.638803367580909	1.107119335404634	0.8448647129632654	0.4040394751587585	0.6924661959596888	0.20658394276071368	0.016356104404875383	-0.3118620998063576	-0.7981249762277784	0.4691647035064782	-0.7840862340752518	1.3799640674345484	0.028912369612792466	-0.4388671667645888	1.7707453451004427	1.175746473352977	-0.5747319229696012	0.3356375412359368	1.678091483399875	1.245820591565041	0.4439463949383605	0.5829772349762419	0.7858496871719794	2.053618478663268	1.6277655606332455	1.0579386589113953	0.9252419182084972	0.5754573640704727	1.3415667485838858	0.7942815991623313	0.9986148222342172	1.7659428003672655	1.576566032564181	1.588785855775933	1.7732204402630434	-0.0663228084987666	-0.3630978718568163	1.189820332718889	1.2121757917763698	0.6783775281384558	1.0756993719271304	-0.5326145061975404
0.5215200703275056	0.4210754049829261	-0.08645580501705882	0.3346304142060369	1.5265393295232519	1.5759814524073215	1.040576044984153	1.5011883687094099	1.7604440517562652	1.186040495003264	0.8305550748800965	0.3572271442921969	0.7507589150249975	0.18425152855193527	0.05919562444836749	-0.30636739583779116	-0.7858233103345372	0.49374475581333177	-0.7916475745708309	1.3049472289985116	0.12177242981195577	-0.35301855515497854	1.8242786763385201	1.2565874751913986	-0.6873914346876082	0.38059154453365746	1.5997099159823025	1.336910548913787	0.43054207934716426	0.6164521019835227	0.8327145826293009	2.2095938743764405	1.4382960008184353	1.1183754002985906	0.9037821761985368	0.5870379720444607	1.3945840929920186	0.8009710082537215	0.9571232944763416	1.6945957007901995	1.7287174220141774	1.6726303013521302	1.8023144050952873	-0.13546059334382174	-0.23604897975224515	1.18291516664736	1.1534888136193489	0.7390528440845598	1.0287422401800375	-0.5551560718209437
0.5941596221749608	0.4975188168340917	-0.11149320604628014	0.23055253440492915	1.4739157419965825	1.656938802413072	1.0857279554302357	1.6131487073291577	1.884907768510221	1.35042987846057	0.7257071352288808	0.4026998979687041	0.7321640243011054	0.16314602611206416	0.23772878577902629	-0.3856386900625018	-0.6761957216235702	0.5187196764358248	-0.6430651850335649	1.2045288781746102	0.20508039911565942	-0.3439678085691198	1.6076942023129863	1.318369820474274	-0.7201986924244022	0.39185779270541526	1.60728087445973	1.4330218896298013	0.4714946267352641	0.7954843248546005	1.0287355537235636	2.165489866549271	1.2579483951443915	1.0683110143137011	0.9388827597570465	0.49726320021857456	1.4637160246983483	0.7700928312450889	0.9095237628764972	1.6598373873285541	1.7932349099787956	1.784046413919021	1.7400591625158985	-0.07470354882550825	-0.1410112864160184	1.1618527650628305	1.122219169601103	0.777554067568744	0.9263627365400959	-0.5126769064749619
0.6983490149347065	0.5329122218966805	-0.017731516583078682	0.17649706893856343	1.6121268112254257	1.7740988667765383	1.1385405955069128	1.5237524255405135	1.956711408054047	1.3647072342984017	0.6588724689483471	0.4681390162254286	0.6407311570497121	0.23151884065307363	0.24123578288320863	-0.2609769560519942	-0.5894061428374011	0.4097906232356531	-0.645756942558769	1.1379205263053649	0.25059083378016567	-0.3057423420966807	1.6646122323850796	1.341796834186738	-0.7508019228284409	0.5071506415961793	1.6344329032919311	1.5907083862415337	0.4386415723189406	0.9382365523713666	1.0776435353729252	2.347056376086145	1.0581906406732737	1.0741872640188153	0.9549674197413376	0.4446706175228513	1.4671938699692721	0.7043145356850335	0.8376336846105877	1.606110111232376	1.886646057212867	1.8559333715812585	1.7091677592940857	-0.15986130744080032	-0.07170662668147414	1.1196241170794143	1.0723494622644665	0.7782339688969488	0.7796456141686898	-0.4232926809228065
0.7849164690770868	0.6238752494450205	0.024947379724097433	0.06526644024391448	1.670339147739248	1.717690844391965	1.1868971124986154	1.5168055753244691	1.9884354055490374	1.3731896900552778	0.6364158482862712	0.6103712590273123	0.6186370409991804	0.1157328151551233	0.30912078352410494	-0.3574391010022458	-0.5209446002294007	0.3865454281507034	-0.5698434238530712	1.0307412267513532	0.32157647863710326	-0.3168281836954826	1.5112491858208024	1.2915952426823907	-0.7847619308867448	0.5113449945388233	1.5638851961662301	1.689768074855916	0.38730728697472994	1.0703196894120572	1.152805429998235	2.3763363573288627	0.8500855340747402	0.9555674658014311	0.954848133712481	0.5003685779355023	1.4732152711581699	0.5828074591204394	0.7764355012966276	1.5409765332016279	1.9253791482262244	1.9675022954952923	1.6940677189119426	-0.2519776263420265	-0.08136809182166505	1.0632696954772487	1.0305477866494028	0.7634870207031424	0.6794733734582403	-0.41008575003829584
0.8583231998029623	0.5586176535633145	-0.051599285910708656	0.23043344495924972	1.8457936523745413	1.7892421196289932	1.2510406166939032	1.539551813031174	1.9946592455118863	1.4731293653008997	0.6211999373348286	0.6393814415175921	0.5132332696934896	0.06796936988500255	0.4470050510026777	-0.23172896211276622	-0.39110190024137176	0.3635700159540258	-0.5701466461258132	0.9019200593656522	0.4003729610691432	-0.35397765066312603	1.4054677421988677	1.221164581017422	-0.8199111849005074	0.5978784820660454	1.5415272893316594	1.7418410476731716	0.3495688667045238	1.1962597205625216	1.337361623426414	2.3532742629002836	0.7489089988271229	0.8810814891649251	0.9167672536195385	0.6176111694867708	1.461090665571986	0.44960066789597974	0.7217605727906603	1.4202721862360799	1.8463060854687972	2.0479809070893973	1.7576791219404062	-0.24466416005561387	-0.04196545223507582	1.016292810188161	1.0182516332024878	0.7279198457379843	0.5757580355014295	-0.41281095933646783
0.9008768173584206	0.6185853707081	-0.02035781055158701	0.19461412541689488	2.0100554639594344	1.775930991821572	1.3180263986862557	1.4446895526992891	2.0149178231442333	1.4175998234937413	0.6044320998828253	0.6979029545700103	0.3839995045268132	0.12073933353576331	0.527282805256662	-0.09536223653471931	-0.18622986623881813	0.2216701119054889	-0.6819647339283934	0.8531106342018671	0.4309279503052883	-0.33058227818233543	1.5408687088651614	1.2497096163256023	-0.7660075197554285	0.6305953647727159	1.5187261832320782	1.7718398415131353	0.30640337376281235	1.2927374215847471	1.4865228559994679	2.441805395131046	0.7100754876704826	0.8574173007200503	0.9305127537219029	0.7376587025704139	1.4252292270374043	0.2791020595593123	0.6947601048597094	1.4642186168075273	1.820392656844063	2.202114822379782	1.7823603073677057	-0.2843829340820565	0.02055571875374799	0.9581780853209947	0.9852705668379119	0.6562359702493493	0.4813914468916008	-0.3799009120975634
0.9660761990336054	0.6883334828989138	0.1208219311054223	0.1951888190459866	2.1785111165461064	1.7523579957923476	1.3780924031546775	1.4873493145814507	2.0846132494959577	1.3438908087818324	0.5693533401647773	0.7319384540039406	0.34824256513749857	0.050156480971717675	0.5723455458541062	-0.16769138507860998	-0.018969696795765212	0.24519189044153727	-0.6694815844529101	0.8514998834939164	0.5704337575968257	-0.37268798276401854	1.6638227585083798	1.218604789319107	-0.617301497277114	0.664147399051729	1.5011503785651004	1.8052051984527744	0.31458021856395174	1.4626894373859995	1.5318135383111706	2.3548139836296764	0.5758133984002337	0.8397575146339091	0.964690776248947	0.8694134460975761	1.390939780206881	0.10572758480553235	0.6636525389397819	1.5129157614912387	1.808234900992489	2.276665431821595	1.8517749242649835	-0.4537552218398536	0.07550101251987515	0.8702336599247106	0.9052872852125535	0.5571805449222345	0.458325653821967	-0.36487894882333816
0.997067158573907	0.773042812759595	0.04475994349730187	0.37532309672303754	2.37925022780082	1.8324242928894292	1.4233144709474512	1.4582448941363038	2.1129143494786438	1.3961917111078506	0.5790897211537812	0.7587532887838886	0.2628014248599	0.004991837665225505	0.6256035389753372	-0.04606570279665369	0.06514426428859339	0.2587435718960178	-0.6779858247017331	0.8224482996404483	0.6260363387885108	-0.41210471325840076	1.8017916841582255	1.144333034485843	-0.44432981260671756	0.6366394633910357	1.4839489788167468	1.8294147566600714	0.30952062808494196	1.527514572303411	1.5751764660084953	2.2284725925386075	0.4454044126775978	0.6962856129441566	1.0261311159202176	0.9002719974779797	1.3694112309135051	-0.04680937611982385	0.6385989549999289	1.5249873328705974	1.7415017009457237	2.2495625112945303	1.9782168280529853	-0.47567223294320815	0.12452865888763534	0.7651361275295385	0.823750875288788	0.5080015696322251	0.3150838612412298	-0.36002474293059306
1.0083344787572333	0.8789209308030825	0.17780516168932003	0.41800168976472635	2.4965866053940697	1.8723371766282113	1.4464075537098104	1.4406603554571626	1.9747052113925392	1.312927092556256	0.6006240697053096	0.9802673318126445	0.16591036570131296	-0.012118955815208077	0.6050171418690538	0.0046024482718480435	0.2651132163428494	0.21589253798076843	-0.7781255878496773	0.8800569432311752	0.6489883215617128	-0.4824365622119825	1.9948552278847256	1.039626152878077	-0.295906220956997	0.6505637389188651	1.4972884327480607	1.8082248049689078	0.3316721667143013	1.6419832717765015	1.6375405701714236	2.167240596451616	0.37778986655583335	0.7294671383054716	0.954144366744306	0.9625066729637977	1.3428181361864957	-0.14205769691698367	0.6051651161118199	1.4948162578670283	1.545218577724398	2.283297491162258	2.0020703739184578	-0.4392047148299694	0.1286486806514024	0.6569072113065748	0.8086685634616975	0.4652093447162092	0.299895308898917	-0.37320953667794776
1.0279010235228099	1.062883751614592	0.23765691095020447	0.564331836320581	2.695274381376174	1.8779756829021186	1.5609044792976432	1.5041551211186857	1.9663774475828415	1.2453047655009477	0.5969528751525044	0.9942262380733389	0.14128249516786534	-0.06195724292684399	0.6458713480245716	-0.007233446492053763	0.43604031111993413	0.21329393786428366	-0.721993860676327	0.955042249842586	0.6640513711032241	-0.580148629655989	2.208092493790168	0.9205091589556833	-0.1870116490427744	0.6578458050502087	1.5427157180590139	1.7772574239998904	0.40584760054755015	1.6761808464561816	1.72726099085653	2.092151113800084	0.3970078441940663	0.7272847887216708	0.9480234895123145	1.0253057983661855	1.3401411967119867	-0.18321800808218094	0.5681279516796571	1.4512325324448834	1.4199696081134028	2.2859257525838297	2.0637285475810083	-0.52144861466611	0.15653380740023665	0.5408669030776798	0.8568428252246395	0.3877314655232281	0.2622174724070894	-0.3808811189879862
1.072674635698829	1.16947791637031	0.1451157604480913	0.6858078066342798	2.7387991573381147	1.9412169331139104	1.553320696434387	1.5748487577730548	1.95740413731249	1.2236904046309869	0.5156179903410323	1.0613990353307223	0.0747615612768553	-0.20946663715492816	0.6314806381402931	0.02234652267038085	0.600335027668992	0.20559185231120652	-0.7212658248472525	1.0328338888456634	0.5763204402975403	-0.6433920068221471	2.3285111177139837	0.8091380728471786	-0.06186469273259043	0.7022273820252998	1.6860023217522013	1.7358482159897448	0.48014403265091365	1.7702558106421915	1.7535002724059776	1.9410786609204724	0.35545147741013255	0.726317136067585	0.9968524734488448	0.9749649896545437	1.3468615519154166	-0.21068261542140787	0.5263580204919627	1.4065046841130293	1.2521800752068488	2.2541259924911965	2.15167644850161	-0.49674306737059337	0.2595610641676921	0.3535656100038792	0.9632910536490134	0.33299121558987194	0.2755504928035174	-0.35460944575377534
1.0952995641148542	1.2344295193929806	0.22758703771956346	0.8765563942831349	2.7502410496364464	1.9274165461940604	1.502013044601239	1.6795398766338387	1.939749192249026	1.2283688453260038	0.5827645576393674	1.067438685933897	0.10281377925717065	-0.20463923873105955	0.5523429969908997	0.10928339629615921	0.6915778726796006	0.27876874926869155	-0.8931208120623072	1.1117265140585801	0.46710989694775995	-0.6859487959721208	2.5221240088436976	0.6967777420396424	0.053212075438742644	0.707324061270152	1.7025579753123536	1.6983766037896864	0.5654860375740555	1.7851694514961056	1.6229277794877284	1.8717240760440579	0.32093075815012495	0.7532759990819712	0.9520285333827255	0.9601720751660631	1.3469274377507445	-0.25622448384621077	0.4788509122042412	1.3134157358682708	1.0722872769726188	2.2202848415494563	2.3198812393181507	-0.5574906545449979	0.40669221230207864	0.2078696903940545	1.0946163093631371	0.27714241539453177	0.34062374491797226	-0.3525770862771723
1.1124392454874061	1.2825439866402106	0.12480999658552341	1.114387405174775	2.77022257469927	1.837934061151072	1.4711076018138245	1.9096291084619277	1.898532873708009	1.1942030796552852	0.6320316348705524	1.09528939276372	0.05064912187389352	-0.36334769727357635	0.5416567352504897	0.10423226598671102	0.903963677781546	0.4388797300678918	-0.8719071218757349	1.2275087464312395	0.41321880623662466	-0.7237800131656411	2.601278989723048	0.6017905722410863	0.1233191744866293	0.6747454794779107	1.7513584852658304	1.6728918596668385	0.7672828076820304	1.8149407195568301	1.4881425651807532	1.6547909118774498	0.4120951472969601	0.894162070567544	0.9836852736625424	0.966423043910155	1.3571705695439913	-0.2667528744170535	0.4354820359188699	1.2166995294608838	0.9338959714334323	2.2401714102689434	2.469150415914959	-0.5232886048245851	0.5827802333703269	0.18524262506210815	1.2597262392594673	0.2473839678090075	0.4488490918475464	-0.3554189412595903
1.1493647426025824	1.324774251599351	0.1178980982724033	1.3450877300596524	2.7453603911952458	1.9251845406565777	1.4354427751525132	2.11602592494328	1.840639580821329	1.1338531567296701	0.6207351172435048	1.0347185502961567	0.08460276439466176	-0.3511699162068188	0.48570522491966284	0.1908341135705661	1.0074810236537821	0.5859377827357021	-1.091711336606356	1.3197577270250933	0.36601875805074324	-0.7686953757423456	2.7960088562552365	0.6143839977323583	0.18019250288301722	0.6240271637983386	1.865614897748144	1.6565273753207272	0.922685292604392	1.8255085759688707	1.3149157163145173	1.487939131230916	0.5273574550608986	0.9657032894504753	0.9309763004661635	0.9861419535953757	1.3586321470652982	-0.2569385264280322	0.3798911575130435	1.1614482717288312	0.8119369792504052	2.191367872208146	2.5399944150201925	-0.46074897878136295	0.8015994171014406	0.19735798363822768	1.4440850802106187	0.2361942120689843	0.5775175825244692	-0.35459114004420406
1.2021005701216185	1.4553170957675046	0.057016812717026966	1.4287631781697745	2.5582111481954266	1.9874625790738445	1.3797876309647497	2.2400035306401103	1.840249250403259	1.0789279262020965	0.6047514531792644	1.011040387738471	0.11361545653233343	-0.3967098380843094	0.42850418740404594	0.18390534534526137	1.0352904589288148	0.7351211803365404	-1.0617350031456154	1.4569558491529597	0.3370801199610629	-0.8049998276504604	2.912696689382605	0.6620848336129459	0.18035470570056705	0.546813182176289	1.9194698741030485	1.6881419869303957	1.1016980203704132	1.7796145327753894	1.1986600485579424	1.3674531744465184	0.5229311988776552	1.119356569052863	0.9002394429477348	0.9036423586287746	1.3889295570293125	-0.265184543601747	0.3216485583714278	1.168422337405881	0.7028490734136197	2.223594191582682	2.5128595217154746	-0.514687917350986	0.9178828170420781	0.14419967922535767	1.6346452935372278	0.22095568310347527	0.7207654850952119	-0.36990471752904375
1.2468351566938796	1.458560099051302	0.021101487650541345	1.590527038313885	2.4087839854990003	2.0344943195630223	1.3253794770359104	2.4748588708733754	1.7738737772777555	1.0544323240856284	0.5741566916248011	0.9910038734971737	0.17385898333765387	-0.43851165832093003	0.34243346329887187	0.1810771594835537	0.9933036549217146	0.9605078070411752	-1.140923774545702	1.5518175041822384	0.33195277125030687	-0.8399803998614315	2.9756934824009225	0.667517401912775	0.1595411394553848	0.4374048396217485	1.9402403961494354	1.7419816976076448	1.2808987838452905	1.8287784859621055	1.0774404255039278	1.337824789243135	0.4605800168480968	1.2291220701573957	0.8624362788597979	0.7842871701153266	1.454988670089109	-0.24144719582521534	0.25001634986552135	1.1264394747110862	0.634669161751843	2.1935381683347517	2.497498531447955	-0.5803870886318832	1.0042953830291181	0.13893186827129575	1.8255729726344505	0.22506596329508222	0.8037598257667657	-0.40922431740299936
1.2693387088677077	1.4290800543872475	-0.15499380522507702	1.7147890052269763	2.248111250887369	2.1176475956633274	1.2589201014577607	2.6556334946571756	1.6817000371249904	1.028221166816205	0.5544870968635559	0.9899869109548876	0.21467284933867598	-0.4171327582070788	0.34848410790615975	0.29415140203023604	0.9784677251752345	1.085104533302205	-1.1182112620342328	1.5968265561830395	0.14782330929057697	-0.8080957114417167	2.9482075218035635	0.7132032022539077	0.05799710683111227	0.31639967484418763	2.0578390886054514	1.7716404619486343	1.5163938662147438	1.7196030615153657	1.1175939369637597	1.380006955867923	0.49898638523463645	1.4296819742640872	0.7919442104081577	0.6873275841119172	1.5283006651498006	-0.20733617856901695	0.2026604474243098	1.016961420457861	0.5192926720336625	2.2186793849115256	2.4183547680779944	-0.5611615864842621	1.0961469910936694	0.1925987860778914	2.0398543819805783	0.26667863183764595	0.8503678981988851	-0.444445354046751
1.31338902447238	1.3926933615622987	-0.28511696434156264	1.6875920401236175	2.0543861867573687	2.1726624595584876	1.1937384948454697	2.793854470570099	1.610022933266143	1.0066850532768468	0.5127368636336698	0.9744907770290837	0.2914023272805573	-0.4961503883721913	0.3027037396650595	0.2788319337603258	0.9168427195915742	1.2408576172312415	-1.11410464903772	1.7019880817262265	0.1379863091593539	-0.7735020108519092	2.8394193848929716	0.8058467336006687	-0.03354707381656218	0.2670057938039717	2.1077318686459807	1.780251731598474	1.7635522379845212	1.7401877697016328	1.1280643911209485	1.3999053175569094	0.6758766622828187	1.6556070930539264	0.7001841434820602	0.6252178423063988	1.5880643564211714	-0.17033624326991637	0.15627647856043986	1.0696497684711077	0.458610043147023	2.2069911918409213	2.273301684778496	-0.5179548162222227	1.2077593871817303	0.2770819918399892	2.2420743247468407	0.2615930268975454	0.9734822685690785	-0.4976675017689313
1.3628495124421092	1.3320327807930952	-0.5351342164510415	1.7765394596009536	1.9313455775986565	2.2170215879798834	1.1478951950634504	2.9377412111810095	1.6549881395587314	1.0197402631209012	0.4624992428938663	0.9240764155705697	0.29114908942218015	-0.4481934815617622	0.2930470276414767	0.31145810695561227	0.8054826882511839	1.3707023040156756	-1.1180865113610718	1.7274079876784565	0.14996776005618873	-0.7010684402601036	2.8305393529831497	0.8644942320886335	-0.17037313987414246	0.2743840894791365	2.097604522486471	1.7328765569459208	1.870589234935324	1.6887193594981622	1.0650085901205792	1.4765822859969593	0.8050621008438915	1.7348191993889448	0.6895391859997972	0.5479775944611209	1.6382929367718995	-0.1859348345064928	0.11862676336861702	1.0967342329875902	0.4951286015268031	2.2527267842972623	2.1945688201086426	-0.6068170420070728	1.3665849114065423	0.3858404137995278	2.3781120130105218	0.28003917976807147	0.9611289374446921	-0.56169384956583
1.3954730981938668	1.277724366084527	-0.6147888313524018	1.7259703202461167	1.8208895304604993	2.2990670611848403	1.0985356543280909	2.948437021182106	1.6096304581754466	1.0131772682666011	0.4565487878660786	0.9856870503517762	0.33953280009428616	-0.4454019886503735	0.3042936917506353	0.26546022096249006	0.7693328633166006	1.4497295184558046	-1.1683527385409165	1.7384914240343083	0.15481884856155256	-0.5843862287553766	2.7886334103521864	0.9253891620920808	-0.2737121446006616	0.27463070673999246	2.1536425045690923	1.6666738676172197	2.005227626594901	1.7663779668407193	1.0389420620805156	1.5143194924138996	0.8324127389441912	1.9739425397126553	0.6292467940880908	0.514810528007646	1.6893405566351885	-0.23842657501298442	0.08231033510658498	1.1715905823852606	0.5291493473156492	2.2887232314787713	2.0812094635591283	-0.6165986961310208	1.464494303686942	0.5173126783418224	2.464662005725057	0.3355051644059313	1.0338627835153629	-0.6109415297401333
1.3948133009099908	1.2296553090093008	-0.7041318673867553	1.7152480915579236	1.6558895420789885	2.253724494614551	1.0591979774105043	2.9762750673698517	1.5571717657249693	0.9715477556300527	0.5215236053871842	0.9983448902488474	0.38570676846277274	-0.4650452061085435	0.3164138296092788	0.30200415813256487	0.6825397451921406	1.507793890199356	-1.1830857153281795	1.782775244068723	0.20290135222856173	-0.44725993557733734	2.687727618584158	0.9652228944078403	-0.3447606716980866	0.27317354971048635	2.133479367551211	1.6057712713974621	2.151608887314456	1.881101053096506	0.9948557771923365	1.428051862043719	0.8500646221758409	2.0965535922554532	0.5521725678887259	0.4958672219445456	1.7249634360595922	-0.27384607708013764	0.04111813681146216	1.3034344208308195	0.5993239423976997	2.3524610318708077	1.9158256578467365	-0.6394879221882238	1.5003472573576142	0.7331083715754115	2.5004952836939878	0.3773954454712586	1.094487591195136	-0.6788403865397383
1.4122756049644583	1.1960242966222758	-0.8230406778485859	1.7222987438857533	1.6035871784609335	2.2865294547674604	1.0321364782796816	2.956677738831203	1.5189558441887852	0.9368896350306579	0.5127640202422662	1.0284579121183175	0.4080917302816379	-0.44578103456271884	0.3919212678835097	0.2706928365298794	0.5637634576245817	1.484079962293884	-1.1041968683407015	1.7672694693091504	0.2483675242082261	-0.3262515475390655	2.74507911567097	0.9474870832265905	-0.41392907021405156	0.3273379987637156	2.140744971197466	1.5326003656780787	2.177875372457482	1.8027312918103253	1.0125306430817465	1.3885136319268858	0.8618996653977119	2.2989667038765913	0.5641452592202627	0.5081019276436406	1.7493297104439645	-0.2716137744655838	0.010505530424879051	1.483635225797268	0.7313429232070764	2.345617333501816	1.7522879752040215	-0.6406396733140107	1.4844950198819404	0.920034589517751	2.513655852078265	0.43908147048227325	1.029947511212371	-0.7569825649870774
1.4581869127076623	1.1816266430870679	-0.848762066486611	1.698907069608082	1.4475191597086463	2.433143191028255	0.9708465675825375	2.8078808135162943	1.479744794553786	0.9463360381608309	0.5036903447095515	0.9980793269690975	0.46013296709777335	-0.3670423160893761	0.37497679658955274	0.19252529775228522	0.3695395594841962	1.4332609015631996	-1.119174324796946	1.702849951599323	0.24995207744891373	-0.18954309392832178	2.8153478678282804	0.8219367189785715	-0.4579709971506902	0.39056266856237704	2.0580853672506945	1.4494789650023692	2.1264594382311794	1.799937044443307	1.1615283630463635	1.4454956616356283	0.8096946035025436	2.277616271545108	0.6035430241084556	0.5154014823564281	1.790951424654952	-0.3003522679423093	-0.012299812851683323	1.7176021607448342	0.8876776516093148	2.2658226229981464	1.5960822053854962	-0.7055113781236451	1.44427465862038	0.9252860526248	2.4982370741886593	0.5145894644089395	0.8877245071933328	-0.8306270731641379
1.4802231498127605	1.1761078731831571	-0.9267521587100456	1.5680189937945659	1.330514034774233	2.4887492657950263	0.9250007783462806	2.6552203735177873	1.4588899979312007	0.9733337099532061	0.4639720426155658	1.0588224304387215	0.4356387518900178	-0.3834597261138236	0.3861282980323199	0.16192130462347956	0.2205080074271805	1.364891759727968	-0.9614374202934233	1.6445213313463145	0.22451578789315355	-0.048757801291493166	2.8258669565700263	0.6596151328385631	-0.4585348450402683	0.4811207126994862	1.9843692840752414	1.3943953908789175	2.1283213236052805	1.9193875070149897	1.3288251204210728	1.5298206589541612	0.7632902955410773	2.3412645885154837	0.6866441820663087	0.4958822184964228	1.797942375200416	-0.3460870631265077	-0.017737529701251777	1.9185406067889683	1.0335815727550388	2.2513524196659005	1.5202431581012328	-0.7630733740240415	1.4062927333721549	0.9437377338863951	2.441219072623802	0.5885538472167331	0.708688557838102	-0.8764924542094903
1.5088275944656182	1.1697717201831754	-0.8905418000876694	1.5544804041804796	1.3553111833525773	2.507136115232505	0.9066286060741489	2.5842952153842513	1.3618397011597156	0.997083031082469	0.42075493296239913	1.0803592065638292	0.47937233380877914	-0.30379293594285484	0.28207757651702303	0.12144034999243052	0.11519707136446841	1.2902065129117417	-0.9187557062339151	1.5696227372526237	0.193915264055936	0.07297309625469697	2.8163238657527723	0.5642381375318316	-0.4841293393327334	0.6123503827273118	1.929766009365217	1.3393374168506056	2.122031253410403	1.9669599121253512	1.3604218142949795	1.5365864390935398	0.8391269521979478	2.3736932170367853	0.7632474447735049	0.4450771255591473	1.7743874838706764	-0.3631286895708127	-0.032286136118743446	2.122428434705296	1.1776571127287503	2.182195910154305	1.4743062413389973	-0.7908109968975727	1.356100832201291	1.0633447516302001	2.3485204070375767	0.6685195525760693	0.4733635705171392	-0.8924805758063272
1.5291738244927175	1.1404102199681418	-0.8758606864961618	1.4433603406343458	1.3316293533594883	2.5197584536749424	0.8660681544979478	2.432807817546857	1.3292063624709807	0.9984503387595536	0.40476053256452776	1.0875323668450885	0.43024959632587584	-0.3119257268864014	0.3255986359466262	0.05926909977145998	0.05234506750948544	1.1776882851208879	-0.7425236560580584	1.484725927100608	0.19048109023200233	0.1757661839192159	2.7760074054559816	0.47881481181125174	-0.533798062700318	0.74348010419513	1.9072682121682913	1.2539336923987876	2.0964896305522553	1.9807960142086845	1.4074883410771473	1.4462216905343057	0.9599444139840643	2.3169155843278313	0.8955358567960083	0.42288313082923146	1.7134914427689019	-0.3610826692516158	-0.023272683391666715	2.327884884891258	1.3415924436007898	2.084279461366715	1.4572860771734142	-0.8063435340506601	1.2416731895423672	1.1585406090047388	2.249047112935364	0.7338394756395434	0.29697048223820544	-0.884509290716329
1.526966232076741	1.1194742186670819	-0.7912890446384213	1.4865918987045112	1.3109430806674527	2.4153188529055134	0.8338867532568468	2.29449302720123	1.2803979028312436	0.9888828748267192	0.39573338114421475	1.1912662358182884	0.42219431995337786	-0.29657754399014064	0.3064045100247193	-0.12444481969781596	-0.06014267023809039	1.073935340651692	-0.7185597200762075	1.4400716081268432	0.3047162114610667	0.2576993996925029	2.674732903360923	0.29529508303219804	-0.5688242404987999	0.8854140325612565	1.7702447071479928	1.1443220662164175	1.904047063531469	2.1264859015790236	1.3583241811181783	1.416000456655919	0.980963974692585	2.263311732181165	1.0464378338187124	0.4027812114641893	1.6288611880332848	-0.38088293478321644	-0.004665080523609058	2.5922370045487626	1.5002122356610452	2.0500656569863898	1.4792467626763066	-0.7453991318813918	1.1914171734876884	1.1966006999432228	2.1492471296016524	0.7940322350020245	0.16633657272289723	-0.8828911511330514
1.5392543363787055	1.0906150983549554	-0.7156309342183048	1.5314224589225136	1.2893122820454515	2.3904623033612244	0.8279376365714868	2.1766727111260225	1.188937695261401	0.9877994187123337	0.3718875631168104	1.2363241564069682	0.41826475199599294	-0.2698985382969053	0.33657958014673095	-0.16392779768867954	-0.09932719705102307	0.9677466510523551	-0.6158768178797203	1.3042569448044192	0.2454907040767548	0.32570478169291706	2.59225333272608	0.126059085637798	-0.594963272821611	0.9980646599147409	1.722988873224906	1.0586441798045325	1.7894499135093365	2.2876489520254446	1.3305301179842715	1.4355476046748792	0.871356324821412	2.223787151062002	1.2255191882624112	0.35335641018216735	1.5391049548634492	-0.41222890579036814	0.03787298865840118	2.711745767874016	1.636561208057762	2.04757192579988	1.4901930261516774	-0.7133402696531002	1.1146468605153756	1.2284360242591796	2.0449743653079135	0.8611230362367961	0.07275979905690536	-0.872932632269114
1.5266239312302186	1.0535886001065615	-0.5965628589785631	1.6286802324197551	1.3259688836131744	2.2778641018952093	0.8263955328284182	2.0643413834527307	1.0659943369325529	0.9381465677025872	0.3266119179035219	1.202035223450595	0.4099684422319176	-0.29046843396450966	0.2989124038692682	-0.24321344870735073	-0.10925150161884775	0.8358302999871416	-0.5315172024318321	1.2479122018507633	0.19073903484366656	0.3449071853496277	2.485063973367989	0.013953328379270574	-0.5975533766523886	1.0673041410792545	1.7058184181453733	1.0285417236499077	1.760334904547896	2.4676902687928353	1.3354817007421087	1.3852931430582163	0.7754189671016147	2.1339025818409096	1.3336954108409709	0.30635135328573304	1.4261871103699169	-0.37638344611790797	0.10461221110953871	2.9367771359638875	1.767556663398765	1.9798919676487188	1.499260060974899	-0.6891685766410538	1.0501562232697093	1.230101242688222	1.950308887472485	0.9117651173888625	-0.003918112935058718	-0.8504500280590979
1.5060709977933837	1.0063345361183536	-0.6013051900003207	1.7302586545777885	1.3425588676919504	2.220965727081755	0.8386101532013116	2.0036731091827034	0.9535903288261143	0.8951649165945128	0.28406102785600357	1.2615478253044277	0.4396257310496104	-0.24879951953711363	0.23476081392288112	-0.2906598326625682	-0.17122507100109233	0.7329885220187968	-0.456718230458375	1.2494914207340888	0.20873156184861616	0.33141335823357565	2.4208711955914053	-0.08344026426782969	-0.5882632585518672	1.0865830561121603	1.5737662636804965	1.0112870153911468	1.6111407945760245	2.472244485426822	1.4363173851172022	1.4335246139355304	0.6872195864772948	2.0210331333583844	1.4249712671390524	0.2565298762931565	1.3114275049218054	-0.3257241538722421	0.1904793535184445	3.0421662321664256	1.8833410064321836	1.981827890543509	1.5483205868128318	-0.6600596389007125	0.9150172391704361	1.2472584623530252	1.8627654733430394	0.9320576666361934	-0.10944867548923672	-0.8371445443428247
1.4693720476152776	0.9515968757838955	-0.5147087136706852	1.8199309178859036	1.3621480558900425	2.184741419724106	0.8516818247739412	1.9042611623833394	0.8603178728866621	0.837166132677916	0.23109610470264652	1.254869310069247	0.4497929015718133	-0.1813461503382593	0.17551285963380037	-0.34131419095401516	-0.2056633207566311	0.6863734662093589	-0.38214117875591896	1.2506817471137002	0.22960116336828343	0.2915922227955873	2.418609359131471	-0.17075649269637658	-0.5884946389401163	1.07533651872619	1.5304623964292003	0.9802624106800526	1.479019233794141	2.4879663315460783	1.608215597780506	1.5309861263967754	0.6447072471722477	2.038343753523044	1.4936522069556732	0.2158725328138258	1.2257100936061334	-0.32181056455373186	0.3069080951086577	3.0450306728327146	1.9984188597726367	1.9893067403707196	1.6315850215070917	-0.5969932132413684	0.8554261407116425	1.2568829231276484	1.7719596976251661	0.9623409420021343	-0.19666048903410963	-0.8171170337862582
1.4256220307242695	0.8805634167244651	-0.4250815073607551	1.8716227016058589	1.325119174958031	2.0691286714698345	0.8670682361593245	1.8033737484907018	0.7640280770286255	0.7670627327042013	0.19937803634813805	1.2845477822301719	0.44929757787970603	-0.23867508934191442	0.07992701819706535	-0.24844844852802322	-0.2964806421086719	0.6560246214853388	-0.23635369035739714	1.2710828376463768	0.23720315229824124	0.2309679141324467	2.320262850809888	-0.2377936733350488	-0.6382361846143301	1.0288834497353139	1.5142537834937566	0.9836888388492675	1.4029094283583032	2.549859598099278	1.6458766329013748	1.5566103947909276	0.6597161306542689	1.9259949251958475	1.5368003740360967	0.16037717243435407	1.162869715162119	-0.3407809839874165	0.44143938104289865	3.0842772300136807	2.0706364956662986	2.016434270087124	1.710222464203935	-0.6058721255486156	0.8231055373646082	1.1768331712220772	1.6787650367093652	0.9757561100183043	-0.22853930380990803	-0.7977170259252325
1.371765043910827	0.8177941309679415	-0.35341860596675084	1.8907243701210419	1.3202777198131517	1.9232173910296784	0.8808688651954737	1.7767673483384825	0.6814287988834924	0.6908415745582539	0.14467852166104941	1.239600574502388	0.44541370425707577	-0.23623676327645898	0.10924723335214666	-0.2204304729113688	-0.2385839998899284	0.6093818823704334	-0.060568956617256274	1.275518314310359	0.22247003782707378	0.16894549378364015	2.1279571772177714	-0.22514995785434083	-0.6997824989448931	0.9357332513163333	1.5889956440794568	0.9615615812370683	1.3352082059959902	2.6069201007801768	1.7280718799146952	1.4895977026662461	0.6462035394987138	1.8630599579575313	1.3987264866036715	0.0704204574798292	1.109346440073534	-0.33743217411215476	0.6001397990562884	2.988151065316413	2.1228931439743937	2.067422166668435	1.7764764716686332	-0.5704040186430616	0.793392868350875	1.2740080639983133	1.5999113176785138	0.9732103390653328	-0.22093824392361192	-0.7647465272733245
1.3086775096322296	0.7208833268907063	-0.2399228725519525	2.013717721044369	1.2856645520784697	1.7737008995878818	0.8840370351836183	1.7364452298912845	0.5878134097910219	0.6248686204077119	0.10599548422100664	1.1510074329538194	0.44505707119875837	-0.24607031619004188	0.05206527434211087	-0.10329692891115234	-0.26106963573540237	0.5816107618276276	0.10135088924798685	1.2887143829161167	0.21905774096231476	0.12412166881241411	1.9615727691377174	-0.13584912401535096	-0.7748825482944313	0.8170903591326264	1.6693507652928106	0.916347837676045	1.2412912261619646	2.5596878725449175	1.8221904560675455	1.396694943641937	0.6151961916046125	1.9048297134965473	1.3076554149561652	-0.009343766424383884	1.0683928525596311	-0.2865953797557537	0.7506816799797381	2.875247462430884	2.168278324918181	2.1205194223360797	1.8187464583251718	-0.5232612040876379	0.6978199162633557	1.3568181755761413	1.5324335376826386	0.9687813625473375	-0.167633111343249	-0.7295376234835913
1.2369464655721263	0.6363114225505634	-0.14372656567751768	1.9969783414165818	1.2064541399111752	1.6563251785541886	0.8705412511345418	1.678352149740574	0.5919000834813074	0.5805970597119176	0.06624199705654817	1.1734786154783248	0.4535009159728808	-0.3000697816568862	0.1088242881681856	0.0120999044882101	-0.2984262773902812	0.5772265885085042	0.22945707151123798	1.2256954037500702	0.2030555084757691	0.07630807080653115	1.925067348355609	-0.07001546716113342	-0.7878182229940341	0.6577739815501101	1.7483849839073293	0.9082696523602927	1.1078984356468526	2.6180693027992965	1.9253527939479287	1.3364483126275697	0.5394428378417092	1.8795095524806864	1.2903331881750864	-0.06755541954611136	1.04218902827254	-0.24958690157431854	0.8906914449318656	2.722975367299951	2.2158336912293435	2.19687119006439	1.8440254916241912	-0.4994455672935726	0.70351027974955	1.3148753578738277	1.492467283246299	0.9642550197895361	-0.08297629582447485	-0.692263793082785
1.1665408037752478	0.5887258643067266	-0.018105011538090732	2.0994013932805804	1.1964655046904167	1.516465404677817	0.8874061720229287	1.6490791527184085	0.48730547181067935	0.555418374798429	0.02186593029173979	1.0806386060686441	0.4621730151735413	-0.3263931374837551	0.09971027917684874	0.05598357311071124	-0.24098042970550285	0.5904915435302927	0.3496455635250171	1.2633969553939193	0.16180980893409622	0.009196432839706397	1.907325874972622	0.03754482471681046	-0.7690882388346465	0.48719549320134314	1.760003556214721	0.937927814346103	1.0933361851311763	2.5929318989762478	1.9969774770437934	1.2718432604536496	0.4551299680979971	2.007134077000034	1.2181517493665852	-0.12671264472830185	1.009637601421386	-0.27062612234675976	0.96520534255632	2.6260307909837435	2.212116069339145	2.289638458949008	1.877960661046325	-0.46651253976341833	0.7828306672819647	1.3309024169451487	1.4601627258961494	0.9853692451093746	-0.022774006731152048	-0.6490052727946547
1.0876725390210644	0.5529462337811989	0.05930681491579788	2.0055533386491087	1.18975201617083	1.5119860871725186	0.9034656413085006	1.6135189005276172	0.4166503044584817	0.5703466916155644	0.009357385855911985	0.9620503964692857	0.46805742201404604	-0.31870099704571686	0.08348435497259962	0.18408422074315697	-0.2527881504287051	0.6004012592382144	0.4828141165188362	1.193150882023716	0.09845642461341628	-0.0758725151849331	1.8917161049929703	0.220936485820903	-0.7454094998139249	0.30839674715667764	1.8469631904222499	1.0364970653731251	1.1325818680196051	2.515706483337925	2.0456795919553743	1.1612811971295032	0.4672212395316568	2.009797249333059	1.1392087087151372	-0.1788573469455124	0.9967176067182096	-0.2665262507328926	1.037555793546766	2.4434931728417015	2.181681578458857	2.4606746685981813	1.8966224726251337	-0.5065541670626039	0.7001906925455829	1.335135625098267	1.4385256450212787	0.9765374147230877	0.027804165290704057	-0.5956775479568068
1.0366842648092969	0.5279641861545877	0.18287598711097816	1.9567809874220667	1.2068789942387466	1.433127904755289	0.9157207718912576	1.5972738100727395	0.39459706477206424	0.5677197219809174	-0.004887392141144159	0.9261274053327222	0.4778795073753151	-0.32387496946816147	0.07062590193412825	0.2794769127290051	-0.22990459532240987	0.6381402531216576	0.5368100059127051	1.2959412143550684	0.06227931125262295	-0.1568737324029382	1.9256715375469615	0.4250412504249342	-0.7373317029506448	0.1587862580172425	1.9157958979685148	1.1158116716660327	0.9935517396236431	2.435869047497836	2.0577518022768397	1.0802772762747348	0.5255530856524336	1.9972172642336399	1.0366907107544732	-0.20179417839547725	0.9836449644073797	-0.277641727161969	1.1009965282588128	2.3151988847888925	2.1303189521662356	2.5166922147342383	1.9316150732992021	-0.5578671590741331	0.676817354744465	1.2955904916244831	1.428200119172256	0.9393743833396491	0.05323921733663898	-0.5284864409749339
0.960127109538686	0.5424961581985654	0.29647825773973413	1.9042451311397515	1.1490100664446348	1.494655108098901	0.9292744923298593	1.584130142765869	0.3930323116235822	0.6118633400916057	0.005563986564423032	0.9010176546882989	0.47641950941267286	-0.36979002221974533	0.08412566859393196	0.41761695873250576	-0.19906743920869116	0.7276925241530373	0.5959516309676719	1.3352797932273897	0.03520860933991658	-0.23802865082417216	1.9841632480820686	0.6086793637132816	-0.7030306827783014	0.03294183964647687	1.9655324202185525	1.1901383825278904	0.9601594429117053	2.342954253180616	2.1600087885560364	1.0283844731301348	0.5412223600076638	2.054993586567479	0.9683391981574404	-0.2185285261938855	1.0219721853662453	-0.3197616966070901	1.1303869235343746	2.140536205113536	2.0933526751095775	2.566777774373062	1.958270909351662	-0.5879642614510239	0.6411904786432038	1.2525992320004216	1.4099989982511636	0.893738114306769	0.08588640401150079	-0.47171085702501897
0.9403728780770695	0.580286025338436	0.42442477282368907	1.7774364608058373	1.100753543787209	1.4683225813439327	0.921066761709098	1.5636525502699707	0.40663017947901003	0.6650025020877218	-0.002237740786868749	0.7683384028788739	0.43374829060372316	-0.43352080865543774	0.039945366344980485	0.4276213367811496	-0.20833696619269032	0.8261272106559293	0.6346270242809892	1.3105509597648677	-0.05579521631159908	-0.29508959633275494	2.0113145808196013	0.7705890779634105	-0.6741967423637304	-0.07692959015481507	2.0250947699128967	1.3317420291502902	0.910905604561661	2.275827673990915	2.141711804679488	0.937226262647578	0.587399739395909	2.034636837897847	0.9214426890925381	-0.25411906474727175	1.0686781704643178	-0.37257142217826755	1.0734212483607206	2.0628408354104684	2.0649161701055565	2.7143274424620736	1.9488182918619894	-0.6064239743459026	0.6562996983364074	1.1568175870562594	1.4313961890772107	0.8392355804857192	0.12925420702891838	-0.4211570857585042
0.9234347738696915	0.6446128799946949	0.5179806373274947	1.6497227106847592	1.1272020932353846	1.434216574612721	0.8993010106833246	1.5462160888702134	0.3927888912804454	0.7396203513450106	-0.005516427613100939	0.748164264318929	0.3677283046943068	-0.4251306826114723	0.17014651275078022	0.4724584247082942	-0.21228540317161532	0.9123675145566604	0.6490776991541785	1.2629799470132475	-0.1638155004523285	-0.3491785298346094	2.042887339075388	0.9465162677783463	-0.647656547715372	-0.14583226791595413	2.0684267686813027	1.46955303354413	0.817993588479157	2.177914063856428	2.0773052919905894	0.8335642835702283	0.6343498249385398	2.010828477717651	0.906308402944369	-0.3135726127740722	1.0928930686160245	-0.3905731736760952	1.09089884545037	2.0011210258447822	2.0723938740344443	2.7434811287675176	1.9242461601181304	-0.6763306156903734	0.580629167848491	1.0084753725633344	1.501820849016788	0.762015365610273	0.18005001550086897	-0.3725034897169198
0.9082263637949815	0.7233170731092124	0.5777234718332395	1.5031064708874713	1.184544663593621	1.3884913472841072	0.8911919529759738	1.5434325254196464	0.3893889417652474	0.8155943510065695	-0.019070046764581648	0.6416052687911832	0.31398843589895126	-0.35359908078308955	0.2744601958369747	0.42092881472789323	-0.15951230706285174	0.9978907754633214	0.5690954066526388	1.236603575714045	-0.1768310192450368	-0.40051814729530283	2.078106921322054	1.149884299655148	-0.5753270528311355	-0.1833369190854997	2.0834385134342592	1.6034929120219696	0.7680766229004774	2.1777980000696355	2.009326144318613	0.7746030945881558	0.5632142226152748	2.022862812846581	0.9051897101348869	-0.37661992096198393	1.1019667772036377	-0.3690640943752372	1.004188776277363	1.8995181167278428	2.069431099228551	2.797142052057677	1.879541939456217	-0.7058970843928004	0.44705409544132885	0.9351965081871627	1.6061324821752962	0.681056524604918	0.21297751829516276	-0.32157104569078276
0.8837642554732261	0.7952737926657546	0.6827388054234129	1.4274382906758531	1.2676735819838822	1.3201536024296632	0.8535072736720318	1.5805379423156694	0.3803551517268213	0.9041918824057404	-0.023719510775892703	0.607653939726399	0.24999519770690365	-0.32619428393614436	0.4286752043697345	0.4371315847462286	-0.1917862148396301	1.0689104803408738	0.48002379338644696	1.2292645435324678	-0.1404343731427578	-0.45620739495462637	2.182681225923729	1.3435844715130902	-0.47733506881261284	-0.16959817597766574	2.0035808085916185	1.7391210526234506	0.8109728241106897	2.0958632553322647	1.8856079356633422	0.8092985096517363	0.4834178059813771	2.11373856274801	1.006270507167568	-0.42513410455257983	1.0910414147118594	-0.3465410224016901	0.9885319620324357	1.8934172301139298	2.0390886053366613	2.9105646338621343	1.8145985235800128	-0.7221752180913648	0.30948142651877497	0.7709127780739514	1.7398199156465253	0.6004004688574954	0.24186341370794082	-0.29561716808901517
0.8645937544407032	0.9063205442869121	0.7786598915851417	1.3583413407195164	1.2878918463322409	1.2563886536371935	0.7815061466473718	1.6153599786234092	0.39689937083688787	0.9980699372533675	-0.029644072293158335	0.6147830546912006	0.18125031354321092	-0.24522146782798124	0.5702232345043705	0.3293498409800302	-0.11984298854097739	1.139361089069968	0.36506609752220504	1.219442380161635	-0.10538901084438504	-0.5403625608628851	2.3276060732893984	1.4700625455041227	-0.40880399220060426	-0.12233017756496009	1.907130623475518	1.8430978569234853	0.8780833200686272	2.019208798645101	1.8313587132661802	0.8366114133713728	0.4087798492435589	2.11704249834913	1.098771362995149	-0.47335918168443164	1.0800802079078342	-0.34702155953302544	0.9579269175730245	1.886655000777641	1.9986170071322662	3.0455659591197812	1.7355638138934926	-0.744040852812943	0.27861220989180446	0.5911633677868366	1.872928846872778	0.5071319228757163	0.24071715402775123	-0.2736554251734319
0.8429791922914658	1.023408760791836	0.8433216454278012	1.2868096732070664	1.3108476555895865	1.169231106030138	0.7023971751468454	1.654485179256956	0.43105392581978197	1.0843906236097396	-0.02783657894890773	0.5244924158705182	0.11291893776353448	-0.13960940450180392	0.684710358295422	0.25185673823586685	-0.03412189937100191	1.1821506297411055	0.2712155542892481	1.299932617822242	-0.05446173933492755	-0.6120895613308113	2.426172568444756	1.5290514536719242	-0.34411958437157997	-0.031919964321257564	1.7947963608349948	1.9308140229103992	0.900973605270217	1.9505158175578523	1.8000885312257608	0.8770175627095741	0.28242027464694036	2.131624868661349	1.090229741654241	-0.5195711126718154	1.0678227426280258	-0.311715013354522	0.9726183223673365	1.925876757606518	1.9653872231429137	3.170784545681477	1.6487181341305246	-0.7680865331074982	0.20508115063140372	0.49715214326582585	1.9441261149218871	0.3593601306369865	0.22717191021419966	-0.2824674957611869
0.8369806593409376	1.1170141823489947	0.8819419570117535	1.2031127750681316	1.2702962521176029	1.1117571001045186	0.6254275500923459	1.6600224013003644	0.4799535340461561	1.147875300933444	-0.050717537409027624	0.5270448765497807	0.0204893402053919	-0.07454921748828668	0.7595877461624589	0.22691796164104144	-0.0677285266743153	1.202956676010815	0.19087973796366345	1.2575223137009897	-0.004546658762168898	-0.682660728750457	2.5326957704893047	1.5442509001685707	-0.312192180370698	0.09429066092460528	1.7158490941824514	1.9958036291425827	0.8397411651100597	1.8752051034022579	1.8024629293859469	0.8936442988195351	0.12561923733248032	2.115675870441394	1.071681691260562	-0.5450562303806006	1.054690341663068	-0.23084075653215264	1.011302361231774	1.9229317157959407	1.9167632764280333	3.206528807265554	1.5472222604296066	-0.8091265491988107	0.1297361763113745	0.3257154589596983	2.038716239620707	0.20763906872027987	0.2686505414928482	-0.3262509216284231
0.8394399338286082	1.194144554502218	0.9286545449827669	1.1693214582498623	1.3108655857793767	1.0404684941451685	0.5442878628761527	1.6545237661701506	0.5264294477370322	1.1941148434906752	-0.09895558969075635	0.43228550599906723	-0.08451860664107994	-0.023999330969037797	0.8351823019501257	0.21415956595377575	-0.02333838992151205	1.2013142844946505	0.1356008764185845	1.3311422923061176	0.06984695844434204	-0.7219456177682918	2.6928957599748005	1.5324093256373774	-0.2889983843272673	0.22944907640781728	1.5762950313275987	2.023451731893536	0.830854049946427	1.8880853026165678	1.8037309863493327	0.8217446792046452	-0.057416179303118695	2.068697410367581	1.0397258088151156	-0.5621861263292718	1.0307201116690226	-0.1384800248850871	1.0250301222094989	1.9959179119764936	1.8719631019745813	3.0783524305183545	1.4463129397546242	-0.851548871124179	0.07743576671054456	0.2222549732320497	2.0447449674679854	0.10893107463422799	0.28232507083637143	-0.3759106931251711
0.747333092885677	1.2806224910619999	0.9493170543275309	1.096468803248729	1.3383595564627782	0.9663594050678561	0.46919166529231965	1.6188670466963728	0.5566463837772002	1.2372719097690503	-0.14387874633479109	0.3622540754621051	-0.17188796094641862	0.05663361101464935	0.8771527156128801	0.14829264623316085	-0.1319676679922878	1.1848649551509367	0.08668883482213172	1.29652560417146	0.1371071606604275	-0.7430580150437918	2.855447439697406	1.4878074151306744	-0.29542229174731566	0.3527544991843248	1.4388239794441904	2.069523771350198	0.8418954989620531	1.7999168502804035	1.839408564758444	0.7758199797120613	-0.24158882406704926	2.0051116679351058	1.030671195743893	-0.5885620166683525	1.0098750281817332	-0.0378522036212142	1.127942826319782	2.0656399684829223	1.8340037292226359	3.0221286359383	1.3330897055706905	-0.8623054496032037	0.10339872030673018	0.1720835335667133	2.0737084716629957	0.04328438097082006	0.29050386164078745	-0.4412041791671702
0.7211767772726368	1.3583546674947278	0.9413088555186013	1.008009441569827	1.3685795237973362	0.885332629467381	0.4007952680034383	1.577989517867381	0.5717811240369622	1.2415960118786284	-0.1800475386392813	0.30811218885029856	-0.23496110882793725	0.12915107898177675	0.9044625619750679	0.1205360924522493	-0.24624787310577861	1.1142881831608606	0.0816657445164579	1.2613755026702216	0.20137963164969053	-0.7270018180908018	3.017552948940243	1.4228427443050982	-0.3106152889911543	0.47598863306931083	1.3015212051813116	2.125365710644967	0.8285357887790827	1.7345211366611348	1.8383715303187522	0.8044736767383889	-0.42464923157083856	1.9267107779094232	1.0255907234267974	-0.6051003944880956	0.9627946624395556	0.04832257946672841	1.2003909321305841	2.1088855824382526	1.7786993858116638	3.0057529782313996	1.232667621174224	-0.8626760752428823	0.14207183527803496	0.12045222088147789	2.0367696964114144	-0.012772687986251164	0.29088625873392965	-0.5311105431562868
0.6657553763729511	1.411262297897427	0.9335188519955178	1.0040169504926857	1.4055430659021457	0.8217644776363352	0.34877359543219455	1.5332376217854562	0.5698586394943371	1.2112482883922842	-0.20069597967381964	0.2487686656667616	-0.27493942748622946	0.19391296105772646	0.9832209316279744	0.24047556928353425	-0.2771888904914143	0.9985520434042453	0.10801301886577983	1.2196142286058436	0.27868746332486694	-0.6719981916506215	3.131574293769778	1.3625978358421258	-0.34286565038769373	0.5866903332342007	1.12430333736639	2.1440866084542973	0.8858454419385813	1.7097525746605307	1.8628753193318737	0.8253526269940872	-0.6205038145825554	1.8066828022911374	1.0059796058329478	-0.6060610758564651	0.9064947124376627	0.12465014819888923	1.3470322877070373	2.12905033538268	1.7075621248074113	2.844286227637225	1.147477220534911	-0.8585455163896384	0.22637374822575448	0.06755030006175836	1.9769650595477959	-0.02686941968106176	0.2790758571397212	-0.6189068548316661
0.6541022649456943	1.4536283153707683	0.9429441771138016	0.9855247970819392	1.4233243439466445	0.7704294435906889	0.3356815555976227	1.4756333895912785	0.5665028702352503	1.174454630635229	-0.21794825734056672	0.21942415385815814	-0.2959474763399295	0.18700252254384336	0.875815841053142	0.2819069180376423	-0.33755787034791956	0.8738871753675446	0.13867605327970084	1.1609019711532256	0.3644492134215826	-0.6013596234070414	3.226806903951315	1.283726577316648	-0.3686522777795184	0.665481642596277	1.0141019552049149	2.1534893728103404	0.9354647371808567	1.7420070754096024	1.9121652582204085	0.832094243632968	-0.7086582403692689	1.690589513616004	0.994749413375329	-0.564335932781071	0.8668098805967226	0.1672648929125706	1.4069417761595104	2.2046252749821322	1.581900135896445	2.7978193906976214	1.0733836164018615	-0.8096720078988611	0.28984770659949566	0.04926991133552903	1.9022481323330425	-0.016983659118535242	0.2344095070068008	-0.6994709212267207
0.5923779644587126	1.4934171860824335	0.981950077107433	1.0430008457143822	1.4004132082130134	0.7601468023562911	0.3282905922807555	1.4027463280900105	0.5661520017935129	1.1429465273488602	-0.21247888479180851	0.20812041918745972	-0.30098737076854026	0.12713590240884493	0.7805842162079745	0.26289749734853995	-0.40883626246015436	0.7398432942034701	0.17275818021729825	1.0860480471444207	0.3742900293014989	-0.4990686263397362	3.296787504340442	1.1735408981019941	-0.41960339303603256	0.7250809689288025	0.936402960688851	2.1223485135495523	1.0316218186728785	1.7385885756893238	2.042230682368319	0.8205615105930623	-0.6795802584505335	1.5774372282221711	0.979985964622568	-0.48143544502842495	0.8517877086562624	0.17802821274762143	1.4415714615369393	2.2446406430778603	1.451320554120951	2.767622743510601	1.0289169769788726	-0.7948311348705803	0.4043949559092715	0.03799174759642608	1.8056473188750957	0.001048805972132616	0.23262808482562597	-0.7709979270919624
0.551126413021861	1.5100184279643591	1.056870565536201	1.0232559549066287	1.3810850714222058	0.7746113790209466	0.3732537568328379	1.3028715795005206	0.558718566469173	1.0899974021144256	-0.19438799421029837	0.2071340577629425	-0.2692733782538538	0.08989847307830502	0.6443820752816996	0.27928808499643837	-0.5072468606542164	0.6114634150688749	0.18943088373034733	1.0008884717871929	0.3405346444446942	-0.37862221544156593	3.3438058170520777	1.0630591014340145	-0.5038455021404298	0.751946212104796	0.9241452914609389	2.078822027082553	0.9639415545081176	1.8232965078324004	2.122111083694228	0.7159917144214293	-0.6450744475360326	1.4538650307772285	0.9456381809767371	-0.3922605352776237	0.8595898407706241	0.16911774917008499	1.3752335829591051	2.2583945050072614	1.324220817404099	2.6447736703225524	1.0321476923508066	-0.8250427477899371	0.5380027782884451	0.004159107078778956	1.6790685953894378	0.017825959005206886	0.2707946136511765	-0.8367743858667236
0.5140972334763615	1.49257661989855	1.129532897863488	0.9505924501595688	1.3948089602482445	0.8370315485770197	0.44720412652539476	1.2144600381482817	0.565830515366762	1.0214317730331541	-0.1501378793751276	0.14567126304655673	-0.208709894550927	0.04000239152555017	0.47425053614121887	0.27874115267565686	-0.6163333675318778	0.4711176790187513	0.18103787208036048	0.8897624388508936	0.2710114488702598	-0.26958794810401504	3.345447972290111	0.9536199630563311	-0.5871347179663695	0.7441025745293165	0.921938246073147	2.0555744300973315	0.8553103778361931	1.9573601265599823	2.158273809403096	0.6565764764067474	-0.5991755583398605	1.240827763813275	0.8871558875961746	-0.31525132453607707	0.8997360547960195	0.1334965401589146	1.41401809054139	2.3121141343282128	1.1958949259546803	2.4778835231441834	1.066371075079177	-0.8786937485781134	0.6413970983506624	-0.0088391791793335	1.5646138577411013	0.04899146749524186	0.353791972146691	-0.8906778891277188
0.5046806529424441	1.3921433009787878	1.1911381396286314	0.8862167351163913	1.3123893480100233	0.9359969138695081	0.5398702131748467	1.124789116416658	0.5407455664551607	0.9570427709278846	-0.10398511780744579	0.18615149163281788	-0.13554329537506601	0.0022491361053502365	0.3511836015150943	0.23911640134443232	-0.7248367086234925	0.3471770244060616	0.15602726254936974	0.7956819847767107	0.18668467466545574	-0.17624714287983392	3.323412108039361	0.8633419353741631	-0.709438056131382	0.7197690516221664	0.9125320897159052	1.9706209661423841	0.9216228566876652	2.022383701887862	2.16631596014457	0.6175948497141714	-0.485355482196717	1.0752232480682884	0.8169367966717098	-0.23146141722548555	0.9242400245316549	0.05854271436665537	1.3822292449223865	2.3173056746988596	1.060792394805921	2.286967775972478	1.1163254516438834	-0.9259027645409004	0.7220799830133493	-0.004239162353243484	1.5610345837521904	0.14749499247770165	0.4589452486259825	-0.9278946738289306
0.500684331899979	1.2958477808321154	1.2522582207465502	0.8320373051977981	1.2464574569884697	1.0357002677673366	0.5953024380513506	1.0453234685521453	0.4996478483104033	0.8864760952168442	-0.038478957029772644	0.18463185903391616	-0.06347852588974719	-0.021843439915725526	0.24236555221971354	0.2606215968407906	-0.8258428329552254	0.2325336490959154	0.1209656683262889	0.7387197435908059	0.09174375951223476	-0.0825820850432119	3.2704076747241744	0.7625376818907109	-0.8199240018195726	0.6660050941245024	0.9315975860843764	1.8643498511981638	0.9778530492076148	2.1371505460632667	2.1931864465670876	0.5835397674137821	-0.2989474473608801	0.9550926502078463	0.7501320880550809	-0.18006902323477272	0.9584226436255092	-0.042106416642597254	1.3748195982360534	2.253564636437914	0.94500852355193	2.1710795877693285	1.1683732694532127	-0.9612392354433966	0.7923109576110968	0.013997837747581024	1.5008364890550139	0.2501434695322845	0.5217898644618757	-0.9482091157401745
0.502166808754603	1.213630895812278	1.3143511632670193	0.8105869978135539	1.1907796591670265	1.1545918720622197	0.6835352593320074	0.9750164245343432	0.47053134379502415	0.8021798242663717	0.035930782073282784	0.2587939331414433	0.0032595828188988984	-0.04749753611443813	0.10870843796562235	0.2901840302048876	-0.8975669131905942	0.11174049554991779	0.06351394932071328	0.6818704914431426	-0.0292722015279982	-0.010550414634663597	3.203463512322356	0.6628757295958787	-0.9203376835590447	0.596251458972229	0.9573264158918888	1.7556356622521911	0.9024026107742594	2.173403236592736	2.22732130790131	0.5547758735863477	-0.14646810673516694	0.9040643660411449	0.6797875304785028	-0.13615957036265908	0.9849901295156066	-0.15783454180063777	1.4204670579324687	2.224566824757759	0.8420980975413187	2.119622944724388	1.2127849925570404	-0.9725249139735486	0.8938792098273456	0.006346428445748895	1.5096041603424408	0.31693196046639066	0.5928155942923014	-0.9830806410453649
0.5531388443465015	1.2217903867186704	1.3990028058293897	0.7943122759527688	1.042580684081077	1.2623532415430165	0.7605958626231832	0.9119410503856022	0.4475067818759486	0.7186970678533777	0.112826087670115	0.3214139897222753	0.061135211334698715	-0.07372765024296865	0.02704232017298277	0.27968895744837663	-0.9646611435118807	-0.023319771367017107	0.0042533526191255	0.6502756031684254	-0.15366535454501212	0.05163731989717131	3.1679836639624916	0.595005171989408	-1.0040193722738773	0.5320568232644703	0.9841306368761881	1.6052070937901735	1.0063502927860937	2.2538587705973905	2.215505789272838	0.48001962246493557	-0.011513109737926052	0.798147199017463	0.6244145026376647	-0.11534931762248843	1.002200658171902	-0.2558097980995394	1.3260790746905111	2.167290411608032	0.7458824574993437	2.1349532978173946	1.2561359738506856	-1.0020872930137446	0.8660345849197505	-0.03065111412689824	1.4843272368182203	0.3615325851778243	0.64381472836323	-0.9828030754025612
0.5663644560973905	1.2354731885461745	1.4932791719959453	0.785509406985585	0.8827547710601304	1.3541901835661512	0.8221009979548534	0.8570998823443574	0.43444722684983683	0.6655011823994108	0.17528270866385925	0.35663760580254733	0.08635568404364509	-0.08985465390346807	-0.057179627782952394	0.272095238928508	-0.9934461180568175	-0.15641021226131813	-0.06865592006465286	0.6124479242260742	-0.26672344449382923	0.08137793345821705	3.1594940312224664	0.5001342001788658	-1.0863710944340972	0.4657079474307809	1.0119915799395547	1.4118920412396512	0.9813102611596145	2.239354160992093	2.2053151290610122	0.3359632948286971	0.18231721295038805	0.782345876706952	0.5548746622091232	-0.1320823123485467	1.0175839449356785	-0.3419340358003341	1.2563411081241038	2.1199548062540114	0.6525720351730844	2.1436766695055423	1.3048529805857798	-1.0527441498410983	0.8202009320706585	-0.054199416623837295	1.5314811312661358	0.3989181340410141	0.6936471563577555	-0.936649485860003
0.5564854386952127	1.2362905716422454	1.5967598738760285	0.782507795810857	0.871206513229145	1.4367219092632928	0.8629429841739038	0.8204741490129829	0.3985391875273064	0.6176938204520074	0.22490856890303473	0.4114557609747866	0.08113016392340174	-0.10309878521956536	-0.11509323598893836	0.24817425647696015	-1.0366614312665523	-0.26323309915942994	-0.1393606848736315	0.6095128368838537	-0.386612996519812	0.06417068527215854	3.186505935685072	0.4221031905452084	-1.1429873603294574	0.41564510835404905	1.079198336945089	1.1911207360629286	0.9646710774237237	2.217059266947406	2.133726382802166	0.1869107420081384	0.3830473132700543	0.8069476820277208	0.49000757898350294	-0.16130190974282416	1.0213959140008655	-0.4208780995498301	1.1707331433522596	2.1094539238402943	0.5557291643819956	2.1994223426926935	1.3521335945189823	-1.0848219267572081	0.7471548672798136	-0.06643624278776064	1.5242155150657275	0.38673405526180343	0.7369444505551436	-0.865252748532642
0.5427924126579566	1.2166470872369606	1.677833774178629	0.8170983351312419	0.8878299264753269	1.5068100537579572	0.8660534440865444	0.7873969646862562	0.36088324001396865	0.5828123962617527	0.2848354149704037	0.4302679076600717	0.06463554703608682	-0.11677474803756324	-0.11849104887443489	0.24519804181466603	-1.0392194208909555	-0.3778897261502262	-0.20615860166708613	0.6056528160192862	-0.4981847251609814	0.0046523421558061885	3.202543285707835	0.35574258206255216	-1.2127374683547902	0.36302009956344816	1.0599563792420201	0.9924980308459569	1.090744725598932	2.1177273269183647	2.057917625110514	0.08977122223957304	0.47438821837669237	0.8067124017652165	0.37622848544893595	-0.21032011278372673	1.0090985545455378	-0.49021047146347063	1.0451346577264977	2.0777590738704523	0.48182916304919016	2.2233143499438954	1.4088740312745134	-1.1224337834834404	0.7041652791897804	-0.09345152265116718	1.4748635028543358	0.3325637540492618	0.7745984836410393	-0.7902359507089896
0.5983394230856705	1.2078829240401998	1.735129468540204	0.840607009566072	0.8991988824084098	1.554828512345385	0.837650581749798	0.7811589078319532	0.3180373992111417	0.5607600260455007	0.31892810559933704	0.44689674415083147	0.03489053861327153	-0.130010133128238	-0.12854611090008544	0.29952030459172246	-0.9938709533751109	-0.4745707660167029	-0.2698607123115305	0.6347961049293733	-0.5906426054478751	-0.08639000389001783	3.2282259739494656	0.28976461480386584	-1.2433979042168042	0.31555383110030905	0.9978959508283302	0.7502166222000287	1.0764735570934998	2.0698320024012005	1.9483618672327516	0.022846193046929936	0.5169775410458196	0.8037964282990762	0.2876731334877255	-0.28430836399225096	0.9522142959122979	-0.5565616147445351	1.0289835313473703	2.029315719456453	0.4100139550073475	2.2420759271506707	1.4614184328209392	-1.128451977060149	0.6644167319861206	-0.12139934951083278	1.3756708753400613	0.25307692435472656	0.7861170925566412	-0.7065362865500222
0.6140250699927783	1.2323444276951023	1.7421909690600201	0.8955324547724542	0.9033592942427834	1.5815600996054626	0.7956410414933992	0.8145754158265837	0.2731757806064258	0.552597166122182	0.3475417399276097	0.45781290309708106	-0.015852621844834422	-0.15517100728537275	-0.1395969330001489	0.3316579878725001	-0.9350618648631144	-0.5487698281843455	-0.3156037561758972	0.6627359291995886	-0.6636271938535884	-0.19626518758834474	3.257025658737252	0.2701989976715816	-1.2644879393715425	0.28761472200051297	0.9154506578937219	0.5129962017744383	1.1217042706755849	2.031885462108302	1.8037628161192643	-0.004932279513692753	0.5950349092301763	0.7975339685460429	0.21383302141787267	-0.3759278244550532	0.8854993467852481	-0.6055538584234698	1.0254718378498187	1.9657999510603155	0.33495738640755984	2.2840052983223393	1.486372252456841	-1.1332537517270445	0.6221992032635609	-0.09974184516838186	1.2967530107593754	0.14228250270363002	0.7663646332308671	-0.6143025431602795
0.6565429691990342	1.28408907969269	1.648316193984177	0.9884899153505053	0.9385231315350906	1.5495805933740812	0.7531320261913661	0.8456077349222099	0.21743638243879793	0.5587964221690661	0.3633603591768149	0.5510125621169542	-0.07378644848059865	-0.18482944485037586	-0.10367233685290882	0.3848847759960995	-0.8373293843582147	-0.605729817569625	-0.3100019154372545	0.7072247060940693	-0.7324248884098111	-0.2953430325389673	3.2817726283338144	0.23159221615398967	-1.2755804880074386	0.2676068797950867	0.7976504414787742	0.3028877879898154	1.2679413690582702	1.9627336166389786	1.5984197293925038	-0.08215152186026246	0.66405351126719	0.8449236684829347	0.15957085759705797	-0.45782613662060206	0.8056827877432553	-0.6214222623604553	0.9876082520620304	1.9089348104160664	0.2716636942783697	2.333406488124264	1.5022746163671554	-1.1396305575606287	0.5918641507435246	-0.09401228464869729	1.224148117503302	0.020713366720579995	0.7155023350577883	-0.5435160671043282
0.6951642610876818	1.409316352526605	1.6723278358596527	1.0791433085479372	1.0496201069828675	1.5074004446422287	0.7046784204844045	0.8791223983772788	0.17794631089505764	0.535367144921324	0.3631485797330324	0.5325379732025076	-0.13512224609819273	-0.21169155189521516	-0.09063321266520194	0.40452435739154324	-0.7137477298702636	-0.608734590774523	-0.2699621631930907	0.7522758005277043	-0.79412401848034	-0.3803609745346836	3.2808616969376216	0.23456900869638647	-1.2657739759964022	0.2545835824260978	0.6797256791653495	0.15015099447896033	1.2425304390701755	1.8394804855527287	1.4813051712311736	-0.1298716256340189	0.7335905732811738	0.7822622771243177	0.14190416407979983	-0.5475492661851368	0.7365620989409356	-0.6309613396964651	1.0087843074931626	1.8542417672756186	0.19573129076004686	2.4250417342992177	1.5061148639340352	-1.165067234221481	0.5377744220715959	-0.11009897737578804	1.109459928207055	-0.10819903607717025	0.6198212854801601	-0.4638460004790403
0.7345234014677215	1.5479269829537936	1.5925963826882477	1.171055289150234	1.1944223443687456	1.4616642841490914	0.685477486265235	0.9062844500794984	0.1450575416964756	0.5101039751467621	0.34405171574192084	0.5431181470955007	-0.1800772161016003	-0.21477435019519137	-0.06950733058785513	0.4541745092197109	-0.5755419396391628	-0.6129301999391931	-0.2052449785470721	0.7669538648908587	-0.8538336171822035	-0.45937386744662456	3.271801957473449	0.26863251135467453	-1.242947791398103	0.22228718098699424	0.5813057763694376	0.01644952818126999	1.1874200423866	1.8309857161574647	1.3192920786575264	-0.13296118204650256	0.757597031065728	0.6604036208252292	0.13207511891449913	-0.6191791122879315	0.68788939143547	-0.6220385364000001	0.9527775241827833	1.8167395015249173	0.1196848605129485	2.5293190725982613	1.5008861292904894	-1.2087146655889032	0.4792073745793818	-0.15328752158379916	1.0652455214647565	-0.24448054336496394	0.5362933080388936	-0.43245681713417916
0.7766502178227579	1.6677650004743712	1.590300124965257	1.2427075782532788	1.2332898295080585	1.3837873532478506	0.5803638342204737	0.921240496465473	0.11331381321331913	0.49003904027312944	0.31531473988669784	0.4729368702410833	-0.2203092312513178	-0.20636333253102873	-0.04590698932282239	0.5309751530265968	-0.43783531815323407	-0.5795593366724432	-0.12250768703624879	0.770940013053928	-0.8809366257671796	-0.512730044693679	3.244117698885082	0.29228005135621815	-1.2402518936760576	0.2182590215801768	0.5002678265135106	-0.1148037440956399	1.2435620977432502	1.857053268271848	1.1648233346251315	-0.10768779015725327	0.8288709871440639	0.4986561995963988	0.17458503363326988	-0.6728058797523074	0.6447499053316983	-0.575717129962142	0.8752079897910215	1.7400855399399906	0.049724123045470046	2.6103840860183665	1.4767054223746947	-1.2524280427597994	0.4253997960756011	-0.18986783419935466	1.0243623910465807	-0.36464158778623335	0.4563648813638143	-0.4064224795531325
0.8044852297032158	1.698512466939146	1.6162092275919204	1.3013981999457511	1.3532046899537498	1.3221278586135035	0.5639786990578435	0.9273664101033047	0.08551156408361671	0.4613791983890594	0.2753085924777348	0.39200602259020056	-0.26698962705939544	-0.18782137744570396	-0.044793999876768076	0.6385026687363116	-0.2595193054861248	-0.5198389586723333	-0.030379830638925198	0.7647886795999098	-0.8624366041860265	-0.5564979993250952	3.1670665357540804	0.2847493597083009	-1.2286898740875802	0.21994931443686355	0.44621669676203135	-0.1951157602129518	1.3103177025320205	1.9244790744118738	1.1372161430437233	-0.12893382894086275	0.9171065614395559	0.4274491287458533	0.220044341770189	-0.7081706807353327	0.6309354187379386	-0.5176580404984858	0.8437234871634949	1.6580916492110833	-0.024786596756480105	2.662344631511709	1.4528518765092229	-1.2979579967728985	0.35952608685367154	-0.21780332306127473	1.0121349138760687	-0.46039558514803086	0.3746427195999439	-0.4174555009974938
0.8262421691610786	1.7159643130429771	1.639494398550609	1.3453919304682653	1.5026554050181211	1.2481291944978787	0.5645379210051759	0.9034352888765007	0.07242198364073037	0.4167263869458416	0.22731842319307746	0.30424054096465236	-0.31952700827940894	-0.15884538520357147	-0.04126723468246574	0.687597007541148	-0.12640161916363518	-0.4199425709495358	0.07622611215111795	0.7374138005209009	-0.8346645676634988	-0.5713594255916539	3.060713746045554	0.30929962063823185	-1.2232442524108795	0.24152611659589737	0.4310678747984311	-0.23195881478293118	1.4350342287218365	2.009904419987075	1.10942413344336	-0.16634817165522192	0.9439188904940126	0.2916340978116976	0.2800557213444859	-0.7177526880926134	0.6130676113765275	-0.46837391500644393	0.809769908831376	1.6038698127603284	-0.07778794889118319	2.658847782893032	1.4155048847051552	-1.3353505453619963	0.3186844590698473	-0.24352455259448075	0.9953762332187285	-0.5553243442578156	0.2929135882657245	-0.4497697612469754
0.8614267274780975	1.7360905792769352	1.6812182142119394	1.3781984959637819	1.4733380252035115	1.2145835124484992	0.586646990401691	0.8799074008925791	0.07322087419419733	0.4129012872739393	0.19474588162232032	0.19763773072420018	-0.35203878091223145	-0.14179773750139735	-0.07074743345061074	0.7193083453155602	-0.02979697443483782	-0.30052087558586726	0.14551678166391704	0.7051987863618827	-0.808043869713351	-0.567250935502978	2.9312840276334846	0.3357446584372265	-1.2421879484373188	0.2709695677430634	0.4755018618143458	-0.2581495191764566	1.5031259533762729	2.0769362293508657	1.0718393357553104	-0.184832041360999	0.9605932573526609	0.12360602015421289	0.3303464226812515	-0.704397863999929	0.6198871781558453	-0.40687014554354606	0.7686518453675101	1.5344164267348646	-0.12412376538176646	2.634613590723381	1.3601613087912685	-1.3930209173115127	0.2856953407757169	-0.2763279984668627	1.00901324327055	-0.6114794918905937	0.21053282533578552	-0.5224234196792109
0.866396869624509	1.7672515173078511	1.7131524532533522	1.3699201777011933	1.4246286892785023	1.1950350142803932	0.5513692625585971	0.8594546487220507	0.09251156107008898	0.3941307131834796	0.1628472239258096	0.1125859940414236	-0.390935691119919	-0.12410052309174438	-0.12528874339904567	0.7555928347090614	0.038597174290257164	-0.17000883960980012	0.19370029854543136	0.6579864481153775	-0.7717866256299988	-0.531691763651408	2.8042741643929334	0.36353846750569374	-1.2412569718490896	0.31774526138810383	0.5974212995573548	-0.24943675267882798	1.5070464222621716	2.0803468052607004	1.0251540474755765	-0.19464655283585744	0.9559337530663093	-0.013959846350385108	0.3993613221745149	-0.6837184082535737	0.6294851627000779	-0.33072150273584283	0.8763014622035994	1.4866034146031288	-0.16934448401706148	2.6188988655301983	1.2799591404757706	-1.4551712586311276	0.2342265034519367	-0.3166642032294248	1.0484546488028526	-0.6344225401683457	0.12167614672477353	-0.6145984570840722
0.8609359309020211	1.7844404624158703	1.750250732063393	1.3432430275817826	1.4495364580108068	1.1796766514159374	0.5508777085037181	0.8084972534938301	0.10068941226317618	0.34923337883212807	0.1378144726380334	0.01428814729255698	-0.4394076524459406	-0.09001982613511564	-0.1871359716773835	0.7534377773870488	0.08643950838436479	-0.036423502902186676	0.23576878582781918	0.5948492246069856	-0.7111477649297037	-0.4874929902399788	2.6846911805968494	0.3432063184847379	-1.253180689238309	0.37637160011088117	0.7520239338784711	-0.14014542886329445	1.6475161243253613	2.1777912462570423	1.0495395016182278	-0.2069050338035047	1.0080670021218507	-0.1538044272271501	0.43321877637530576	-0.659703629164922	0.673216190773081	-0.24031122977696734	0.9768591156908271	1.4640061604579635	-0.20914223966488737	2.561041489524395	1.1904864353742017	-1.5141907079090733	0.19535391747102046	-0.3423233315073121	1.1231291302634403	-0.6367038786627222	0.03586593700896244	-0.7183342099402541
0.8847671804172634	1.7699761276280879	1.7766348349048786	1.2925638523648557	1.448734157993075	1.1512968896039346	0.5689513725813815	0.7326432442370381	0.1335807550689103	0.32123828784801345	0.1149459556939447	-0.08336423955702191	-0.3955227698984204	-0.0595625837724558	-0.24276268769030987	0.7801109059665775	0.10068107339026114	0.08956912000017916	0.26978789452979535	0.5344250518424098	-0.6310307790665497	-0.4233069123606841	2.5610585800156516	0.33867615875311313	-1.244467839379532	0.4423899483810108	0.9088208265341482	-0.023465194764207165	1.797061928908152	2.243300595917564	1.1335233763483243	-0.20733210962625623	1.0729958629421128	-0.29678724632867637	0.4519815004167711	-0.6166488669937756	0.7193703668888534	-0.1541828392861488	0.9897887882896006	1.4977594396511993	-0.24708415657800847	2.5031911447155464	1.091424211462498	-1.554142107035289	0.14862591337397366	-0.4119036754259935	1.1823960414211965	-0.5923034959352014	-0.029269297817795126	-0.8057197074357166
0.8821987665292521	1.743420737041993	1.8759327407756157	1.201367244152044	1.3934666272261538	1.168852818537624	0.5360805735677334	0.6699305870723256	0.15409862362183235	0.31865870294601883	0.08690927509370083	-0.2029438146822961	-0.42578724059483	-0.040925075211147924	-0.3103893239905691	0.8117594327674121	0.06912286863437209	0.19508630791206333	0.25917002831010005	0.466105047426412	-0.5258229560959986	-0.3511529641060115	2.4536585290421145	0.42400640113920857	-1.2201655850042052	0.4956346382436586	1.085597489864363	0.07515420233153021	1.8324122029512988	2.284688392388938	1.2600313103230438	-0.1970142949137041	1.0901281084662222	-0.3993741964453198	0.46116652463871255	-0.5837308718433343	0.751635285054627	-0.10334841795261862	1.0251033216906795	1.5007416819899109	-0.2806128128348025	2.456140718428725	0.987602767962205	-1.617104757515523	0.09122392044543487	-0.48163844994978866	1.2557177433122244	-0.5141079325633979	-0.06775747231494694	-0.8557185602737117
0.8564732869671925	1.71616029378531	1.8840890278868134	1.114568448989388	1.3433623833157702	1.1848371050710527	0.5105933147710446	0.6241602376502736	0.1644739063882949	0.341294876730171	0.06706188454236085	-0.3092809694014981	-0.47348918117142524	-0.051445911056376734	-0.40032402012964924	0.8583861976102722	0.0002864002598266968	0.3099504689289281	0.1943070256838997	0.39536865418328265	-0.4042738077716943	-0.2727589747057384	2.3821597096593337	0.442560908359663	-1.2067691046513516	0.5481252975745282	1.2653527693743716	0.14832288837207624	1.951372484173676	2.403435569252544	1.3009700416717418	-0.1902414905009249	0.9957947364797093	-0.4204267739763997	0.4647768327037888	-0.5453306785555551	0.7970709630395776	-0.03981429012147098	0.9530268491460051	1.5285449433777751	-0.30142113986147345	2.383906888383401	0.8956311756000781	-1.6641103127823207	0.09721922057416467	-0.5256591921057294	1.315100068767824	-0.4436615819826947	-0.06977864771612362	-0.8845470728494554
0.8140048312165453	1.668066141615029	2.0026638141334083	1.0385250325594533	1.2936684064599084	1.2255877425414514	0.4850988139256649	0.5715551812286488	0.18042490904980044	0.3854190208607505	0.057861027664550146	-0.37679061417016696	-0.528269519383184	-0.0930139570597415	-0.48853935215132216	0.8653718033573814	-0.05681142551126391	0.4560600053247407	0.12047763024145616	0.34267109227797204	-0.27839658289624875	-0.16708176935218932	2.330462803722356	0.3926832343649135	-1.2010172527445535	0.6177754975891194	1.420746666549466	0.20990497135236152	2.0799061157322987	2.376469458788796	1.3648473330971966	-0.1923018503747646	0.9459615090517379	-0.4091263130279609	0.4859590647295189	-0.509397587185607	0.8310591020574887	-0.006655804245608571	0.9629743440722482	1.5737642520201949	-0.32495673176263246	2.308966047510616	0.817455068931934	-1.6509211520875589	0.046457880940427555	-0.5492545846273966	1.341134577466113	-0.34915209140065917	-0.05836249148465056	-0.8570008113720629
0.7726658028966937	1.621544615401516	2.02584484065997	0.9576483953516506	1.2367227314892317	1.279966569590454	0.5191177266022072	0.5375473287893126	0.1782577173604625	0.4214273471757507	0.06038172933642551	-0.4209233063887424	-0.45377882245845075	-0.13474640256167097	-0.5819447272755273	0.842485279184958	-0.10421414938040581	0.6143138901517671	0.04319353555924553	0.2632240324820577	-0.1686335191356841	-0.07564412658220969	2.269978818058841	0.34004242219282466	-1.1868440574414116	0.6837845483187832	1.5631266681685254	0.27338838845755725	2.1863579961164445	2.2973065267096553	1.4247174875108441	-0.18172779016856155	0.8662078928702581	-0.38319742690740877	0.4801801819844041	-0.5014866241803492	0.8753432286214954	0.015351847160402693	0.9709964913829545	1.6433025792515636	-0.33591984774740963	2.25159382409467	0.7587993768609735	-1.6286401610456511	0.02353803865897736	-0.5880456608056388	1.3657900760726052	-0.2410965203308549	-0.03666319884142131	-0.8211305606097904
0.7438439062567939	1.5610749963556345	2.0241429682325323	0.8884015737654295	1.1715161014496163	1.330353971601022	0.4387916382936058	0.5206014035235403	0.1891901860753565	0.4774990270186309	0.07974927524484858	-0.4400426633912232	-0.4750910898546281	-0.18819289723749463	-0.6747114321857997	0.7905877763593168	-0.15452889433996397	0.8082697087132914	-0.07460619795361303	0.17867144474887003	-0.060865583175201986	0.005180618883940421	2.2122059377411376	0.2470938711275273	-1.180191086816222	0.7506796546548397	1.683123188846551	0.31348928101726525	2.163931089854794	2.165493983846889	1.4076654583453128	-0.14384237158287003	0.7961915232394683	-0.42319016568932477	0.47184458141872304	-0.5122345288790547	0.9066976327510424	0.03471761220436151	1.0255073903078546	1.7431093228684513	-0.34590199276819067	2.2056730767851946	0.6925241428757483	-1.616823593237146	0.11013314217760364	-0.6396849109360906	1.3443835853341284	-0.13036165832108343	0.04527920134547389	-0.7900676871808942
0.725862859325254	1.48309330297779	2.054819853764122	0.825375817678422	1.0010436368032192	1.3990965168719502	0.31162223417267443	0.5251563474579417	0.18756666889690146	0.5598188793352313	0.10615789821326986	-0.4160606342707324	-0.47399471548350175	-0.23812790227607555	-0.7948551030200623	0.7534127042718817	-0.2005122215082868	0.9958773822714276	-0.18735740779216142	0.12114557219778525	0.03780102900211748	0.07253954500884874	2.1443074662575934	0.13710682175313663	-1.1895631269945357	0.8116689632870058	1.770255448272708	0.34428017191861293	2.1013249104865954	2.06799981794189	1.4076526237606628	-0.11065495563000634	0.7704483437413767	-0.432773656407233	0.4426244488475148	-0.5170289152385695	0.956822246462538	0.059406779454367696	1.100928736631289	1.8359267072578347	-0.3664623761166391	2.195876275695336	0.6547810525143261	-1.604500929727563	0.1890422561870091	-0.686293136852545	1.3150254310090943	0.016941588573410337	0.04873989503841019	-0.7761857864702097
0.648711225048243	1.4229116800227752	2.0870893870748204	0.7735132694433752	1.0179284053582074	1.4354848216974527	0.18926967731885963	0.5413575452990607	0.2028030666391715	0.6065504166257172	0.1119841064938207	-0.36241835990980215	-0.44869189641767154	-0.2864994520935095	-0.884813178373632	0.7329384342578487	-0.2525304866011241	1.1293964605757911	-0.2365800190789622	0.06093581584066279	0.1380883168410875	0.14896433736390383	2.0623918055346797	0.05433668342553917	-1.1953763601163678	0.8776047958855011	1.7975404624585187	0.3310081790653856	2.1175008055670164	2.000062137742168	1.4206309557583938	-0.10164486394497545	0.7574048340542643	-0.3831991789944701	0.4232551996437815	-0.5147625190526278	1.0259480328539516	0.08486575532365881	1.106128572441896	1.9087756748234945	-0.3802911747010914	2.188127896651538	0.6385600960573876	-1.5794082959018882	0.2787940459574146	-0.7018928899352825	1.2794112971304905	0.1620778429356406	0.10277223258897576	-0.7665141989609504
0.6365760812694826	1.3720331673059367	2.1470460986826394	0.7349619962313632	1.0553052535327574	1.4513953093703476	0.15107840539330444	0.5818243646707382	0.190950962301924	0.6613400496833723	0.09743869010345865	-0.32135371223716575	-0.34237288665633053	-0.3357675007194396	-0.971468440306422	0.6975027646701353	-0.29488757862114623	1.2539195991649934	-0.23213709217118125	0.056573650668934605	0.22935517476919182	0.22907112743186087	1.9648601780198944	-0.04097365421817575	-1.2135206279705972	0.9408873428735622	1.775858734998841	0.27524725654229465	2.084891519218623	2.014655196259986	1.4417548852498752	-0.11795913227698777	0.768501066782054	-0.3194930431510749	0.4077288559603556	-0.5121082421264054	1.1103682084880262	0.09680039924773258	1.0039868400595553	1.9461002047175575	-0.4187858283916942	2.185655259055892	0.6509589156484461	-1.5471306367442414	0.3727091703348579	-0.6822137835313122	1.2173198356463755	0.30882443991280545	0.27608082135050477	-0.7606703991802
0.6394864652785603	1.316989824813621	2.197810159074195	0.7026961386050019	1.061802668070296	1.4506163213980448	0.10573910693735067	0.6596753913862692	0.18622753530875433	0.7268704730101364	0.07648119844244002	-0.33709403247499387	-0.32700385182374114	-0.40092987686699455	-1.0380670209896887	0.7622957449282339	-0.3317528380750931	1.3815425872295093	-0.18169961364251883	0.06677945123937705	0.29959115219952726	0.32886533384227257	1.8498839044274131	-0.06964507045633013	-1.2374233372210877	0.996675374930636	1.7451340034937015	0.20501294375994625	1.9865954009919036	1.9113674934976088	1.4239892531778224	-0.12879553504615351	0.7516873830145295	-0.2613134904950087	0.4053381908846224	-0.4868858459655428	1.213618606230203	0.08025259886283934	0.921697831302765	1.9627371075773143	-0.4446949166456936	2.1836232431360574	0.605912539054737	-1.5107697054528966	0.46032582277581735	-0.6718622034228915	1.1493925598830717	0.4567819404430672	0.4354097762105374	-0.7451551821758604
0.6442141856660341	1.28004578187755	2.2413603124598955	0.6913429447835597	1.1057559451780707	1.4595541833960461	0.008913142257175998	0.7523467832542546	0.163810559144839	0.7897585437221762	0.035221384091515526	-0.26613001730826785	-0.29065351368573894	-0.47305113183222947	-1.1056669772641317	0.8309227582877714	-0.3613612335711121	1.4879315723512725	-0.1043194373454597	0.09596872406037629	0.35590066443245016	0.4198814937571761	1.7213827783263604	-0.16179263942839106	-1.2734997058512325	1.0146428718808376	1.6940139220839932	0.12972203995007223	1.843318510756653	1.7777692414151567	1.3991004266252114	-0.17326779462090938	0.7569955008683913	-0.18889647837962847	0.4185766738591531	-0.44185988289277256	1.318723599568275	0.055430067727494425	0.9078162421850278	1.9388750354756064	-0.44498671222172004	2.170713965527698	0.6594584818403343	-1.4954260595741005	0.5262248473239975	-0.6624935504681906	1.0964157279577935	0.5664821080459267	0.5542418334712653	-0.7559088712635875
0.6764896828757971	1.2471659493358316	2.300590553150928	0.7071936803605455	1.1985948210935375	1.4387237716875543	0.028255545371237322	0.8473159293356884	0.12933794921139685	0.820893279562543	-0.010070883492430188	-0.18795200193596584	-0.17863321236305146	-0.5605984081032382	-1.1605385200538652	0.9008726476622492	-0.3865093305436459	1.61100769094896	-0.018132533268596252	0.13841686637117903	0.40849440058787706	0.5037408702387769	1.5969009046305491	-0.32057798032053963	-1.3261147999524276	1.0611800836129297	1.6652737412404144	0.07220133676931406	1.7031012635914418	1.5729412276804755	1.347265646292343	-0.26127828770722605	0.83208185697684	-0.07657518284910787	0.4280602221843983	-0.3495124695057692	1.4273995648839635	0.04550988291843612	0.8962929733829916	1.910798970214762	-0.4352154596818079	2.119876067814748	0.7231544014734643	-1.4270147009828147	0.5786625163914257	-0.6537541353985068	1.029255575740281	0.6374222004538986	0.6926808486607836	-0.7970865858018769
0.6973898780409878	1.2130249090169305	2.358723467142478	0.7535109782898723	1.297332425548463	1.3861005375319204	0.04288357847029499	0.924050829587069	0.12118926556603334	0.8403429567298772	-0.05473391140356352	-0.0863228533989212	-0.07937304798586955	-0.6249846263119154	-1.1714252210336307	0.9757851166919969	-0.42651617989232904	1.6939584466582243	0.08722604408632774	0.1822881450334112	0.4451968153521092	0.5894560464334357	1.4509737228884565	-0.4621231537987528	-1.375778092422103	1.0757098149758932	1.6422110120317122	0.05472761535967552	1.5747064505051374	1.4641557050174931	1.2790182558011882	-0.3756357064351402	0.9891138702361623	0.010800397700345844	0.44276845736939824	-0.2348082958056497	1.5257729198174483	-0.0033255039487390834	0.973001292529786	1.8572322763983606	-0.40326662760554843	2.0682811445630365	0.7391823718584565	-1.3457738163691997	0.5978639188084085	-0.6658926688470581	0.9729851440591842	0.6746904348720544	0.7692716642552879	-0.8782031653403563
0.7063723814144601	1.1831215937496187	2.3749903194190614	0.7583703848172	1.3764288746450573	1.3123803957825333	-0.0072967285377198016	1.0176511049229284	0.1137180840034625	0.830018555296512	-0.11180267388277124	-0.004690739740988098	-0.000602339177727465	-0.6891024920872688	-1.1690004119327577	0.9881734916520605	-0.4974424737495342	1.7107170575212156	0.19103346854742065	0.24326281090290675	0.4953255778516903	0.6630641219233954	1.2956165421521064	-0.5667099641522375	-1.417014948520062	1.0911483809193911	1.6372163890394085	0.06778185681541962	1.4453620178031659	1.3896036174683157	1.1757216681653695	-0.4966788285856671	1.131654313857513	0.08358109303000084	0.44604542382015755	-0.0992586782086614	1.6156960899632604	-0.03474551326945955	1.0182592882361778	1.801648487278714	-0.3618377181754557	1.9862113730981412	0.7531030745496754	-1.3489663089482224	0.6673506022618815	-0.6930013062267384	0.9178993781460362	0.66452159977819	0.8057824554849551	-0.9600843488247831
0.7015816578276988	1.163097380902217	2.3988343141598936	0.7594779863049699	1.4415039153257039	1.2399613006114483	-0.060762963508729693	1.0904265055441402	0.14262505400320752	0.8183207550764944	-0.18637615259951865	0.06922606421688457	-0.07119127579094872	-0.7607907810671295	-1.1389609601034292	0.9022577193595973	-0.5795548780072866	1.6792304743249589	0.24521615190427398	0.31815089438838917	0.567387263840127	0.7330562342914699	1.156912984413698	-0.6831394110615375	-1.4251780466865007	1.1041230986394461	1.6339454608227384	0.08001026931971378	1.3388694606052824	1.330703585666598	1.0480494576787414	-0.6184215683668854	1.2773180414999168	0.1689099855938208	0.42486463393985385	0.07119413748409208	1.7070205269053376	-0.10366260618071144	1.0520209792058868	1.7489787395295333	-0.33743506881201346	1.8494993576214778	0.802048899281275	-1.3512769681087002	0.7256131599051757	-0.7020779599014639	0.8583086392682976	0.6115823878026075	0.8111393834146137	-1.022604094152537
0.6913137899711264	1.1620868850746764	2.411202100501974	0.7412786118589232	1.5041395384903158	1.146591528922112	0.0025635470686427354	1.1569884484682098	0.14639045573400486	0.8237343282711558	-0.2649631675504619	0.12359691729314366	-0.03911175273680865	-0.8399966562891056	-1.0986252065905333	0.8896306626999391	-0.6504641781588492	1.5982790432425147	0.3096530043093234	0.40498953940692334	0.6311840381589638	0.8112707917685663	1.0323756492485268	-0.7391373142986225	-1.4313549327323218	1.117444149741853	1.6034381092225378	0.13483868578901942	1.2323306875194446	1.3242402250396732	0.8916612963781567	-0.7195295216358074	1.401131994557441	0.28671666523591716	0.3826557155736899	0.2572102394076939	1.799283464252225	-0.1650012132518022	1.0369133643357085	1.690764046392437	-0.3115586984613243	1.7142751434203756	0.8967250229927337	-1.3475093667784521	0.6719391726924104	-0.6786945753077223	0.7979724289485779	0.5725845964954137	0.8167470997173261	-1.052122050836441
0.6933809894312105	1.1597838723513605	2.396619339896124	0.7201391906065582	1.6520017299097312	1.04329061723781	0.04167982324205424	1.2176215121799472	0.15481859022263475	0.8143147348083357	-0.3463864271238626	0.13440812847227432	-0.030927325297924014	-0.9209480798919154	-1.039879614638163	0.9165483182451751	-0.7192589067507906	1.482743675524239	0.33599745272879655	0.46443885326016154	0.6895929753229183	0.9080615628151453	0.9049391354866977	-0.7358128648727326	-1.3959893117458633	1.1397164079277302	1.57919129888458	0.18629912362397785	1.167811575450007	1.3165527541614168	0.7551430281059387	-0.7669695254834444	1.448560353611987	0.4156530774572461	0.3471799681834916	0.4410275987628444	1.8531581304625582	-0.21615195853400918	0.9425557020435532	1.620163644082853	-0.2736779477510033	1.596125722276677	1.0492120622059276	-1.3807634327937346	0.6068102907670939	-0.6156852433549641	0.7402713130468768	0.5102241321647685	0.886312634863957	-1.0926635781099976
0.756374763043152	1.110256431752092	2.3616801529716382	0.662045548287398	1.6317375764315707	0.9622903545613045	0.06728902003357226	1.26982140601303	0.1519361502122733	0.7993207482161716	-0.41575259456480673	0.12677980020108576	-0.02364499044321214	-0.9828922046937901	-0.9733577594293278	0.9415639498345273	-0.7907703825964065	1.397392187258879	0.31492816755748143	0.5239128670426899	0.7574420747539968	0.9940477085384595	0.7498168139334476	-0.7540128745216896	-1.3536306011011654	1.1670906914442274	1.5478400017710872	0.2483998344140359	1.1201383009470205	1.2615631476763192	0.6651387064083819	-0.777606905299789	1.5925338942609322	0.5293985694703709	0.31316676227662926	0.6114328539625019	1.8549144816140934	-0.2785225932516072	0.9444520365863461	1.559485449304908	-0.29548088016713053	1.468120977047135	1.1400790965457752	-1.4389644384177147	0.5568681472272589	-0.5319404667579308	0.692394863095044	0.43502343559007484	0.9139133879682031	-1.099204463568369
0.7591338401563034	1.0496391101467446	2.3216937712511547	0.6082254759943636	1.564575340098734	0.8963814122057668	0.1244426119896409	1.3166999233483858	0.17155840347626158	0.7725132332506186	-0.4565627038980292	0.1396105698510958	-0.04565300417358061	-1.0218437315265207	-0.8995832471017724	0.9784276076786778	-0.8656486234797522	1.3162832790125472	0.23261476552393026	0.5694726749136159	0.8255124876092845	1.0779640113916265	0.6811579935906327	-0.743165292564307	-1.312180274509395	1.1845700675199733	1.4294682040766822	0.30589855163073243	1.0944235759193133	1.2561709200817428	0.5669389890286345	-0.7697558468229372	1.7461223123818432	0.6408580884649328	0.28342251285324377	0.7858222306961926	1.818471152276984	-0.32764250556099045	0.9428208741171321	1.529435689356975	-0.2614714806735202	1.3207379248886209	1.2497337436778286	-1.5077269967530815	0.5172210221743031	-0.4257179557283298	0.6455218116949435	0.3783733824847229	0.8411083268277073	-1.0934164323446847
0.7377453288559532	1.0002459880562458	2.2451120521245596	0.5450467839876414	1.5165041973696474	0.82517097837276	0.20071611774515255	1.3636184746061812	0.17499910177136788	0.7684299525287444	-0.47072140176132526	0.2088404448096604	0.049920474653135885	-1.0398629679999485	-0.831528723595022	0.9086746114785166	-0.9468576421502766	1.2302805523316866	0.09146423237658571	0.5842164305780733	0.9103493002227541	1.1320896054767695	0.6496927500268453	-0.6800933370305878	-1.285489704332266	1.2002689645965143	1.3749564846677966	0.3417971132788494	1.0808150222171489	1.2589806699202837	0.5103261495223922	-0.8014506327752844	1.8368632930262383	0.7335087025593576	0.2480549263700397	0.9591848510284315	1.744763439232856	-0.35053410798637175	0.923344186943806	1.5519172085257242	-0.2155791368449654	1.1837172867403043	1.4370503872560911	-1.5838777855125206	0.45130667707304956	-0.31886110710797694	0.5867244745770918	0.3095912584209346	0.8762094062948069	-1.085110748769376
0.7199475038268028	0.9363890091797751	2.184654939220912	0.48703058462964866	1.4499193739283602	0.7582597381595261	0.3055879985206563	1.4111997560980916	0.17081892035455565	0.7381225211465076	-0.4766291219709342	0.15528283892197864	0.007377648959113877	-1.05635685933481	-0.7978432245364387	0.8598838163174184	-1.0001615413657645	1.1538106399621813	-0.0898949023233688	0.5829893170697324	0.9843188605578206	1.1946926748155513	0.6050335637269818	-0.5884517915547159	-1.289271781636119	1.2289286330824114	1.3552311763525695	0.3888136456573742	1.148602871307986	1.2924663009077915	0.4692254457154158	-0.848320057704307	1.8942707642753376	0.8126772570159974	0.20219243557600164	1.0791572660454538	1.657487273825912	-0.3640010127781158	0.9621901191901155	1.6085343456490828	-0.1770916777906349	1.1164146694923642	1.525440345072069	-1.642699652983934	0.4141785744239227	-0.20227842049819267	0.5000108987875136	0.27968699895433524	0.9287929560250487	-1.102997385305857
0.6698500386296322	0.903790002701766	2.1327605307245654	0.42632171022618753	1.3651703565250204	0.7136712866122485	0.3290873375831599	1.4791684331763075	0.1739479977169941	0.6847755293205682	-0.47244763579613236	0.2083434937260717	-0.03585672295592084	-1.0408135795296105	-0.7840922973958159	0.8099488359519258	-1.0176974248159592	1.064215437116093	-0.27345600156125965	0.5637220583975464	1.0429847248004545	1.259067292837473	0.559900631132976	-0.5116997313188623	-1.2380699761321234	1.2339493049339556	1.3186883356270047	0.3958139163789475	1.2530496556282729	1.4209355749120822	0.47788237306160813	-0.9062090615945243	1.9212382090633882	0.837031267166682	0.16631288746635886	1.1440549006717389	1.5696425156749467	-0.3595985807482227	0.9285018219213308	1.6904995093034862	-0.17571638650428395	1.0329384242633481	1.5869812860249204	-1.73255617789868	0.39240654494052785	-0.0928134014077728	0.4055302269042107	0.28487115752741	0.8475228870578093	-1.1188753959310513
0.6344756439011124	0.8704818805377792	2.0643681201144766	0.3595951277395272	1.273389057905654	0.6873223601104952	0.3229548318566904	1.5610105525571856	0.14701991714995805	0.6701036072183875	-0.46546986100128873	0.2256429259249877	-0.00563092226705304	-1.0319607554711172	-0.8050195101674575	0.7622842800027716	-0.982569736370573	0.9798496560552399	-0.46743856489437635	0.5231936786760242	1.1096229599795389	1.2951813829590706	0.5336100356126614	-0.4217311588698268	-1.2110974820102056	1.2532905134879821	1.2809358396657202	0.34772097529419266	1.2306841403658317	1.4696604279054175	0.531762729495939	-0.9833645235386174	1.9505122822602545	0.831311954402621	0.12380853530851914	1.1418234678753163	1.4706599081761285	-0.3480585705275616	0.8907110630877411	1.7663555195599474	-0.20540039425997442	0.9461727507258113	1.715562784134287	-1.8271038009961966	0.36730322226044143	0.01980928144563638	0.32297383120028716	0.32734563603157174	0.8108965171198562	-1.1213720712166497
0.6077315299358753	0.845626981392779	2.0121663585379514	0.34037088763113027	1.2036649317434702	0.6471323206510414	0.4676318796347445	1.6416909646827018	0.12697516337849854	0.6988295727822855	-0.44818731108402865	0.2496257160378573	0.03881737891094852	-1.0273277818282422	-0.8464173158151217	0.7255678049338492	-0.9209677682178027	0.9411756244927891	-0.6762490647354542	0.47875482717053364	1.150108053615022	1.3116399355062904	0.5598510566352238	-0.31486786750385637	-1.2246978986138748	1.2678434887021108	1.2619010322250048	0.2941553362237345	1.3106627331730345	1.4910249981590922	0.6447365939575974	-1.0507745085668323	1.9801233013006503	0.8080094467868081	0.07524985062908637	1.1164148416015869	1.3705012284424227	-0.3514916227147361	0.8719088917093043	1.847138533098105	-0.2594548288441961	0.8919036288990927	1.8332544929972077	-1.8825698450032395	0.3640878720069553	0.1239421880504111	0.27813363573519706	0.378923145521675	0.8308062564165036	-1.137609278177911
0.6173326552740044	0.8205882905516155	1.954076626384112	0.339180550317941	1.1611825380015373	0.5943819884578214	0.5442441774805663	1.711275951087352	0.07669674512038213	0.7461780223352744	-0.4328539320116809	0.28726462968624633	0.07551449191058893	-1.0202145704474264	-0.8994533776455296	0.8101283984249612	-0.8357873678925362	0.9285824434532616	-0.8617337744212055	0.45357666520709883	1.1610058318829712	1.3027525903773753	0.5920004282679883	-0.17293952178936248	-1.2854478260750566	1.2495343071397902	1.131080526727406	0.26855253048565386	1.3157316693147088	1.5123856489199672	0.7971128129778817	-1.1241486636539582	2.003083876888878	0.7999786305927208	0.024876947003005374	1.0526283274377648	1.2562755400433478	-0.34462243341065474	0.9231741847241727	1.931151792495865	-0.290551792396847	0.9000705985349114	1.9377475903442636	-1.940568923554567	0.3665948309831676	0.20996784916398417	0.29047461952920817	0.4560911150977132	0.8369886137944815	-1.1741484536250573
0.6274831155938471	0.7123321135005533	1.9190409153518018	0.35899313407376504	1.147045039204236	0.5694800662807596	0.5019637280246312	1.768721735769225	0.03886622125522656	0.775306516532231	-0.427515869033558	0.32777684301278287	0.12344067990919579	-0.9967078588165073	-0.9344562980840039	0.8282164205873785	-0.7941200807008055	0.9092958022114932	-1.0296793505023634	0.42704789008887306	1.1634682617063548	1.2691705852630426	0.60219511389007	-0.051677550491455615	-1.3555361945594882	1.2182694678153694	1.122086113484225	0.24452795555406098	1.3368280265064805	1.5057026211965667	0.9624338451946262	-1.207814503156587	1.9661364581521987	0.803254532800862	-0.008145504995790791	0.9707744411477017	1.135109071046811	-0.39901994858467915	0.8994926728082756	1.9824223870480204	-0.3193777277294546	0.8723885417520331	1.8839995087668604	-1.9994753959133829	0.39523162097093084	0.2805010977752049	0.34493900821648643	0.5132204000858165	0.7998628741410312	-1.2443127484126688
0.622779868890086	0.6883428995345819	1.8024905952614276	0.383414131162631	1.1353569866731914	0.5554970955133665	0.5128306483989963	1.8385483727177558	-0.008802344883389088	0.8055603695776148	-0.41228943226482995	0.39292035032099093	0.20662672148856145	-0.9629261517686001	-0.9679849327502554	0.8224496040989948	-0.756000479756546	0.915470313892393	-1.1742194452064674	0.4159066453878751	1.1468595795608267	1.1922539490576554	0.6132898864869615	-0.008210413292966273	-1.4102966381586965	1.1433466326026103	1.0897169669334885	0.23987726156441608	1.3518317924797272	1.4818992489229266	1.1126979536266248	-1.2978620074319602	1.9958052147156544	0.7719902912808032	-0.042074860447135785	0.8719681368988518	1.0355383669848286	-0.45749740198045596	0.9417386276493047	2.0240249776774486	-0.36599158742574706	0.7897391652848594	1.8116560215143154	-1.9929600527717262	0.42415123131726495	0.2926984423463427	0.4199341458884593	0.5782619981906265	0.7433373354214601	-1.2881256337008895
0.5779410872630454	0.7200026324548257	1.7763447545597835	0.41821332076328266	1.1369767817847478	0.5193178874593769	0.6152019855500263	1.8960609609930965	-0.053408747445521	0.8495440960621463	-0.4002965265661798	0.45562638751041523	0.2518257084122182	-0.9154702799519742	-1.013029284426658	0.7909313139290883	-0.7262281128198147	0.9244614884484171	-1.2976956240059685	0.40693058597782567	1.1154788623074605	1.11001583563826	0.7085209474654438	-0.01032328004168429	-1.431170475302007	1.0526911967291217	1.0865432203213794	0.2535530432123948	1.3977977144588827	1.4340745045261083	1.1923380915278925	-1.4034490982133871	1.9078479869865563	0.7130813698109744	-0.08443456541868843	0.7693982619089884	0.9766083027932287	-0.5140095178346431	1.0007455501438158	2.0417200288930064	-0.36208442815047465	0.6951584147692154	1.7974517792461502	-1.9694649432550098	0.42497243798243656	0.2726315115465743	0.48965060557356155	0.6407742113681886	0.6690892712040302	-1.342254339761031
0.5555248466094894	0.7607142856617919	1.6506843367664163	0.4622783656673032	1.1478047930089061	0.464614892082251	0.5832959179475835	1.9298413918127924	-0.09616022265277054	0.9230161431845204	-0.389257891462625	0.4933486874751968	0.2764148847995421	-0.8495109756136712	-1.0601222538517212	0.7590684607041277	-0.7351033086997425	0.9226623005053849	-1.3712613601935488	0.42012139927947895	1.068270419474454	1.0266596882813044	0.7549917718175306	-0.02814836376318714	-1.4332656191660171	0.974558618109049	1.1566541217086856	0.2653884189618963	1.3543138101539662	1.3355297975509344	1.2760655312566889	-1.4955977312454167	1.8816506630906649	0.6088925115240907	-0.12203129668984751	0.6445362944438473	0.9278676341493652	-0.5944417042264125	0.9625682264476823	2.04910433372753	-0.41349753484185897	0.6108208244759566	1.6671538540549133	-1.9505911520592492	0.42268105692567237	0.24014622150938797	0.5689653284173242	0.6671576126119565	0.6007351635435414	-1.3983240896070062
0.5247247156570556	0.7845732680344739	1.580882166160465	0.5056171738815309	1.1300147018202733	0.41880247276656196	0.5180280404302652	1.9710112165092322	-0.13071840502402035	0.9683344376322094	-0.39270741230339945	0.5090721044580705	0.30972190299944424	-0.7761932900958818	-1.1147772303183456	0.7391596894219229	-0.7123990637940358	0.9226695617002616	-1.4034104098182933	0.45315361322670694	1.0049976746428249	0.9367060021653122	0.8361653642772199	-0.06531454011755419	-1.4367288424192997	0.8934540806790763	1.184561098163687	0.3123358913190616	1.3922074221070588	1.182104469390459	1.3453717749814402	-1.57749676930816	1.8352905918384088	0.5095309033889656	-0.1332961006377046	0.4976634480401324	0.8869610935545728	-0.6998592111224633	0.8894493976854596	2.0068672674238215	-0.46723014508948174	0.5484326482769318	1.532177136366625	-1.9253170394720769	0.44152658822796054	0.20896633276032794	0.6491131183397825	0.6603080163809352	0.42443305138956183	-1.4476678534708503
0.46830885638499514	0.7931175503983738	1.5892111806225069	0.528313532939516	1.0774683052801584	0.3482852015643484	0.4746294526035946	2.009405195137744	-0.14254906263500022	1.0350945242019143	-0.38197528899919575	0.5351006957486931	0.3733751009940886	-0.6903576283066304	-1.1454468934579274	0.6327512345271716	-0.7107590076576982	0.939812562067036	-1.416632652986348	0.5173734293805732	0.9478377592177974	0.7595805078590253	0.9619169647967036	-0.1351582769989797	-1.4041709715144883	0.8250434752470905	1.1713162684262872	0.37148925412035017	1.400575572378926	0.9664817629854309	1.380358082661321	-1.654870264698605	1.7358226276711946	0.3930421436343041	-0.13154100965354662	0.36308597007919563	0.8754417914133172	-0.7917457416092584	0.7740780311010143	1.9411401342997419	-0.5130355635584846	0.43786782616263864	1.41632200837608	-1.8810617820555824	0.4474106367464466	0.18509629640884712	0.7220485161760446	0.6152321969235227	0.23519165542325382	-1.448839823311888
0.41169361927204023	0.7862520103931883	1.6174394019450666	0.5629341580145988	1.0308519391362547	0.2547018505060448	0.45367978993965075	2.00554409213622	-0.1464791752235324	1.115192322177646	-0.3713808433850852	0.45848057013759796	0.4415678971774498	-0.5929269032545396	-1.1493962820300727	0.5092450480979932	-0.7277365543901879	0.9666640068962449	-1.423182028003186	0.5809534122597478	0.8978616266659463	0.5601371434329527	1.0613528727063861	-0.2039272761993322	-1.4119586618801299	0.7532706467441519	1.202237920551195	0.440553251023944	1.3109052323781483	0.7295700681878855	1.4066327876644018	-1.6778935851380132	1.6066931456747597	0.2866341419353347	-0.12980260635218205	0.2433507937475076	0.8633526473164839	-0.8798541823834656	0.7011739121558697	1.8488869579203855	-0.5371499085136654	0.40415815860394666	1.320989030960611	-1.8181218803215073	0.44420064801634573	0.1719593721827351	0.8128156614884408	0.5300832829056464	0.12370966058865758	-1.4434854224193872
0.4207358185902442	0.7587126530800392	1.5716615737550934	0.5793565229308458	1.0068938626597879	0.1631575346313831	0.45938752687901063	1.9775251697928762	-0.12853705849534564	1.1509016160107166	-0.35294361131161567	0.38895008012911825	0.48889221378526726	-0.47757733281377934	-1.1203262251596136	0.3895649934061498	-0.7869264952296742	1.0040110550949861	-1.4359696431605447	0.6531922969462807	0.8435482597660904	0.46420937617931735	1.1564389282789442	-0.252453680043147	-1.4313252438237525	0.6954706269302748	1.2209351497865935	0.544840713984388	1.3535660131736877	0.5015202296112722	1.424223869385219	-1.704952772102423	1.3828548225685922	0.2202958707297133	-0.14053567067917835	0.1599961698118518	0.8515549402461075	-0.9304332664560988	0.568848666051837	1.7514215742103076	-0.5514175091438123	0.3992754610655488	1.184234154016076	-1.7487663209626554	0.40290384923679606	0.17036489160743326	0.8765726419049708	0.465109603690067	0.019515977786901617	-1.4348538014280179
0.39360263919906646	0.7280022317555833	1.5642673190740919	0.5386789111483744	0.9709526452745424	0.09418618555988796	0.33414308419460037	1.952342385569326	-0.11263967264950907	1.1511696541158833	-0.3193221509967329	0.3154651969970284	0.5538230668980032	-0.3560673030567215	-1.0506807381766303	0.2976065747213347	-0.8545363998171835	1.0634974864726634	-1.4500187534022646	0.6966221300637561	0.8042536797229041	0.30748720426430165	1.2262887759302503	-0.34746655708475005	-1.422578360338079	0.6383388678373783	1.1877604188822595	0.6328332405277751	1.3699419078752473	0.31629903985921376	1.439599701795506	-1.7340759715628409	1.239997827950166	0.1686683727880815	-0.16020509215241757	0.08002192652774136	0.842451331175428	-0.9574460977011846	0.4617197150726734	1.6570893016474835	-0.5421425614851387	0.38931342684726056	1.0893654337101122	-1.6764380883696923	0.34993213222877323	0.18799424531929504	0.9052433896258852	0.40601850770919345	-0.09201259700952663	-1.4504586610664143
0.33335836819833753	0.6910840009172832	1.5605003387608232	0.46989869733177486	0.9260621358733271	0.015387452224755394	0.2988722476134634	1.9511944249017898	-0.07926084575571293	1.150911719053029	-0.28767108157440957	0.23034843005644579	0.6453660302195574	-0.24273176186221024	-0.9726566611270735	0.20262535870525	-0.9193490066933621	1.119496955923165	-1.4472467988138902	0.7269715112657675	0.7582026806601861	0.21443581271316337	1.3313216446361307	-0.4265178912556311	-1.3991658801388442	0.6006603526611218	1.2631516060310657	0.6783863570206266	1.3363845613923906	0.09919687117193102	1.4418560217769152	-1.7187020848565961	1.0288436630816178	0.09210742447481116	-0.17409488920575095	0.015044235120758809	0.8376791415432029	-0.9776540485619872	0.35878089701712557	1.552921622785332	-0.5683801025766961	0.39062076073432345	1.0041261536519712	-1.6195253263484566	0.3080452307816362	0.20764682502811257	0.9098358771510309	0.2861387709782274	-0.16564673500682453	-1.4440362305775367
0.3603496994416183	0.7242776416476386	1.553535362348832	0.37733650228465837	0.8606008363583862	-0.0774042830562206	0.3021566185359899	1.9776312838041605	-0.020987945814097055	1.1402574020408576	-0.23987841872529575	0.163386174023803	0.744995611447812	-0.15548955461891484	-0.9235163381916716	0.11642614228059325	-0.927712463074878	1.1654510160864868	-1.4518363914808075	0.7426874981895103	0.7105694178059967	0.13269660201417388	1.4451158762978387	-0.46702819572740645	-1.3460538709476348	0.5946727366011323	1.2335214462825603	0.6777291875195088	1.3014367852752202	-0.06417080622463053	1.4554966183425686	-1.7011717462163922	0.8403654077050172	0.011039357345678808	-0.1901898296267256	-0.03278100913172237	0.8318540680544377	-0.9225636107096916	0.23943951321798362	1.4538632297927323	-0.633960981371328	0.4181385218816998	1.014521696025966	-1.5619735546036375	0.25946826513376625	0.21970516149131872	0.89981700995289	0.1620096390720493	-0.2336296201186306	-1.4058787239757335
0.3842310538633806	0.7030940115086141	1.6106242919110136	0.28911699092793147	0.7712507499139643	-0.1578399571167303	0.26425875142371635	2.0024716091731096	0.042032830388633494	1.1189625315814042	-0.20173664617719367	0.0629183459772239	0.8420147016426045	-0.08516163975624894	-0.8685188680706435	0.013042868970394778	-0.9451783164453709	1.216042483740256	-1.4555654885088622	0.7516872064680288	0.7225915700222266	0.0554584456621809	1.5864028850503469	-0.4608481495100585	-1.333740215088547	0.6219131355349218	1.2328232731761093	0.645752138798179	1.3766189080253963	-0.1818070116290706	1.4487276583983404	-1.7069639620624588	0.7729196504815118	-0.09353821397063962	-0.20775577898489778	-0.04589408429790616	0.8326584998512143	-0.8672199713170825	0.15110911515739572	1.3514148353391564	-0.6776397361251606	0.4821280391247057	0.9825134662424873	-1.5530197503567862	0.21081020644469467	0.23920762889423353	0.8907419646367021	0.02732933147179356	-0.2663947762967267	-1.3508125952998655
0.44061992593826577	0.6634494973437403	1.548415012439535	0.21481609683861466	0.6724079955324722	-0.2484317210322778	0.14735060835572875	2.0278931499220505	0.10215465260177665	1.0990962605890622	-0.16836580557187647	-0.03596477309189693	0.9459165945467735	-0.0628714368948359	-0.8216487263963043	-0.06670117396973232	-0.9350010492675846	1.2397974827792493	-1.4669859188055259	0.7843515491279597	0.7557427946692653	0.008062459518107603	1.6758529399097277	-0.43201408732470326	-1.3894766755226435	0.6393973928194123	1.2301993698529634	0.6061380395769939	1.4063132260659887	-0.257075693611877	1.451306383146149	-1.6948271415101086	0.6035147388116219	-0.16645882596703893	-0.20555945330643627	-0.03564591432039939	0.8147717850684361	-0.8225651388413814	0.07327146596867376	1.2706576555010916	-0.6955227712214678	0.5682825328981744	0.9345257560154032	-1.5335095054763368	0.14556524172977064	0.22855726360707745	0.8524003333640172	-0.09971960023539037	-0.2751303428444141	-1.2879931471921517
0.4599926655868741	0.593296039617565	1.5720240471810567	0.17729526072500806	0.5830354203754319	-0.3143713035813926	0.14523011386769985	2.063528164257156	0.15379729711777296	1.0948005641346807	-0.1591121385635814	-0.12929633745739094	1.0377333135209685	-0.08883484744404217	-0.7637081324486895	-0.1353038576909333	-0.8942587010128122	1.2736087828977367	-1.510714639873896	0.7865614045037944	0.8311140066909891	-0.05544824388892565	1.7517177233414025	-0.40460366914464513	-1.492862868717661	0.6805350579259779	1.2311328247388778	0.5572957686486182	1.4118759450527716	-0.2689486563014613	1.4436903406150436	-1.6898002904937623	0.37883066153060047	-0.1978407076183495	-0.20923696946880735	-0.005530583030543668	0.8073199762014275	-0.7520367634008618	-0.021947433366399965	1.206335462322858	-0.7329160086601852	0.6530605339313362	0.9359728594469185	-1.5035629537903226	0.11089282848948463	0.1909962858040555	0.7877317254546912	-0.22177578114823962	-0.26093741685834065	-1.2040684930911265
0.49025172969398395	0.5327045301099884	1.5597121432171903	0.1603667308431478	0.406417276812906	-0.38259269223239456	0.15851612745017085	2.079505558001747	0.2024869418939878	1.1229127918412543	-0.14487049726007642	-0.2046196167535078	1.0992989828500606	-0.13104735069818368	-0.6924955416145246	-0.22069742724021238	-0.875663439911831	1.2820335842533814	-1.5612498955753158	0.7989560392336548	0.9259658877080341	-0.11796569596487187	1.7989343340440456	-0.3790129364456979	-1.5696439378626523	0.7541341558149155	1.2146631001764425	0.5038061166840868	1.3849897180289357	-0.20535420702330281	1.4246866845076853	-1.689799447580954	0.28541853050344346	-0.1911662571077825	-0.23604185868579788	0.021255288230531265	0.8002423263442159	-0.6534670886030552	-0.08646697047002053	1.1772392759127497	-0.7934429503356867	0.7254198380300441	0.9510746524775456	-1.4805918322469451	0.08056403108006474	0.1674525072396233	0.7318602361708927	-0.295428283266431	-0.24472357102200357	-1.1310241141880852
0.5473361504744931	0.5068243170813203	1.45857519908158	0.19371233277700278	0.4159412466067284	-0.40237816674154836	0.12203616520906124	2.0695790745824665	0.2413374720604291	1.1368365411981622	-0.14313900031662635	-0.22617654764646056	1.1686983701676164	-0.19081151199175297	-0.6304631139151446	-0.25013854569534233	-0.8724321949168005	1.2770219983144468	-1.6190610728576182	0.7915775922712956	0.9654843250078919	-0.015343159709565225	1.8394305018951875	-0.3361461867546316	-1.6194583058434955	0.827263263033306	1.1963658499661323	0.469553815836459	1.3767623627272343	-0.07978465861726879	1.4114472970581802	-1.6226816723262005	0.2801661394131322	-0.15601863976564923	-0.2681865591717397	0.04209350446593146	0.7581704527042088	-0.5577792127795387	-0.11781087631377567	1.1044031218623356	-0.8623135942575446	0.8102251669820355	0.9256263912304721	-1.4824705208342803	0.07952143817844454	0.13092031281527494	0.6763126342219004	-0.3570116462641089	-0.18933532911515366	-1.0986854179448968
0.5975625985993387	0.47730435926608344	1.325603080120483	0.22088311213090242	0.4449203840274987	-0.40432809663432334	0.08488241859975346	2.0575447810299368	0.2650198050741312	1.1628060454091527	-0.15509548668746892	-0.24711956523327427	1.220594389277528	-0.2790933770147306	-0.6038523683586631	-0.23678334833798775	-0.8950529602572999	1.2518154410371412	-1.6927774311061228	0.7805624748687994	0.974647209536639	0.13199208123967038	1.899812240157089	-0.266558803875257	-1.6882463001325874	0.9138493978834159	1.0883561687285712	0.45979289109053106	1.421230684966536	0.057214402817958664	1.3687720464063842	-1.5413037791555886	0.30396112274755316	-0.1011049773916604	-0.32948144817570013	0.043233242408593255	0.7078433458290915	-0.48287949190873325	-0.18278468271566048	1.0896659259726025	-0.9151113735691995	0.848067068990854	0.9010908703660542	-1.4759832941204611	0.09838618160619642	0.06830456299059628	0.6136596726404043	-0.3908979474601317	-0.10661977125755562	-1.0436731016694563
0.5290033770209469	0.46416385049266895	1.2879688385012042	0.2454851808915614	0.4680670434405778	-0.41264734105054446	0.07085205820029508	2.0514673422018057	0.28314293217201614	1.2103137716205052	-0.17498486051363354	-0.2680053469690685	1.2239962395664503	-0.4097995726212247	-0.5931808177550864	-0.22761392040668058	-0.925760259269585	1.207226939335311	-1.7228569110063325	0.7426480834087283	0.9493996723495718	0.10959701896004086	1.965278462844677	-0.2231257451727146	-1.7165634845767825	0.9950583002051175	1.0035291592590254	0.45765615842867174	1.482122923484743	0.20038338356915686	1.2963213294424674	-1.4433837221267576	0.3397120246755053	-0.07460491088915713	-0.3495507559736547	0.031348305911925736	0.6492408490859395	-0.4331086594258918	-0.1727268901574972	1.1503007201343916	-0.9441595406012204	0.875532564907536	0.8773210621503669	-1.4594147944035	0.15929632651616144	-0.024588222034790563	0.5759554907499415	-0.4594928433691326	-0.046449147245517894	-0.8613923383268205
0.5446656747108908	0.45885420638088165	1.228433784838093	0.313621615271985	0.47537283602628577	-0.42789899622925026	0.10601333616358347	2.026475080862153	0.2893513304919526	1.2593791526829388	-0.216980240028097	-0.2911307523354031	1.2411474258702033	-0.5300139366297923	-0.6424840435447674	-0.2394761701423528	-0.9767960528713135	1.1327148266344251	-1.735453210712949	0.7321584964166565	0.9097235174370596	0.24641317726578768	1.997126979244209	-0.14981377947324112	-1.7215500143502394	1.0681306924266663	0.9547002620473742	0.4899590813022515	1.4630824168694727	0.3041487379540967	1.167931075283029	-1.3427522955653266	0.2725957447602078	-0.012180301581954133	-0.28846600816042545	0.014929900507199629	0.5771476412359436	-0.3923885361722508	-0.15131977644605765	1.2379410310251795	-0.9809054966651475	0.9350134442901202	0.8029335972881885	-1.4140972472225202	0.22773045357038998	-0.09619014688406169	0.5591765410526912	-0.5208917329641735	-0.022089406976811166	-0.6519315043267717
0.585762760823715	0.46529599778099895	1.1836948608612872	0.3896836960127044	0.4604637312649616	-0.4261772114138792	0.12415806284402402	1.9892266512191032	0.29735053045523113	1.3249150404378054	-0.25446661203710574	-0.3052600747681498	1.3340911027982687	-0.6455925443001718	-0.6908710413435413	-0.2641304258454376	-1.068958713321589	1.0628133457678783	-1.722097583656046	0.7046180752583637	0.9158388906761233	0.3067023034531465	1.9646432895922294	-0.09629382956656884	-1.7144799507656363	1.1569991410226241	0.9130106323960483	0.5196489362058451	1.4901626334969167	0.45400598216907734	1.0342034307511854	-1.2351961436060106	0.25917248877714844	0.04550240924318601	-0.18321856456124536	-0.019839999666023223	0.5066604761792118	-0.3597552002576946	-0.2041855186172199	1.3598946957272147	-0.9663027439295696	0.9486774037049234	0.7229970525873567	-1.352176693799506	0.29723813632378837	-0.1664464074458972	0.5274185324022476	-0.5213490693169003	-0.013789787054446594	-0.473252644770817
0.543810236783768	0.4780548221086751	1.1496726529611376	0.48328134245067583	0.4664350922681467	-0.4255007765248073	0.13770399808028327	1.9258910565745075	0.29158350576188147	1.4003863771391116	-0.2883788796319498	-0.3157128815973436	1.36486996666616	-0.7364323484763725	-0.7245457530013184	-0.27767913740310163	-1.1754680205111578	0.9990244295134403	-1.6518106608344634	0.6783835971699759	0.9198352514741972	0.34199642611870434	1.8971352172784823	-0.06860153755752237	-1.7118750507552218	1.2139809772755092	0.852691544891452	0.5536184192494721	1.5239431046257348	0.5810052708737045	0.8959467179881715	-1.1374797624087012	0.2854475917233833	0.07923809471214328	-0.04666245278199401	-0.04604179469609432	0.43291077350792084	-0.37996077809562656	-0.20349757528453175	1.5048750740047576	-0.8918763782892905	0.9481929542347622	0.6654149550821271	-1.2944628691887858	0.3397422831506504	-0.23363317980196427	0.5003545949357951	-0.5292236233308529	-0.02402427586516751	-0.38802264457738833
0.5044980594184203	0.4655493387405999	1.1439218482212588	0.56912881490691	0.5100148744055454	-0.44084263031083254	0.18780064358393947	1.8457315677771162	0.3045793640109786	1.4879832680866756	-0.32735745465424193	-0.28935295883716167	1.3856190085405078	-0.8100220103529974	-0.764143765988169	-0.2413159420141381	-1.266987863900108	0.916505487986997	-1.555016629071329	0.6401880469403278	0.8974139121526044	0.38782261064046797	1.7957671433189166	-0.06056607185414727	-1.7059150627032256	1.2279970195277363	0.818314063760144	0.5924018616424417	1.4450032202446106	0.7149343398484519	0.7454771483912673	-1.0390435055762133	0.18078945511011074	0.14846705927059373	0.0874628404724325	-0.08690706029318016	0.33876211101908865	-0.41327849380611914	-0.2437343257926333	1.610925719599272	-0.8451956910370656	0.9216977634977935	0.5804775200406529	-1.2317836834219336	0.37967513272067765	-0.28917925691850827	0.44602760649318096	-0.503358875423026	-0.03505880374710788	-0.3275733601449966
0.47966735757642426	0.4436628308392262	1.1658785426433054	0.6733023562650855	0.5398856588914768	-0.45789798430681083	0.15322006476863165	1.7487238268379766	0.3393972662373286	1.5726580663557745	-0.3591997360733719	-0.2510628893768332	1.4539739194371337	-0.8525999885284955	-0.7975736751345773	-0.20692193473966167	-1.3537622113270111	0.8477794130411095	-1.4181452601970461	0.5767704529579745	0.8975665421003347	0.36674300295499035	1.6994445138680576	-0.04771807281386638	-1.665369909900285	1.2255389822670846	0.7632005856261745	0.6371357690672685	1.3073679625028185	0.8762951784315398	0.5752482018074979	-0.9449197873494259	0.15620289607956367	0.20644837579059275	0.2117000018032229	-0.13537862210475693	0.2509378439673676	-0.4452352809002127	-0.3129103411829726	1.689605869949877	-0.8078215606651696	0.8844846848699343	0.4994517043070961	-1.207922549135549	0.45759161116298586	-0.3254735336196656	0.42083605139587765	-0.47570306366003967	-0.03338852298109655	-0.30186171390941813
0.461443227435035	0.4442873402047332	1.1790261421722863	0.7326774288769367	0.5551682586231768	-0.49859884854571623	0.16344402700767843	1.6406578000819199	0.36122445742888587	1.6162677752854944	-0.39559338088671325	-0.18438957984430035	1.4911118512118846	-0.8719865986680979	-0.8210243765546326	-0.1591122469858453	-1.407778542726623	0.7621826325363226	-1.2783888995404493	0.5152463450443803	0.8503759060945633	0.3287168698652274	1.5914579346179931	-0.0444798347984382	-1.592449847108758	1.1909437639478067	0.7402749336281162	0.6877495665793162	1.2705650845473708	1.0163629336296325	0.4627685458623592	-0.8793002193682693	0.12175401838431885	0.21840561908883008	0.3306168867549691	-0.18841161631962183	0.1663465968700364	-0.49944200503542546	-0.24099519527344468	1.7777343344376184	-0.6750125852041258	0.8463631755955603	0.4892900431363376	-1.1854143262359351	0.49704873723097737	-0.3514832666668191	0.42236235540840805	-0.413003242361876	-0.0859117162321171	-0.2655693675415625
0.45178306760308545	0.442354300882797	1.1787924522270263	0.7789395695893173	0.6708544509526828	-0.5230928816873157	0.1726210605828809	1.525307769955782	0.40189560018818116	1.6106393557713339	-0.44127732255250274	-0.11314385913524853	1.5456401826329222	-0.8823255960772881	-0.8402653942251959	-0.07449009874062701	-1.4299292522100853	0.6794138832148884	-1.1516089261550897	0.44779819557927664	0.7487828690527599	0.2851338120886583	1.452148948325789	-0.051240246235489895	-1.5292300921024906	1.1201899458799223	0.7157672674042315	0.7138151316842468	1.1795998212403958	1.1486296345581195	0.3603987692532616	-0.7986639770803774	0.07941259363758382	0.20831585029968053	0.43749360445087626	-0.2390929707905066	0.08585240100426908	-0.5809876137581709	-0.1740547777348322	1.871867377505327	-0.5196336819223875	0.8068473799651203	0.45398722368062383	-1.1621270226813283	0.5160064137307401	-0.3957425434458383	0.40978959266304305	-0.3254387669258715	-0.1324340397170444	-0.24197633047466066
0.436612525593039	0.46060823402476087	1.1672832224229663	0.7680496406758633	0.609513448271229	-0.5634608583993904	0.21436049279137964	1.3956665941916522	0.44015269943879876	1.5846777582891098	-0.4687833882827356	-0.06160714922020281	1.6027788602559325	-0.8820317006415245	-0.8379679284025373	0.005819704430075612	-1.4278981358064422	0.6116033087955439	-1.0488021436718344	0.36323798765513776	0.7255195211861878	0.1493644159032707	1.3243895806473505	-0.07844869232132821	-1.4532889342495898	1.091892881472192	0.7174362335920336	0.7411058812012565	1.0741934472148653	1.2603491052564932	0.24165543812696694	-0.6810338088896942	-0.03951693731987743	0.20479365471036454	0.5452670893771911	-0.27255557756174886	0.02474500136653565	-0.7099500162759319	-0.16698374041890357	2.027044833883496	-0.38412211800982077	0.7480907138688438	0.45327019571200067	-1.1558647273902107	0.5222516948873064	-0.42358159029204845	0.40967375056922756	-0.20893989476318692	-0.2116074296043277	-0.1906122122739789
0.4018173964999624	0.4561566031629428	1.1373173131487497	0.7545767940072282	0.5226599128289531	-0.6183370351025694	0.2552214893882433	1.2632843005814691	0.5094502890182592	1.5632010330680386	-0.49715088689960607	-0.014181919704006724	1.6077142346267057	-0.8718022986169747	-0.8192477769204827	0.058100251646011715	-1.3792416074500387	0.560435506489674	-0.9144604341607174	0.2974943960762459	0.730785254382886	-0.016667267112195173	1.2382538908033	-0.14502438265507794	-1.3544113276747096	1.0620175595703885	0.7836220211193358	0.7241381381426156	1.0357650827884304	1.3612588692871004	0.14781303656660788	-0.5790523169806839	-0.13622065293903696	0.14690594969906384	0.6476703337660534	-0.2817262509246854	-0.02870815668628789	-0.8343699784144232	-0.1818072189981571	2.1052399306811584	-0.2797715145292713	0.6870453228519262	0.4350876361241706	-1.18211013475723	0.5268744450294164	-0.43296155307801615	0.4087445104730458	-0.08237423207552692	-0.30679433664422007	-0.17433311503779117
0.4229433117885845	0.44039807847304824	1.081884788079004	0.7322442497236465	0.4242526493282982	-0.6753050733070769	0.2785709859370563	1.1260721312803743	0.5793385214391286	1.5406413788478328	-0.5199266503417757	0.034035133912291	1.6047572583945837	-0.8237579937683647	-0.7795989645392541	0.11456062560078069	-1.3139745007188428	0.4828492534815843	-0.8132031570541915	0.2533072736373486	0.7395436695501477	-0.10513244246447413	1.1751455551650403	-0.2469134630535086	-1.2528269857192895	1.0431900401270982	0.8358446022586812	0.6893210792582483	0.9242619327372026	1.4933222304391187	0.05650798105314725	-0.4682177118485974	-0.19148999742622083	0.10367545414731025	0.6795330948210972	-0.2548828740887432	-0.05642352695695331	-0.9532100145745341	-0.19194392013884026	2.130476355627803	-0.17115373689217916	0.6063196584341652	0.4344222139164612	-1.2388135571930197	0.5147245628480539	-0.4304951873287036	0.3939246684052393	0.07462635983353741	-0.36410279043298244	-0.27558561324777564
0.43025895886594867	0.4113738563355514	1.0141268964724581	0.6911284444954353	0.353197434500332	-0.7408382701308514	0.29321848204197026	0.9726175002578629	0.6466038192374743	1.523257410709483	-0.5115129435528563	0.11020862617828428	1.5379857177505785	-0.7973500011932793	-0.7059237523853242	0.17958923673975727	-1.212711103107202	0.4108432968099095	-0.7509272649449766	0.19236177470563182	0.7659104930205708	-0.2913527215976634	1.162683765792638	-0.35074261254751393	-1.1655645249830993	1.040979549881349	0.8730372810294813	0.6154949225389948	0.8168324423557041	1.594673586758529	-0.031454614918342394	-0.34504342514835373	-0.22813522773375056	0.06899714583942716	0.6166899596913067	-0.22105967353627495	-0.05885787760658564	-1.0414404287242998	-0.19037228787373198	2.1202317435190063	-0.06483800697250056	0.4771998802105325	0.47239626440031346	-1.3234864352300566	0.49814963669941204	-0.4513507218177013	0.34887200571002797	0.244291046084055	-0.41359561449630783	-0.3883008913628735
0.43067021596995864	0.37119407574320373	0.9413007271726789	0.6462658485201158	0.30939124572914156	-0.7938621528337417	0.3177011328968509	0.8230238661228633	0.7010538402218958	1.463314450041871	-0.4895640883166285	0.17063541048254444	1.401696100383847	-0.7640619014832243	-0.635048713183033	0.22699695989980903	-1.0827119399574836	0.2966703107803667	-0.7093183021152502	0.15530872758824646	0.767836174194436	-0.41495831841227176	1.2085494714315403	-0.4437597891449795	-1.0803242892549934	1.018858376728041	0.8848842301075909	0.5500887124056097	0.7831310311408096	1.6177829748070054	-0.11596265408553101	-0.24533799450076638	-0.18716858798883282	0.06358620039813745	0.5368099365541263	-0.15070554914729833	-0.06460566116742507	-1.1095765598087737	-0.17839195963570723	2.0833370863944873	0.01403738020472468	0.3750982637784106	0.48126466572869636	-1.4313134471953055	0.48511890090521737	-0.49377657213174875	0.29211630936754307	0.4070156804919855	-0.4398819066327543	-0.47035240308914944
0.4194807816314209	0.3178353502518539	0.8676579131185393	0.5927566623589604	0.24747404576222562	-0.8190331948555508	0.3531991661242553	0.6802988327673138	0.7315253489028597	1.384487644073182	-0.4858156342649484	0.16852907582013144	1.3233188504539384	-0.7312485724042862	-0.5578745490778765	0.23152324684146935	-0.9325495327026647	0.19681322427483905	-0.6854666064151214	0.12459252615975902	0.7777545769644486	-0.4781670843445179	1.3061182798196391	-0.5292947523949036	-0.9815485663248869	1.0027736317221687	0.8940136746328987	0.5073926086952195	0.755326179159722	1.6260104874432149	-0.17033449810443546	-0.17857511363530054	-0.2041576300931854	0.12429701826133503	0.42690011919909604	-0.08503012343192724	-0.06730516704424797	-1.1698219152432907	-0.12076707082874653	2.0152663199979894	0.06121216205156926	0.30440450023934224	0.5090605022505535	-1.5266444962139354	0.5099755935095833	-0.5467493541851862	0.21215613921686877	0.5460344852508074	-0.44889428128279807	-0.4707691772675311
0.40334948217292305	0.2880197483167809	0.7879612594281133	0.5492518253502883	0.1927401660677045	-0.8216620742652381	0.3956310083449285	0.5626737905896912	0.7349102857096703	1.2985516347133652	-0.46162604304500265	0.1638339142669098	1.2527967777114353	-0.713595795498249	-0.4802489369611441	0.198210588160678	-0.7931122968386092	0.10552071712633182	-0.6824233625612928	0.12108329684414976	0.7680498561212584	-0.5275534441440317	1.4364657461213415	-0.58227313221658	-0.8921574349815943	1.0139004632746416	0.8586932761962844	0.4704240624588648	0.69821847039764	1.648199789181873	-0.20248702703651555	-0.12869018499369217	-0.204967510020378	0.18922035401596132	0.3141974842150896	-0.02511698183030602	-0.047364929799461206	-1.2170422227446054	-0.05366321225374303	1.9679844487401617	0.10976062641691628	0.2676285276888173	0.5244824457375674	-1.6198044457957184	0.5394474407645966	-0.6059698926636166	0.1743279108021532	0.6974180900290651	-0.4603981379411614	-0.4664283826711377
0.3600509055287774	0.2760092358235485	0.720201335735087	0.5033245279448241	0.1897446087666512	-0.7889535992892492	0.5237247445610725	0.46747273715995846	0.7084816993974059	1.1989181080055622	-0.4414105793993361	0.17355995031418314	1.142621774389081	-0.7095974904402531	-0.390232180261915	0.15605422131156035	-0.6728316684512485	0.030277039041622506	-0.6977458367927382	0.11090587491586998	0.6968708799971954	-0.5473255669273768	1.5640636868414757	-0.596513008231564	-0.8018285685993419	1.0629898498646015	0.8357448632434739	0.42641237889456923	0.6854778676640714	1.6158353086348325	-0.15297651297619147	-0.06258910307092969	-0.11903195735245617	0.2620348395960823	0.19459789173881198	0.015418359625483075	-0.02474896199457515	-1.2352053397976466	0.006580220807627196	1.927423472898474	0.1391199319814989	0.2739919953058211	0.5387333279292756	-1.6700950222495141	0.5579102933352638	-0.6701097964764482	0.16016370779144393	0.8329625823772554	-0.4771567950916708	-0.4435862628394225
0.31246959959763704	0.25922372424364887	0.6486419183451037	0.46259259466081454	0.20012740426127262	-0.6880270976103489	0.6008745155767524	0.38529261330127146	0.6968284062126588	1.0967192753622326	-0.407858484220364	0.151407766570629	1.0599319254907562	-0.6999974056634417	-0.332689568537947	0.09220707176701189	-0.575361465118323	-0.001065659039906393	-0.7117437977042007	0.10710760387452752	0.6376224781207241	-0.5351881813930041	1.7051753258081859	-0.5828281962614741	-0.7248879517424451	1.1177026213668029	0.7736166634476562	0.36540705099890364	0.6923919499511584	1.5854358394781018	-0.13396009929169153	0.0496453695071461	-0.019357114756844974	0.3605384256675225	0.08514914887873955	0.04485895883689701	-0.01834554385221745	-1.2076944110519816	0.04034326325029623	1.852619410909791	0.08199647786426767	0.3346752093676154	0.5074896423622051	-1.7106463237042302	0.5848821069151043	-0.7333461475877222	0.16554449404760505	0.9212058429918866	-0.47614527811503604	-0.44469695112481356
0.26720618302190824	0.24615658874815635	0.5945137387850431	0.4097280236512434	0.2202335289480622	-0.5996619819816673	0.6611539341675274	0.31823338153340786	0.6758200510299974	1.0327277005857587	-0.3933286460395844	0.08780817443631185	0.9636201922878502	-0.6953907605992986	-0.3007190501377177	0.01679467866185082	-0.5086705680249815	-0.015887963371113225	-0.7290642043385219	0.0776358584579251	0.5820906154714873	-0.49506670241863243	1.8436787265119203	-0.55238619756295	-0.6588972319363673	1.2155401748116277	0.7127180666905991	0.3011566851610795	0.6759374589586276	1.5203652390116058	-0.0943208953079407	0.21731747289848627	0.012029117679127904	0.46620128976917874	-0.01526558298763277	0.05492671916776175	-0.00396832774932346	-1.1434056619479223	0.09539987387778978	1.7501732898218236	-0.0002429325221016909	0.4218763483698643	0.4628329379480765	-1.7393677659481903	0.6160915345405488	-0.7840555239547595	0.21495945603086036	0.9766514044672506	-0.48484725133364187	-0.44181891043742894
0.22746373183885477	0.2110848789040797	0.5300945652659961	0.3575153106601284	0.27536977425753656	-0.4993685105286806	0.7193277271014915	0.2797736604515414	0.6391161236956773	0.9953492260281541	-0.396507442859778	0.03223359283976286	0.8720159652464827	-0.6975863072013577	-0.2920521217892094	-0.07079353194136088	-0.44285447331101474	-0.08234255502970947	-0.7193348302446979	0.05310541272533833	0.5352764666701174	-0.44948234112328167	1.9435865216720796	-0.5100061050367372	-0.647357293171922	1.2854739498104268	0.6577664726505432	0.22273110090153062	0.6215678951505671	1.442264957480396	-0.01667082392952567	0.30329542223362915	0.1352605249815987	0.5618199393452767	-0.12397343393583433	0.05216374542943756	-0.00022190199371483962	-1.039345998738539	0.16939923086954115	1.6225527446674342	-0.024432125283485658	0.5197517818418866	0.4031628518823962	-1.7764226617993473	0.6080465687010059	-0.8387961354518223	0.28420697216242924	1.0193975585283341	-0.4897017894006517	-0.4407320621458982
0.2170283515390325	0.19709687292052833	0.4609071008204027	0.2899828199480862	0.3627369032717695	-0.38150243706610654	0.7361783902065188	0.23870387232755835	0.5828898848417757	0.9591942738208157	-0.3979402171086681	-0.017586917838955902	0.8237598028389523	-0.7010631779683703	-0.2832380820723667	-0.1647167035168143	-0.40609871366102085	-0.12070687393943666	-0.7458334416151955	0.030904117771752677	0.51837524379144	-0.3814027271343453	1.9717138523341042	-0.4299261469185748	-0.6496408650560515	1.3633152829754074	0.6139738842247311	0.18823090680322488	0.5217570719371846	1.3774198740996293	0.06548312139039254	0.39836221940716976	0.24712622905686416	0.7250886727395319	-0.20449552081900912	0.056575888850129374	0.0016893916879944064	-0.930889124149578	0.24161053246016007	1.5313721835159302	-0.02275077417011212	0.6388015008809554	0.3696790868142193	-1.8162713081620105	0.5996825922200414	-0.8894886498886077	0.336729193368443	1.0627777805413237	-0.49382103779585423	-0.431876355855095
0.21304955894571295	0.20905791222636672	0.3831371191243219	0.23897910858094518	0.48636191505703436	-0.23204771800386767	0.7896421357232912	0.1938908883386822	0.5455835189665994	0.9212847306477624	-0.3895029324890294	-0.0677590300569546	0.8222045540337636	-0.7278538981757536	-0.2955887710285717	-0.25352988192758097	-0.35986397142789234	-0.03290933872370379	-0.7059459787305666	0.0096479892613155	0.5436176933135828	-0.28504505192264196	1.9819819701809815	-0.3232676388884691	-0.644007213625078	1.4081410499462532	0.6022149100728557	0.19603354474199636	0.4957428220812649	1.295225185089771	0.1594331281084541	0.5345429317067478	0.36035640581017647	0.8796124893131848	-0.2579981223012186	0.033611995953168196	-0.004584672612526995	-0.8140663947319272	0.29975532419576284	1.4355411430085225	-0.03698105704752875	0.7754694776273607	0.3404612681557822	-1.8391606364607693	0.6006043274486863	-0.9172690912455268	0.39777312940864434	1.09735941917674	-0.526033230353341	-0.4202092331454634
0.1928840703800865	0.23244673201817428	0.29649631790832964	0.19663452313076407	0.6331086663305853	-0.08442184403730565	0.832073072687878	0.17781019260410544	0.5172744836951941	0.8953858013120536	-0.40439191155558707	-0.17892779456889515	0.8809637753248843	-0.7558529503094922	-0.3053666200695172	-0.3403525934042405	-0.31665133591064365	0.02321025811953837	-0.6275942760108982	-0.019248825886282718	0.5611472428104168	-0.19363450610552793	1.9181170037707822	-0.17827097909800785	-0.6589636892306471	1.452446154651013	0.5943823284863077	0.26215166340345947	0.48104597450225517	1.2628071771410592	0.2805898103593467	0.6602993413090219	0.44441850511791187	1.011870032618649	-0.27085058414920704	0.02095039592770627	-0.025196058840422992	-0.7281755438304752	0.3052329312956107	1.3231141202223058	-0.023157212147067063	0.9274910361977774	0.2949070129791918	-1.8545224302157155	0.5793624185900065	-0.9204666889945525	0.4581911551118146	1.138412350579737	-0.5613341041704419	-0.4152907444121302
0.181928128213186	0.2700135157130529	0.19627333006841574	0.162610320285388	0.7714899204116745	0.0388594258137825	0.8489293936434448	0.1500105982753583	0.4884207015765928	0.8953485225501312	-0.41625513918528095	-0.296967005818045	0.9499494756329211	-0.7933009654591903	-0.29885740174374975	-0.4202840437798173	-0.25431724220731405	0.12564711101733947	-0.5777575619087244	-0.06153746971752148	0.5725512437383384	-0.11904251520941793	1.8035199750861033	-0.04941421984266661	-0.6809471674347319	1.4843367184487835	0.5816257084412945	0.36984885423575997	0.4104008171581232	1.290031564630357	0.36247815678452483	0.723735554389096	0.46290772605961106	1.1033349843689442	-0.286887447313645	-0.0043782164126166855	-0.03333991076125488	-0.6496398773170425	0.28226033234123726	1.2155314328774884	0.012816440993731077	1.080762188465867	0.25611973359882384	-1.8615080845139296	0.5479534976152698	-0.8980156457637742	0.5274208955338411	1.1693510669746146	-0.5972973194896983	-0.41907044772445107
0.19110013727270392	0.3069077078402995	0.11070039029793843	0.14339833733631252	0.9294928801536957	0.12004309232517081	0.8178734520316775	0.11638186225815814	0.47328446004599234	0.9028907218358281	-0.42725798651006547	-0.34804273883467146	1.0150505057451382	-0.8576537913241099	-0.2950770993005839	-0.4798678664463729	-0.20118567215275124	0.2484738529534815	-0.5783687794497224	-0.12224437784290551	0.5932834783050482	-0.08236826959160909	1.6773612440038312	0.07898936725942092	-0.7266474299096908	1.4954170622989271	0.5927187328608627	0.49110174721095434	0.3062569421135988	1.3549056932077683	0.41046784957137267	0.8635441634145732	0.5163280622772177	1.1497878183243966	-0.30254564429321607	-0.03744256888889646	-0.0373738566606332	-0.5586643503103444	0.2354526767043172	1.1174991544525743	0.06896338246255784	1.2128568169025467	0.20454805196094594	-1.8640794596416292	0.49017638123514684	-0.862928436508712	0.6321343326011645	1.2196039206460916	-0.6429291874349509	-0.4290985708561771
0.2074528574237104	0.32178957720961276	0.03355654524866867	0.12091090713039683	1.060700234909568	0.1963415475983243	0.7744469596861456	0.04254249985607109	0.4719007172672088	0.9055826701388415	-0.4513197943081663	-0.40877546513549623	1.076645165510596	-0.9031026976595126	-0.2711685137465882	-0.5405201678663131	-0.13899095515039628	0.379828187535241	-0.6240700560709287	-0.18357876927833644	0.625892866637644	-0.04986399454376766	1.5186869096866524	0.2085915740910929	-0.7565944630223738	1.5082337218310633	0.6183723747953728	0.6000924957917879	0.2691434367802984	1.3599788038885563	0.47186755277605846	1.030935408258267	0.524436080019741	1.1592365735472985	-0.29338039806569627	-0.07043949325974372	-0.03953579859661693	-0.47159861578556306	0.18476725278121578	1.033683471193124	0.14334388878356857	1.3543603587304316	0.1830078073554619	-1.869827991114986	0.43181977353580303	-0.8128898359524348	0.7339042281548892	1.2059227765602085	-0.6717248966074144	-0.4407923007018134
0.248895898899341	0.3307860492863096	-0.06632596650143388	0.08937713620168636	1.1379617266171231	0.24443790498298273	0.71114285419691	-0.034283176108599246	0.4692025046354858	0.922002737758584	-0.4628695630991008	-0.5002128733499507	1.126461645825427	-0.9174733924704561	-0.25585766822568123	-0.5963004656185957	-0.0678712474397441	0.5333679685009357	-0.7007053172599282	-0.22296990119170007	0.6964307969812393	-0.017306208706653902	1.4440308144782932	0.2952574686189816	-0.7906244451830701	1.5400987173925529	0.6611320250611279	0.7131551653877947	0.23928831477897922	1.3917047581085582	0.49136449330984144	1.149415794501349	0.5302187371178573	1.1503234563688207	-0.2596133869852301	-0.10073771482888294	-0.04934734794560701	-0.3938536404926782	0.13600632635356313	0.9663126947343403	0.2306568151353175	1.520984726663923	0.18299904411304238	-1.8947723746847889	0.36586787543117205	-0.7504873278554562	0.8157701244376622	1.2180436860228625	-0.6925971335692426	-0.45625828386168943
0.3009477861762439	0.3457637580186418	-0.16508353295667563	0.05297198015812955	1.227916880991584	0.23453081794996872	0.6234979967443264	-0.1086118133349464	0.46555119948843177	0.9439495326468836	-0.48774143779548673	-0.5735737654571572	1.1602597634656762	-0.9528198304982846	-0.23997975435214808	-0.6444288741983372	0.024133973479658066	0.7003550058622909	-0.7972520801613208	-0.25928510361284957	0.7744196126065395	-0.01139725133808244	1.3376891790317609	0.4040497090580183	-0.8398747239010946	1.5572968428692078	0.7130817304845088	0.861288760614929	0.15582373879943517	1.3808436680601819	0.4862209051656457	1.2160028156579592	0.5336037071265107	1.1373530061529062	-0.23586331201707172	-0.14420674265113126	-0.05335832447120135	-0.3198618381722379	0.08353628238640251	0.8999889064729174	0.34683573089308484	1.6708279711994742	0.2156693855459833	-1.9427338884980678	0.25191316381418744	-0.6706703528406824	0.8692222057340194	1.2594457110173585	-0.711517890833383	-0.4710752657601326
0.34482645526947164	0.35157131271640707	-0.2488995180555528	0.026912145153632827	1.3120696436090185	0.20912433023014482	0.5408320477665755	-0.17821995188751322	0.4620510937615644	0.9320074027943249	-0.476297348210098	-0.5971603783256623	1.1939272913800827	-0.9932228540170408	-0.21160748807677102	-0.7051993884342636	0.10635963656272067	0.8008369227252021	-0.8994391164472951	-0.2698230394026804	0.8710979653314247	-0.007303106695041297	1.2053952940120713	0.47651446023359456	-0.8875027065193235	1.5722868024852297	0.7275433762074375	1.0022115619851641	0.07272862151023454	1.351090534966144	0.4398891583546708	1.213301561079056	0.5618379304055795	1.0764727364410756	-0.192926522252031	-0.1671512415110786	-0.08165155582969519	-0.2525574516039762	0.012414581892269355	0.8318077785096234	0.4835894900387593	1.814393997467329	0.2607165410945739	-1.976555395147892	0.1572503303213117	-0.5728799996102448	0.8952943910006128	1.2889951774052508	-0.6926082848818007	-0.47750333696184316
0.3750468244982788	0.34075645961207474	-0.3135859109467888	0.011339145663997671	1.4109695314766217	0.1538679253977483	0.4876412369598325	-0.2504113395775262	0.4696531003543673	0.8885097058554567	-0.43856604043285774	-0.6136008115517855	1.20321485199291	-1.0018554170388256	-0.18233830217758043	-0.7622335726790789	0.1888198723421698	0.9379441658603355	-0.9956190736543545	-0.28874160864754966	0.9426839546494353	0.006067759458427737	1.1136068720618524	0.5233060156219557	-0.8927511262586162	1.5518182671497216	0.7209557421235279	1.121738707370348	0.02094510992672547	1.355768771372309	0.3951193034880513	1.3100016423036853	0.5420155759090466	0.9998076640967394	-0.14345747297102535	-0.16684612369619517	-0.10983880569160684	-0.19083678785068775	-0.04560011967193026	0.758231540618951	0.5541067149301697	1.9266822128298031	0.3475312574009935	-1.958941731127038	0.08609688328545424	-0.48475605634676455	0.8746657544761153	1.2985418184788926	-0.6734888948627169	-0.4969120719634782
0.4030536482529091	0.3457190744093898	-0.3655399357802572	0.01665039565540033	1.490134662317158	0.06388852802716471	0.47123754404743234	-0.3141602482960765	0.47255527135289493	0.8409909687921928	-0.3715899892693827	-0.6267083287634733	1.2297332562283967	-0.9765360576809341	-0.15033859136519725	-0.8240539274733735	0.28023121670558016	1.0558845774691652	-1.0586816396369998	-0.3245273391801964	0.9824033547138047	0.04566574351987655	1.1082649100884665	0.5416943472251428	-0.9392191801151653	1.4695048170206801	0.6999936700197302	1.2266096476992177	0.022213240706538167	1.3473415693529254	0.32118162288496427	1.3511414067558367	0.5627157705571786	0.879551416564194	-0.09060294609694862	-0.16631053255772638	-0.1369156676682243	-0.11386978437576353	-0.09500727687329011	0.6771751031990112	0.5990087937400028	1.966436366036999	0.451957169889501	-1.9094465939771588	-0.017839375092605907	-0.42229309206083343	0.8585206295798324	1.2531833994474098	-0.6425565477402969	-0.5219519412292034
0.41513323015513254	0.3204920508548629	-0.40963125919680143	0.042664823456047406	1.5425637528698317	-0.04624501016030698	0.4393573667690586	-0.345783357149531	0.45376643787166443	0.7872553758894956	-0.3141290432587743	-0.6388438511643364	1.2337738133834575	-0.9294985277155445	-0.14378363059833837	-0.8938184603829672	0.37525585932560696	1.0350086421987676	-1.1601065226428386	-0.33999606404583466	0.9882007488950972	0.10989007592086356	1.0841531137443514	0.5743450447764776	-1.0268690449022002	1.389104335842482	0.6528089321126116	1.2587348456770093	-0.0001834080571912755	1.3415635349670687	0.2417788734613769	1.384725862738391	0.609876124094237	0.7563779440747502	-0.03839230089618717	-0.1550507154866739	-0.15742832588599615	-0.026112320803214916	-0.13098943791675094	0.6032619938591287	0.6095363157791936	1.982819054940854	0.5756787684918165	-1.862850004933454	-0.15840154009604285	-0.3755785537304723	0.8265222539619786	1.1781629491556738	-0.6061951376351076	-0.5460305478853414
0.4070028409179546	0.28303771708592046	-0.4337995495388441	0.06824217209816566	1.5389716368813515	-0.14850653322626667	0.426675860569639	-0.35990389075083357	0.42607206577508816	0.7042962206258939	-0.2315971625056052	-0.5983751988863799	1.2296033906599984	-0.8750717494158813	-0.17705263668563107	-0.960909296788722	0.45690692914405606	1.0661212738588763	-1.2544371913570527	-0.34507032292368794	0.9760870187102293	0.20548311610968978	1.135048152180191	0.5950951317220637	-1.048570210550579	1.3207069794056603	0.6078435151643874	1.287778605379465	-0.03248182301565181	1.3391603593816586	0.17717106314683279	1.346328374621802	0.6591454771054578	0.6123996892243107	-0.01656021753915867	-0.14624875433906234	-0.15638462977896975	0.0801480838165409	-0.14171555565172708	0.5538855261977773	0.5831324724393754	2.0583530944633615	0.7162217030261557	-1.8196376113858477	-0.24813914416915844	-0.3412118835437437	0.7884828459973245	1.061393992542913	-0.5690824078463084	-0.5819872186253582
0.373820825234455	0.20132249496627413	-0.44023476989574134	0.11850488246996808	1.5562028531712693	-0.23699617759887145	0.4389056439819786	-0.35953343226734574	0.4077246059204443	0.6111828635866602	-0.1447600119663578	-0.5448398462606778	1.217184573256715	-0.808147156542567	-0.2291760333785835	-1.0214626645159945	0.5022822224032233	1.1403252396021841	-1.3029883051932578	-0.3491387165959889	0.9443043759278398	0.3156265368708366	1.2233242209646829	0.5925459602699648	-1.055752778202534	1.2472901133098524	0.5823041894857689	1.253130894497636	-0.03152261152913208	1.3306164500766637	0.18734236880500726	1.3000437513601757	0.7171711132780655	0.49223630230600907	-0.003160832339175594	-0.14029004922253097	-0.1463020821164756	0.18011926592183689	-0.1348842957964948	0.5012893528264615	0.5340426435396509	2.057149587917993	0.8538587463742383	-1.7347860662300962	-0.3327015377946773	-0.32991891420734626	0.7522052468276252	0.9185688802435854	-0.5509526968167663	-0.6326614670037032
0.32614807371484755	0.12145938646203498	-0.43655593133356535	0.16390846488624553	1.5565584179518548	-0.2982030392219437	0.48142258027476703	-0.32100049975273875	0.3640451308675968	0.5174683901719468	-0.06889792059426139	-0.5004915164744623	1.1434018609269867	-0.6945695208558136	-0.326383823623507	-1.070980016000027	0.5839052216076409	1.156789318247991	-1.308488669616971	-0.3251703256373513	0.8952974435440767	0.4630863327210591	1.36834604844158	0.6008956603172695	-1.0567217903859851	1.191900248423228	0.5276201005993201	1.1651454155098522	-0.03282734412094611	1.330967741931347	0.21044259331001153	1.1970353106800098	0.8258767938835246	0.3913999374616565	0.012789090058116806	-0.1278007404096123	-0.11988347403593069	0.2652195679841138	-0.07903142781793132	0.458521972327249	0.4674034219548818	2.0247418636620322	0.9769682811782422	-1.66730433898468	-0.4212721169442738	-0.3345148183675213	0.6808051214579058	0.7693990512884245	-0.5434815497217738	-0.6890553981947629
0.27468454702341616	0.03903132024228868	-0.42137167312948043	0.21781712301255723	1.555291148605665	-0.3659523064959078	0.5476164895055996	-0.21930396652405407	0.3087679096510352	0.4207857600626615	0.0012400208216834657	-0.4513316394218524	1.0543830207943352	-0.5864819289683789	-0.46528389510042806	-1.105444012645061	0.7007155898237988	1.1408507685813825	-1.2382354318791826	-0.3179274655208817	0.8250571415985556	0.5486671626788219	1.57919134483049	0.5973175744229191	-1.0207645635873024	1.0436295813526197	0.49506528603565914	1.0862073715575713	-0.08215072591379316	1.3299489663028192	0.21440642643321092	1.0936720037076497	1.002041617625796	0.3096898555736699	-0.010337627850437597	-0.10434523122555128	-0.09502235068652772	0.340626555715871	-0.10321690836030975	0.4359590253358069	0.38437569409271066	2.0451986624545233	1.0899700974370465	-1.6247897440552268	-0.4939120463386873	-0.364572031575065	0.5888768463097867	0.6252642443243916	-0.5597622337377567	-0.7565794562337477
0.20643645541735847	-0.0396864959238303	-0.3802926639095009	0.27485859963269627	1.5729143978587925	-0.44315001455112313	0.627654253750704	-0.10955627385734037	0.26483043048118887	0.3109473582330907	0.07178678498099365	-0.4086768635836073	0.9725140767752107	-0.49759043961834015	-0.6235010224364204	-1.1227036990702166	0.7808823343907122	1.071924783864047	-1.1372174827715247	-0.3041982463137484	0.7211390416863261	0.6367573070952228	1.61166883767025	0.5985748241588216	-1.0115270165785406	0.8685852518796064	0.4519350669672493	0.9756703772302956	-0.1621347135840726	1.3399606379115614	0.21946171263501704	0.9760193578420846	1.149787630366021	0.20478914934363596	-0.041104976443599964	-0.0489752555504957	-0.08270613216640874	0.40393633796481365	-0.07291819246772906	0.41607472303958604	0.28400120045079047	1.9277017363881974	1.1648317510834723	-1.5998530286021064	-0.5358206396158534	-0.40196953090796017	0.4776634858320879	0.46591679356592053	-0.5858486385965972	-0.825709569959122
0.14247818385206315	-0.11569069581135571	-0.3333085968050141	0.3343214223624164	1.582903640882595	-0.515744313683698	0.7003870540071427	-0.04285961437258016	0.21970759075053384	0.19925711267398344	0.13257010627505894	-0.3712770860250937	0.8859392438795071	-0.3279410652650548	-0.7637002252126411	-1.129434728095846	0.7978272215740069	0.9246351898446074	-1.009421870198621	-0.2967341378944902	0.5874977857530823	0.7614488313738278	1.7871266182013592	0.5426807806825285	-0.9891614686722237	0.7879796204710298	0.37585337894393106	0.8621201011162738	-0.2424754469153268	1.3728279250349558	0.24217019994734476	0.8789318176966832	1.2620922832422221	0.1290799656402605	-0.05101395766968875	0.05246051929816353	-0.06115259864189946	0.4158567437516628	0.005766961054798747	0.38686838173228216	0.17861671594342948	1.8358039921936118	1.1982228205207244	-1.58575903013875	-0.5138421468027654	-0.46242818746014497	0.34985860466148794	0.3114792135586321	-0.5954199495567205	-0.8923170164198775
0.09545894583267588	-0.1688581918983698	-0.2993907492461797	0.4009335118381431	1.5987794563849813	-0.5818306466336303	0.7732766898805387	0.0240636949935559	0.16307793897553927	0.11407774797289168	0.15685800862845056	-0.3298380531625702	0.8136163001958975	-0.1150764326988674	-0.9078721245184276	-1.1116999856133878	0.8708911244217227	0.8292045731183595	-0.8638113132679127	-0.3043884883223222	0.46790001131051095	0.8950299778362105	1.973292490246894	0.45611858973534014	-0.9543350779185547	0.701449735740738	0.33147181884626653	0.7731031491186698	-0.2649443232547392	1.4372366869672366	0.2420346924026137	0.8178734616481522	1.326279748306176	0.07581151301673864	-0.05034459617097635	0.1626374572435161	-0.025248848102979025	0.39584290616169077	0.0900628853596646	0.36512343302057837	0.05828824064044243	1.703581864718825	1.2165936924512102	-1.6022327008127313	-0.5170973957261101	-0.5396017464579592	0.19816415613372168	0.18055700533624672	-0.6008250836812922	-0.9537646644523019
0.07636732282130806	-0.20613342794892864	-0.2668049724769492	0.498374864153403	1.5857846273099039	-0.6288436094127389	0.8143169271824959	0.12230428780925968	0.10472590061399605	0.09437740114791285	0.14763608748508822	-0.3067031930424413	0.750338239896138	0.059879541616555995	-1.0371163574455156	-1.0770431977351684	0.9826194910366676	0.7644898545171472	-0.7398278800606093	-0.30486277951773033	0.3467344729215023	1.077538202132311	2.144793606176174	0.40608286148807704	-0.9173346842495039	0.6227530288529017	0.2829071021543822	0.7074825758356882	-0.2457544812465029	1.4764011950227507	0.21684181453965215	0.6588163767087046	1.3617007133237462	0.012042302039139974	-0.04053265073001957	0.2737245708766606	0.012260340772000871	0.35183709544115116	0.13452973969407994	0.34797328687433815	-0.055486322031016555	1.5802806855666054	1.1870448179680417	-1.6372325413928432	-0.5393787699311022	-0.6006149960088015	0.04242829950708362	0.042525874214869544	-0.6014137800567614	-0.9754605488649235
0.06123101089591374	-0.23946320359493417	-0.22359577780159973	0.5977550762158652	1.5846298015268054	-0.6541730183226713	0.852135810701237	0.21543693799084349	0.04043462034717456	0.10244958553437629	0.13376817374495542	-0.31051299761412127	0.693301668472816	0.19343838521528206	-1.177814819428021	-1.0263873012157971	1.0787747691714311	0.6909625867538762	-0.6294707979896932	-0.3046433705713783	0.23521209463009893	1.2211110653319934	2.233030325203075	0.3616518120013838	-0.8246333602873441	0.6029771602820978	0.2280220007911312	0.6411732094046518	-0.24137763656736116	1.4876510168570336	0.19912944599389593	0.5491795506768745	1.3474788985640358	-0.04914458290840075	-0.05363907438763001	0.38182061885523105	0.06319734496680361	0.2786935064156468	0.17283942054851784	0.3206406948352044	-0.13803922984708603	1.4971855312125202	1.1152635414013783	-1.664658838729045	-0.5473287921273651	-0.6386734007542604	-0.11799065917606474	-0.0623446904149886	-0.6150678653272613	-0.9788990422651167
0.06166839531091426	-0.2555283210361362	-0.14665044220039616	0.6820355822815798	1.5726560815652046	-0.6956816520894875	0.8478548546689675	0.26232296771586205	-0.03155629201041996	0.13108799139823607	0.12678807905998182	-0.32452471213381423	0.6461189487839999	0.30618835741344685	-1.2869112310156718	-0.975003053774247	1.0897784498718477	0.5995228134967767	-0.5646557061781442	-0.338939485155677	0.15882080579104346	1.245452781813701	2.296002330972517	0.311324339343355	-0.7231407401632769	0.6024843906374091	0.17729371469244268	0.6082881102498344	-0.256122066501973	1.5026805167481172	0.17749375027409425	0.4002084794277619	1.316076867303345	-0.106916149577359	-0.046996758573539035	0.49473134927856355	0.1101199473785176	0.1822700006212534	0.2516645169162884	0.30129414684011535	-0.19282441302244516	1.4266588757877356	1.0121404309525475	-1.7053356416934726	-0.5055589506074724	-0.6985135123528076	-0.26353595791355483	-0.16812579562207455	-0.6269976788934472	-1.0090413087882413
0.07912722674809823	-0.2560889215595702	-0.07863099566272598	0.7724062250992111	1.5769015858257012	-0.7433447008311658	0.8497959500320873	0.2879958250304385	-0.10250277024551016	0.19654372835076	0.08458811976075921	-0.3738612316597556	0.59530071733747	0.4028415995355842	-1.3424935812281082	-0.9069718473640733	1.0674608471628901	0.49054589313850416	-0.4816646461669274	-0.3684238433021294	0.11298348865514803	1.274737984402217	2.3145617835684114	0.28295235157646437	-0.703685480104863	0.5844157829346418	0.1380372055300453	0.5298834518092306	-0.2704943780145696	1.4742925956462096	0.10973001827087718	0.30609782634949956	1.2428668370686677	-0.14264771250717512	-0.024741776371202156	0.5956628566136521	0.1486788769325726	0.06013976825078966	0.28743133600209303	0.27281371183845887	-0.21796862887930207	1.27882585046146	0.8813819486874938	-1.7211089577104057	-0.47878484320246234	-0.7583910492111825	-0.39648426295999856	-0.2785954652416237	-0.652743271762227	-0.9952856323307643
0.12154706585677558	-0.21853492441312442	-0.015061149198916065	0.8461291384121632	1.5475082306306247	-0.7985720507788411	0.8369032928505302	0.3137833626510291	-0.17013995427733544	0.28406723314170335	0.03278440477032866	-0.4330606736196144	0.5329809345841516	0.45388252475085755	-1.3919578433965827	-0.855620415451576	1.0238647426487395	0.2893978610516483	-0.40582211481902347	-0.39615897347748413	0.08632666828403712	1.2398853826745264	2.3419609887947037	0.27184513583511094	-0.6706500522439175	0.5648818828544607	0.10455993294624918	0.49023396422123433	-0.22742063361494194	1.4783153407565004	-0.017185542112315544	0.2927873901973909	1.177002111322388	-0.17179067719242333	0.0009996954102995475	0.6927652594035847	0.16757602252753773	-0.05265783977342371	0.2902118826281292	0.2462391632278879	-0.2256797928579827	1.1771362270148835	0.7538167919600511	-1.7686091065032579	-0.45723375316190074	-0.798964143530457	-0.5623187991101665	-0.37265030297949303	-0.653596579491942	-0.9938620654116637
0.17420616507011805	-0.1864978090634376	0.014372861439023643	0.920904217424136	1.5184795572617895	-0.8308421058574359	0.8204900947492234	0.3065410886158856	-0.21467401703176697	0.3780975364443473	-0.002461925958902933	-0.505987495674078	0.5107010721490796	0.5419980702155043	-1.3931235171014218	-0.8210333605725937	0.9197776853578079	0.15267183064753956	-0.35488885515774393	-0.416884841803803	0.08500133157124512	1.1399613841369438	2.3144254536995934	0.25209647563568693	-0.6713349608822192	0.5419529858731847	0.11016526560089937	0.48153074505320437	-0.14780656825795807	1.454769134010452	-0.15207882362204087	0.3001454570699012	1.0782347532185745	-0.19872976665283298	0.033635652434769896	0.7912301519268881	0.15999089054971463	-0.1516355795840917	0.25568684921331886	0.21744235840141507	-0.22271614526014766	1.1298251776942827	0.6341118742053251	-1.8287907866664566	-0.4063789644095269	-0.8457230986527016	-0.6999725975407396	-0.45892890285775023	-0.6347615479430928	-1.007197604548768
0.23093153375978023	-0.14936794292350855	0.03444784378010653	0.9862148194373728	1.5066030857871868	-0.8590007444169497	0.7790567499917758	0.2666991360697511	-0.2730129299968345	0.5017092840791886	-0.04157207369726272	-0.5804060933943124	0.4882024658885751	0.6371206565320968	-1.3681092516974858	-0.8097430239791945	0.7667525636563501	0.05958367538850229	-0.336260608189546	-0.432245570170099	0.09011443482021293	1.0598363776300856	2.2326864021249206	0.20127766041006184	-0.7315210404538227	0.5820404937841359	0.10218793457176834	0.4654523794174784	-0.03848159203894073	1.4353696921468726	-0.25405011204693617	0.31605515535113754	0.9537009482566303	-0.1867547521858321	0.0824410057883819	0.871029082136874	0.12793168931932225	-0.272919981174582	0.3372761437438962	0.1808412754447507	-0.22480819215981085	1.0025703564945794	0.5228297955866379	-1.8313519376385787	-0.3713721484877678	-0.8773618375379142	-0.8324831628629035	-0.5174338303271293	-0.6000142903307049	-1.0198386484790123
0.29012568529396104	-0.11243326882292488	0.0467668600466549	1.0586239881285135	1.4831206151924436	-0.8497042746225759	0.741306213307553	0.24762031917715333	-0.3477888713340832	0.6373287171333131	-0.08292032596501911	-0.6348825399281937	0.45201347002922976	0.7125049428322047	-1.318416410643232	-0.8068391060293448	0.6344347677876152	0.007740355046763206	-0.3277802753072413	-0.47365395056387694	0.11066096961718412	0.9708126407199991	2.25745506056425	0.13834551729417877	-0.7696281859459599	0.619437990799813	0.07054074504649367	0.507888572891354	0.11424146943645345	1.367496010829585	-0.33411995184227367	0.35500559426981526	0.7878132887184998	-0.13749832863430742	0.12421789858889523	0.9107648931411566	0.12070359006382562	-0.39678218801752213	0.37311620394496814	0.14909000467390593	-0.21351943042507063	0.9352707860986531	0.4290243486942219	-1.8219175980795927	-0.3613939513535945	-0.8971540422545509	-0.9620042355656947	-0.6124001110610344	-0.5395007866894033	-1.0297355175445404
0.3397810730819163	-0.08323873464032269	0.07541115107610179	1.1324396658517846	1.4614311635767216	-0.8237590989535125	0.737392564932313	0.3177960229891695	-0.41169711306976586	0.7740949187003121	-0.09037636231985999	-0.6992200640659837	0.44192960175173746	0.7264537382229805	-1.2654273554922373	-0.7983257835820365	0.5695372167924537	-0.023408696043898763	-0.32411080539898973	-0.5262027873630373	0.1377181892178411	0.8469955055086512	2.145271070557647	0.11233622195023556	-0.8125423205541461	0.575878223426496	0.08163862854628992	0.560194310808948	0.27102557515704023	1.2672965173942239	-0.4209592649652256	0.38239126946188107	0.6463201635502676	-0.10940711678208266	0.13917665503657092	0.9002397943560542	0.08245756785614364	-0.5144577818549356	0.36957578074803504	0.147869207342321	-0.20051874155224853	0.7956659018216999	0.34186314157209	-1.819811422030662	-0.35238002420025516	-0.9020830723538525	-1.0611901862197635	-0.7047823867819469	-0.5183560395269338	-1.044906678737485
0.3670239210341635	-0.08779050688145469	0.11912310934781348	1.2091772832141945	1.4358548114963077	-0.7671623428163513	0.7414877171528629	0.4024179918302194	-0.4497809313508321	0.901074932789465	-0.08589236415627541	-0.7761386370517336	0.4131039232741339	0.6826423410526118	-1.2211640732370845	-0.7842958630553718	0.5487893716386069	-0.04666367105069799	-0.28423778301588637	-0.5784780855835715	0.13627074854686477	0.6731107156828848	2.0505156149169723	0.09249416605614419	-0.8530060098884509	0.49566578500421904	0.06694249384119852	0.6180543206624642	0.4071895376612032	1.163927207281758	-0.43166102400697015	0.4137656080616967	0.5643667764653366	-0.06376850271378498	0.1141096952731619	0.8592991175266717	0.053671099418498944	-0.6331395373895645	0.37336733813812073	0.15921371506626836	-0.19071459890953493	0.7131908990389968	0.26142687784076324	-1.808033194805572	-0.30386346504919215	-0.9157330105262197	-1.1398302457240281	-0.8335656249508423	-0.5453312969242686	-1.070026603554022
0.3668693068836813	-0.12186032493058133	0.18165853869941612	1.2539167504526947	1.416511479629407	-0.7281383472196633	0.6677667167211806	0.45289546232558325	-0.47053331985548985	0.9677612495797833	-0.06324930390295005	-0.8495471903422143	0.40957382542593007	0.6681350801178394	-1.1716323651034593	-0.7718662123126715	0.4989603703479447	-0.10525243721174841	-0.2296786858032152	-0.6395016257812364	0.11696178824274044	0.4728801733907947	1.9344803061162643	0.0773915512161758	-0.9062437504005858	0.4267135978400992	0.030217888811042048	0.6719211373228022	0.5175556646232077	1.0561903536923898	-0.44632322784156664	0.4329792435796003	0.5016428570729788	-0.0065070436777876885	0.07933009208245553	0.7876247463230855	0.030153482949724114	-0.7414495218628234	0.4235147079788054	0.19279822786353776	-0.17089538104198754	0.6375980318353033	0.18419510927583518	-1.7450114998268789	-0.22949734852154124	-0.9243819469457707	-1.206278358492447	-0.9177434888356311	-0.5526381944780392	-1.1216989388181855
0.3563786954327777	-0.18791811974326839	0.236806571661889	1.20274709386265	1.3925458056148936	-0.7036815141703553	0.7047688329360273	0.5042018279500062	-0.4759336484231166	0.9851689086202506	-0.06185612777868786	-0.8846639907649834	0.4064044296767248	0.627597845063596	-1.1241726976066713	-0.7529815419082342	0.4867948103189125	-0.14175473615152617	-0.1406627433550383	-0.7084397853424959	0.08390341348057109	0.2840736153446097	1.8469503335229398	0.0634537274979912	-0.960979272212723	0.3404856507364351	-0.0074045290610552875	0.7075460068478917	0.5729298139640658	1.020073470663444	-0.455789889133306	0.4427530985600162	0.4562605894450824	0.05976139434353729	0.0665172480295434	0.6891537785049316	0.01546476990060166	-0.8482766043441246	0.474866756838544	0.23315906486386656	-0.18071924406477854	0.5721305569924735	0.10375380181164902	-1.7167314854999698	-0.12497243955514384	-0.9250379171592362	-1.2440972869947333	-0.9943685822550938	-0.5623105642082213	-1.2056012429249665
0.34296099833728966	-0.2646145116626678	0.24678398927585002	1.1493287221091941	1.380286418222737	-0.6529996000404341	0.7628468950388615	0.58889886039563	-0.47567618047427435	0.9630773034588109	-0.07009308504375064	-0.9166551879455428	0.42662580215977314	0.5970337900116091	-1.0814386839976566	-0.7261742029423063	0.5340193468120275	-0.1436492272773146	-0.08949631622196046	-0.7636151968564371	0.018992694926548738	0.1688455310751697	1.7853509216600052	0.053165520156025305	-1.0121034520826053	0.23327245748587497	-0.05237587408715751	0.73515706475529	0.6077710788083115	0.9500659633534558	-0.4623899716127138	0.42441665430436926	0.4357278623389604	0.11657056461959332	0.04322350907851261	0.5853458423149867	0.012685475672739786	-0.960875590354053	0.4679469973023638	0.2745041451707705	-0.2094187330751768	0.5207993036265537	0.04262405166698546	-1.66639796759275	-0.03494173887030224	-0.8840356661517165	-1.2743797095396885	-1.0511171414976932	-0.5774807633486153	-1.2848662425117148
0.320695403128749	-0.36386042628479837	0.19281431246127018	1.114818907325813	1.3901996858660728	-0.5903021654320437	0.827601673406446	0.6536628750395876	-0.4658305675064419	0.9584231539916142	-0.04906764712699123	-0.9283848477444957	0.4604451617517308	0.5860290862621241	-1.0602709926395675	-0.709755993848313	0.5770018032942164	-0.1420220388879232	-0.009502437408041842	-0.8458304749510022	-0.07570121409459518	0.02772733301742202	1.7355874211353544	0.05372651904439314	-1.0461464683982833	0.12640643439630883	-0.09798038795590218	0.7443165077364694	0.6595941203487824	0.9095896537076971	-0.4274621896388354	0.39634541002841306	0.4525403971010508	0.16578919315022633	0.01848515245159061	0.4779831821012223	0.025875739311059763	-1.0615038624922715	0.48792008921318397	0.3385046777824087	-0.24813269343274139	0.4890651680388287	-0.003153062501265172	-1.6222214361742004	0.004460766678202187	-0.8301196441706404	-1.3118822025600765	-1.1160014575034216	-0.589546715855616	-1.3652923775137198
0.2867469312019496	-0.45765697686591283	0.18891997112783476	1.114454813979607	1.4150405962635664	-0.522148070408684	0.9027094130053799	0.7135665013910246	-0.4569057268374552	0.9276731947140174	-0.00985091496279945	-0.9121371992542798	0.5164903616333933	0.6420584423385021	-1.06713861563367	-0.6998603172396567	0.6563964839291103	-0.09076526425358031	0.06504559199487044	-0.9280959543380227	-0.1810161324118039	-0.07168205112120227	1.6611327223241124	0.052179711419004904	-1.0779784334199103	0.03950464804738446	-0.13202491979516315	0.7315327237564373	0.6800132952161096	0.8624199326076127	-0.37104674604450494	0.3402391667272471	0.4712051286227982	0.21120128739132588	-0.00016735047512823653	0.3697059802862172	0.038612257074278615	-1.18985141478421	0.5275373419546506	0.43143380842491313	-0.2859255988136266	0.4752479285304186	-0.040728058293986666	-1.5847831344888939	0.04727342449652291	-0.7970488750137741	-1.2865196721496455	-1.1645249917644942	-0.6249240226275431	-1.4066974766363074
0.25024542412082323	-0.5171380881675403	0.196992942693331	0.993678031033653	1.4449657791219117	-0.4605221132565126	0.8896302730700381	0.7945996943704217	-0.43768973890915347	0.8884554979087211	0.014107402999751254	-0.913569940359773	0.5817209676510313	0.6260305454418471	-1.0673280031314794	-0.6828677697306962	0.7774528376329292	-0.08955309853385784	0.14834496095255675	-1.033719158346768	-0.3196104845321445	-0.12841031891435195	1.5760009160595392	0.07899052299209691	-1.0674890403057915	-0.025414266062661665	-0.14989584965072872	0.710587177679461	0.6852361297766465	0.7856559056217275	-0.30936914841298496	0.2874433229942769	0.4708776620740993	0.22000001831452223	-0.039108985366968746	0.24089144944448174	0.04133936649678921	-1.325615375454235	0.544777559358211	0.5377480404282144	-0.31945994001252426	0.4387478132737397	-0.07268779813607824	-1.514748946803596	0.07705393688679224	-0.7341705314704133	-1.248103641577524	-1.188732613766553	-0.6791070887528539	-1.4141127151552197
0.2187654869944507	-0.5725529575671202	0.2328404722746103	0.9919269286815101	1.4907424653608943	-0.4124795661743482	0.9903698861254526	0.8705450099105599	-0.3772687777580302	0.8420863274617897	0.03722635018869432	-0.9358052152469181	0.6877225067886592	0.6425533339972681	-1.0752166985498088	-0.6667556013371048	0.8812274567850732	-0.1119959996586384	0.22476601665904133	-1.1454776671320128	-0.44088973223221223	-0.14436791939178925	1.4808755107293903	0.11810332800587794	-1.0084909998234446	-0.05155476595934431	-0.15928435987451084	0.6889885279988308	0.6690915585269364	0.7096548927341996	-0.2684832878522932	0.23504308633922388	0.4677678788668963	0.1651774644677159	-0.07077067014539107	0.13182308367533346	0.04215800303787977	-1.4355833910073161	0.5346465256847804	0.6389990945498898	-0.33232648784067126	0.41264988516469725	-0.1073238516869118	-1.492600869784194	0.09443487871768094	-0.6634051228682827	-1.1880111843471757	-1.2163799475423174	-0.7413850785193825	-1.3883647406004256
0.20212619323618655	-0.6130991743474489	0.26766230620484566	0.8859130862799482	1.541612541106385	-0.39582398333917335	1.062624258540264	0.9201947911179023	-0.29138450455049336	0.7844336825600597	0.07003227018030352	-0.9578437851343875	0.8033583814007524	0.6940575993875262	-1.1032303946565614	-0.658048205800008	0.8963379903644718	-0.1503496536883905	0.2726129652956018	-1.2267898343545238	-0.5592158448269433	-0.15613346186709146	1.3904358249586362	0.13256404267012473	-0.9439148406515432	-0.06354719852918524	-0.1438342749367715	0.6323346440395057	0.6082324568491948	0.6539689035283441	-0.22727990736811982	0.1538910938011727	0.4905115796794515	0.08012064599468502	-0.10432774605590096	0.02739936425898723	0.03284351899700453	-1.5276993928057165	0.5038945431996803	0.7604648123245724	-0.34128319668639634	0.3911156726255528	-0.1331878995759755	-1.5117634933750141	0.10268775683861191	-0.6120229143575276	-1.0980781696419224	-1.233881647886727	-0.8350816358677708	-1.354017950588671
0.19270266746770232	-0.6321113139613355	0.2792848248301944	0.7781824615723433	1.5889300080612385	-0.3816139826771576	1.0949450692186606	0.9339358320746654	-0.21890572206376424	0.7293911659607055	0.07758815864824067	-0.9602983314609392	0.9178581495365921	0.745451841286173	-1.1360940859379418	-0.6631589680786568	0.8468521828418837	-0.1556891279584747	0.2619234334949491	-1.305986032209022	-0.6549967334591738	-0.15113077233385377	1.3636160216748192	0.15421528874318396	-0.8691050667609123	-0.06705957687866138	-0.12738270798992513	0.5348272699000016	0.5258654472055361	0.6386352041960697	-0.17175877763217734	0.09936980755009941	0.4650823659162091	-0.010462255069371606	-0.1414323761033533	-0.057602219340864715	0.0640458013966665	-1.5986124352535915	0.4535255819287958	0.8648170471401866	-0.34081554768759553	0.4133368331071464	-0.14027313511034825	-1.4811447034597898	0.07829211056601448	-0.5619316716775367	-1.0133373675838735	-1.2622356468327107	-0.9012911602681054	-1.3162300916059573
0.19821503399853252	-0.5959262423000842	0.2561109106063145	0.6577026640253103	1.6129655794257816	-0.3701821291867782	1.095762741778641	0.9289566732633323	-0.16538283447719945	0.693725364992684	0.10526865822252707	-0.9707991038703586	1.0465537208904407	0.8276986823354294	-1.1601802854830499	-0.6712485087328072	0.6709981338899593	-0.1581425041774262	0.3214561672409457	-1.3369474461270134	-0.7187327101821646	-0.08678370667576997	1.333843437368651	0.1896088210599743	-0.8145646107330059	-0.07438603876572934	-0.10640045791612762	0.39845237060798544	0.41063479302128203	0.5928473383075425	-0.1551617858308147	0.038878169879522195	0.43628771523669174	-0.10552549304706915	-0.16909954467297844	-0.14296913247516677	0.10073010767277242	-1.6467634423248303	0.3841843380700859	0.9833933172268908	-0.3370952460902482	0.41098583521881205	-0.13933449447787574	-1.4328125640068323	0.04547824706753882	-0.5180419179309934	-0.9342726120786597	-1.2519540093878518	-0.9522189724024639	-1.3121868286472258
[truncated: 198 more rows]
[truncated: 3 more columns]
