# Supplementary material for: Obesity dysregulates feeding-evoked response dynamics in hypothalamic satiety neurons
Source: Sci Rep. 2025 Oct 14;15:35837. doi: 10.1038/s41598-025-19800-2 (PMC12521569; doi:10.1038/s41598-025-19800-2)
Supplement: Supplementary file 8 — Supplementary Material 8. [file 41598_2025_19800_MOESM8_ESM.zip › Supp Fig 3/Supp Fig 3a/Supp Fig 3a/NCD_to_HFD_1st_MPK119_matrix_2.csv]

-1.3295474886040781	-2.1204092156724887	-1.8115252481717197	0.9897854868328878	-0.04093390721353478	-0.13160845518618125	-0.4553373712941136	-0.6019348976860218	-0.32680699302536725	-0.19027041931152017	-0.8870311380250454	0.3163402062047105	-0.09992216773321913	0.5089974289806241	0.7862023457276447	-0.5532332765321964	-0.04408672440495418	0.7621054847194566	0.5860525080341074	1.2536363699829258	0.3442538872914075	1.2160480034621408	0.18124083910408045	-0.10644359850907732	0.7237056447069952	-0.1797139504379197	-0.5067421119559763	-0.6124880998710296	-0.29354948279179865	-0.5805092647142381	0.06950181831921429	-0.4059679589878124	0.3319848930780034	-0.9396056677877521	-1.2666252266154914	-0.29641652146675995	0.34376124738214914	0.5359209095419721	-0.4393130102321677	0.34514302908843	-0.41753203969867353	-0.30436192654655947	0.25207096857554623	1.5692719048989345	-0.3623880064224931	-0.20325438039662197	-0.216223709529562	0.06784307415190706	0.6212753995650934	-2.817449136922149
-1.2813596732639496	-2.0014275155738255	-1.7220451627192317	1.2043965093990394	-0.05915311170136111	0.012020633292530739	-0.5498074653753242	-0.5960683645607117	-0.32137793638532247	-0.24932684962616738	-0.7537862081343247	0.20776815425256193	-0.058445114802764035	0.5511292598526543	0.7424311560867307	-0.50502757126348	0.05635746577025448	0.8699446368540591	0.5991639550325776	1.2228048337321749	0.28801191948270854	1.4000942357495634	0.3972667650053088	-0.12020582807147143	0.7595574754285577	-0.11767973837910924	-0.4990339291804459	-0.5962215551359753	-0.2328659008537552	-0.28774579950522783	0.11649747985274998	-0.30396915938206914	0.3494262941626492	-0.8302858496937163	-1.1405194524314344	-0.26897052522172904	0.3315001984784215	0.4903195885890587	-0.4403323043722692	0.33875852508994714	-0.4480072088311347	-0.2539913508601044	0.16094653212073	1.5312139333789396	-0.7367657076747735	-0.053213370049314763	-0.278702015871913	0.10153474718081101	0.7771758538207616	-2.675296433928584
-1.2534625852454644	-1.8213187892042342	-1.670710653720758	1.271594321695768	-0.1660489210181712	0.03963695277988103	-0.5673080607619574	-0.600995205221349	-0.32796920195301443	-0.2424416500510382	-0.7378988495031745	0.1593855731816867	-0.08668378135728178	0.5974278720847059	0.7492518184794609	-0.5015913515000744	0.16494886635548645	0.8569129377415107	0.607004468564326	1.1684505524997428	0.26740613307125577	1.5082822841977794	0.5167557001153393	-0.14395061266572676	0.6956302166918976	-0.07458911259451802	-0.5435848969861213	-0.5603990274103277	-0.1884337460969674	-0.18345102695504856	0.16681946981162957	-0.3071201719658954	0.3318297000992036	-0.820960723901981	-1.0567006887790635	-0.21089956530068474	0.3387786454053301	0.4857395986036089	-0.39188832795496625	0.3966666040078672	-0.5235038646153513	-0.283095001685848	0.08329064124232806	1.5445245564779606	-0.6561562164966728	0.05302945031461411	-0.3313071283410525	0.08247441640265214	0.8749176474564759	-2.5748459751044916
-1.2399192642162606	-1.649436213640464	-1.6195893278991886	1.3485379067548737	-0.2075286008195576	0.05678440810479052	-0.5984853401936666	-0.5777686460739136	-0.289120372740382	-0.26013663346909827	-0.6611059504395362	0.1382007365254	-0.1441394837308443	0.6050314278341945	0.6992294095027237	-0.5111168998568397	0.2349798959903358	0.8161298752917485	0.6323774245397582	1.1089145367253082	0.2274176484479172	1.5239031257051856	0.6039659480371058	-0.1950091428220919	0.6178369256933406	-0.05506063688365103	-0.5993335494088095	-0.501101600838419	-0.16231925631612124	-0.177328891701444	0.19512083244492404	-0.32447105157112793	0.3190892469912415	-0.8175625549532906	-1.0268421053490118	-0.14482399970068513	0.34172613773317334	0.4660697246393463	-0.31554643271582206	0.44147021265302455	-0.5552260772296927	-0.34319975139118164	-0.019812248687599954	1.548770570885526	-0.6626647578250222	0.13929176966927678	-0.3876361536293869	0.07839707362715488	0.9576552277419779	-2.562264425460692
-1.2551790742949247	-1.5208676849611813	-1.6045897595722263	1.4299709665069675	-0.2340655008657781	0.07184150339929991	-0.6250607588486359	-0.5665815177218492	-0.23980730025404812	-0.28818300272441666	-0.797701452193912	0.10219010006179652	-0.18456022950620907	0.5982804452336238	0.6745965682899444	-0.5104221601319999	0.2992648046148077	0.7596207392297204	0.6695546360139135	1.0380330678687333	0.19160997472263147	1.5373982662128676	0.7092809791894495	-0.2601328032872004	0.5537978397105354	-0.07570876442470054	-0.646988412575082	-0.41460326142333165	-0.1504330235482377	-0.1300158475089302	0.21459562090903228	-0.3528736870988244	0.28426585065891735	-0.8121674547552507	-1.036680443799975	-0.08259318647553951	0.34531237428623973	0.4619397059947182	-0.2729525574918155	0.42798696824061955	-0.5785021532806265	-0.39214511538722946	-0.0916847582181677	1.5330729589514287	-0.6455833646225904	0.21185954421620545	-0.4209257003411856	0.058945202783705755	0.9548877792053798	-2.4962864227668544
-1.26784356428888	-1.4365431721018238	-1.5785255106235552	1.4980734412944798	-0.26232310355807137	0.06217194748846363	-0.6531221548610591	-0.5472463807674699	-0.19568207035836027	-0.29830433497642755	-0.8088704274579301	0.0751973154031882	-0.2661751578893619	0.581082199687298	0.652155450131749	-0.48983482464020284	0.3331621667622238	0.7130332824147015	0.6502305154360005	1.0035410956600848	0.13744566545985504	1.4995652213592894	0.805077314616387	-0.3081228171870704	0.47196479919962964	-0.09901074183661747	-0.6899525524827026	-0.3460185334803226	-0.1414540716202248	-0.060190379390965665	0.23489575928064865	-0.4332419168957035	0.2701510916395109	-0.8071176381483648	-1.0722167858844998	-0.003681785320911938	0.30947054690960113	0.4666049018209181	-0.25980398666995524	0.4239784182061803	-0.6185471227390762	-0.45699825775941205	-0.16582077671353915	1.497166499693994	-0.6019597920418854	0.2760378732120157	-0.4380590425488992	0.02543685851961622	0.9398779478976591	-2.388405425449747
-1.2648676472880287	-1.4255356141064244	-1.5619263240206236	1.5360122535454968	-0.28603475929743005	0.06870877610267256	-0.6746213444882342	-0.5147814725371612	-0.15096825669904082	-0.34465543952559435	-0.6886758172262596	0.03511342058469013	-0.32366817095521544	0.5631153683414453	0.621169070608477	-0.456020438324834	0.3859717651909026	0.6626586232225355	0.6167180459529994	0.9593000415437681	0.09551448234998107	1.4388594045625898	0.8453257797954707	-0.34512562389016876	0.401551236889758	-0.1137280036707915	-0.7618864294087778	-0.2986378670674671	-0.0571857479665694	0.017838314796556207	0.26021935351734105	-0.4984552766465598	0.23587573490012081	-0.7914700891620642	-1.1112675078322078	0.03918462206955377	0.273747192941903	0.4782847414198602	-0.269646993529442	0.4131649879218828	-0.6394043507470978	-0.515396460700204	-0.23360967068698077	1.4826094442111324	-0.5237016585427943	0.3235837447099944	-0.450748155807528	-0.04222865608014248	0.9199494881213816	-2.2402143705421635
-1.3161857784578985	-1.4190583980246554	-1.5611877965863492	1.5155160606334246	-0.32850806477535843	0.06951659760783643	-0.6998083726721646	-0.476903183306807	-0.12164845659246842	-0.3895481076266786	-0.5742556949410217	0.0090364571561687	-0.3524738391182801	0.526643267618393	0.5862857572385448	-0.424591031996966	0.4481983473307392	0.6219114496395617	0.5790553438570339	0.8962164144228209	0.05773593409137108	1.3484523670034392	0.8414946450180651	-0.3284731379825625	0.31739921634762364	-0.139585810721046	-0.8662256778469799	-0.2588701052516514	0.030280213196392042	0.08353981189685818	0.25412344249720326	-0.5713272093727144	0.2023517526606076	-0.7620347637847901	-1.1245229893991466	0.0856550309455599	0.23266825354033657	0.47257476807232435	-0.30423712154232174	0.39915606156470407	-0.6311889077662025	-0.5691553713867542	-0.28754981407300295	1.4630546197892023	-0.445773556836923	0.3640608848086103	-0.4532367796518585	-0.09526040480555205	0.9026436011357063	-2.0810249030753853
-1.2809230972650176	-1.451696448955713	-1.5598206607685372	1.482781759038271	-0.39931567722757916	0.06729940135039497	-0.7319759546009614	-0.446213710381634	-0.08707045896868565	-0.41209724733094016	-0.6393951345807166	-0.0005459461682131002	-0.3716425815414045	0.4714932720449959	0.5449227141646452	-0.38728477121889127	0.5200769890842694	0.5813900669403546	0.5453638299673852	0.8279235836702922	0.011222451182500363	1.2413655526994194	0.8051224690090538	-0.29001315710581704	0.24102231275688835	-0.16191249183622114	-0.9648399142390439	-0.21447239755879088	0.08856426336481632	0.14473840680384967	0.23110492302619384	-0.6068393694305905	0.1656252847580598	-0.7366931877761207	-1.094527237895185	0.09541700154861327	0.1976794912434378	0.46764568060297457	-0.31744210409278223	0.3889188093894471	-0.6276582986974341	-0.5947566676710083	-0.33698458302340945	1.425041264882947	-0.3640348233894666	0.38802514898002105	-0.4530620827283028	-0.1357896341216987	0.8925985686625201	-1.924252426197142
-1.2430545661056107	-1.4653797109360416	-1.5399639901043805	1.4255342389119021	-0.45306702721052605	0.042137074080727775	-0.777336991442733	-0.42801539003945344	-0.02640485479570006	-0.41509938167016125	-0.6335808713573334	-0.0037888146461887485	-0.4042584371778507	0.39487495885184154	0.5014261507407063	-0.3378852656052768	0.5723722143758357	0.5509066814444886	0.520742479821344	0.7484630723048812	-0.014654998993692225	1.139917774224384	0.7544798990558255	-0.2525444811112664	0.16686462723893788	-0.16587728957170186	-1.0416236896291249	-0.18123089113261862	0.17237744609299752	0.21025089346890863	0.16887889847846882	-0.6373695026299856	0.15233927603325678	-0.7266197241664993	-1.0443407531583282	0.07976823837339725	0.1778309814522216	0.4477518772390539	-0.3243346897161396	0.3839618425920166	-0.6207046025790783	-0.6133526684860712	-0.3502930550359931	1.4088751785045823	-0.27583300704846314	0.3982561846023682	-0.4482756023072339	-0.15803935074157122	0.8785870981833869	-1.779442663581241
-1.1962682898666612	-1.4127633878572985	-1.4807218064639496	1.4024011531739702	-0.5387871804135641	0.03284982701035759	-0.8412936468555718	-0.40802205500534655	0.057284770408367526	-0.44065624981011153	-0.6982165818971577	-0.053728787896018634	-0.4784480541379198	0.2868373721864198	0.4211425253767211	-0.24013171733706357	0.6804096531101783	0.5058903489011022	0.4106727651505403	0.6123466288713402	-0.04940311200255666	0.983262054242838	0.7376763466780147	-0.2421668381493845	0.03444321925696083	-0.17364653765166355	-1.1750720479502266	-0.10518164432294	0.3163192481433597	0.31953200686116884	0.09884104596808341	-0.695225981658785	0.11273601227830865	-0.7034545457558605	-0.9765461823324033	0.09371216933136187	0.13273492146132984	0.4286832325874566	-0.3290350918364907	0.409320451567566	-0.6108822901404615	-0.6607436203628076	-0.40107029213322665	1.3769980952079983	-0.14897492874611631	0.46191385853203426	-0.5009184022025791	-0.2054806811315502	0.8705887622995135	-1.5082066110427634
-1.139788606692072	-1.3603695330078953	-1.4256438008790424	1.3248241053256629	-0.6043040818382941	-0.009124713409908017	-0.8532262871727341	-0.400909051516156	0.11505890026152363	-0.44748258574871824	-0.707669727198021	-0.09274134874140297	-0.5506133587595639	0.16204890261982743	0.35615844297990884	-0.1311155741428228	0.7407573023918783	0.45326918925276594	0.3234759763572352	0.46404176208520365	-0.08019432788346856	0.7726371712230172	0.6932363905820087	-0.2531581843625655	-0.11629881602648276	-0.19208113481734457	-1.2908626290468317	-0.055589393569448496	0.44418026107735076	0.33742496512742975	0.005279084064534534	-0.7946679927849081	0.08275807148325555	-0.7180834250141661	-0.9390507617596148	0.12052815434156945	0.08653277880359539	0.42144249657494337	-0.338463077254262	0.4070590342875754	-0.5987896394805684	-0.7282869072176161	-0.4364797210734862	1.327952538944364	0.06231945096958145	0.49811736811417023	-0.5266197832030037	-0.26537057960051724	0.8044605667170888	-1.2574801989196653
-1.0812303958347622	-1.3254169286547461	-1.3517698609528668	1.2372629275460647	-0.6211390548427147	-0.05481282504080646	-0.8744015106415997	-0.41304245155799435	0.1881413267806617	-0.448987197726173	-0.7044750125222426	-0.13858665636900738	-0.5979208292054008	0.01536882466076539	0.28580944772962374	0.003858033523637161	0.7690653700418322	0.42803128249871925	0.2694141201624567	0.2972641195197447	-0.11734388889692297	0.539645565181572	0.6260952582492394	-0.2696228153663022	-0.27570367808405405	-0.23395762151350014	-1.3969128970010096	-0.0060754495110931055	0.5672332560547981	0.35647130223663764	-0.0858636933408227	-0.9025222790346851	0.047089051506775004	-0.7109291772206641	-0.9100348827015841	0.14647012981723434	0.03964234076092345	0.40136405708338063	-0.38554670047633194	0.37686462257655595	-0.5627728286245609	-0.7834427853253194	-0.4620034899521813	1.2555308515220236	0.22939259649315608	0.5031160639326135	-0.526289030448424	-0.29971464803757997	0.7104148913281033	-1.0150640003155664
-1.0423753685563588	-1.2879450009463174	-1.2370079561849836	1.0934395056201587	-0.6227926951208244	-0.11446362509364708	-0.8592949977577332	-0.4495110618460769	0.2598190771422006	-0.4406207675483751	-0.6983462393397406	-0.19451462514160492	-0.6218450669474308	-0.12169570928413913	0.23962432569902986	0.158970808409652	0.7833464785435591	0.3952042351642793	0.24613108930657993	0.13211231627773512	-0.1486519192194023	0.32664272568092734	0.5239918143362126	-0.26388087078333217	-0.42900104007721296	-0.26388453089557706	-1.4759276907134566	0.02128151966253473	0.6780936475575446	0.3819972358948116	-0.1691001367376308	-1.0132467141315349	0.0027736964104360467	-0.6692932664787482	-0.8904315101954314	0.1543396468542088	0.004620130794967371	0.3860310195772031	-0.45943873033937954	0.3551142700098951	-0.503991551240778	-0.8260660263671937	-0.4696528908994576	1.197472739282962	0.42043606816633294	0.48337923249905285	-0.5100050990018972	-0.34640302467280015	0.5759758170012178	-0.7213214224039557
-1.0124903808267465	-1.234380601053004	-1.0969056777891162	0.9492309303565927	-0.6189746882596526	-0.1920248405056014	-0.818459274593447	-0.48022412468044673	0.30445931783106583	-0.42695476418553835	-0.5907131253054276	-0.24516572947848053	-0.6561783659938524	-0.23800967299354409	0.18032505661077042	0.3489247213192483	0.8046521852277235	0.3767332098943325	0.26905701442008634	0.0118348950566388	-0.17896486625381286	0.14040788684284483	0.3742654154737314	-0.24821168347870418	-0.5787001087558205	-0.2633955926042825	-1.5239043201883697	0.002008761802011777	0.7922297713660944	0.38863455946503556	-0.2757575566889263	-1.1466186894890273	-0.0047882722926332055	-0.6155775793216562	-0.8798690131680365	0.13660268607763315	-0.03522633121676282	0.38264313676370404	-0.5403167110117815	0.3405432389755828	-0.43396440167551137	-0.8331880778467721	-0.4824964463654376	1.1769580202854313	0.5986654384298408	0.42749346451376047	-0.4853452130639636	-0.39359573534695136	0.45616590402582907	-0.4635892470774376
-1.0021907366503133	-1.16929105345995	-0.9626321116940387	0.7834179399665844	-0.6210071595738087	-0.26999739232742737	-0.7681831960156813	-0.5065541835342474	0.3405589938091375	-0.40879646036711453	-0.6094714275847577	-0.2801719499003491	-0.6637439379824015	-0.33518154531255034	0.11398519356691342	0.5472770551614936	0.8334204201627387	0.3588360262136132	0.2625558450822316	-0.07928984601821541	-0.18756584227452722	0.02767501788578434	0.23042644822703182	-0.2412581359103366	-0.6912145501065066	-0.26269665305450585	-1.6071210207556035	-0.04368462724944468	0.8957122319471365	0.35344491501625525	-0.37661018602828994	-1.2250951511416568	-0.008568111777930962	-0.5580530508833513	-0.8662877078419609	0.08743207246865495	-0.04586776725297123	0.3502272436217607	-0.6042157752765446	0.31868411944210395	-0.32786594223712295	-0.7988567287791732	-0.4886152509351144	1.1758574771465178	0.7507016518052938	0.32368755133385285	-0.488587775389185	-0.42546409430605614	0.34214710965404477	-0.27259477593129644
-1.0100810492163796	-1.0654172742893497	-0.7861165264908305	0.6211817999526782	-0.6040049765428848	-0.3640638187153621	-0.7181228694852758	-0.5527023151325563	0.3693208799227015	-0.3562964751921192	-0.7216289827874619	-0.2992547223189726	-0.6670571274578657	-0.4516351163518017	0.03282842218233763	0.7554030868703986	0.8406687533645678	0.3304688004153306	0.40118666619048116	-0.13352746271941016	-0.2075491417874255	-0.013865855346652124	0.091842067528571	-0.2244221222523802	-0.7863474086784331	-0.26327129528145476	-1.6849340010245542	-0.10024139907156457	0.9352960762701577	0.3027436706052706	-0.3989885071028509	-1.2682094756242646	0.022729732581080027	-0.4983910089286551	-0.8609409296411326	0.028672897551708255	-0.05937141265030367	0.3159064718036735	-0.6620148009531497	0.28772880677827006	-0.23691571168482212	-0.775287912262787	-0.4796173700241503	1.1384360359825425	0.7959943708568927	0.21593442110979594	-0.47679031928079574	-0.4144788660929331	0.2386374514920071	-0.1439614875220919
-0.9904505099906832	-0.9408242011315717	-0.5715776467038791	0.4843789172374299	-0.5497984288468979	-0.44904079054073726	-0.6698213326926521	-0.610447726042492	0.3845456312184853	-0.30413287416437335	-0.8555681388642874	-0.3323972810480703	-0.6747240601604727	-0.5537165726291831	-0.07463940237517314	0.9487892744001585	0.8245698262230542	0.30415337202902704	0.5408216001241413	-0.1193289060419865	-0.20468690741635792	-0.004284242258462434	-0.03058218498943367	-0.22651872220102431	-0.8324515660088105	-0.25665186397797235	-1.6549842771889256	-0.17872118065270057	0.9631192033090379	0.26147887153027616	-0.3540103548010868	-1.289748938807777	0.03496379863165912	-0.48978974426305283	-0.8863464561400413	-0.055270142498727214	-0.05970880336644776	0.26534933973135605	-0.7081107766912782	0.2488091791613543	-0.18694987739847427	-0.760455859394182	-0.4782844927307557	1.102127035721145	0.857235484369604	0.09853972386416729	-0.45510424480822886	-0.4010083661050892	0.14555756700073813	-0.06901932373632919
-1.0390176377027833	-0.7561156233522346	-0.37373513120992785	0.39624747366331087	-0.4492064821186121	-0.54975948076075	-0.6271582765165706	-0.6535258740916251	0.36134508191444753	-0.2779462676635214	-0.8305602718463773	-0.39315754408955217	-0.6904447130757733	-0.6366045872088268	-0.18335674697445178	1.119496411491442	0.7904546650378099	0.2723719028586562	0.6772702547771683	-0.08956340057444798	-0.17731814048065803	0.03229914582914598	-0.10187191546717297	-0.23158374946389176	-0.8708907967116619	-0.23064577657143226	-1.5787392786466257	-0.25862209744359854	0.9882384324126205	0.19463112261036908	-0.29476914056509324	-1.3114410200961781	0.03043120959550144	-0.4751202351071978	-0.9567635472584037	-0.12114224909984558	-0.051241739406515684	0.19573940706873763	-0.7640960412522979	0.18865894134394834	-0.13465352889278698	-0.7664598678278678	-0.4704227931549016	1.0453895752487794	0.9152657910024166	-0.028959192347208673	-0.4542298357340953	-0.3732619739730408	0.06332666959177198	-0.05296902798711519
-1.1086641690532968	-0.6050669387821506	-0.19899966163288574	0.3797605222636128	-0.3706051954679471	-0.6419913197582667	-0.5886107661476635	-0.6859002084870744	0.28410488080511287	-0.2801115060285688	-0.8792499835685905	-0.4616023258936293	-0.7097664696420521	-0.6895013844347712	-0.3026996104977984	1.2565956623364587	0.7316082663791194	0.23340971316543363	0.7925724514550542	-0.04771224354181687	-0.16857665939641486	0.09309440551370514	-0.13640138651769546	-0.21699446916798731	-0.8961170100833511	-0.2157702881870204	-1.5211946156903975	-0.33317520412153057	0.9383289590171012	0.1261861211694486	-0.18830710148305707	-1.301615141537128	0.010325969114135853	-0.42528724253467687	-1.039000638993479	-0.15568306778024082	-0.04064680052942295	0.13791724475658548	-0.8322258557279065	0.12812766828149647	-0.07924846561921914	-0.7867374939934253	-0.502077030238771	0.9980453991890869	0.8703230475891306	-0.15137988162724958	-0.4649094341522992	-0.3372778174105972	0.0009724614139437815	-0.08008839491185571
-1.172207628227952	-0.4228378573713617	-0.06992520685614231	0.3828925056062935	-0.2903195018942957	-0.7492981431337635	-0.5915785365454068	-0.6998653888033403	0.1852389606199763	-0.3036132743847002	-0.8255471249512135	-0.4988540446365355	-0.6991971796424324	-0.7030837089907127	-0.38155600909253223	1.374760592707895	0.6772118096137268	0.1844135667373162	0.9882553029590863	0.09287231337357112	-0.16838937918591487	0.20933689759106447	-0.13303244106482623	-0.19095290674054435	-0.8932744285982969	-0.18290123189586888	-1.3920132871200352	-0.4084638255327226	0.8482947464803943	0.10758205915363235	-0.09140582979992126	-1.2711208255566873	-0.005169133926054057	-0.36053736398215863	-1.1402464490908093	-0.17091408976922667	0.001327765449513052	0.0693614703055627	-0.8926503889581466	0.02615259272105181	-0.04118453543286498	-0.8182926952671759	-0.5726023788707448	0.9395423105889946	0.7818825394383144	-0.26308545238514847	-0.40968010668547494	-0.28288377189064334	-0.024735667710763094	-0.16016725202511042
-1.2800485255078073	-0.24234524396416496	0.0077109897760342825	0.3586159025945326	-0.21561755306169345	-0.8613099079720661	-0.6321444752707693	-0.7052786787669875	0.09927940770762342	-0.33643076288793267	-0.847177493831401	-0.5466085354054763	-0.688619598377859	-0.7016508095942234	-0.44398670882217345	1.468101892774739	0.6564857697006155	0.10591032607378566	1.1301881003375638	0.26305954589670133	-0.16402185530667177	0.35474117874576905	-0.13040827142465922	-0.15048273310873853	-0.8875564900222003	-0.14571264401548478	-1.2975998886463345	-0.4631739440411911	0.7326006980997063	0.13315142102880806	0.00025600073642596257	-1.2109408374329265	-0.04829321754053556	-0.2750986146290217	-1.2535586070015587	-0.216124877846895	0.04053242923542143	-0.006243221389210069	-0.9511514656082003	-0.04628580953700405	-0.0036567393273702715	-0.8473575142948222	-0.6521598831320313	0.9089647605286034	0.6571330990307434	-0.3465262229427928	-0.3581989305236499	-0.20891508797525615	-0.019574969275648134	-0.2515667004386669
-1.4108464581613205	-0.0764263690506272	0.03244535469313912	0.30587019799160897	-0.12160966833701181	-0.9770875386499144	-0.6713803913410962	-0.6848099861077892	-0.03679762036378813	-0.3895681161356021	-0.8484443364643612	-0.5691133430869219	-0.7001535770548317	-0.6495041736243774	-0.4922271406594965	1.5093388970215498	0.628864988773174	0.003348465903500908	1.2461860602330566	0.47513702497365407	-0.16347092202211103	0.4972782966602803	-0.11908238696971792	-0.09941630119377284	-0.8411516165068822	-0.1082302140700003	-1.216230310218859	-0.5069428505637081	0.5911012193708289	0.16704274829078294	0.08744348587154863	-1.12794357218282	-0.06669249004351216	-0.19660017126510287	-1.3578514364832164	-0.2629550140152809	0.07183440837204184	-0.05169053806632197	-0.9913966929821498	-0.10348722284413026	0.031984709548264524	-0.8797483159219279	-0.729669089299765	0.8833316236028498	0.5507349571531504	-0.3826484179634135	-0.29984169864721666	-0.1697479204356073	-0.01059974880581387	-0.3429019087070083
-1.5050851143991077	0.04144092042943524	0.01901765699054836	0.28161598761575846	-0.03393944492087873	-1.0734747754668075	-0.7411080836917889	-0.663755983538044	-0.1877877755001444	-0.46254548883816476	-0.8733712033482274	-0.5748590105004097	-0.696870857978072	-0.578241507161453	-0.5311069409844817	1.529541975561618	0.6116850921318795	-0.0881438445537236	1.3217593865455468	0.658244120863456	-0.1473349994746923	0.6235088158031937	-0.08821279695550614	-0.06543873921197706	-0.7750308113208895	-0.07184011006217127	-1.1117341113726507	-0.5347195245240715	0.4250085415436805	0.2092112805686594	0.17923347568924	-1.0343280328518922	-0.06888603772557111	-0.14260663486070635	-1.4556239510280684	-0.29086994449258524	0.1022014052253631	-0.08652338994551297	-1.0040491426054061	-0.18651485419928976	0.046287068272894326	-0.9067242317972217	-0.8210467673246956	0.839541309549573	0.43629939589369443	-0.39764970826321444	-0.240708531294154	-0.11294139998080273	0.005633303857596521	-0.45523093422485783
-1.596343932395945	0.1269546035798103	-0.01697306391132176	0.266683980853685	0.05372542777440632	-1.142932573596321	-0.8226757595146423	-0.6357756070162638	-0.31528274466023	-0.5465584602401437	-0.890499622155365	-0.5685720681512406	-0.6808338933047912	-0.5228518394803647	-0.5486111143821952	1.4951624192973	0.5741332701919213	-0.16734824577001986	1.3265717488006639	0.7979446333095214	-0.12951622337398647	0.7013652641283674	-0.014556874118841656	-0.034906343979963214	-0.7100990582978512	-0.04300552661775002	-1.0302615203643037	-0.5500053256505308	0.25452123735780996	0.23732692140018666	0.28755292829268375	-0.9153192781147647	-0.10427202132678123	-0.08595245384756396	-1.530894237415716	-0.3083634788404563	0.12326759595530065	-0.12971683608965587	-0.9819426912948979	-0.2398167729246564	0.04494707368960267	-0.9519217083136423	-0.9054605387693229	0.7651431061385623	0.3200284273897176	-0.3644517359479543	-0.1907281657016969	-0.0342085330493345	0.022190633561989883	-0.5699449226487184
-1.6562932707858955	0.19459811231408433	-0.05736957046920689	0.19447340284344655	0.16278917082151068	-1.192699778792445	-0.8991323014246388	-0.6059465026873352	-0.4284700122047408	-0.6367110935212258	-0.8481725029295667	-0.5647650256119922	-0.646087481982056	-0.4984247516608864	-0.5622891366091001	1.4221449191537165	0.5183017679264655	-0.2445007055435208	1.3825327223235022	0.913367006563179	-0.11655148136820737	0.7279973001420792	0.05449785662597097	0.014727235708793484	-0.6727266735699127	-0.02683809132754384	-0.9229295154125049	-0.5587007111695759	0.09362231361924894	0.27739144981510316	0.40591840969725534	-0.8280991917647489	-0.16590500474680456	-0.044608083781970384	-1.5759497846726338	-0.32143854710301284	0.13123281126684738	-0.1433818108225348	-0.9884461762112713	-0.29667583927987995	0.008160237137621023	-0.9880231618958574	-0.9844704148814711	0.7143039620025903	0.20395625614396348	-0.33432364235317447	-0.11293584725860598	0.03435683627280689	0.029094321092387725	-0.6475845215793813
-1.7140897807540116	0.24953827125867445	-0.13537917875404865	0.1374103980369801	0.2727202657180943	-1.250556225016183	-0.9724268866562955	-0.5627724564042706	-0.554103033547676	-0.7388690372560052	-0.8583764765966417	-0.5704404858162493	-0.6035785811281233	-0.4670537156743674	-0.5491468970272938	1.3078809464195424	0.4476610130424927	-0.3333406243449318	1.301821553614325	0.9725024626083216	-0.08990815345081712	0.6887389484925543	0.1356863355306585	0.06067859588975542	-0.6487089436132993	-0.030623703367327948	-0.7756144204508623	-0.5778345223942172	-0.06928768102132718	0.32339152312795844	0.4677186739074499	-0.7686277462496165	-0.24175366502490753	-0.03367673681471615	-1.5912992808785844	-0.3265972049053675	0.16145275799133993	-0.16002779287481786	-1.0022899379952244	-0.33255761720894395	-0.003986685460148064	-0.9768638413405952	-1.0509654147297147	0.7013562206953188	0.16841315565057094	-0.29237703022315464	-0.04722455241301329	0.0658701564069514	0.011079878105157037	-0.6929505605200281
-1.744584318496225	0.2831075629881089	-0.21428466802151136	0.19479705107447304	0.3929769141713255	-1.303231137591061	-1.0208308254486504	-0.5057814173776319	-0.665606583398126	-0.8264462326143913	-0.8939877158561378	-0.5805168056649249	-0.5764622063789517	-0.451568451599676	-0.5036423227211545	1.1747773366495857	0.35710239002103744	-0.43997077325054124	1.2238301865739762	0.9678277700674649	-0.07999657756528847	0.6171506794609065	0.18752465511161368	0.07234685942303884	-0.6524676032857208	-0.007143752772261749	-0.6677860014240037	-0.5860686623797168	-0.2542557903972273	0.36298047260208965	0.4819467263929612	-0.7022794914113466	-0.2927425217414218	0.02042662728149362	-1.5873097446722333	-0.33083991596541507	0.19337179794893275	-0.1388254813019545	-1.009973862601467	-0.34500734152912327	0.03769870441343437	-0.9408794695388852	-1.0984284819796837	0.704883907621674	0.09932879682216797	-0.242308886572023	0.017919151558076885	0.09441793069994309	-0.027479222149604417	-0.7113369263428376
-1.753232072673447	0.2867386169958769	-0.2503424705630473	0.2259586432075132	0.5079280553676093	-1.3204566373241529	-1.047774466818049	-0.4502861014522039	-0.7566044791025642	-0.8930351574061373	-0.8987174047561378	-0.5900622684218693	-0.5292473908189713	-0.46564317347370193	-0.45896074801458575	1.0361891887452015	0.24593334244166898	-0.5176655589593883	1.1371048827792694	0.9644422551129113	-0.09319471788792143	0.5851567473812873	0.1880537067382832	0.05098840592610996	-0.6467477918178537	0.0030459660867055275	-0.5675550680900809	-0.6123794732055204	-0.4545948652678732	0.41047362400131043	0.48263715063182583	-0.6357408991646983	-0.3294415269884313	0.050751343836877696	-1.5569972663471385	-0.3233409713461398	0.21832199029031224	-0.11037757487111369	-0.9853983896567369	-0.3495218022021967	0.07549172906888406	-0.8892335038394152	-1.1493653175124374	0.7698962627223025	0.03040162652352225	-0.17252231807005616	0.0953957618239846	0.13145023837204256	-0.08889772039207053	-0.6849328962422196
-1.7173142908556098	0.3032003605730668	-0.27478209495738226	0.21485786716548563	0.6568287177370482	-1.3141500040859277	-1.060086301716622	-0.396845157176083	-0.8167554747378587	-0.9424272861425868	-0.9797475388496922	-0.5890854823140896	-0.46885941350068866	-0.5063042102053779	-0.39329206852047005	0.8916738576346859	0.14423339688097261	-0.5797967454224352	1.0420778587744757	0.9935217524270954	-0.11496956863408048	0.5506197000857715	0.16406498761357585	0.01038653631763072	-0.654510928207608	0.024557121613341396	-0.4491678299226147	-0.6510519985662382	-0.6230394099971919	0.4291520202045101	0.44055567552180347	-0.5899061424550232	-0.37238101720473055	0.045486809507525434	-1.533244420771128	-0.326656298243581	0.20870921800576894	-0.07844587624239224	-0.9479075862762374	-0.3597495928208779	0.09500623754275836	-0.8170511201924363	-1.186701484397778	0.8037662214325945	0.06598702922418778	-0.09103150108830868	0.17926226000645268	0.1435884944980246	-0.15602520127710273	-0.6285303338327566
-1.6662658970596058	0.28909204630990565	-0.2673491081893309	0.20211197880523352	0.7893216621617883	-1.279208236178863	-1.0500931406691087	-0.35569985456601644	-0.8706400106391541	-0.9738549303516015	-1.0142626160865493	-0.6185428419831845	-0.42539266426298966	-0.5719314384596028	-0.3424368300915711	0.7316706831864239	0.025406705942471908	-0.6283027877815031	0.9305111726444558	0.9080565268432134	-0.1434742595320527	0.5290674762378247	0.11951679839392168	-0.013950880171655583	-0.6921295982034001	0.03692962921858367	-0.3996943802855376	-0.7042181859849348	-0.7737229808330431	0.42295430741988616	0.41597289648250746	-0.5539404964291668	-0.4162410717193312	0.02499177717646598	-1.4913765040577038	-0.32539646639760644	0.17945173956996407	-0.054851956430355696	-0.9205885618088857	-0.36760440633773167	0.10081628692559161	-0.7231714693585158	-1.1817789698110617	0.864101565636932	0.09676708610632656	-0.02724224496591741	0.24430097106316673	0.15001744253435711	-0.24894124052661182	-0.544151948420519
-1.5677861830283983	0.256249087480867	-0.2256433726810195	0.24239185228102605	0.9147957985140153	-1.2159189090580003	-1.0244924047869701	-0.293306892823287	-0.8968156105759494	-0.9905983677027914	-1.0518626730932965	-0.6122538613601991	-0.3822281316328499	-0.6427764706297223	-0.3251110821850218	0.5583550173838158	-0.08553088378434842	-0.6720931186074677	0.8187262698689135	0.7892303364552128	-0.18951978416885804	0.5085186708651157	0.04553614447429268	-0.027404941148633517	-0.7005152369954573	0.03856705347990349	-0.31258183271370665	-0.7407038536400224	-0.8684982620528906	0.39029042675746245	0.44362590939898083	-0.502226170750922	-0.42324610116028394	0.006139081485413792	-1.440472154556174	-0.3054370242331934	0.15997927905247064	-0.0554081886089393	-0.9128417321928541	-0.3728044731536867	0.09623541745791797	-0.6162353431085928	-1.1345297358785515	0.9147476685574567	0.17176635684566197	0.02640441098341803	0.31375679283829516	0.13520359408195962	-0.3449635124844829	-0.42619421278249786
-1.4328300118766548	0.2284330052409517	-0.1669455167522829	0.33707149973233036	0.9809226821154298	-1.1329331384858832	-0.9900829733841642	-0.23196922500825995	-0.8939951188780586	-0.9910225878813202	-1.1098562116874535	-0.6206805382668232	-0.3034938650700812	-0.7384420678917317	-0.34192736836999177	0.4063028846246093	-0.18080786257972603	-0.6781734180243053	0.6906420595342275	0.643910770055673	-0.22405100287033278	0.4992468253967912	-0.04151315966154684	-0.030702608404541216	-0.721221460189915	0.06591592459879034	-0.19914603633212974	-0.8093998343877065	-0.9694095997421442	0.29532357340589954	0.4800088543230854	-0.450390563004534	-0.4436531383039096	-0.027588812217837804	-1.4231278902470477	-0.30063769205191027	0.13409273012752237	-0.0771175101432914	-0.8738914937549946	-0.3752744212693499	0.07677790587277544	-0.5024039228822332	-1.0811041465433167	0.9712049366955362	0.2130838242116153	0.05957322478426521	0.34487137234966514	0.13485996832087735	-0.4234620238197685	-0.2944772073433667
-1.3207123261931686	0.2191092841441235	-0.13235356173513863	0.42558660380171576	1.0209219958155051	-1.0615534452378166	-0.9532784205544627	-0.1697422250798558	-0.8649731281786105	-0.9699157839995036	-1.2051381130318621	-0.6380160570750781	-0.2456104716126616	-0.8510932751758453	-0.37131113627799645	0.2529062470486765	-0.27287107521382004	-0.6923047520152432	0.5595631683504235	0.5518044678053193	-0.2771915026195842	0.4660433253300063	-0.10752385362376593	-0.02736806627516488	-0.7484130393635338	0.06660421769693288	-0.11889893982035364	-0.8979293730778484	-1.0536032083688363	0.17573372030670717	0.4878897196038882	-0.40353303287331255	-0.459192423767505	-0.06872023506518128	-1.4249582787960642	-0.31774254473327473	0.1001039939641746	-0.09716341649565874	-0.8440916044262694	-0.3660158589396696	0.04744267451494988	-0.3767226517417026	-1.0140725171495846	0.9888365301132056	0.24993528805563595	0.08775723501061217	0.39513576132751604	0.11050325616058146	-0.49497364496282514	-0.19207356935065326
-1.185678541530504	0.2242128605355716	-0.1295475026386106	0.5091147185695952	1.053392845282284	-0.9995080282229557	-0.9236413706428218	-0.14200159414290392	-0.8394636633268618	-0.9318768714799572	-1.304164431899137	-0.6668988500028241	-0.1906596985693354	-0.9716833961468032	-0.40955442580826135	0.10209920149650839	-0.37070369850024243	-0.7448369248618664	0.4390556613274768	0.45626941914320074	-0.32234666631621367	0.44561975055492226	-0.18586491026874785	-0.01871564060770752	-0.7566280108929814	0.05878945603623544	-0.012032563574619081	-0.967979725415493	-1.1419454249399374	0.05120503985438224	0.47125042077574325	-0.3389140630257984	-0.46104025568313267	-0.13470701889981623	-1.4420448670473192	-0.34370987315726975	0.08073277356652889	-0.12010857481114026	-0.8567774480670682	-0.3588407243507745	0.005470710643042842	-0.2533119657484816	-0.9585679359431714	1.038371381907519	0.2915925600373884	0.12239289277016963	0.45541163271828256	0.07534515865395325	-0.5602130654447666	-0.06355693002170239
-1.0407671834823522	0.2422395387641733	-0.11569485980339134	0.6503662716190612	1.0682999535651292	-0.9574290785607967	-0.9081005930573294	-0.12347711417032878	-0.8405937537010761	-0.8986474503259447	-1.3623605490699642	-0.6998550199151583	-0.16996553037160955	-1.0825987570004512	-0.4527123885483378	-0.04829833818718463	-0.4395916360139708	-0.8200145937984834	0.2923289499610159	0.3364144753961701	-0.37050488378701535	0.4330566043356103	-0.2928720472306968	-0.042592121178636144	-0.7325533918488315	0.06348187959395118	0.10358988204516187	-1.0032215580655226	-1.2155176062414186	-0.07157372324047526	0.4156922924482558	-0.26727901258072345	-0.4188857465640721	-0.20223376049719582	-1.4782150329983321	-0.37102738904760424	0.0629490990301148	-0.15429815780169248	-0.8781092358310996	-0.3458757954690614	-0.030859923719846617	-0.13485550049823297	-0.9037225036112695	1.0315271933598433	0.3325748459795942	0.20774421686717445	0.5103611082507183	0.027964286656408665	-0.612912351407648	0.05983997879916584
-0.8856218451275252	0.26991838914866456	-0.10426966274251837	0.7696449760392379	1.0581683636392252	-0.898027195541107	-0.8992350337534013	-0.10725088497645538	-0.833524979928607	-0.8656582174209182	-1.3503832393833177	-0.7358484442887568	-0.15462897030528558	-1.1855477380943973	-0.4845690578381371	-0.1868415114586151	-0.4642574565477375	-0.8863355083657801	0.13201772531744632	0.23109203191819616	-0.4334735767132337	0.41758437191497755	-0.4002521175457378	-0.07553191886424362	-0.6982680478043239	0.07522677887536507	0.2095726589980793	-1.0113248685725633	-1.26768532126434	-0.1748859878874029	0.31122800336852513	-0.21036696688160714	-0.37636210712871504	-0.25312207233575423	-1.536056643954447	-0.39275410327193994	0.032971716303175795	-0.18586502051229248	-0.8976226028491912	-0.3189868235750114	-0.08288150634758407	-0.03130477731734145	-0.8499175903408774	0.983506034547673	0.3579330543831138	0.29196104875053197	0.5470678711544232	-0.039929562664048804	-0.6482372148589228	0.1865786105586276
-0.7299876386707826	0.2854514830787534	-0.1629774672195104	0.7726426035664555	1.00348934729235	-0.8630383984712069	-0.8865607099327388	-0.1178596271051208	-0.845645185267826	-0.8327996831193486	-1.33859264312041	-0.7502529253490666	-0.128074743319969	-1.254904938722314	-0.4935404433853538	-0.30166293293282304	-0.46145792952844805	-0.9376820665915233	-0.02958804058555	0.14930665761730672	-0.5094980401321998	0.418616297370504	-0.498473071556918	-0.09956380068764711	-0.7305274379981181	0.05558380944921735	0.3101481634947526	-1.0249762561779812	-1.294016781617841	-0.3172633990966497	0.18344552593525928	-0.14264427865387264	-0.3231833248325013	-0.307830017772062	-1.6069108958330598	-0.4081892832132694	0.009269846706524334	-0.2243238386327317	-0.9187779071135367	-0.3177719082510281	-0.1671703674538826	0.05902195945273474	-0.79604642966711	0.9326362536702663	0.3685201641814836	0.3735828012072333	0.5667432219015838	-0.10685515232199545	-0.6821583000669957	0.3162341820479381
-0.5962024140397528	0.3038153869272761	-0.27318407386331006	0.7699196590397397	0.9299356631537533	-0.8302689728512878	-0.8828301154217897	-0.1355098624019847	-0.8634467542650895	-0.8000787617449798	-1.3560213530355159	-0.7139003118340495	-0.12130077985286611	-1.2917952492401121	-0.5125664217169257	-0.3848967760147704	-0.44615150135409876	-0.9902573075043399	-0.17995591279082246	0.0469076443566268	-0.5764434453969315	0.3817554388083088	-0.5853144716908126	-0.12498902594425756	-0.7852479509755618	0.027473983199785217	0.3960754684399755	-1.051586924348574	-1.2933219380401784	-0.45573093862184716	0.03328572113286769	-0.12310829078263652	-0.24298468168305026	-0.3669228179329663	-1.7148816067717643	-0.4334875797368534	-0.01659677486451724	-0.2427904089550612	-1.0115901718807696	-0.29684229016430413	-0.25345866125055283	0.16221948267140113	-0.7401159722961406	0.8367929261432051	0.33276578381132904	0.45803145653788746	0.5984335072413247	-0.20715531690975028	-0.7087170164038067	0.44619765009123835
-0.481934029573451	0.32420951514203505	-0.35591932784279345	0.7637542199523842	0.8360947209195329	-0.8051506744788842	-0.8646188635668064	-0.16228903087288235	-0.9042359989631258	-0.7849044771696454	-1.2781423418913542	-0.648182966871148	-0.11124140264789362	-1.31701201008944	-0.5194389666992849	-0.48500983555290056	-0.4136556365680848	-1.0543604327088971	-0.30092462649210744	-0.07112510641249428	-0.6443228315357737	0.33281259816372066	-0.6520203882635617	-0.17153301802025073	-0.7941690027025818	-0.0239962872251204	0.5008655787561463	-1.0749280492573108	-1.2585800472348325	-0.5854369019746454	-0.10353367148801274	-0.13174107875746066	-0.16913928290506366	-0.40767693292962914	-1.848371132821028	-0.4284452023742089	-0.010595205587934977	-0.24807218522887187	-1.0982286205792273	-0.2757843504474806	-0.3323205556484824	0.27863532390082474	-0.6974812920481693	0.7035454092094817	0.2534405922692274	0.52077611421686	0.6231024586768803	-0.28065390597784023	-0.7621544593152411	0.5822646446534783
-0.39335713698143593	0.33391999570346653	-0.436714046423979	0.7238356143359479	0.7602081224911583	-0.778395581223873	-0.8282565316494009	-0.1728399033776237	-0.9453929268354047	-0.7543576831847382	-1.2392037305085326	-0.5745482869808473	-0.10929585732652809	-1.3132771397556566	-0.5516704560634305	-0.5794842596615875	-0.36333320143498204	-1.0779342558960918	-0.3948468628422762	-0.18415626234036017	-0.7247573421245852	0.2523891189032106	-0.7032353002740726	-0.25251024015733053	-0.7994079492083093	-0.08320572950412175	0.6173732221398268	-1.0884240171720776	-1.1884463621783667	-0.7503810001780294	-0.238015331864605	-0.12580522098214533	-0.09376154427246661	-0.40460048787455544	-2.0029612181264893	-0.4188379599464184	0.004538818029026159	-0.24317256771353352	-1.1434903283325917	-0.24954035497128793	-0.40851222528706155	0.38685192217760817	-0.6592685620301355	0.5343255987260497	0.1744138277740621	0.5916474274115949	0.6371137015543441	-0.34085689255048635	-0.8130040861035692	0.7056855484990013
-0.34132821005568925	0.3512920482330366	-0.5251887600141888	0.6567413057785385	0.6756239273241749	-0.761088961810388	-0.7982730845584848	-0.2051993570126355	-1.0096544660782771	-0.753083090609235	-1.2124357502947214	-0.5331122185677951	-0.1304978655026628	-1.278810499250533	-0.5667979006845161	-0.6447005546564305	-0.3396052508454462	-1.0846138632617506	-0.4746382009521758	-0.24755635926035477	-0.7837510811231511	0.16155678584038208	-0.742861688881487	-0.3451478240690933	-0.822555252714467	-0.12821253914198424	0.7124040863116378	-1.1241999110325323	-1.1455910491005163	-0.9169207523177523	-0.382781671177736	-0.15093701260031317	-0.0447284498279676	-0.3548854680186223	-2.158781928742819	-0.4139309253906497	0.028245268626575427	-0.20776827335691425	-1.1570335439586636	-0.23027976014269855	-0.4595244407019991	0.48659054858856193	-0.6355663153846354	0.39406553988880605	0.05935344210882008	0.6425541411433751	0.636497468825741	-0.3711783186623495	-0.8603421338823068	0.7919934189829072
-0.3227836920791517	0.3135480367064454	-0.612992941451977	0.5617807053886772	0.6332890239738984	-0.7294923625044142	-0.7759929576694765	-0.23491747566996662	-1.0730010721236523	-0.7527899763623238	-1.19416053376267	-0.5244280397357025	-0.17564939977893615	-1.2436911879868227	-0.5510422971002116	-0.7086559029684035	-0.3238658897300205	-1.114641721591483	-0.5773981060273277	-0.30663978223424326	-0.8535016149481717	0.08779172088080903	-0.7831166097217487	-0.4563650763699713	-0.8113694066136687	-0.17876854553281443	0.7906498378255123	-1.1166729187024995	-1.0703275632200737	-1.0228749445707472	-0.5262618225077839	-0.18419180129921794	0.0013286029955302103	-0.26986421202421107	-2.301907650818337	-0.39899556071640224	0.10080671950194083	-0.18000863294879466	-1.1974952499928437	-0.2225976054141386	-0.4755669076272328	0.5650279354691673	-0.6088504513392554	0.28075599785900474	-0.06870088713690167	0.6668739107030228	0.6582014600222983	-0.4251479215905176	-0.9184495928642115	0.8663442598343487
-0.31525967742438454	0.2898869677175112	-0.6743933915753839	0.47129385508525345	0.6078838013870539	-0.6815102403167764	-0.7706318826545104	-0.2207910871156263	-1.1469125555542607	-0.744762377172137	-1.2159680214158448	-0.5144760545898256	-0.23041175382619153	-1.1933362211313543	-0.5029952228164338	-0.7829485523105267	-0.31294330508283436	-1.1440550959729099	-0.7565673338174591	-0.36461808490372805	-0.9435211427818657	0.028396479116351615	-0.8415336385537501	-0.5589852153135951	-0.7645333231792827	-0.20138506890035765	0.8698819051999116	-1.102394838796069	-0.9420136920339746	-1.0767499124229853	-0.6290088564841813	-0.2178110164995307	0.020492081344178747	-0.15209972366137886	-2.392996137275822	-0.37006346232714143	0.1850790410731728	-0.15759372255137039	-1.2309387761077164	-0.22690733624769138	-0.48285683240395044	0.5973044504233826	-0.5694838910639768	0.23260515342289775	-0.1865509068861333	0.6743039019363948	0.6452033531789333	-0.4710781006308185	-0.9924274262400059	0.9744085854751405
-0.33393874126162304	0.30325472146095833	-0.719513753089225	0.33072453100986055	0.5839045459062316	-0.63658447366564	-0.7920024485555824	-0.17858553032437802	-1.1789622304696914	-0.7409304036584659	-1.2193589435698216	-0.4932096114892609	-0.25985362111322813	-1.117182081444785	-0.4736400536041758	-0.85320816061966	-0.2766453078200753	-1.1319653488925128	-0.8411261706322739	-0.4014409316077733	-1.0472659654973897	-0.0429358825347635	-0.8895573700096993	-0.6429255969258316	-0.7086441683451794	-0.1787304844682224	0.935792492180795	-1.1000718993336478	-0.7903988810036165	-1.1229117092187857	-0.6555389822587607	-0.2657232363860199	0.02852444505428518	-0.045404766240279115	-2.4581215395574523	-0.3302488491467114	0.28061879245333665	-0.14124518634316074	-1.2299000668411373	-0.2690349578356057	-0.4755962008489317	0.5970227309405074	-0.5041890179208968	0.18055808883094543	-0.2978225866650153	0.6288395480847266	0.6285065620569448	-0.5228169122626257	-1.0758156940090589	1.0802869881273076
-0.3897594904610218	0.3225778979670348	-0.7881172363938629	0.21505731090932825	0.5291934252342675	-0.5780376663338676	-0.8246155742806129	-0.12899126262138622	-1.1483567765204206	-0.7119754177709826	-1.1754372389928374	-0.4728952687358106	-0.26141030610826904	-1.0341291368472705	-0.43419131639388986	-0.9106275112204629	-0.251181082623201	-1.1057371946246501	-0.8731281160821286	-0.44400501937789016	-1.1484627468835351	-0.10895219740072004	-0.9074289958998811	-0.695870013468163	-0.656406056354128	-0.14159246723310007	1.010978947650695	-1.1166072652233459	-0.6590515509150363	-1.1642404516807765	-0.6197161310745205	-0.314485591343468	0.005951371873106315	0.059234995529776825	-2.522807115464441	-0.28621134976808593	0.380407880266565	-0.1283806535869823	-1.1956766350956392	-0.3195533544495105	-0.46767613118683277	0.5590686311657308	-0.4242609630292244	0.15702104041868484	-0.40241722132324415	0.5570974045370035	0.6181350583479691	-0.5521108541642873	-1.1483065464798201	1.197590110983799
-0.4571819214705255	0.3336397426449757	-0.8426915611928049	0.10756161150525267	0.4575874034843842	-0.5225729568172008	-0.8631937580595779	-0.08158777353838004	-1.0846768244479545	-0.673639151592097	-1.1172025845004125	-0.4532954541924338	-0.2944812600655025	-0.9491657229961861	-0.4191795319848075	-0.9492609576364336	-0.24896303951217794	-1.0438983479374273	-0.8494002184416605	-0.4771116175361648	-1.2358848371687765	-0.1455720939280407	-0.9033790538485732	-0.7404938782042552	-0.6129670942469676	-0.09225281794146219	1.0986938642493016	-1.1454310524912301	-0.5412577036796299	-1.2017512410775253	-0.5787122835573892	-0.349424401868941	-0.034493699305208125	0.16372472293856946	-2.559741424207761	-0.2357197141145316	0.4641073476754915	-0.11371074285960234	-1.1948945938011009	-0.39130446643100497	-0.45243162070384385	0.4933378640949367	-0.34920378300122806	0.14190701379230317	-0.4898843163875772	0.46422425528308403	0.6155984970092978	-0.5248916221989262	-1.2148516087320345	1.3093432559099274
-0.5407150692938694	0.36130622793485945	-0.8399321181509599	0.0006322965054729568	0.3944389986430722	-0.4503165859691012	-0.9433469885649443	-0.023823555000669027	-0.9809920073097859	-0.6186991878739287	-1.0182578604030388	-0.43590309019218926	-0.3298406031499336	-0.8799397150495493	-0.43651894652472256	-0.976953496106294	-0.25127966231702453	-0.9654046903143527	-0.7864652728490026	-0.5149400486446268	-1.3074341969429577	-0.17793668324553624	-0.8670906724474909	-0.7588891722260275	-0.5140056703172762	-0.033878323631862724	1.1633520195357432	-1.1532266272359828	-0.44205754793536584	-1.207210407742341	-0.5551465304393359	-0.41519903314567996	-0.10187569213825365	0.2391534061352457	-2.5695597705507867	-0.1884132093906775	0.5151855076891487	-0.09404108014948995	-1.1484774918710243	-0.4302775886829987	-0.4496698830115897	0.4239433559660634	-0.2923310010790027	0.12320491908897217	-0.5467012662664235	0.36950870659340807	0.588680549934597	-0.4880224904941624	-1.26512095028913	1.4082429075794987
-0.6466275784418558	0.37244616930865815	-0.8014130447710089	-0.08879433712970895	0.31778269902069656	-0.37682598087146857	-1.034382130376782	0.02705624506235176	-0.8474324797270132	-0.5546673650846519	-1.0025042508754893	-0.4701392960612055	-0.35772993107440587	-0.8142839192673277	-0.43386205176409637	-1.0135948029910025	-0.25369009483050925	-0.8940479735501405	-0.7207820625467958	-0.5332900160209489	-1.3679114769325733	-0.22740387754288688	-0.8082388718237471	-0.7607329158994582	-0.3995183247752828	0.021169154542090292	1.1963965609949567	-1.1232217935631037	-0.3528980547349827	-1.177596626639645	-0.5004941674881093	-0.4428574378006764	-0.1781838253994923	0.31887667161904115	-2.553075166883006	-0.15349813925572003	0.5648815797318534	-0.08324578179863808	-1.0822814239926355	-0.4659906608597672	-0.4284248036651063	0.3231443478201502	-0.23415186640288105	0.1130329260444953	-0.5622666292660534	0.29469316120577643	0.5423411772254109	-0.46019281384192406	-1.2953405837465106	1.4898076981700554
-0.799047499430558	0.3735902509806363	-0.7946389361417087	-0.1828066840308805	0.21889870238712889	-0.32063342192845007	-1.1386797232547443	0.08647388142646688	-0.6886846913924471	-0.4746985285605535	-0.8980285638248461	-0.551558370131104	-0.39710349008612933	-0.7358442132944881	-0.44648698396442815	-1.0151158924192214	-0.2717394916283832	-0.8131355108823743	-0.6299765291554994	-0.5649514150404571	-1.395505528442539	-0.30852860698707035	-0.7670351273504485	-0.7659902192882697	-0.31258304325048325	0.06703513282682214	1.1793544911503795	-1.0721037559540796	-0.3161920497038898	-1.1362439054075304	-0.4020722392908551	-0.4401120528036076	-0.23367650956814226	0.37403429691103973	-2.495180243639056	-0.143589711426713	0.6096732322130674	-0.07860495061780963	-1.0988376536817195	-0.4997169815861925	-0.3960081070479573	0.17777255993660532	-0.14633027737232723	0.11771023438487775	-0.55566471101624	0.2126883528383064	0.5197857153762868	-0.464530703499104	-1.2944488218838077	1.5235047903187997
-0.9420108766678649	0.36748773946791913	-0.7727538354449839	-0.2573989427965585	0.10474107309262055	-0.26872470217392963	-1.2525023254389598	0.1308392152534556	-0.49800494356905983	-0.40359479566349254	-0.8010488429792781	-0.6337100904005546	-0.4151792768115038	-0.672718202181848	-0.44944606317391955	-1.0475897077892675	-0.29628787966973835	-0.7632707017662301	-0.5526018613307572	-0.5861803385960559	-1.3924637612679631	-0.37559299588119266	-0.7338849674308277	-0.7682027116963869	-0.20069672297741192	0.11617116873095848	1.1462892287697264	-0.991304616009385	-0.3342461715346003	-0.9950513118731708	-0.29922918350080474	-0.45412187256512365	-0.2950418487034156	0.37359054224874155	-2.3980941248000844	-0.16360500632692115	0.6012306766079402	-0.0825385029023609	-1.1089140266633537	-0.512422944506673	-0.3444141146253271	0.023445286347875037	-0.04462925880596445	0.12628346543701396	-0.5421326278809434	0.11364850089621806	0.48574321036060936	-0.4913362890141859	-1.279024328421269	1.5204647869971557
-1.0683625489771313	0.34658550416470746	-0.7645414509821717	-0.3331141176110282	-0.0028268759413934918	-0.22144812993878266	-1.3589316967210063	0.16847720529926263	-0.2929967470298315	-0.31607861748930655	-0.6869256809470181	-0.6899211527587596	-0.4171971634195897	-0.6413516188863209	-0.44153080468291284	-1.0944937524968605	-0.31316476868070986	-0.7070854496548615	-0.46127350404889683	-0.6476590949446565	-1.36578223991037	-0.4375585521240902	-0.6902133935750785	-0.7785803546582686	-0.09066597022621008	0.16035793543170673	1.1047520696519126	-0.8905145885121877	-0.34840404154612203	-0.8225645583120056	-0.22609074027378728	-0.44963356559834544	-0.3525688329679418	0.30980911327870303	-2.2852919877762945	-0.18135378577113964	0.5672655325992174	-0.07994303440783897	-1.0883143833188118	-0.49965094249427466	-0.29958935428673755	-0.13218220093688285	0.05027615739407589	0.07924952356485829	-0.5149320774448254	0.00068730271133155	0.43950695911155024	-0.5182553882456753	-1.2800739620012924	1.5028522013258465
-1.187216140902353	0.35853256544823103	-0.7264942230337679	-0.41181139439181746	-0.14327446951498227	-0.1997089331710854	-1.4353539316016	0.1971185355971481	-0.07058922460238744	-0.2510519930898053	-0.5744259418695525	-0.71637115264923	-0.396631302547021	-0.6364339732137284	-0.4532370354181011	-1.158360571794493	-0.32479081257160725	-0.6704161164746193	-0.3232900589890299	-0.7149344907535994	-1.3054420403373244	-0.5289043781329842	-0.6071766113071585	-0.793814945239874	-0.0294472017275344	0.18814730348695327	1.0539630191113196	-0.8137587479236664	-0.36905979370430686	-0.6281401608262798	-0.172772125311449	-0.4433074581061568	-0.41791917161819186	0.23013724884758863	-2.1420396490171676	-0.23041700200350687	0.5085403077863857	-0.07343091396081533	-1.0531122350475521	-0.4765804162486453	-0.27011424211831925	-0.28401049194838646	0.14720045681744448	-0.015691736342290298	-0.46001918921246754	-0.10377527774417969	0.36494099588075835	-0.516747629969042	-1.2814606730318112	1.4452781590493138
-1.3064650411548464	0.3266006088446591	-0.6925548927821855	-0.4789582510014963	-0.302784728457291	-0.20503290442795935	-1.4756057746079707	0.1879420666606052	0.11742323423813275	-0.19815407332393503	-0.38998554722768247	-0.7249593061370846	-0.38504011414186834	-0.6498667576579809	-0.5089348935286777	-1.21083484314772	-0.36809205665454725	-0.6092744359805911	-0.11683531701506666	-0.7786240054530091	-1.1955162852732202	-0.6148033855822084	-0.500468708964238	-0.8128055050762107	-0.005404328198899017	0.21124930504901016	0.9812325848583388	-0.7448705815370051	-0.41061443565730443	-0.46584465099844097	-0.15225009768569497	-0.44070482616537177	-0.46834106004435316	0.09511097921962527	-2.011177974489125	-0.287486298071223	0.44233705710751836	-0.08146279676740187	-1.0250699971188906	-0.4428032206506439	-0.24008800863933527	-0.40185418360617475	0.23263479636812495	-0.14971680187586078	-0.4198482734753333	-0.2072205960189953	0.2850962802328728	-0.4556408521217363	-1.2365461694541031	1.3331045547703684
-1.4102288628457578	0.24908853879886453	-0.6279174693006689	-0.5171690449191593	-0.4840810626655928	-0.20457782864645152	-1.466640880645317	0.1600530414737336	0.22768697079484154	-0.14616268637647672	-0.24791436577098716	-0.7271176116337554	-0.41555155460792104	-0.6675552366708035	-0.5425801201887713	-1.2339245829976435	-0.4432179604653266	-0.5393889726150021	-0.004353710160293267	-0.8199535115309897	-1.05716078448372	-0.7293281128248851	-0.39748738120651333	-0.8554117874496627	-0.023996709286963257	0.18617957306368652	0.911669195440818	-0.7006762404695718	-0.4662137906743505	-0.32066145725394934	-0.2071181464120412	-0.4354371803588	-0.5273367957485371	-0.017918856394395673	-1.900526099741364	-0.3304401018764841	0.3704464938136778	-0.09323197675261358	-1.0050743583590829	-0.39787806589468183	-0.2016682452870741	-0.5008410433460083	0.3135308051153705	-0.3145945235101415	-0.3880400186808986	-0.29375830396867625	0.17795294867149036	-0.37469508464268886	-1.1718635667859547	1.1807571497967273
-1.4909215951622061	0.15533706406322598	-0.5742453357063846	-0.5826057012822344	-0.6149243798528594	-0.2448458180095689	-1.4156908600587206	0.12185702291151519	0.2250803552446578	-0.11246827941189667	-0.17919142790105339	-0.7183552989720352	-0.4542551794113926	-0.6778452110413696	-0.5729233363762136	-1.25294719577697	-0.516894470206322	-0.44075182099472954	0.05538599556483792	-0.8481201753318007	-0.9189176825454414	-0.7492070057440021	-0.3074940599985946	-0.9122201639475985	-0.056173879532021395	0.15389314383820937	0.8344455773802423	-0.6703581800161483	-0.5136377290831073	-0.18748736444893505	-0.3136316513940792	-0.4132756388161969	-0.5880899113031803	-0.10289459420670852	-1.8176210494666172	-0.3574812134429174	0.3082813954264732	-0.0973015767101646	-0.9857083521509603	-0.3493443038686479	-0.15722429683056888	-0.6103112786619301	0.39671843687829644	-0.4419779063824783	-0.3588096557744863	-0.3485263446548574	0.06518201057644886	-0.26671189839046805	-1.073643891195108	0.9869025334810744
-1.5438556659964164	0.05894882344193573	-0.5282992446873355	-0.6421127876562116	-0.7407431828885176	-0.28471799733714775	-1.3237907280832535	0.05489773448671422	0.3015332804821581	-0.08948295229884476	-0.1466579165365555	-0.704384970234613	-0.46649764667865173	-0.6818355486620233	-0.5865175872023023	-1.3021903948153535	-0.5933959468875933	-0.3474295491037077	0.078630021513061	-0.8482224811515012	-0.7723951976071762	-0.7631429072931358	-0.2655919883080255	-0.9754500362681403	-0.08122376014349456	0.12663130746143092	0.7256435710588859	-0.6144880242160143	-0.5486512772241647	-0.09960730339202453	-0.44526287060148173	-0.393507242005767	-0.6123717609468349	-0.1738015951503691	-1.791093743577838	-0.3849464626787854	0.2542010764742556	-0.11455132312492056	-0.8884515766303579	-0.30277606619136876	-0.12102786629732284	-0.6984818733272441	0.46121435354759505	-0.5493719695518011	-0.32764749206927507	-0.39412666345584024	-0.055235789876627125	-0.1618101098315963	-0.9226054591525964	0.7532318561551371
-1.5722449372548901	-0.03655316583782203	-0.48970939449265255	-0.6900073516154862	-0.8645462489894724	-0.32075165189369914	-1.188273007005638	-0.021721647588852904	0.29559153375366265	-0.1096294933731908	-0.13703420463450136	-0.6737904802508501	-0.46128264830445226	-0.6741767521250299	-0.5858291938179526	-1.3494897428757517	-0.6720857110580195	-0.2557135773272629	0.05771311269039562	-0.8408197542251056	-0.6221524139765031	-0.7827178270802169	-0.2341909048416182	-1.0499978608240137	-0.08803434377864602	0.09206254516690007	0.6048687203165676	-0.5624603874958054	-0.5710962804026067	-0.02104592526671909	-0.5422284172199991	-0.3613878043419001	-0.6053539853284429	-0.1919332350122076	-1.7641554888036606	-0.3796406434019123	0.23069183796536877	-0.139730071574911	-0.8281081986287961	-0.2768963114049154	-0.0726077603838721	-0.7856642117617827	0.5252244107374127	-0.6833763329765967	-0.30707844831210124	-0.41115051383826084	-0.14907748112774555	-0.061790839253548634	-0.7605288073071561	0.5236526868946385
-1.5693353771015732	-0.11864756404004147	-0.46372179673958785	-0.7733348283656077	-0.955365853189597	-0.35817205920011785	-1.0295777494404477	-0.08324945845391635	0.3161008081990495	-0.15059530279642608	-0.06147448123305695	-0.625895575063448	-0.4548676966098409	-0.6555933759636481	-0.6051376842389173	-1.390464473999863	-0.7553442124670656	-0.16405479006306461	-0.0013988248588490348	-0.8250054283061814	-0.5004822469536677	-0.7712659559694395	-0.1871016314737272	-1.1436495037561634	-0.0878767165249905	0.059356113424459	0.49653266831575504	-0.5248614755741944	-0.592293042610066	0.049212404057107195	-0.6191030205648993	-0.3391073019190606	-0.5918557579789141	-0.21433808414214192	-1.7200195785119035	-0.33206631241938134	0.19982345056375211	-0.17328779340095743	-0.7652245454788382	-0.2619808867284651	-0.03269063653640262	-0.8763689721770961	0.5645067165931088	-0.8217514886053824	-0.3067855690956267	-0.41820197618526433	-0.2163757509405222	0.03847064430149581	-0.6292606077566706	0.2804863943168424
-1.4981356290264036	-0.18007316336946383	-0.4382384482609603	-0.8694306458255874	-0.9677375223985634	-0.3652601191071404	-0.8779411513774742	-0.12853450594684213	0.3856035940897621	-0.21056699087407632	-0.054577823024223926	-0.5535762612093136	-0.4412312604222552	-0.6282415497835847	-0.61411696606319	-1.4251380223385426	-0.8362170398571586	-0.0749997662285549	-0.08762180869417749	-0.7954773852081043	-0.401276204099881	-0.7075563538814855	-0.12775668674335666	-1.2430852339838183	-0.106993837874262	0.04337658800559427	0.41975478687666123	-0.5259391475920123	-0.6175750356528604	0.07520539087113406	-0.6886764737432364	-0.3624984927554258	-0.5817523388784271	-0.22758850948046178	-1.653834594509544	-0.2989656555783471	0.16014075933412836	-0.22490280175792146	-0.6660216170951966	-0.25032712608868274	-0.004390886503744069	-0.9460504186261387	0.5724494323950056	-0.940368623005663	-0.30458932171147146	-0.3964623841823938	-0.31740806634272045	0.152004472378568	-0.5181935878184645	0.07853904018089561
-1.4128894918603878	-0.23176269932581675	-0.39918584845027777	-0.972982106340389	-0.9426121425120753	-0.46755799911078544	-0.7208541242965432	-0.16208028687229875	0.3347503627038243	-0.29288561249321043	-0.07029767020081953	-0.47713397237439314	-0.41026214213076295	-0.5924885268508285	-0.6169178413371827	-1.4162668943426884	-0.9065009544208635	-0.013155414997260514	-0.16454792008090174	-0.75464410895245	-0.3210147929888209	-0.616738681189504	-0.0639177270345222	-1.3407983808365826	-0.17036640849815163	0.02783303478114437	0.3742705882377679	-0.541000294449804	-0.6483745821960554	0.012428704256663193	-0.7531455550424797	-0.3891741644802732	-0.5714790725113061	-0.21613976616160077	-1.5577725158660782	-0.2611550690580365	0.1628664548684894	-0.28092439001825714	-0.5695285161594844	-0.2554650332614329	0.008765403306824768	-1.0317527182593667	0.5419933397098281	-1.0614108190847442	-0.279043642870256	-0.34868590982807746	-0.42528566446030674	0.2635674185545106	-0.42474206477101645	-0.08222002262390005
-1.3057788714628658	-0.26548412310836156	-0.31751054122636074	-1.0672038691725954	-0.8921090962511107	-0.48422792466664893	-0.5804605107662828	-0.18247312898871065	0.30534963299281104	-0.3769194220327179	-0.08489016826888869	-0.4054093815249029	-0.38049836648190216	-0.5476201189654549	-0.6403449311669773	-1.3905307524063215	-0.9671663074300992	0.03905606967156961	-0.21524665717723868	-0.6892802166168532	-0.2994581884465738	-0.5339791462445895	-0.020851789333309414	-1.4229951077176604	-0.23228795622265377	-0.01143959600660865	0.3414560490065338	-0.5677279451832526	-0.6909763868376111	-0.04639068599506972	-0.8061743871192044	-0.40151824176998907	-0.5633085437995655	-0.16026934010446864	-1.4343734509623332	-0.22694307621124774	0.17669031222859805	-0.3454171598663113	-0.4872625480951622	-0.29864617402901994	0.030811845284122435	-1.11527405210482	0.49356793582137276	-1.1326361863706764	-0.2556368838317547	-0.2884868825400076	-0.5357468268235215	0.35224340842868884	-0.33121587266807906	-0.22503603362575092
-1.158045410437118	-0.28313361421463734	-0.2237812602673986	-1.1641687597606851	-0.8073825719095673	-0.4939039836531117	-0.45960302805112424	-0.20081366622809843	0.35222666172644945	-0.4731501872592556	-0.09558087150447363	-0.32209312748169777	-0.3973149173424465	-0.4904719392506379	-0.6690220430190832	-1.323919060246936	-1.0403326558984518	0.12126806107549637	-0.2855076731952935	-0.6124263348900761	-0.31088927711522485	-0.4462689655503178	-0.029278751208356334	-1.4939897748228792	-0.28805660966845004	-0.052224022926399785	0.3297732974857263	-0.6005682929358008	-0.7188856491292779	-0.14856609050735764	-0.8521909903206717	-0.40091792454752706	-0.5312924358049019	-0.10317241382804539	-1.3044873913016795	-0.18000874514393464	0.19901627820550916	-0.4080644937311231	-0.3971239403952302	-0.3511927821897594	0.04389910300634695	-1.1689043487486785	0.4406565695739599	-1.1722616079434895	-0.24569077961135138	-0.23511674719052786	-0.6358837619224881	0.4183423221084485	-0.21973283942071706	-0.3546134431040565
-0.9716511215488609	-0.2936348906914395	-0.15225986491697507	-1.242008179735408	-0.6987549928723972	-0.5041182452791431	-0.329020894601112	-0.22355229488572115	0.34036628248854667	-0.5920130977797105	-0.09770434744773994	-0.2565143851383097	-0.3985770551500103	-0.4574944168810613	-0.6808533993753094	-1.2376600813273544	-1.071562657473228	0.1834455655674156	-0.3677940603710005	-0.5456438294675431	-0.3638132134408506	-0.3635303287582306	-0.061752620593279836	-1.5448191539798324	-0.3453261985793243	-0.1065840064860828	0.33163403623100196	-0.6214296262519199	-0.7436283605894092	-0.24566865298459978	-0.9174423992516406	-0.3816308840793227	-0.47028406087404606	-0.011228944845668503	-1.2021409045950802	-0.1516971268059141	0.19952866315596005	-0.45976404388662395	-0.318948933631111	-0.40800024856029465	0.05172720557706588	-1.2148432129002515	0.4024575494432659	-1.2224585405412918	-0.23899963375494063	-0.18485682684640745	-0.7256114451001024	0.4440541967967178	-0.11344037223066594	-0.4683736649340542
-0.768345842462401	-0.32890438292940394	-0.09525886180312335	-1.3242112296802353	-0.571481676634992	-0.5480515345801108	-0.187521150714307	-0.21751111950249702	0.39190263651813817	-0.7128539905671459	-0.09438534046493398	-0.21095217109631265	-0.3851232340730281	-0.4474453143449981	-0.6819930447465323	-1.1778106802954755	-1.0933705754547272	0.24320837203198123	-0.46564894018069036	-0.5112235904133453	-0.4465485715526779	-0.25100169174925674	-0.09248201176786398	-1.5897432855427402	-0.4004842729200532	-0.1410218174255145	0.3132140251106916	-0.6188342845359915	-0.7437386943747513	-0.22796299555608238	-0.9475094558202674	-0.3668089386988259	-0.40057460586402344	0.07997453096618373	-1.095727134595703	-0.13610106048570686	0.20013129382410316	-0.5035346997465071	-0.2298490351977581	-0.45502593904833893	0.05120378793353322	-1.253295097885763	0.3817597120643582	-1.2844387505721675	-0.2390296845032766	-0.12413997761350729	-0.8018997616998321	0.42497525552701043	-0.000619696189249963	-0.5714860826946478
-0.5785588019900305	-0.377078325889016	0.014716569003641645	-1.3787258748922833	-0.43998557150425527	-0.5585849419556611	-0.03818536513976676	-0.20425484207930186	0.4945116677727214	-0.8286063578419525	-0.08915276846745719	-0.1912148863077649	-0.3725198894986629	-0.4486715854442359	-0.7123477004122734	-1.1376192179105449	-1.131061635533657	0.28716401030581684	-0.5513478351014223	-0.4827388518132791	-0.5468159075357367	-0.2654245835870065	-0.1270824574899473	-1.6201387169590133	-0.45397633277391547	-0.1790677108237321	0.2982751287922333	-0.6279340954866237	-0.6975022125278199	-0.191293594559894	-0.9735005969155303	-0.3644610571308404	-0.3292188840880681	0.16619879167194368	-0.927990461244557	-0.14599176031325004	0.1582792696191909	-0.5343841856124305	-0.14335464673776777	-0.49460174725023176	0.041753204207481534	-1.25454019127778	0.3580515824448135	-1.3929627384077723	-0.23149018290538054	-0.07093575024615953	-0.8826364862979238	0.364082679296411	0.047778652177438055	-0.6649778259857742
-0.4131684328682842	-0.4301589867255092	0.12443740224833602	-1.4141856887030706	-0.3086145929805518	-0.5656336908830312	0.08956301711952393	-0.16550699531752136	0.503252741371991	-0.9394484313119282	-0.06788984207313023	-0.16071551576876628	-0.3639834103840455	-0.4595136067875301	-0.7491316187454391	-1.0924765218545822	-1.1775976109984794	0.32886877491057553	-0.613882453297283	-0.4742425502291364	-0.6458946239536293	-0.309133070225671	-0.12913000430251162	-1.6327209505704119	-0.5055689292050312	-0.2419637531423206	0.2963158176635378	-0.670432666872497	-0.6462409053957592	-0.20956595025566674	-0.9544332276798972	-0.37836932492142283	-0.28168522095423226	0.23461568776954125	-0.666706716428582	-0.1535770574557854	0.11760043974427843	-0.540767863535877	-0.09378782883914716	-0.5149190423998891	0.03146129190473193	-1.2747255593458442	0.3659155840539894	-1.5021743039543973	-0.2359524878736718	-0.05970350624447958	-0.9581397494953297	0.2971873188346818	0.03833835016198375	-0.7665247703259518
-0.26673942306709664	-0.47356357300565816	0.18745682226599875	-1.466135982992975	-0.17268117518088072	-0.5548744535179035	0.20544810411500988	-0.11795263185785569	0.5603150646710583	-1.0308488916473766	-0.0397778730480222	-0.1721683498680993	-0.38933167288185894	-0.490856756507774	-0.790256543229456	-1.068499598192495	-1.2087444785457457	0.34927836940615814	-0.6521467947989498	-0.45749118894693075	-0.7556745774505229	-0.3516142653437401	-0.1329519052192885	-1.6221299601263186	-0.5650427244409	-0.3245128790161093	0.3145620690569189	-0.7242479881450812	-0.6000610308303415	-0.23420973160406983	-0.9361154454922824	-0.3946536186833638	-0.24940252958419803	0.27009280436932204	-0.4061626796063237	-0.1915776957767371	0.07588218076559033	-0.52969835729752	-0.04848845574041556	-0.5280126133649159	0.010040226148817938	-1.2875302796144499	0.3726884218685727	-1.5718676854465528	-0.2540987478361575	-0.06556699779289077	-1.0322135498919294	0.23136621455277048	0.03120212185877593	-0.8956474622083188
-0.12154868004228403	-0.5074103033117984	0.2448804112853212	-1.502845765683025	-0.0403991026647645	-0.5590786131534826	0.3183658926113689	-0.07286186095953226	0.5835835642095241	-1.1259657599751205	-0.018466883981013805	-0.184914355466487	-0.4262997286489151	-0.5330365123960092	-0.7964021093659295	-1.0306586521508907	-1.2091283487820619	0.3585542391906723	-0.6557481600900874	-0.4582874761468241	-0.825888301276222	-0.44422696270812984	-0.18741612591669324	-1.5791918038916493	-0.6604985163763978	-0.3792218000280989	0.33663041281509903	-0.7731741545100677	-0.5424824663124781	-0.28125394714042007	-0.9417387843429352	-0.4119859287853399	-0.2166939301649511	0.3091569695647866	-0.1438155767825647	-0.24108113831642664	0.03817412997308646	-0.5225577557524008	0.020503196199556473	-0.5272594313581337	-0.017871218386903004	-1.273316277814221	0.41260107560410797	-1.6231791707999825	-0.2738053351160885	-0.1134547076038929	-1.1120815641194468	0.18385035994028037	0.056158653604941676	-1.0016848022020124
-0.015125885722645848	-0.5492640790862588	0.29779276003712	-1.5138098570754552	0.016126447446795013	-0.5685649308447964	0.43811346978105237	-0.0549078101370666	0.5386993710396799	-1.1914357629234904	-0.030780764269346984	-0.2092219031010807	-0.45204659370937356	-0.5933086532404864	-0.7852113637944333	-0.9667179797717761	-1.1813509079126159	0.34187575586321745	-0.6532602794937944	-0.45842648987450374	-0.8869162663875754	-0.5792296632509777	-0.24285192996375987	-1.5079232091549495	-0.7136245429448143	-0.4171463238776879	0.3452381499929543	-0.8033704576021515	-0.46614911721531804	-0.27037397984298683	-0.9819143525319113	-0.393370291919251	-0.18483192116579433	0.3481613326297955	0.07904533578681776	-0.26895851593041487	0.022631939176105686	-0.49904757708567027	0.11833407701011653	-0.5125680549379553	-0.021184304468961017	-1.2463950913187958	0.48129658910477957	-1.668704476239552	-0.32630630405507965	-0.15441301061036858	-1.155472632760398	0.11639322996680708	0.07544460393707865	-1.1326434698322434
0.06305813182920733	-0.6073383756194678	0.28247085874667843	-1.4960977896366703	0.033914116298222226	-0.4763444396017381	0.5607219323118933	-0.05130749282007172	0.6248755849454132	-1.2525175740640049	-0.08189329296670682	-0.21689487164538349	-0.5324888608525868	-0.663484000685387	-0.7659259978232952	-0.9110301525396973	-1.1767194794401366	0.3309225687893168	-0.6921956688060429	-0.4477268336501877	-0.9316528148534662	-0.7068401171891251	-0.31867200788107186	-1.4206588210914708	-0.71552997621008	-0.4595860078652854	0.35321777683934286	-0.8489826750793814	-0.34837624204145967	-0.19716253176304507	-0.9759147841667355	-0.39084048724905013	-0.15735915122918026	0.3592725515393261	0.2297987134443895	-0.26712204747768087	0.00986056677233229	-0.47889335228011365	0.18248942094439086	-0.4853054333332045	-0.014221373794927692	-1.186527013604383	0.5557010557203071	-1.6929155329633745	-0.3955217303781482	-0.17048563864606076	-1.1775197770904797	0.018283818413484344	0.1004864717466609	-1.281086195328453
0.10402557171339202	-0.6826645659700045	0.22020659039045656	-1.4877471636811472	0.0060724429731890735	-0.5425203222290749	0.6668257407385729	-0.055298430098554674	0.62116756293145	-1.3297075731637498	-0.10035322664497588	-0.21863419863535513	-0.623262873254499	-0.7286596792025763	-0.7473900442236269	-0.8447590840477887	-1.1953951071501547	0.28569592273305955	-0.752578902798126	-0.4550282902408882	-0.9368403632384519	-0.8452777141239801	-0.3758142769403188	-1.3182941723425936	-0.6893663570959842	-0.47936525187234924	0.35163025824390637	-0.8984429026547931	-0.2261247456739127	-0.13929749656223328	-0.9153599258090424	-0.42846201069810164	-0.11661822117374046	0.3187185387880943	0.383922982634889	-0.25773383164862307	-0.0018890133811231501	-0.44810871721334766	0.21116556275256268	-0.43334691529713953	-0.03935586632945006	-1.1027470834390494	0.6249539781981387	-1.7437692518598347	-0.46632360505375414	-0.188206501543518	-1.193446513797912	-0.13121053809919175	0.14781811932064234	-1.4257355687586508
0.0817872516484586	-0.7751138255120423	0.11845025221047056	-1.4593878872206605	-0.07718611110367411	-0.5136403883915813	0.7752855030069974	-0.05114421780971436	0.5137276598874402	-1.367638931359281	-0.0951374206961089	-0.2208128868701896	-0.6830443445414247	-0.7686817079064475	-0.7062127714721027	-0.7894260829988565	-1.2111247011530586	0.20511948538595953	-0.7956397937545097	-0.450334700116939	-0.9509657911293379	-0.9785091378953596	-0.40493796170329927	-1.1985166815579298	-0.6383172270344454	-0.4610658646424207	0.32444008752297077	-0.9673652088506142	-0.14578561758997416	-0.10969703699849435	-0.8482575251062423	-0.4900268775569089	-0.08953653754370249	0.2587921210526402	0.5566470205130395	-0.23467122673332205	-0.04562108035460981	-0.43043339931216684	0.20883380606254148	-0.37966187955037267	-0.05312368052788626	-1.0100630740931924	0.6839805680745051	-1.766609388765481	-0.5493196110848977	-0.20161893064772318	-1.182730671625071	-0.30624190265385576	0.17993861359062607	-1.5549817993818162
0.03467571090957844	-0.8741388320189849	0.046845004810464594	-1.4141942432871253	-0.18100026192669386	-0.523086567029945	0.8344587580959812	-0.0497160781621579	0.426814854301126	-1.3780649735160315	-0.0756760621117391	-0.2165913953216121	-0.7352704006393695	-0.7934788166908948	-0.6817863470403072	-0.7371679265924022	-1.2487348986259952	0.1486283175247871	-0.8114025202867412	-0.46521797059271053	-0.9559706444074123	-1.0978464564232606	-0.38328880001206994	-1.0713010020107394	-0.5569070698779438	-0.4291054829982369	0.3032643181767228	-1.0366866881996901	-0.07721158557225778	-0.06964982658422253	-0.7847947859588216	-0.5580098289787221	-0.06927950840689659	0.20005936103595817	0.7565723204520223	-0.2020008075192155	-0.0806813126280199	-0.4068959287217176	0.2190791683050412	-0.30024772541850897	-0.0743964635414025	-0.9177549383097923	0.7348041947241161	-1.7469126410198452	-0.615569953185615	-0.1894014369950334	-1.1717412916813859	-0.49561526258486044	0.18234935738214308	-1.643610867775521
-0.045445568270056566	-0.9631675131929291	-0.009131582077304707	-1.3473561243986412	-0.286948012687899	-0.5055328307426519	0.8549481241159551	-0.06221591692977311	0.3331215064695269	-1.360289796084451	-0.04099828490369888	-0.19982093131022977	-0.7808132826214537	-0.8020277373260558	-0.6809349663987805	-0.6747066829288756	-1.2771072247906552	0.06574979143198134	-0.7824042162728979	-0.4893228034159011	-0.9378278149288464	-1.186461273824019	-0.3751718326443766	-0.9242729797327687	-0.4437104276997622	-0.40770957531053964	0.24961104426685066	-1.1143597675769699	-0.041310181748631804	-0.12209779118332478	-0.7450485789333656	-0.6262045887970538	-0.028158533643700207	0.15295138606611286	0.9482291066822623	-0.16494509073866276	-0.14920552741190218	-0.3888566621698479	0.19522380240138476	-0.2184778893020793	-0.09568241715072133	-0.8120128898513652	0.7679112706156006	-1.697516695616308	-0.6665658419521787	-0.17888605476922081	-1.1601136569390629	-0.6630828504003002	0.16212684375400965	-1.6809544909483285
-0.12032225642512132	-1.0251766518615897	-0.09554373421875702	-1.2780945848813796	-0.4153425724790266	-0.4860312545402753	0.8328422693859368	-0.09573689658783369	0.16892516757520196	-1.3325270182933129	-0.012727820832398961	-0.17208908366412912	-0.8231041232071062	-0.800133257920191	-0.6670966143156307	-0.6000975541959139	-1.2862905819825312	-0.01808487111396858	-0.7239007025737169	-0.5078619355989781	-0.8840745657175276	-1.2579728529675638	-0.34759474308805427	-0.7788990589218184	-0.3326271097733994	-0.3883660373366	0.17387962856308922	-1.1412855724475008	-0.07235373016176051	-0.19788322702065025	-0.724835576466105	-0.6895019322799887	-0.004564138013185665	0.12384467130978241	1.0745012596312722	-0.12405288194236126	-0.17301688293001752	-0.37332563727370915	0.15299007777354706	-0.14397906644056316	-0.11593470606877702	-0.7244955294272006	0.7782200316126608	-1.6312696500914554	-0.7190270514395254	-0.17013223225773594	-1.1605034482625167	-0.8245107681960018	0.14862881192309915	-1.6807216679368246
-0.1991861020772086	-1.0805520983521217	-0.17909931706296697	-1.2322884775745087	-0.5511882785871951	-0.4915147424169294	0.7847036555905811	-0.15475915941420976	0.05157789756395577	-1.2656710412835512	0.026077757543386388	-0.166701246542849	-0.8455460900570542	-0.781956972548049	-0.6561423926122515	-0.5191635718180706	-1.2858226691500982	-0.10566895528034659	-0.6820508085813126	-0.5203250210839164	-0.831853544679696	-1.3190394720002008	-0.31976465503760204	-0.6284601108480009	-0.22731627839595636	-0.3303798723503533	0.06815823123347398	-1.145350119656928	-0.11375643989964238	-0.19526687676938176	-0.7295154695494241	-0.7245362016581396	0.0022180114128855844	0.12711774813987162	1.1867447283054537	-0.07481650316666168	-0.1818465331110331	-0.3815535639320714	0.09766861638681407	-0.09129536512014208	-0.1333682604058468	-0.6163295558267958	0.7446336212272556	-1.570862324416951	-0.7650104753836466	-0.1160997086677514	-1.1412030790480001	-0.9735530439946369	0.12844683292508857	-1.6442254730109926
-0.27102710812370934	-1.147966438941777	-0.23195302622890518	-1.1646036244514983	-0.6777246400421897	-0.5167502311625609	0.734368117787165	-0.22851089494710716	-0.07937473598406593	-1.1921833803312742	0.06726254999056697	-0.14027842363659687	-0.8447345824997189	-0.754939480186413	-0.6642709518180855	-0.42654588992459475	-1.2835762332701168	-0.16599162806680784	-0.6585988443078273	-0.5242839353062733	-0.76619911550911	-1.389745838982529	-0.28479825260678726	-0.4996324725463254	-0.13312410312703588	-0.24975961735136692	-0.04937675543518162	-1.132726029945323	-0.1348456050605606	-0.16037003974688904	-0.724205463828805	-0.7391402455238614	-0.0012796897811008124	0.14288466659625695	1.2985670299057355	-0.014128407316228006	-0.20146718900757965	-0.4089177365702298	0.053685588863298495	-0.05907876030111867	-0.1252515401236614	-0.4881991058447189	0.716015254532045	-1.5252457036412612	-0.7994477083382748	-0.07177591125252544	-1.1173118342461403	-1.1079773441939147	0.10721735374864019	-1.5901772739117432
-0.33156221555721366	-1.2118577623042475	-0.27519481758786857	-1.1206293721036058	-0.8018097292622464	-0.538951155300538	0.647769294866913	-0.3211857908259715	-0.2076394364882443	-1.1122814288960479	0.10506529511216858	-0.09786421026655401	-0.8360136227398837	-0.7131811129125455	-0.709092242542239	-0.37578988625879983	-1.2646050936207804	-0.21315844052211008	-0.6281207257232021	-0.48692004820958273	-0.7199675632931974	-1.420247642950267	-0.22281698301905228	-0.4054566796270146	0.0033509449812559543	-0.1922842158822645	-0.1694991931653159	-1.1340085408181007	-0.1678802317785692	-0.12254352987684543	-0.6991560453122597	-0.7452557052134849	-0.008822577380219293	0.1908431819162093	1.3949649759625642	0.03765394121810898	-0.224458087264848	-0.4164654248635945	0.01709972452794361	-0.04047984288271096	-0.1317505479145114	-0.3686683028676444	0.6809742148686632	-1.464968658478877	-0.8240382357016113	-0.026365130506092044	-1.121170996296474	-1.2225947347247834	0.10010245946128667	-1.5558952733402194
-0.3628922816746192	-1.2510897758643367	-0.289963863839539	-1.0969279911231136	-0.9081042201112115	-0.5825483638529676	0.5505794153523295	-0.40472824001792096	-0.3010504009685738	-1.045297276830508	0.162453244030538	-0.05366763968152703	-0.8234494543924245	-0.6442956397424235	-0.7423368849932336	-0.3667069040708738	-1.2337989393010136	-0.24528558365179665	-0.6332532971864226	-0.46672422704583527	-0.6959524923834339	-1.4063155410652834	-0.17945488676473387	-0.3389870862803016	0.10719857966280151	-0.15759381787781476	-0.2724909643110606	-1.1020362514299271	-0.1947166348447263	-0.1384483816690772	-0.6849285385031433	-0.7482320484073056	-0.02096797990110693	0.24643601266289655	1.4896920260648172	0.0801479607273359	-0.27543615240888186	-0.4315648152791858	6.295104340011681e-05	-0.01818004170302804	-0.1577820034390358	-0.26166372580047137	0.619854948811927	-1.4092642213366326	-0.8161381251236838	0.0009514819462075351	-1.147362237854853	-1.3010857680865133	0.12078578783186944	-1.5078933453050396
-0.36209437692209945	-1.2597362881500154	-0.2602819437528467	-1.0710808581991345	-0.9894581851021886	-0.6208570080326005	0.4229978492538913	-0.4793767480444144	-0.45527571132357114	-0.9628524983374189	0.27213427501571535	-0.017132713897378683	-0.7837529506107578	-0.5497889138991604	-0.771223491149688	-0.35528571438653517	-1.1793091271112859	-0.2415285184157669	-0.6283855321496369	-0.45344802774592124	-0.7220667844310829	-1.417280738526124	-0.12338489623168591	-0.2942104542112681	0.18556903347537765	-0.11177920872221739	-0.3853930489589863	-1.0633190817033848	-0.23187670805455526	-0.22369717235108671	-0.6937501154253424	-0.7329621137607474	-0.0267599396070488	0.33980245916132346	1.6127127958594638	0.0911555246471114	-0.323498868581374	-0.43188287952835996	0.004276033489150494	-0.00038412857942868165	-0.19688391282217457	-0.1752863939959408	0.5312154882671302	-1.3454933978743355	-0.8120842791731594	0.009384930423231266	-1.1893069755324628	-1.3317893776076946	0.15535542712190795	-1.4645763864401333
-0.33099407519220786	-1.2543944638059839	-0.19518148641109453	-1.014038896499054	-1.0347750451811188	-0.6040123927638945	0.2946093129266952	-0.5156192534447362	-0.5479211217283175	-0.8715275352305556	0.348763231930258	-0.0007064916860950223	-0.733225360138561	-0.46281356334088136	-0.7894400504658824	-0.36563224705187064	-1.0998166425768703	-0.2219530477332335	-0.6429524420062733	-0.44181436494903864	-0.7641436182971996	-1.4186454512334936	-0.07926929067440674	-0.27875461438885135	0.22335483565056227	-0.07550568335978161	-0.47268259464175433	-1.0149436883435172	-0.2762233334821299	-0.31595042821699104	-0.748241647439063	-0.6844759801642389	-0.04119716080273343	0.41487410924942447	1.7007495981074356	0.08642500761129632	-0.36795862754752157	-0.43685537972566235	0.01736377024804594	0.017607097269531757	-0.20167119731716757	-0.10244096391185058	0.452721907072793	-1.2931203345579916	-0.7989883942079399	0.015186237570543427	-1.2231481567487985	-1.298288642052857	0.19233858362552442	-1.4486398888771546
-0.2629346076291622	-1.2357896527334848	-0.1465950506850309	-0.9642254809960147	-1.0490954469229685	-0.6396088561220107	0.1340582196732862	-0.5437852261175306	-0.6167006831976811	-0.7915160605134373	0.3988190524705676	-0.015187294777084675	-0.7016762678635633	-0.3721358470930619	-0.8053457339314074	-0.38862138574913424	-1.006738785951282	-0.1967711475760438	-0.6863933672656076	-0.4192778321918462	-0.7884224508360873	-1.40451070059382	-0.03114230488192125	-0.28537628809600135	0.25674222173558425	-0.08017920946584695	-0.5065874687591402	-0.9164543974957912	-0.27070577998172946	-0.3872206616400349	-0.7901197259807798	-0.6222672738097124	-0.0829062151896939	0.43772017367306015	1.7393048225354857	0.0905234165519003	-0.4058838177825946	-0.41507759072109407	0.04706697224690992	0.0480714381842239	-0.2098217524058112	-0.03935108488180029	0.36390818260552665	-1.2818540447005247	-0.7661822234091478	0.04420340268577481	-1.2748194416613605	-1.2257111180858367	0.21944771757137235	-1.4378326248023203
-0.16124278509424492	-1.1978702017265002	-0.10855805552911837	-0.9813883914317307	-1.0715441287051877	-0.6560158684058315	-0.032429971641042964	-0.5493138419745693	-0.6411605397151731	-0.7117339898989338	0.4138277956387907	-0.04306408633901647	-0.6355225448965374	-0.2724952857119295	-0.8242702501645287	-0.43471825414950266	-0.9150923791654961	-0.21761970521852686	-0.7212717665269214	-0.39180903024753755	-0.7978850174536861	-1.353885875285299	-0.029463670338335503	-0.33904239859050433	0.2507389012759198	-0.09757524527462466	-0.5447303692575132	-0.7987298309556411	-0.22900830907110126	-0.488925282965562	-0.7965664617918427	-0.5532299227811198	-0.17096754524047933	0.4689413508273442	1.7933146128034292	0.10942737544635417	-0.42658581894113434	-0.3965108859313705	0.07868062269122017	0.05236995549435908	-0.1988088635224901	0.013814207495243553	0.2675532527571141	-1.2736487519896953	-0.7327623238654939	0.07692936903050851	-1.3151024373810885	-1.1564085265294168	0.26096157902193146	-1.4429571068004337
-0.022872092715081217	-1.1661219159278073	-0.08021521003761882	-1.0032919721739373	-1.0997953729575396	-0.7101719295861246	-0.19711102720435328	-0.5465154323033803	-0.6914306244171273	-0.6543069337571998	0.4043382121256155	-0.08021728851413132	-0.5513423682306108	-0.17888219151557477	-0.8652714156908445	-0.5045747477222127	-0.8341900232956865	-0.24446761981113657	-0.7926111364682656	-0.34627615029457465	-0.8216056018133704	-1.3022636381372847	-0.016481172166372193	-0.3973652788201866	0.21673266492754814	-0.14792790443924397	-0.552785775473738	-0.6674450754611159	-0.1879064677546583	-0.6005757652768169	-0.7991650302249739	-0.47092930405161776	-0.27373709904599497	0.5040446152338766	1.8688343562712404	0.12697371255127393	-0.40445752315297573	-0.37911368411948143	0.13693765120144397	0.04507765666099303	-0.180026685591086	0.03641568222244735	0.15293245584366746	-1.2361675037422226	-0.7011755199703351	0.12530957929821343	-1.3532085283411774	-1.0503645061991924	0.2944965185430445	-1.4548287046421455
0.10690172019676328	-1.1589149800331477	-0.04328420920348441	-1.0466524752140556	-1.109003428465059	-0.7071651819407176	-0.35493515992390307	-0.5285097121738394	-0.6457052407632141	-0.613516546174793	0.3719035086742584	-0.138926368671736	-0.47333338006965936	-0.07850984208749054	-0.880338754964559	-0.5746546942081252	-0.7735487473545273	-0.2671154531932894	-0.8829986057716488	-0.3032749251855905	-0.8762271845599952	-1.2182885273029054	0.016124270388787897	-0.4647251369692135	0.16243128171725102	-0.18991644503884803	-0.5467370424923564	-0.5559874319310951	-0.14841558612753777	-0.697775042126891	-0.8090920326444234	-0.380746221338247	-0.3381793297970177	0.5255400381720834	1.9660599755967136	0.1430827471719074	-0.3998423937981991	-0.3768819952723277	0.21846370879568527	0.03512395879869296	-0.16137893856856317	0.05516563548000084	0.04483255198679377	-1.1832089812203856	-0.671936604158627	0.18070742359872377	-1.375066475713092	-0.9099813528108788	0.34904119687730845	-1.4676434732549521
0.23925712885297085	-1.1497627405517026	-0.01907285368038373	-1.0784676337472032	-1.1032740614483039	-0.6913910831798978	-0.46712440774152847	-0.48739809795198585	-0.6844783685876278	-0.5883108211621767	0.31043313869304784	-0.1774361553090816	-0.42505479521613027	0.02452362061570639	-0.8680635746897798	-0.6513541965390642	-0.73724688867519	-0.2837940220836054	-0.9813871675948439	-0.2723685752154738	-0.9478427210870031	-1.0936908903973854	0.04800937441371952	-0.5552187103807296	0.10846008932613682	-0.24120333033435687	-0.5257008670337153	-0.45977500374042074	-0.13543854688916585	-0.8224220178451593	-0.7738623029818567	-0.31421053057648257	-0.3806488297800982	0.5297156066014901	2.020692631094201	0.14724272755845613	-0.41479730028004536	-0.3835427118888977	0.32079695743651954	0.03641466013826551	-0.13452636451952052	0.05649751403152399	-0.03852100522234693	-1.1041968250605028	-0.6575254210547018	0.22605577120645384	-1.4122676125479692	-0.7653303304545825	0.4304274805986095	-1.461303560106985
0.35815818806566446	-1.1246290043160552	-0.015340726863385102	-1.111881925052839	-1.1071969932699466	-0.6613050200806136	-0.5589200849582833	-0.43205510314381523	-0.7266789730728791	-0.5592262368264498	0.26399587853737344	-0.21045392638564375	-0.35339940338913367	0.1355383772499067	-0.8358490167658592	-0.7398718488673082	-0.6951324623347074	-0.32181268158523657	-1.0815196177555044	-0.2785465316606809	-1.026459049026452	-0.9421868817264916	0.11811516834347088	-0.6500240100685404	0.0839475413636917	-0.2848963678405754	-0.49881339937369595	-0.3895296008847085	-0.15793943715470013	-0.955503925600587	-0.7491075497186703	-0.2636628919700213	-0.40564151414960053	0.534553315392523	2.051005109419296	0.13137769123754245	-0.41922117284732685	-0.3879752464772144	0.4386293015448309	0.05416004925147193	-0.12231926592368807	0.028134032460690295	-0.11867678236585362	-1.0442981555525999	-0.6220100597136196	0.2638668470520363	-1.4816778218998095	-0.629765649251067	0.4933798945809875	-1.4346246563080904
0.45005601608153495	-1.1084871234895382	-0.011162052351831712	-1.1252855597719016	-1.1277238298915444	-0.6177606192025107	-0.6141987607671628	-0.3837662088147697	-0.7897147346442037	-0.5383839973023321	0.22593404207792095	-0.241924874110447	-0.28935891657716006	0.23058073838430984	-0.7634806498928808	-0.8319311351863725	-0.6817603767239498	-0.3794136853192523	-1.182634833461035	-0.30582402793505403	-1.1034171766164973	-0.779551440288175	0.18860134795097222	-0.7324841289029652	0.040234364490146765	-0.34652122383405615	-0.44552451766799733	-0.31702619582595604	-0.17799973256536092	-1.0788467226549083	-0.728370697912105	-0.2225578457694576	-0.4370668457244752	0.5135024999212345	2.076928209379274	0.10525119204771449	-0.4287727887698808	-0.3945270827045546	0.5592341257142166	0.07282867109162527	-0.09507884053618394	-0.009099615621354713	-0.2167694915908392	-1.023921301891525	-0.5771817403036128	0.29103088385779985	-1.5659137784314319	-0.5110864418243904	0.4947047369655291	-1.3727707093864014
0.5099814551891594	-1.1205857735897982	-0.02035621640534583	-1.110840219630283	-1.1690107811869161	-0.5636952185471287	-0.6257201654834773	-0.36063551345506095	-0.901977015698337	-0.4946975393129935	0.19146751708236498	-0.26648380884905987	-0.24386205111556847	0.27775207805082297	-0.7195972926240458	-0.9302532574985604	-0.7018065801771236	-0.44107912460774246	-1.2495938732088618	-0.330542325490914	-1.1653115844987905	-0.5938741736666899	0.2665646827278696	-0.7870299685216481	-0.005626021929579445	-0.38113975828997604	-0.39492195542036057	-0.2887228615928175	-0.22782393494139894	-1.1484144633991737	-0.6922825331206005	-0.19905668865599582	-0.4588883778247109	0.4873998222405794	2.093997026867917	0.08007628622679332	-0.44283426264657316	-0.3913225684937941	0.6647359229962787	0.07899868195339506	-0.08241417727583143	-0.06043229471348961	-0.299558513495	-0.9938958675539583	-0.5252101268545399	0.31240527930989725	-1.6618822258508676	-0.37810265536322174	0.4730763116926083	-1.2826620269971358
0.5479254702204687	-1.1305513155282714	-0.007982212085132352	-1.0919554647772896	-1.2402031922152403	-0.617352343063522	-0.5725614942082055	-0.36822738808222377	-0.9790930126906435	-0.44955015559908984	0.1643060712397782	-0.29939740148611843	-0.23077594763927908	0.27743242170801824	-0.7015295983772172	-1.0491569553934128	-0.7316273918429612	-0.5278820768931183	-1.3249458203157498	-0.37064695753930554	-1.1901848260853904	-0.3763868122163445	0.3640176540702429	-0.8349172595597123	-0.05737285099801655	-0.404332787013504	-0.3390053352616413	-0.29676290601994626	-0.3071130195590942	-1.1791818897755963	-0.6758332617890812	-0.1624245715523261	-0.4732473868473749	0.4370613112130637	2.1137647789282297	0.039723161173935165	-0.4529642299325105	-0.37720136929723536	0.7418547468799884	0.09250332889798052	-0.05344704136276357	-0.10680342714423241	-0.3694370674979569	-0.9649987487101374	-0.4354624111511084	0.3054526901606411	-1.7568932910723472	-0.24744132252441342	0.43601912615397775	-1.1629921869563513
0.5652898369031989	-1.1345280644697144	-0.0069361932971235525	-1.1022229361949683	-1.3457619455707877	-0.630987724263524	-0.45971092766973476	-0.4178474904387529	-1.0310216400817727	-0.40392158729408667	0.13408560394149532	-0.3201492936854832	-0.2433695499773238	0.25386081300421065	-0.6978972603143994	-1.194597627741525	-0.774808932011973	-0.6104376887476919	-1.4181634909894218	-0.39922742922434973	-1.2049505140598762	-0.167789619970411	0.48804900832872383	-0.8740862769419824	-0.10434134788059457	-0.43076100622733476	-0.31037168595059084	-0.34093241813526326	-0.3578697296718209	-1.1769838358475961	-0.6405475284964904	-0.12876212422724448	-0.4944826456683538	0.4570197114753958	2.127159491246881	-0.0005091084710933836	-0.46556404385265066	-0.36074847353861944	0.815430310181443	0.0839767004218225	-0.05544261370608959	-0.16075236605617024	-0.43044926342707546	-0.8988636908857718	-0.3441469710229487	0.2892561410504393	-1.8696546781402232	-0.1120551786552914	0.3667789376789109	-1.004907262740835
0.5508766766479384	-1.142009205391235	1.5852223832549944e-05	-1.1053396925452295	-1.4497093293429255	-0.6838454655216737	-0.31367779534597645	-0.5007965693082514	-1.069522966968475	-0.34913492417500214	0.09793442638162149	-0.3175878629229075	-0.24797244571632274	0.19643586339140814	-0.7216889708606765	-1.3525246311074794	-0.8141856139984196	-0.6711362677044324	-1.489152686465904	-0.43920192682040493	-1.22634427652106	0.022393975506611687	0.6105396658162331	-0.9077635720969622	-0.17670660834173554	-0.4549561322109196	-0.31177005213459996	-0.4244383913404854	-0.43306868613211574	-1.1315147590775898	-0.6011267169213814	-0.0779850361961709	-0.4776150006587735	0.5685104781056807	2.135744990933712	-0.07416538226643944	-0.4821368453266782	-0.37397256085915387	0.8692548653167135	0.061139613816804626	-0.0737996993040043	-0.22554315602771666	-0.47420963796946847	-0.8075346723368974	-0.2640950136903214	0.2217219578945911	-1.9930430076054158	0.031847516864033906	0.29173013670723885	-0.8360542742432381
0.5499933497080937	-1.1295121819500644	-0.0026227870177669694	-1.0746955195859613	-1.5389944003110194	-0.7271249864536518	-0.1318977293713083	-0.5811754101666049	-1.0762408501861116	-0.29278304209382056	0.10228018618129461	-0.308927463952006	-0.2828817803953963	0.14151192000324825	-0.7396419413129738	-1.5198484922576596	-0.8236040633172703	-0.7086412962022742	-1.6279417937061595	-0.4613294433955975	-1.2764937288498663	0.16840693119435074	0.7119419030605894	-0.914516941780786	-0.22783140323081255	-0.48033194968072246	-0.3144427549871446	-0.5375672143398741	-0.5678498456058614	-1.0405579553830369	-0.5568660429197554	-0.025785785349293776	-0.41849998515757214	0.6705005568747672	2.126270953116291	-0.1806880630976683	-0.5212840633613247	-0.38241047414323287	0.8952944329491578	0.045634824220047124	-0.11269519365982368	-0.2977509497439203	-0.5280017621658498	-0.7181092959742519	-0.19521869850424414	0.12987827637561475	-2.1264747322234556	0.19665222095391727	0.2173789580539971	-0.6637505161108426
0.5250415524531362	-1.0893209681639378	-0.020876383356991622	-1.0418873222923026	-1.6319821968596124	-0.75297356446752	0.03343690577554061	-0.6835447081161334	-1.0977030988208925	-0.24390729307051653	0.12000525277162828	-0.30362795202943554	-0.34221552337482686	0.08876487380593433	-0.7420125960303284	-1.687077196552853	-0.8067780541482721	-0.7287242687356383	-1.6469776645025558	-0.4925083586429467	-1.3392940492092493	0.3222811703622955	0.7915148765395482	-0.9376506570432754	-0.27790536536961663	-0.47365928611906993	-0.31569548269474956	-0.667309709924097	-0.6804589267790578	-0.9411126670647153	-0.49193399827897694	0.026443524880979598	-0.3689294650599302	0.7728641069318127	2.129434148861193	-0.29654474638573625	-0.572002777430014	-0.36963023179315196	0.8992764753898186	0.04266232827526855	-0.1643816073323095	-0.36628327467778765	-0.5663546604350407	-0.673039398260006	-0.13609177071677073	0.008084405858650112	-2.25595383605279	0.32082499871683157	0.15999258880796244	-0.515509253791935
0.4807994849624354	-1.0107056109110104	-0.09653338737479163	-0.9947979975203693	-1.7238310657220801	-0.8213663748285294	0.1935183655260341	-0.8004818571796519	-1.1199462181824593	-0.1907511731930845	0.17291018383903847	-0.27961708647255834	-0.40143505417952136	0.03540241884307413	-0.7560633604971364	-1.8205145654410462	-0.7768304971618047	-0.742243970873645	-1.7448012613221202	-0.4938342959114298	-1.4088635423461793	0.4663888161256594	0.8334996880610316	-0.9546473397927736	-0.31206042638032144	-0.49160920357411	-0.32226046263314045	-0.7872600487775209	-0.7429677982662002	-0.8649028069962016	-0.37364910466202017	0.07673287330308345	-0.34601997929536255	0.8581512983025282	2.134016784269714	-0.4058618939939733	-0.6087192018631137	-0.35015281036010404	0.905658227463174	0.04548956769016778	-0.1909024186146704	-0.43208212118789735	-0.6042601968953375	-0.6622184714408894	-0.07440428801146898	-0.1357764699698505	-2.3595448693530976	0.42637720853227207	0.08165194918999764	-0.3984004668776995
0.4309808393867297	-0.9060684552929896	-0.1792544291424814	-0.9788941503597807	-1.815685367974033	-0.8535421979050998	0.3277809070691548	-0.9018243826589835	-1.135045428635292	-0.15254969858884196	0.22936862302247785	-0.2507211580024399	-0.4550828549353871	-0.031176560393114512	-0.7901062102624328	-1.9155827020464433	-0.7221139971047138	-0.7452821084287775	-1.8493072685267933	-0.4695232024405607	-1.4667726916350226	0.581967633531407	0.8664297665630961	-0.9497113745870461	-0.35857362327343034	-0.5347459639824483	-0.3223415702399183	-0.857781434985603	-0.7680066536723665	-0.7973466186345306	-0.2648370613607681	0.12803455850560608	-0.3120176759399557	0.933651593809776	2.1313089643167396	-0.5060039811627984	-0.6187761021847262	-0.31520516297546597	0.8872837517642884	0.05205113963248213	-0.20322124019558654	-0.4948127409315227	-0.656796945586829	-0.6585631809992387	-0.0033800377981765316	-0.2876568949016609	-2.4305393182944135	0.5150500521023541	-0.0035872577945600726	-0.32039192900062263
0.3688367896742341	-0.8184190771409521	-0.2422841672259061	-0.9534038664816711	-1.9196938596536168	-0.9016060923308924	0.4140431011114882	-0.9911723951938944	-1.1389360529800516	-0.11758162199776354	0.25985801774046274	-0.21941100743426162	-0.5546729693624772	-0.11296476029769724	-0.7945386537830751	-1.9809638598431794	-0.6846107835852125	-0.7431956865789593	-1.8187875095677803	-0.4090602559009273	-1.5315287713859844	0.6626243710077264	0.8590950934987553	-0.9349034789698634	-0.435170074000753	-0.5783325369723262	-0.33914061327732553	-0.8929650150941291	-0.7672576514742229	-0.7670907393540789	-0.13195173419835285	0.18034806982720794	-0.2721964805364173	0.9396048260639969	2.1538844968697175	-0.5850426172641342	-0.6308161177951204	-0.2994717988538629	0.848008892411715	0.0524600098647352	-0.18495271550048203	-0.5452231908804531	-0.7008701408795233	-0.6549600652256952	0.028470519203531015	-0.4404347402363694	-2.471070777489326	0.577622612828117	-0.06181845406841837	-0.24670273313595667
0.3113751062852448	-0.7343266038184759	-0.32701794242780524	-0.8982955895059511	-2.0216846185796205	-0.9556949850657004	0.4692071055566135	-1.0801252408682949	-1.0698641384119076	-0.0711330852869991	0.28495410994163106	-0.17807028494084207	-0.6545078833873227	-0.1553609404033667	-0.7981899226639625	-2.013749893849363	-0.6552460733599214	-0.7033505737208404	-1.9210894759433437	-0.34919193605120136	-1.600546397673448	0.7077455031170188	0.8337914386433827	-0.8991137803490385	-0.5110087293064837	-0.5824287592385342	-0.3992875279532035	-0.9193426730987074	-0.740988127840953	-0.7679299963084063	-0.0005832438152901798	0.23617461200159004	-0.2302328078983369	0.9911845656486653	2.182966349883944	-0.6675092388528596	-0.6384908518397194	-0.3030167702537632	0.7809937003472149	0.05562688290505284	-0.17332126277291637	-0.5778979988966639	-0.7008693735350827	-0.6743878640237077	0.02690788029005984	-0.589508061807537	-2.5153611015519286	0.6078148862414476	-0.07823711266975972	-0.18479699497293342
0.2459919229498861	-0.6483956633960948	-0.4174152840294528	-0.8501117126907131	-2.102064752376241	-1.002002374012577	0.47242639791683044	-1.1484471522592812	-0.9807851406186382	-0.06105099545933668	0.30398022190408897	-0.14700472723062868	-0.7419680844688991	-0.17773782180833353	-0.8201755116852125	-2.0077765524673055	-0.6051725860250452	-0.6441861368657176	-2.0787794653739127	-0.29847807141923605	-1.6541316052016957	0.7220110635278457	0.8400767609718554	-0.845384455785732	-0.5854949835112447	-0.5659461889799596	-0.4615183752995781	-0.9153783966574427	-0.6705655007826649	-0.8224657124929402	0.11463094491960099	0.2810271290335467	-0.1952070500982463	1.1201551606609301	2.195599140755615	-0.7233369076352443	-0.6285903239837628	-0.32004581945736615	0.6988735398827433	0.06498177768121552	-0.1297374904698613	-0.5884216767971634	-0.6810496339777493	-0.7131971198302617	0.003958123785868251	-0.7371324619593411	-2.520006684693441	0.5782439461948564	-0.05222668054039979	-0.12611397868068464
0.15656352969003495	-0.5801325806431095	-0.5149480086841939	-0.8053094224664379	-2.138340499438113	-0.95517325388412	0.4134834293525878	-1.1928335671635566	-0.8873926675135794	-0.06605809635977256	0.32163196497516877	-0.14223290175163042	-0.8127261541462911	-0.17135078810833188	-0.8465290984582113	-1.994100713420411	-0.5650674591582042	-0.5997382269303482	-2.1028939859841644	-0.2275514813471407	-1.7007921245832531	0.6889215973983502	0.8459171636622426	-0.7864610419024178	-0.664717837190983	-0.5528348176313129	-0.542661237245188	-0.8764886179657072	-0.5780766928115343	-0.892201304628071	0.2733986512557908	0.28247467984208346	-0.1686035643746876	1.269878210147338	2.205355289429499	-0.7307746620559181	-0.6319942596060899	-0.3435684409935683	0.6205490366447425	0.05570196719827554	-0.10990597937977349	-0.587263954950866	-0.641282775685936	-0.7837248111782642	-0.06151205465612639	-0.8792080236322943	-2.5245246168752256	0.5262263350047938	0.004337475734616547	-0.08768444997626006
0.07113660983394673	-0.5199725151178456	-0.6089205742846389	-0.7539896809182944	-2.1704737184193763	-0.9232843312028376	0.28942826723383763	-1.235033543669641	-0.8931627285063174	-0.0693733291846873	0.329318862941813	-0.14416473237981525	-0.8609931312288847	-0.14429436282277378	-0.8386443621150548	-1.9622683309997249	-0.5125719550601083	-0.5341927970952132	-2.0627286823277244	-0.1643040406565923	-1.7381680455432071	0.6460154098450536	0.8097940018844264	-0.7271320044109488	-0.746178211258088	-0.5128701674873453	-0.597887525105489	-0.8166104963181807	-0.527552173380232	-1.0201440290844441	0.414765886144355	0.2506668616547385	-0.12745272132344015	1.3277168796424772	2.2310362627488907	-0.7113485849247986	-0.6346538971075006	-0.3781508172765347	0.5499925255106346	0.035582183504061386	-0.07158635797145932	-0.5901454568009619	-0.5830614626437272	-0.8964809584756475	-0.1372796999144527	-1.0069770688820434	-2.525233535597998	0.4550164662437751	0.1084892877738638	-0.06542877951929801
0.01560297146831725	-0.4477135408083345	-0.6824869619476008	-0.6922018299347144	-2.20478789121833	-0.9007780640371035	0.13761199377271832	-1.24857999592137	-0.8341746844241816	-0.10344122284650625	0.35404677271550894	-0.15868856569581716	-0.8806587680091148	-0.09418495015791477	-0.7817389050951308	-1.8748078192544917	-0.46802256485376087	-0.46725069615548265	-2.023615720537916	-0.095659320799354	-1.7717501478018178	0.5867666577991429	0.7705215194182118	-0.6689724271923418	-0.823574995461346	-0.4432538187360417	-0.6354871171234525	-0.7559593347961094	-0.47237058874308885	-1.1849634376831855	0.49621124729355237	0.20770985568253142	-0.117413414732228	1.3765711572349655	2.2712559412300695	-0.6437089660779309	-0.6169358454089516	-0.39573999883284977	0.4859730874617071	0.001448957368009368	-0.009574878427479238	-0.5936145176363641	-0.49313030562384996	-1.0502937599024738	-0.20186523055735642	-1.1080369189094266	-2.488800584002909	0.37130133423780165	0.24459796218149385	-0.022546653264551707
-0.08216271955880503	-0.39541979666213395	-0.8040980158230546	-0.6296415822964617	-2.219533407731562	-0.85592686898675	-0.029952574690399657	-1.252330980937796	-0.783664267540624	-0.1479279801728171	0.3771950971628423	-0.17381482216199168	-0.9026339366421741	-0.04864212363374073	-0.6938162897027697	-1.7385218991401565	-0.4569012308238668	-0.38563627577429377	-1.9185863096399973	-0.0388640586056535	-1.7673635744715823	0.5375498297054394	0.7579591198864197	-0.6072017462933437	-0.9046360924140743	-0.3442016281842831	-0.6658802686778882	-0.7076333606005502	-0.38781313789476035	-1.3769454642164287	0.5877964246562918	0.15074317502305296	-0.15616634817071198	1.4277286421447895	2.2875695013077113	-0.5281711199430751	-0.5643317081861331	-0.4111970425254413	0.43818469514848146	-0.04093103866904067	0.07765397757288435	-0.6080157721005729	-0.3565299503341439	-1.2281278487226825	-0.2333376104492359	-1.1987032681371508	-2.438414926613317	0.2914422138244095	0.3803356380534205	0.006396383048872828
-0.17024613692982654	-0.33805869188275006	-0.9288738450207067	-0.5887490463021584	-2.1990963294521917	-0.7948845907657666	-0.17507331463452436	-1.2469321583801298	-0.7384873870905191	-0.20207126784670576	0.4254321367499555	-0.18848812889119432	-0.9050713612569128	-0.01248767889043437	-0.5820242411140091	-1.5814105935908285	-0.48988772265748004	-0.2971645624856526	-1.901647058048659	0.04357105602131271	-1.7297862871065983	0.459849674232321	0.7620268206688274	-0.5695525004818871	-0.9710378313656791	-0.2471666740558896	-0.7065536613848342	-0.6363534976532994	-0.2846164130099772	-1.5691699427587	0.6687233932301351	0.0825455427346863	-0.1845367441201164	1.5122794589452306	2.2802168482770746	-0.39712782998151697	-0.4943237736358738	-0.4223873861379535	0.39052055964471577	-0.09763776109848248	0.17787449093628455	-0.6282930073419886	-0.2223203845399972	-1.3955041007263884	-0.267764903540953	-1.261145610131741	-2.384885864340435	0.21207064716143634	0.5476688634012242	0.004435324325950917
-0.20839760246425962	-0.2920833041337881	-1.0251237754389577	-0.5475683917258067	-2.164590868382917	-0.7549381548652898	-0.3231919085131797	-1.209766632478218	-0.7100794548620277	-0.27772694626603356	0.5067921819706888	-0.2029666672334991	-0.9139086060077226	-0.002507089207610737	-0.4673090514997928	-1.4308904388551873	-0.5247794828592719	-0.2209363242180616	-1.7902392510306597	0.11239320606281858	-1.6705996901426516	0.358763092535069	0.774244827665366	-0.5234957835195863	-1.027550935879201	-0.11851708180012858	-0.7378700779959857	-0.5554557581199121	-0.18771065265306422	-1.712352507782543	0.741302891509699	-0.006001334623001958	-0.22282814381623778	1.613647244278256	2.301792775433138	-0.27825243022910484	-0.40470824133212807	-0.42525431621602267	0.3414565935218782	-0.13280141039204907	0.2720437967661219	-0.6105495469264306	-0.045587915004732485	-1.5380229499952294	-0.2945817290367807	-1.2605886866355	-2.327094171805223	0.15565661271955913	0.7671088224215609	0.04074150716545499
-0.21165855305574155	-0.2456759917307231	-1.0263622275746518	-0.4737819692844276	-2.0879859437067645	-0.7287413360265214	-0.4685939708173956	-1.1679795970742781	-0.6464632200585664	-0.34529676075000615	0.6051954744716218	-0.19046072499570682	-0.9193358607647346	0.03630092501485861	-0.3413914996757196	-1.290839384495111	-0.5490150961577822	-0.12889025092304224	-1.6405162775350408	0.18278851517901637	-1.5883554580750174	0.2754570392298481	0.8439935125399162	-0.45248531289716665	-1.0440218484455812	0.06716999675289666	-0.7398394535722376	-0.47711287001130964	-0.0638193513692332	-1.768185741861545	0.856811521483429	-0.04791044901902359	-0.25377365431872334	1.7461817584705686	2.383887034663721	-0.16360979098107972	-0.3065318948850707	-0.4114009027807904	0.33470789555808644	-0.14004645991939962	0.36527163207531405	-0.5170172126463991	0.18397442879834866	-1.6217014090641055	-0.30056645114769337	-1.1812334312300492	-2.23650985950858	0.1318263204191041	1.0193502788319613	0.1373024754419142
-0.18625503570215982	-0.17821027650112975	-1.0092780120218046	-0.37185516914705186	-1.9747910428608528	-0.6853423970241282	-0.5634215258589148	-1.125162689041717	-0.527232753857683	-0.39321258127847913	0.745643545939763	-0.14420549785614284	-0.9059923135116353	0.09398553681815074	-0.2387879083274686	-1.1449436919499751	-0.5352330189632666	0.02554854598081028	-1.604031666718413	0.25959502351256186	-1.4830883336989311	0.23201202763614948	0.9523740970803016	-0.33860253402841434	-1.0112893189682017	0.28394311710965753	-0.6872417626031309	-0.39157180607026865	0.09480635069796226	-1.7577416553188034	1.0040753067777342	-0.06885087163342303	-0.25655791812428297	1.9737526714348053	2.485637978688292	-0.03196893393361437	-0.17589686657462628	-0.3543755911247784	0.3491042118416068	-0.11021975072846142	0.4636348643513152	-0.39556841855182023	0.44493957649024923	-1.623672243870626	-0.2582480627025491	-1.0738828081974248	-2.102743051121255	0.16989230620201828	1.2824658964633722	0.26551026791886945
-0.1461430481493245	-0.07956320730007725	-0.9385461078789575	-0.2802827238546873	-1.852987244175831	-0.643370016795074	-0.6134040834973586	-1.0674801080091847	-0.4448525630891881	-0.42745132305605865	0.9012324770391732	-0.12407414679642939	-0.871582527546017	0.1225905611603468	-0.13228864313830602	-1.0043596171768168	-0.5169714713957363	0.17917569358316005	-1.432438008989325	0.33567332771954667	-1.3465425307536991	0.2267660593234723	1.1185955030525458	-0.2920348366766198	-0.9652775654355639	0.46512203556662346	-0.5740621656144966	-0.2941627011717625	0.24971527339575506	-1.7842435249210098	1.1854299376583923	-0.0824401791907272	-0.27626574729473485	2.17519866608176	2.5547551385216005	0.11111620586539046	-0.03313047749587996	-0.2727107361128191	0.3951316521832676	-0.03638873365246174	0.5695405335166625	-0.25431618927583344	0.7280142195503578	-1.5213023088524886	-0.18295360115071335	-0.8995505808800786	-1.8787851409828769	0.24446332227509443	1.496276470054294	0.4126335046335531
-0.11406969068891348	-0.033381415597405595	-0.8420909531224069	-0.30580985108308145	-1.7140025911893253	-0.618974954940706	-0.6380208871696369	-1.004136637693501	-0.4415628248953506	-0.4540476368750899	0.97549489501507	-0.09955371278545917	-0.9213497261093181	0.1596622602480357	-0.04379564827156696	-0.9102968293139548	-0.5087225770158164	0.3237943268213447	-1.271379260561505	0.4512892588208507	-1.2159445998143243	0.2063292142213428	1.2521027893777046	-0.12953806837051812	-0.9009631877736057	0.6048561809411951	-0.5358052704468894	-0.2791595681155505	0.34049390769408633	-1.6998835473182496	1.337565877933881	-0.13435409801412954	-0.3431539211575334	2.2495767722832536	2.662377098244048	0.23184589738383637	0.05158347546693205	-0.19005157119013502	0.45817062634505057	0.0549460461351897	0.657043247078024	-0.157171344546522	0.9128148043160091	-1.4122003246836496	-0.12563249217863012	-0.6145241499043049	-1.644213737387582	0.3163557539482519	1.743432750445703	0.4757710903444865
-0.05854313928868675	0.04854419130290201	-0.7595374164829165	-0.29770968825305966	-1.5956202467419796	-0.6523151660843018	-0.7082661343277274	-0.9260161589087872	-0.32833785054042386	-0.4888067167915466	1.05028488465389	-0.05987531582672608	-0.9286710788886584	0.18347525167404938	0.05945907210738967	-0.9017345586921964	-0.5532626543939453	0.4301579474142634	-1.1593571657799602	0.5703510218200031	-1.1755179305490535	0.13568962222015574	1.3584509505677786	0.028479192985006806	-0.7990992732333431	0.7461401835123963	-0.45767881223787416	-0.2373246555205526	0.4449307411144473	-1.5561686535976622	1.5520023413067139	-0.11071512036868632	-0.4015450758992564	2.336319487410869	2.760556118983645	0.29010125393659614	0.163010848016797	-0.145329849144159	0.47278245053247814	0.09125105621427607	0.7133171155160847	0.015612826016771187	1.1707765658672382	-1.2673946657497832	-0.009829621869886885	-0.3492109202896745	-1.4616744606142222	0.4130348309825996	1.919153785470813	0.6670155231266729
0.04326685691540466	0.21911756720540634	-0.7261535563170753	-0.27415633752435953	-1.532280687398368	-0.6803132693656432	-0.7302392911668497	-0.8968840735323023	-0.24593674558092285	-0.5104621154087687	1.1238788961585406	-0.021089229849827636	-0.8605012851005716	0.1225453311939529	0.07765004444889358	-0.807490925463141	-0.573567254758855	0.5233102914629086	-1.0847087828722106	0.5776040695334668	-1.13400218100869	0.07520941802140503	1.3882418562277874	0.2985266132270254	-0.6827826977100064	0.9255769964723501	-0.3581246508393532	-0.15492953918261193	0.604482037051887	-1.3644431999047415	1.7720856937746206	-0.04013900455126453	-0.36734896449894755	2.4780228151501773	2.8620071813891417	0.3265648935929856	0.29498481126973397	-0.020118174720148162	0.5240286768714555	0.17157183564374465	0.7661834329090897	0.15693014416238774	1.378850630783107	-1.0300179212293465	0.14049161841399185	-0.05401311119496714	-1.165607526297593	0.518558137984922	2.1540400199838756	0.820999032420036
0.1574389225413999	0.3018789484407455	-0.713064393499408	-0.2923873766930062	-1.4616052630183887	-0.7027833083245999	-0.7169178055838297	-0.8601420292711781	-0.25793358225681584	-0.4442574450526502	1.1806666205366771	0.02237582690998966	-0.8722230402005813	0.09541637391565452	0.07402408414831323	-0.7887334973222262	-0.5574843865674641	0.5854757030704427	-1.01964385306565	0.672843746383141	-1.0683817855967004	0.028536116773880748	1.4556546337223408	0.6051611248894326	-0.46525544888489734	1.0856929750164743	-0.2787395150581478	0.0004937325674627902	0.7919693865134657	-1.1631709985332623	1.95691892551467	0.012126255076719559	-0.3502686287839955	2.5870743066291464	2.9689183106071164	0.32441732730810907	0.39874631401173755	0.12314821358173411	0.5710210489990784	0.28952860535571306	0.8180755803711813	0.3093420849177787	1.5574015275956563	-0.7488743607388689	0.24638768163477143	0.2945317006520112	-0.8970038069685848	0.6921363758235858	2.2929048358997006	0.9660986808029932
0.26713650773987896	0.4119690331754743	-0.6206560239289662	-0.3360900392098368	-1.3715457822219472	-0.7571895241475922	-0.7087384104628941	-0.8201336580939925	-0.2840396445971497	-0.419404602413492	1.1810783946905352	0.06727673433600784	-0.8696733518583708	0.05954291740916875	0.05990974199691592	-0.8063956984672764	-0.5207081415043712	0.6345166273959303	-0.9565052913131726	0.7562654442830314	-0.9932824684553422	-0.01647375483631263	1.593028566624244	0.9061283372484479	-0.280160837424606	1.2046982927466106	-0.22706742764974802	0.1881631045247707	0.9724224530234034	-0.9149393066132028	2.2094358469173616	0.05729750022316318	-0.31439444877783573	2.6613057642941724	3.025915810339171	0.2972877663580273	0.49237647516753447	0.18433903457967868	0.6104706444899547	0.41047764788782437	0.8936498215617059	0.48558573867499727	1.7096014838006468	-0.4410848661907457	0.38700669107897345	0.6596387058876526	-0.6281727093675622	0.8584978218264219	2.4318300270803936	1.1015113476731053
0.3899091418412276	0.5949509625953883	-0.42445587162988324	-0.3959766658340726	-1.2712457708231346	-0.7954456104250076	-0.7083324124883832	-0.754902397975012	-0.29491279604387716	-0.3925679301126589	1.1502313242688735	0.1414631070059401	-0.8723224524673754	-0.009370303056399321	0.023116127946634757	-0.8236969663474417	-0.4716866857591536	0.6743759151680572	-0.8979417680364732	0.7062509455480857	-0.9280167211157728	-0.03263056008138464	1.627612426959961	1.158702256287824	-0.09907842367797219	1.3628624040804027	-0.19685229841179472	0.35517600589491166	1.090044539650887	-0.6874974748211193	2.4653325155924994	0.10458010949580347	-0.26890331605604734	2.6832501412518797	3.1430984403467725	0.3203478931655967	0.5706476855622743	0.2316825685127591	0.6396302229474315	0.539952044100461	0.98588940802723	0.6890287214546172	1.9473680185815887	-0.14252506180491617	0.45831064441139313	1.0223329563606591	-0.3655981044301849	1.0289142985789763	2.5551565538931142	1.262406184305528
0.47335779268708694	0.699017461336754	-0.288773022613353	-0.4800802146168409	-1.1997665611573516	-0.8031693966040047	-0.6859442444111794	-0.6996513745334351	-0.32348976840473603	-0.3596421243142334	1.1684638432637988	0.20720423183003245	-0.8585357785588303	-0.05675719983736409	-0.013818201810153193	-0.8694591287951956	-0.4146578785980979	0.7095622157957819	-0.8259587775868414	0.6654181249053935	-0.8768624220644003	-0.008592301472241728	1.6519390344846563	1.4097142610438502	0.05651486951465341	1.5021078773249703	-0.07122822130100913	0.45447472058162974	1.1621476683718173	-0.5082543031314497	2.6401948036033875	0.17319732551321917	-0.19645821589333184	2.6958940807236536	3.192583350184684	0.31170863774247526	0.6033775626788282	0.28166910312425086	0.7246451787697896	0.6684828950627131	1.0977917857090262	0.8696599123186803	2.0487874217382362	0.163491071069098	0.5285921788215814	1.3409344866529231	-0.14117057552889484	1.2116932827396552	2.693284087555037	1.3656391473682004
0.5412999029425825	0.8027513700752567	-0.23403133480832955	-0.4684715735923632	-1.1139104916186902	-0.8330785940478409	-0.6609114857035869	-0.6336413546182182	-0.3875818776368464	-0.3333385904294738	1.1396240041817083	0.2056390640139262	-0.8517354281410128	-0.10074017840134082	-0.06368853152782598	-0.934629265614112	-0.38057270017687383	0.6961228571844581	-0.7694010553315682	0.6742917050867809	-0.8593488153324446	0.007864360602036633	1.6413503910665077	1.713076996879364	0.2782790677481394	1.5652167688278529	-0.06259687707337078	0.5757678282646985	1.1639816405848589	-0.30604261354652607	2.680251758975953	0.2615401124241794	-0.10624911678184215	2.67577170073418	3.1513396315079993	0.27887390092340125	0.6219512308201172	0.3280554445008702	0.7127670043904806	0.8283125611435318	1.147385891282809	0.9895750914582981	2.0986584158429387	0.41163320959675004	0.5597843932751284	1.5962900037507954	0.038292541063174264	1.323049313152102	2.7176601207298114	1.4197187063016528
0.5824506810836629	0.8827878336824879	-0.16789935513459828	-0.5845074959073739	-1.0720430272417047	-0.8531850462914518	-0.6170499250168253	-0.6181649504086189	-0.5246959822369848	-0.3215461735461961	1.0654644179706187	0.15917321524667027	-0.8239836937584457	-0.15185379006100838	-0.09435610248048257	-1.0131041534163345	-0.3818576478716943	0.580961235386921	-0.757575268069633	0.6482402218744019	-0.8579081474234045	-0.008129724025792057	1.624470400036121	1.9717455423272419	0.38096387075152105	1.6086238426431805	-0.11632427267936403	0.5958988800266961	1.1263699766651032	-0.18433303716840369	2.6804987493442654	0.21912400126401382	-0.16076914803696712	2.6128186370779773	3.04323341850438	0.2791909080893653	0.5714608132216844	0.3354081452132124	0.7305997980606266	0.8629900431470933	1.168290805930805	1.0624775573746947	2.1263053244762973	0.6281467496219395	0.5410435908147955	1.844109318658219	0.25657203502695913	1.3483389353230053	2.719596609348891	1.4294673383976466
0.6132620617866189	0.9286685430919868	-0.11224007008733312	-0.7178744824253642	-1.027157478068899	-0.8859373163928327	-0.5663375761683146	-0.6211303552802747	-0.605236559650629	-0.3197468331865712	1.045595532631372	0.1817980546084134	-0.8068400524954813	-0.20010525882135388	-0.08983194066480756	-1.071669647031678	-0.37605173547559273	0.3992836156985131	-0.7353968930950444	0.5680349961652384	-0.8855270152156803	-0.06837032773598918	1.4999160511467564	2.2845171655202257	0.44288953181457485	1.6482355575922525	-0.21197953517757276	0.5523815170505092	1.0502579289097178	0.08967375447449229	2.698913891688692	0.2697178605246745	-0.20789526423188542	2.5127146108499803	3.0353854054659393	0.24125012560131345	0.4832414554666526	0.31326754833036863	0.6616663915000889	0.837915397822548	1.205926918832814	1.1506993631026001	2.1021314167812832	0.8628470922061755	0.4807303519468585	2.044741567838701	0.33170944145586	1.3330617781694003	2.758328088451754	1.4176484820952753
0.70016543671205	1.0102750012094273	-0.10091379002054364	-0.6235550877005879	-1.029990631250767	-0.9331653743336863	-0.5069340581495199	-0.6548472649507642	-0.6787408345923541	-0.3499635683014078	1.0534889883168894	0.11810109194727492	-0.6632768827362996	-0.245382025341139	-0.0696468293551761	-1.1006214752242467	-0.3895871362933985	0.20177962466122237	-0.657562678936006	0.4809476848874251	-0.9008086455166691	-0.16375174537520812	1.4643313594654965	2.368096779173963	0.4971768215142971	1.6358789131999452	-0.2316110156907706	0.66673507586102	1.0521104994234947	0.17734759810833955	2.750560726495277	0.2536277921608562	-0.14427522552936745	2.4480699044801812	2.972248107251505	0.17554786469164044	0.5060589628399284	0.34501355456069477	0.5518874418548985	0.8704215169164954	1.2401523015804354	1.2946915796893077	2.117065474285051	1.101643748561116	0.4333759203998085	2.1434575634198665	0.37468254438296017	1.4362337163977972	2.7419834588854264	1.4751652689169383
0.7579109536569846	1.06494902606757	-0.09074569151723792	-0.6765243902372897	-1.0096975408694189	-0.8869236461988453	-0.4658556375268844	-0.7350849452621885	-0.857224657122666	-0.3067197156347717	1.0450388998175248	0.13300993253970295	-0.6160403440621408	-0.27883321794789556	-0.10901536367446937	-1.0659174388185968	-0.331656733789733	0.03966638100434343	-0.6793342696203005	0.40254704892808535	-0.8694056491904278	-0.10011383028422596	1.392740206239361	2.468895378385823	0.5615140250447114	1.5556081279758471	-0.2593878845016102	0.6974257711377247	0.9942691215574133	0.3031796312891961	2.628074756471804	0.2800000875277364	-0.17113294788196692	2.4424028802282294	2.90157156299901	0.12363509144115645	0.3926990721562015	0.3104359399462834	0.5059745507594584	0.9397888780187612	1.2063254428954604	1.3139356024236275	2.0054912905824325	1.3065023582787565	0.35597282095319704	2.2540589879518547	0.48056345354226615	1.5149154404646448	2.789067205195183	1.3853832514672835
0.7933498033220637	1.0274911966364657	0.1089032529445267	-0.7300773045795147	-0.9005601719034446	-0.8579581822905682	-0.35285503082336944	-0.7781573063489292	-0.9782547184460754	-0.27725231256186944	1.1191023606832515	0.17516143506230206	-0.564818824460916	-0.233825792362704	-0.014944762645357679	-1.052387648974505	-0.33137085267764543	-0.06038774863958676	-0.6602628200230036	0.5061200421795055	-0.7774851421357633	-0.13105291226794477	1.3629087409060017	2.4990299727506966	0.6109244918625805	1.506854193220858	-0.2902776514200571	0.6979932559375375	0.9368422876002276	0.32178209472033764	2.4681102956417087	0.1494999235681552	-0.2689719902212403	2.360764719208366	2.791694937770189	0.12210076150799717	0.33290143503312786	0.21019248653592082	0.4443858865455906	0.9738058053679275	1.2313881783907827	1.421363511244086	1.9365574143203492	1.4022412829296664	0.31654577681717977	2.3956618238076546	0.5290467013252617	1.4566285530865142	2.7325593707220213	1.3806058658159128
0.8789837714161279	1.1727356928635937	0.3399230398936874	-0.6472247009949349	-0.8356384311586508	-0.8329996480598545	-0.26016413833661295	-0.7801788163189365	-1.111787093783534	-0.36174341256824327	1.1960004015006167	0.15440954286293726	-0.4620540054112495	-0.2734199408974456	0.056096422276322874	-1.0253232641018533	-0.2948496655366591	-0.13844743143056945	-0.6099313615706279	0.42642349798782925	-0.7103344329492082	-0.07718798668286356	1.3561838899828134	2.551862210660097	0.5248124165044664	1.4703862636515836	-0.35569540608515804	0.6103993390103174	0.8647068077458929	0.4193639128831177	2.458709440146386	0.08431899412834312	-0.24762664615120103	2.340168323747482	2.7258720330560453	0.050620220551251635	0.25808658981599397	0.14098378275520532	0.38954980332081035	0.9265801240054115	1.1939212395210657	1.5186213330504128	1.8457618949443855	1.4524218858468398	0.2318336418964489	2.4623496192340646	0.4998560269303135	1.4144334966154326	2.7307747802958233	1.3621781620298368
0.9005636402240489	1.1989948337873142	0.5006631552792734	-0.6395673152189832	-0.7504361207192932	-0.7508012019285821	-0.16425640736244412	-0.8311514144574644	-1.1647950438122527	-0.39000337273322955	1.228248890038747	0.18566760421136383	-0.47132148390050227	-0.2639699010639445	0.026326673210056308	-1.0515462209336568	-0.3304432268444549	-0.2324902566968518	-0.5952337589186842	0.4495717429210123	-0.7439858317218502	-0.03891108828339989	1.2421541262315592	2.602387082379786	0.5190734125781784	1.3434534383379453	-0.3079167206126259	0.5324986927372946	0.8315683578001106	0.42112981608733435	2.280019088624754	0.03234811915667134	-0.28069743036490646	2.3366491821003583	2.69603270128549	-0.004299126435692269	0.09164272497037859	0.06207021729926563	0.33681055375566604	0.9180977040383473	1.1700665655717715	1.6103767020971376	1.6793450132138883	1.4862406841733768	0.16768222898719878	2.4344546918515455	0.5330760722535034	1.2410280618177167	2.726383386472408	1.3241617278686815
1.0035816150051313	1.1354268654093496	0.5548951078961076	-0.5962652718870152	-0.6821769213526966	-0.6873237356543859	-0.07288390522983233	-0.9013892237547964	-1.2155575170776987	-0.4016014165561154	1.3307272265411327	0.1425694367384935	-0.43218148982252214	-0.22118507134030777	0.08147761290019935	-1.077629851086741	-0.3474278720921768	-0.4239101778472203	-0.5460944274884769	0.4926971665702739	-0.7487379491268581	-0.11117595084477128	1.205086390231362	2.6534142688937026	0.5027324318783937	1.2776642227877986	-0.3144728793587467	0.47086869752602223	0.7387001514078436	0.4388807667483075	2.1355549965948937	-0.016647236642886823	-0.23768607791256655	2.2592667912347517	2.55767398628059	-0.03628387230285222	0.002206699186824146	0.04397270797807011	0.2990034779648379	0.8282066010661799	1.1127108916439967	1.6913566380959661	1.4402328120655412	1.3733921804855524	0.08516426101420009	2.4040403012741067	0.4942026850513808	1.0765190177745094	2.7136060176970505	1.328365608673346
1.068861203233535	1.2154140238485434	0.6629215612507695	-0.43040471655264795	-0.6926882786907951	-0.6916940950013061	0.005474742027708012	-0.9948552800635951	-1.2773499286012768	-0.3652606071453665	1.3305886272059577	0.11820640276112089	-0.40544046063780054	-0.20153914249690458	0.05292184050551736	-1.1020004211414718	-0.3775575970842809	-0.620377908516028	-0.6100366221119584	0.5788023833983255	-0.814145775354946	-0.26243773092607403	1.255139373835641	2.743082635315382	0.46631231897129233	1.201853449082245	-0.27339536740900366	0.42992327259099455	0.680165917700703	0.5518812005313676	2.0212923698457184	-0.19588298355889303	-0.2852377154463241	2.206308259147618	2.4927420631768955	-0.04624052792078835	-0.19231130284760695	-0.028481973076802235	0.19341237110097637	0.7466081255516659	0.934579037572831	1.7508160046200008	1.3100715253368878	1.3680132015330897	0.05952311325711723	2.3350559115463145	0.5525915105403467	0.8568894095802204	2.6150680599236757	1.353039146104782
1.1115266279703684	1.1705763024086668	0.7448128088206782	-0.5003805094990189	-0.7434288166966032	-0.6367829344826065	0.07696030391388053	-1.188761922427422	-1.3172294199147685	-0.35184663859473997	1.27102444517803	0.10545518824075828	-0.4177851799301003	-0.2565394846884033	0.030812290057923842	-1.1539951208822543	-0.4220018204744066	-0.680233693289783	-0.684582221817107	0.5269264468416781	-0.7765596723011031	-0.34475713810689496	1.2567833249431486	2.728193351584615	0.39099631752533626	1.1060682819111745	-0.14728625585719982	0.38702743797126005	0.707864814082688	0.5117601355051149	1.9589991013724475	-0.31713481823000256	-0.3459270746722997	2.1670602013429328	2.4659397547366986	-0.026717804588139316	-0.35320148287444575	-0.10467627510595631	0.16689130833187507	0.5789474717674129	0.7949950195441446	1.7604769129392814	1.2173980583331934	1.3694334970704716	-0.03130448764574808	2.2092312481501235	0.5429661722806071	0.6902311622243206	2.6067384067735877	1.3707724196228712
1.256797587398237	1.1061610404977027	0.8740089201303748	-0.49679620685368536	-0.7663067065516539	-0.6189136977684637	0.005630775305178604	-1.2682946267131134	-1.3474227167043948	-0.3802584956559234	1.2834827370317228	0.04166740915735705	-0.45806128458834944	-0.3031203975293574	-0.050511948202543046	-1.1612018797376424	-0.4582666504401793	-0.8554262185170318	-0.6850235834309432	0.43211460609579594	-0.7478272861042976	-0.5120569839285685	1.154226938251022	2.690005679942126	0.37083061089591673	0.9691238794905361	-0.007344138364826991	0.36822838786832585	0.6951829969414918	0.6018353410659173	1.9500784411048209	-0.44770021627422657	-0.24102834952206392	2.1290818278366674	2.4553794790546304	-0.07299665709809615	-0.542061719749696	-0.13547903155376256	0.07899708925281296	0.42992921879754925	0.6476982551976309	1.7619858801270947	1.0853681344226893	1.329901690076607	-0.12606691041976703	2.1132570871822076	0.4435081123392486	0.5974949286063826	2.59136938175227	1.3734344419125728
1.3997141125771217	1.133760811187183	0.8951660713390316	-0.3962296548489045	-0.7591085958235202	-0.6567396899756534	-0.031796683698003744	-1.3458851850844646	-1.3795193998147903	-0.37795153334370857	1.118872554043639	-0.10318818147492123	-0.4667729166751121	-0.3262612060361529	-0.2156233545246306	-1.2107062867100502	-0.4838841284467831	-0.9914363722881936	-0.804969788749019	0.4612953219714752	-0.8055967551755673	-0.6638077807860342	1.101813819283604	2.6322358174576914	0.42416579967617574	0.8335024637054309	0.06407785850319274	0.4169520789036019	0.6818114640069133	0.5771904407082417	1.8555009467101633	-0.6699764158676983	-0.23346921754311528	2.037762112427295	2.441258386814221	-0.12014627854017738	-0.6551680978437227	-0.16740897677303385	-0.024623382273520178	0.3464786406594633	0.44305165285975834	1.687097910493884	0.9366767327817926	1.2008677661444642	-0.16723851607648937	2.0214905715302427	0.5250982747823756	0.5923911298246364	2.552057830758333	1.295200814074016
1.4208976319009172	1.1162302215889697	0.8924543813288134	-0.5573046023350361	-0.8182073075909375	-0.6415665294075051	-0.08826312832404384	-1.3885024429144877	-1.3431120540867356	-0.342732414623349	0.9861404416930657	-0.18086090827032575	-0.567778350029784	-0.40769975252177326	-0.4168650370071537	-1.3301903940786022	-0.45638561813958356	-1.0323781643031957	-0.8337760463020022	0.38327237880298193	-0.8124512486951518	-0.653214950411938	1.0453625868482708	2.634942854597413	0.4597295796433965	0.8019650389685395	0.18525709282806266	0.4322698711799037	0.647487775698123	0.6499449600019388	1.702987582176045	-0.7514037456768687	-0.2751400333977584	2.0484346554117208	2.386368943796993	-0.1327490957185734	-0.8274334299156119	-0.253582713623344	-0.019612338129519416	0.09870767737422079	0.2394099215657734	1.5700370444302916	0.8468329762937049	1.0268942041891091	-0.10969664968393791	1.8740050913304933	0.542356821306422	0.4327615407426775	2.5472811446085926	1.2364854638921083
1.4618830080781746	1.0727865481582939	0.8601710295709974	-0.537763325253995	-0.8322577119587914	-0.6603328305262404	-0.0787387277670059	-1.4496239263487123	-1.3954167191891265	-0.3709004080475105	0.9312595759101561	-0.3546754779761089	-0.5769286107607552	-0.4993059485823189	-0.4971903962200651	-1.3841952468746876	-0.5182230927940643	-1.1558453730390483	-0.8687550940378632	0.255514129274408	-0.8432194208853472	-0.8230707353160153	0.9498710356438304	2.556897896059362	0.42059302451200076	0.8134429784752293	0.30032794751912156	0.509344907047074	0.6683738748400136	0.5014162216067188	1.5744059760220461	-0.8349799471073286	-0.13836464496053152	1.9402133258498697	2.357449248991599	-0.08960158013817546	-0.9284141276824505	-0.24949771323821296	-0.04969413509470649	-0.10966800280515207	0.15569221015882997	1.5609808957585618	0.8731170812004837	0.9036357521835294	-0.15371891555973233	1.7737541359926037	0.576181225539479	0.28276149296185227	2.5434623557707026	1.1982126630863466
1.4874954666821938	1.0133545487161426	0.6824564169076105	-0.6428462927808349	-0.9353074320478452	-0.6566305103115012	-0.21682334136784034	-1.4482021523597872	-1.3330831286058609	-0.4668163040935974	0.748161359346333	-0.5327829241090163	-0.7369609895634119	-0.5551833537231923	-0.7428329458215401	-1.5794710081017154	-0.5002115833070886	-1.2326297699045483	-0.9307900277410786	0.15488967672740467	-0.958666708952132	-0.9231915690416944	0.9846606752761641	2.413670092884286	0.3609466422994573	0.7340597613077346	0.3242841773897948	0.5198123635274519	0.7929121699841563	0.5136200834457562	1.544405836611346	-0.8832969531499592	-0.1282357894764048	1.918296670332678	2.3914958088105003	-0.107704347740659	-1.020619803703983	-0.24024649259966063	-0.11173323024286641	-0.22781477554324142	-0.025534098104071368	1.4431573366940824	0.8276127885259928	0.8106541342617349	-0.19435446209806123	1.6149200025923176	0.5618538185885475	0.31593140389482244	2.5102203322872665	1.141952407803303
1.4374536822625896	0.8281337093835119	0.510024113850397	-0.8511840930387822	-0.9317152256064638	-0.7186604009520291	-0.34127941439401804	-1.5317298034621907	-1.379793762810521	-0.42695276241169716	0.5742049313833225	-0.6408066804045611	-0.8731060226074494	-0.5691447428938601	-0.8931080574303939	-1.7044666147136076	-0.6130194387965157	-1.3748491064303987	-1.061233086220792	0.03156249624039646	-1.0517171084307404	-1.096930072421777	0.8248871474459938	2.3058060572022763	0.43542805976122023	0.5522094243784664	0.39165322122686236	0.6131741654012559	0.9029713595971037	0.4306954217364412	1.3860901513689783	-0.9390373792529896	-0.2022335317883346	1.8366062406425292	2.369857683985295	-0.023948595447625485	-1.1476143106007188	-0.29239157374499103	-0.08920197596501708	-0.3649840721016896	-0.09995704755806192	1.3222274943979029	0.8655349507825034	0.7045552319004581	-0.231026777250079	1.5361846012970197	0.6296695078896912	0.2837767929552113	2.553084850281551	1.0805386864329587
1.4675123538855435	0.8359772665716662	0.3395480648977252	-0.973130888984748	-1.064505402574317	-0.7179566939126658	-0.45692406904451255	-1.6427796483389545	-1.3975329512647032	-0.45491085672220954	0.5138739820656373	-0.7766685010595267	-0.9963665377000147	-0.6314276697764388	-1.0266598918869059	-1.8631576187391516	-0.6513693928289994	-1.448091086757708	-1.096672571078705	-0.1459973823987824	-1.065165169987335	-1.2217370391581186	0.7907149091275502	2.1786022302929866	0.3885242947004687	0.5849534114790468	0.28036695403279677	0.6084236228936458	0.8578742253246565	0.30085810800952123	1.2951372980689293	-0.9092256375914672	-0.22558295148559213	1.819414715241911	2.3050097277349417	0.035569547618019434	-1.1098880961396538	-0.28155180639543353	-0.11563567066496683	-0.44957272696461964	-0.20991789775517042	1.2122298457305298	1.0029666751751631	0.6895887375435092	-0.3033901350411431	1.5015934088665746	0.6073122173170997	0.3563117184324605	2.52586736086918	1.0445397824537404
1.4509082683326608	0.8389629971565966	0.11970973557717741	-1.133534982955849	-1.1345069839242892	-0.7498168365464521	-0.55170547240136	-1.6938883020968727	-1.3949112975478841	-0.45081632677767425	0.4013693249472463	-0.9317275545316483	-1.1648079381467895	-0.7464123214925958	-1.2403531427946581	-2.0220866095855996	-0.6899980957100081	-1.419983116428912	-1.1858154675719264	-0.3185395644204273	-1.1466017620558264	-1.2532172566445974	0.7707114744169383	2.1498250790380786	0.40091977136255225	0.42521016520663163	0.3146549875889168	0.6182831042830679	1.0027338431455128	0.29289822205158894	1.155105132280526	-0.845376481008873	-0.322937796819304	1.9287889181467286	2.320217057839998	0.04794064266115041	-1.250024807462863	-0.3684119079811094	-0.15267779047255717	-0.48427687441811074	-0.3036405387239106	1.1648654766954438	1.056680530238599	0.8243776097598948	-0.37935278654020976	1.4546792580391759	0.6985145198225237	0.3292207137820741	2.491890333604734	0.9320720134269944
1.500470410719834	0.7633336291725873	-0.07680820177761065	-1.449785284214286	-1.120813285361775	-0.7148482912691606	-0.6312474573480537	-1.7286484770803774	-1.4509476001555472	-0.5696554457237852	0.2885673499001739	-0.9887308259798171	-1.3132131651825572	-0.844974042716762	-1.3708078903532643	-2.12763852249942	-0.6757967141035164	-1.4505065263298584	-1.244894627821408	-0.5509803541989466	-1.1868462089052776	-1.3504101325036755	0.6622988607365335	2.069128685401658	0.4647782169340687	0.37951671267062964	0.17378113906335432	0.6969853437255693	1.1497433853528092	0.15336661128061588	1.141018352541727	-0.7449946789288813	-0.38646354942683286	2.027688860431723	2.274737233625723	0.07101468499675077	-1.2529628323888506	-0.38853175328619394	-0.13472656453089443	-0.5410770896575248	-0.29975271509053725	1.0620080574802482	1.162585291854129	0.8042079259086178	-0.4644185956528949	1.3810676026568172	0.7202770025124131	0.35774658733086784	2.4902295231385216	0.9057772675970825
1.5105490456913881	0.7864199075147443	-0.2372696156899241	-1.5377867310727327	-1.1045003554369008	-0.6958682212284464	-0.7029792323372668	-1.6920825011500427	-1.4242195703825449	-0.5915235246076568	0.22943304935860254	-1.029732515595113	-1.379325597650114	-0.7893791022313011	-1.5005172496046697	-2.179244073310854	-0.6116752796855992	-1.5340498188124114	-1.3248831251976303	-0.6617260933792377	-1.2503569839753657	-1.5248520803734777	0.5219094001578559	1.944525274569375	0.38870603543567295	0.2916954639476502	-0.017004672999579383	0.7465952612334513	1.2371997627857219	0.13277550851388736	1.0392637775608682	-0.7275425955309012	-0.4293209809739696	2.1242589320291163	2.271182636834296	0.023467022265884672	-1.2470797507004971	-0.37012184132706094	-0.1736053553033143	-0.6063808934887278	-0.3307567517682426	1.0064565641409218	1.2519919177925316	0.784587323850431	-0.5352260643908833	1.4443541600807257	0.7811225163109636	0.4024440629339939	2.481012374928902	0.8074034158143085
1.4956463050882731	0.829230607096151	-0.39864643816386325	-1.6669698655544676	-1.1285826122940492	-0.6578872893066061	-0.6402498200608391	-1.7985917506596585	-1.4279246126116376	-0.6086624825253242	0.1917675622882869	-1.0879585248582373	-1.4862241926677038	-0.7541127584239871	-1.6503594073302117	-2.3401209391813937	-0.5939031098838343	-1.5274803023281847	-1.3875566324903388	-0.7158012167529382	-1.412324586519023	-1.6024896680435852	0.4823491311117675	1.9062445070409755	0.3495893329570471	0.28863947985447796	-0.11443110954020674	0.8414376564951379	1.278336115818833	-0.02340117335441842	0.8790401778827166	-0.5907224955374792	-0.5252755276924106	2.246368703289244	2.259626976311434	0.07054592232578165	-1.254423095140129	-0.391263522958696	-0.16492485225495035	-0.5376946475061974	-0.34422273905593925	0.9979041212260563	1.3040827114732703	0.7051727258346157	-0.4810094982293907	1.4438850409588362	0.7932926220425001	0.47519373908886	2.496212861224972	0.822161543849673
1.4696221162738792	0.6787999185724543	-0.4632380983234044	-1.865254536705671	-1.1747201659366635	-0.532257319038633	-0.715460030535396	-1.8053422195559148	-1.5259166482245012	-0.6591270985152239	0.1856347652541184	-1.0473884963422753	-1.6385792954147238	-0.8384329834047775	-1.700923419925519	-2.4246482290362352	-0.5299267080011776	-1.5380555867650447	-1.4300528219897652	-0.901279700449835	-1.4796717224887008	-1.6901821169718214	0.47733565105022596	1.883247544880664	0.2597401127707278	0.30708073105243044	-0.14659298118793634	0.874916872284833	1.3872744524500362	-0.09112334809150072	0.769615690371442	-0.5097728081698829	-0.5672571874511485	2.533759416482256	2.118977387871339	0.1272446459757986	-1.2780998608518586	-0.4650688151747298	-0.13186671640066855	-0.4958643924664889	-0.3243308703043979	1.0740078649406395	1.4463053994795578	0.7328496011137408	-0.4798405241191209	1.4537074402188033	0.7511860411838074	0.40043971299419495	2.53857368310494	0.9036287982286245
1.518001835752291	0.6939139703110225	-0.5545453057240781	-1.8780295056357588	-1.0962087713962467	-0.40931055377735237	-0.7393220559658755	-1.8704879979732698	-1.565289320739676	-0.7430139950831596	0.273585879504356	-1.0528566188044333	-1.689648305488392	-0.7454472968044322	-1.7248635652952964	-2.4368565931515636	-0.5134884531992893	-1.6261878436622847	-1.489717891297008	-0.9135429375217958	-1.5754389376509503	-1.895710383811172	0.2672173256093865	1.8263620208795932	0.2026750436412191	0.20467365727787298	-0.2949313936555315	0.8267765661283206	1.4921537733228387	-0.16072252766770598	0.8136088393404132	-0.43516257512494094	-0.5979483290289394	2.6598729255634046	2.139491511961347	0.22394586149702977	-1.2713981084930084	-0.48389937639857816	-0.14203441813725592	-0.39393168690253766	-0.26755513404248793	1.1346994243600075	1.566072775556388	0.7050338194438391	-0.5560503776971913	1.511923730314717	0.7665476944463028	0.4879253819981398	2.5281522297003542	0.9516642242685208
1.556321613757207	0.6906284508528573	-0.6538656423782181	-2.011551001341531	-1.1947708419099876	-0.36981582286001335	-0.6881881600834479	-1.863296829156336	-1.6184626349044744	-0.7693721880589759	0.2642597090782981	-1.0513619979098607	-1.8070084040612044	-0.6392709584089447	-1.8388903615251628	-2.5226472204460793	-0.45142458596224266	-1.591757348308642	-1.577814876462427	-0.8847554725841394	-1.5936581067408133	-1.9104429482771834	0.26510073855847033	1.9190602112798207	0.24277964970662064	0.06813051961932245	-0.4902749203956864	0.8071137072316624	1.5915804446164876	-0.12453882998191113	0.8547091854200481	-0.41025915938197854	-0.7220747264498084	2.813038963148857	2.1599634304901523	0.2248846830799356	-1.193899575519749	-0.4972878405737101	-0.18616014684038565	-0.26745636319977606	-0.3285559747299357	1.215015180241713	1.5733645939943255	0.7426652561364826	-0.6285939937463512	1.5015113254571244	0.7410113479009544	0.5077014455479596	2.4474461597405464	0.9616671085960575
1.4861601830171671	0.698004048707435	-0.7240688522423433	-2.033310373508474	-1.1371590419590527	-0.35908280031531775	-0.5879257014884467	-1.9033033195707438	-1.6506929349102735	-0.7348721491631742	0.30305030978399194	-0.9854216657914481	-1.7668681310510579	-0.5206362484047968	-1.8700657238330982	-2.449015011753454	-0.36808356153807475	-1.6565378461644986	-1.6357732702224799	-0.9091773628435502	-1.552764655022567	-1.960935418617797	0.08594105048349879	2.0371088499611036	0.21078724023474682	0.03336958887279674	-0.6365621392486597	0.7883192409352727	1.5084518595000018	-0.11660265636332326	0.8236116620589726	-0.23426796892245338	-0.7218865104404374	2.9472714684762575	2.1462555084804675	0.2389704380496124	-1.1844520857476089	-0.578450628971305	-0.15899256035956316	-0.22153590882982047	-0.2869793103954957	1.3447619256347674	1.7338086430880897	0.6802686243773693	-0.7169411134177233	1.5769213537192606	0.7732181409364929	0.5648595500624423	2.4838543645168945	0.9824323079027384
1.432737241714776	0.773991435330289	-0.7981254759389138	-1.9978762067300166	-1.1584212816540156	-0.2762060743954017	-0.559005031428198	-1.9405997961645074	-1.5604982889524512	-0.8346153916719222	0.38533221942148926	-0.9917551260786042	-1.8131549509267377	-0.42557542032038426	-1.9624216938549928	-2.5064939182366315	-0.21763014708554004	-1.6396642795134695	-1.6194598102069775	-0.9336657829502861	-1.5934907740943793	-1.917860209337541	0.09983037606065019	2.0545657311314907	0.16900021549168148	0.08393198313460706	-0.773216024116467	0.7412892186702236	1.4301119047062385	-0.06631384679846523	0.8339381857590732	-0.20134154126785014	-0.7022322610098795	3.130426602734211	2.160909723599231	0.24744499462042308	-1.016830285236064	-0.6133518215682215	-0.24553315682057128	-0.08141423236776868	-0.3580621967539563	1.4669974545649613	1.827504724449679	0.7549871750750314	-0.6845445574347109	1.5267238665138436	0.8257661144046121	0.5135686240725483	2.4615671448343974	0.9934557647739698
1.3902708199129568	0.6835441829051196	-0.8038416275222987	-1.91962998332153	-1.1551439651345459	-0.21301562102645238	-0.46717993133271846	-1.8613554066122955	-1.5786765640239382	-0.8279045412657784	0.34376717299183734	-1.0018414108214933	-1.7381311497996854	-0.3225607057897858	-1.9022476589970025	-2.382153355318283	-0.09045744714017427	-1.6552578828026028	-1.7001163773163732	-0.9480476202966062	-1.5219865563194477	-2.0048044410668178	-0.017919144191538106	1.999351139343259	0.1530094655530268	-0.06973237879991667	-0.780914734470767	0.8710015614020208	1.5187208812909858	0.14016643687155722	0.8480198820914545	-0.12423443540613861	-0.6852596190456257	3.2365214227102577	2.259684287020856	0.26822678730436006	-0.9395648335884991	-0.631833982446867	-0.2688614020403471	-0.11513652988595902	-0.346391913476697	1.5613151358999038	1.8409127896424906	0.7323171761897798	-0.7528182395368506	1.6166183829551286	0.8865584023119194	0.5947047121032902	2.4774368578737964	1.0475927692218934
1.3256076438673272	0.6006245827824418	-0.7326952952835506	-1.7933824218943777	-1.2462952605200448	-0.09537385784296905	-0.4773098485992276	-1.8265353985711976	-1.711610030450902	-0.921167943402265	0.3572090730306413	-0.9482401316102858	-1.735831152901553	-0.17825274036875177	-1.8716293385416232	-2.290058041951137	-0.06023459386588702	-1.6681695467278488	-1.7975202760586506	-0.8274462220174257	-1.395037824241935	-1.9759475750375457	-0.22711889926625012	1.9822604256664156	0.1010568759124257	-0.03237610930629594	-0.8206116389542139	1.0185886726202296	1.4222978240429998	0.15065453777901444	0.8489105982871343	-0.09361447932725903	-0.7303451892633073	3.210475965468651	2.3290857790559536	0.27502690554334447	-0.853736552157228	-0.619702417091681	-0.30761244128054094	-0.033821175955609274	-0.4034969373415945	1.6151610272080312	1.9745025969100793	0.6929364707944471	-0.6536099472422843	1.7214249675175186	0.8588198487631284	0.7897882129691466	2.5496947898262654	1.052203472602987
1.258761114573922	0.5367718033341244	-0.6562190709535438	-1.5978305181728423	-1.344169549375969	0.0020122873933453244	-0.42861516835040037	-1.87750576459566	-1.6504599157334074	-0.9099043147687521	0.3202005915185172	-1.027267107912027	-1.6675132025000097	-0.019801856595864736	-1.8267520373983928	-2.237076575092487	-0.08771220709513294	-1.5089949880604145	-1.8241133925158934	-0.7295342715958852	-1.2496718891417253	-1.829622191965036	-0.3560789990693113	1.9201014523497926	0.09118790683793557	-0.1729877884568058	-0.8731024099686919	1.0976612931811278	1.3515969138603245	0.265439498277754	0.7390650783573182	-0.07289874770226248	-0.6504436516231062	3.1822381866717713	2.4732841887896266	0.20895536845693935	-1.0515732602922774	-0.6373906214960496	-0.3789591480623081	-0.03311585141422699	-0.4333950981303606	1.7360869602627915	2.0321565098947296	0.5663958154457494	-0.602244434271188	1.8925686274841211	0.8032790301597549	0.9242843846247372	2.6218837019706434	1.0653370661968538
1.2408773525970689	0.5218532390849886	-0.5169833963840028	-1.5080639344676914	-1.4788809026643375	-0.034989807885747605	-0.452638597264604	-1.8922037045574593	-1.7383497287272753	-0.9636597156899306	0.3795249072776671	-1.0367559519518499	-1.6370791402641363	0.02000140436899734	-1.7116092340113103	-2.14743739744353	-0.05849006491275662	-1.4625908259080915	-1.7345907779757301	-0.7098751417919621	-1.1903693410530043	-1.6830928935831189	-0.4035547151107378	1.9012515964949337	0.06896421990852286	-0.19042907168502815	-0.7848210425805598	1.0624290101280658	1.371474279887977	0.4575736567858928	0.8377805230155205	-0.08575000454966997	-0.6981224965165362	3.1416887024612037	2.4982387821872605	0.21524234683419285	-1.3184745122671384	-0.6861071172794266	-0.39758737946426254	-0.009257010261996074	-0.39079616848240384	1.884688954331026	2.0662731552886187	0.5379045382438281	-0.5366157034577809	1.977430933450885	0.7773890676611469	0.9341460429682534	2.65017474039481	1.1743970190586794
1.1601950318491585	0.4939430476103827	-0.5661579334340854	-1.3691916736258347	-1.5793171701695472	-0.010593598429798665	-0.534870234440554	-1.8306583674634358	-1.7663783287720733	-0.9776495716035309	0.27849759404090346	-0.9768938882387836	-1.5423906765804865	-0.025331161399484194	-1.5187983458006467	-2.0065806343695147	-0.025566196170357554	-1.274941118153427	-1.7548937021135245	-0.6972534408671283	-1.0002975351387502	-1.5165336656321045	-0.5688645273612147	1.8353961936746335	0.021354538528228974	-0.26419700425103687	-0.7841175584172909	1.0319275974128603	1.4304809611354854	0.6469883563312318	0.8198441399082768	-0.057777078933267514	-0.6341855079566591	3.125684331879609	2.5367038199950565	0.19626976341794294	-1.165912981258096	-0.6421540012096529	-0.47246317378595604	-0.03468906617857957	-0.35393943012859647	1.949804406802437	2.1365237946108424	0.5809417238571779	-0.49377605010880876	1.9741174998227344	0.7683117167356659	0.9709168989391925	2.6883871628919422	1.1960300780194681
1.1700789231637363	0.5118859898321968	-0.6056656082663991	-1.262912372061265	-1.590228253108604	-0.03144349398007012	-0.5094484897035676	-1.9102621707824343	-1.738575543508384	-0.9382966463309914	0.2555844413687378	-0.9947281047074442	-1.419673529536656	0.07590266655950242	-1.4491523469855487	-1.9876513321181377	-0.08233128902190683	-0.9856120142060183	-1.7192890736391653	-0.6428183055919677	-0.8237737176778589	-1.275543133276603	-0.6397247502425022	1.6746923870733572	0.0488731480161676	-0.3351066307145889	-0.8396977181739371	1.0889632815229162	1.396195673593238	0.7660628257312333	0.8860837975105987	0.01893473443084262	-0.49477962397024433	2.9510794633012707	2.6271976523086433	0.19430919895496085	-1.023767730091121	-0.5697078759478806	-0.5354091494919088	-0.06074025173918526	-0.3099613347287973	1.9474510434680758	2.108216458195572	0.5298557011251797	-0.4075609154520735	2.0255738480439964	0.7331427375900217	1.1259720086343936	2.644887317905522	1.1476850924040718
1.1863659291293187	0.4037224540951523	-0.5458795801294742	-1.210258865404597	-1.655350405102764	-0.07681583516021731	-0.4939322744410525	-1.893928051941844	-1.7619376464441665	-0.9226800825416026	0.14267203394815503	-0.9698759982515763	-1.4085423197829674	0.028451533852172306	-1.281211694470944	-1.9214518916469234	-0.13819890007521318	-0.6873239082701352	-1.779134988673651	-0.6812490000848747	-0.6970641436581517	-0.9932695665651418	-0.5019044072375829	1.6868948094880287	0.011909311216870649	-0.4566076630206545	-0.8228228957666938	1.0911630073104603	1.2694796545579936	0.8543045132846865	0.7707560678777903	0.10497255273524889	-0.3182410721269614	2.8519382809995766	2.631549267803211	0.12415187221501542	-0.9186804627842072	-0.5484455681962411	-0.556026072299016	-0.11559108224427561	-0.29134015597711743	1.9969752683872724	2.0668964947558996	0.5882647973923268	-0.38935062427967193	1.9918830857414627	0.7394680022082202	1.1418671060816936	2.660203221227363	1.2039664918177517
1.1855708638954912	0.3359159485802886	-0.4513429034185177	-1.1391738905594595	-1.5988645840935019	-0.06130019427706659	-0.5498264169417276	-1.8858222123833432	-1.7125119269503486	-0.889246767595466	0.08307364918106294	-0.9919786771565384	-1.2814310510516704	0.006757578069322356	-1.0764152194156638	-1.7593485201940122	-0.0871516997645731	-0.4045146943474472	-1.7746997617080775	-0.6592682633673996	-0.5976182100753675	-0.8620935394520799	-0.4523089012312383	1.637413707401065	-0.10666297515515596	-0.5506403177882406	-0.7702486786414466	1.1803330852172187	1.2135899171502824	0.9761586550035763	0.7366785999790608	0.171974512117843	-0.04780051519649131	2.7694913310816185	2.604404427913671	0.05541932398412837	-0.8252759159226409	-0.5587181815276281	-0.5882846932449294	-0.20068638065586727	-0.15784613061584016	1.9716003823352135	2.076659929637144	0.532503845872679	-0.22821601517841367	2.0504697461303207	0.7393837981644283	1.2504238512321835	2.7058321156599625	1.28664880910608
1.2400569683215692	0.34735420432859276	-0.32987016278823916	-1.1397790888660002	-1.5632341874731206	-0.11857955441942794	-0.6040262334150973	-1.8925290537834776	-1.7609043016086416	-0.8560775186145653	-0.040788329265640515	-1.047930878740064	-1.2569811471115808	-0.032670297609686025	-0.9104291485581669	-1.642524354643509	-0.21956387863674345	-0.12978575182853724	-1.781462395700549	-0.7824212236705559	-0.5588133675800006	-0.621491206117283	-0.27439866673720414	1.5871410861550974	-0.12214235540695464	-0.7198922826408498	-0.7019836029586983	1.3150836281912888	1.2430522066920229	1.0701678229194793	0.7071558699744606	0.08318988708877492	0.1400030879143324	2.738616841225018	2.639923739684026	0.019024499473206738	-0.729098145642396	-0.4701107461611751	-0.6498760755765042	-0.22681417090815642	-0.09045809595432117	1.9449002634420445	1.9848957657956106	0.603505237757638	-0.09587182602792887	2.036562826668578	0.6950720469764426	1.376984550419551	2.6279111161338484	1.3061175643578835
1.2633552191914112	0.30447893722388	-0.24058671749812657	-1.2035653183919286	-1.6205748396450772	-0.2167297322848881	-0.6109498827231987	-1.88871503221242	-1.896305625865273	-0.769813638669924	-0.13746717778022172	-1.0235897222349872	-1.1615661198800455	-0.14330736527632443	-0.7657827664439056	-1.44151058771907	-0.28491189884503193	0.15308934549728748	-1.7854779772981693	-0.774446443605563	-0.5143614973240381	-0.4741491279097166	-0.17360768818849887	1.4269226845846448	-0.3224848857895566	-0.8837739111279437	-0.637674506394565	1.453306882102705	1.2150505002444392	1.1855659738564357	0.6049054761891194	0.14631102339471563	0.3859221874184697	2.6227835426800836	2.6381333353508865	-0.02119423589113412	-0.7229218111815519	-0.42509079663076826	-0.6893569294210105	-0.2453330919767755	0.041612369664089696	1.9735725946312026	1.8991833917759369	0.6374941741045694	0.001851589443475521	2.102525303240571	0.6723747945443198	1.5922873735593523	2.6256445902895056	1.3670787063028031
1.2450457660372798	0.34053788125521567	-0.20475830005493942	-1.282994386514273	-1.541115861871424	-0.32735312422991436	-0.777831873432808	-2.037650879808951	-1.9305744607523647	-0.7241490609967528	-0.22212494827939225	-1.0538805094201102	-1.0784573819277499	-0.2490909528910888	-0.6968944305974576	-1.4139096554752788	-0.37361103399897705	0.46018249731336214	-1.7162099787905778	-0.7806150806947246	-0.5958829847125848	-0.2611447432123175	-0.0713238028826921	1.4446228872415334	-0.4685339225184455	-0.9776793407985028	-0.5855358904000844	1.4983289344873238	1.2210312827966148	1.1520149852717494	0.5826828911577225	0.08057759320332696	0.6155529696704454	2.4794742759173216	2.5877776581449963	-0.06288363288230095	-0.7483285208769297	-0.41774606019990446	-0.8115011789688455	-0.16421866455071968	0.06818450085423311	1.9420465172060255	1.8649061156124742	0.6444499041865942	0.08317469343071503	2.086810061394874	0.5827394303643656	1.7117368085671978	2.5840021913934246	1.3993729210199823
1.2024780680687708	0.28930802674483613	-0.2462642118654327	-1.3786664755891302	-1.478865489912934	-0.5277041085064491	-0.7567493780420405	-2.135160369412221	-1.9076287248274313	-0.6810254193614833	-0.3207189489945793	-1.0335313121844003	-0.9651344039016638	-0.3175658410813033	-0.5540088170323136	-1.2766617989746387	-0.38111649211649273	0.7467815185269722	-1.6077404668109363	-0.818338917563835	-0.7094257247406572	-0.23769457762206056	0.09833033409908891	1.3647474336453054	-0.6141142680817044	-1.1867099090527742	-0.504276576875984	1.5090536093620301	1.2028839966155658	1.3188019318883692	0.6479811133794297	0.016511689896941698	0.9059345268616463	2.402573095400817	2.608391742774696	-0.21832351221340848	-0.7030608565923956	-0.34365994784145115	-0.8971937227052897	-0.1555472473595933	0.09754316678941757	1.8856658737616852	1.7790581774082876	0.6558866295085467	0.18961768027120937	2.05050929540942	0.6180442666028628	1.8412500982259108	2.577242721810202	1.5144194662310921
1.063903308946258	0.2908649163242335	-0.21558860235455563	-1.470999374797015	-1.4235431563984902	-0.7126713810776824	-0.8132042375570506	-2.136562467729012	-1.9647859278185869	-0.6693590978222269	-0.3361345035662719	-0.9950245399275541	-0.8902809882694086	-0.3590002399326683	-0.4331792009588334	-1.1725965817302573	-0.33205446878298733	0.8472896732334725	-1.5015134207653769	-0.8408813525798562	-0.81058204376936	-0.18856264035825124	0.16142643023001613	1.3181697273992836	-0.8169386141720203	-1.3143856171453088	-0.46237360469081235	1.5170972348880218	1.2147490556674634	1.443925099338215	0.7717479869408961	0.0352549920979187	1.1231730225490828	2.319974629823247	2.5100972120781218	-0.29266537166881196	-0.28311592326396856	-0.2679463546320334	-0.9774840074991993	-0.07003957010391573	0.11353999078781807	1.8247479692641448	1.7120792389994794	0.8141794416353573	0.2611275968095317	2.0175391259468185	0.6452287921916215	1.9680180833301975	2.5896458919474776	1.533358430344472
0.9458290229261218	0.258549336540724	-0.3777340780911396	-1.5515441933246592	-1.4318854652727842	-0.7877191690109794	-0.8247118250818808	-2.1616393743441416	-1.8819888178043467	-0.6554706842592329	-0.44987381250429237	-1.041614723397609	-0.8723154131834299	-0.3819102724959054	-0.4148254691373753	-1.133805724098948	-0.3557780673288972	0.9637903538090526	-1.5201838577445255	-0.7512301829055068	-0.8776322351952818	-0.12827834051032416	0.19304575581683012	1.2866464516387774	-0.9394410000469339	-1.358431584523197	-0.3978949281056174	1.6222480858405723	1.1409282632517521	1.4671178986633588	0.8345217378399656	0.04268975696421437	1.4161786385970727	2.250767312927073	2.5130649294342944	-0.36780502931483	0.09182731869206733	-0.20479798929819532	-1.0286731533663311	0.03356162073102222	0.10790570073517747	1.723839697820565	1.5635625361095689	0.8396439277611749	0.3965910305213315	2.0287298307685644	0.6529827445869418	2.164553819459227	2.634865898632217	1.5470450973779128
0.8534529655383697	0.2382632606275875	-0.43042727453708113	-1.6416879884459348	-1.428588324332572	-0.9500235605536386	-0.7893385808667188	-2.201208525409604	-1.893016202358997	-0.645396531793011	-0.5049319289531053	-1.1648892520420215	-0.863309648472438	-0.3116308726930831	-0.4363997684200567	-1.152775314153108	-0.33022442762401943	0.9841476979173851	-1.3821079868663193	-0.7288924941418066	-0.9813693766805667	-0.1076227329111193	0.3107255730494526	1.3274112818487929	-1.0042860381809866	-1.3860444876426086	-0.38765902972498784	1.8196654715166953	1.054772240058147	1.5505467006929845	1.0376883466246059	0.026639758106641653	1.6042114439285537	2.1308069055701213	2.570673299131129	-0.4677349142123674	0.1770465331489338	-0.3061022765513131	-1.0319350887659184	0.13210004842639692	0.06733295371182599	1.680867556982027	1.5359739456536992	0.8443019022356035	0.44145217459490527	2.1697371887994423	0.6890122507648492	2.288605680437272	2.611226315684727	1.4928911776254798
0.6970158354798188	0.24134465255113408	-0.4387419869248072	-1.7566873108593768	-1.4878491094344786	-1.1453995794659206	-0.8418924432804437	-2.1733632744596867	-1.8303142880869843	-0.725156328571534	-0.5595986364084385	-1.3466019063113825	-0.8829442759217414	-0.3338519099133248	-0.4024926738795269	-1.1298768348475359	-0.35395842019478957	0.9874932057909624	-1.2895333964302549	-0.5379821202253506	-1.1188574184132798	-0.14163311509151452	0.31392306429595884	1.468700625604015	-1.1442050299107733	-1.5205440389099993	-0.35453705122222273	1.969173006685132	0.991828889680528	1.5548661830569008	1.1418772127238577	0.024893319537253048	1.8611530865897528	2.0629507443815163	2.623296969915352	-0.5699129003192127	0.23999154693903724	-0.3766960197933706	-1.000698868380343	0.20225261346610593	0.016297212887834055	1.6463853111956464	1.51540604526674	0.8224766445704905	0.39585016399504835	2.209950597302035	0.7029205294664042	2.3384360427119733	2.7548731512542566	1.5718887381524478
0.555160107159044	0.2520560062942699	-0.47182127939191154	-1.8288202610651254	-1.567192407298756	-1.3103533555216162	-0.8200804162238479	-2.195371985283665	-1.8424397846329825	-0.7846297062265529	-0.586736162688342	-1.4652017898428646	-0.8679406101433049	-0.3584955625615319	-0.43212395970293416	-1.1796188262362373	-0.399400047487098	0.9978525866080187	-1.1450998046684913	-0.364922972814178	-1.2489999114858787	-0.23843430890441727	0.23131325266290564	1.4644158179853526	-1.2468531710577424	-1.5138394359934448	-0.31740219987083296	2.2053819057001918	1.0015800628748264	1.6004101801620045	1.3141317419623288	0.025706953928373445	2.044834280795682	1.9840891713082491	2.6351500685774285	-0.6438636762498468	0.229842797549418	-0.4351443394079613	-1.0710305523498342	0.3068656177813972	-0.05363163407531306	1.5980061030881347	1.5286655014195474	0.8254067663168249	0.444362011672239	2.3893341878894416	0.6769719893100661	2.386163254929036	2.85299533039265	1.5767708941589953
0.4212211699161405	0.24697180533349344	-0.5144680338675007	-1.8058383704048613	-1.692072881172885	-1.4085046809886579	-0.7709238298119466	-2.226919610765912	-1.8266928747734597	-0.8860613916445157	-0.573654978596696	-1.5287324520080738	-0.9476134064424979	-0.46325779660356015	-0.47305699453106387	-1.298501220357585	-0.48414969169340416	0.9558680314470811	-0.9765481080617182	-0.21472524126678644	-1.396163538076629	-0.2038326989822122	0.12213067114125324	1.5103511112571604	-1.338559574135084	-1.4571736971711133	-0.2808980637667481	2.2377096788354924	1.000507318880424	1.647785675729152	1.43737345081718	0.022701102633284224	2.0237331239732694	1.9551043949157987	2.654418017939284	-0.6429914395154503	0.2206368181446246	-0.4130640555851198	-1.1133350839439375	0.43466844114463415	-0.12316715709036315	1.6028476985858202	1.5893752357483133	0.8532293892008328	0.3936076846903763	2.513895512992909	0.6725367567143336	2.3154634483311702	2.97836872802248	1.5800121230834394
0.3673971465984704	0.13736892602101905	-0.6227310921241023	-1.6922139558363232	-1.7701578767689157	-1.4246559356338242	-0.8053166315075151	-2.250913390231004	-1.815646784410422	-0.9820102472250598	-0.5807432168543112	-1.6487720589260078	-0.9387711869327161	-0.6339439721664005	-0.45252060012677137	-1.4232698707690763	-0.4408577604386824	0.8760127834925097	-0.8930317222068842	0.07821085392652409	-1.540529046115979	-0.3088421172761244	-0.03863373046023635	1.4459554661511036	-1.43294957359729	-1.42844158582367	-0.27048260380118627	2.3136521325022796	0.9379284733033086	1.6434160777356766	1.5474426119095606	0.07857865291192428	2.0391226703464036	1.8399057269060255	2.684954852142353	-0.6666434528235117	0.19450381137135933	-0.4682939055397603	-1.1894903351005386	0.4883586228554225	-0.1918477948982082	1.5742773985977037	1.5698562952117117	0.8358223660723201	0.3328358251709117	2.617736000699827	0.6475205878298749	2.1933843817136074	3.1104301262824223	1.6678310624269095
0.32252659897055325	0.047827853951787486	-0.778774981093459	-1.6820340844103263	-1.749097171974697	-1.4441584119158724	-0.8151923369894376	-2.2518243201147383	-1.7490549977019818	-1.0781050312982372	-0.6361317585891271	-1.7898939848764273	-0.9945261504920557	-0.7053904925839124	-0.4457254994001517	-1.53137954550196	-0.4380750419386163	0.7725983721209657	-0.8123515992958259	0.3824275118709911	-1.6444988697911138	-0.45097042299191514	-0.19123577528006305	1.5183160839263814	-1.3373894615901611	-1.4073216873945862	-0.29019965579966644	2.3223592162776105	0.888151198795762	1.5372079236639946	1.7497301360216795	0.03165334409381694	2.015323445425345	1.7642414305102314	2.6543846977593866	-0.6934950844603189	0.0801091642047729	-0.5379325687668632	-1.25164359119239	0.5095784733129585	-0.27248662974914123	1.5031448417338522	1.546694003270943	0.7635032968615809	0.20203763144251202	2.6730179332766895	0.5089479487569515	2.0438958242712264	3.158128505588936	1.6886520917414511
0.22211776326514823	-0.031811038234894264	-0.9451351735107052	-1.6817435474235993	-1.8010890803898931	-1.529882449868586	-0.7193562402252194	-2.163817126098427	-1.772764004129046	-1.1657683685637297	-0.6039680391927681	-1.9196305662383224	-1.097033007560853	-0.7663529177082515	-0.4643457811894029	-1.5506619696346031	-0.4100334347467823	0.6468851097572181	-0.7835021991524171	0.6914925647981642	-1.7492084550246347	-0.5448540700179889	-0.3119158667079265	1.5200486761954997	-1.3409907983538403	-1.3887383060673189	-0.36052946473913156	2.3124827843535707	0.6671846033882461	1.532531344126781	1.8513486365414842	0.06354994771860675	1.9184764118714444	1.8017633525112142	2.6409055743183285	-0.729669300196033	-0.014094059548870542	-0.4877533703700056	-1.2301306602983177	0.5272427199298442	-0.3307894511785104	1.500078628226699	1.5417095895660151	0.7366815733458008	0.13951242633744396	2.7415128073990314	0.5347996387624554	1.7774486867431847	3.312394027539623	1.6156409335041666
0.09928834825501691	-0.01422614052032344	-1.0448764758781715	-1.7008984470362172	-1.8065777214185883	-1.5083961979905696	-0.7522004782975695	-2.1461247906501586	-1.7577490631062862	-1.2451001200528489	-0.6128609525680162	-2.0750500771111264	-1.166939688696483	-0.8681177642208752	-0.4352522520803583	-1.6388788836935426	-0.33786342261249963	0.6090768778522728	-0.8004846196888483	0.9451926074587902	-1.7675916479232892	-0.5735281405377564	-0.48217602038848195	1.562578574902481	-1.3549335411411807	-1.2664619459210027	-0.5033897095978428	2.184924042855963	0.6548581877900694	1.4374610623467512	1.8591606259732998	0.023118336159577747	1.8922793282205663	1.800885365818856	2.5533312561673287	-0.7081370221167862	-0.08203976263433811	-0.5565771629619206	-1.1621150067664006	0.520224092819439	-0.2031529801766509	1.493751130065574	1.601775777690563	0.7331952311481778	-0.01143178907539999	2.8141939354033467	0.39951469574694254	1.4530541850643224	3.32846963516603	1.6065465815854005
0.0792896181055594	-0.10593931477563276	-1.204368190579808	-1.7615630983309511	-1.8288036259382963	-1.4501796298902678	-0.8100068082597254	-2.1562523881913407	-1.7670726512295716	-1.2768378751274456	-0.6383154358242686	-2.2376246085040066	-1.279328199705972	-1.0249417753165255	-0.40780307205101873	-1.6041795341180631	-0.30483945232386145	0.5532455137348969	-0.8878139724588412	1.25837396817709	-1.8656993930256962	-0.5667145827831696	-0.6464892729024857	1.6093912267708883	-1.3572121480917683	-1.2064718525759333	-0.5489191982507398	2.137333865106774	0.4603037721267926	1.3544995799037576	1.8178902586168728	0.02941722772355616	1.8178024721091675	1.7827919413382598	2.55137647228003	-0.6979614161495862	-0.24372057760617763	-0.6460016786819773	-1.1498386281430253	0.4907117552487231	-0.17381979253196697	1.4859175966477003	1.6669003003678202	0.7271600905296491	-0.2011027737241915	2.847412842470343	0.3786947626693852	1.1462987586855484	3.320484526371986	1.599231662683133
0.0634897788969426	-0.19275159154378202	-1.2102787652205291	-1.8508276092821407	-1.7264800521755397	-1.3219413457446687	-0.8705344123774139	-2.185161365499875	-1.8780029684466348	-1.3168474068319131	-0.6137854324883635	-2.4343859742445724	-1.3163203415977185	-1.182062523113979	-0.3770731407564859	-1.6254808931948652	-0.29452311007947307	0.5697337623009128	-0.9289459916677455	1.4699691705786844	-1.9691889625517454	-0.6944061912147967	-0.7735294318895394	1.662099907514974	-1.2839254951128605	-1.2631109752691791	-0.6314999974200453	2.0810695496917933	0.28891031932005273	1.211658046277229	1.8066300826047403	0.031315088986061605	1.7184466550078128	1.7502236926275656	2.5277768995315464	-0.6517096322010049	-0.33053970662670046	-0.7466547750158078	-1.199107847099964	0.43783812107441794	-0.16635796877210207	1.4952450466739227	1.8250446181729818	0.7427818542203888	-0.30424942463183097	2.8683888846490015	0.3771615150793579	0.8965188277992094	3.333332510739821	1.495729955344324
0.03882205892328466	-0.2773929664195562	-1.1796230243817398	-1.811796140186782	-1.6400039758846845	-1.2448742515703717	-0.8666178497002708	-2.2118834807219008	-1.8944354794624605	-1.3899513876279437	-0.5589116576262793	-2.5040413095156806	-1.3659072880609275	-1.3428060740435082	-0.4271949871452493	-1.5921414344947542	-0.3021051037449926	0.6010302326529529	-1.0644129349625953	1.6642205336374762	-1.95639699623032	-0.7896925855863868	-0.8814308478104337	1.623412186249055	-1.3321548227355064	-1.3198911634465769	-0.763150371786517	1.853106823154413	0.2692139525543592	1.0805575842263515	1.7317084263581264	0.06461633045795667	1.5746638201897996	1.8075294121384426	2.4394784228041155	-0.6942592375728867	-0.4569441347977537	-0.6826873350891842	-1.2783915915503563	0.4865467757049459	-0.1343336196623266	1.552034401308641	1.8998274495431153	0.7602507457199538	-0.3994240743251389	2.887989407875353	0.39501051567658696	0.6719088978358861	3.372518831060694	1.5114754430080688
-0.01879650787345105	-0.3670841372857554	-1.2347755019564455	-1.7558768915089278	-1.6011855662757881	-1.102005955433988	-0.8519940419109903	-2.238115223218199	-1.9769977991379875	-1.444339357286972	-0.450034949879745	-2.5866689893687416	-1.4174674726704477	-1.4855834855240302	-0.48428203322887586	-1.5407785099926765	-0.22616793902532142	0.5565312930271539	-1.135103637476857	1.6694864875452242	-1.9391730782338634	-0.8757503240054957	-0.9382740090987312	1.580226336221458	-1.344044642030635	-1.1897433492846117	-0.8415941561067216	1.7044413236986133	0.1787745903247881	1.0150755861234537	1.5970518623369965	0.11785944852148486	1.3825076900604343	1.8179459021226871	2.3853086956726655	-0.7613787092318535	-0.6241721982821076	-0.6768375386551856	-1.3124616437966772	0.4780051771516346	-0.10530026744346514	1.5313871563668973	1.9133828448685304	0.8035336201529638	-0.4120652683520748	2.9283047987957485	0.4585934359220515	0.534705053890548	3.2425628868253966	1.4820154920942037
-0.055904521276452714	-0.43017537694296387	-1.2877398674034086	-1.8547594874363917	-1.4413948493002258	-0.9724489150573044	-0.9577279762022346	-2.196009966885845	-1.9398312487824854	-1.4470885967622436	-0.36564963884785034	-2.7491452533161853	-1.4449752158535922	-1.5987759291158472	-0.547924254697812	-1.4571785497276248	-0.018693344845183903	0.48128143755662356	-1.2795274780117072	1.7723594936092215	-1.9030972941214106	-0.9771022489159202	-0.9359983545563944	1.5734960923511383	-1.2810202888092215	-1.0823959759421677	-0.9036163141728831	1.5079406993314008	0.11657782229205675	0.9591543766011755	1.5268615363538929	0.16305399259154596	1.1790372285323916	1.8311307271055888	2.3611582292832156	-0.7750371469292523	-0.7178681815493088	-0.6809114059465792	-1.3678282647675981	0.45738787229952427	-0.09847583239667282	1.506542363451283	2.005845547932528	0.7344468758856231	-0.4479588068029853	2.9199123920234498	0.49939633075003886	0.4209634463586597	3.201972788261321	1.3817201377430135
-0.0567681845493538	-0.46322636943483386	-1.3288961588037795	-2.040262173298256	-1.2780065751624337	-0.895401307607895	-0.9802002602077893	-2.227743808550791	-1.9373459411098293	-1.4577512420238459	-0.36494667196173647	-2.88821124041049	-1.4369907277032616	-1.573666689036372	-0.5774958122716947	-1.3200783520482307	0.08874786845524937	0.4651582571984657	-1.334149212759321	1.753214688710613	-1.809091798657629	-1.2131312431514996	-0.9159319397744186	1.5041168080957983	-1.267641754667819	-1.1238958444117682	-0.9266085446154217	1.37755360595185	0.06969172507712022	0.8855105939602119	1.4946126357991367	0.17633922453302614	1.0720938994901457	1.7987269025115409	2.356931009126931	-0.806277202360721	-0.821601282085744	-0.6483708728557698	-1.3296265377008498	0.40071471558995003	-0.03282132063785695	1.4515608375108762	2.0329993098720345	0.7317184212333926	-0.4560558653623151	2.918086658007188	0.6227145889562665	0.4517776484688188	3.111878172608521	1.3840400527505046
-0.08505667655690888	-0.4754168523506931	-1.3668345212098443	-2.1976818066120547	-1.2900670196932695	-0.8330690126997379	-0.9901181062361454	-2.234482705589035	-1.9845411384616392	-1.4215644461390113	-0.2736805745803594	-2.933770283804328	-1.4598553417842202	-1.5655597448526133	-0.6182816017795983	-1.3001243146204295	0.2709210983612572	0.49951459807238763	-1.3365572387135933	1.6634625593457701	-1.7045608906567413	-1.380682500084461	-0.8675146621524942	1.5497618434350175	-1.2181878133497215	-1.0773149568998082	-0.9848516802320626	1.2411146942338704	0.05044579671027945	0.9268274802525305	1.4644045563461465	0.22454072246243192	0.9447777520840258	1.864897557793992	2.3236397067190318	-0.9194537168253054	-0.9435115193257302	-0.6560340960441087	-1.3183612988644546	0.4514485409703908	0.03782105470685574	1.4322470348172236	2.138680799833486	0.8007120655000634	-0.4562303908622666	2.93066531866146	0.787141334285003	0.4301468078082384	3.063231069616974	1.2456797515249458
-0.05458414508456059	-0.5306431520013319	-1.314063441843274	-2.166549056194067	-1.3252681547336111	-0.7559681880397517	-1.0001702546106928	-2.264151945081873	-1.878449434904974	-1.4045465996407396	-0.17179486200950306	-3.0391608168039874	-1.3817469206283124	-1.583445103112936	-0.7097693356454815	-1.307667452958195	0.33782738641546634	0.5545865632755106	-1.4298900529288459	1.5580761747304839	-1.534804426112694	-1.4157875971704685	-0.6717090494654325	1.5624078178991259	-1.1817151424173036	-1.0345960697181071	-1.0330509412071862	1.2085016268891562	-0.007262431611193237	0.9331288346102443	1.3835456537226405	0.315388303243895	0.8832679053881648	1.868896851719968	2.256417132314675	-0.9688079391548229	-0.9880153017105083	-0.6503847797990486	-1.2993168459810625	0.4320398359409647	0.012757865053057538	1.4066786413149146	2.2092112640950634	0.8759014701947256	-0.3876048838449936	2.9908846926855692	1.0277401426608601	0.38416875559188723	3.0726372372070614	1.2540423739789834
0.03570251636267617	-0.5105442598216261	-1.0411574242960229	-2.233304817953358	-1.4031358040487916	-0.6745388802395614	-1.0201498285555066	-2.3032030906761847	-1.7877982524868585	-1.4025516556220503	-0.08741536320779315	-3.102525540833057	-1.35144232649469	-1.5089856576179785	-0.6876076242138751	-1.3063402041980074	0.43267038741587005	0.6449210085737954	-1.5327527412065989	1.4809176018352175	-1.2981236714149778	-1.5411999453975807	-0.5432598303016836	1.538939384142323	-1.117799199068425	-0.9770546602488736	-1.065254509269116	1.183956775282626	0.09944304304401355	0.8816148963936137	1.4093067491376492	0.25981007014586965	0.9089299548842618	1.8155639743788499	2.269238737539096	-1.0370709637450433	-0.9359987236628783	-0.6396374361403876	-1.2936788874030833	0.426879673736922	0.03718023709728961	1.4102296007580493	2.247224740340011	0.8677470404235598	-0.31000044438453095	2.9353714341366195	1.1795163587532	0.5515742501706075	2.991987617053204	1.3612571332022854
0.12530080749094635	-0.5573877910329885	-0.72829604724496	-2.2668515840930397	-1.4657082572980127	-0.6111185915264968	-1.0417910283130112	-2.3545110639530753	-1.7415722092778043	-1.281362339330348	-0.0667783692949007	-3.1349245825689156	-1.3106481836021389	-1.4286012576024907	-0.7637274819457566	-1.304657324445452	0.5181063643476517	0.5617829988438727	-1.5144536414901808	1.358433046457329	-1.125380650015856	-1.6647425422239919	-0.369873093450941	1.5655665985780334	-0.9930961794095701	-0.9775675530563446	-1.0910971392662017	1.265603919438063	0.10699494413012497	0.8691029606446434	1.4718551356855387	0.2474885664085497	0.7513963886519176	1.8622104825904338	2.2082614755201275	-1.0794410778676942	-0.9764977492525408	-0.6524222415801217	-1.2633256669697324	0.4601364018556405	-0.036179981522976815	1.3781570113824668	2.1689768372574196	0.8542903722755636	-0.2593362696476761	2.990730475370844	1.3425346125102289	0.7681520050839319	3.018429849663452	1.407650681862072
0.18624402474849328	-0.5759067190216027	-0.5296394846838951	-2.249371161008537	-1.4391693239778696	-0.5887312248853667	-1.0593102172522986	-2.3710568161419014	-1.6871801268980178	-1.2187820897157216	0.04684760115451722	-3.1134178496328873	-1.2439171813127174	-1.3382612662488176	-0.8692021292611913	-1.4082657556466942	0.6342137094464011	0.602284635536108	-1.4675776488905838	1.1916577337308814	-0.8844514186903215	-1.8227916623772438	-0.08217213603115221	1.6088129497373145	-0.8883186539638477	-0.8959279003133963	-1.073300798279907	1.370431516533253	0.24310587058334363	0.7797865712573269	1.464850172922279	0.2657646134838367	0.7231858669121494	1.8444338443422936	2.135600825622024	-1.0934024699539822	-1.033480031491676	-0.6378039191163232	-1.1853129706629701	0.5377744966777225	-0.027439020415597665	1.3931290150938795	2.0688299469648364	0.9427086029440577	-0.17944413606427573	3.0087639516895055	1.486383172884318	0.9873204946514329	3.0547273308975162	1.469750280818348
0.3024135143045622	-0.6167366235731249	-0.27499644353565295	-2.192181981162927	-1.534126560349028	-0.6261519202172803	-1.067746065676248	-2.3224261190126922	-1.6239137522564895	-1.1695799859243527	0.08813283341023646	-3.008640837051957	-1.1846025082426803	-1.2219515405638286	-0.9418884225199863	-1.4359460326113598	0.7248504693680295	0.6324831917739681	-1.3695293258226653	1.1146001205261085	-0.6253803032684042	-1.7661326537591289	0.18027432016398598	1.6289537685731141	-0.8469763707828936	-0.8387697631029895	-1.1047701056899661	1.5054441959440896	0.39090949915955625	0.700643041879575	1.4706685192846578	0.1734892700207447	0.7321015763368494	1.875696434366111	2.137180202149149	-1.1420547777997279	-1.0725559691523483	-0.6048029576042367	-1.084010630290896	0.5761351088666852	-0.0820374982358775	1.367345417851443	1.9594971763733315	0.8754710685941829	-0.20552980373712862	3.07413965625273	1.5658997594607427	1.1971624134945824	3.0593391051047045	1.6272384178860073
0.3365442923587484	-0.549826328733317	-0.0665234494399031	-2.2698726940311156	-1.6332161584311844	-0.6296072135661783	-1.119219572835849	-2.3202795693195633	-1.5605435028713484	-1.0975998083464336	0.17981041880490872	-2.9396332651996917	-1.1393960443360893	-1.0631186627742464	-0.9005504250983648	-1.435710744268433	0.8277511110566499	0.6887870910528908	-1.2832546868393635	1.0401218979779474	-0.48190387990328265	-1.6650571544156492	0.413063695422759	1.7226791638861207	-0.7301835422934029	-0.8145064998289465	-1.0196728334955076	1.6907846838148637	0.4667997846487375	0.7122435179330678	1.5002582526066153	0.03103982511513397	0.7948332242808889	1.8182495682840596	2.0799530153103367	-1.0946187252286161	-1.0954587289523376	-0.5963973662052027	-0.9880438559603917	0.49207410244192235	-0.12522122504539174	1.2196916102894373	1.8350083299532334	0.9396119125064283	-0.22044283433826495	3.1454925254495745	1.6016772233776309	1.3690196199080762	3.0100933696282905	1.7448684432566108
0.36479908874448885	-0.4295329533676272	0.036424127908198614	-2.3038782106384845	-1.710134108303033	-0.6416519897221142	-1.1274273054686919	-2.3429652886067407	-1.5462706118266891	-1.0515848525681033	0.232211697772079	-2.783290134553334	-1.1223355230042846	-0.8544819675331612	-0.8641079675998427	-1.4468038558408027	0.932284200675082	0.7763486778909592	-1.1732152800359936	1.0041098352498663	-0.32303264035528356	-1.654284473271765	0.6037899304710914	1.7110888907102235	-0.6474993505098492	-0.8600789022098689	-0.985670689452621	1.799050613298316	0.653179789095137	0.7269595289456475	1.5451082571149592	-0.09465438601704307	0.8430313296165002	1.81598233535518	2.08092818590866	-1.0727543807133446	-1.0815367694579965	-0.4907203926646388	-0.9993578267642469	0.4715555065360424	-0.13035911988381874	1.1330430396782767	1.7652086333806267	1.0045082644113332	-0.24367483671721227	3.2279739150670657	1.556273076306963	1.4804478302380213	3.1157797374279257	1.7714556432979127
0.4338838686470538	-0.4105659071072857	0.10119372495939556	-2.2295903125801013	-1.8623896726442388	-0.6781893288628325	-1.1632368836609117	-2.423827010141296	-1.5899178322453789	-0.9937835713699267	0.22482390611263434	-2.611903715150022	-1.0564504515314694	-0.6145498851819918	-0.8315020124814752	-1.4039182709167786	0.9674349029297735	0.9160861210224475	-0.9933552173510464	0.9384363331967556	-0.22826067628644	-1.5196177263675525	0.7262833151923054	1.7046613895510814	-0.6356972293718861	-0.9432481838913421	-0.9297280497368371	1.9660525326319438	0.7897975019587303	0.7690483533937562	1.568966061983637	-0.15119811722500773	0.9189916779563954	1.7633064773156846	2.0276680996884027	-1.0383983678701463	-1.1209207863005664	-0.4416387335192068	-0.9618104088749371	0.46769215065616115	-0.10954367445558452	1.1298867181564105	1.6005840917742464	1.0189405491797714	-0.2701636467369726	3.2216112071466334	1.5610514620362208	1.6358465656943046	3.130734882541673	1.8471028806893313
0.43562959290771597	-0.28963399385843736	0.24118887170276282	-2.148671477319056	-2.0094265719278632	-0.7306241901893236	-1.3168856574236747	-2.4097851525733303	-1.5550533467172305	-0.9483156987416322	0.2545246259040118	-2.447319717544041	-1.0578331028751342	-0.43761874019701474	-0.8536556504759634	-1.4077174438584081	1.1656538859995897	1.0329766830356388	-0.9868119069001253	0.961164948236887	-0.07644860550069688	-1.327673892143419	0.7852641837367202	1.7145009227522743	-0.5756921181518028	-0.8935106234698811	-0.8819636913014147	2.1313266911341695	0.7928222032970483	0.834158411464651	1.5931711180782764	-0.27979540905768935	0.9248107531831249	1.679306915114808	2.0000323424817115	-1.0418478175829649	-1.1317092724656035	-0.44643021003484257	-0.9373679295465825	0.5379822298889716	-0.16550757973380895	1.083833508693326	1.4377561592848889	0.9697450810939712	-0.27580070480559826	3.3169722299197146	1.4699811643000438	1.6871072933340998	3.1990154669836213	1.8950905542544185
0.5031517146859732	-0.19411363801555978	0.28664634688034824	-2.1626435864217664	-2.1084202850924214	-0.7881853877788207	-1.4025254171911434	-2.3839449414850966	-1.473818479428783	-0.9406989246634193	0.2975246225473521	-2.3753901669385704	-1.063138476037328	-0.19058859970004488	-0.8560414903415021	-1.3398741095401512	1.2142314151235905	1.154377833882643	-0.916202244987914	1.0033619569272092	0.062402221193345285	-1.1441556865174367	0.8080804365510087	1.7309171686541813	-0.6446327960101292	-0.9072714283682062	-0.7615420730670088	2.2075417857943878	0.8126598434004224	0.8488891294562398	1.531500101630235	-0.2960834457351303	1.0167637634298319	1.500533038142605	1.9536750868634782	-0.9843010092177504	-1.126676699403989	-0.3779359316670655	-0.9614355804431506	0.5067165220316598	-0.20833245322355082	1.0295429411737638	1.288681852768112	0.9121289707750251	-0.2832285563154458	3.4126814853389504	1.3012516698359202	1.8096740370865558	3.2659983032411626	2.0202084527644075
0.42699243960027883	-0.06483321100238966	0.3092616710190282	-2.166862239599912	-2.0577213489412074	-0.8435085597671454	-1.414392770783048	-2.331802136879932	-1.5370915098514704	-0.9257627178603463	0.3176389628382467	-2.2278245780299897	-1.181602411441578	0.09940461877154198	-0.7913560491923122	-1.2931086577146345	1.345015573066485	1.299647885704225	-0.6982838552358468	1.0258130622539838	0.14865222664780528	-1.030961791643455	0.6624548458196277	1.7469914527830575	-0.744112847082288	-0.9200950793614421	-0.6475982884956821	2.226799741779611	0.9346028747357747	0.88414446241362	1.5497299150389963	-0.29429380985879117	1.084069177432355	1.4186452571896715	2.0111970462271134	-1.0414137693888408	-1.1198532985662901	-0.3131533253494432	-0.9779007726041785	0.4801809609121584	-0.13196407052197945	0.9897181306018273	1.1978364560035069	0.9022431189466656	-0.2817699392231376	3.410079689996975	1.212857027394889	1.896543493179447	3.2725286454941127	2.023976384358755
0.44110106147579664	-0.09348996446522193	0.2027240889718637	-2.1683076096058143	-2.0032261298554643	-0.820802360154182	-1.530606063266152	-2.2701056153934065	-1.5946429077476778	-0.8845143834917802	0.39841331409420927	-2.069983529920874	-1.1862949979392128	0.20923221065102346	-0.8313454789122762	-1.2055075647351305	1.4376788725510665	1.393465566561692	-0.5378789133952386	1.0196229388717168	0.17138292495797294	-0.8923471936869252	0.5432005268029052	1.8465048836369504	-0.7661581878928312	-0.920597858039861	-0.53187801052539	2.3673960705375294	0.979227532660078	0.9848945954728364	1.4849219399785796	-0.22137435910019665	1.2090677085111363	1.3216627709707471	2.075174012974956	-1.0699935365207904	-1.1311259965262548	-0.2682730148125965	-0.9479888579956748	0.47404439881652827	-0.1712294769564603	0.9442595167586039	1.1287434836607306	0.9697233676752847	-0.2782655596479567	3.511654178127852	1.0565386254384164	1.9651545147571	3.2579191114372015	1.9943342138022129
0.373571012707857	0.014349698919342102	0.08845347194126132	-2.1049858630623652	-1.990948954376676	-0.7802639193517731	-1.550938924110039	-2.117894863775839	-1.6076665170233067	-0.9223989379177835	0.5353065361624328	-2.014305802289461	-1.2707166576969133	0.3035467981909322	-0.8618802051269017	-1.0522520054815163	1.521926805172772	1.5552968805908616	-0.4406710406685891	1.2227043917836835	0.2639819753477477	-0.7772806976641303	0.40968943503536803	1.8814647922479502	-0.8162956504271225	-0.9301349494136598	-0.40126738239544063	2.537497311567062	1.025855800272192	1.0511326175546547	1.4065481912574527	-0.14504483958140874	1.389231464029152	1.2126874605496833	2.2360962652680705	-1.0775508310459596	-1.082708252784161	-0.14345850664191787	-0.996936915813438	0.42215202980888505	-0.17415789080938843	0.9426676736527035	1.111548062090392	0.9420072297760684	-0.25243278058033114	3.541318624828039	1.017241026743342	2.0080309280570834	3.2072855982294763	1.9297293917272484
0.40085623177347546	0.1319119999780189	0.09733439884684432	-2.198436722082293	-2.0109536944115187	-0.8297927924516826	-1.554476181757901	-2.0576726329619497	-1.6279212565741568	-0.8931185448232135	0.5872589321214887	-1.9572691710931642	-1.3833872789964492	0.35712809119844857	-0.8493298826213149	-0.8769731827479561	1.58426483298688	1.7590220531480791	-0.28220675111175886	1.3477419329760545	0.30141972430248565	-0.6326139629848958	0.17448804354902872	1.864649244144769	-0.8922769966746371	-0.9233470380130685	-0.309959961241586	2.6412274212307256	1.0458048976642054	1.2414820894886467	1.3692711699198667	-0.13533845577581383	1.5059042734173926	1.1791794338441084	2.3535148021493435	-1.096365406500774	-1.0082083376357678	-0.08949570204407781	-1.0570871133065423	0.33591690036653293	-0.23463931044789174	0.8430250191185911	1.1086774265379513	0.8577651141536139	-0.18466718728467252	3.635602613774089	0.8928529167257123	2.062636269489372	3.1413698894449587	1.8492436645226646
0.33057980052639985	0.19541529735908258	-0.012755354991588214	-2.2798093515742766	-1.8735587673425917	-0.8776050020993343	-1.554759840016143	-2.021605761870238	-1.5525848873608983	-0.935104725646099	0.6083419029274032	-1.887435192445794	-1.4695572141541065	0.4367518380117478	-0.8176814523302811	-0.7546561469204993	1.6838939235508328	1.939769319325523	-0.20509747478706575	1.3784253950140812	0.28763439765202037	-0.578931041312621	-0.07575372469789583	1.8151815750474256	-0.8972399023445033	-0.8803776930566759	-0.2275615890646346	2.6922509178297687	1.0325567772456592	1.4679237401357956	1.3516900508656495	-0.01159534815376023	1.6295480461156657	1.1238006718701352	2.36389959155062	-1.1343738603922637	-0.9483142704437896	0.018595124797719693	-1.1487548563678902	0.2117574195305128	-0.17248022939922775	0.8428940595310477	1.0901660092519119	0.9802142207859548	-0.11025436845709398	3.6506388019597873	0.8101508232441015	1.9453142604344962	3.0394894887396857	1.7572486405912096
0.2556863118857394	0.13303047193522427	-0.07451091143886984	-2.3376761027256903	-1.715408581379061	-0.8844969166443454	-1.6073810329244378	-1.9950992833343597	-1.528848255264755	-0.9629320483376335	0.5569720712707109	-1.806078398964729	-1.541853696951398	0.48227263543311844	-0.7304289322187081	-0.6153727858740861	1.6896250380363902	2.09833327289436	-0.14804699931665577	1.4752079430312994	0.41583859726887623	-0.5391552070696725	-0.3175210898881214	1.7821652857046466	-0.8692031339370399	-0.8065155393937058	-0.1624144999557727	2.777335439413771	0.9860022575422857	1.5438090075860686	1.2842293418099349	0.13032967076800944	1.7039310231956264	1.1007326243083255	2.443437970848559	-1.217175445896823	-0.9157472479091625	0.03500914979262153	-1.2334869337974623	0.09665605169108857	-0.15596241750514067	0.8672028954480892	1.0569277174610778	0.9904760419460942	-0.041537322237197596	3.6212728403848744	0.7608767777655938	1.8695568101021287	3.0643269766773846	1.7190609152144476
0.2074022605245999	0.021731590555338475	-0.04919039795564624	-2.4738430345810807	-1.670818804002576	-0.8819950101854831	-1.6504933365832113	-1.9631069091245326	-1.4919386626195255	-0.9594755632950426	0.4727947039510414	-1.746503968299534	-1.593484854788921	0.4675095744021375	-0.6025526481303567	-0.4691207238057674	1.6928150224143945	2.141828868184386	-0.08528889354180626	1.6389391916538631	0.524356181936489	-0.43133118755631417	-0.5528125435107516	1.8421056295806395	-0.9193011861462452	-0.7506461285374735	-0.07206275730002853	2.863324785310474	0.9178773387656868	1.5922740718245563	1.2586621051142413	0.24749728827210998	1.6796522265286042	1.109226812264761	2.4402347908877804	-1.2326489983832567	-0.8591948605373062	0.04405822133444531	-1.263571643031621	0.05096017186918025	-0.18327123915912305	0.9225056046634977	1.0247851935314798	1.0036885084948886	0.04049960260282286	3.5693637897236123	0.7614866074308777	1.8217539632022859	2.915139291844236	1.6660086284256335
0.14800923117177095	0.041249995866860054	0.01907455046406811	-2.6026910378880945	-1.6027307206887023	-0.8779296428352479	-1.6475800704756476	-1.9371731745237208	-1.421382202519873	-0.9358909346282662	0.485808734429322	-1.6922028364497315	-1.6768460057930157	0.4596224525420965	-0.5734056672997039	-0.400124902682638	1.6812178255767587	2.2240553482328127	-0.03688881053030661	1.6622536317698593	0.6727568411140095	-0.4193508464899452	-0.7707683043781708	1.8794729933236236	-0.9094763704952502	-0.6277239812511636	-0.028248161706788816	2.9104997943314865	0.9005670337332866	1.5808212434495152	1.277243247962022	0.2804901019008552	1.6964410538581316	1.1941471495188527	2.498384058171612	-1.3036163613535372	-0.6506570717343554	0.10563047226404254	-1.3033468301935358	-0.06540958253855979	-0.22208305481574825	0.9266705104715187	0.9843034260024689	1.1320317672463402	0.13082151875907422	3.594294759812157	0.733446113772703	1.759331289935971	2.8316213132587897	1.6316038018368157
0.07926364360832212	-0.05525883779708801	-0.0419731809870452	-2.7352735655848686	-1.4910906590604398	-0.8389431914087988	-1.6365190028595076	-1.934933413400628	-1.4235983548582072	-1.0142876587867014	0.47883852915392033	-1.6278217838008444	-1.6918024735457038	0.366686495469569	-0.5256348108613963	-0.3137366808704626	1.6384917054218384	2.293820453173623	0.06719206953560777	1.7607970203376873	0.7540216572398063	-0.47839984385869316	-0.9441515529067335	1.8804939005347976	-0.8754308502419871	-0.5318848898025669	-0.02643881084668314	2.9850511104599873	0.9299450317199591	1.5212094880605855	1.2836661463305614	0.4002096624048205	1.7655309327021353	1.2748910295645288	2.520188783896303	-1.290650120145129	-0.4666863661676771	0.12198006474300527	-1.380264707518197	-0.12985132044243494	-0.24932198148028223	0.9541905927523662	0.9456742837346468	1.2500370591502032	0.22369451228944817	3.491232820806996	0.6546095648894125	1.577164601229285	2.7041013509557645	1.556990916310181
0.021141298870271125	-0.1394524565587175	-0.0035325874406184734	-2.8405559768555513	-1.3817160391320602	-0.6838095095889963	-1.6096908586764418	-1.9757114485092326	-1.4251809548058714	-1.070685175568671	0.389031905126665	-1.481406687224172	-1.786538197439589	0.21522497496832121	-0.49923998628764527	-0.24847635807704388	1.5919811698780026	2.3507796498856517	0.09157464346731012	1.8088240628475156	0.8755541364380193	-0.49720704150417544	-1.093543478753761	1.9104422767886544	-0.8529982890578417	-0.4556853076833369	-0.06502291304487466	3.0545213247818372	0.9444523400646918	1.4287532918702015	1.3644838073065215	0.43367477974295354	1.7173905795078153	1.3919184661921276	2.539492274783382	-1.2261560320664115	-0.3169407076956745	0.126531472041876	-1.3165987412619302	-0.18414241040646043	-0.22830784171881988	1.0239967440026814	0.9075807478863928	1.3599944062676925	0.31016623410505206	3.345228821779025	0.720360066815493	1.401362708960718	2.584179221056983	1.4896763194707066
-0.013553052656357856	-0.2491908604122978	0.022843572182882854	-3.010194346023421	-1.3697109745620026	-0.5107295892391552	-1.7065805634812137	-2.0699364236003506	-1.4131843966145456	-1.1142173164844222	0.2977696080496394	-1.3294968573882946	-1.7805237138422374	0.05887810486530333	-0.44311491934148683	-0.17631934101616512	1.5720951016417537	2.385746339169587	0.09516335851812777	1.827584185438243	1.01514662254518	-0.5234966011224597	-1.2252928409721762	1.9537626147476306	-0.828420330350303	-0.37792894817391504	-0.07646180892165451	3.177140537247842	0.9518182005278957	1.3871220039369452	1.3626952236824048	0.4705762707032365	1.5540306338021488	1.5496040720062387	2.5486842017443405	-1.0960856452940146	-0.2171174914257553	0.18545173342895266	-1.2393839678231655	-0.18382623769883072	-0.2180402268945334	1.1241176942244333	0.8463750532674921	1.395808459560671	0.38081785503897814	3.2387293290811208	0.6348580863011445	1.3148395958634955	2.514707558509899	1.4372127422966965
-0.12231217929331653	-0.2042735600173146	0.06268693945776135	-3.1128750315697835	-1.3445287967737118	-0.5161805864898674	-1.7284764233269905	-2.101760810559015	-1.3130004089722491	-1.1766538321740485	0.16521461223658024	-1.2169989315334024	-1.7952902142051248	-0.11347993898901051	-0.39913053022006667	-0.16851316498694002	1.5732878250801545	2.430601243114811	0.08728384007872529	1.7692538182070368	1.1060191214537027	-0.4081699230969626	-1.31959487431314	1.889535224421372	-0.8074509658620552	-0.2994225461468731	-0.08694970330830575	3.121198998210373	0.9831953429969665	1.3596829640690737	1.3877983482441527	0.4197379903559632	1.3494229384786367	1.6736941063823987	2.5023291674714345	-0.9681497118041211	-0.22500560849218748	0.13168662257780467	-1.2336330132090838	-0.21509685761270864	-0.24840265118533972	1.261162016036788	0.8062168493109514	1.4245356099272293	0.4078323219950156	3.0680227010854404	0.6240920955369821	1.137510442242895	2.538217643981154	1.3767647612750924
-0.04758063786873669	-0.2595135337035383	0.03312244066490812	-3.2802835719105348	-1.3316949590514895	-0.5597612965819185	-1.7881142626036954	-2.2594855039504123	-1.3011410322787886	-1.2304471970642874	0.04213281391852157	-1.065858676889132	-1.7488071027773007	-0.1371146352936122	-0.3882611783098887	-0.25247180978522826	1.5933069986172799	2.491453550012204	0.0021429525294478615	1.6746545882144943	1.1587610480745003	-0.28123390954551997	-1.396202234834522	1.8533957149473064	-0.827580455446858	-0.23990701838339232	-0.0885273942667166	3.055051327413551	0.9903134565792457	1.2833905104590229	1.4417298152378193	0.4812229677299794	1.2127706867655723	1.743802052674253	2.4036992136305626	-0.8501511618789592	-0.20346871991997156	0.028289440454490677	-1.203608685018272	-0.2013494147292909	-0.3424963396289312	1.3767289654920316	0.7678148409975594	1.4519087947888327	0.4292180526281203	2.9338287635141596	0.5634836706013109	0.9770969175646661	2.4785180273960554	1.3028163716292513
-0.15275565302438085	-0.4256551355304035	-0.02718392497020395	-3.24486767752298	-1.3292825865571174	-0.5260001541791528	-1.8484859042287058	-2.3632552467989045	-1.3077987628298826	-1.4027061326734647	-0.027076093459051476	-0.9909517421524429	-1.62139792889622	-0.20822535250466867	-0.4221727018519722	-0.2806519679597464	1.598044956758891	2.4914449937260823	-0.08201856922704556	1.6590343119981186	1.2710512748825518	-0.2164169270047851	-1.4643884684925037	1.8799933504666562	-0.8203094213698678	-0.17550423699729228	-0.09666148078177905	2.978000404278725	1.0051480212690138	1.15541941112467	1.5700723864109492	0.4643882738915176	1.0602259107792302	1.8141992753720977	2.329801274385612	-0.7234984878842867	-0.19080264182184048	0.06372964590417377	-1.1472677353401732	-0.1506633064697767	-0.35336244449282506	1.5491890599416727	0.7203095698033551	1.440108592786947	0.494060632749098	2.7433206323077766	0.4777519183594527	0.7978509552888222	2.5210516548044426	1.2183721780800887
-0.14176127327457894	-0.5371062860659127	-0.05254393987488683	-3.219610575626818	-1.406577789002362	-0.49961659131054165	-1.9295503001773036	-2.515721864825108	-1.406040766190379	-1.507132274862261	0.025666542257815495	-0.9510798851521273	-1.5395954175528792	-0.3729208073010245	-0.44656080909318324	-0.35931094403590713	1.5886419531063534	2.4826748004513597	-0.05959628180628447	1.5600011394958961	1.3610672575330591	-0.1759910335534303	-1.5146041347584631	1.9341733386621396	-0.8876115764514075	-0.20194762740470162	-0.11861455701412218	2.8851066997742905	1.031271777551414	0.9815786829869344	1.5053255845464055	0.5334602541421983	0.8715435592277915	1.887953543354967	2.3575925257651558	-0.6046646440922955	-0.25038052833183305	0.033529386293936876	-1.0782075480037334	-0.029778062196159045	-0.4159227745549912	1.6828276506296163	0.7213334630686513	1.3937549055522767	0.4982111034135027	2.5714752835591748	0.4538915377360698	0.8043946817324248	2.6033694029919507	1.164384798053232
-0.057247258678046184	-0.5226230352311179	0.010038170385886901	-3.1470396254626603	-1.5032678028129733	-0.4952816681002883	-2.0154672295970406	-2.527178727627828	-1.3556033122634612	-1.6682988606632214	0.09954512949420402	-0.8881499928705507	-1.4340538642343283	-0.5388580707446593	-0.5224627394486718	-0.46278621245023094	1.742306571556701	2.459678355451656	-0.08426714944394902	1.5218422595543184	1.3825723387463194	-0.2800774500974622	-1.5565030067062327	1.8758089478606095	-0.9641059077549301	-0.2288237960710358	-0.13043522994816326	2.7444196498451774	1.0507464108586801	0.8490954718353383	1.559675700214362	0.5991918099743523	0.650611781794117	1.9947805479431024	2.336089903004866	-0.5206376724392298	-0.28376296902631915	0.02408252318649495	-0.9820776264239208	0.09121407778463207	-0.4522250240131337	1.8066065480721125	0.7550099085350919	1.367802016228055	0.5225475863735989	2.41749675693429	0.42248322424844104	0.7929217763844087	2.612314755839589	1.0275071992917542
0.037001335875163785	-0.5376247405138697	0.1114652883645589	-3.038678196897437	-1.5638110219341514	-0.5095805587815246	-2.077936224622078	-2.621788101695862	-1.3127501905885053	-1.7916657007967225	0.16569072330763712	-0.8382657777333419	-1.3053083457243486	-0.6698109394616459	-0.6275341957712363	-0.4760537291716232	1.899592290188916	2.5340524465166787	-0.09488043752586658	1.3550633226338527	1.3838330058876704	-0.38052948788158897	-1.6194450236464568	1.8193975030363678	-0.9199393037836868	-0.25066714750478397	-0.1419287698549108	2.6117590361675136	1.089951202453887	0.8085055685670127	1.5700549534861157	0.5904113364189417	0.4934986842242858	2.012926452708034	2.3697899329528367	-0.3855523409567766	-0.2935214171394217	0.015223580380229435	-0.8671175561267814	0.1443870433297693	-0.4563371565177789	1.9066117847478563	0.8207779774165676	1.3251250354096307	0.5725219808563415	2.225008176921711	0.3939029265943187	0.7751979051043191	2.686969922884736	0.9427480057110056
0.05661538222978988	-0.5696622350107045	0.08653445383161905	-2.8268513552530043	-1.560352583513973	-0.5338005776417792	-2.1454981854632456	-2.716042838307856	-1.3016228941256351	-1.9425048974345465	0.2197672658519036	-0.7794827761786634	-1.1741239516282636	-0.837328673855336	-0.661224952567302	-0.5450602021815051	2.0057739775441434	2.531097675709325	-0.03587549992599648	1.3484983540417532	1.3752694977263333	-0.43627594382623747	-1.6759907261888358	1.7703188901933138	-0.9461996811688891	-0.25454200342539074	-0.15260883598725622	2.522613548472948	1.1346147796847168	0.8608277778383554	1.5023871171587415	0.5581938285660015	0.26873625483432195	2.007182612556028	2.325585383090492	-0.31964424460644936	-0.3811138649215503	-0.04350724940998602	-0.721894545734414	0.2797102252955067	-0.43785097637307524	1.9809049632991347	0.9119668887091003	1.342156684094546	0.6235365935507147	2.014752518564778	0.3641260379616361	0.7714112355863257	2.6980736381163375	0.8491517296392036
0.11050140170557401	-0.4974001047565445	0.13711406698846376	-2.6758575425969284	-1.6348410920919438	-0.6002818302992632	-2.2126597403285055	-2.794499374265786	-1.2645931075411474	-1.976625911939081	0.32179873127200814	-0.7677973523893954	-1.0816918106046036	-0.942812595366329	-0.5964082864292203	-0.527048571809263	2.0296118649350854	2.4220064537055825	-0.022148671445286174	1.24366077594915	1.3275489685718171	-0.33910029311130796	-1.7111688697759937	1.7274471087308882	-0.9929600295422955	-0.20886606430232657	-0.14018323351257592	2.5114047090319738	1.2014407558030737	0.8559014727318429	1.4320767136489039	0.5145339378806896	0.06387338154730784	2.087731807675946	2.356044470207135	-0.2996944670621892	-0.4917397913642949	-0.0722342014483814	-0.6024332725145889	0.2858315834065278	-0.4205079358202625	2.0243731868737695	1.0259415816035264	1.3933825055495956	0.6674800340020278	1.8849537744631633	0.3968747777056608	0.9587008476682832	2.7168746022660626	0.7596531385698801
0.17373961262081353	-0.4890066112791421	0.2681120309337762	-2.5275947059596477	-1.7093140300722465	-0.7821971577243856	-2.2794190016233915	-2.8254034068591056	-1.234603076637213	-2.0258894431142083	0.41653367940130026	-0.8061415858978778	-0.9430494858672296	-1.032222206311279	-0.6158159687689821	-0.5385632613884266	2.061845834820228	2.3409496179699896	0.01572377615312969	1.2046559055754358	1.2406633826755649	-0.36565931224559567	-1.739111281800651	1.6293623158319512	-0.9308853729155346	-0.18312720283180156	-0.1061520562026079	2.5340324790472146	1.2693029476547852	0.951871038320743	1.5116504047628763	0.45414040046947984	-0.08964656605828047	2.114347353167543	2.3046625314604126	-0.34957246605431574	-0.48698723198257576	-0.06706755868665881	-0.5122802976210632	0.3135802587626049	-0.49749801605956245	2.002090510784302	1.1351190928365416	1.421913342815699	0.7310835986531528	1.801599315854244	0.329591780418423	1.0126289233923786	2.7077683909388837	0.6663469409644526
0.30398312924966636	-0.4478459118622891	0.30663008103447803	-2.333764049518432	-1.8228602324954408	-0.963363168822991	-2.2914170239421425	-2.8130889575652764	-1.2106433227057274	-2.0442561283079175	0.48561963575573425	-0.8268142118932724	-0.782696007101082	-1.1170874500435943	-0.6981050207279116	-0.44773343950916444	2.0485977688242807	2.3216209676211133	0.014869094291500785	1.217354563671526	1.2121660184895127	-0.37942454554663857	-1.769432412432063	1.5482889556318997	-0.9181625850053658	-0.15206431706036982	-0.0785883168694327	2.403778363805441	1.3261130359173534	1.0807992902291974	1.5673099714602337	0.4735272520176874	-0.1887095518176694	2.061916586520453	2.3175218995553837	-0.4164838338509357	-0.45766676478442225	-0.10058725476559363	-0.5130470009656837	0.3766265047868334	-0.5372114498305683	1.9240659612983921	1.2544122500490553	1.5372502637738343	0.7628680440085213	1.7471929396448533	0.320858859136064	1.0598485291057886	2.660657379756866	0.5923054221140099
0.44031421901484863	-0.4750334256412442	0.3689938348732548	-2.1936840791798025	-1.7992071837111243	-0.9700581189334894	-2.275978860710759	-2.9157968341502065	-1.2719110693044606	-2.016446649297141	0.5606628374380259	-0.8366131000280526	-0.5842794389870056	-1.1543339758407645	-0.7337649369233418	-0.4192791727822221	2.0394827814200567	2.2169947009252016	0.13679474596366903	1.1917299587402341	1.129111144834305	-0.40368368243251124	-1.8074433907498082	1.5009260779729494	-0.9067927272880911	-0.09984427027913481	-0.05959807191136805	2.3300289750823127	1.2576308142844632	1.1385197867323196	1.581855406569027	0.4725309111234332	-0.2652736262865685	2.0734298721244837	2.297854108034763	-0.4443400522373701	-0.36885228920271995	-0.11305868579829763	-0.505172613968691	0.4469823587961369	-0.5063587614649736	1.7970351613813311	1.3644179817150028	1.6833012616304042	0.8196951649098814	1.7028462583700232	0.30769941287701086	1.1322215741526827	2.6743124299444627	0.5378989606664455
0.4869268113604558	-0.41642470609752336	0.4782173828272911	-2.1163820129004765	-1.8287279934991083	-1.0611873603334288	-2.2753819089611733	-2.9012994599710664	-1.2537540983023743	-2.0116323421887996	0.6214873792267852	-0.8094687281908042	-0.3981853136091148	-1.3014932570914446	-0.6486303147375975	-0.34553261016759673	2.083451823428896	2.1559769724961226	0.28323632618424766	1.181142134788465	0.9939395966997401	-0.44649589162582026	-1.8513899078174034	1.4061992690872362	-0.8902251266840459	-0.07322547958105419	-0.047943397239111264	2.2589231535397998	1.2445317453033478	1.1281111354832054	1.5276640827320471	0.42123059832326054	-0.36490904516448214	2.0773512920801567	2.248782812696642	-0.5337696228054084	-0.2931377354092022	-0.011132043817452053	-0.4447216761664407	0.429310182716509	-0.5193711284545139	1.6833075100138235	1.4824294179301645	1.9130833661600632	0.8693285989788123	1.5429574775271007	0.3171036414386515	1.213533466551711	2.7044616611495247	0.5595990156366673
0.6343470024864819	-0.32779486389566753	0.48538255467630387	-2.1541721238315006	-1.863635587993722	-1.120037809542379	-2.2322366903739144	-2.8833594632001254	-1.2278987556180048	-1.9148267027921957	0.648421253902908	-0.7243712362846524	-0.3114619987002909	-1.3732438494332888	-0.4829789498546603	-0.2837185278014171	2.0424051923433977	2.1086293371941154	0.4576098742236844	1.1705491334166704	0.9135977335648867	-0.5743004450743199	-1.9069557089473215	1.2941923677102232	-0.8836966941941575	-0.1191856789627476	-0.06290111999476326	2.20294341611446	1.3061380403339502	1.0598710193114524	1.4708436325838101	0.4700824031581917	-0.4752362426228382	2.0765979460630932	2.277547457598248	-0.6375723897776139	-0.1920509187565596	-0.03941022866368442	-0.43018168794698236	0.4908470239302516	-0.5297105911496957	1.5885064509773963	1.5933444527582723	2.1002774256546854	0.9087066372790815	1.4417023684802674	0.36197090224959433	1.3202867933788915	2.574595362448846	0.5950149593040186
0.7080796012351309	-0.22525478175995964	0.573300516239269	-2.1145174497646444	-1.7581106244403308	-1.1707428977561973	-2.1245576843661143	-2.9120898713834085	-1.197034673051057	-1.8037523538227014	0.6356754802023847	-0.6861069989086412	-0.20696552823689968	-1.4075321479465697	-0.3946423873227986	-0.1750072652768845	1.9909204708202175	2.032671192358433	0.5433308016463073	1.2671307975369066	0.810610681938339	-0.5447542227917458	-1.9583799202886492	1.2095571581250566	-0.8989251771821174	-0.044780822427730585	-0.08637081966990305	2.1475605284996093	1.3300842167641327	1.126724150133098	1.4839755360707882	0.4175774373565311	-0.5380021602295733	2.1029142692883633	2.3021644065062574	-0.6931667027798676	-0.00792157312878059	-0.10224904329061857	-0.43953803154804943	0.5879410730877757	-0.5264165797236277	1.4681663177493036	1.6307570983061968	2.2488239794397646	0.9234118553974943	1.3469146858853172	0.35339663287432516	1.4314956878056688	2.4249038961653175	0.599409612433416
0.8084632125494865	-0.1777012147394203	0.5019850586801768	-2.212825599938885	-1.6898393591982217	-1.1714670568558956	-2.038623294697575	-3.026356750657284	-1.167464067753974	-1.6364093932822281	0.6332432854173826	-0.7019525395571271	-0.12549307142319988	-1.4337481863953987	-0.29333790590165465	-0.06969726854663719	1.8607287223230842	1.9521993213840259	0.6003881293302239	1.332691172962464	0.635437035676997	-0.4329810856713535	-1.9914111601339421	1.1277937110072354	-0.9321423174051781	-0.007665961224912296	-0.10303630156797386	2.1974667222534174	1.3469238027227768	1.1336052312231675	1.4312869705621676	0.308986260990811	-0.5360165100795737	2.0066540006597853	2.3997814268782567	-0.7154461684649043	0.006147413589384742	-0.19312170621317767	-0.49601818768299627	0.7085332313196242	-0.5435875169219788	1.4345722516133668	1.635906235284383	2.363073147354925	0.9892299290413785	1.2581892361846896	0.2987247297948538	1.5245174022511487	2.2850806709212605	0.6320323926862184
0.9165182568640482	-0.1502858857331018	0.43776848721429235	-2.288919538725568	-1.5189619432746464	-1.194865302976078	-1.9485186189823742	-2.9712855364043285	-1.2224402353107355	-1.5122142987119016	0.6486997938571462	-0.7457163166684776	-0.06367029070469434	-1.451219631875178	-0.17039707336754706	-0.07420183309985917	1.7660424721215455	1.8393062562468832	0.6449955121657437	1.4604608387021938	0.5302154787221425	-0.29297828041745666	-2.0289455067937814	1.0424602493537454	-1.0066183268919529	0.0237652917730582	-0.11059499769597488	2.2395446338928586	1.3621184646231905	1.0691963896556143	1.3685305377086903	0.3289124985789206	-0.5405242555183872	1.9589644467970484	2.428616710561245	-0.8521711875838409	0.044418240342218404	-0.22667370305174228	-0.5440364550937228	0.841765046725536	-0.5831257249990014	1.4219571295535929	1.6079099291490517	2.483442524898811	0.9117838339086862	1.221022614598335	0.30787224315855644	1.4844757472495	2.194070569980128	0.671545997598598
1.0151181061985934	-0.09831021941805998	0.43392044559790544	-2.358379226199474	-1.403062814865702	-1.1740363342781688	-1.8433481552338908	-2.9932098567824474	-1.1886160567322954	-1.4055919891114113	0.6222718067544115	-0.7132149082920634	-0.020023206454254157	-1.4478180103093334	-0.04435910331837327	-0.0388124779714296	1.629650878594676	1.802445775634683	0.6049582921925452	1.5079662561444713	0.46239896049848594	-0.31530320713342563	-2.0805790174659267	0.9625034076439325	-1.05604955939733	0.006136897157366946	-0.12760628217155617	2.2824342612745636	1.3823432524396742	0.9670563671507981	1.4624844675827893	0.35001421473801153	-0.5345783576070411	1.9520573642136392	2.5273974937497843	-0.9139046655558728	0.05577527452871696	-0.2880336752480888	-0.5905137439158814	0.9030787402267103	-0.6025405456874047	1.4172386751606125	1.5414727359153368	2.532166841543519	0.8629837302070728	1.2037833574505075	0.2966808099814737	1.5269073595194294	2.048901552379406	0.7192972845346584
1.2223166020386742	-0.1386002246190528	0.4763039756988653	-2.450167506645168	-1.2182537912785432	-1.128377902774438	-1.7235145745413913	-3.01327428878309	-1.1864591937583453	-1.3193545055083047	0.5440123627899265	-0.6630109559355261	0.02857564923627085	-1.4109075455059918	0.021333366241231166	-0.07932586404487199	1.5765009779576284	1.8157530822301957	0.658631417044153	1.5454999626179924	0.35063148276865674	-0.4104878338335194	-2.1858670458333926	0.9104953494957504	-1.104484413480669	-0.07635686716792467	-0.16972919805741413	2.2183660152174833	1.4071340728871475	0.9453799053190395	1.5209057312356056	0.31579825114164406	-0.504691955228008	1.9235190934661333	2.5434844766041254	-1.018117178110303	0.051138637374723864	-0.3320432595523236	-0.6024555999100387	0.9976131400984526	-0.5983195968119215	1.4447812355796206	1.484704338415187	2.5249567967631776	0.8022349866478665	1.1433766840102886	0.23435671055743637	1.5465510932205024	1.9394391917776848	0.7684638027763631
1.329264707316377	-0.1255284829626216	0.4384630920110507	-2.467099235507744	-1.0672828815057602	-1.0810926897744446	-1.6161783792833835	-3.0532125963798813	-1.1664024567348654	-1.251180979825363	0.5211186587341483	-0.6321483197074762	0.1110053325888655	-1.3472919446141138	0.18935075437132634	-0.049928786986059744	1.5731558554900364	1.7714434989204602	0.7233919504430103	1.6369668534952198	0.2626390906813757	-0.29134926940455486	-2.2346655019335624	0.8952515401957779	-1.1687405207974098	-0.15141807744618227	-0.22576540190990588	2.1706204177776436	1.4053111167679737	0.8519297358208746	1.3942246585261522	0.24943000507252472	-0.4387074115653765	1.949046096285884	2.5933403511115585	-1.1403872232699321	-0.06850865413662124	-0.3848996817999931	-0.6632132967106434	1.1234134817349624	-0.5762222890853174	1.5258256740618659	1.4442164321306508	2.495477112844876	0.7056449467079339	1.0638326367631015	0.1573804464640321	1.6125878828174236	1.887159317632684	0.8363407384609716
1.3773432011868543	-0.09397958056355657	0.4291509381752264	-2.4927253680437103	-0.9175777382568073	-1.025348055479944	-1.528427887790116	-3.0254508843656427	-1.1412556344866904	-1.2153412291742813	0.47923461028627967	-0.6269914869520516	0.14123549189136692	-1.3327430814550714	0.44266304392624994	-0.10998412449514842	1.578226349741687	1.7038402822730607	0.6231400082206592	1.726621647363587	0.09445630931955071	-0.3126049073008517	-2.2350355812048703	0.8736383866799621	-1.2308559128201844	-0.21634466425267845	-0.26305107196805966	2.1709427166753077	1.396310991123975	0.7198168368092214	1.3051151288085925	0.05000456574095842	-0.4252656642835421	2.0003426116263845	2.5377311922085517	-1.2699936110569143	-0.18132164202813014	-0.41972767483372	-0.6183416388482248	1.2519814163852137	-0.6076536888888919	1.6177104389995662	1.4006118285097084	2.3668890576060386	0.6232365483865603	0.9770891282942958	0.1433219727314691	1.6984057947276139	1.8660915076283782	0.9032835312055436
1.4764353047493552	-0.08106773147986357	0.31548678464628055	-2.406514943919081	-0.911032147936101	-0.9560274744963492	-1.4215360086742597	-3.006242509444621	-1.1461154686711192	-1.258516783614569	0.516738919742626	-0.7217195831433938	0.09637353004359853	-1.2284820095018172	0.6427333187692645	-0.11646828302412442	1.5386458531025502	1.7372046643759425	0.4883830333091093	1.872376893658257	0.031237161018437598	-0.41452872219567033	-2.225476309950104	0.8624202599949491	-1.308673629448918	-0.3048289207511695	-0.28278194186100836	2.137251977312775	1.5684536765910733	0.666281307098238	1.268202131066165	-0.04851422190998239	-0.45961801176300054	1.9797673775704747	2.481877685319633	-1.335336012599235	-0.30909010902659745	-0.41466015251946853	-0.6174495137865555	1.3590495133536677	-0.6142673716949193	1.7145110750219164	1.3500811739675342	2.1894904269359294	0.5344758841861645	0.9375266661024055	0.14596184016826255	1.7125947316635153	1.7528621571792606	1.010321772574205
1.53415420120655	-0.14963500849439268	0.15816612741823402	-2.276419133368591	-0.845292148205609	-0.8490411244878869	-1.3149371785991093	-3.039780229958174	-1.176089765197	-1.2362552536209876	0.5071449396334401	-0.8626592647671426	0.08641986646678455	-1.0529196685982583	0.7421628851354767	-0.06761162912054974	1.408896804659015	1.7418923683324739	0.41877534949425455	1.9057401883013867	0.0222818864803657	-0.511413381964411	-2.1944641744067974	0.895787279428886	-1.4396639140065717	-0.35607162327239716	-0.313224394407812	2.143878920128592	1.6909877282763144	0.6812583137020745	1.284546776128875	-0.10878572286697863	-0.4372241991930717	1.9948491108952173	2.4623318456574355	-1.4097692189180964	-0.4302179571231995	-0.4724085237568089	-0.7402303853316081	1.5044992507913362	-0.5796783896714521	1.8038606968992625	1.3013394550979764	2.0383561095539457	0.45630695297619034	0.9768008414108017	0.13952777590171056	1.710519127189776	1.671750804920272	1.106007041238006
1.6687024281728413	-0.1338783598622162	0.1032106879478349	-2.0308005800044633	-0.7762553553317604	-0.7880197731192656	-1.2078643263639124	-3.0428932023708364	-1.2056431044509086	-1.34317518351053	0.4627517961242786	-0.9761813779197887	0.03706486814065253	-0.8874335564929912	0.8492242538932573	-0.11477818365943686	1.3444056963892606	1.7220588971024182	0.2607517099752422	1.9418811687880981	-0.04205777605343341	-0.514892291132827	-1.9888889446374987	0.9347779804587402	-1.4586536318931382	-0.35080216203611475	-0.3369353448111415	2.126792303753926	1.6786464766730589	0.714482764723833	1.2798967803680459	-0.29117459754929154	-0.4324371318338902	2.0592750083375884	2.3557483648751156	-1.406127563357147	-0.6010006482544235	-0.49832125362771496	-0.8796519617810505	1.5491727679066472	-0.5841398154599506	1.8708807317901104	1.261468237962236	1.893685252282392	0.34508913338471064	1.0258926899646814	0.12749211398454413	1.6873740197215397	1.653736980619501	1.228781029715849
1.809798111990326	-0.15611413698992746	-0.1015305175815568	-1.8354740984701117	-0.8541651683272236	-0.7556143172165061	-1.147969986594332	-2.9625180817025925	-1.2491877033065382	-1.420004432609301	0.5253942246769752	-1.0324461148218245	-0.01344510339351775	-0.7423511978027749	1.0022551155774164	-0.13808687895926725	1.3158316679939204	1.740881015312891	0.09701938596509689	1.8927189769377193	0.028419709401389992	-0.6379805453032552	-1.76187144239428	0.9614187595800482	-1.410722585696131	-0.36652617261576204	-0.3579265262689423	2.0444444579209757	1.67527855948133	0.6230897339145754	1.293945592517669	-0.345747582194469	-0.49632242332279664	2.04718126539513	2.19283090020976	-1.4403732336880073	-0.8312275522894336	-0.5533704939588241	-0.9670343981261498	1.5508498843627427	-0.5901678609112401	1.935076339755583	1.2859687786074834	1.762134653891236	0.30954140969926647	1.0355340828699302	0.11175835817444298	1.6305610215818316	1.6798051639297782	1.3504481585910397
1.9254966673712866	-0.2478361866928515	-0.2882536828124335	-1.5732506591571573	-0.8945601678340166	-0.7508846235627347	-1.1631707848217303	-2.842786656512451	-1.4149102490236438	-1.5640644662576482	0.5643316959684913	-1.078380880022481	-0.0004298902325816256	-0.5734632532147217	1.1296268731173484	-0.1686343597873206	1.380556959822043	1.790561664630743	0.053218719496658684	1.8756179585941042	0.09854437822542791	-0.7498819210887254	-1.537622336057374	0.994417820455159	-1.339578216558047	-0.3405440397253988	-0.39534584627038144	1.8766607130835928	1.7017523302524782	0.669627997401317	1.280163593149406	-0.40232873675446523	-0.548366134348656	2.180880291703144	2.027589464063845	-1.4920024351645362	-0.8720397488434921	-0.5570285285801363	-1.0496101733636833	1.5049092905608665	-0.5491744950153871	1.9593468651067163	1.3427665909778583	1.61340071032845	0.20245672380199758	1.0417027033250292	0.15283953710949583	1.5872681856808952	1.681743359270126	1.4276289869047682
1.9931127062302898	-0.2360522515319115	-0.4560824514987357	-1.298021278338911	-0.924760979331704	-0.6654102677108933	-1.1817839999180553	-2.817109904377308	-1.5067313729575584	-1.6870381916450767	0.5973697536224882	-1.0647208218548845	0.03929563297642277	-0.3407705433603144	1.241426767366004	-0.10492424157924352	1.3416838519858412	1.8643211291426915	-0.007162458831372784	1.777559694282648	0.14960640797571617	-0.998430998683245	-1.2879164058093604	1.0137349863136467	-1.3314512709418245	-0.3548560646570776	-0.4233913174257111	1.7267251649790587	1.7013049454779718	0.6673209732846433	1.3132870119268503	-0.5772598406968389	-0.5920338004524883	2.336031692303227	1.9026743309747793	-1.4962971864869457	-0.9311827540667281	-0.5923236256662999	-1.177866304726828	1.422101139249373	-0.4772311713623525	1.9609281532607845	1.4299538010124446	1.4293256495783266	0.21656601246494764	1.1174067394355611	0.09612690549063767	1.703651516500988	1.6570714659634862	1.5244524750054238
2.0801001782343227	-0.27466947672706016	-0.5790180835133528	-1.1312801878325323	-0.9888669028922592	-0.6806403133142794	-1.2071427225948383	-2.7111146611344754	-1.669340739696512	-1.7085933169804313	0.6429347321558208	-1.0769497853285184	0.06405956857663014	-0.21076555881469342	1.3546839296687359	-0.11843225423264167	1.375534392564394	1.826567942678463	-0.08533672726301687	1.7678623865752328	0.19471933672330927	-1.0895250969421721	-1.021576982061027	1.034566655903881	-1.3535516279481334	-0.33769132301005006	-0.4087419219810801	1.5838342829357055	1.7678010725513773	0.6128090227256096	1.2539972612115027	-0.7724386087227515	-0.6487496820972967	2.478329443908246	1.7945961069222736	-1.5361353207222215	-1.0152929196586702	-0.5193678793417371	-1.3030484196995669	1.479103450530358	-0.4268790752922088	1.941618455270622	1.5283227542360613	1.1743788825671815	0.10743819930427534	1.2170604757852974	0.14741644564917164	1.7258638064969722	1.6774627956590735	1.6000622231405
2.087071196623776	-0.2820236296790655	-0.7570202802823832	-0.9148962059255314	-1.0681195809482529	-0.6277478627337978	-1.2600528212739879	-2.6092045999862306	-1.8134333890693053	-1.7002642149623797	0.6929713276270577	-1.0518584081740951	0.09057296108205007	-0.031420774089382486	1.4375566227981245	-0.1921527789018727	1.4264140073955347	1.95317445279236	-0.15644591553986908	1.7812874367008746	0.2696136004691224	-1.1725835388002552	-0.7434199789904314	1.0323436278176303	-1.2503511241956762	-0.3168112359040234	-0.3967504287308228	1.4958154089434175	1.8203767056945186	0.537547789446265	1.2008564218747286	-0.7975807876568035	-0.689078791046534	2.5692240266916975	1.6617165622996601	-1.4987435344085391	-0.9795656478444895	-0.5751441930830362	-1.4404922354600638	1.5031304243616184	-0.38850995061001614	1.8913514744817763	1.625609496016893	0.9479001921188128	0.016321787593940977	1.2337806175527515	0.20597388437904907	1.704500710145745	1.6883276125811402	1.6476666890346112
2.147330515804296	-0.2581666541326385	-0.9386753537330087	-0.7265987101041026	-1.1101905599926964	-0.5688623104176596	-1.3119305473503162	-2.5350665847136398	-1.964030602481163	-1.6723050131130617	0.766998350280472	-1.095835298136691	0.05637771159710646	0.17514658691409762	1.4906580736550086	-0.20017980404976096	1.412333011129426	2.052233144108894	-0.1830957551476145	1.7229870985058153	0.3558418621333679	-1.3155244660223553	-0.5498184151049518	1.0319169328532076	-1.2223565426753489	-0.3332347183560286	-0.39029763778136933	1.454350342689386	1.8704348272185922	0.4692988810588001	1.175455472880492	-0.8253729797797931	-0.7543385071737537	2.650845681815682	1.5670872513917722	-1.388622908024272	-0.958355659496361	-0.6041276499111147	-1.5771436616636092	1.3772919558098586	-0.3497438687119191	1.803917380899841	1.7198191865907515	0.729330837510133	-0.019489226878847042	1.348608093983416	0.3965047950757791	1.639198243247955	1.6891833562248764	1.6596045701622515
2.182675424725973	-0.29031486537616785	-0.9578006987192291	-0.6473937773387985	-1.0476089302572207	-0.5516548122779973	-1.3671275846985806	-2.524967508629963	-2.1021681378662285	-1.6478937318387317	0.8887162864309479	-1.0344995624543865	-0.018901792141115037	0.3908587956234338	1.4688547317205491	-0.14063812419072427	1.3749231530342596	2.059739859132982	-0.07812949003262751	1.6090579708487591	0.4379740664122875	-1.356056116792564	-0.3661547005668591	1.0327281800695172	-1.1678872313066568	-0.35708117304859777	-0.40008294492463675	1.4352365856183775	1.8777989592151847	0.3952119414385659	1.1967873991558293	-0.8162103806651837	-0.8050436151537834	2.7103282750562014	1.5321032838450974	-1.2835076780103478	-0.9460571609102926	-0.618532753560692	-1.7559335424693643	1.3328401829623826	-0.30079103490617853	1.7095834762130089	1.829980689178149	0.563835027053511	0.029941942537821963	1.5107166092079625	0.5016228529818276	1.5521221181605172	1.6550850493471032	1.6416102022669752
2.2236615107829034	-0.38395510599713634	-1.0247714831330186	-0.6228291262071501	-1.0077870464604692	-0.6266493379967338	-1.4188745712632707	-2.444104423025702	-2.2111229691080423	-1.6256790056146784	0.8558458892630494	-0.8674655144261507	-0.1364422879111562	0.4702892722124578	1.481253405212937	-0.15134634758844667	1.3794131400888963	2.0278956438643854	-0.0673003308705803	1.5702084230758042	0.5967696753856274	-1.3566773618811625	-0.15884688459465318	1.0137679103078152	-1.0396899200132799	-0.4356493244951172	-0.40884108639082684	1.4429361869136035	1.7713838957584198	0.311486996269298	1.2115453608606126	-0.7698461029642115	-0.8348569496254206	2.8259436111299068	1.4897733273037663	-1.26051358324264	-0.9412546686187844	-0.6511138474484204	-1.8496099162707584	1.3121300168504297	-0.25656871578593726	1.6170908242346222	1.8232774239261835	0.46389440716468416	0.09143039682529845	1.539472168701689	0.5847713373106427	1.4859327328149357	1.6267717382103843	1.5603060309046026
2.301993419933311	-0.4291178121306401	-1.0974677991899766	-0.5557987441467385	-0.9805944155743125	-0.6626448291752141	-1.4836822958305589	-2.373463799810412	-2.267863921216414	-1.6250075089388076	0.9390130909766095	-0.6826832424368183	-0.23462226545126041	0.48662057101087336	1.52055105019879	-0.23353299184835233	1.4825297712495364	2.0668963368451556	0.01733636553793817	1.4829893464583468	0.6531919748457795	-1.2785326773663095	0.0714873460895976	0.9763625654451585	-0.8347302431928391	-0.44167521612000005	-0.4116727483121294	1.3882668929321722	1.7314113769101158	0.25890888023458036	1.2174271780036858	-0.7891884167194528	-0.9333792786647311	2.9852318547882946	1.4832370186806099	-1.1293845126288367	-0.9379263424162799	-0.7236992736971117	-1.8761395216955097	1.2650371949226504	-0.22199612888345185	1.5332063218613246	1.9091483824635893	0.26873357537628517	0.11099782602447372	1.5453274519091549	0.6977506428026252	1.3930330456145943	1.6311252214876266	1.4359086958577696
2.2853372765377373	-0.4850522747183854	-1.0866338301397174	-0.5920063525695445	-0.8790251061759106	-0.6935981190379807	-1.5832083802297963	-2.299981984737675	-2.2836278186345433	-1.4604942280068607	1.0243288059326934	-0.5437098835637247	-0.24121361380775985	0.5360606973491809	1.427227431917439	-0.24127336288830814	1.5224593172331393	2.001544279076371	0.1449862509549662	1.3619443727184974	0.7123022321984298	-1.1372046125844715	0.13437497691582934	0.9350671848235159	-0.7382039765546227	-0.4847725846572926	-0.41443484714002754	1.3256124647061776	1.7914418865469321	0.23846138365781436	1.1876358316136404	-0.6912650427815203	-1.0409417513679733	3.1129769081929135	1.4971719621826607	-1.1320327653309747	-0.9105749726441597	-0.7690344144202441	-1.8644215221096452	1.236574634012319	-0.0740808006926935	1.4612117772645385	1.9709303527574118	0.13915285997055743	0.16377780460378463	1.575439875034858	0.7806597131975085	1.3280678501774565	1.6659777284938748	1.2795459492038823
2.238362172305754	-0.5184900256401229	-1.0936913302721818	-0.6959260973029542	-0.8152407949154042	-0.7186429484071984	-1.7006240939820958	-2.227404175861524	-2.2696403742713946	-1.266145779588602	1.0344286736152672	-0.43059565164922187	-0.26522262973394073	0.6228983894501555	1.337010948040375	-0.19781981936265502	1.6503103658573495	2.0389438057142373	0.2713292084189206	1.291522141018168	0.823145457036814	-1.0217978566370038	0.16203924281463886	0.9244522257116682	-0.6174394469537872	-0.561328822906264	-0.39345343411661987	1.3822129259344251	1.8436363928023263	0.27418921828048093	1.1387954966665332	-0.7679594124185087	-1.115966871199559	3.2164053911422763	1.5006237106854723	-1.122477925350522	-0.8752347725008629	-0.7284137058240165	-1.8427921004567047	1.2286624804218182	0.06571803429511744	1.4010485518229758	1.9908012486107878	0.06019126930624639	0.22503717972509998	1.6604632883479884	0.8681341289877895	1.276515966024299	1.6897490703232798	1.1218425696378318
2.170438518921758	-0.5014234504446751	-1.1005603764762633	-0.8105262336602317	-0.7773126168383337	-0.7413339569255066	-1.6863590707107676	-2.184504162915464	-2.2076318865720275	-1.096624741436927	1.0592155998800699	-0.3445594344355008	-0.4184576429741629	0.6522791663040469	1.246148336108074	-0.16054531698767488	1.6319906698989926	2.0712608983958254	0.34309164983497115	1.2342655707002124	0.9213678297289393	-0.9051635558579971	0.1733298952155594	0.9446862589597576	-0.5085495194024429	-0.6603048913288392	-0.33645488584559025	1.4795586047972702	1.8985546743590447	0.23865507883425727	1.1529598198930584	-0.7463344772932887	-1.2287769019039954	3.2797457085094974	1.5050604037060429	-1.0735240508562165	-0.9088934338065011	-0.6773749565391146	-1.792343505758827	1.2493960372793236	0.09860364953868499	1.3712972700021173	1.9856283239549424	0.03655219757056771	0.31685839706371444	1.72663427916637	0.9616409872125798	1.1755381122111421	1.716437156132231	0.9962326543351636
2.1246986053209	-0.5038981249436941	-1.0226686442760378	-0.8458800258041947	-0.7019426305078447	-0.8186200629858694	-1.6956238562440629	-2.10580007455376	-2.132992703473073	-0.9248512359842712	1.095792411527319	-0.2822539333663398	-0.48437651586137787	0.5880169924967203	1.1505917417862384	-0.12624624164548517	1.6798531555295473	2.104770166943701	0.3909556789129051	1.1575139430189352	1.0063990484727658	-0.7342682145062247	0.15052387904126896	0.999530521661583	-0.31661369784431903	-0.7161053397946118	-0.30390409434296595	1.5889300911216868	1.9661437684862026	0.2306909299838587	1.1399350987380041	-0.5923931212083393	-1.3452136144326847	3.312892933260271	1.4942082432480759	-1.0129480226623495	-0.9853773735723536	-0.6402829527731891	-1.6895916669911248	1.269641195369698	0.13608444024191885	1.3509809423465096	1.958315210153263	0.07772946527915417	0.3189219588359862	1.781704784779496	1.083806169740626	1.0706264528943221	1.7382777481928209	0.9079105321974424
2.0964169991461734	-0.4978632861968701	-0.9920961869983588	-0.9311759645350877	-0.7128187660162901	-0.8074874050670318	-1.728744296576518	-2.0168554959684917	-2.039974012354281	-0.8452920678093939	1.1183818676876576	-0.28576837037550434	-0.5548601446688052	0.6071436438295759	1.0575115920474398	0.020767548679915326	1.7391904083779892	2.174840446089518	0.4442664270886758	1.0543893143417074	1.1515863536094522	-0.5576451010947241	0.07837586274708082	1.0438604409777392	-0.12173158341933563	-0.8092066962055078	-0.32524042714931795	1.70353745434561	1.9324769839129605	0.24624196170137735	1.0948559101437143	-0.4852508593490513	-1.4386308831551053	3.2869046118120933	1.4534016853316418	-0.9347200709118322	-0.9935771246773802	-0.6446191111054513	-1.5897363903578188	1.1961708635901138	0.1944933076754225	1.3435006088908614	1.950619256976588	0.27048662161893844	0.4849982516893755	1.8606814615510576	1.1549850287291195	0.9809577115394734	1.744653248158702	0.8146979389456195
2.0784144506373616	-0.5216152619127284	-0.877543770232313	-0.9919777334037135	-0.7654693508432496	-0.8415298021153459	-1.7527582733614377	-1.9325380071704152	-2.0243185568266684	-0.7813345731799629	1.1581330512050385	-0.3173054487619054	-0.5990882393108697	0.51730099462451	0.9580693713910742	0.19257845794732487	1.6869527106220346	2.1390409449564056	0.474256799844958	0.8968709697495216	1.2519027478374547	-0.39057659149207746	0.019254731938999133	1.0998710032489862	-0.04065639295603231	-0.8868643098760238	-0.33722925628110445	1.714106709529665	1.8851054756580736	0.27763283610101464	1.0642460491610048	-0.44771820838199117	-1.5428182901915266	3.2913527391375617	1.4532266433199155	-0.8387967143451605	-1.1160108328899905	-0.5725740729740469	-1.4827174368473774	1.1914924805722105	0.25838659286450305	1.3415577159055163	1.9951840642742529	0.47594702022270036	0.6319790045563056	1.9689925102217731	1.3081585897290051	0.9476805794982879	1.7541047291984637	0.7226770193934973
2.010294397210486	-0.580245211651312	-0.7434848852812628	-0.978180018149474	-0.8232972931628441	-0.8660157270125508	-1.7691725588805827	-1.8181448481100475	-1.8690748284089547	-0.7452257316190641	1.1835034359614638	-0.2817864892377847	-0.6291946514839386	0.3758666553585144	0.975620871833962	0.27563121895448445	1.7277933237759715	2.1232574491572787	0.4416349926194171	0.8328545009755132	1.3770427983565463	-0.29454166328284914	0.0007146166709959767	1.1277096889741176	0.1474594317241778	-0.9494694379037114	-0.33986554951454784	1.6883428518701933	1.815402754943309	0.28691714946210933	1.0495443782843488	-0.3394199949449901	-1.6515083289309025	3.3197661575957227	1.4340240015106587	-0.7418809709438475	-1.1863204240588883	-0.5189972529473469	-1.3556322317621272	1.2499625611365992	0.3444804841255428	1.350550925790397	2.03343618464024	0.6717024130057947	0.7246483464768028	1.9595404812547508	1.2750208336852107	0.9716341020425062	1.716100718702211	0.6683860191536788
2.0444893010618053	-0.6561612014935871	-0.7525546640571593	-0.9718546956417174	-0.9142535815270334	-0.8516738800289925	-1.7562024254123088	-1.7069431988090968	-1.733122561423706	-0.692305720556017	1.1456897370214372	-0.369588757475959	-0.5530342008443955	0.2357128162809979	0.939252695018641	0.24257486373338852	1.8419683705904943	2.143530143074914	0.41654007838435464	0.8131313782600769	1.4767539116417292	-0.11513545420048374	-0.04449695629128853	1.176777239355131	0.26909506669873584	-1.0427126582826314	-0.35493232351960463	1.7004806283562117	1.7738296760131262	0.4395470834838873	0.9805933408341596	-0.20087211873295213	-1.7201293214471547	3.3324841619849046	1.400626963065219	-0.610222347770184	-1.213632580463321	-0.5394637029373544	-1.232589003612976	1.1986776497909475	0.4131417520743884	1.3735314014731927	1.9993558602165418	0.7800458284822721	0.7410075115517077	2.0404747229729034	1.30630170136644	1.0544670350568326	1.6596352749185517	0.6418779314213885
2.0113639492512307	-0.6471954731672048	-0.7130629069020544	-0.8759326044310903	-1.0530831171161525	-0.8176462780402787	-1.7579717856790953	-1.6189598760126542	-1.59914438799087	-0.6192175939728893	1.1756962695394584	-0.48262213786241237	-0.43349986313463396	0.1649885293729775	0.8979404870403525	0.2944576003089752	1.9695734242644494	2.1732717936338757	0.48352415506614854	0.6868750723937471	1.461366871227309	-0.03220546948816681	-0.10800725262670055	1.2735084610058167	0.3182235228382243	-1.0560952479866559	-0.3854619371423783	1.705823389119781	1.7908458536438712	0.5030415346173925	0.8635426264958698	-0.10307954373358223	-1.7493379121309107	3.319874080761089	1.4051023074944706	-0.55335728590428	-1.2456750783951172	-0.5709118830661359	-1.1419470199288464	1.1278612320017205	0.47279274293961643	1.388482295280942	2.134963783363018	0.8353115355894092	0.7615044335128752	2.1679318512667405	1.3604639351943848	1.1459830270695057	1.6157608046137326	0.6957971275663046
1.9969131653732977	-0.6669155485154629	-0.5574569530269056	-0.8525035746312805	-1.1610712315047647	-0.7560351112135264	-1.772231146167028	-1.5461948175676636	-1.4720276008732145	-0.5820108122759887	1.1537707489040703	-0.6518494251357831	-0.39736528677703997	0.0751664797225545	0.8605850225072562	0.33839686987053014	2.012169391966465	2.105001186668986	0.4268286769647223	0.6726822108783509	1.5170040307842798	-0.03363556808279252	-0.2041701472907461	1.3703123788356264	0.3922025136713369	-1.1555464143134015	-0.3809480324133441	1.724590973300706	1.768673372034446	0.502483628565849	0.7355774910692937	0.06844492680670042	-1.7404702870881668	3.272026027975099	1.3991435486561978	-0.4990714766900849	-1.265098980303091	-0.5975278780044571	-1.081714113996945	1.1047436903575312	0.5596877924601564	1.4022936452149926	2.1407495604454563	0.9712447049705825	0.7867704092349636	2.2929491123990644	1.3735773359286791	1.2536665186027391	1.5613541573620449	0.7876253741976819
2.006349832493847	-0.6375787148492185	-0.5442134740135833	-0.873341385331539	-1.2674699945262575	-0.6535707164706553	-1.7433872162597577	-1.4945943340095587	-1.3566513889325977	-0.6416102237450951	1.046207605179289	-0.741094451523647	-0.4079430753232372	-0.028196320411072784	0.912964419567982	0.3386016228047674	2.067492815852808	2.237163578571227	0.3274481254630899	0.6834784259861387	1.5567812224896642	-0.13905110714665203	-0.28320379444861354	1.440285085161858	0.4893889746587424	-1.2518488925693712	-0.3719814976801041	1.7445921266699493	1.697907932431623	0.490982078260655	0.6224742830606742	0.21998919214003437	-1.6664030386749118	3.231614092896861	1.4183359722769528	-0.38169331722303756	-1.2631060616723877	-0.6348879632875196	-1.0386632066956436	1.0860579932731247	0.512269105986176	1.4311927124064643	2.1002153577130014	1.1463908807682452	0.8114681946538991	2.340659721035737	1.3658042336099185	1.3322271099618876	1.4752178550108213	0.8716680668392505
2.013356344866953	-0.5990293683324172	-0.4672151214467033	-0.8900885093036692	-1.3797681948188376	-0.5495620100314224	-1.6634118679377956	-1.4381598767587334	-1.2475626511714304	-0.679340789257157	1.0067559750637372	-0.8827283465617658	-0.4116596348386947	-0.13708673801278584	0.9742177641417428	0.3970250912634143	2.022916168588261	2.2006339410223985	0.2582795104060133	0.7383831532575954	1.3923563353062198	-0.15777031090318366	-0.3559105765320431	1.4380760168491347	0.506127008413926	-1.3323413901487482	-0.3729097949605979	1.6989737019546904	1.6526151933543527	0.45020431464994964	0.5381804911290061	0.41619625511322667	-1.568702189322892	3.2749166758945036	1.4467023299615218	-0.29426863112164126	-1.2248207360517116	-0.6685026392325734	-1.0290131122309627	1.0761478021975517	0.43275413169983007	1.4591027415188773	2.0563206978934963	1.234571751051644	0.8090188275049135	2.3638256490834917	1.4171436260271892	1.4423585494663491	1.3726556404928654	0.9688469663942028
2.0134959545359883	-0.6446803146241258	-0.2611573790475811	-0.8134427861113034	-1.33044484338614	-0.4837220821414697	-1.6066456969056297	-1.3782340417579497	-1.1531333800222119	-0.6568816845956366	0.9481731657477726	-0.9104672149287895	-0.28134167793026255	-0.28102250533730766	1.0716808538181029	0.41844248489323715	1.967701318650414	2.1999437339419163	0.21218519723953144	0.6991856828589393	1.3036747596073561	-0.27961300131641964	-0.43175589721713237	1.3567864118553847	0.5048742779307662	-1.4181278358031666	-0.40236165425666554	1.5801197045811566	1.5885080952152566	0.42849287045688866	0.4265075296717786	0.5027279061448588	-1.4508959623599729	3.293847668783959	1.4635461251685935	-0.23268058185495252	-1.1525740686530581	-0.7336401102724078	-1.044378825779535	0.9956866782947698	0.45538802766576947	1.4789382324799227	1.9905047978752208	1.2892598217328968	0.7794812534866664	2.3888949172800795	1.4532567663785323	1.5547988209472017	1.2691575026993887	1.0535833765802538
2.063769632982125	-0.6873049686816475	-0.25303993215954995	-0.9063050173752645	-1.3790946674813604	-0.4198659748514687	-1.5478321465369	-1.3435695734185857	-0.9934587115022102	-0.673595204042089	0.8910165883002191	-0.968997832890027	-0.25126594343752207	-0.3106820206473075	1.1425362737603304	0.40479386733470957	1.8510881279799034	2.2091360373319757	0.18978873739275715	0.8699209452917493	1.1795003933538901	-0.33356702902582913	-0.4959233617392901	1.2250764754082302	0.4647869024696557	-1.5103740159865555	-0.41202914816089037	1.426547860943217	1.485918416446625	0.37542625358859666	0.31421766668997464	0.4731984789625325	-1.3452535575436217	3.3564388724151115	1.4420408367939115	-0.22197917861422356	-1.0506415305196155	-0.8469194446805168	-1.090015051322662	0.9203981838634101	0.457405399615941	1.5041313388059883	2.0238697014987608	1.3183793008562732	0.8011016111163946	2.316467501632247	1.4803958163128883	1.6869753644848946	1.1765509133498437	1.1441075767727045
2.0869968958846616	-0.7363545569393006	-0.19088651905531834	-1.015850090817868	-1.439001231082426	-0.3525910949452402	-1.391143165938796	-1.3089120756821007	-0.9519680616486751	-0.7069883809615101	0.8624807735662537	-0.9881594185628837	-0.19165009016804474	-0.41640451265461637	1.2332171700860273	0.43706435002208527	1.7033673653543648	2.255134631522131	0.19230086428299678	0.9208856559239414	1.0756792310270695	-0.31133272429984843	-0.5372165341084831	1.0850694290386835	0.4071598487531867	-1.602399282298538	-0.39415972152454637	1.228607419967174	1.4126657133904288	0.30126711122721234	0.22366726409122406	0.5595354403584605	-1.2604278738934567	3.4843426363570336	1.4381632563920148	-0.21220517859846827	-0.9521053464520136	-0.9499941621306995	-1.161007004913421	0.9132534806344786	0.4124816327295944	1.5334721502778303	2.0324813523746017	1.274093444946394	0.7430458769272977	2.2170172326429065	1.4472815617225723	1.6754195756162296	1.0851426556708255	1.184480037265584
2.097233360770193	-0.7028260338063125	-0.10404043966338405	-1.1220884885008415	-1.4681687862800175	-0.2775607010515949	-1.2761821508136966	-1.2382315637617487	-0.8167597940334979	-0.7343275046495091	0.9012729391031513	-0.9910546732816077	-0.2084863327828539	-0.44440101818469585	1.3158823328568987	0.4703171733766112	1.5958914220189413	2.3382532470035113	0.23105303067700858	0.9932517499727755	1.0325187528334134	-0.29599613988938683	-0.5735026956681782	0.9270919398681141	0.32803918473069005	-1.6773343321249314	-0.3902156421351012	1.0974883499800405	1.3521385576806897	0.24497241903871975	0.13637024159973582	0.5928954078844041	-1.219358214579152	3.6024042308456963	1.437934235688855	-0.27984429038636927	-0.8334123003327442	-1.018105859231703	-1.2599343161615795	0.8130143118300005	0.3458309243537811	1.5492576671285796	1.9910166166171286	1.3298026411941042	0.791462255688621	2.1258790281796442	1.349167894335287	1.7496785523536587	0.9801005324819535	1.2564815038713442
2.0846542929635623	-0.731952816074622	-0.0018201665689349777	-1.2479443877974954	-1.4105186216606016	-0.19658039799552848	-1.1733299598024485	-1.2459800997279633	-0.7686694080400145	-0.730590032909929	0.9532275705353552	-0.9593690273814799	-0.17582185808997136	-0.4212718663542133	1.283785991311592	0.5038729837320897	1.4419130066860666	2.399131222759269	0.36673739997736043	1.0036738964837344	0.9580817231805246	-0.2559267815908161	-0.6043251933329563	0.784822620011268	0.21457331436046317	-1.7089835712201094	-0.40050624374833144	0.9579797203167558	1.3558360358396018	0.1736294500129676	0.05217582021159809	0.5945165632379945	-1.184366014080543	3.7365738868003255	1.450788494689575	-0.37975244418533805	-0.7314250192385694	-1.1135158388012865	-1.3756273268983938	0.7828996625613144	0.27869767259727046	1.5706744462436935	1.8742088880478533	1.3954842455008287	0.8423751581578569	2.0309639919312437	1.3212223866680382	1.80964837311589	0.8905962290478373	1.4121999484770682
2.039465719242114	-0.6168662578798332	0.1612658164953021	-1.4141693429745612	-1.3979065980711378	-0.11906258892573182	-0.9970560068824582	-1.2509862148841357	-0.6815741950621012	-0.7377983261666399	1.064923657016122	-0.9088923086933385	-0.19783309372557883	-0.3860710942805624	1.3042072316754878	0.6050469711907421	1.1764458184811373	2.486938683035331	0.5130980450145574	1.060519120780679	0.9208242113390215	-0.29659237052232856	-0.625146354186666	0.6116568972428826	0.15144869119587345	-1.6878423798877573	-0.3621217432262361	0.7941138886273589	1.3400874003903305	0.036013689688717765	0.061725587923165307	0.5593075954549892	-1.1608351966883927	3.9244321433136795	1.454206034474359	-0.5339984474608643	-0.6480950095520736	-1.1729880650331042	-1.4958658847067698	0.7907608243265111	0.24580002215409014	1.5890850187074386	1.9013012624321082	1.407197891272059	0.8577958152462688	1.8482085143786535	1.2403107864097196	1.796665858724125	0.8566732237783377	1.4664042340238264
1.9890547973925188	-0.536687906105401	0.24123651103669502	-1.5479275736271798	-1.2861185355042164	-0.06808020866711877	-0.8381970240923516	-1.2365244925268777	-0.635468095156195	-0.7283230855645625	1.1585186703230648	-0.841134425165379	-0.21845948083230896	-0.35180654267139927	1.401253995205798	0.7114025097828699	0.9729087335001385	2.5698719123174074	0.6621758562538496	1.0917656272464586	0.9341800981327498	-0.3396353808152961	-0.6610805123263505	0.410917461054433	0.07378089955338817	-1.6761179750257391	-0.28230194171586065	0.6575032035339204	1.2719886966906666	-0.04541688149727106	0.11170606774615661	0.5536363240862294	-1.1747753424054224	4.15336257074045	1.4437705983996387	-0.6476282650166467	-0.5362249061704131	-1.231084857741063	-1.586612438262111	0.7647582681259086	0.19594432129816014	1.6102555156131426	1.8757000940775004	1.424982965840993	0.813054874166039	1.7388420720524889	1.1704756817205009	1.7853424645129103	0.8234373871594997	1.487821100188218
1.9131142362340943	-0.5622730458994183	0.29354953081715773	-1.6565590573814837	-1.1584333475295279	0.003170734934538455	-0.6739038691916182	-1.172455378462631	-0.5821252117383514	-0.6866811031904996	1.2277244480382306	-0.7242878307995109	-0.21959538413095406	-0.27644385709107666	1.4695314831579573	0.8036005073383075	0.7206430698642807	2.7137943490748246	0.8340306887362132	1.1068083622590101	0.915698585487038	-0.342427184049839	-0.6702782665551609	0.22808973126141016	-0.042195816346998885	-1.6635285459684526	-0.2571909378534902	0.5571653494531492	1.2045139694376101	-0.06877220359769728	0.2359114928104294	0.49305477045454804	-1.2220545017747622	4.387278625179022	1.3448088199938981	-0.8066892316145319	-0.3918503109163846	-1.2566639328064793	-1.6526133841193946	0.809199515137886	0.15197315181511925	1.6289749181490052	1.8681033841151478	1.4439527602267623	0.8054150493006214	1.5993659427142688	1.091452443308609	1.7577928089252235	0.7732926362549921	1.5064616707276701
1.828278882772223	-0.6427206618365482	0.3783400695929605	-1.6741519959972249	-1.121510430781076	0.026005778702276862	-0.5983687565197572	-1.127020531314633	-0.5502304299392683	-0.6163150608719269	1.3854180771064641	-0.6296209960600943	-0.23724334158472207	-0.19632363523215285	1.5253951124695448	0.9043827420730726	0.5995683530507372	2.7444458180580584	1.0529744595302293	1.185542165196979	0.9336329581941996	-0.24999085442976604	-0.7255808579205663	0.08097478963883467	-0.16913292900128024	-1.6591821320888438	-0.20234468353291798	0.504603412782591	1.1564424322052276	-0.0785720605164502	0.41848820905765044	0.44066933132267627	-1.315882141439485	4.6223691375936315	1.3265211503246168	-0.9367813094545265	-0.32456754737588356	-1.27856000300998	-1.681842662880928	0.777566572575404	0.08815003411057318	1.6285155822822486	1.9327342485355925	1.3629040043717067	0.778309274301563	1.4906392535066086	1.0628783025338118	1.7222611649224817	0.7292336267130349	1.571589156706012
1.72853842244166	-0.6417643071343745	0.4460646697202824	-1.7482571701465777	-1.0598431322241257	0.018447584680842462	-0.5393549323782812	-1.1265259919759831	-0.47198594107416386	-0.644517644373787	1.442317575142	-0.48982834170276607	-0.28604359210097013	-0.1318994303431437	1.5446878432375526	0.8408572565687008	0.42353784192332206	2.8414427296288047	1.247035207614545	1.2451117479112446	1.0233017492379115	-0.24381611521047336	-0.7877357825288397	-0.012457447796176802	-0.2913587824062426	-1.6793997437419406	-0.1288114615807342	0.5279810648997298	1.1276009502546405	-0.05365572048097491	0.6106116774363604	0.36733385695698484	-1.437899949666429	4.808980987354036	1.290924757871433	-1.0272657151720406	-0.2970482381108395	-1.3249873276918196	-1.6591291005654494	0.8640126865426376	0.03163160133321285	1.6160802853277576	2.0083261167276425	1.3030383243880028	0.7855300068074952	1.380991240212268	1.0222310456825752	1.6260067772488676	0.7063746554056477	1.6253261332082505
1.6447986499418785	-0.678538046760259	0.38208726135446036	-1.8426898118953652	-1.058111371421634	0.021134547520163353	-0.4625284927379189	-1.0892870956580245	-0.45491973842538497	-0.6543322205089311	1.482493498557497	-0.4470991017906594	-0.38700964194711257	-0.03261185018160992	1.44422189050777	0.8512440296951003	0.29527112316156223	2.7953357558144414	1.4405865199793024	1.3435176759774003	1.0447515255934525	-0.14513187117234358	-0.835504866465628	-0.04890035846130292	-0.4238490191607946	-1.6738476192147735	-0.07015609803271071	0.6353769783514291	1.1500030298455735	0.023644640766606197	0.848714413263188	0.3548194915194377	-1.573904461504043	4.945920671219719	1.2438524511926075	-1.0871265233498542	-0.28213137684145206	-1.3682720356290305	-1.6392835407333173	1.0226608860656128	-0.027486888718963154	1.5923531445338939	2.0990970810815055	1.2597706196036644	0.784875825132181	1.2763530510080536	1.003213104216456	1.5423900443611933	0.6962798257837887	1.6741208473550533
1.5301412514147401	-0.6222036845960758	0.3710111162152382	-1.8424518826746046	-1.0497572909614736	0.08724139403669665	-0.4027558084316138	-1.0551523879705254	-0.5253649160919333	-0.6397521694717863	1.514505474036571	-0.3962799531013672	-0.49786095243420164	-0.03938600903879467	1.4246001481957715	0.8571759470731213	0.23131498008741244	2.7967646555967622	1.6507125461768393	1.2926339919686043	1.1280839634576596	-0.04049481996517525	-0.8617541737520555	-0.018789390354644987	-0.5458765801495289	-1.6591182533790392	0.0025029970478853748	0.7732633702298058	1.1387576260737553	0.2751571613011378	1.1054227037765252	0.3744113039598381	-1.6931860394244396	5.029539962973219	1.1499297502330714	-1.103014911070546	-0.2915540375887248	-1.4176501582867358	-1.6341323193761443	1.0845453137582617	-0.11035877538029637	1.5847926716291518	2.094296062697891	1.2949225623487446	0.8159041474274955	1.2269298839651188	0.9974207139706774	1.3830919276695923	0.7010466982862362	1.6689602540327066
1.4354456692940598	-0.6038689396066359	0.3746389253976719	-1.8022042127949363	-0.9361768439248509	0.13560717518430762	-0.47416893388018827	-1.0495956640104376	-0.45224256881006886	-0.6048833406636807	1.5283810558660833	-0.37891136896231375	-0.6290105439456439	0.035835526237076906	1.3811098837962645	0.7938706005616288	0.2357315547986306	2.669253175620729	1.8665599071058299	1.312626599396358	1.0734689983863173	-0.08067319696099598	-0.8667557935181842	0.051246530040389995	-0.6412687639982626	-1.6278655946072302	0.09082118847354759	0.952472276753477	1.0768056377209327	0.575939660101052	1.3058102975601145	0.4375460772447329	-1.7962227286852666	5.052436603154741	1.100785728048961	-1.1555724879527738	-0.3434172437262869	-1.4765900663098201	-1.5731840048637777	1.1479470991148844	-0.20766613461556074	1.5804690506195114	2.1019081195490563	1.2359292858856983	0.878155428403501	1.1714673678874656	1.03604447516209	1.3182390121041192	0.71482505908547	1.8204650772792028
1.3442497939615667	-0.6612182483961849	0.13985537524805994	-1.6558528115589755	-0.7915302721657049	0.1418996546696985	-0.5115484715788879	-1.0873326524486007	-0.3838640251176565	-0.6106549099697278	1.4542930047957292	-0.3545252345483555	-0.7271935063411313	0.10662707924485923	1.3638114691564467	0.7163532700367129	0.25352337239651446	2.621049911706553	2.039093372272034	1.3769449117578423	1.0370060802698275	-0.1554892173607155	-0.8625143108671589	0.17392027874406035	-0.7339241145135484	-1.6161944220033824	0.16982029348833333	1.1311340152448843	0.9866700794252614	0.7912074170152075	1.5349142552353836	0.663666860368659	-1.8433347375839975	5.029487059460784	1.0210358988893948	-1.1502934322394012	-0.41724781509045794	-1.5556878453851009	-1.4842877128618006	1.2523056121185674	-0.31856670682318194	1.6135236414395977	2.0843615100063837	1.1503605696147157	0.8156799226129886	1.1500279275518193	1.1231222611846465	1.157776546974137	0.7214949258021064	1.9000515849954762
1.281333158538224	-0.5108012364949124	-0.12463303349807901	-1.570483962405558	-0.7215153407672168	0.13717936684849427	-0.4488324376282315	-1.0725085215715178	-0.3667478066405856	-0.6317438229978375	1.3504843382229805	-0.3606248821812866	-0.8754040130194631	0.07043415387729454	1.3503928598776882	0.6750594557272236	0.2403564756484647	2.5970352686583698	2.1149210211242933	1.489906120741166	0.9793777094894068	-0.2002958069388598	-0.8830627483504101	0.33490227992646215	-0.8209431143005006	-1.6268887826698044	0.253639084829969	1.3480586013870905	0.8353330329793069	1.0869141430415052	1.7486657511333032	0.8134559217467704	-1.870592730614541	4.943504038771724	0.8923701130703872	-1.136166864741623	-0.48590240515989985	-1.6349924422738387	-1.3976651651519287	1.3154323223074955	-0.4689056517208495	1.6384411462456092	2.1172984912135258	1.067418284672545	0.6945730952229441	1.0808064908870385	1.2375734278319157	1.0153659213955308	0.7224613567202985	1.8656626758982617
1.250318515622215	-0.5055425195555785	-0.29213332954540766	-1.4792405395768382	-0.6445840676004568	0.16933358801294895	-0.5485328177813896	-1.0357417587138886	-0.36255884177884823	-0.7025867223021764	1.2187121380421495	-0.4401798416086775	-1.0216003019744513	0.09940251780444993	1.340150477427455	0.6256867770876517	0.3880646545988014	2.57552191325309	2.1570937597915343	1.5192957455148666	0.8972372331163836	-0.21657673454617962	-0.8942700932752612	0.5303293638078509	-0.9094473172616567	-1.6634540208070139	0.2755267332728009	1.5598013374746351	0.7123822479941294	1.3424708163727783	1.8635137737751897	0.9562740583365679	-1.8725303531170667	4.793947925260733	0.7556332467152543	-1.1125596479964008	-0.4961308639651459	-1.7046585685405222	-1.30845256190937	1.3325344659180154	-0.6283472949519909	1.6580674927907275	2.0446795711660015	1.1042073596977822	0.6059742427443577	1.1089640851797988	1.3559952626061667	0.9008329566912403	0.6861421147900626	1.8869094387195542
1.2279525733896588	-0.526563206256714	-0.45891704587410287	-1.4778712746761837	-0.5349946162300253	0.22996932274831136	-0.6495101555901833	-1.060440824220556	-0.3384462555168133	-0.7596106138086756	1.088115796737156	-0.42617825933940406	-1.168283764929951	0.142509652050271	1.2619520259949617	0.5644620991217624	0.3984143867394847	2.5505860433991394	2.207858120009532	1.619654596414571	0.7785310283144434	-0.19024759509299477	-0.8636679941482376	0.7510141820027167	-0.9783112065573825	-1.7287779864207518	0.26589186001918497	1.7797012199221265	0.6698498124792324	1.5515441109578156	1.9664498817505112	1.0654835991607279	-1.827138696550542	4.611767273701817	0.6407536631152368	-1.072725972448805	-0.5180452270113641	-1.759849771660848	-1.2678205269705975	1.3262318295289643	-0.7503172760652648	1.6630869587729862	1.948155313977687	1.1319121947215174	0.5586651184794141	1.0549191719697393	1.453242271156159	0.8073848563485038	0.6649930648533842	1.8917478810178192
1.2108468395344796	-0.3292563923392162	-0.6585923682009562	-1.4716285959233608	-0.4086480448435134	0.27370711924502966	-0.7413076496166109	-1.1429438936313825	-0.3512869004317081	-0.7523927423922934	0.9870701749753106	-0.4812528708075467	-1.2924025503141898	0.13618901031648387	1.2103706084713146	0.48146969880619894	0.48191933738308884	2.4850192228487	2.2281960167908776	1.6780734975282101	0.6351923707679744	-0.18427958926735483	-0.8382815709211326	0.9091527353527582	-1.0427494525988286	-1.7970110949434992	0.28540294605855543	1.9525014157946885	0.5692933577930145	1.7004234722583995	2.063759778894153	1.194308657556789	-1.7307381608290906	4.366349995660051	0.5995529941109794	-1.0097111240621381	-0.5828524176665397	-1.8250201983481795	-1.2663517726525282	1.2879711192142551	-0.876787558932579	1.690879710642823	1.8333291245356285	1.1254386215119732	0.5336212871354096	1.0854847950106508	1.582975309216094	0.7663234286663005	0.6789809256883056	1.8556446343175268
1.2119921120736836	-0.09764006246175398	-0.7026512480403573	-1.5094144074682905	-0.2537366502093458	0.3282721766280486	-0.7468887473614145	-1.2005255748410584	-0.409294121867717	-0.7343070438955731	0.9071028295257688	-0.5764848735812699	-1.3631945934497292	0.11303876679182798	1.1641672642629	0.4373756218238448	0.5019198852637774	2.408226554906616	2.241022833382145	1.7561593463500107	0.4938499255167049	-0.2523572219349304	-0.7890029948408769	1.0833327278550935	-1.094734373033622	-1.8438022498752318	0.32200285426153424	2.0920291446519084	0.4450866113526576	1.8510412411067911	2.103425283252753	1.325404127874438	-1.602467602044823	4.119544529452011	0.465220467510318	-0.9823339429625753	-0.6040601613242282	-1.8848970185292657	-1.245726501341035	1.2979769784391366	-0.953197324554479	1.7281113259193301	1.703251196991377	1.1121589325984782	0.5293771968319582	1.1417278496908962	1.719304710619949	0.7284749326963342	0.7330716161651936	1.7398034261562318
1.2428221862746966	0.051504449275573794	-0.8115085472964727	-1.4393137531840825	-0.04279676067680436	0.38857593947857305	-0.7534853473335076	-1.2498136316293724	-0.5607968556986955	-0.7131059515434356	0.8910856644204918	-0.6379315819491324	-1.3803060438765111	0.10249151359221409	1.0983700171808244	0.48146969880619866	0.5708621847086642	2.297311417911269	2.228767913072017	1.8198183142712712	0.3759749952684879	-0.32627620495646437	-0.7194160412674124	1.2535560859430392	-1.112266512899603	-1.8454497882656036	0.38941037980984666	2.198014391639522	0.2959216712813194	1.8826298071445593	2.1527544293706367	1.4954478836339617	-1.4586960632403483	3.8459995119192287	0.30461386838809557	-0.9770631984412868	-0.6084111959772301	-1.9376801355866697	-1.2447769075049906	1.1959442072657127	-1.00147475658271	1.7552453706100308	1.6028280627001628	1.13477122732996	0.5297747913484036	1.194220936247278	1.817455533554441	0.7036795887297018	0.8016722535129854	1.6061271438029405
1.2850718581496747	0.2521250050742843	-0.81420557030412	-1.4118835803286232	-0.025177371996050447	0.4510014151347215	-0.8143340784595703	-1.3558848700890511	-0.6781819996110985	-0.6958400819846273	0.9132660289947496	-0.6958242202058453	-1.403519512930393	0.03228019309114014	1.095448141584384	0.44735999033960444	0.6367588486129311	2.19155087288516	2.208187553351202	1.870111772397181	0.2668573056255087	-0.4056407399829517	-0.6568339557521539	1.404078134178138	-1.1073621116864254	-1.8416649747096927	0.38647327799973297	2.3071054063009933	0.12312073675549351	1.7875798273899008	2.1560887993428572	1.6437960473083748	-1.2951559919133862	3.5886556660342963	0.13049971260463622	-0.9831287483615447	-0.6203582859844066	-1.9653840048990259	-1.2392072901722142	1.0627257245847657	-1.0941964322704556	1.777580821458658	1.5166381446569301	1.1664338534365015	0.48824696874409856	1.280718691962941	1.8975485325984782	0.6885295175846833	0.9067408735495481	1.4813443203699166
1.30503604082171	0.288541165824103	-0.8365275543913799	-1.4259601883989155	0.09669679936956542	0.4465435455417407	-0.8709635734955048	-1.4309066103218158	-0.815289699066188	-0.6822934056731104	0.9720679146792165	-0.7438495749174951	-1.4359102929671566	0.06767474979205171	0.9662766908988232	0.31284725430662447	0.7064900808932011	2.0225724930585502	2.1899264043557443	1.9357614583181753	0.14627515059589907	-0.49812456540490546	-0.5955688704200506	1.5163800687838545	-1.0688088686970294	-1.7978601494613162	0.5001523972016433	2.3382060562259293	0.05144445286417476	1.5904460953109827	2.1835305780548024	1.7593939614903298	-1.1445330647169707	3.367394131769987	0.008111359824437548	-0.968134458097915	-0.6240082900699744	-1.958167351859683	-1.2092718832606721	1.007330357523219	-1.1264037618301914	1.7902135351048183	1.4474513005109158	1.1309220033405871	0.45704042239519127	1.3525406802816753	1.9725840462077389	0.6848483417922645	1.0169131448628321	1.3946874291858058
1.3129180714582573	0.3920073883722323	-0.9117974177599226	-1.3560811734392648	0.12368851068787548	0.4339667322919859	-0.8103631035124776	-1.4880047081527144	-0.9898566361570413	-0.6769531201819746	1.0421723525998703	-0.7639211366119282	-1.4455114948707923	0.11607669607271602	0.9322973909786775	0.2423080931473937	0.7217347036880822	2.042733955256604	2.1541894754513704	2.0005025070247267	0.06674522894912126	-0.5671736455402795	-0.5269135525648803	1.6138507106651718	-0.999941701840705	-1.7221745247947209	0.6160083972073648	2.3097315454671423	0.024971575134108876	1.3627277083701397	2.238681229714195	1.816400015299682	-1.014092857206135	3.1623655112609876	-0.14880549585669473	-0.9263069752252374	-0.6094697049497464	-1.9303054644426634	-1.2093017825554484	0.9620716039541909	-1.1031097011036104	1.79148403856606	1.3776068421792715	1.2162682314310544	0.3852653657927045	1.3442522458280142	2.05232646100881	0.7289198262647443	1.1171704109738914	1.2162965371750762
1.3270186480308137	0.4769672291051463	-0.7897804631156435	-1.3593890136159628	0.20990574585770352	0.4248912289643344	-0.7950373701264212	-1.554802995016669	-1.1335044064335296	-0.6393640735173015	1.1282291269045095	-0.787854094814046	-1.4218512717330474	0.1269930539203634	0.869365075187352	0.16930952969136945	0.7012755558031788	1.8783648467637437	2.1004496732914086	2.031699051387262	-0.03881104056770951	-0.6146631146473206	-0.4642092489252322	1.7039204864237523	-0.8980356402122563	-1.6340565062324415	0.7064883727655037	2.2510206233090075	0.03597983328688405	1.1973211396203038	2.243580829346071	1.733130010470496	-0.9320647178098793	3.03471568417875	-0.2600540461726009	-0.9030334261548818	-0.579177424221073	-1.8889192975570779	-1.2241211544449269	0.8705291143460354	-1.043630541097758	1.7657397291998866	1.2940714243376985	1.2045519086629999	0.2831328120616033	1.391673572630775	2.15579554205295	0.778851394654537	1.2199599714317968	1.079213697801722
1.346765134269777	0.38036939495657884	-0.7183803007742615	-1.3666511544396702	0.2935147721501183	0.4231653261942488	-0.816865779143481	-1.5506529162723952	-1.2642756072859374	-0.5730565456221026	1.2464744790669133	-0.8149468303812796	-1.3873190237840642	0.21496374496189824	0.8174698312678983	0.09275797023198919	0.7298348540299837	1.7670489903683646	2.049023810923338	1.9813201658309345	-0.17886681121376724	-0.7051932794185847	-0.3812086840037888	1.7693686457753846	-0.7908831943566357	-1.5242144031108447	0.8578478955789921	2.1625727336729406	0.08087571643024592	0.8936766413907437	2.2277849336981697	1.728427573919292	-0.8707690883077065	2.8701053471694817	-0.32247460510399434	-0.8548020344385197	-0.5402068037710478	-1.8493951247550602	-1.2280758215572534	0.7708868773680506	-0.9409789174125953	1.7462404330008927	1.214526964931903	1.1823952982798465	0.24785785670720872	1.5160965996261981	2.2628012385259693	0.8337355418143048	1.3270481760791912	0.9394032418187926
1.370768532281526	0.41224901461577845	-0.7630717377361719	-1.2946356909303323	0.36125971373600274	0.3806797655404934	-0.7895734518865176	-1.6537010869137219	-1.3905075932362805	-0.45272901758106415	1.3893346260617254	-0.7704649014619603	-1.3739568833693068	0.2158060066158869	0.760398476504062	0.02593513400631516	0.6744093297464661	1.6803909245279827	2.0048612948724096	1.9445604836511978	-0.30891263895812976	-0.812792802108387	-0.3092773083730064	1.8283610683504754	-0.6695137328876447	-1.4013011189955202	1.048661216145203	2.042613322702397	0.15419329459991205	0.5836580532007613	2.250213382329574	1.7349402468895103	-0.8723334844169542	2.7536858777067765	-0.3144826933153049	-0.7699481944849118	-0.5453127873720545	-1.8223469883262293	-1.230272643118252	0.7352506087043027	-0.8488751243313803	1.725023025198158	1.1413138645058418	1.1373920072210324	0.19667195474732044	1.5069049989309775	2.4172087512049494	0.8720264636631943	1.4228999892503877	0.8329806510134092
1.3324563263264564	0.46458303585884886	-0.7101534198554198	-1.3206448569677594	0.3323679614445272	0.3266893865257301	-0.7910545528835533	-1.6203074204282946	-1.4917764370045208	-0.3616489231001391	1.5422789924270752	-0.8281609595328273	-1.3500787181138074	0.2648901285917642	0.6936868304154957	-0.025508744835079634	0.6956532537653771	1.594756760926828	1.9126146882713115	1.821258672522314	-0.3541595756301973	-0.9066264582197879	-0.2634810672436907	1.8321969217507381	-0.549473146189645	-1.2694661084108456	1.3216748376003242	1.9000693536428923	0.17525500594949056	0.3326914493327112	2.267410517520496	1.738451623895907	-0.9421235125685932	2.652009559089235	-0.3135741186498696	-0.6741868680391476	-0.5293830438990955	-1.7992577546800248	-1.2115690810255624	0.7143025587100837	-0.7740592823798453	1.7145482128153986	1.0712752680307152	1.099860511743166	0.17859758542123866	1.5440029216783742	2.5804857261035687	0.8948270816790276	1.4852714779810579	0.7425832918473282
1.378984206364412	0.408724755705453	-0.69239526121932	-1.3151335217037734	0.27025090804668894	0.25996490533861893	-0.7272448938896834	-1.6380034760666724	-1.5434879578269611	-0.33855284210652203	1.6645124286854753	-0.7709987027269817	-1.3237040239613478	0.30550429489194386	0.6315593274779319	-0.1272051481617807	0.7096545231362509	1.4895401104885204	1.8236070702855145	1.7062158818178126	-0.3503636298189412	-1.0147452683434852	-0.23701542055804614	1.9350006817607182	-0.4273343822520226	-1.149198467526587	1.5829625192140946	1.7733173143491403	0.24619677795442266	0.10273107402838574	2.1942565655959334	1.689251725017979	-1.0795331569011455	2.599798024597672	-0.29794806495077253	-0.589315300084076	-0.5143969866111424	-1.7723038376023712	-1.1736752196193772	0.6224398497953183	-0.6970114331824047	1.6807801854363074	1.03410126660383	1.050267360906899	0.15784199586477923	1.5117603097086296	2.738551806467597	0.8922844361237312	1.5038939404201312	0.695046629715955
1.3341948216457815	0.33892897032591135	-0.7926993671738126	-1.2987176893157275	0.19371499964339609	0.1940477956168359	-0.709317701406766	-1.5762694013277652	-1.5388250122316327	-0.3101797489035364	1.7528225599232783	-0.7197333985467722	-1.2993060440680302	0.2751410669234583	0.5434836964090352	-0.29143073051862795	0.7294263388702117	1.3911713410429312	1.7079285289581052	1.5797599864095067	-0.3755032233818475	-1.0854180716258184	-0.1881751721383151	2.0157803072543965	-0.3271850064832921	-1.047346526356359	1.7693253025891647	1.6467049379110439	0.34179106427016337	-0.16665860542720323	2.1218033770419327	1.6335693286126252	-1.2400863994230056	2.505705953522697	-0.2914646243463861	-0.4848388499938713	-0.4880266839913562	-1.7443054800040503	-1.1805008014840226	0.5357443904804978	-0.680399760356093	1.6380502221036888	1.020939263194984	0.980903398746188	0.09596288184893494	1.4544588765216817	2.8727927469910517	0.8945001128219836	1.497081775817748	0.7408855607019079
1.3695326317707281	0.27156096003843583	-0.7884391145665639	-1.331980367547825	0.05256806685495885	0.1546123799498485	-0.6908681171556339	-1.5113633271597926	-1.5543478534082837	-0.2656989394708116	1.7721728154921936	-0.6723213377789821	-1.2905640659515374	0.33460089631967305	0.4644219693022708	-0.482351598036732	0.6963448334745562	1.3079899794633256	1.6035824945841473	1.4694550527701706	-0.3669816452837925	-1.1720181171108002	-0.1548302687049751	2.0494134710875933	-0.24913083726850127	-0.9802179871906465	1.8543749166643124	1.522282045317743	0.4345763042650973	-0.322550451478134	2.0209488809149017	1.5846859817355219	-1.369819334014064	2.4547562736097155	-0.2694095530034014	-0.37876135168542774	-0.45604992342244755	-1.705575834062516	-1.2037960409887856	0.44413617287734064	-0.6837179103051577	1.6025425822930512	0.989063263567769	0.9079079416711544	-0.007915389200884393	1.4104198836634885	2.999183153491265	0.8794421790331908	1.4863916844855267	0.7675632766282944
1.4086375366940487	0.2525934740153154	-0.8511771043662899	-1.3552338062395637	0.007051892424436245	0.13922506792586076	-0.6302027186419934	-1.4307247550286337	-1.4865546842763933	-0.20522444928537364	1.7760625387696791	-0.6532215797452222	-1.2850851980701892	0.432480184061253	0.39515086648726017	-0.6330222994384713	0.75152652065826	1.295479833524816	1.5564550784581876	1.3758447100024633	-0.37018398964006594	-1.2541627397407	-0.12888872022850395	2.0613539502046607	-0.1708544962674053	-0.9736145255646151	2.069992384967295	1.3671679417695013	0.48145124422805896	-0.4251665324991385	1.9228730264313882	1.5351521219474664	-1.4616124191681912	2.379076741002341	-0.2397090553157506	-0.26847879049208884	-0.4252977331086109	-1.686243121722643	-1.2232298059883167	0.40747796254041546	-0.6226229225656456	1.5784401543229438	0.9540408959524429	0.786535582650399	-0.08808177053679107	1.345112333203868	3.1030180913039094	0.8745570483861226	1.4695517857411455	0.855740145715777
1.4451703109353136	0.3213209979996459	-0.8363796336910321	-1.2580966416392028	-0.12914268068302917	0.13995773277845505	-0.5579668285179736	-1.3677603576176933	-1.4650892052206317	-0.14542883936784398	1.7491429711217035	-0.7189970608068641	-1.2789852315311656	0.418363044446723	0.3340319104749293	-0.7092720554398712	0.7626964631086111	1.2563228457175566	1.490644838659433	1.2971272159375737	-0.37282628084620273	-1.2870719475864267	-0.1168835008849626	2.0954847720623513	-0.10540957089918168	-1.0294019321271357	2.1525483841537687	1.2530199380337226	0.5330009748219583	-0.5178532712427224	1.81496580649662	1.4156770985895093	-1.5081927013034924	2.3125778723287476	-0.2134496436733444	-0.16760333974614228	-0.39755739055023415	-1.6868530124554841	-1.2587080373580952	0.42333805756211146	-0.6302919107143151	1.5524573812301985	0.9158238176492459	0.6617021641798069	-0.16838962154947942	1.2734383437597494	3.190212814723502	0.8398751224121537	1.3881987830845768	0.9292551281984676
1.4786742652381877	0.3837113075240416	-0.8573915360951581	-1.2744142748545693	-0.15347347852357224	0.16608142014391464	-0.5524835600753096	-1.3043176822324256	-1.3578102941049934	-0.11204290247061563	1.7259409953188185	-0.7661096085610815	-1.278068051801997	0.39721323093832955	0.19118446224888802	-0.8453295517605195	0.7775697311997322	1.1155049147746228	1.4164459082483905	1.207198018807865	-0.38518029887124217	-1.2915669502764093	-0.14057593143728261	2.14900462100516	-0.054981023525880655	-1.1436782823543221	2.208126039639053	1.146171884960067	0.5542371748759274	-0.5884662199335995	1.760788756405344	1.3202423282364277	-1.4763094741167422	2.22278981941137	-0.19491340546203073	-0.06530426757682425	-0.37029218940500663	-1.6926276446626918	-1.3258494277447033	0.3967547091494469	-0.6669236975626074	1.533280597448289	0.8602647549875468	0.5204245491052055	-0.1948007619427713	1.2750606104156155	3.264510232247767	0.8517299027083023	1.334317827317551	0.9877528601369694
1.4984988382411877	0.4631552295892661	-0.9444788535700773	-1.3329884243028194	-0.2509192013931671	0.2054378538197287	-0.47394481271086863	-1.218155599171767	-1.2507208638889649	-0.05321597880847266	1.6784930777529425	-0.7916956521232518	-1.2717341264941449	0.41025844378453896	0.07859240943662403	-0.9816292246441944	0.8378980052558951	1.0378032840368787	1.3605107622995392	1.1300466943006338	-0.38916286312546955	-1.3053559314783927	-0.15212113622130413	2.1470673731882908	-0.028166277199880647	-1.2641428825938108	2.261321973211437	1.0641119594756965	0.5520902464982798	-0.5787577487720953	1.7282520833516934	1.2393045369568552	-1.3934420739884605	2.085150962725356	-0.2036839432145569	0.031166827047983715	-0.3257962405317641	-1.6953192337957461	-1.3944492436020939	0.4318038700998336	-0.6498421160443993	1.5141604976669583	0.819131512028431	0.37793187491642555	-0.17147745152080324	1.2048656147672314	3.331821039208374	0.8438168553682939	1.4027060738705068	1.042602374272447
1.493991102317254	0.6107417135376509	-0.9692240197681453	-1.2775174761958932	-0.3222764146236132	0.2670318808793365	-0.462347401643924	-1.2050830578045306	-1.127435328206315	-0.04201904862303332	1.6413171593020344	-0.8350606069911983	-1.2342604693902175	0.4578089652418571	-0.0505894177668626	-1.1356796276872605	0.9111595262857957	0.9376739161169855	1.312147312275633	1.0411063843957602	-0.40118056143882114	-1.299304966318801	-0.18078315517989266	2.1161202146473412	-0.0012980996127760255	-1.3867979902570096	2.2346298742392765	0.9936261455163196	0.5793924137005744	-0.4955181125956676	1.6905395260913791	1.1059522916965725	-1.3199459866201337	2.0723588934187656	-0.24069088995005322	0.10582306306268233	-0.2803208736665108	-1.7013769465647854	-1.471350767565723	0.49080936482991283	-0.6048940516795891	1.4875737467749464	0.8079914612206756	0.2671488230006594	-0.1800587894475475	1.1331242174323217	3.4246506407073674	0.7556338111460638	1.438878281763476	1.1117386923896935
1.471603863694506	0.6899285295875954	-0.9606691210011074	-1.2755916796507425	-0.3383638919255522	0.35965390441444495	-0.4393700209544412	-1.1441705250481182	-1.0089474411042096	-0.12205246901648584	1.5915823527057742	-0.8989825950816644	-1.1785340485104805	0.48933261135332823	-0.09304911677626954	-1.2905388876685722	0.9761346744807516	0.7772441217545469	1.2259491018275983	0.9494554362366335	-0.4085500519027258	-1.3010211479600875	-0.22536545067686392	2.1299603555495357	-0.006599611940997266	-1.5170094169674884	2.172219050889541	0.9496249450475602	0.5680257291882107	-0.43885681165506235	1.594938170460635	1.0553985599718547	-1.2423662885916125	2.0705432448720242	-0.3206068979534932	0.1607188680261768	-0.24116934949102023	-1.700017737359694	-1.5525636397547458	0.5141491185568484	-0.5767248722087663	1.469423138865578	0.8090317245007055	0.19725630268917885	-0.14696112638989617	1.0016694281081633	3.490488902668261	0.6432931726282536	1.5122000728177403	1.0902139674016045
1.5098876744626533	0.801351043805677	-0.9776353751960677	-1.1197728809497614	-0.2570380182190277	0.46321009579883576	-0.38195074223735287	-1.1197530572650103	-0.9085680770440128	-0.14930674292598523	1.5376023826015006	-0.8909434166750201	-1.1184020080316022	0.4961775691690489	-0.0789059228433224	-1.435084990896372	1.0303903031121113	0.6185589541323193	1.160940043915785	0.9348807399943704	-0.47341508695030604	-1.2950081794420005	-0.27974645269185505	2.0899336575835004	-0.01358218556857146	-1.6390922778553556	2.0144629796276496	0.9155469695279834	0.5542829792411212	-0.4162981175842993	1.522382164985871	0.985575370777329	-1.156408968269804	2.0365940028727474	-0.41146658584235113	0.20674114107408448	-0.23584439404708527	-1.6980120904537042	-1.6561878001551098	0.5999608755047053	-0.5443029527691439	1.4603439256694748	0.8253434210569056	0.12686824052109552	-0.12366763555666145	0.9924798173137779	3.4671173796310057	0.5605928779238603	1.6329034543771002	1.0852468072384074
1.4635136016871944	0.9129764180068378	-0.9515661993473078	-0.9958651111204724	-0.16130506109291423	0.5711746523942752	-0.4108524632086648	-1.0295017205683663	-0.8482316106868784	-0.17561489155576834	1.4914510394614529	-0.8623301288407721	-1.0479218760651692	0.543711451623186	-0.06000091952561781	-1.491508271731544	1.048126243740685	0.47269880377787904	1.0855525180079968	0.9089535148625993	-0.5838196071865575	-1.2417615858696691	-0.3035064298463931	2.030200697995895	-0.05239285753185693	-1.7569884216381255	1.8488409505741241	0.887882742071916	0.5289416421780124	-0.3257334999966574	1.5531766943486098	0.9269747479203769	-1.056667712868643	1.94422510500478	-0.5163976078363055	0.23949886592980962	-0.25140742839815233	-1.7198156313392332	-1.7514877250779832	0.7488198141066127	-0.5666795679584575	1.4471404627761104	0.8385371413692979	0.07976618395196396	-0.15842641151848474	0.956916185218949	3.4678559316122866	0.4631663377438624	1.7915940224278102	1.1017624164063282
1.472501388227812	1.0328798091533347	-0.8962156035401996	-0.8897230614856099	-0.04167177161848849	0.708481581260429	-0.43345350475166944	-1.02612172117674	-0.8027302957158369	-0.21706124976078903	1.4632907842163483	-0.8370023119236494	-1.00791747615945	0.6756654024512866	-0.04958365478546362	-1.512143816873753	1.0438123599962355	0.2938184707465644	1.0303210416769522	0.7964530962615286	-0.6558863273605169	-1.1926487102543484	-0.3551830013188921	2.0108796866148886	-0.06688692370386454	-1.8600966441011735	1.7143056319169339	0.8653912925533905	0.4743655682025145	-0.24216748611576883	1.6300527336840234	0.8991918695638643	-0.9539760099672471	1.8633563726697595	-0.6309728226996894	0.27181300950159126	-0.27684962023598636	-1.7423319437289553	-1.843951294173669	0.9011801134102349	-0.5391955319644532	1.4243398121985982	0.8487374510187475	0.12730250889482914	-0.15590677185031362	0.9135400780764696	3.4403334729024637	0.393396735952004	1.9774303677299994	1.036562137600716
1.3715870235445649	1.113656962622274	-0.861092111801975	-0.7860418729667666	0.16659727884911263	0.8618670833382762	-0.4646449415154531	-1.026080592408308	-0.6986132705291767	-0.2666693485643405	1.4240559949961509	-0.8356076796835128	-0.9606257591170252	0.6739281499078759	-0.011451469922746432	-1.5095255831100542	1.0956951027117803	0.148655948624769	0.9483250829352616	0.6588496977967168	-0.729220755409637	-1.134043956952524	-0.41821542922762556	2.0278807416708124	-0.07463280607818082	-1.9446268084627714	1.6209111107517344	0.8706361699480396	0.3847264255175513	-0.22941877333336644	1.7250541324782502	0.8895975294985428	-0.8483498876929343	1.7648138465147702	-0.7095895658216735	0.26933585488842166	-0.3027526607641679	-1.7865964484167436	-1.9355398235189862	1.0533446321735849	-0.49572461804267187	1.4859338199995895	0.8778957724186901	0.1928380681525787	-0.11358699644755417	0.842045677182724	3.415594261010985	0.3373972424978454	2.138746888590557	0.9963101273801145
1.2574151827137994	1.1986201662470268	-0.8440323412534122	-0.686394404310296	0.39061831642147615	1.0081412809515848	-0.511767817134211	-1.0288684615408539	-0.6716509516896816	-0.3197483509249346	1.3709702141510687	-0.7478486681452196	-0.9260028876420987	0.8179384880889085	0.03476376931841261	-1.5011754507306816	1.0180881706067786	0.03158114125042423	0.8209292565113298	0.47976118589506356	-0.7636642149920781	-1.0136572978417402	-0.48283676251986163	2.061442671150227	-0.09777292236216835	-1.9943989698520432	1.4579813214195387	0.8805417281428312	0.3201307186752739	-0.21359544935955496	1.7470612614930097	0.9293989385408065	-0.7546344449194422	1.6704178976643735	-0.7519175231522112	0.2137391266842481	-0.31799090215156045	-1.8361047036312308	-2.015814382060449	1.1841283721499993	-0.4944066501454637	1.581417041663668	0.9044763280610368	0.291857503689726	-0.10028977146848347	0.7687981736532005	3.417964921691639	0.2717635191325273	2.2535301020844103	0.9204003226495994
1.1559083051301045	1.3025661182501687	-0.8215477694632336	-0.7453297320473581	0.5601666079356592	1.158113905935053	-0.5640812000130829	-1.0674073576248226	-0.5701994693876512	-0.33973019687688444	1.351707142034925	-0.4833491901327126	-0.877106354811577	0.910847166570305	0.17084066614073184	-1.4953569167694234	0.9548117731357058	-0.04130358561035111	0.6682943558220205	0.2813869863184932	-0.7731113246109809	-0.9109099462720627	-0.565062858713084	2.137161536330682	-0.1311100447142929	-2.0331387457355112	1.296169277792428	0.9174253752515528	0.25082040222866087	-0.23395875381010917	1.7195738182827363	1.0173121896295663	-0.743990750720956	1.6158345929033608	-0.7246611717272822	0.1589197618130877	-0.35049695156423377	-1.8628220160601892	-2.09397890465627	1.290206572766683	-0.47544887183933326	1.6872343430194146	0.916360958757695	0.41022151316805644	-0.11743534151138099	0.7885138623903875	3.417524981776863	0.22437607691172326	2.3707230993390676	0.8763986740712687
1.0571470054952496	1.3679016743154346	-0.6936088704087985	-0.7936176599774604	0.7509684977306351	1.2978573504719353	-0.6211561107149458	-1.1142763793954438	-0.5960931148394109	-0.32628631657451407	1.3750477171729842	-0.3078575513783045	-0.843923489505632	0.9482546922996647	0.27957746291483426	-1.4675711151133322	0.8380834213943004	-0.14581622482656661	0.5459233102719142	0.09517051317118799	-0.7411064743523341	-0.8453533907683106	-0.6505996897755927	2.181404167553499	-0.17142598320487631	-2.0762994606600267	1.1356135140308836	0.9700632312180051	0.1950686828798463	-0.3091455196866808	1.6643042666088306	1.0851407820555603	-0.7791882384566038	1.6223313558443302	-0.6824260666313914	0.06297882974388921	-0.4076686902575114	-1.8834769681287953	-2.1671156860993186	1.3685910662793368	-0.45326863477502044	1.7899613890332795	0.9475760190400371	0.5535306713882738	-0.18906384292582917	0.7761152877616977	3.389010948647728	0.15980885809662204	2.5398122421957616	0.8695113892717641
0.9421590396670225	1.429004384291529	-0.5975490993843457	-0.8320806546891714	0.9213017399932365	1.4317259749929905	-0.6890078173065055	-1.1585447816023595	-0.6854645409222935	-0.36195521910983486	1.4213130694435792	-0.07495981032715152	-0.8352618122902149	0.9090897597413509	0.3374637539645552	-1.4198156059204845	0.6551681180787982	-0.2410444094511927	0.4466110173586756	-0.09602808771807722	-0.6931479452331875	-0.7794776634759206	-0.7805130528944657	2.2499050396444265	-0.2018374051351607	-2.1454348559587615	1.0347206834230211	1.019500778500618	0.14227756756585463	-0.47226350132976025	1.6150756398268886	1.1087098339153034	-0.80999093834468	1.6087254189024525	-0.6503167420717098	-0.08235208565562914	-0.48242162324750754	-1.9109687382739282	-2.215354936479619	1.375318244700161	-0.5044295870908319	1.9261300407677324	0.9703912155121553	0.7143815949104975	-0.25314267171986765	0.7504475568889348	3.3420513518379655	0.13897839401351947	2.5314687432693845	0.8232093067950684
0.8423525605268649	1.476174116011261	-0.4828022595609635	-0.9794992590957783	1.0664106140336596	1.4513227346206274	-0.7524505751262227	-1.170057281914938	-0.8103671529420431	-0.3691924929652938	1.4540135706522312	0.18221440600663866	-0.8645389114144608	0.8377775699805075	0.38203444165736705	-1.393571747719787	0.46643047998962894	-0.35406553367062277	0.3632986429836712	-0.22454754742587305	-0.5774227668005499	-0.7159659605624692	-0.9655536399091357	2.2928396927661163	-0.22505247688892824	-2.2284053151559684	0.9928833669574966	1.0753270061547	0.075882843866967	-0.664012400931246	1.5918677355447861	1.1864269769738383	-0.7691347584213774	1.5352805306602983	-0.5665438121779092	-0.23331726491828383	-0.5702013881563591	-1.9440232527131975	-2.2503528822751195	1.3950857637663585	-0.6156499549892935	2.0815243418018348	0.9953004949627848	0.8441475287520636	-0.31189997530280844	0.6997264770262654	3.23918747311182	0.14547135391514815	2.5966373988207376	0.7491932084162898
0.7348985476688278	1.4853100584014869	-0.35280213500567953	-1.0477481319607322	1.1508321472868606	1.5106447355694725	-0.8029821868047005	-1.1436490990688393	-0.9568967372181477	-0.31856525336076447	1.5177223198965142	0.36816241208652867	-0.9175368345319974	0.8339398190495897	0.3614550226665528	-1.3770561156647472	0.2981722054368615	-0.4703819688850491	0.34825276340291395	-0.3216498011296544	-0.4245485591319361	-0.6211193773162937	-1.1351587183962542	2.220900028010678	-0.22606593608391595	-2.313654115002866	0.965499485222417	1.1384271618191681	-0.014946348079738847	-0.8209475899133342	1.6114006529048788	1.1611509815569447	-0.6704597551089881	1.4425789755061442	-0.45228405056433835	-0.36049642243170305	-0.6721911888010279	-1.9658120058081825	-2.2948323739978074	1.4196109604778813	-0.6882519560339606	2.2173313887050115	1.0107496963677036	0.9378117808640758	-0.3650828650694242	0.735862280232485	3.1223982423682557	0.19247281865404728	2.669808187710786	0.7573602120257634
0.6178313442782069	1.4849631631741096	-0.28502153876389097	-1.2938214051180825	1.1662475740502765	1.5125394032779624	-0.8300003409656089	-1.1770633506062054	-1.1474300578560341	-0.36428148131123705	1.5525755817466709	0.5013907829707399	-0.9845704804291232	0.8042340426237027	0.2686277056450213	-1.410891498753845	0.10476747755740093	-0.5798816109463325	0.3552077601122533	-0.3688215338513007	-0.2557990211512583	-0.5124850794228519	-1.2922908252474747	2.2643322812106312	-0.2386157507334828	-2.390965985156565	0.960713248383034	1.1757787391793126	-0.1547787207622101	-0.9776834886726171	1.594955402346797	1.140446391633902	-0.5547165771052318	1.4191829261672426	-0.2920546358785515	-0.483838211060484	-0.7638993910300329	-1.9746994679247813	-2.324539070719437	1.401391908767242	-0.7605383169378425	2.3576555640680787	1.0220552377931573	1.059755827428883	-0.4130884732169548	0.6906810842949085	3.051825497490326	0.2159954517676949	2.7147734662462266	0.7083276382880239
0.5252949794964185	1.469570431175695	-0.13187313212766716	-1.4620730132724393	1.1793060082800984	1.5484165789836248	-0.8620372478067596	-1.1781473726686416	-1.2321585418900596	-0.4095340401917218	1.5882112591986208	0.6430071035590641	-1.077258738627201	0.7467481614499549	0.14797740086301617	-1.4818451366620349	-0.04849850641677194	-0.6728242689430893	0.40319960932675514	-0.4009305984932981	-0.061060217916665216	-0.44773816902182484	-1.4985702204168938	2.3339251500009413	-0.22611676168434464	-2.4569234146425303	0.9612999464729377	1.1905414611318599	-0.30999214166132544	-1.1961242230218443	1.4842893574375973	1.1210571318532407	-0.4376748663739421	1.4154111173447335	-0.07918711166392041	-0.5797806681190558	-0.8220916163883724	-1.9563583825679207	-2.356500640230235	1.329071933853917	-0.8186056571974314	2.498325707296746	1.0422330714227903	1.2502738246471155	-0.44200469022345484	0.6667981701024843	2.9305935574519593	0.2381821394852503	2.7333888372584303	0.6236680121808689
0.44086165455605697	1.4491041301283947	-0.12046498972094641	-1.5851808584333096	1.1374339422831834	1.569932983530636	-0.881964181460928	-1.202422832528184	-1.332204300932518	-0.43510908017207567	1.6187500578731762	0.7752367202732527	-1.1521035728002293	0.6986523025221771	0.04190876116777671	-1.5187367865562804	-0.1559624112181568	-0.7006002068847427	0.45984896676034753	-0.4134335501124312	0.10330889171796835	-0.4091224988994801	-1.6983629219319785	2.3390755030870958	-0.21440490901339068	-2.541930007714753	0.960173024359787	1.2085629830496747	-0.4695676073235437	-1.3679374395733142	1.2565427554352573	1.040520790022193	-0.2932019061882352	1.4171668791154	0.15843863902148453	-0.678385565999647	-0.8767502867039736	-1.920536438755525	-2.402653696440209	1.2618679828077777	-0.8545297516005738	2.6422952502832224	1.0798815474954722	1.3727595169027227	-0.49999038305296856	0.6527176317928733	2.8415228208206567	0.24175998078039584	2.7543665750477997	0.5528951383523475
0.40735202121579867	1.469523350689951	-0.004532339794353657	-1.7208706987593607	0.9870679850094884	1.5833036670506468	-0.8387034656873364	-1.2421950749720363	-1.4282676916743562	-0.48667383086561067	1.6746815960356365	0.9116950757318101	-1.221994231066336	0.7043648707129473	-0.09086449733400605	-1.5262598591064906	-0.23686603908401566	-0.7331001245839879	0.5194698129358042	-0.35424140131801113	0.17655984488376386	-0.3728211408834391	-1.811146086184079	2.35568868715252	-0.18788679830938598	-2.6335853098324513	0.9581358617691114	1.2441486011905456	-0.559137035188526	-1.489000921311994	0.9445405014092861	0.9464982013769149	-0.18900788436911106	1.4554148489210292	0.3712675118274352	-0.751397501285008	-0.921963620317856	-1.852634707154823	-2.45827026774941	1.1611422864958132	-0.8733316854256818	2.7225011564810484	1.0950366001981449	1.4649790830618423	-0.5375480394828849	0.6487440485626582	2.726137750634095	0.24734004363315734	2.7026392668472328	0.4783860728828837
0.39861908147780967	1.489209978198612	0.11601313928966306	-1.795632783275784	0.8615159956689216	1.5720301691652119	-0.7953130721739929	-1.2225677653092493	-1.5015506549304267	-0.5783962978538132	1.7400736565603485	0.9945509063673832	-1.2791018937746959	0.6086765412916623	-0.23492893395268855	-1.5059033933971901	-0.23931360025361176	-0.7624999515123891	0.5604513206395658	-0.26174290950074	0.2620279720035748	-0.368004116656706	-1.856045232327089	2.3582090584149045	-0.14431343280652728	-2.7404277752061494	0.9774184552476358	1.2694333078221574	-0.6483071584585673	-1.6259250273335664	0.696549534906872	0.8125492077205771	-0.12964835088114776	1.5489389478865103	0.5541686433188365	-0.780974002996302	-0.9592132961604974	-1.7527100151323314	-2.5488950302163538	1.062479186126645	-0.9137074026066196	2.7570862153167535	1.1117787769855447	1.5798341445915884	-0.5085703340220973	0.6388208359516296	2.5851586630221655	0.23912973224830658	2.6332149658153448	0.3990423663071793
0.40492328622770135	1.523638230108887	0.21548924178506068	-1.8105359781796526	0.7644440206505678	1.540466625285174	-0.7723103906401987	-1.1786785538130966	-1.5618150494815366	-0.7065766862264736	1.7803322924823206	0.9867511118967283	-1.330548755447646	0.5663119987272529	-0.4301504644375915	-1.4898360874201222	-0.23799275092458338	-0.7827983827386787	0.6124456531820229	-0.17388074036451795	0.3947571961714016	-0.39682393596051097	-1.8367532250691359	2.297665520626551	-0.09988340660772813	-2.83211501667875	1.0060583208351181	1.2503336364066762	-0.7557048975311749	-1.7578588848616294	0.471356640994023	0.6855648513348105	-0.041545424023749486	1.6108707621386835	0.6789378340199523	-0.8401846891419329	-0.9720975444264001	-1.6399459295975856	-2.632757698282236	0.9586551516588309	-0.9935203048531891	2.7626803397876354	1.1452191361457478	1.65548310040777	-0.47519874683538355	0.5403969578130656	2.430448435210117	0.2452863090574977	2.61374797502467	0.29209402312989885
0.4264593791224501	1.6478362928175927	0.27915071268271086	-1.7822509739125223	0.6013077654647219	1.5153364008571233	-0.7161696032492489	-1.177162989697969	-1.5846211810928688	-0.8444995191930635	1.766642254924091	1.0123201245487885	-1.364872208616935	0.5380423323224128	-0.5819622118083634	-1.4892312969611896	-0.1451390836026901	-0.7434139118043976	0.6369433706553057	-0.09515786178280243	0.5041596585625275	-0.39161079674609367	-1.763050685563335	2.2267381238262174	-0.07461119033192022	-2.891208146473649	1.0269929637787052	1.2799822701126558	-0.8458778195134226	-1.8522153452981562	0.1927813741400389	0.5256799775544527	0.026504590626172796	1.6520783660439324	0.7782199748486776	-0.8099368680461678	-0.927752608247763	-1.5254404549738605	-2.7024403345735637	0.8741511712947997	-1.0097395802146951	2.764365222839313	1.1522226888554843	1.7268964523595922	-0.4488742912930609	0.4874996726495417	2.283456987395021	0.2404664179512451	2.5153140205785838	0.13177014929701536
0.4583627913891304	1.7984938471984186	0.3795150784152082	-1.7196435524546179	0.4415547710711385	1.5045871993803328	-0.6359796354366056	-1.1384393241718995	-1.5669267534631932	-0.9637445306014678	1.744372471423914	0.9424322448827189	-1.3564198858415968	0.534830770356286	-0.7155942997730287	-1.4581564293846037	-0.01853527253328069	-0.6806599703164611	0.6189107166256306	-0.023865202227817107	0.6185995899170499	-0.37748934493094594	-1.6249734434858474	2.1453328897649486	-0.04779457345526421	-2.914803344907654	1.056171573323617	1.3283471589158586	-0.9341436954758666	-1.9132946014186527	-0.08334811367144475	0.362415744329912	0.04246450935860479	1.713264452384833	0.8644546307321141	-0.7231379041469823	-0.8580225136924728	-1.4084362240057675	-2.8001675386087306	0.8523954388566615	-0.9976246757894804	2.7234589206287536	1.1484665378185432	1.8310732710009614	-0.42639240182450033	0.4456666241601848	2.121957552110607	0.22313338550135003	2.4651587733382763	0.001477165420085924
0.47571911276889944	1.905861670989592	0.4454358646216865	-1.6823677257283378	0.27056017971171	1.5958109491457786	-0.5478294458153549	-1.1201525643473151	-1.527528372088216	-1.0651259665736184	1.7184096862832738	0.8243414542081062	-1.321877626190182	0.5498686795975611	-0.8377818477228797	-1.3916143295519996	0.09743010872067734	-0.6130781443843661	0.5926129753734624	0.038337202117721486	0.711394523495192	-0.3493746799657287	-1.4045395785415558	2.0755708970013944	-0.03933089360423468	-2.9100177648981402	1.093914139699514	1.3600475235303735	-1.004605501110673	-1.940028265798721	-0.3577371809806323	0.1626194952301937	-0.009697097448198489	1.761671166262128	0.8819132943255541	-0.6683177824998453	-0.7883193783274679	-1.2878326870702348	-2.890626107593022	0.8127121033974654	-1.010412938279063	2.6955958024133713	1.1216158769330904	1.945312623261099	-0.41142990306841093	0.3923136517054084	1.961935448736898	0.2526644415166054	2.372821184594636	-0.08542164787893822
0.5085697411460003	2.092591931389894	0.4712072662089467	-1.665723694466255	0.08623480243129111	1.6048927530311308	-0.47213785156233756	-1.1052742840364176	-1.5100401010140416	-1.1220321308070726	1.660316445586717	0.7607835471162179	-1.2770055572904349	0.5126751173879818	-0.9245262474676295	-1.349461263044497	0.23579556754552883	-0.5236133314865353	0.5601624734855896	0.07029534496598076	0.730037696494238	-0.35305148830864747	-1.15955946862329	2.0771222756066097	-0.057096147626691296	-2.8827548638761984	1.150283926410117	1.3794047953240616	-1.0684089652817523	-1.950568267421957	-0.6460071069889904	-0.02062726438920274	-0.11499934978478624	1.7729330543750712	0.8444678762360647	-0.6143930145197667	-0.7158681005237015	-1.1656108077157856	-2.9397355051118184	0.6980204946386251	-1.0779033856769087	2.7255620925122854	1.100281911012891	2.071678771135697	-0.4102375818382799	0.30808711905547914	1.8092047225931958	0.2612253807314583	2.276122752338284	-0.17695649000091956
0.5485104110710705	2.370361364915803	0.5791517151015594	-1.5843363783907993	-0.02971531834733559	1.6454818458170528	-0.4085029838159353	-1.0794388864608317	-1.4449521031207122	-1.1259145670703257	1.6672262930871231	0.6605774768059385	-1.2445278309037349	0.4716459134169024	-0.983078837511092	-1.2748532979709857	0.4052472469631521	-0.4093581055988217	0.48766631813097155	0.07593692069656541	0.7615799003469617	-0.3887113363606209	-0.9109924121430991	2.0662341790391414	-0.07352929801274381	-2.858922781893335	1.2018153779645746	1.4112651156877871	-1.1392953975473523	-1.9152901679544985	-0.8991621825758578	-0.1853567474800716	-0.2406138188990999	1.7277297539826921	0.7456566606165524	-0.5604096488230208	-0.6471061317932085	-1.0644806995098541	-2.93564473796288	0.6184290386554755	-1.128976004169148	2.76020188072786	1.0770838096648925	2.1836069828041165	-0.40369946363877995	0.22879031698706093	1.7051789921853868	0.24212854871296924	2.1831102833371143	-0.2508155278767328
0.5850573829057966	2.6018067046774584	0.5115866896882559	-1.584720725593567	-0.1409201523418126	1.6164655274073367	-0.3198157735693655	-1.0626876971070751	-1.499425522488078	-1.1397943254226532	1.6856913012894381	0.5010576384391967	-1.198699522125623	0.4201514795013274	-1.0256807302480957	-1.1021682238641095	0.4634725708365413	-0.2785096740353326	0.3711908116633936	0.06906311899995612	0.8218853571247735	-0.42429234138147276	-0.6146045811338123	1.9556967413698523	-0.10761205369552393	-2.848984319292932	1.24159185078635	1.474944454408353	-1.1292555992367768	-1.8483121343835862	-1.1016965821770484	-0.3502339161515267	-0.36811757171926407	1.7390047621667193	0.6008200583705828	-0.5371651508002256	-0.621873603204478	-0.9853666538649758	-2.9400867247498073	0.5754225799756726	-1.144225056236896	2.7486930739897204	1.0362769438745296	2.241676992806842	-0.36266701606281343	0.16271342111704595	1.5989932251804746	0.23743253561897032	2.0812283892507315	-0.3158306886307489
0.641317003381737	2.851539450258822	0.5983045180809649	-1.6133077617338583	-0.23811813683613958	1.5649922211939002	-0.21866076593154485	-1.0049439602826884	-1.5517946456284222	-1.1341838619928724	1.714361244412282	0.33115958922408806	-1.1590743854070444	0.3194763002153456	-1.0210306582453936	-0.972951937316372	0.604148746770296	-0.13641885292702988	0.2533580398281351	0.08146718189660584	0.8259727169940133	-0.4565499068253976	-0.31095342910478085	1.8288413951844391	-0.15587339840299125	-2.806369235014663	1.3038605878176426	1.4738039937904717	-1.0418703770126878	-1.8008554840011097	-1.2148541280666967	-0.47747319699918583	-0.5224982043203943	1.7584277577218124	0.44778558119725276	-0.5379131199630693	-0.6225751834920199	-0.9271340247381683	-2.928982243160651	0.5221506247953582	-1.1641532349585897	2.7312422202943902	0.9737370930548336	2.2717664371129205	-0.33087632939817524	0.10321687857130939	1.519788084150971	0.23569466529766245	1.9142429936974135	-0.36632334774002306
0.7014793056736057	3.1189504008690863	0.5752985511197972	-1.6142494258162206	-0.2697804923827683	1.504059077633085	-0.16912179299239818	-0.9225701674781643	-1.6004944950975015	-1.0737417775724885	1.7631102073502827	0.1381357382381451	-1.1631700464299761	0.1887178289565114	-0.968007014063119	-0.8907108500797326	0.7240928862381352	0.019606735759041993	0.18175767961618644	0.07350715747868528	0.9129385185685136	-0.5077795120111983	-0.06567934876277695	1.7100674277420282	-0.22295757229356292	-2.7432224687600923	1.3662799955491174	1.389513998674192	-0.9904611707542708	-1.7741244839288328	-1.2824157585356963	-0.5487957865371225	-0.6443137528454596	1.774858318999577	0.2936519823563821	-0.5411284914320408	-0.630456337437087	-0.8893755141270354	-2.8850141652845243	0.48414042936551366	-1.1997982262703368	2.6965379295953995	0.9485293166167945	2.268937743801821	-0.3248215659276795	0.0472471865182941	1.5055322073271153	0.21666075936109502	1.841714721362844	-0.38849047418026306
0.7588030357794636	3.3571181614166177	0.5664786230272323	-1.6741172366549217	-0.3376399393948023	1.4494917475488958	-0.11907434929421679	-0.8971071195970841	-1.689458311673724	-0.9767911121222778	1.784510391795895	-0.07709284122849959	-1.1848174820875812	0.041735178926924785	-0.8745569541145543	-0.8372052393802945	0.7453215372187684	0.17700403971518824	0.12841873194636888	0.07585149326614818	1.0066576577689914	-0.6135700779267074	0.13591079003574774	1.652034568392176	-0.2941482955029731	-2.6426534250117695	1.4177025142594353	1.401684005049977	-0.9362331235309179	-1.721861422290462	-1.354235675273268	-0.6024539039835831	-0.7199186838224311	1.7967899991143	0.1526827423238076	-0.5327695481180894	-0.6620094012329314	-0.8841754932095149	-2.7870551446392082	0.4570628344993303	-1.2551314121527084	2.6941747931574898	0.9306900930607572	2.252054817162705	-0.3304410558665086	-0.012345045383853587	1.4932355447869345	0.17673724499364243	1.8269229948105388	-0.43117405942407655
0.7719644415445612	3.518469711845012	0.5081173122737683	-1.8100817987953775	-0.41255832488571065	1.3768640938363057	-0.05794564779759838	-0.8837390917965469	-1.76353041664823	-0.8640081794452883	1.8632549334334918	-0.26914964452600765	-1.1546841461043917	-0.11395503643082998	-0.7423540416798237	-0.8092591860057308	0.7938686570057885	0.31984075221405317	0.0725281253853112	0.11717636555320605	1.0346622414920295	-0.6889256506357906	0.30603277444594423	1.6056417632974038	-0.3756670803821781	-2.5511072490233198	1.4419072146193543	1.4498130188080751	-0.8759234665364086	-1.625576003012878	-1.3820174965387975	-0.5991444703251002	-0.7860218610686929	1.8420669411959874	0.030436111375438224	-0.4998500600145972	-0.7161793703727246	-0.9296766796950349	-2.654669986678887	0.4116602278451558	-1.2869322698764685	2.686594774045652	0.9314978509752727	2.2263824176168603	-0.3291148932264814	-0.09071390694531442	1.527304218249356	0.17143387182462486	1.831643145818266	-0.49183452707985353
0.8740330705762045	3.5842427025333166	0.41807371262366333	-1.888716256768226	-0.4575822329982067	1.2775560534814385	-0.027076399814075346	-0.8370804674443356	-1.8294139224172041	-0.7481932567379406	1.960082217365099	-0.4082303524867636	-1.1275819701464531	-0.24452223180224916	-0.6194634213690453	-0.7567484615289513	0.9010572655193535	0.42012784100812317	0.022892272022538858	0.18681266489369247	1.051747660998641	-0.8023880551097375	0.46984787235419	1.5667040040501727	-0.4509796169783581	-2.47550147274398	1.4470013051486972	1.356224342384308	-0.8305526583838704	-1.5460703942062595	-1.4039278397929507	-0.6337203050916076	-0.8744766994541825	1.9124434257169578	-0.07369655910818065	-0.523100047999136	-0.8211147545948625	-1.0024647409250014	-2.527851972564229	0.38594678125957904	-1.3216784316068775	2.6782094512014574	0.9866000879133093	2.192206091492222	-0.32059851114806326	-0.18160984098189553	1.5770051194192667	0.11848897695598515	1.8269000394094799	-0.5318876399277694
1.0324760839642664	3.6792443969810478	0.3365857223511861	-1.9740581750448551	-0.4709395049873958	1.154443156014792	-0.007000888880573373	-0.8540695422878664	-1.9061076532600723	-0.6371522364825053	2.03726192779911	-0.5235037957974111	-1.112857098152082	-0.39465033305433694	-0.48364467206585726	-0.6926110843078123	0.9781197833152413	0.5065717144859259	0.0031863601638527374	0.27449693270042463	1.0447896481299916	-0.9382678447939814	0.6076864497705063	1.5755355362459063	-0.545188390750597	-2.39347056290348	1.4408936655477942	1.3241887869162228	-0.7902739128676335	-1.4440194128678354	-1.4332306622103217	-0.5148509086734497	-0.9635622777235758	1.983118286048057	-0.18083407451375857	-0.5556736303880414	-0.9477212507155304	-1.0956063368014686	-2.3949075347045286	0.36762013211939965	-1.3969647363236493	2.7012563839883796	1.043855749133267	2.1036659087461724	-0.33311672826642413	-0.2060978740687887	1.6316128323018464	0.029538795933668816	1.843446190089566	-0.5754780470439425
1.225433210429967	3.7614800366405	0.2886591880431227	-2.111707469540672	-0.4694814335562847	1.0083035203123714	0.02556931766530705	-0.8618443262620751	-1.9992406901422093	-0.535138067692682	2.083379738841938	-0.5847878952097004	-1.1074783472950485	-0.5375706993509228	-0.3565819322914737	-0.6294103629950863	1.0370395488889206	0.6218987578151486	-0.005652731713166656	0.3290405349251154	1.0234443365056989	-1.0506372125473153	0.7160158511109015	1.6224472234887723	-0.6219439155404681	-2.3257005750268145	1.3978660801521465	1.3071489635666997	-0.7943352332481819	-1.3414781988957722	-1.4710603962965332	-0.3334411081488475	-1.0346404075992548	2.0582941772170584	-0.23123617783697198	-0.5625398893223803	-1.0392430062079832	-1.2089047052085486	-2.2638542854848085	0.3206709293693111	-1.4625845276669789	2.6757857215215504	1.1138301444568601	2.0409825408827587	-0.3169078169331991	-0.1859606994609537	1.6830518380573327	-0.1391767333015288	1.8432873583415315	-0.6266679873152226
1.4145946102838138	3.762688090862612	0.28430641393709755	-2.118952445662533	-0.4472695211715947	0.8982134255727041	0.040526380257399845	-0.9128745873472989	-2.04615344566099	-0.4451183390682779	2.1077687508864	-0.5891815076583271	-1.0825863116513077	-0.6374556431618769	-0.2806870678385211	-0.5519600210024123	1.0465434036567978	0.7008612999176911	-0.042820719053755125	0.3860509189208676	1.039267198106593	-1.1491656703552766	0.7929016431663096	1.5475348644694666	-0.6835910846205555	-2.267086535555449	1.3444016626405382	1.362875397932468	-0.7864761836452777	-1.2614717002243485	-1.4502126860223297	-0.14683297829154776	-1.0873246076810636	2.155659917641461	-0.26921851730532403	-0.6085342035963662	-1.1263486768346813	-1.3537117658058224	-2.148020728647419	0.3572631778037789	-1.474915838605984	2.5925931548794523	1.1602480885786748	1.9890160836396293	-0.34099788375694	-0.13942704254699828	1.7386561402183562	-0.2657250015031057	1.7979620469545368	-0.6744819939196878
1.6222632830940185	3.6274351679436307	0.325512305956628	-2.0938744496225747	-0.43618470032659973	0.8173693945789016	0.035333843833235755	-0.9847773677280969	-2.0734694399009905	-0.35836605502032265	2.0634370828888082	-0.5605143188053795	-1.0305119857020142	-0.7014982524328588	-0.22145443624221	-0.4663728210740047	1.0638941111961455	0.7574565692600109	-0.055220326487544866	0.4172127745692335	1.0289242443308515	-1.2218139823571645	0.8547220059654738	1.54255491280753	-0.7252797825456565	-2.2179292067480447	1.254869521231679	1.4112235749409776	-0.7450811367760382	-1.1906703849726115	-1.4705692875409346	0.04790772354660574	-1.125326534309515	2.2674010236925852	-0.27507576066217665	-0.6701961957852903	-1.1997376855222859	-1.503618344848492	-2.0613599525535116	0.36523287262833787	-1.489807013794683	2.4944496944296053	1.1926630197847004	1.9038459424513878	-0.359481174419994	-0.09385008020706817	1.7757540165447405	-0.3614732043706729	1.739099363811396	-0.7230799963792194
1.8312175479921353	3.601846147889799	0.46727343371304403	-2.0613683379444034	-0.4207208495395084	0.7683375544743866	0.020271311900405885	-1.0757026168630606	-2.0954933919080707	-0.2607617365749989	1.9988497926973685	-0.5176063902220374	-0.9708644183440891	-0.7926455635338399	-0.16468226939133065	-0.46414113244511485	1.1531331064590638	0.7986519496309923	-0.05338815001451236	0.4369638553528065	0.987952089545851	-1.2391990290388692	0.8965279616951684	1.5895685327363416	-0.7343368530375273	-2.1622056788953286	1.194082034070154	1.4546288805589451	-0.6797733304977643	-1.120990743301103	-1.5282156907126954	0.24773327764365058	-1.14335003627202	2.3467541762033908	-0.23576387937556884	-0.7033535250439079	-1.1922192414853268	-1.644272837110592	-1.9805047361169048	0.3377389224913246	-1.522949001497925	2.46143615064442	1.244132136577779	1.8289257246596222	-0.36961382443968294	-0.06690002490023803	1.827243626787833	-0.4663953513678134	1.6976426988573419	-0.7909859161530148
2.0362932669832077	3.4105594277318323	0.564447982206163	-2.03901869589486	-0.4047537634566519	0.745394523648061	-0.0066092130290663215	-1.1779760579141032	-2.0762481589137822	-0.1854286288328171	1.9400367296471621	-0.46209173808442666	-0.9151611508217352	-0.7294350919036432	-0.12221042226337624	-0.47371126092050975	1.1125766481368615	0.787878729775184	-0.0415699265421023	0.43360370975637685	0.9862688365685915	-1.2776294655338793	0.920275190617739	1.6694334506544362	-0.7529833635071038	-2.1120529068601384	1.1257234182277642	1.585147042156879	-0.6573960255949238	-1.034456690540466	-1.6224884679204	0.42497164236563645	-1.1367398330340175	2.4023790453172085	-0.1914338235022783	-0.7070889483889445	-1.1332420616231	-1.8104833777356901	-1.9183118265707346	0.3077564309350084	-1.5632116491138974	2.443600236669298	1.3124986895167474	1.7398679891941917	-0.412574836580012	-0.02580513261306062	1.857180056325361	-0.6069481584083662	1.685234003209959	-0.857449283553489
2.2005937341802486	3.1805125336071662	0.6803106287465893	-2.0536136188443606	-0.3770223149810902	0.7170924184576734	-0.010092532665088218	-1.2782324331755783	-2.0896978495774223	-0.15191983716807306	1.8664315407767718	-0.36281489415954504	-0.8430451336246081	-0.5934786897918688	-0.11763893340252729	-0.48275352923018283	1.0380490367535717	0.7429545199123743	-0.04425625778341709	0.4185739182938887	0.9629311319931197	-1.2662279399730956	0.9106471042799612	1.713949851473562	-0.7532476753582508	-2.0487304741536057	1.0490317358218588	1.7595350972652646	-0.6207038482967199	-0.9425940221967979	-1.680706395316512	0.5469451343570493	-1.1784633381770369	2.414830416003722	-0.14917117372433908	-0.7042130014297235	-1.058690853007651	-1.985830026612668	-1.87645768708067	0.2882747467794591	-1.6247384053164962	2.4177288769570007	1.3388544132379865	1.6798407970687503	-0.48801284824505275	-0.022277859266411595	1.8393080101709383	-0.7607490649217359	1.6820745207980257	-0.9480796795481261
2.3347680911853943	2.9895804691962047	0.8073485304221576	-2.0358873156605064	-0.3278515982113058	0.6183116357735693	0.010251016682456995	-1.3798329331712744	-2.0285167395275843	-0.09088214298998372	1.8114008982929477	-0.22842425425026408	-0.7737729622677157	-0.47919800852157024	-0.11204624332629187	-0.4823227195882037	1.0379660162971374	0.7014525392886994	-0.05299915512466857	0.39785258899757164	0.9225344786121671	-1.2465615116077247	0.809938830678948	1.7208594125857206	-0.7675804478568498	-1.9896825917781513	0.9637645520715955	1.8500996550692481	-0.6639215632073643	-0.8767403265139055	-1.7182948829964642	0.6328195120179503	-1.2629799079431987	2.3875999200835896	-0.09855670978791456	-0.7305794958221665	-0.9848428280300583	-2.153259926195147	-1.8715188672071679	0.23116600760621092	-1.631786263625532	2.3754484763875903	1.323935191060071	1.582252365056282	-0.5249530773764659	-0.04359143837423426	1.8152654078025445	-0.9117880099766408	1.6971514831423005	-1.0521021501943004
2.4901138995598937	2.841683072963118	0.9617929202274158	-1.9190844007802894	-0.24314647675315487	0.6042654424601042	0.054104555092742014	-1.462821322049596	-1.974743040484085	-0.03719727588274291	1.7084215922580994	-0.09158881813567762	-0.7417991499454694	-0.27275719299608714	-0.11403347305199554	-0.4560485390165517	0.9903287193957448	0.6497257967496164	-0.029206425002559842	0.3255985860922859	0.8178360016192995	-1.3163740075986599	0.6835809557983378	1.73510364942274	-0.7758691644997707	-1.8942025519109138	0.883237427107221	1.955997523244606	-0.7417117791954672	-0.8525697262292757	-1.7642580673508312	0.6997660530392636	-1.3557362072247632	2.2956663123159307	-0.04894907062071543	-0.7662192046887938	-0.9102155747997012	-2.293460433287563	-1.907525201666227	0.20778017411053756	-1.5914653928929425	2.351596239868312	1.2895067480418017	1.494732415544415	-0.5555632319507052	-0.032669121427630794	1.769102945646652	-1.0778604278482975	1.6669922249497866	-1.1459293486815945
2.541319886643317	2.6800645606595164	1.1114239181424186	-1.8652624463818117	-0.1687816233339839	0.5706215894393307	0.12301591002714338	-1.5316603605335128	-1.9275677157909996	0.015591305191035914	1.6219132523775681	0.02844308863672773	-0.7289636499524029	-0.03282300147550073	-0.13210658333500977	-0.4546086406362444	0.8463698464719401	0.6308300944784965	0.012047589961431567	0.2095871001010478	0.7872377618765416	-1.332874049171989	0.5688287446675374	1.7390921937722776	-0.8289239743586044	-1.762654995520359	0.8179392913614596	2.1483218701178686	-0.7420952107053629	-0.8160580522543454	-1.758241267099494	0.8071550571730715	-1.437964825419862	2.171650321695773	0.004955760636283069	-0.8244865705328678	-0.8287884441712567	-2.4224025729309684	-1.9431525023771048	0.18895740725719495	-1.589852449065605	2.324118181932721	1.2484699347007269	1.3408845157147802	-0.5997768979774396	-0.0031377493457951265	1.7395437702847474	-1.227374957722531	1.6454394500970846	-1.2551487615488501
2.552640101163054	2.4695674502140683	1.211756732764734	-1.8647521928515314	-0.1023989752760291	0.5288770193751312	0.17636286885030836	-1.5973093153308888	-1.8810547220837717	0.0736884838401223	1.5441411415593427	0.14192511573765176	-0.7430816013521696	0.2302473724402926	-0.13840057417155163	-0.510899601367094	0.7365434588652873	0.5870760993475951	0.09531647913533554	0.08870314412398582	0.7553812184478907	-1.3176025656739718	0.4148085383213266	1.68881093327024	-0.7729430426772823	-1.6106928681214772	0.7578373706864218	2.2474696056765255	-0.703342701206727	-0.7942586859041643	-1.6961145735257834	0.7582015291795986	-1.5079764487920502	2.047524503383803	0.08145000829881925	-0.8671700699717206	-0.7539237966028594	-2.5069881010769146	-1.955763539535583	0.17030913536567197	-1.5623588303277582	2.2862102678906915	1.229897129859436	1.1800898091258687	-0.653263069142646	-0.03410714813992145	1.6984809639699698	-1.3729050944586154	1.6001463104059972	-1.3454049777035693
2.5629617516093517	2.378585704933711	1.3351523856506864	-1.7652434152248357	0.0011096493865634049	0.48010102691723777	0.19649052458090863	-1.653647481661049	-1.8086810944853948	0.10358813469689657	1.487246114470103	0.25400073390527816	-0.7469988094795046	0.46421659849650176	-0.10886191775206795	-0.5854412681506252	0.6661795902641956	0.5545305538265582	0.1888789742764008	-0.05870672794947455	0.7461871403703323	-1.351698218650677	0.2798219814075894	1.5913037589249932	-0.6908365209492692	-1.4678254720309991	0.688077724541552	2.37449213730439	-0.6609848984351049	-0.8003972510558162	-1.5696497609876552	0.6994099015727446	-1.5851747791562745	1.9682496480713998	0.1387998356131059	-0.8859322048544623	-0.715706361415493	-2.5549068800621337	-1.9756484926593392	0.19539734732263767	-1.509394414703948	2.290273924345955	1.2248034974624564	0.9840759374271754	-0.7037383864841894	-0.06474776556855792	1.6565159389076893	-1.4477038474252344	1.5528746327505822	-1.4416689778531098
2.5971850506475933	2.29094538072124	1.4374756205346955	-1.822765618351707	0.09952545794592108	0.39439773580095244	0.2221224057717217	-1.651285780973259	-1.7136790919750116	0.11817175447019301	1.459456947767563	0.3438863444586543	-0.7838771123034378	0.6663960246959879	-0.0673419263294591	-0.6837648107143803	0.5970903752756109	0.5326244648882938	0.32834787380585906	-0.24819719442398788	0.7750536762989396	-1.4243857938487858	0.18009515042320082	1.5762827792175522	-0.5843553663265793	-1.3593107152668797	0.6080624063367358	2.4128098951377535	-0.6044170835758594	-0.815344017766219	-1.4459607181120173	0.6364977708289248	-1.6746193620361347	1.9105551935511564	0.20547724744743906	-0.8892625281161525	-0.6760875751483978	-2.5845014740225425	-2.001349091598602	0.23570661913281196	-1.4789673863699377	2.3144584463858657	1.2783380497082624	0.7565785009650827	-0.6588818656026674	-0.07694767347261705	1.5843220268412197	-1.5540843989092656	1.5196703491411923	-1.5492999676031014
2.572147594578753	2.259918823247964	1.474029713512064	-1.833047602586003	0.12837574215082365	0.27695970565111094	0.2762616823716093	-1.6195484464631549	-1.6183031403876202	0.14388654943983795	1.4498041747145853	0.4370966060814038	-0.8433209218251279	0.8237750051357702	-0.006919462447176339	-0.802707565527324	0.5076321878363343	0.5235759071050791	0.5029522887311383	-0.4316707222160815	0.8168112073326672	-1.5404275370035296	0.13417456012176404	1.4519499245997476	-0.49978868420195155	-1.1918619931597911	0.5567085626803321	2.4382858324486456	-0.5191342529064058	-0.8273200812890819	-1.2735453579360403	0.566863033077603	-1.7587779702921789	1.8797145619425142	0.24866595387853282	-0.883551824160682	-0.6482673857443673	-2.582133314994088	-2.0312326174091693	0.3003251910730621	-1.4756138801835201	2.345540824909963	1.3675791850289665	0.5330727642122384	-0.6297890426597929	-0.0906653011300389	1.4563081030071194	-1.6664506397055046	1.514950795485909	-1.6531226380934843
2.6401185732742865	2.1978553609419063	1.4407819494863578	-1.814310540602421	0.14639482967893178	0.16734507799790904	0.3301680770043661	-1.595107892833646	-1.4901542894634503	0.15158989203269688	1.4406409702810152	0.5030596762766126	-0.905082367911139	1.0239895759764999	0.08602857650241934	-0.9109809171520424	0.42299957249083625	0.4787147285500323	0.699606072534408	-0.6064435956556334	0.8793028604092223	-1.663298543191349	0.1254826126090947	1.3231096434843115	-0.42218564779243983	-1.0444876879313207	0.47095086143722387	2.442279951380434	-0.5018032062746723	-0.8145314038898066	-1.0687770453327028	0.5385810993210738	-1.8500739290847072	1.8636530555674902	0.22991373426112588	-0.8962654127546774	-0.6760282740917719	-2.5625923060617035	-2.040736253867263	0.38807440347501077	-1.4857745406867202	2.370198365161598	1.446376250949577	0.2650041945858592	-0.6242328904520718	-0.06996541490190833	1.3516037709794737	-1.777371739845846	1.520831768697488	-1.7630602386788812
2.6648223858967883	2.3634470006111243	1.4088900304657614	-1.803075187804256	0.2165069301680219	0.0606608847351666	0.3397117546198789	-1.587521867172044	-1.3424538725209316	0.1477087889180061	1.413862237441362	0.558636609003057	-0.969435435411864	1.1158305460284106	0.18631331979720414	-1.0141995934499348	0.35383502807907286	0.49821336378319314	0.916239066096613	-0.827278421834405	0.9788442775925136	-1.7147102156176923	0.16020790855321193	1.204383086593503	-0.3342162490764211	-0.9378674672354841	0.3556622890644675	2.4259883389533394	-0.4486279968719173	-0.7960171290465644	-0.8165229590176487	0.5340872795330162	-1.9776674903008	1.868253545008768	0.18801005388794517	-0.942980069102774	-0.749394377774886	-2.5063818016646344	-2.050511816645296	0.40887719693935054	-1.514441023688709	2.3821293699730113	1.5436090228380834	0.006295949592362659	-0.5767483160487668	-0.03902241462973678	1.2484929104410694	-1.8867428225270864	1.5546062678826271	-1.8684554147949253
2.6852905831366964	2.44525244879919	1.3598650058837476	-1.8738290502063968	0.27935729985809415	-0.00774877061689494	0.3149583127032588	-1.5807682747628364	-1.1722262819581726	0.1671430184604955	1.393841339928053	0.6040652028726476	-1.0176093430453537	1.1865533401131878	0.2681531697642653	-1.0874533287708241	0.3218273780910079	0.5504660327092225	1.1168146879457972	-1.085045338279756	1.0828507348272491	-1.751119230784663	0.24270006859273022	1.1195685070881072	-0.308915063847149	-0.8784842216335566	0.21132567855318501	2.3449385220882393	-0.3472710028747684	-0.799589965794987	-0.5722618888424977	0.5126258662928784	-2.080273455441777	1.8724456193340544	0.16117464740238358	-0.9841420675815703	-0.8553451408460848	-2.45468157338331	-2.068048121918995	0.47528960515600194	-1.5447247650235567	2.4242749017134586	1.6811069153418596	-0.2460228988695118	-0.5080086161878171	0.06603696195999983	1.134698507981598	-1.9725012014283998	1.5362553021293133	-1.9583536061758309
2.693884859711881	2.5728043494071864	1.2766820672327657	-1.876487354657451	0.3371089676519987	0.01995519562859945	0.27255539063939815	-1.5814351808431166	-1.0459911769806756	0.1898451027789913	1.37915875229212	0.6222126340844242	-1.0564826278579384	1.2950541706883034	0.31603928147729093	-1.1551418083265628	0.2741704561077114	0.5878139364208212	1.313927306507345	-1.3120972104249258	1.153012746247525	-1.8088012989752866	0.4023517905547692	1.0544411591356517	-0.22473232453552489	-0.8375140141327513	0.07949769628865946	2.2145581134265666	-0.12467503960852225	-0.8170518390605805	-0.3385758864774953	0.515905994954035	-2.1743817145419366	1.8743205198147224	0.12014595495330213	-1.0134935380484742	-0.961074870623951	-2.41152657549458	-2.07851501075461	0.6231605186657827	-1.6013315316244892	2.466377431798295	1.8202003727192106	-0.4603465662591275	-0.4662604984822488	0.18675578855076794	1.05273056708212	-2.0218087219930174	1.5059802855667752	-2.052250176417574
2.7829889562744223	2.6403700201295903	1.1915827539435353	-1.9731345982409383	0.37353025432094	0.010623169594572495	0.20940638970831094	-1.586226041666014	-0.938840062432984	0.2500306073760658	1.3207659581937334	0.6196738508086972	-1.1009760015221937	1.3340740392611363	0.36122598001477446	-1.1989056768195976	0.24918908969684966	0.6417704471232145	1.476227781441255	-1.484219762553519	1.2730713202625903	-1.6536211152388318	0.5543399540949059	0.9872922779412561	-0.1286258197654275	-0.8405748689775461	-0.027278395942231047	2.0110932067306497	0.14212472877000154	-0.8358964880699707	-0.11871666340892702	0.4956881581351017	-2.2312586691985388	1.8935520046548036	0.06071152833083739	-1.038816041872122	-1.0622270352544048	-2.3584743206492855	-2.0694009679319896	0.7501072407418075	-1.7076652451534193	2.5190095036457594	1.935459600207271	-0.641326935395917	-0.4425825892299162	0.2599955563407947	1.0045660363917872	-2.087791654266882	1.5331080867764952	-2.1537728881585947
2.8720622913844642	2.7095866120608862	1.1387081244018364	-2.0608441944113514	0.40358578839688	0.030520780852405553	0.13516116471417167	-1.5909511997980346	-0.8131040407879768	0.3247088725444178	1.2350981562168428	0.6029373580275876	-1.1258635391546972	1.2522478743070413	0.431341883240432	-1.228030302286147	0.24017628673239563	0.6746405610978005	1.6244659329792985	-1.6005330921322325	1.317876290763993	-1.4545460080093977	0.6507946469093315	0.925860582486216	0.027364760594068428	-0.8544312257792868	-0.14264952638626602	1.7852634065500232	0.37534211936145867	-0.8844241901846367	0.0739159210464199	0.47069407098952	-2.237855642871135	1.906517174254078	0.005783323281931185	-1.0293239361420115	-1.1551387351343503	-2.288420331762063	-2.059888332562774	0.8118683992053961	-1.8436527822110544	2.567245633517328	2.028678393326781	-0.7469239157248263	-0.4018044172167925	0.28553160552579054	0.9524146926913927	-2.172732611025585	1.6158434056563167	-2.242808684098928
2.950986713435319	2.7435810509239484	1.1039069656270908	-2.0074664203387944	0.4055997997241099	0.05361660020296675	0.06393514706694911	-1.5961181305055474	-0.6853998740209147	0.4087560956094604	1.1712306883790533	0.5753889550249605	-1.132736168674748	1.1695281245764695	0.5131528814259431	-1.217900121276179	0.217612621383872	0.7394626995461163	1.7395409524247687	-1.6637576745133693	1.4017383080926968	-1.2174365159449023	0.7420906978914866	0.842770956883291	0.094323254082364	-0.8836104880953609	-0.2865560297710953	1.6306024313779044	0.5670584504648624	-0.9453409235298504	0.21753527729684113	0.48020925274424114	-2.198777541979857	1.9247724834827231	-0.03891347670476073	-1.0245434757042227	-1.2113158766891412	-2.2273530944422313	-2.070977670353277	0.831812050585602	-2.0038601366326487	2.6120768141127693	2.0924053259961495	-0.8559285494169266	-0.30958814811736113	0.29972395138857727	0.9128786830342129	-2.219115919547959	1.6327462610814834	-2.333723694346404
3.000278391667057	2.8002975152062217	1.0239692434170593	-2.0135628841361757	0.3690249473668276	0.08396053612813355	0.029913380377411952	-1.6157760077303998	-0.5821474877188922	0.5024735681462864	1.159845423636391	0.5318468968098577	-1.1647901989854208	1.1247649876802366	0.5979394093981454	-1.1749803556311096	0.18559529968298943	0.7788698161176664	1.786618294682794	-1.6536576929634854	1.4867057135391544	-0.9437074439917653	0.8122280769929795	0.8092885717737879	0.11511387446224126	-0.9236070775942308	-0.43572179903045727	1.4178183117410192	0.7884194243374777	-1.0190996204301697	0.31305394859382124	0.40483131581388954	-2.100553107135427	1.9279445780882782	-0.10045120636305307	-1.0436756111336485	-1.1960099968234883	-2.176314091652349	-2.0618704422400507	0.8609110736824099	-2.1527902819379183	2.6594939579070145	2.1244987398815462	-0.9276492503485976	-0.21914810940418902	0.28685725258841555	0.8633558093634937	-2.2588117895602244	1.7116487746749987	-2.4181647994270468
2.955752372307132	2.7897181161651625	0.9179597587357211	-1.9416331396371032	0.32367946093135985	0.11844749377719344	0.03614928464215646	-1.65157587251087	-0.5158832545585421	0.6050222269597257	1.1829199774698411	0.47725286501264214	-1.1857805104391272	1.1524433835917507	0.6944101496406689	-1.0736458797453903	0.18067805824106803	0.8428605687644918	1.7814633217523401	-1.5252299771385387	1.5432773833842586	-0.6263651936424047	0.8569215516602403	0.8008784667034101	0.11037499005930358	-0.9457769823157246	-0.5989271766177993	1.2406322247210637	1.0309578592070614	-1.1004915591531816	0.39487398838778687	0.3451014814639134	-1.8844558141130812	1.9193636283714508	-0.17796500710353527	-1.0628401525872562	-1.1299815113288834	-2.123933625006027	-2.0294234751521736	0.8575849096648813	-2.311225964144829	2.747940545016524	2.1038674056874944	-0.9652951101052427	-0.20198450891229003	0.2749929663339672	0.8402692215042018	-2.26739934897542	1.8005004641639317	-2.49034468448346
3.0354552957327767	2.7412045211298257	0.8505893269262955	-1.8680880500971433	0.3164819387825197	0.16376641522883767	0.04179979867341384	-1.6828529575012723	-0.4610170605574179	0.6927263790812039	1.217940899806096	0.3917925733894807	-1.1935836271685976	1.1245603982467551	0.7850710521879236	-0.9536355691712783	0.17479111515378093	0.8820623344691217	1.7211954684938433	-1.3467656032209372	1.5709132680558326	-0.27420472085039505	0.8441124326142433	0.8009416807722134	0.1234430923897045	-0.9195981562314219	-0.7772842839881003	1.1013862089743942	1.2769777139091694	-1.2165035133191475	0.44692094759103806	0.3165832507784463	-1.6130459371019092	1.8876680760018711	-0.27406082798250975	-1.0681756710321735	-1.03318312995197	-2.081342675699453	-1.9899413049620922	0.8730672441459089	-2.4568950245135364	2.8127127660913294	2.087494833139004	-0.9420861425260145	-0.203808127017079	0.172179240096856	0.8727382255673908	-2.2300323609166286	1.8381246438419176	-2.5620589235168643
3.005178927676751	2.6734968328982274	0.798259906253423	-1.8259831917230696	0.333944016270339	0.21681756110639933	0.061359524419329015	-1.7007852245438753	-0.4358520811154534	0.7835997329850745	1.2569364933994598	0.31373348046843896	-1.2009174375735308	1.1190266407521434	0.8396009193173335	-0.8037677833220629	0.1800016146034495	0.9931491676059769	1.635658760195882	-1.1429103848861872	1.5792846272884262	0.06392865845286962	0.8022804730282959	0.7774418506945715	0.10921894761380876	-0.9206755771367895	-0.9162094541777973	0.9566358055354751	1.4790948047671004	-1.365171888085721	0.5117469299724933	0.21700022748696995	-1.3249271189830842	1.8733439209751872	-0.37329165573419354	-1.0503597443996142	-0.9214378588447827	-2.059872916371904	-1.935513541262273	0.9222088614766089	-2.5994862528907285	2.887496554440718	2.0711887637753685	-0.8660486682118285	-0.22434550190869879	0.06621799070110239	0.882759509750428	-2.145936587807266	1.8758776191070166	-2.609217462071594
2.9930541828608788	2.539625282473053	0.7315445067582373	-1.742189571949727	0.30396660271878123	0.24062916881571458	0.10026331824352246	-1.6997815379200791	-0.46065725849643097	0.8760650713721786	1.3171199014893784	0.20427591178050974	-1.1847061490546005	1.1615826490292152	0.8919669028304968	-0.6815745460895266	0.20039805762596413	1.0794210597327338	1.4815313946954707	-0.8798014064587161	1.5624780955258706	0.35220411132864593	0.7297322510439701	0.7356810564913643	0.09195816635426221	-0.8041741185180828	-1.0179825983323632	0.8257452096557966	1.5884455823394885	-1.5244335506313607	0.5802899651820594	0.15162963378327268	-1.0585136926451142	1.8560529369711922	-0.46660015471095884	-1.0115752806031801	-0.8163453462918403	-2.049582726695186	-1.8659846727726515	1.0378861562530204	-2.7314556228323927	2.97293302565744	2.0380855246060876	-0.7371242037053938	-0.24583756595899237	-0.04817469239707915	0.88878201364593	-2.011088153477388	1.8839078920126233	-2.631592228626176
2.951758116013379	2.525190457280738	0.6796745953170753	-1.5415348343569084	0.2808300857715372	0.2599644552987832	0.14601436098984272	-1.7038532260584316	-0.4723669775834094	0.9495777544974725	1.4038048437486002	0.08585446779790785	-1.1585217124862148	1.1668180762273528	1.0026894108154845	-0.5748809876244614	0.21383054487769287	1.155043798152447	1.3383201324046399	-0.5884625453432153	1.5188534346802434	0.6123566666335456	0.6365528232046608	0.6886840302556136	0.09945886144352586	-0.7578165403291475	-1.0696268309020849	0.7828868572041607	1.5754887085449123	-1.6701472080571431	0.6592970690070656	0.1133376050318258	-0.815476501315821	1.878367638515939	-0.5880395487676869	-0.9600416768979871	-0.695483654347417	-2.0398206723950185	-1.7748921999088503	1.117967882262945	-2.8656896540143832	3.014609448427583	1.9872847648208078	-0.5867897134857176	-0.2652330124138446	-0.16755555941380457	0.9142075318044579	-1.8414779942647517	1.9298482204086613	-2.6723861462847784
2.91306730756601	2.4013698145099474	0.6744291521882942	-1.4677562344096737	0.2629747303013813	0.2611955392694661	0.18612574337307974	-1.7097850691878844	-0.4708798699938816	0.9819671115693941	1.507372079221367	-0.03272573506750276	-1.1371784418834328	1.1769913033836263	1.1324490329073793	-0.4810717146663027	0.25162858891005735	1.2681544781666174	1.2200957302128037	-0.3384275879636697	1.4802315000027788	0.9323061198674736	0.5264559841515761	0.6472129672010885	0.05071896011302649	-0.6846080787965091	-1.1047769139927246	0.7967703000158965	1.5287002696935033	-1.8162045611880313	0.7563205434828955	-0.03164379164279997	-0.5314245024857139	1.8987270262411173	-0.693931746884408	-0.9125001331869811	-0.5918698888843765	-2.0364934195227478	-1.6783609676647349	1.142341039128379	-2.991436598677052	3.0471714748288496	1.9464236733566396	-0.4025911836931721	-0.31866393643403335	-0.2740761948080828	0.9361437337736482	-1.650273084350284	1.9370549789682834	-2.7071290413892806
2.775689026969785	2.3475014609311984	0.6712698627798483	-1.4081607717659703	0.2570996388101522	0.23071501625415056	0.22626402397744455	-1.732674861570286	-0.4481775295807921	0.9951365683676976	1.6125421489412353	-0.1495174658964801	-1.1578819170260692	1.1919078182073257	1.2737038121747024	-0.4238935701232892	0.35017144027631064	1.4216542511895691	1.1228997170864543	-0.11068634234212929	1.419124831824671	1.0915266131505732	0.44166340248224073	0.6056418152042913	-0.004422953512835631	-0.5221836833768282	-1.1223201341229765	0.8943349511372135	1.4421130228882058	-1.9545647291092305	0.864297380237755	-0.09923359186285588	-0.24294874051564866	1.9073714601728657	-0.7850722128225325	-0.8648837506224828	-0.5015943946862481	-2.061941094506478	-1.5916821355032025	1.188090998354004	-3.0944351994378407	3.050750385348132	1.954201988169944	-0.24230102556795652	-0.3656774075672712	-0.33751694467295545	0.9412908028283757	-1.4090826561846115	1.8723434260406209	-2.7270781722831883
2.648788570347931	2.356573508376486	0.6565765107681907	-1.2357948004031156	0.2580868468066292	0.20715385571342795	0.24204808889455648	-1.7590370380653648	-0.4615355988217811	0.9836981537026706	1.680860443816653	-0.2719880540527418	-1.1951854995576356	1.2888637584484286	1.4290453472408884	-0.383151286838971	0.4680503351585525	1.611148608669207	1.0287977419050705	0.07794570789218716	1.3474055396030522	1.1318116657174175	0.39977023869803924	0.5672893128773977	-0.06530691919634282	-0.4774856208363536	-1.1049749467990546	1.0500850339695194	1.3274468359855853	-2.058161008966734	0.979092558428747	-0.18666345556997171	-0.011015632260967056	1.9024317534098596	-0.8826990071139674	-0.7955735554793767	-0.4194759452122733	-2.0995654587319668	-1.5256524552587312	1.2703307545485782	-3.175618297806353	3.0685237514605466	1.9376605998445118	-0.08510136211994254	-0.3985311972441957	-0.3677583631202978	0.9435358640825837	-1.137688942541272	1.753041475982719	-2.7288385993395634
2.5395972453033573	2.344602130798128	0.640890856444219	-1.1656010524672158	0.25429051036489253	0.1871453096360835	0.25683479608617465	-1.7827834248881806	-0.4665867519039638	0.9569839075108154	1.7215505260561854	-0.38726602686075917	-1.2345947110086597	1.3761369705988666	1.5723146895006468	-0.3596577221268408	0.6088521434163938	1.778851816654149	0.9364430811679046	0.2416583178026598	1.2593233362083633	1.111493373303169	0.37526858082393333	0.5863088458286031	-0.14624604407250122	-0.38226029732446115	-1.0471114776658197	1.149780916394129	1.2056066484135932	-2.1645121830806646	1.0685591615473795	-0.30048638637425096	0.1471762091603557	1.867447507093321	-0.9758924404028212	-0.720011857024312	-0.3832970325195507	-2.1592003929105923	-1.477624091982236	1.3485147893718497	-3.225780101475073	3.092327122462085	1.9070793660701397	0.0907823857916565	-0.43590300135363413	-0.3568317678868989	0.9494957962130046	-0.8784159027363188	1.7530394279171968	-2.7212694757206535
2.4691369552209586	2.248467659168677	0.6420119157104978	-1.164549792853338	0.2667416377784536	0.19334055801496144	0.2541275137246142	-1.8200576630121792	-0.4359760067479136	0.9235075216111254	1.696522168691401	-0.5067503174011656	-1.256931461706346	1.409245774703543	1.7033574566141056	-0.3602045189801221	0.7677210882741542	1.9625381671143902	0.8792191919864395	0.3636109450471473	1.1611565047195034	1.0574624973863167	0.3630388403800611	0.6338126381825939	-0.21048646592066173	-0.25570991916964764	-0.9402400987976233	1.2894294476529924	1.0385386256855775	-2.252703435287624	1.1087723239679976	-0.3874697115577472	0.2720910377964728	1.8011166599752186	-1.05845451495916	-0.6172839978742077	-0.4314379005673642	-2.2198810351347884	-1.4518195832860625	1.3831728570566029	-3.283782951231077	3.0955854751849925	1.8671920347011457	0.2845158428732935	-0.4539436213777387	-0.30213849822207417	1.0055790174211492	-0.6443999732932766	1.7170777227586604	-2.717549059026613
2.489195788516069	2.237936892717288	0.6634283260866936	-1.0790040717330753	0.328703787807739	0.231505736245556	0.2058402518651325	-1.8556104244984932	-0.40607094148547074	0.8734180536266732	1.6200086292554883	-0.6131171835588675	-1.2715366389270306	1.3579189025805671	1.8253979617123726	-0.36809875060649905	0.9390257025082116	2.113031831613258	0.825948502905016	0.418880162688386	1.0627448192451845	0.9599612154536938	0.3494099656216975	0.6920504428113451	-0.2965278162032827	-0.17956809405053253	-0.8078933386635413	1.4329006825780723	0.8469500743571773	-2.3005730533777853	1.1293694251777944	-0.5069148786362498	0.2855071146331253	1.715133216058059	-1.1070562178952645	-0.49232255615683423	-0.540550012358332	-2.288485820548755	-1.4773991036720697	1.3899655295649733	-3.3344715787319004	3.0575896032110306	1.8347008806140164	0.48190732390778324	-0.45999237469856746	-0.26903692565782333	1.0888812983616216	-0.46517353661049976	1.6876237692636864	-2.7114505215722056
2.429629785149571	2.189297318579988	0.6129491079939586	-1.0367497649069353	0.39428302513034935	0.29737064134639246	0.15320633185115703	-1.8838367469219512	-0.3596328044299402	0.821041723108331	1.5152856541652162	-0.7154509852585722	-1.2849576867064676	1.3490273473735601	1.9322457260523627	-0.3467949771020332	1.1346793057743625	2.274774160266762	0.8186087280526058	0.42047998547620846	0.9808210717376692	0.8502573121019006	0.350019153522454	0.7760000431419487	-0.39147944908524207	-0.23340373986723767	-0.6318261891254788	1.5638504859589513	0.6671102966086345	-2.3275065408422173	1.1326003463934267	-0.6134909737501585	0.2456734020253951	1.588496173817862	-1.12831093851712	-0.38121453727812327	-0.6990927271899603	-2.3634514684379013	-1.5341341804176747	1.3628205693515993	-3.389286235986733	3.0282038354628678	1.7767980922491176	0.5893021901761534	-0.43291826856506327	-0.16008719344030173	1.18779529167677	-0.34473178196764404	1.6735634794449403	-2.7178151424683326
2.382041818133178	2.1925668254993207	0.6698407623502705	-1.108230731125514	0.42413202138155237	0.3381613519787285	0.07787927927921104	-1.9009557163366968	-0.2954348710622452	0.7885867341071858	1.4169293066003905	-0.8103412374557504	-1.2763598522311934	1.303782148089388	2.017211691858941	-0.32126595518584866	1.3241136342711228	2.3941115349012168	0.8786314829049001	0.4081093169387221	0.9076024033734313	0.7379595046900669	0.34045988226768714	0.8935629343828688	-0.4674617317786419	-0.16300966782406537	-0.48802000460173367	1.6841037857761794	0.5106818719991569	-2.3540989969093347	1.0947676828865682	-0.7143660282603993	0.18420968071815141	1.4149431117123359	-1.1294371605976432	-0.300879288493367	-0.8786567389427249	-2.408680982085724	-1.6098240509925952	1.3128626150011264	-3.427421923212287	2.9967266235554306	1.7310566901424687	0.6646545942330115	-0.3771708941673751	-0.06341771137305882	1.266189165267577	-0.2923816002654017	1.6208461470380477	-2.7325922764638193
2.354044163827676	2.1416565233188285	0.7710563059744133	-1.112526235830104	0.4720022454492027	0.36127719810198045	0.02544544427853545	-1.901837980088866	-0.19792071496691532	0.7603752595299137	1.2997100366129097	-0.883825311558508	-1.2637227207521424	1.2094345473610546	2.0807716604418798	-0.24948644099146883	1.4982780590515223	2.5252023945714863	0.980123306806628	0.35972477357614585	0.8314045994042569	0.5969064722649859	0.32577385561657896	1.0079935685145833	-0.544958177235251	-0.21007789665957452	-0.3717738977283322	1.7889430811276548	0.41390488240477125	-2.364913422235097	0.9759090249000588	-0.8604533317014621	0.14588714574867664	1.2175033942549986	-1.1287196660571914	-0.22841482439300193	-1.0446401444830693	-2.4321301928045846	-1.7003012584983055	1.2687476688896027	-3.4486788106791453	2.9736875092513464	1.6686869340071144	0.7723947930917275	-0.32418541470136675	0.052193039773846796	1.325305236509962	-0.3028661959738243	1.5350917875726604	-2.7681239189134184
2.3734499078235705	1.9774149553809182	0.820361055308949	-1.1401348630653458	0.5151611598100889	0.34995622101387475	-0.01629729162115865	-1.8689445944354908	-0.09077517011057068	0.7366677760956216	1.1458983066661435	-0.9478209945711793	-1.247403438507191	1.089743869970511	2.1091349863919073	-0.16683963522386674	1.669560663211083	2.6335021601089728	1.0219560702652655	0.29891571650782006	0.7654500113904922	0.43903264328454183	0.3037489382024934	1.08821274860993	-0.5919036679835401	-0.1448979243041874	-0.23552534368519992	1.8729434847158857	0.3957479168107006	-2.3559879911335195	0.7780579647594197	-1.0190447513748688	0.12634283400664176	0.9826881917190962	-1.1197032253770243	-0.19238468202832554	-1.2278586497022819	-2.446759542735046	-1.8011921573930807	1.2223193780429624	-3.4366277155198013	2.9707516689455233	1.5820808594955738	0.8556937134997241	-0.25088077500857847	0.13480949391052488	1.340364174639389	-0.37954933832504933	1.4706476992017612	-2.7967682765635127
2.432007882054323	1.8138004374289607	0.7942691399213196	-1.1547832894862489	0.5562520205631791	0.32473238829998885	-0.047530373437828385	-1.7979741143638328	-0.003702514382610644	0.7039789733466166	0.9714263338857461	-0.9980220933443735	-1.2291044094729406	0.9707562490524116	2.0900472551243863	-0.08793755942116058	1.8026080428389677	2.7554549062012876	0.9976254413828777	0.2640520055413541	0.688939758609757	0.31056188205499646	0.28234409859677084	1.1228013799234913	-0.6234984157101897	-0.12118055783768149	-0.11725958932000244	1.9371826685586897	0.3738053212605519	-2.317832439251224	0.5615993395455529	-1.086099807930837	0.08208490031245883	0.7441394825036873	-1.132033913284294	-0.16319486043498593	-1.3931035978978548	-2.4355313846295727	-1.9056744663837772	1.1904377918552602	-3.416524390581857	2.9771080954931506	1.5122826976118482	0.8824785539481461	-0.1586497116945817	0.21024753002691635	1.3213184234999003	-0.5029082104028728	1.4281956957380326	-2.8142846445617007
2.522919805517591	1.624647601484743	0.8580085505884464	-1.0805034826336417	0.6379896322389662	0.30126641118452646	-0.07191479063652269	-1.6829452161492136	0.05435093549157447	0.6496480419360795	0.8058135411907935	-1.0649476817306471	-1.182677118986417	0.8463825124989144	2.027686913247998	0.024936933863333482	1.8613024833981935	2.824372938816052	0.9856656933468859	0.28026043667260525	0.6561931378555852	0.2002291342863038	0.2433345404868898	1.1310297445460595	-0.6226698249796632	-0.21081516343523377	-0.02227811198437702	1.9872297188677734	0.34156319648373273	-2.2648180428156452	0.31829745646574403	-1.2031367135409214	0.004398144570037487	0.5136712557774786	-1.1476388642027897	-0.13779989864750533	-1.5123076546673058	-2.4005983982829884	-2.007731437774828	1.162275334210364	-3.395894241811811	2.995577306578184	1.415009768030948	0.8872644293819617	-0.04685815396948724	0.2656654723258617	1.3021504921561013	-0.6756634398668501	1.4340898576382126	-2.8193782418746145
2.6134128999737545	1.4631374777719475	0.8330753198765981	-1.1338125262423777	0.743690447233031	0.2918992820433116	-0.07795934001236841	-1.5319069444477946	0.09095661792847969	0.5967556803742157	0.6653525039783937	-1.1202612241850425	-1.1352496324803767	0.7297993447165758	1.9239875362981962	0.1419561946374186	1.9263371428368856	2.8753655520058947	0.985001555730079	0.3421233575870838	0.6306181863434749	0.11515085429357716	0.19032649134282636	1.1318989379921054	-0.6207966990974428	-0.20585019071568583	0.06941285342532447	2.031114891733374	0.2732591221428936	-2.201570040152855	0.07344585242382491	-1.2551916735445263	-0.056146732791237275	0.3131925489518708	-1.1415168364830213	-0.14501938896413308	-1.5900670527367067	-2.3575046640979376	-2.090438711663998	1.14698714291742	-3.3951993793436066	2.99254959909901	1.3232985509558182	0.9162015752771884	0.04301600603655807	0.290722552379834	1.2790518230452634	-0.8863704997980667	1.4492562095089165	-2.8448676101443224
2.6905862854977274	1.261318180374678	0.8688925722062004	-1.1750243812247645	0.8608872859692684	0.2990985692957387	-0.05779157289938499	-1.3501895049774473	0.11625137117881926	0.5361404917405042	0.5369138413558304	-1.1639004401187258	-1.0707529188143305	0.6113715911027	1.8217889581605982	0.25662020489628795	2.0094168833725705	2.925665106019882	0.9514784188817285	0.3750434650760467	0.5950831608398357	0.05193796330169069	0.1509907148562512	1.0953533044651738	-0.6039654889766646	-0.27034186997293014	0.12535552274242495	2.0874527390450064	0.2236150547955092	-2.134290939801502	-0.18521796997072235	-1.2615108174729939	-0.10049587416230513	0.1294438372844054	-1.145912878884118	-0.16483853210620733	-1.6264912780275218	-2.294179119907974	-2.1242482129129825	1.1575854897271398	-3.405365716827756	2.9869085637310975	1.2688398602219995	1.0038857139276183	0.10230775062067406	0.3537594518702105	1.2474755345715218	-1.1283604593575678	1.4379293404714812	-2.869587237029056
2.701527897525165	1.0758159187319325	0.8570412248171388	-1.1268994119703948	0.9720137319033204	0.3140428171014348	-0.022463118941386723	-1.155012211014029	0.12699697669371085	0.4909239894011367	0.4252222258213597	-1.2141796727215473	-1.0205674673904446	0.5093306777485631	1.7416771780568971	0.3793962186884687	2.0757582916098003	2.9388360824565227	0.9331197576171363	0.4076130612292957	0.5497109610284887	-0.01359614251970544	0.10483907077840074	0.9905512265800216	-0.5799932562433922	-0.37399385995318846	0.1574889356846233	2.1397964674248504	0.17323938514719955	-2.0655171627791087	-0.41276990909906	-1.2120625514890113	-0.15430331523001864	-0.053320022595585034	-1.1433361183054054	-0.2040271371489192	-1.6129512136730497	-2.21152149714059	-2.1692532915245586	1.1753998815397253	-3.3843790536540888	2.984256143428167	1.223462690943175	1.0731277240107733	0.12343319554126878	0.4125502268347111	1.1810564607438683	-1.3382115394979384	1.4287564390107428	-2.917914642131339
2.637529878733193	0.9378468139431041	0.7967564901683766	-1.227706281743767	1.0375921666178036	0.3115432958537021	0.05450047803179546	-0.9565634232038421	0.06330672069225382	0.46267764786146454	0.3508321623287134	-1.2369431147028038	-0.9703532349130881	0.4316614513638757	1.6825006555831266	0.5097895150514684	2.1262179206025094	2.9572263934273884	0.9639230927966583	0.4415979051464646	0.4986057273124264	-0.06110777633429123	0.024151007546484738	0.8243279889179629	-0.5130483786782701	-0.44938723952242865	0.19873376700289888	2.1921115470137904	0.18329523227025918	-2.0232399267433383	-0.6229078784689449	-1.1087177530456644	-0.17486279767347523	-0.22764936968116573	-1.1458484598696497	-0.272446547874377	-1.5806748556454062	-2.0774970051415598	-2.2142879451982993	1.2232316171194997	-3.3131193179850933	2.9826748552740985	1.1883958173502918	1.122509392097914	0.11905641962593375	0.4735550445669719	1.069631953059293	-1.5058645124860983	1.4021030252443583	-2.973951339808438
2.5758011086294377	0.7705323647848396	0.7831158935331176	-1.317751095442948	1.0964420698657835	0.2964192571336256	0.14502313794636057	-0.7514685157631952	0.07668929657516751	0.44695880081237604	0.3178678752885999	-1.2332431947763496	-0.9402238372807517	0.3963527835569205	1.6515153607132962	0.6134418414944738	2.181708748254631	2.9821736716628355	1.0161185114508708	0.5033021381371673	0.45243917012161183	-0.12348052991864526	-0.022423643163755176	0.605432155209427	-0.43847493199712195	-0.46432820358439	0.20238627342637255	2.233938781732826	0.2486491597992726	-1.9507068114271164	-0.7563234594883554	-1.0164119439912922	-0.16847546172961844	-0.378850994042911	-1.1506132455949414	-0.32835151455561823	-1.559011531448403	-1.9249892537423012	-2.246417843855663	1.2712036971725877	-3.149369981609562	3.015715763749218	1.1525858985573874	1.2136206815717387	0.11415699184915536	0.5363168402668873	0.9623832638665067	-1.6643611236322813	1.3745789446901475	-3.00173805350799
2.476240484482717	0.5582288640539494	0.7057546747747236	-1.287263730648749	1.145954965233805	0.27702659057149936	0.27442174966675914	-0.5706592594362182	0.09289208567140476	0.4149099093733025	0.2821584272227669	-1.227702260643973	-0.9350737180548144	0.37500423941898253	1.637340024883359	0.6837537624029905	2.2311712232015246	3.0097591381191338	1.033206877749983	0.5567931708707116	0.4086514308493759	-0.20348404179976662	-0.04020355789261535	0.35332865419872916	-0.37103710931793876	-0.5469137935550253	0.23189934824463573	2.292893218613641	0.35957714126037943	-1.865028001467556	-0.8432051360837345	-0.9638062821567386	-0.1433655684989142	-0.49609161066421487	-1.1438270356225566	-0.3839002055945344	-1.5382398990762123	-1.7906510493296	-2.264878134413581	1.3183804918768993	-2.9080435424566415	3.066780229787581	1.0782281760073689	1.326150027749278	0.09065198997955562	0.5861102781077248	0.9053428884085484	-1.798435011924387	1.3738663885606195	-2.986096148326915
2.4260519915973466	0.37721215688786636	0.6228068913800787	-1.410515485816404	1.1700144815273492	0.2792522625791807	0.3988496173126421	-0.4238593176555582	0.08149928202204457	0.3759507961860833	0.2488141097474968	-1.1964799823247672	-0.9384065992845436	0.34222423139125296	1.614337056242349	0.7142157914284314	2.288272488708962	3.055848999361254	1.0618754848754826	0.621354821973386	0.3722452356638808	-0.2607661953385552	-0.0316508578589789	0.10045130762909733	-0.31220058891821434	-0.5852899931151898	0.302901696131266	2.3343909922372865	0.49727500171702604	-1.7996005950313063	-0.8794860108021434	-0.898565959321355	-0.10325348039357204	-0.5808309755829716	-1.1102713931208064	-0.42488486687158905	-1.4945754018659723	-1.6766101437085044	-2.2429755613462192	1.3697395518859516	-2.5993517992739235	3.1053038493531355	0.9806334733243596	1.378476392343241	0.06991211927607174	0.594240764182595	0.9123098954319626	-1.888627520372878	1.3978364354136898	-2.943273344425202
2.3896872222120393	0.2938123616789985	0.5819316038312909	-1.391145258616871	1.2048316220860258	0.2684945103455109	0.5199647566722858	-0.2974350637813611	0.06392969066936478	0.32592224283594184	0.21260838664281234	-1.1705821281636655	-0.9322961442953537	0.3488010903388147	1.6145116854464672	0.6927202839624256	2.3369172519098558	3.1279898997485183	1.1613801668602564	0.6965024849308205	0.33307757912114067	-0.28394857959780917	-0.023510731203210473	-0.13302248052134916	-0.27563097242551293	-0.6577550661624796	0.36203574256586046	2.353781448880438	0.6330650671516709	-1.7381643216667466	-0.876719431478939	-0.7893238928516477	-0.09059986411761653	-0.6404953452922151	-1.0648937507915495	-0.4385133156529629	-1.4248750151015064	-1.5767386877319691	-2.2007431181167294	1.4328548006095592	-2.247933053753031	3.1580531984431763	0.878891094892646	1.4028370634451375	0.013573438614972627	0.5930226961338712	0.9714389597184632	-1.9583952713976207	1.374607958951709	-2.863493451064679
2.341879192496998	0.2759632441394884	0.5882879302827064	-1.3519754926021297	1.2371125209626963	0.26114715998712373	0.651835881192649	-0.1988578796166907	0.042867902842400565	0.280688717214932	0.20729913791635962	-1.1415172494416566	-0.8895125952898324	0.3304351461091445	1.6330173193669277	0.6738333052077443	2.4029997180941858	3.148256889475406	1.2966191422826703	0.7601366012359596	0.2942474240178173	-0.31223232961772157	0.01417791346026881	-0.3440020690720334	-0.24902958827115157	-0.722137353129184	0.4287500940893857	2.357799441804647	0.7919402445664018	-1.688538924741976	-0.8887602119341809	-0.7105541926292347	-0.11817213565096588	-0.6709434328385957	-1.023705565748027	-0.4169505377862512	-1.3539785290025503	-1.4978785695761365	-2.1693579060505606	1.4814256837487845	-1.8493613044665893	3.2147371990216462	0.7887965958195046	1.4142916354125856	-0.01421749344614609	0.5945639738257464	1.058932751100846	-2.0083227989458785	1.3285632645501122	-2.7579105910924215
2.290403451137812	0.2377200242536181	0.520708109956926	-1.2983028821567513	1.2399484030121966	0.24164378362540395	0.7822320865878495	-0.12233005555326067	0.0415506708389423	0.269399615188889	0.23803465822793698	-1.077690743155744	-0.816575373901007	0.32080163197155104	1.670547413104142	0.6332401483379575	2.501243241532973	3.138850678932305	1.4082917741753713	0.799739722493599	0.24676253137247386	-0.2910913149232971	0.040617651425720214	-0.5229005177050219	-0.24571531899363425	-0.7583379502979266	0.4766035524869988	2.316261082393887	0.9847206197155991	-1.6552350773480302	-0.8999485884206411	-0.6302643029242189	-0.16752813325725668	-0.6866892110514123	-0.9943171670787461	-0.37074717225027015	-1.325101502691331	-1.402285432657965	-2.138992240521137	1.4907749647460145	-1.4467634402908476	3.283913180555186	0.6764046531464939	1.4392590924613422	-0.06543344615437012	0.6148786724618385	1.155506628786418	-2.0290483060258695	1.2848138542462304	-2.643789303534991
2.2387052808143997	0.1288621806938431	0.53518680924898	-1.2211830023631924	1.2485149070900268	0.20932642302049134	0.8981723857214394	-0.07377330753633755	0.0427411923642665	0.29127678819695374	0.2976341607316031	-1.0018184915648027	-0.7357830080951271	0.33083916922864254	1.7258061673463927	0.5923298019515486	2.556409255908212	3.0993577142900004	1.5163564521101012	0.8186683701061505	0.2116118037263218	-0.2486815218273885	-0.011175865413632257	-0.6698521563165221	-0.2577655046466331	-0.7961914090828582	0.5087393335345046	2.244345455028504	1.1970978595692439	-1.65085761964657	-0.9585757731130851	-0.5744318997503711	-0.2393358988521283	-0.709649335447856	-1.0098465922561415	-0.31325049791070103	-1.2863980004036732	-1.2690510734330853	-2.1110992854999657	1.4716506911825036	-1.0417358282687712	3.3632160519851753	0.5664823062430963	1.4067002673068154	-0.1379472888467169	0.6797606328803381	1.238006532265746	-2.0430740361483166	1.2545743801541056	-2.50990419319485
2.16799653284643	0.03563066077328947	0.4795273707098272	-1.1616112759135542	1.287024045033902	0.16665882125317683	0.9649068723389718	-0.03994231203582618	0.038702052199751216	0.32803477055783137	0.3735034368062679	-0.9443430200158407	-0.6728365536937828	0.3640592906081223	1.7714805622263916	0.5375909394747963	2.5843772690429057	3.0853425176226876	1.6586215818436556	0.8264966291844267	0.1725732863898122	-0.19652999146321667	-0.033795544930657846	-0.7797787880459985	-0.2763633199301704	-0.8542145704885336	0.527061897121416	2.1487726110947487	1.4397315617568762	-1.6543611843924133	-1.0046739405757161	-0.4588364634365069	-0.30747477547522317	-0.7188947532808573	-1.0240032260217746	-0.2521106239584426	-1.2599589827704158	-1.126303052538338	-2.1147023446717736	1.433748327089655	-0.6657652755380002	3.436600331906489	0.4543707256505479	1.342856867486168	-0.21293361464830748	0.6675314485602418	1.3210963655375294	-2.0328670555071957	1.2238280098452865	-2.359265329006449
2.10676231224824	-0.035217218252238114	0.46510582440627946	-1.1021930733757177	1.311928975221448	0.09949487616645977	1.0159309102235308	-0.006770616893593378	0.011975331304214826	0.37223192699644236	0.40394901625055235	-0.8874658950694186	-0.6043977581055409	0.4203382581708402	1.7834287429893148	0.4852475679743242	2.6121226828689665	3.073586180491499	1.7873351416342682	0.8466523253429779	0.1240754049178496	-0.12171362276095035	-0.05639333998280548	-0.8156922808848966	-0.3149803957533431	-0.9012133312271304	0.48712898134277216	2.024029090783254	1.6849978050165446	-1.6577741626733449	-1.019042461653253	-0.4220958307981827	-0.3904788497348835	-0.721777359866372	-1.0634609830559723	-0.21180744230755805	-1.2675277124542332	-1.0011713040096726	-2.112772869402379	1.4094383252372125	-0.3168489432195943	3.5122265617817154	0.33594543500040003	1.2499412821527087	-0.25251114368560723	0.6551659560329368	1.401818501454509	-2.0066848700487987	1.1717913584148343	-2.158076550253904
2.0888212866444267	-0.12509826316533884	0.49488509814375786	-1.029119035324771	1.3362667289990937	0.02774232491447768	1.0281136808505524	0.02146355926454007	0.06045002600060999	0.3909103638539644	0.4118207878465345	-0.8718332407973095	-0.525720493989328	0.47477146814123367	1.7850738007092684	0.3974831223937601	2.654103095339966	3.016946418461346	1.8182465309498579	0.8585552139811773	0.07262513033945901	-0.006394449072150377	-0.08376747261227506	-0.799770237305055	-0.38472805585339104	-0.8935745021796858	0.4220017931988873	1.900605324772711	1.85936313434119	-1.6748763543870837	-1.022032193902247	-0.36301588263842377	-0.5180243520104921	-0.7303011737897706	-1.0909212539818718	-0.19179557863343968	-1.3083657321103541	-0.904862226775049	-2.1014177385303903	1.4037988164845672	-0.03998689682385945	3.5729058070906143	0.2032214480433355	1.1648544253101152	-0.28585660983722877	0.6130263235219061	1.484050830286397	-1.9693610665560328	1.1244953386473293	-1.9152029494619995
2.055885236080001	-0.15283930118045036	0.5370408405989746	-0.9459526422403352	1.3539294585187176	-0.06667549347728721	1.0277833518191613	0.03607150576082049	-0.011475575625850254	0.40610005347368644	0.3908292478923724	-0.8626727853167913	-0.4253673759048814	0.5135133950552934	1.7629389163727875	0.28781603056466065	2.6708253005456526	2.967850448695142	1.788075707786342	0.8507657855530908	-0.008153050307514776	0.13458765628878896	-0.1359633959559407	-0.7636486648230127	-0.45918163746121127	-0.9063475825276601	0.3961302190346819	1.7832121292473437	1.9420394373611045	-1.7394458537144655	-1.0643057442313668	-0.2980313256955486	-0.6614758370980316	-0.7428435385176713	-1.0959548224916669	-0.1980036197482606	-1.3355400003877549	-0.8447663381523114	-2.0966903493842346	1.417676545820711	0.13591526620962785	3.6239077252662697	0.04946966559788744	1.107995012760195	-0.3730689670195136	0.5716041721433779	1.539803070791819	-1.9210344525625473	1.0773162292867047	-1.6540244709013123
2.0531758619944873	-0.10091314698063572	0.4889609849500819	-0.9963195024883678	1.3433136283560596	-0.14826460142235404	0.9851904905622504	0.05783875144543066	-0.1316168813010912	0.4185024370991874	0.34071776407067794	-0.873032198751074	-0.2768287424160102	0.5506940678962112	1.7271880158311537	0.1935160606901158	2.702204988798377	2.9576969891640807	1.7502857502966804	0.8619360692577078	-0.11276644290389085	0.28806274073772886	-0.16162847270121058	-0.6812254208620563	-0.5194636089073053	-0.9506900535835567	0.3834650294257905	1.6381611522438628	1.9585843197625556	-1.828588263802996	-1.1032673260402759	-0.17146356450940034	-0.7991556698625273	-0.7844489768364252	-1.0819225840643163	-0.20345450363926387	-1.3141423742428409	-0.8196018282320725	-2.1258460448164156	1.439329358978419	0.21376300202283635	3.6537352372948027	-0.06315347795508863	1.054806060300597	-0.41292527453753014	0.5792332032077872	1.5581813897704468	-1.888732397176081	1.030083784886445	-1.451159841614938
1.985817746083363	-0.04103789252572436	0.40794901849941934	-0.9099018718394465	1.3290191776103233	-0.21691799834945563	0.9296683150673735	0.07969280156592716	-0.25764702163703546	0.4520674261033297	0.2884445777148869	-0.9002746342063765	-0.11293157700868779	0.5789885756297443	1.6869271262788168	0.1525418029831936	2.710398006208987	2.8576426313525207	1.7076359921507014	0.8831531365214487	-0.21493933139423174	0.4350224144124204	-0.17421655896905727	-0.5930470627204624	-0.5632591696076161	-1.0434765411873752	0.3556599209591603	1.4924440908518768	1.9178861330153585	-1.9481570688706356	-1.0975408830707576	-0.0984841110434083	-0.9607100343050071	-0.8517716590056438	-1.0797176766932561	-0.23095288326926572	-1.3002830141257722	-0.8100436341872538	-2.1738186672647926	1.4556514212247718	0.19643276873904522	3.6753259776530713	-0.14761968460315963	1.0017598810049664	-0.44204791706913804	0.6143360488904733	1.539966509609899	-1.8618530894375713	0.9707400196857938	-1.3024985475773163
1.9072435313378846	0.030753976107369452	0.3318894962192009	-0.9574809683440142	1.3089004672214155	-0.2417095678011075	0.8478066464065819	0.10018484875192324	-0.4273447674619977	0.506421533788874	0.26632859476729054	-0.9241695446305892	0.047425632826688977	0.5734306798629121	1.6088299091675513	0.15284952415603587	2.7216983282543947	2.716429685200302	1.6453651841748502	0.8897103389835099	-0.30530297834262565	0.5271701912041347	-0.15251982924809654	-0.514319207864968	-0.6000050720382394	-1.1353208178215786	0.28363251796930844	1.3365789115021163	1.8511500371607787	-2.085661993990759	-1.0480853697876906	-0.10976682516262352	-1.117449625625369	-0.9171396621974433	-1.0574302526291217	-0.2721559420869367	-1.3065676892578562	-0.8084638756489145	-2.24763136692105	1.440372586230049	0.12191308352967742	3.6768955380828814	-0.19048840490552685	1.0022298426696916	-0.46754112268056663	0.6629102744896065	1.464855089269228	-1.8262875147043818	0.9091871171434468	-1.1923682740711743
1.8302689121223685	-0.024319275748843162	0.2500126029832036	-0.9897738364432526	1.3031805466347817	-0.22211280817347062	0.7457798060751961	0.08330758628890308	-0.628832807676382	0.5882817779123138	0.22504566504891388	-0.9610380678960171	0.1940456676052938	0.5556053860605517	1.540446125178103	0.17766842028873836	2.7130101409531515	2.53253142405378	1.5924212929683634	0.9014812034110633	-0.3881156214479329	0.5806425481547389	-0.14861227416578354	-0.4423131156588955	-0.618399444453179	-1.2201437596031135	0.23059616509332584	1.1722926588062113	1.7502081632280624	-2.229553264887145	-0.987045721032658	-0.08284065374033163	-1.2559013272068833	-0.9867443902790235	-1.010061174214679	-0.3370864058748089	-1.3264826744621048	-0.8099544849356917	-2.3403817750953237	1.401773177919743	0.010064069468805354	3.6513486454083783	-0.20779094775977938	1.0666770539962829	-0.558585181435292	0.6834547569246385	1.3781269756970678	-1.7868939366542893	0.8605869489867786	-1.1287315680899659
1.7437180161172676	0.019674489181473732	0.1555467741480382	-1.0314754930151218	1.29754088686087	-0.19177922316452584	0.6775515243878504	0.04139344438955855	-0.8521044677162427	0.6446415563349802	0.17964700571779105	-1.0079500721541903	0.3311365515727099	0.5480850253269692	1.4646469271587108	0.2155086562045594	2.67828464880638	2.4540645761272204	1.5438022026713216	0.9275986987287647	-0.460469265114506	0.5726911176425639	-0.09508222614825879	-0.39244248321212627	-0.6663012501274156	-1.3041815255766356	0.20693879307257576	1.0352465359650325	1.6570616737114086	-2.3769720792994966	-0.9417089157402556	-0.05137172898741662	-1.3649452568208669	-1.0606960941702972	-0.9510471371952498	-0.40386609083904884	-1.3472900386413007	-0.8471318353784675	-2.4056964156467324	1.3824149969007098	-0.11512812061548913	3.5986422979739485	-0.1639932035431276	1.1524063900767287	-0.6421160676708558	0.6837588137722512	1.2875508695335505	-1.768370842441557	0.8068437896281544	-1.1098681526680738
1.6632484226447175	0.08634795883062973	0.10179934425567141	-1.0932716740592607	1.27440704527405	-0.16927340603862742	0.625798403141149	-0.025041710584272403	-1.0166211752568208	0.6844473214091858	0.1373107210520861	-1.0769320523463162	0.49101286804077715	0.494750223918692	1.4072521287385515	0.25072379380744114	2.6507527486028852	2.327525660673685	1.4949511913017441	0.9605710981599831	-0.5255009237718821	0.5455081619909047	0.012956819938657526	-0.3636010643206017	-0.6872996444381101	-1.3685579569949415	0.16190693214870877	0.8757934775384939	1.3923706345984272	-2.5140160791716877	-0.8791824424076011	-0.01835196056410086	-1.4161256114966316	-1.1277413503203109	-0.8535560671032622	-0.47444507714069745	-1.407988758641028	-0.950469929715853	-2.459516913020569	1.3743124426414142	-0.2474469655043973	3.5329846337176933	-0.06714052293421892	1.2876786089419614	-0.6723279342498422	0.6924812953455824	1.189817784364767	-1.7423675644709768	0.749106902501636	-1.1300833670037007
1.6106013798249816	0.19869221583334368	0.04332591052092563	-1.2035439408888455	1.2266866413901467	-0.15262553243471522	0.6196802375811648	-0.09559408262307782	-1.1717510870318675	0.7278956585553096	0.10030246308727667	-1.140313082565917	0.6464388480449917	0.4378645186202544	1.3677429040213318	0.28221787230487616	2.6120522688019503	2.1399858441537765	1.4387867597470902	1.0326200752322667	-0.567622994175467	0.5068311906202662	0.08330295926663063	-0.35284677086543353	-0.6875995412329011	-1.4008353367365298	0.15689066348002964	0.6951628508922467	1.2359006184730421	-2.6192162723196835	-0.7901562001398217	-0.08083745697060399	-1.4375435146446276	-1.1808689620331843	-0.7153301885488859	-0.5412550522063635	-1.4776967040569757	-1.08914497058664	-2.5331456737685736	1.381872331603898	-0.3811120723635652	3.4713925805374117	0.058757935223338165	1.3949250506086244	-0.7157680940144082	0.6924201058949012	1.0919310165583973	-1.7421979108187369	0.7015881556086139	-1.2025293355018334
1.604775633974733	0.2872964948835443	0.018995371389723858	-1.302082287360246	1.1995049794817283	-0.16010916160596406	0.6322374597601993	-0.1747192194145604	-1.2659356537917756	0.7749886187711398	0.10946790299399475	-1.159861487314147	0.7926594511344563	0.38871969943558926	1.3634328527950539	0.298290385871023	2.5528453955485646	1.9106910661505274	1.334356390437665	1.0979953578919193	-0.5690543760680121	0.4571302853137952	0.13099257288174815	-0.3840007711073467	-0.6813487649480264	-1.4251544938816516	0.20062024409273413	0.5433264077632838	1.1040719104332704	-2.7305257232336246	-0.7181401270981136	-0.08757528516780655	-1.4632813797270896	-1.2119931564684738	-0.5265844731476476	-0.5766126933198048	-1.5335810211628593	-1.2363044006546424	-2.604690803142947	1.36565084956342	-0.5288026397953682	3.398854651383356	0.21416590275317127	1.5404228024548214	-0.7459249446079793	0.6942570331033606	1.0000962491371523	-1.760400205398143	0.6840309005811374	-1.3198068003121588
1.527267658498191	0.3256980552382272	0.004945832572316067	-1.4602605831786923	1.1643453927887726	-0.17717529773281995	0.6882046356502219	-0.2634856422290338	-1.3099064175807862	0.8502540846062656	0.15463071990800584	-1.1392110558558641	0.9085319516774542	0.3228592439142388	1.3689324072957596	0.3061514782941709	2.460400811241823	1.7273358439631952	1.2524408134313418	1.1711134721994303	-0.5581437415623339	0.3710938566777967	0.15014726709387755	-0.4393209830688706	-0.6584475125982509	-1.4493751713491583	0.24903491384688028	0.3155164747773883	1.006474907470802	-2.823997633483368	-0.6851132068831723	-0.14313370112407525	-1.4179133837294633	-1.2176178579104784	-0.3383994275281571	-0.586956124367531	-1.5651159441951477	-1.3941799087670137	-2.6605599652476277	1.3085259707757408	-0.6592755575587759	3.311698113942184	0.3884605190005172	1.6600786116229629	-0.7775147535779716	0.7326367479863514	0.9393380394771296	-1.7873072746433825	0.667326579507509	-1.4749085015118975
1.569110332693948	0.3716039345997198	0.009068093130375942	-1.6121955135368147	1.1440688361348452	-0.1710698539030853	0.7363453729893505	-0.35161632588925473	-1.3238752034779242	0.9120568009593691	0.24940405111124883	-1.0958932077605625	1.0138766185456	0.24947233450321143	1.4158975397714149	0.30661069296748933	2.3510000653131775	1.5727642534987347	1.1724965655415727	1.2369340129812596	-0.509947039946308	0.26613415065651963	0.19428875917293656	-0.4898263901232066	-0.6105382153569313	-1.4686851730004506	0.27233490325516657	0.13653004998907498	0.9050726852639956	-2.8907598581231673	-0.678624540149117	-0.2259223496110355	-1.358510090909773	-1.1898670030420433	-0.17571653692927738	-0.5872805658566895	-1.6029692127161206	-1.5238346065479198	-2.692615309819315	1.238423906355679	-0.7800537814153088	3.206430061005836	0.5781618769270667	1.7221313980121884	-0.7936242662820854	0.7565216545669867	0.8741635625068195	-1.8344617361304834	0.6783402651922058	-1.639638859684355
1.6225737371377036	0.346268173930273	0.11167400890695964	-1.5735934456276754	1.1630852980290416	-0.147655370345629	0.8157368883432593	-0.42426543840916897	-1.2816057019107163	1.0006065794689398	0.37583905915127735	-1.0148505349220875	1.0477257077187305	0.1715357123068376	1.4767520211195377	0.2811858228328819	2.2253586555403793	1.391398653044231	1.0752847396148226	1.2984547064320648	-0.4243183396626736	0.15307736033063357	0.17685461328099014	-0.5667368405006048	-0.5491123752618521	-1.4450926361793541	0.2968258187427987	0.0004349237619363733	0.8121068205082015	-2.917813239438217	-0.7175309799223097	-0.2907262020753465	-1.396599536201679	-1.1286995387375192	-0.06838304111092586	-0.5814221285556858	-1.6803384240340271	-1.605571710479391	-2.696745489675004	1.1582100226333842	-0.8765165875486958	3.090870930033431	0.7296950108131396	1.7481637049088665	-0.8275071785097159	0.7360639815558884	0.832753363223069	-1.8438050254511105	0.6863377477154452	-1.7650993406255577
1.6811340776340327	0.313616486041669	0.23713230851494016	-1.596076159648223	1.1739766903153772	-0.10795866155000751	0.9119603194917149	-0.5018485564003012	-1.2058197472119645	1.0945074112080344	0.5188009201743223	-0.8848390130698502	1.0229037332638478	0.11823676677865494	1.5320740468125558	0.21113191429236378	2.0919058271717703	1.2752242521794244	0.9605944983124234	1.360034940213161	-0.3110268113152427	0.04999019213043397	0.080544479708917	-0.6539669876101485	-0.4810383780704398	-1.365773909892633	0.2726284003067002	-0.10993812429246448	0.7539179920455122	-2.846660235558	-0.7976319667528193	-0.31081608341090333	-1.428440047157051	-1.0440077869799533	0.01301793624326349	-0.580207169522019	-1.7666758608101163	-1.6585584765379935	-2.6778526300991534	1.0730466571522357	-0.9510376352334913	2.9693560697588675	0.8624246249627691	1.6975577569407079	-0.8967885084354815	0.6616174384043771	0.807296570579408	-1.8058766380339981	0.7007273280688999	-1.8538989875113647
1.7322832743436112	0.24786375030959323	0.39332138943998035	-1.6339939384607853	1.1598481119159325	-0.044118260650273876	1.0403134398277598	-0.5839982077507335	-1.0919013462843927	1.1655949945485107	0.650457322846088	-0.725548140795148	0.9693297247660689	0.06976313217301702	1.5931664288155643	0.1158638062663381	1.971306973165968	1.195756318776628	0.8913028069588986	1.4073798576346541	-0.199076543940284	-0.04288395379137484	0.023490179792652863	-0.7360188489168851	-0.4128080412384641	-1.276982503264499	0.24607619715557325	-0.18414374501073028	0.735325452865444	-2.7364671296087044	-0.8851495573871728	-0.28229303626052893	-1.3617065574436142	-0.9731678676900593	0.07378594753247832	-0.5785194828450126	-1.8579048903451814	-1.6827189799819937	-2.642779398267708	1.0091244277070757	-1.022547475975193	2.8364457707473223	0.9785928230970656	1.5961816718658277	-0.9109777783209259	0.5577112342223776	0.834942577182396	-1.7778961238618591	0.7363749751800479	-1.9355179450882711
1.781553656185157	0.2824604313641974	0.58864521675987	-1.6829968184702377	1.0990264680354227	0.002948705531374407	1.1533307989321522	-0.6465062887096261	-0.9212398767657378	1.2258861255316797	0.8096636965935595	-0.5353497902684352	0.8989617591047449	0.0375704106519361	1.661932372367648	-0.020737172987268314	1.8630521593924805	1.1800563893719562	0.8512252643446795	1.4281516667762182	-0.07995720712426772	-0.12422368089873784	0.010969703551063933	-0.801126705864793	-0.3658940455064149	-1.1890534592187243	0.2062741191951622	-0.22278738284062033	0.7204252064444546	-2.6348157944390076	-0.8873095743174977	-0.2575691934170261	-1.2709285870196712	-0.8867884938858422	0.1049936280241431	-0.6053096955348123	-1.934073879427789	-1.697670492492151	-2.56540604207587	0.9763259242937256	-1.1135140562326282	2.712716325208779	1.0403661223987088	1.4814756298259726	-0.8879718500333063	0.5052903313187916	0.8899635600470936	-1.739745644390906	0.7648791404225975	-1.9873614528132744
1.836936102011752	0.24081237998061122	0.7975019121496233	-1.7143238175405364	1.0222248963420206	0.06819728107715672	1.2093652203749938	-0.6819241519690289	-0.7250689423953338	1.2596558041150883	0.9791154673255381	-0.30734440462128904	0.8038132753133059	-0.01103985126151349	1.74346396382657	-0.18435843830237225	1.7670796031860552	1.0805895632074178	0.8390467725698187	1.4136678342553994	0.030935413933190846	-0.22377709811128293	-0.010972477203309494	-0.867512013786435	-0.3067033701690778	-1.109673515835107	0.1490390860078743	-0.254495697494611	0.6968215544810386	-2.5419620035968955	-0.827852674306385	-0.2839155466075599	-1.2335672766545285	-0.7997524816852918	0.1284325975055225	-0.657756539126175	-2.0043164276485435	-1.6976780976415735	-2.5048722016835585	0.9633089743939044	-1.1727585752618805	2.596011786500547	1.046228633925211	1.3574402538531383	-0.8700133147840793	0.4779295430679517	0.9471949560483587	-1.6284075047272406	0.7757223673206195	-1.9786400928619188
1.876826607106593	0.18311661572646362	0.890426014461631	-1.7467947041095784	0.9333092926484892	0.17443075944439962	1.2334084548741227	-0.6954015740265055	-0.5255325220287794	1.2952959926813736	1.1664825434127435	-0.04974464200961386	0.7087041750303965	-0.02411459247956578	1.821675069549217	-0.37289494014813784	1.6850885549833077	1.0540080343227298	0.8397319939204925	1.3892019359257735	0.14043690510801113	-0.3231357825361175	0.0041240298323584335	-0.9157074734099157	-0.272070557878802	-1.0535959934655579	0.10366142250649693	-0.2367539708895358	0.867146958961003	-2.4580736084732338	-0.7732729724751388	-0.33415214603447585	-1.1673698387547498	-0.7110971987761554	0.1222999073281869	-0.7175452724937356	-2.081356723101967	-1.6752792425595964	-2.4444007420926206	0.9498312268067041	-1.199191983745545	2.4897312400366247	0.9915730681860717	1.1836279065954298	-0.9042154353069188	0.4343902391832283	1.0364506498023807	-1.468553972824325	0.777194414414555	-1.9122917115201876
1.9014854606831342	0.12129308281890938	1.036322895849984	-1.708130414529456	0.8384624148948232	0.316842265147501	1.2326463386088409	-0.714260457754471	-0.34013050233155234	1.3386930548827913	1.3455014685761324	0.20918747225336412	0.6174774595620172	-0.06000846105896818	1.8799860385764888	-0.5688865791774937	1.6146381452224314	1.0891660992062533	0.8533230958644346	1.3485074145267977	0.2387897405414235	-0.41241934082735476	0.04334291898507591	-0.9565121548224722	-0.24482038060390604	-1.0145661017750613	0.03449682202273961	-0.1431454790520606	0.912872678924354	-2.3787518369042298	-0.7096393217368078	-0.2940661013251093	-1.06285917237593	-0.6444008941941579	0.0814502553124192	-0.7952472935341536	-2.1716196195476263	-1.6539636987620003	-2.3467920285743498	0.9296239617241243	-1.2216780284196387	2.3758745837022834	0.8740902325357348	1.0238007856364872	-0.9143742294776602	0.4126955691917117	1.135072778316038	-1.2748246165645285	0.7658415178777775	-1.7783377045746014
1.9031205501967499	0.061616916734538105	1.1603756077115777	-1.693839311878304	0.6992580613102936	0.4931605888980001	1.2215449236610099	-0.7259302807732315	-0.22503090911166157	1.3627040859897437	1.53946229626062	0.42833950234165885	0.5284479293063454	-0.14938436747662887	1.9099716445241934	-0.7505064558921426	1.5590541892881262	1.180356715014827	0.8908521421474938	1.2845688659241703	0.3020867079769503	-0.4844717388349801	0.1081903843482499	-0.9931552433721423	-0.22405258609248496	-0.981932065903732	-0.0674092320422027	-0.03647361604246123	0.9564020939805337	-2.242643009066861	-0.5965647760988367	-0.2352044608880089	-0.9231194453947913	-0.6102209928806686	0.0052065731813643375	-0.8794993345563435	-2.279193202186972	-1.6472373666062476	-2.240027083163621	0.9414175756315633	-1.22752640650705	2.2640331413195427	0.7249724431673217	0.8431525782656675	-0.9447284903718384	0.3372268388549379	1.2289100701680087	-1.1088947077607536	0.7386088599801341	-1.6428114295778553
1.9630353411092785	0.04630251166073026	1.3042984128817998	-1.6360816875058941	0.5344015493717792	0.6822828047483751	1.1931649408783287	-0.7455606905944426	-0.15439998223870602	1.3667445516325807	1.7128254743596192	0.616838385455253	0.45815043939712685	-0.18264620354014044	1.9031433895573713	-0.9180999281314512	1.5179301027289094	1.2530483550187899	0.9457304659362678	1.1908661062090107	0.364755145158316	-0.5841872750512777	0.20466373968634036	-1.0198737231196877	-0.20844624718977656	-1.0034032972367404	-0.17034168214999718	0.16537764750581893	1.0050457536611899	-2.052544648142219	-0.46812134095204233	-0.25937702160358633	-0.8482787762347304	-0.6007576125764384	-0.09053563173508856	-0.9654342013519124	-2.3843759604576067	-1.6439375767735573	-2.128878920553815	0.9557069820894263	-1.2167648035084722	2.172891132251491	0.5607973096216777	0.6944918059494147	-0.9351559400692115	0.28729308813146137	1.291150626597867	-0.9513126840307364	0.7015474076383329	-1.5226597884479574
1.9073452807576898	0.06352923552606417	1.3984526958222379	-1.619349014248138	0.36300458380457273	0.8636163881798206	1.1895572759569188	-0.7888792042600892	-0.0627005839091703	1.3610899507303968	1.8646945781407909	0.7617188883230649	0.38436232694243677	-0.182040637565208	1.8702068031458734	-1.0567659531634241	1.5271611597726353	1.2724183607505881	0.9898718982533292	1.1107755603534082	0.3845224413865321	-0.6863763926295184	0.26544907606898904	-1.0268325385271222	-0.23255577225430377	-1.0473837889370787	-0.2879333849407647	0.3478494364474609	1.0421369186687897	-1.8301468838610329	-0.3259818131334612	-0.30098112320416653	-0.82508175095436	-0.6215230876630617	-0.16346950710834834	-1.0443529732885106	-2.4766762570526892	-1.6581063926556658	-2.0171883575555896	0.9591875250275995	-1.2142737442678844	2.0823316001549013	0.3926593536030798	0.6178047702535554	-0.8477406247558579	0.2350475701127343	1.3603349393406179	-0.7097225210142684	0.6332649031349579	-1.4317661599056195
1.832270772800399	0.08248533169321035	1.4367682503293047	-1.6834730142941403	0.21217124106479518	1.0378443601506493	1.2010668832078264	-0.8516625792870782	0.01736846343507506	1.3014653940284067	2.0460853403141863	0.859406558095781	0.31539558505827325	-0.18339495868329392	1.8461484667060624	-1.1496170297310708	1.5374938562519436	1.261368487643512	1.0118648681432258	0.996704312516657	0.3618945533887917	-0.7607367699698632	0.34015782527889443	-1.0303962316559105	-0.300224428844232	-1.0833262096536949	-0.40666160067117757	0.5429584457965386	1.055737358198232	-1.6199889495740698	-0.17712666315215558	-0.3375003725458555	-0.7249303281426723	-0.673510734490003	-0.20932660461287173	-1.1076825413570817	-2.573358281006791	-1.7064886632473466	-1.8926975958216097	0.9494186140551623	-1.2406458186493714	1.9831717369360604	0.2403143692988079	0.5859514824842993	-0.7591024751448316	0.1761074038405093	1.4092943252033971	-0.4483657333602684	0.550269607937938	-1.3618527355938514
1.76391882534699	0.10934586115131362	1.4740221526153898	-1.7592354226419569	0.07693096902059093	1.2257238404989943	1.2399041393271255	-0.8816375977391869	0.06886638659437534	1.2025416687059063	2.2501505066275436	0.894000594257005	0.26451001922170414	-0.22086464866594735	1.851043146137431	-1.1855692778972071	1.616568853511596	1.1807648498628311	1.0164716639931408	0.862815712920009	0.3060608016068159	-0.8263813510264336	0.4507437588136744	-0.994574926000684	-0.38630557807698157	-1.1326325887839759	-0.46387609054492396	0.7240078222698244	1.0378984304606034	-1.4888730345380015	-0.026207595597666045	-0.3693270503849454	-0.543487856259613	-0.7330077174859047	-0.21595287772175037	-1.1276975217282317	-2.662916848564369	-1.7887749012179408	-1.7990749436751803	0.9411244895897941	-1.2926714887033923	1.8957571895612209	0.09061314237402676	0.6583422357211136	-0.6250627071934295	0.174451308870445	1.4593857015411889	-0.24845700500964335	0.46873953294978	-1.2689801114537258
1.686189367412453	0.12403515378223562	1.4801714924142435	-1.7818304879810796	-0.043484595841829246	1.3623287072213843	1.2688952308178805	-0.9080404069773497	0.09436888933194079	1.0901254544334549	2.4710286664868586	0.8817483038719167	0.22945869663029983	-0.2509135400856029	1.8792267811672794	-1.1962154836431724	1.7099106493174212	1.0517882484932284	0.966140574506108	0.7483370021272654	0.23078309084748047	-0.8628574935933955	0.45487344073882163	-0.9379219507552232	-0.47890691907582805	-1.1859979275997459	-0.470068863531627	0.8809611781940674	0.9930625827242006	-1.3734978499342076	0.13189880838727178	-0.43039315199222417	-0.4450509851245301	-0.7764817078638345	-0.19647661059517837	-1.1331327935405262	-2.720605392873964	-1.8955630293399377	-1.730346172547722	0.9085786062284079	-1.3627907416075815	1.8377909577972509	-0.06353177620651014	0.7152034329355837	-0.49117298494006467	0.23583059609137064	1.4922975381810795	-0.033998224212794595	0.3612389204419094	-1.1489163728893956
1.592189467371372	0.20224202315033693	1.4257000640286872	-1.8160625284933185	-0.139866060334734	1.4936771086622624	1.3336302829982627	-0.9053399623123752	0.09323044442070691	0.9776589907151914	2.6396280513075125	0.8546234088733582	0.1827685108602594	-0.23093126902578237	1.9123658362212332	-1.1813513674519176	1.818290391274325	0.897692387537133	0.8733695100250713	0.6848209309987034	0.14536072022533836	-0.8728268624081388	0.4218554723738236	-0.8757904228801394	-0.5660838738724956	-1.2421020660983804	-0.4758238330496275	1.023212690846433	0.9321885813811672	-1.2601395463285914	0.21914970686346824	-0.47577092483269806	-0.3827128200737226	-0.8385021884028477	-0.16690050824581043	-1.1081192125329278	-2.784065998315147	-1.9642404861817178	-1.6854323838608454	0.8552755413565093	-1.411361173976572	1.7956102428840306	-0.19980242916822044	0.7215196582206723	-0.3364213397130515	0.25695695040436484	1.5234432326138834	0.16159098334427013	0.25950361237846	-1.0984959364285882
1.4878513530249546	0.17468771022194587	1.3471110807178677	-1.877393569704325	-0.22494787254059223	1.6288258714960968	1.4312708256913875	-0.8888229382582831	0.06271577644038447	0.8795191567473575	2.7778093530036023	0.8085810681101708	0.14491681353077177	-0.21823313172480296	1.9513435807520065	-1.1511163419685964	1.9048978765675415	0.7124250387560054	0.743310544467078	0.6394804517400113	0.04481341639907925	-0.8336083122405897	0.3781852779909367	-0.7757752303551201	-0.6492159588267878	-1.2967982113684093	-0.45469331819580383	1.1627286498253904	0.8058501458771176	-1.1178202170291995	0.28917980502508117	-0.5070651801956073	-0.2582679208657064	-0.9129471646440578	-0.14329230112804273	-1.0616543875689035	-2.84511012578259	-1.9974688627869468	-1.6513555363202574	0.7610936400202392	-1.4500050645367146	1.7960226678537565	-0.3301604374333066	0.7636121613991064	-0.17374554330944164	0.25720332997627054	1.5459964218200282	0.27409454026432606	0.1823915987335346	-0.9576874774796098
1.3714173623027035	0.17849520223029933	1.393484561369974	-1.8626415877922327	-0.27442251025454967	1.721441819493423	1.548615495107007	-0.851341196197071	-0.007762819374243168	0.7593310965559196	2.8779473726673683	0.7513599278385189	0.08184930666110483	-0.2224556888983052	1.9562559761895906	-1.1027989102432794	2.0050602969036073	0.5050102672788274	0.577799280411914	0.6308005070675706	-0.07556895101374617	-0.7953048478559406	0.31556745302934003	-0.7527969163451056	-0.7273324016929561	-1.361190612464166	-0.4005768695289923	1.2843476296265681	0.6200529486834264	-0.9388959629821741	0.3944591623202435	-0.5092836555377748	-0.16646491353752496	-0.9935209069937455	-0.06283640847107459	-1.0162410237153667	-2.9016946488757465	-2.0195047832381587	-1.6292995060932127	0.6732260704457961	-1.491986088870217	1.8119430535334686	-0.4570595894759043	0.8243749327630706	0.007414676439274659	0.2333847642021034	1.5503249290955028	0.3318566734730198	0.13061159551380774	-0.8820884201971028
1.246301306552366	0.26421945414658465	1.315415005975787	-1.8288998564358903	-0.2809875771991429	1.7898163717382964	1.6878680577831182	-0.7855180124962379	-0.06747659423883376	0.6057509464738886	2.952721713994152	0.6609941905639524	0.016544194662081135	-0.1828660867954189	1.9464944567651898	-1.0354437163885881	2.0873516270308574	0.2701892692791231	0.37855931310319735	0.5858734447978997	-0.23170354548681016	-0.7873192203664114	0.2494940326919159	-0.617007828716462	-0.8021961700097175	-1.4336849632534492	-0.3502372024920546	1.3760017964445797	0.41119224534228777	-0.758591597499144	0.48892031276350156	-0.6626053705109359	-0.13544046323592118	-1.0607779888075455	-0.012396453423497827	-0.9784743378266384	-2.935612379525174	-2.0070338169645856	-1.6179624507039752	0.5911144955368483	-1.4895449189382122	1.8536566140970936	-0.5637275288517635	0.7995261559068615	0.19573390908003305	0.2099669147086169	1.5405012759519003	0.38371121974177314	0.09868801421015751	-0.7572708158570544
1.131789669984762	0.25586685860762237	1.3004089000313992	-1.7437879583010178	-0.21332771207474338	1.8341137927707645	1.829201693356995	-0.7010081071986136	-0.1203407626854417	0.4508159072529446	3.0039654649652983	0.5516453298128963	-0.06383008410851251	-0.0740265306424445	1.9030725255325116	-0.9780158442783836	2.1411865883973307	0.07151003526577976	0.22907643062698774	0.572712443093549	-0.37409488281656317	-0.7563817215760889	0.18400776040147276	-0.4997009544541953	-0.8849477858970183	-1.506929888882934	-0.2508184582354048	1.4653805330450846	0.2247497539471195	-0.6203007015805239	0.5162150460468704	-0.8150486029058234	-0.1576273857560794	-1.110824711570301	0.011871744268255158	-0.9373509787660869	-2.92537842351885	-1.9315393999364368	-1.6271496691382914	0.5031971036743789	-1.4484132390785085	1.8944339113408197	-0.6598300023792051	0.727493822800423	0.3498322972701424	0.2679338702298847	1.5248726954146892	0.40728104741686205	0.0900818722146	-0.5958600861945478
1.039015258885941	0.322079485319701	1.120242055496298	-1.6152122793035235	-0.08762242458187787	1.8636701589833755	1.9592640304811824	-0.5805599253807261	-0.15150040092369407	0.29854716515671575	2.99619496030292	0.4823508143022598	-0.1556085832595549	0.014362432129763226	1.878558634647175	-0.9152570579115782	2.1646594583505454	-0.0699647332417618	0.11872443111437377	0.6081252194536996	-0.5215147079789716	-0.681029948531156	0.1332478492801479	-0.3734124145827873	-0.9517252737601295	-1.5374133415241815	-0.12388771774654621	1.5251925237336088	0.02799523075012721	-0.55008553404292	0.5198310137587779	-0.8046694111794291	-0.1338143969987044	-1.1741100092845909	0.028711318919206467	-0.8616485047295047	-2.9124783249898405	-1.952998385302304	-1.6327498594707326	0.4286208574450849	-1.3791870888172757	1.9435144373589364	-0.73484124661117	0.6648660769821377	0.47256117159152244	0.3107136787133474	1.5212597173581155	0.41268621277722356	0.08625028296719765	-0.4801508269114058
0.9489383905447492	0.3506938146085662	1.058743825355751	-1.409987951142571	0.055918688250047976	1.8847455244913558	2.069711901619966	-0.43857845650066435	-0.18127179359381967	0.16822840649003395	3.023586212785119	0.4423780000144951	-0.2340335856395539	0.09821691500686076	1.8471962419307704	-0.893439863465655	2.133515997935554	-0.19004165620666696	0.03858384095296906	0.6509279862869835	-0.6205562543328746	-0.5852790452171737	0.08832640641600166	-0.23870323396286763	-1.0218742009220603	-1.5620465689925083	-0.0023450088583091776	1.5449461038014614	-0.1370799563986202	-0.5602045750350966	0.5100958424400385	-0.756352144003159	-0.05439349964628846	-1.2383708477681674	0.018889418423659078	-0.7892196681933721	-2.9165370917855444	-1.8819804437258008	-1.6093148310553271	0.3545655231192392	-1.2768808526530733	1.9866138240056699	-0.7837891253537806	0.5820433645647896	0.5007318988796875	0.3454759528680959	1.4926989548597942	0.30707931279352446	0.08740018642173543	-0.3541888261974625
0.9076366446598645	0.3445187174036629	1.0227488407903427	-1.1791515231641558	0.19761567514167117	1.8760755070557114	2.167576596155821	-0.29510622477287096	-0.194391201560609	0.07779150491550142	3.0050742596466966	0.4313871746468735	-0.29832737059586045	0.20557410705346632	1.840221197198168	-0.9134949991341644	2.115594482169068	-0.294746640734898	-0.01912681893414754	0.7096215495329656	-0.6813961592934267	-0.5200489441916811	0.043647309978527504	-0.12549473849468443	-1.1199617569626672	-1.621488370078423	0.0934143614694752	1.5243452357426395	-0.2941143168725294	-0.6063237429062325	0.4856402634404235	-0.7335499545982088	-0.041790557694132056	-1.2727454340074147	0.008332919028646014	-0.722297606408772	-2.9272497623857183	-1.806432368143394	-1.593513053766056	0.31271105865788407	-1.1348162210287458	2.0192911730288032	-0.80133215395573	0.43903938398255216	0.4578753708797265	0.3764465953502441	1.448420712048737	0.1361608771531703	0.09460681697726178	-0.23521194346275576
0.9215739489076171	0.3245712070935033	0.9695462786737187	-0.9674198950076143	0.324559654510875	1.8258533115856488	2.219296684499383	-0.16620246419075252	-0.24197112534218124	0.014105562393233856	2.9401650613219483	0.4493353079743826	-0.3747805028882663	0.3441972187698742	1.8384268188544035	-0.9959003621353826	2.0546386143478506	-0.32263813702481514	-0.07173574231882436	0.7913114004343879	-0.7222029194654692	-0.47047599257547656	0.002436303452690261	-0.030871179254683367	-1.1592021171204567	-1.7195262199507462	0.15597301379302406	1.4802693096776074	-0.4280157444567788	-0.6571454140293935	0.471130242729673	-0.7544737226893751	-0.032418682677647734	-1.2947025078081056	0.03617539707489894	-0.6570008878293636	-2.958418892496294	-1.6236946548003217	-1.594125212703911	0.30560424843674705	-0.9837383602907069	2.045295446949354	-0.7721247225115867	0.262419164500156	0.3527234104196667	0.40757374353307796	1.3871970322819935	-0.05503382269604451	0.08970852693715267	-0.15134695654833547
0.8781103827917057	0.26587994924985725	0.9052445476347668	-0.7805342399519178	0.4413073002319132	1.7609148134866952	2.248700687279377	-0.04100008609026815	-0.2930162325950072	-0.008774138333723773	2.833132842469812	0.4787883646209764	-0.4639429006648196	0.475128386477078	1.8489855585584736	-1.0982796697571988	1.9516262414348258	-0.30700580228050456	-0.1216662408623864	0.9092641600641178	-0.7544016912444531	-0.4548172599727927	-0.034729755664961046	0.046695117086549595	-1.1414639591596933	-1.8530566779581459	0.2107551931042419	1.4289660098874073	-0.5545464142557599	-0.7179076175226997	0.43713219085029903	-0.719398832522851	-0.008073229354157269	-1.2887117140600566	0.058935745559039875	-0.5797746062862974	-3.012939674684863	-1.3892906405925145	-1.6115217484820938	0.3464795762892854	-0.8496199124408452	2.0348577723600774	-0.7437416747781727	0.12616627246492385	0.25248197339730905	0.39431229815474106	1.3167615121857703	-0.2634251719664246	0.08392274183751146	-0.05971266574001159
0.9389257743827899	0.20451325226441264	0.8731803766072321	-0.5924363968722668	0.5577031360571877	1.6971284173672512	2.2662270018877706	0.05502773446331542	-0.32577047346577603	-0.037785707148189185	2.7400097375444084	0.5036190692017725	-0.5302133231860677	0.556121429511326	1.8537638185204308	-1.1715717518703959	1.8760810332120694	-0.26476826625990263	-0.1554987815052335	1.0043987352872783	-0.7707516034125037	-0.506728271596241	-0.10413533234106058	0.1199338836342871	-1.112124407236497	-1.9826186711189464	0.2686772728438342	1.3671985004797984	-0.672258735482676	-0.7748545322585549	0.390035033507274	-0.690646568066655	0.01860958796718732	-1.243773354457948	0.13486501180854937	-0.4977299301947823	-3.051365110218007	-1.2267442398336814	-1.5832620611368777	0.39098070360987647	-0.7351831033840078	2.0062049873780152	-0.7142562088650367	0.04649587253033408	0.11975405930653375	0.4632348765878408	1.2260408641051754	-0.4607232544933235	0.06281486655143148	0.10076363589305695
1.0275660828922653	0.22929349683099898	0.8507887526821838	-0.3913690376417379	0.6481811502383688	1.608740593626758	2.258865383473906	0.10889009360794108	-0.3245351159251119	-0.04537439896468548	2.6275006094797213	0.524715203201236	-0.5880233389486479	0.6199184142860517	1.8689894604331072	-1.2205117271992325	1.8326151110691715	-0.20146336069536125	-0.19755845864961313	1.1126733436636866	-0.7755172749982184	-0.585751470126546	-0.19926547751161355	0.17853069149545087	-1.0528560448167323	-2.0970174555399246	0.29958439205392107	1.292316290816363	-0.7057066673751755	-0.8500333052117522	0.32013561048238454	-0.6699006609988669	0.02514171132782302	-1.1737957624207316	0.28809277490277224	-0.42506792278348005	-3.105862987402085	-1.1199801249709853	-1.542189166921166	0.47436309772467766	-0.6609625950706725	1.9507074415702739	-0.6848756133587884	-0.056847210322285194	-0.011751482805774482	0.5548475928042558	1.1034384998348767	-0.6578861431093641	0.01700220090626455	0.1286641715362952
1.1272043205499074	0.23408872190922256	0.8063736011175408	-0.24944925847985494	0.7056631417015284	1.490357614833801	2.2443427035580927	0.12130106116738684	-0.33222463179815354	-0.016088611745932103	2.5100577921774425	0.5596172451836009	-0.6285218153329529	0.6883192471945018	1.9213756908105164	-1.2086668291307494	1.7699102486801224	-0.10233865763139845	-0.21432661574062156	1.1803241024244648	-0.7664919476403685	-0.6314820113706082	-0.3211183745685079	0.2886548671899378	-0.9669792514873186	-2.1854122818446897	0.342205341206843	1.1859629784876173	-0.7202787932178248	-0.9618489746060813	0.24371966250747895	-0.6880172424649391	0.02110542180542622	-1.0696295928939865	0.43001465220667806	-0.3672067187966033	-3.1685723086959823	-0.9865576650503934	-1.5059716075351013	0.5791351591097241	-0.61441914010362	1.896320120325586	-0.6328118046242125	-0.13125641916468517	-0.14015208913616775	0.6666434304387897	0.9770870724670091	-0.8759490769405147	-0.05312270920627349	0.18956314498565338
1.230023055769418	0.19064535889933149	0.8470161494859967	-0.12618735198392045	0.736825472384901	1.3514408934751843	2.1824815139508154	0.11260615017278419	-0.346660993283834	0.033368533620404796	2.397287113754442	0.6046948030070382	-0.6387010013165051	0.7276097925092258	1.9889091065016502	-1.1590697507435972	1.7496855114957384	0.025314571484717607	-0.22224540263435108	1.2750838324377927	-0.7259026726395805	-0.6390670909309439	-0.46691739833628815	0.2667301209933124	-0.8885676877003744	-2.252926754882137	0.4260952112292796	1.0623018572444392	-0.694562955055644	-1.113045777466803	0.1752002263660109	-0.6484871222593123	0.03834151021156097	-0.9473687292023463	0.6009370901712431	-0.28355012893756526	-3.2333682758989575	-0.8603878136255796	-1.472432287186186	0.6770261309682127	-0.5979546464146095	1.828086265974075	-0.5549754539432852	-0.09188106776300127	-0.2908998188868149	0.7747283517533499	0.8575908435587232	-1.115730824562462	-0.15126558234004536	0.2798977607258791
1.3187376650180067	0.2506469028769912	0.7738530191204662	-0.01196371047841771	0.7229189489006532	1.2263376948349518	2.0913295772314497	0.09070663106206153	-0.3337267775543174	0.09095911581579522	2.2910842554402064	0.6893511088470745	-0.608998788309925	0.7299701874393797	2.0750924150209946	-1.1018118354042392	1.800799309885247	0.11365935512083877	-0.2607361307284136	1.3668561910965136	-0.6709468972911801	-0.6639843385135578	-0.6165096553549275	0.24891165534937051	-0.7926839634064076	-2.28910872076052	0.49323656174104213	0.9243081040221519	-0.6961260650276155	-1.2908563508569748	0.1460042129230299	-0.5772928073680892	0.08711080203357206	-0.7972720899241116	0.8045880304917917	-0.1940190703267371	-3.322239693321823	-0.7817372595871623	-1.4198903147211857	0.7645084549634105	-0.6368389775550898	1.78165034177605	-0.4882671323405433	0.00012166165334343004	-0.431687343681301	0.8387900750475955	0.7726601466787838	-1.3213507426159703	-0.27435645361364136	0.3544685955657423
1.3897566304031037	0.23049834337166528	0.8039300386950202	0.07970756098043166	0.6676861329459981	1.1050814367106754	2.0121756628308347	0.04915417431224292	-0.335138972795234	0.15975429892835308	2.206386648809539	0.7298063146047141	-0.5703092586568749	0.7322012199786039	2.1515875989988285	-1.0363346875382637	1.855420183096486	0.18100074941291439	-0.31224632803195224	1.4269530940403574	-0.6132748025847843	-0.7217458830126612	-0.7264982898251817	0.22580954712128273	-0.7151945647050861	-2.3357082395628392	0.5556636658147662	0.7688721551821025	-0.7200647514358167	-1.45740489521241	0.13616021075525758	-0.6110994584918964	0.08454487694015363	-0.6095039598345402	1.0119872689162361	-0.16572699091506118	-3.4094734029236227	-0.6119968944847632	-1.4015598783536904	0.835912916095821	-0.7373494711053846	1.7199781491466748	-0.44819333627247326	0.07716771236776189	-0.568641317626526	0.8724059673312068	0.6923590742909095	-1.5222879114064731	-0.3788355294560912	0.48572349484193733
1.4539962449104737	0.16818538035956346	0.7522606331378425	0.09291473764043975	0.5961951516943491	0.9851894743484623	1.940303144079318	0.016575642815232612	-0.3425898273940763	0.22193686007183916	2.0414668527904603	0.6995968318973774	-0.5354486351594037	0.7572019081387338	2.2321903655604847	-0.9078184903296022	1.9061319398775454	0.2747679481822636	-0.3769183097485686	1.4309940703701156	-0.5554919090865127	-0.7853307294610087	-0.8369105651682215	0.19155278966893877	-0.6242687126843517	-2.3729415425400866	0.597109356865082	0.6425969296523534	-0.754625153246997	-1.5869062397268194	0.13183655819851406	-0.705930719989144	0.03787552929990438	-0.41461759866273196	1.204374877758887	-0.0842857340561733	-3.471669652116934	-0.5035840106903449	-1.4405576838514214	0.9242085363138699	-0.8764947720463029	1.6681670179972432	-0.4422748086018042	0.14170951091548192	-0.6610436702060379	0.9183539964293738	0.6446622225247969	-1.6972760913951128	-0.46467720904836957	0.6282753229980812
1.4462154904406161	0.18292369360613633	0.5904830262913242	0.07971711517175346	0.5140910156404663	0.9001269949542955	1.8701459767979547	-0.0016822235328349533	-0.3762825612567379	0.25953493112678067	1.8809509388729022	0.641589823832079	-0.4762954344743381	0.7863435989215626	2.3068683934722776	-0.7899248280074558	1.959476274196419	0.3629373393612719	-0.435164232929231	1.453303573259198	-0.5053723591961624	-0.8249276628502068	-0.9513113278393588	0.15055319821090513	-0.4882319212504152	-2.392318084514092	0.6266828479700001	0.5341939634524131	-0.7516954023411822	-1.6880540207239196	0.13618588626563793	-0.8051142088121187	0.05519666854671581	-0.2611644008117869	1.3933482788347438	-0.00893029041384053	-3.5211879813247933	-0.3729091645035516	-1.497401679456568	0.9890687346556748	-1.043278568278896	1.6376749349274455	-0.4673247678665512	0.25206900244481195	-0.6905437963686665	0.9818920026975653	0.6246299118251284	-1.851994669936507	-0.5204805943180273	0.7881728931454101
1.391162665408879	0.23287337279865916	0.5726784505715062	0.06264108816337008	0.47478194492979797	0.840165262378938	1.8057365346628012	0.003678983769280486	-0.4046175305285896	0.2914617881974536	1.7175400872287099	0.5471452741760813	-0.3941565672399913	0.8314727938877816	2.403375071898837	-0.6717210774265224	2.017751864627972	0.44097038358146223	-0.48341620271031555	1.4972883450842616	-0.45198777122102013	-0.8574008592346697	-1.0806051649390138	0.11372046745482511	-0.4125640502630298	-2.366468499946573	0.6460328140445196	0.4823828638434494	-0.7522338196905398	-1.7291669542547978	0.1291374704294414	-0.7733017482489596	0.018011031545280356	-0.1497165918335984	1.5222763586664216	-0.02482982961932413	-3.541385614284453	-0.311509962411435	-1.5434294886856317	1.011568760617285	-1.1884360191244459	1.5982267797662493	-0.5344385031154322	0.36566974224028825	-0.676129377030305	1.0166956170421642	0.6064701951150341	-2.0059723247093926	-0.5346677148610264	0.950133370204469
1.4354283955553484	0.33338141460653814	0.5757940516408986	0.02241435987680539	0.45856658539958894	0.8027331990407733	1.7613473913230457	0.010255453173802848	-0.4200347146603967	0.2812871983695416	1.5544019633085708	0.42544990949464695	-0.29160999501206625	0.8993130564355362	2.518182384745371	-0.5265458027545573	2.1064588248290415	0.5383121134829124	-0.5128649079888901	1.5098332338055998	-0.4162128266269181	-0.877335797200006	-1.1851435211579175	0.08209762953595375	-0.4067992893926645	-2.2946475372231445	0.6848417086390145	0.44756264589954897	-0.7662655116394512	-1.7324946746864007	0.13640806271787814	-0.7700105939452446	-0.01898582973440171	-0.08893616962604298	1.6157155171752904	-0.011197187117173674	-3.55053387307793	-0.31294437809414755	-1.5639308914901946	0.9700733441001568	-1.286270383855203	1.5740285753813712	-0.5898911606813622	0.48896537475731766	-0.7007929508280578	1.042850376144333	0.622033126587243	-2.1562299375804366	-0.5233500194504082	0.9888224728092709
1.3626988567847338	0.34504868070222866	0.552393616498317	0.00922927728422901	0.45760613100735253	0.7589735756120215	1.7235931425280941	0.04145338078576575	-0.4670534920388044	0.24995492555767998	1.3841550347778555	0.35051616975871114	-0.19644036849499558	0.967310334928803	2.6339716705078153	-0.38241867373901195	2.2036779371638135	0.631868542404131	-0.5071079944565368	1.5010316197625642	-0.38682599961376435	-0.8545330627171175	-1.2546657822109475	0.052589829002460786	-0.4262981997294032	-2.240683335502958	0.7075613109580411	0.43118604205944067	-0.7505560547666982	-1.6898044709429456	0.1673622426339205	-0.798214477758399	-0.013369115975438588	-0.07147568276820933	1.6483194065011488	0.027460912247319537	-3.547954769572308	-0.3057599877886877	-1.6203841421428682	0.931283067306145	-1.3590004575900883	1.5501157456200954	-0.5906086277333621	0.5453691029589096	-0.7103460837240673	0.9657058259454665	0.642536856840148	-2.295074486573527	-0.4916306046784819	1.1149199385039896
1.2569341209220226	0.36793058834681863	0.5407451740145901	-0.032802894593678945	0.5080045706757368	0.7435979646237632	1.692292107310681	0.08401648918197391	-0.5388832949741043	0.1963207180958087	1.228619755033997	0.20572852158697855	-0.09926757236513165	1.0571991515088925	2.7295976103396926	-0.26296226127601574	2.315929317095873	0.7454800503659571	-0.4820850284632951	1.46780034933008	-0.3243102392915364	-0.8182009907491936	-1.31028739649575	-0.005385373848803365	-0.46516538620187103	-2.186913431525093	0.7229137376658012	0.4194978128506818	-0.7621376452943751	-1.5751166777493628	0.1747179604399945	-0.786588517977428	0.03704926661589011	-0.035995201505037586	1.5927089147909468	0.018938127887579877	-3.513251397268859	-0.314129389239179	-1.6669600209772828	0.866625198913367	-1.3887231769595947	1.5130932747595156	-0.5516891734854974	0.5652612714727252	-0.733185577097826	0.8998744340909897	0.7005204817112359	-2.429437094535627	-0.4286504564754935	1.2242956991507057
1.1579070896628854	0.38328467554432505	0.5312327018959773	-0.09575307266525294	0.5798594009450574	0.7625738942979887	1.6704361228979796	0.1768000972829244	-0.5890737330898029	0.131671011712846	1.080302818084966	-0.0054067511066516975	-0.005758893499893769	1.1183580340468484	2.8048197727280852	-0.20459465604566965	2.4287485524070984	0.8450027775998233	-0.44655023985737036	1.4369998775994812	-0.27521491173159757	-0.7797278080324912	-1.3579048969777952	-0.036881783630068034	-0.5013569360794996	-2.095763835860013	0.7024521237573638	0.4215929228034435	-0.7564625132545958	-1.4124457669536998	0.19567107241788484	-0.7035990867365076	0.07565568261750376	-0.02996631722803599	1.5112399642697671	0.06654314928124745	-3.4505512379767582	-0.3663073054058861	-1.668904057591536	0.7823729029714781	-1.3782059339290023	1.4636804632207663	-0.5133422349247956	0.5686530264492198	-0.7473584346514868	0.8424899225441738	0.7592882481920789	-2.534335490021454	-0.336739249372714	1.3175687978765793
1.0690663584590496	0.3650569998573545	0.4358150386003595	-0.1661053604633991	0.5853299779401692	0.799581345051127	1.6709740873205312	0.26809149579554503	-0.645341539918285	0.07196379979998939	0.9496952994142325	-0.1927250207308288	0.05475967124140839	1.1578224686624237	2.8829195206973814	-0.17181524988013178	2.5274463601492188	0.9200188753335095	-0.3760778594073003	1.423833698475105	-0.23758072394011406	-0.7676081459472723	-1.3884404008631952	0.004781555550400584	-0.5332496140645813	-1.9766619814296849	0.6672904961533503	0.423075449984712	-0.8268497067473565	-1.2064470835600714	0.20703395047153897	-0.6011047135126079	0.09109458544619065	-0.08628676172333836	1.4386412899062726	0.10870052738632982	-3.3594213871111362	-0.45635523212442325	-1.6493174955466223	0.7159654068113928	-1.369822736161053	1.3995444711869367	-0.492536969324198	0.5144426509790735	-0.7535574417139952	0.7742405773111303	0.8095561703661364	-2.594186213919813	-0.2248743372415632	1.2446721030341343
0.965220900605736	0.31980737590401576	0.3234749515709522	-0.2614675354572551	0.6068318496683143	0.8419694720804431	1.710934462146561	0.3335544410874502	-0.7277131812105629	0.012941210948848089	0.8292100031575526	-0.35071003891384134	0.08542906030482747	1.1753379489125935	2.9680348071277716	-0.13337850830618583	2.592354501409433	1.011104534032324	-0.2938549869798672	1.427592505413484	-0.21913485220271028	-0.7493703913024704	-1.4119900639022827	0.14697791583616943	-0.5509738189816524	-1.8306778366233332	0.6050190950035869	0.3970992570366608	-0.9395304616693597	-0.9661395758735379	0.2054515463653423	-0.5612780615518546	0.09181483351665436	-0.15560904853273488	1.3675584615935654	0.1347189429543287	-3.2456018387972954	-0.5698077949360411	-1.6251608068800256	0.6749953464393678	-1.3709966359065202	1.3249594677637144	-0.49683921382139545	0.4220788244355286	-0.8009306434207752	0.7189738177281364	0.8071276108573204	-2.6181258865567845	-0.10224854751358729	1.157737843619481
0.8644033161845828	0.25645352026259116	0.3612254853859527	-0.3548194488833067	0.7405115839771664	0.904311015307225	1.7450362156515566	0.3997986263023315	-0.7851155341663368	-0.043854404503819715	0.7421204402585466	-0.5189256063309683	0.11570668709918845	1.184562049831067	3.07237449115934	-0.08821687556266351	2.6549571498302322	1.0951455171576214	-0.1857589469910102	1.4117884307862099	-0.18805742659273333	-0.6948119636821961	-1.4740771247881397	0.2745157237423035	-0.5623997698074606	-1.6402607259221949	0.49985635360806746	0.37473412481202717	-1.0244298608289177	-0.7460062067843612	0.19544386999884727	-0.5185249719372824	0.07798182183794028	-0.2366358777243139	1.2987016434325203	0.1844692431488128	-3.1219606245579588	-0.6568001204945901	-1.5709576567784318	0.6622918325299463	-1.3710658950741028	1.2552799759353817	-0.4964110356235175	0.3388581318236224	-0.8639248713594874	0.6842313928342186	0.8004317755030328	-2.6075549217163125	0.0051852895246599084	1.0641491699317283
[truncated: 198 more rows]
[truncated: 6 more columns]
