# Supplementary material for: Obesity dysregulates feeding-evoked response dynamics in hypothalamic satiety neurons
Source: Sci Rep. 2025 Oct 14;15:35837. doi: 10.1038/s41598-025-19800-2 (PMC12521569; doi:10.1038/s41598-025-19800-2)
Supplement: Supplementary file 8 — Supplementary Material 8. [file 41598_2025_19800_MOESM8_ESM.zip › Supp Fig 3/Supp Fig 3a/Supp Fig 3a/NCD_to_HFD_1st_MPK119_matrix_3.csv]

-0.5904155666688811	-0.1730520508022507	-0.7302335163440865	-1.138841810536833	-1.195685620577678	-0.9099181180861263	-0.4327263528753015	-0.21473545230691055	0.07880054626714703	0.21301010155805966	-0.5082797585954536	-0.17020957153071112	0.28906551771376227	-0.2832289300925549	0.6733055771559584	0.5487659679763093	-0.7780145797941292	-1.2673296117725814	-0.3465544008694168	-0.00800083493632156	0.28322920049375855	-0.6649535077333059	-1.2266615576464484	-1.0255303710043442	-0.6567381985644092	-0.3969757002875612	0.2704783579310309	0.28097501823540244	-0.8227032648086808	0.2501381359008803	0.24539188220290153	-0.8171596710733399	-0.2326664179699079	-0.5572022075896603	-1.0078712102921883	-0.8304938583948462	-0.3901980889995168	-0.06321738019475523	-1.1157310026379723	-0.37751154964130856	2.008882806424834	0.9932171623002739	-0.2561209099514306	-0.2258695038866329	-2.055919912559531	0.3117344145798962	-0.7787593764095032	0.39087125102613307	-0.7628154270220392	-0.5768187584156235
-0.5907877320080235	-0.14725571506143093	-0.6490718427929016	-1.0648789042692801	-1.1329119563278285	-0.8172207393714732	-0.3960047281791367	-0.1692799364849445	0.1965420712082961	0.09329705012726916	-0.45433972881149864	-0.12012417897896975	0.15393537185025205	-0.2647155706360237	0.6890874857025131	0.38456440767294897	-0.8542139747750336	-1.3547728936971932	-0.4629004006608542	0.0227145738765035	0.35388066606321644	-0.691340223506824	-1.1293920361639271	-1.1381439975711887	-0.6565097026584058	-0.3908815755026634	0.2511425248739698	0.28658869467607373	-0.8937134775720672	0.16977882981352152	0.2764811507508127	-0.7484238689266457	-0.11284540449530987	-0.6826531288674513	-1.1794219250591262	-0.7538569588239334	-0.380289409286525	-0.094804696133214	-1.0224082407298352	-0.46342611920021215	1.901448900262516	0.9836359206258887	-0.31990032270649177	-0.15320594941237228	-2.1280926117174026	0.288826379683942	-1.0870036633451985	0.3095859314775715	-0.8110370742134352	-0.5935118486141815
-0.5823181511081336	-0.13703350798975375	-0.6336612892258485	-0.9521666000216639	-0.9706279569956558	-0.8142836396180666	-0.42853118334315027	-0.09986031973550047	0.27707609651771864	-0.003044778753541172	-0.4435913482209403	-0.03601017081998503	0.028606472295176804	-0.23437763062847686	0.6168685734997956	0.34215826043489717	-0.9269189937702484	-1.3988967699436952	-0.438945874553246	0.09778444319163787	0.423622780702906	-0.7114633649487487	-1.0375710934021793	-1.1651389722687895	-0.612838320250859	-0.4108886649217938	0.1740894805425953	0.3074697368831834	-0.8950532641320498	0.1235966430458275	0.29166396605387307	-0.722522781833303	-0.053339940006131036	-0.7035279851190926	-1.2842091096615016	-0.7009338091128399	-0.3642336346350639	-0.16225962247731326	-1.0767333877909595	-0.45916571567611014	1.439526992051307	0.8692204181641493	-0.28603852061095836	-0.10290858498283123	-2.1664797688198276	0.29340498372795293	-0.8183935793438669	0.2685133155781369	-0.8545289222830798	-0.585622503835091
-0.5791660234629679	-0.17380835610800255	-0.6630733575035723	-0.8044935546615724	-0.7747814132934252	-0.8137844963880632	-0.4509783501196247	-0.0243007329718362	0.30235245780710474	-0.11120720891229899	-0.43531459984913234	-0.0026307901513144237	-0.08325705762088038	-0.253501557554458	0.5762513370607906	0.31416891792956364	-1.031456255022503	-1.420575536066361	-0.4222627922444284	0.13802198678908845	0.46268264762180017	-0.7730303557036041	-1.016016657744811	-0.8963525239275677	-0.5597841916185295	-0.4191670998952809	0.12176741386751763	0.32460979154914665	-0.8633503835526977	0.06717801757230318	0.32208498361096316	-0.7107330513733005	0.05148717170842064	-0.7392795123913527	-1.2200340246509347	-0.7132862925502772	-0.27640520135673224	-0.2310306393631912	-1.0639665905025522	-0.4037215949397111	1.1855160252362376	0.8075855812740205	-0.21060169239233822	-0.07129177061142289	-2.179376400464648	0.28858430420533276	-0.5772709904593117	0.2990709508382726	-0.891127765754979	-0.5844527044368122
-0.5868292461280481	-0.181336192122228	-0.702337135546536	-0.6725582117289319	-0.6645385953243008	-0.805124509157569	-0.526477741930002	-0.002401715988611236	0.3029656436747663	-0.2010452241135003	-0.40979487336126363	-0.005757998888957431	-0.16387457731477043	-0.24082713239467374	0.5482064094418123	0.31736674410879734	-1.1104794950039483	-1.4407887169449967	-0.39796255910083644	0.12220087962686868	0.42803247038975345	-0.80950198971166	-0.9180517256925007	-0.7513414013674101	-0.49920766654751797	-0.42309743741684064	0.08088960405597725	0.3334216245313847	-0.8136909316298961	0.03982832435073909	0.35015700025741375	-0.682246698226445	0.18240440160884389	-0.7536432620921624	-1.3845223096906953	-0.7645495750100695	-0.1752179111602937	-0.30820634874409614	-1.0701431658588803	-0.41840285984751535	1.2125187556456591	0.8162972968895392	-0.14213810550713904	-0.03423747512106706	-2.1836268396264624	0.2560851853148932	-0.5160551338624216	0.318780073721666	-0.9038327218458473	-0.6017911535953233
-0.5735891822445979	-0.1860991913188564	-0.7019522168485371	-0.5828462000034759	-0.6469978350330404	-0.8125804128332255	-0.5885642444861956	0.04524630755875406	0.28063679505978945	-0.2948759125386095	-0.424898081700771	0.0020806969168808234	-0.2493613349991589	-0.23106999886239868	0.4941382671802222	0.32288405950574556	-1.1716437661917063	-1.4477635911526656	-0.3707089587211163	0.07422733311487113	0.39872755369114116	-0.8520234475390939	-0.7869135825166751	-0.7262443722073321	-0.49002132033427176	-0.43568864673052343	0.06578550375378286	0.3485571849993976	-0.7616602405060414	0.014494021348136208	0.3702353429524923	-0.6917030756896984	0.27768160663732494	-0.7858492532870077	-1.334655284590587	-0.8255198244527037	-0.13502673035621646	-0.4214756269328212	-1.0817094161701413	-0.45362433655305284	1.1756602174719275	0.8106771755837782	-0.13045898773935746	0.013654151448161372	-2.2407665871714317	0.1813923426541779	-0.45907196684310964	0.29949907658400915	-0.9146406736937519	-0.618346027995487
-0.5669981501994296	-0.1813424567005866	-0.6946926036102169	-0.5110585575449539	-0.6362114733242643	-0.7885562414772507	-0.6421196870070255	0.09904025891163389	0.2053052302448188	-0.3898896236405104	-0.46678860369009095	-0.001463410808452691	-0.3094775363634043	-0.19056660990440402	0.43315711681791313	0.3042505104304259	-1.1709705156126582	-1.4211735785065065	-0.33147871650418853	0.010950380290539756	0.390806655741795	-0.8748499550233271	-0.6182285078587215	-0.7370557882259845	-0.45698627025455635	-0.42867211794254606	0.04796309313656738	0.3570264106171569	-0.7504930285682002	-0.008076649328433739	0.36951540353725676	-0.6942355676466444	0.376335992178345	-0.8101181683082375	-1.2818763207688322	-0.8926133690732565	-0.10279373102406383	-0.5181724997000482	-1.072939305241935	-0.4962523295549775	1.055145126952533	0.7985169129009618	-0.07092098280971133	0.05693833274887463	-2.314016888850486	0.08119156086181964	-0.23331717203227537	0.2948657587198415	-0.9122634774386856	-0.6310351060522091
-0.5570257805628047	-0.17516316110832084	-0.6619169188463363	-0.41852021648430054	-0.6382912087743033	-0.7600386544461529	-0.6944671936774662	0.11350802554374237	0.12685302147185934	-0.4855096573451337	-0.5301467692923053	0.008584834087813263	-0.36435487326082056	-0.1534963798047801	0.3598292992244477	0.294035263799367	-1.1599570668448962	-1.3718497831561132	-0.3011776345739624	-0.01685127672200296	0.4099943087824669	-0.887661615566844	-0.48909987170768826	-0.6819516231079161	-0.43444469722493173	-0.4276890472703146	0.03621137168992249	0.39053170911555546	-0.7389778523064934	-0.03920805304992453	0.35907168917393806	-0.7138889674429774	0.45715876221122836	-0.8325898594700362	-1.389658788133368	-0.9452275026150886	-0.07700727770023566	-0.604450386294839	-1.0876033801349383	-0.4980499262321425	0.983709309302842	0.7826008776173685	-0.007992611446185398	0.10284907408086871	-2.3790811955914504	-0.02120457357860038	-0.045745876035691024	0.31604570651755876	-0.9036114254653596	-0.6739061193922086
-0.5605910258315907	-0.1562242983310302	-0.6600976653198338	-0.38025425948276353	-0.6194984748863058	-0.7274116542837366	-0.7426111886919617	0.1281446503014384	0.030871545327476244	-0.5555492740024305	-0.610958988845351	0.03485194876971787	-0.4106320450750218	-0.11705587820368482	0.2809803100427498	0.29643696413591136	-1.1243667487194697	-1.3064009553307694	-0.2600320711513456	-0.029194797527309482	0.4470468554246769	-0.9189100484990911	-0.3550962558317495	-0.6181357410271807	-0.42004112405497074	-0.4219000036627195	0.028883485841473926	0.4265507670830618	-0.7426500646720237	-0.06128582326685396	0.3538843793629462	-0.722026488739943	0.5394389561157744	-0.8336358443244843	-1.369738809254369	-0.9954244087060905	-0.047140594101443965	-0.6822969735754981	-1.1222022313882958	-0.48661451314378973	0.7774461100013769	0.7656956242731869	-0.014856698638910145	0.11019976759645624	-2.4447765665513415	-0.13304423910216873	0.09968262036482961	0.30368979127285806	-0.8841335871832806	-0.7250545254613121
-0.5557123329562406	-0.1432499183242372	-0.6246837357774504	-0.315433257753619	-0.605581250416804	-0.7020603953643583	-0.7856850429865638	0.13001070618922397	-0.05816197517220165	-0.6313956224920796	-0.7077199725215972	0.0627206909839785	-0.4295600465750482	-0.07436269042753661	0.20184528447927813	0.2819511096931774	-1.0760542227025156	-1.2276023387519	-0.21448436951670127	-0.03332039032328615	0.4669815677145399	-0.9339772456219407	-0.24715698251654503	-0.5732674024824032	-0.4261333539712169	-0.41152108675686405	0.0014889062173055634	0.45206014925490845	-0.7167465840437044	-0.08468482284011769	0.3311354660521071	-0.7167933502720335	0.6107940329723631	-0.8128143342044692	-1.4213562388135703	-1.0273181287527076	-0.034431152242324715	-0.761417459288938	-1.1262517996572792	-0.5105025076883936	0.629585383691701	0.719112517524134	-0.025336061041171302	0.11708042579988069	-2.4757385737599797	-0.24240961330334665	0.2416257261661606	0.2662749079809759	-0.8613194154009189	-0.7713110437528238
-0.5583986900405998	-0.13837521438793338	-0.5809231133352676	-0.1765300930634476	-0.5071469469339757	-0.6559074129044128	-0.8483287406130693	0.16042073200492646	-0.14730576884342655	-0.7668925611710236	-0.8355721387529458	0.12170894431908548	-0.5270958333053656	-0.001212007600780779	0.09587922526131368	0.25695006726019043	-1.0235370514115463	-1.163637091910315	-0.14532788746390934	-0.03284886252658999	0.4859887922075785	-0.9652331256059314	-0.04904590718281678	-0.46295803427711524	-0.42605104630615126	-0.4072839709699524	-0.043195841006892735	0.48430220330623575	-0.6556379048618315	-0.13508618186309648	0.33014715912468395	-0.7011971499051318	0.7510362776034427	-0.828510507689099	-1.4296421833895252	-1.0864632348475163	0.01864819256169437	-0.9094237558173661	-1.1121785795143126	-0.5655858857143348	0.4452289393117537	0.5941439247500175	0.06781155096972083	0.17184359055046483	-2.5326199850216096	-0.3917146911958423	0.48406770166519575	0.21639604384358813	-0.8423795470278762	-0.8421994255468312
-0.5562655059830576	-0.14638387789933996	-0.5571381405271713	-0.04642493651831055	-0.4092842833434237	-0.6193794882564632	-0.9113803791179217	0.16985203721096717	-0.27037839630893135	-0.8471516018307763	-0.9880643970810027	0.146992111412986	-0.612672511374482	0.05083399040273603	0.00828993265900772	0.2832948939349959	-0.9449717185205262	-1.0822156725190812	-0.04173753512176093	-0.027522416229681518	0.49227942417094683	-1.0029957160973695	0.11392598641586216	-0.32679817745719186	-0.4211076725117631	-0.41033233577881134	-0.09256357462960411	0.5177067976506992	-0.5762636722567677	-0.16756917794331078	0.3255134995391673	-0.6976286822887634	0.8589568610196517	-0.8257219861991698	-1.513908066350797	-1.163243432310628	0.0740135177496084	-1.0510648144428214	-1.12564797629391	-0.6146019353044441	0.18907904219291746	0.45308114001256783	0.18522493103583204	0.2381112646934092	-2.558519206552465	-0.5484659784982657	0.7500810960375306	0.16727561572160582	-0.7948874944433812	-0.9158397797121595
-0.5580891161448581	-0.16821103312591962	-0.5487307603036945	0.058306481741391504	-0.37329746918941387	-0.5723837182569642	-0.9470735853228158	0.16856320889021592	-0.42567996176258693	-0.8763155974541148	-1.1611737532724988	0.1199396884362018	-0.6823303318976491	0.06885440698719163	-0.05997200888246912	0.30759076657127365	-0.8164236945480118	-0.9952246479348628	0.033047724249323854	-0.050657575030432556	0.4727445792319454	-1.0365485083651698	0.24437068908179888	-0.2441266658093974	-0.4424106160924007	-0.4108364893310573	-0.14132928217734914	0.5585268302798796	-0.5121607188090527	-0.1880861132228856	0.3326781517945262	-0.6955506132170456	0.9586671362732634	-0.821873774469837	-1.4854232807467993	-1.259542473034735	0.13333251264741083	-1.1720982839197882	-1.1173071491153137	-0.6792380372120651	0.1610002402895009	0.326002074147168	0.23648691087079898	0.3214146973415546	-2.568224981447605	-0.7046328508888873	0.89965179953589	0.11329684811953249	-0.7210365323029805	-1.0023841459695342
-0.5655561061765721	-0.17410241093660278	-0.5358894376605638	0.14360762074013506	-0.40421495870627455	-0.5171149050452735	-0.9705230086613591	0.15456677650201245	-0.5758861173414028	-0.8524476862991268	-1.3631509812716764	0.07410660338157606	-0.7275991576426267	0.07720603341830407	-0.12178537552087867	0.32314860822473523	-0.6495916934023138	-0.9247964904302715	0.13196516110885645	-0.08966135182572174	0.43482408159143704	-1.0397946178388182	0.39179600157392613	-0.2969974040004144	-0.4676515023421083	-0.4056850772241735	-0.19358057178810625	0.6050580030752142	-0.46153234270159443	-0.21924148017508155	0.3240428804961709	-0.6889312724330147	1.0350205591485993	-0.8069678122570967	-1.4940652668922845	-1.3520500537307436	0.16957586734611058	-1.258202264673	-1.1255693965411429	-0.7487853781570182	0.09090995336507483	0.18088854737218218	0.26895563393276	0.4211041533304186	-2.5525249974781117	-0.8297246033246009	0.968377112890327	0.026762000401787105	-0.624483000498352	-1.0908102610403012
-0.5782926190784242	-0.18736532760378258	-0.4872775971153553	0.1997582522451013	-0.4415706281618908	-0.46697375498839355	-0.9619659741189579	0.14685374694020337	-0.7029958904078764	-0.7859897997240928	-1.5704330551752268	0.0005767206061046304	-0.7444275799212268	0.04250105621920676	-0.18030043241157032	0.33405813960775466	-0.47546389209027284	-0.869638023098258	0.19323566705688017	-0.15491865057257598	0.38716746964631327	-1.0540663893267563	0.5036381435833295	-0.31882921880166204	-0.5319083102363564	-0.41141713024703047	-0.23705834182402152	0.6336101916996616	-0.420645366323859	-0.26484726655618696	0.3302429085203838	-0.6705274711379637	1.067452157020411	-0.8082956796332533	-1.3719004587600878	-1.429293331958982	0.18630742658372337	-1.2940740125061365	-1.1061676420052649	-0.8242116477839734	-0.08235268707753098	0.06118261199197349	0.3073224922683	0.5220728916382299	-2.504689392637779	-0.938423920179814	1.037415094241368	-0.04545942670202448	-0.5513692540297443	-1.1520954871214253
-0.5815179392402878	-0.20885282662234655	-0.46172800375294853	0.25819328134803915	-0.4613358611909876	-0.40781689116910147	-0.9614751485445565	0.10814539328246234	-0.8173844628386219	-0.6640480843273822	-1.7537094878346509	-0.0966281126612369	-0.7312893722538928	-0.016961593967453847	-0.22315240261202818	0.3193755536495344	-0.31121256798911473	-0.8469633910397427	0.2614430129790137	-0.19963860020234675	0.3475822422333238	-1.0528974034746388	0.5596598573870141	-0.32635392040226174	-0.5985735878271377	-0.3997673706621146	-0.28553260918706547	0.640638994604914	-0.38072262449654926	-0.3259002465498249	0.3367210172363633	-0.6179587330209156	1.0975614495421007	-0.794902444764723	-1.3327734300382588	-1.4802355128535862	0.22325220232707324	-1.2700948382631876	-1.0513408941889761	-0.8951184642253107	-0.16490909536890597	-0.06916610068621556	0.39146845480657055	0.6167660807796937	-2.4019689325381073	-1.007436289765479	1.0996483547451876	-0.10691800318582909	-0.4795904757477924	-1.193331951311129
-0.5818391855943935	-0.264130058393952	-0.4517017388372822	0.30145580873039124	-0.4915427878291282	-0.37777207983654953	-0.9634407660571371	0.04548068787884521	-0.894160594848393	-0.532402616065246	-1.939528085864719	-0.2222041500431578	-0.7244598093748071	-0.12304817643010948	-0.24658264212469766	0.2977804549237986	-0.19140310687805123	-0.8562967746957902	0.3142044584344793	-0.23040606436188696	0.30549021355646194	-1.0126198027191307	0.5517331181994103	-0.34250144049593584	-0.688783624100421	-0.3856714362558278	-0.33369948161077123	0.6546682100809695	-0.33304322765114047	-0.38597188664477766	0.3442047492598392	-0.549760111301967	1.1146712295100354	-0.7899372622425054	-1.2798627744383804	-1.504840112595377	0.257405243141299	-1.202535904763811	-0.9975003222699158	-0.9282340027734571	-0.16677134467331478	-0.2746681422331741	0.40373434291109805	0.7112196701180657	-2.2485444266395422	-1.0302686444253923	1.0123548036302974	-0.17208639267287698	-0.42140749078580503	-1.2442468509111964
-0.5826895833943353	-0.33514118187210273	-0.4707817471162395	0.3125729081935468	-0.5159698572706894	-0.35079822323588356	-0.9704350304923626	-0.009612832030792069	-0.9469584389149069	-0.3707857301102703	-2.093204964328979	-0.38370173998450985	-0.693151180079003	-0.2633272695355172	-0.26560440535228236	0.26342521628862325	-0.08405689191274852	-0.8661906188900073	0.3901278114591194	-0.27181430241018883	0.24212187025796195	-0.9772379340343706	0.5412972531126	-0.47953915257532476	-0.7831701232852993	-0.35871473180610713	-0.38584414027803837	0.635422197478817	-0.29580021145222657	-0.4600957696795791	0.34789848592107897	-0.4497678144473588	1.1104669335856547	-0.7758748863628531	-1.0756403753854764	-1.5860473797556651	0.29450647668283725	-1.1185861293541897	-0.9038381785453531	-0.975721445269994	-0.17499323771984565	-0.5119210135836446	0.36414394088416246	0.7939976832423575	-2.0472413271284955	-1.0507793508055454	0.8899015143720836	-0.2584015948605309	-0.39108991579148034	-1.2765983618092858
-0.5817287201550936	-0.42789208905222986	-0.46131745832253407	0.3658395422518133	-0.5579622860540717	-0.3457629518340468	-0.9804112918135764	-0.062180248431756645	-0.9637319918189178	-0.21103047240146494	-2.205215373946131	-0.5849996876611545	-0.6487084269684934	-0.4224222487364327	-0.26651541209534513	0.20595308553121852	-0.017753011300034833	-0.8753828579941973	0.45109047145199777	-0.3230433737802173	0.1779003979934723	-0.9225327775193101	0.4845082961372763	-0.6361403229108551	-0.8778340312417365	-0.31235877172918786	-0.42584563519114604	0.5955525093440504	-0.22608776917628132	-0.5365047608978168	0.33849772876242146	-0.3506670505295234	1.0759204044194504	-0.7677514624145997	-0.9546928456387132	-1.5799515050040949	0.3198187093825515	-1.0251671310712414	-0.7634901266444171	-1.0543012698673022	-0.0650159822408414	-0.7397189235231748	0.3531886462223573	0.8862019032541418	-1.913766336147742	-1.063643905824781	0.7483620138568349	-0.3153471146375482	-0.388344770927625	-1.2853688120011728
-0.5862928205414925	-0.5459472198188323	-0.47136676141178613	0.39604767312294303	-0.596215492598299	-0.32385597161138113	-0.9873499910894358	-0.09943784343312602	-0.9724404288519031	-0.0389444612471986	-2.2474725975657157	-0.8018749671509038	-0.6105162371866268	-0.6113270333303659	-0.24303624015097886	0.1515580833511389	0.04325879341009126	-0.8977072594062074	0.5073358900873739	-0.38497904564146646	0.12857948589047977	-0.8551245609025726	0.43488130418249205	-0.7777875090951281	-0.9399237397384377	-0.2827072493252364	-0.4513509059537258	0.5563197012893104	-0.17597388025836208	-0.6216305670466943	0.3381885804475818	-0.28039247455514066	1.03042026399999	-0.7780473815367063	-0.7692180229639021	-1.540262164723869	0.3466936350304387	-0.9127310530605076	-0.6245666036557453	-1.1146983773137569	-0.027900189409416843	-0.8656698952603392	0.3751277322313678	0.9634144007749071	-1.6609054701514545	-1.065030432373246	0.6098042761297022	-0.3499608340791162	-0.41161873401071186	-1.304790486703873
-0.5622615970948408	-0.6631425796256838	-0.4885164813713228	0.41360115610942705	-0.6455816636497025	-0.2959760301971942	-1.0163387977737983	-0.1304609138142274	-0.9761952565786778	0.11248941116946946	-2.227724572348322	-1.0436333377557532	-0.563663330383189	-0.8316549551264538	-0.23900219291431996	0.07020050462565326	0.061616704944397825	-0.887521060694529	0.5445965857921398	-0.4471262439909534	0.10540526816543183	-0.7773923153088187	0.3719685986103593	-0.9444298590189394	-0.9682724651432139	-0.25434725039425277	-0.470839372830146	0.5311591332380908	-0.13775793652849647	-0.7174255611887237	0.31381883132608374	-0.2087362632372415	0.9945388708777946	-0.7979107152870984	-0.6498214328203683	-1.4944714551409914	0.36307457799741194	-0.7736124536844708	-0.4945429614288446	-1.155561855738147	-0.08429825482948364	-0.9101269044221876	0.3405478449358405	1.013953755692937	-1.5345856878309203	-1.0924089061667612	0.49308368554581145	-0.3725144763999578	-0.4394485163157132	-1.3390902556626438
-0.5388828471541321	-0.7906338003668801	-0.496406926396478	0.41770653214781206	-0.684144768507356	-0.26724576429438024	-1.0800998181465598	-0.157541871759914	-0.9786663934865816	0.22652337022714525	-2.162618134172739	-1.2770095049818853	-0.5232540623854421	-1.0338463564513356	-0.2720356620123664	-0.01998833539659564	0.08441002030247632	-0.8776574127415522	0.5502809661372684	-0.5113115881906458	0.07366399804909071	-0.6874774981487831	0.3276758910395706	-1.147653032457872	-0.991968227679296	-0.2517514160871985	-0.46021802675577117	0.4669314161970646	-0.11207658442887562	-0.8124390192661727	0.3021748389899793	-0.15746245128691233	0.9464087729132051	-0.8204662350511102	-0.4025537331576903	-1.4735800730199025	0.36951950826255364	-0.6275381757855021	-0.3344474681843894	-1.1647142301429392	-0.0559740712048971	-0.9156844786239878	0.304806395216915	1.0181377207688795	-1.235043223336246	-1.1131416979297206	0.4222725215736525	-0.4082278929205791	-0.48821074638227396	-1.3840144505344196
-0.5154903947623006	-0.9058839203599242	-0.5045766769193745	0.43708381582474615	-0.7045508633995609	-0.2102444624523645	-1.166679597299058	-0.17652704245004405	-0.9368714565348648	0.2888009031769232	-2.027380325504267	-1.4809690184917934	-0.457199107403431	-1.2192997741234846	-0.3454419852332714	-0.10732770840135605	0.06695345470946594	-0.8615294172876634	0.5481370317021214	-0.5498741339518769	0.05715981569206526	-0.5920979136561009	0.2883569931848472	-1.2917715401229137	-0.9991479130182428	-0.24700493708240034	-0.4382238656636229	0.40244877151371145	-0.07020524238791796	-0.901263721956248	0.26932235550636074	-0.1238381827443011	0.889411587584858	-0.876968293737342	-0.3297973580161274	-1.4208367782808675	0.36336487318923166	-0.460764188114799	-0.15149953531345914	-1.15016677187848	-0.15493222523044	-0.8940183746486419	0.31838864255442023	0.984303147244462	-0.9095125626618799	-1.1397581849592096	0.3638815266243118	-0.44711171914810033	-0.5568166912320516	-1.424677668354637
-0.4779522761617712	-1.031606270615632	-0.4915148090639406	0.43886271708279245	-0.687436533814688	-0.17834908725907872	-1.2528055943167318	-0.199295775374621	-0.8746065488095154	0.291975476365638	-1.8470643039560712	-1.663700508096196	-0.39571965553026706	-1.377182057683268	-0.4261598691550822	-0.19411113293343027	0.050183749752093054	-0.8190897440216443	0.5094991957125793	-0.5662365891774183	0.06842806995938248	-0.5003161004967124	0.2659995395083018	-1.3206777679646673	-1.0158760245883678	-0.25521915898014713	-0.42426079623054525	0.3247464749119099	-0.013460439429988636	-0.9925524661431483	0.23713451543438185	-0.10522842614577488	0.8203767644324825	-0.9490272300167828	-0.2400990774693763	-1.2950216684944715	0.348723816339464	-0.2885162238563459	0.017492840254831908	-1.1468954670619838	-0.1234458443467902	-0.8344146638149914	0.32845043517709277	0.9326181227579896	-0.5901262690265583	-1.2157436979759195	0.35616937815287786	-0.4893803049588826	-0.6371704493484358	-1.473826296735505
-0.43059051510243646	-1.1342363126656092	-0.5395333519253469	0.43976957158704255	-0.6366039399866945	-0.1428907435519883	-1.337232223543788	-0.22826547474809536	-0.8134866539411982	0.25388255650524677	-1.6464491979211349	-1.8104373246028338	-0.36380593540333794	-1.495403738605625	-0.49594159445749797	-0.2805340493110072	0.033085082716454516	-0.7492499557024294	0.48305891280829083	-0.5236112475464059	0.13443567007696805	-0.40440081133047723	0.24536884590630237	-1.367107273506448	-1.0194167283533244	-0.2463968270203206	-0.4374606965668235	0.2633589620512944	0.018827120343937652	-1.0488734627488567	0.18967617466416714	-0.11395944973016807	0.7679818627710874	-1.0304749697441085	-0.10470191244639912	-1.1874494353387808	0.34514413731825766	-0.12234716923119437	0.12286394615041826	-1.1210782780684423	-0.19569982380835332	-0.8129182239271581	0.33505607630507406	0.8736802900413393	-0.4239943426281963	-1.2606107325440377	0.3923860968698941	-0.5516050050516459	-0.6981298791441576	-1.5398970215143855
-0.41494062425934797	-1.217342025915063	-0.6045113556722956	0.41988106154738103	-0.5532275026428158	-0.11211122976888777	-1.3772368230725078	-0.25775800070451604	-0.7342967041070718	0.1926242330492987	-1.4439901254685703	-1.9353833502035804	-0.33796762670342884	-1.5801359683011205	-0.5688609920100468	-0.33386284532280436	0.02123254857710321	-0.6694252769464705	0.4229421261819475	-0.4800257739648776	0.20251079051715642	-0.30987019073659533	0.24479295058921507	-1.3925819259501255	-0.9978223910689025	-0.2579030839971289	-0.47384551451631884	0.20969771773504142	0.027677947095058393	-1.0850236729926421	0.12396025763305958	-0.13638493425407597	0.6997674454720639	-1.1378760075214944	0.001934101958152401	-1.0738951085953101	0.32843142841777606	0.041767670929340396	0.13923913947181915	-1.0773673942736723	-0.27122394261530436	-0.7753818367912947	0.3068840342141763	0.8071087332213027	-0.15913473512312928	-1.3361431527982144	0.41482446413089563	-0.617260129033376	-0.7415665696595348	-1.618336517299991
-0.40965959809690905	-1.2584622295823136	-0.6611195132988004	0.404420262709399	-0.46300778629554334	-0.09179164781368977	-1.3727661429584992	-0.2799518675630071	-0.6431514478095564	0.16044485452052532	-1.2104431700651495	-2.018697892635412	-0.29605754286470287	-1.6393486920661335	-0.6371078220652644	-0.34382713224798805	0.009515558997777906	-0.5734581908942129	0.36052407580521295	-0.440340870860459	0.24993191995280983	-0.25227058660753154	0.24940597701177852	-1.3659568197437708	-0.9664444978951892	-0.27853714878270514	-0.5055981353695619	0.14490921841766843	0.03834377667490475	-1.1109671064200135	0.07058531723600955	-0.19357192635872403	0.6269675048749764	-1.256980503839713	0.022018225433036977	-0.9415639007906502	0.31534740941504164	0.17505432623374942	0.14454926965947698	-1.060351471052786	-0.34473867086171806	-0.6658383381706031	0.29873648395643093	0.7446039978927701	0.10435646710734225	-1.4109282955265314	0.45647687158382116	-0.6988463629581629	-0.7751683808083143	-1.6795664408201827
-0.4036780552665652	-1.2556804988778452	-0.690541849526549	0.3671984907088526	-0.3787919563781176	-0.08384516024797387	-1.3326920869805714	-0.28109065681321044	-0.5625995281096233	0.14528232975313357	-0.969959596175903	-2.082584569176894	-0.26011283331272844	-1.6650898426470302	-0.6755017910827338	-0.33746343702263015	0.016150896719949327	-0.49641522648280123	0.26015017592783407	-0.42897600434464467	0.2852481206633237	-0.19898874282522466	0.2313214443776086	-1.232855861510813	-0.9465567547646347	-0.2879152573452186	-0.5416080165850896	0.09215470870064374	0.05335929919467923	-1.1107199530059533	0.04214901997639781	-0.2569506117182048	0.5561097785505233	-1.3675658196583533	0.07030104979207923	-0.7425468649872887	0.29778078024251886	0.3128224327012622	0.134677998401327	-1.0624174456260316	-0.4237662299068198	-0.49868551811679485	0.345421935206281	0.6914075289721595	0.24613010753992243	-1.3956490140974993	0.5127126026338595	-0.791135264627712	-0.7876706561932597	-1.7315800829304007
-0.3888716264148253	-1.228645687216637	-0.6951810646614099	0.31615658789171935	-0.30816174548745623	-0.05984296003023755	-1.2589561944155805	-0.27266074689487824	-0.49295320568630496	0.1457523467582485	-0.7280790300001307	-2.111464418036254	-0.2570499438413426	-1.6669616521825976	-0.7039828649789401	-0.2849570749984554	0.03232308876664594	-0.4522774721658303	0.17166743848397686	-0.42283127003139026	0.2940718677855794	-0.15784551287674373	0.23188190841610307	-1.0815413533202225	-0.9233435362709075	-0.31789723831288985	-0.5982660094265643	0.03555810868099403	0.024308273328089984	-1.1084366744868406	0.023638573635903885	-0.3238371745238615	0.48449556303373037	-1.488714190271245	0.06908023184868736	-0.4820060220350282	0.27186910682203375	0.463863909466553	0.08701048642860287	-1.0545838694980467	-0.4826980354186829	-0.334509227463065	0.4137668570463022	0.6022424013630072	0.4512761610908605	-1.3365265575307461	0.5697614677419428	-0.909835223417567	-0.7989144071005614	-1.7833354840071902
-0.3731784290595456	-1.177143522942376	-0.7085338865293191	0.232712839205152	-0.2630563794198154	-0.058675496988274414	-1.191635762542416	-0.2615452105662862	-0.4447812426494984	0.15116873319814633	-0.5124600366061485	-2.1132349339426995	-0.25732673829727526	-1.6290097984070193	-0.7216728984968133	-0.2161591778019963	0.03087499566749179	-0.42448251838247897	0.08253822163530355	-0.408639990986548	0.29276422830881643	-0.13410205767462474	0.23602304633929524	-0.9796044482746332	-0.9061805453958088	-0.3217680198840548	-0.6493424972708898	-0.04482612242570673	-0.03634402437617932	-1.0934370583001043	0.011563709019150544	-0.38192050689820234	0.4176787900555146	-1.5879892004388558	0.05356830785867779	-0.2522384014324446	0.27464387644773963	0.6402808462479689	-0.00071512240545335	-1.0394455210965763	-0.5007866390039185	-0.24700867826279974	0.45247164932598755	0.5213939369855662	0.6708588736381971	-1.2423775467291451	0.5899423128874028	-1.0178239482869866	-0.7791000112764721	-1.81253377443768
-0.3717990489798313	-1.1180755737657562	-0.707378871579439	0.16690657763487626	-0.21401856627831709	-0.0632927105798716	-1.116221570643067	-0.23589558158209792	-0.41264670363114525	0.15397764434776268	-0.3369372974842634	-2.0710706936610066	-0.26672867457092175	-1.570711224201149	-0.7206623478363279	-0.14024936589176099	0.029658902058719162	-0.42394035859657625	-0.011012856362097204	-0.3853695984543849	0.27853485532491984	-0.11463554492483956	0.2191640658509742	-0.8680053272588433	-0.8846896455053945	-0.3010030740894008	-0.7047507009991388	-0.13464681865316927	-0.11986480869204219	-1.0763364627042535	0.00857485088795631	-0.4324929342169078	0.3331647719761466	-1.6262708357949993	0.04547715994530708	-0.11844123135522086	0.2769982835554209	0.8199044036320892	-0.08208652428416248	-0.9822533503715194	-0.45617581245195965	-0.19030837399714456	0.4748552289010914	0.48265234886855896	0.88140819201535	-1.0983157503982728	0.5684710464802497	-1.1329489564290742	-0.7735170568575925	-1.8053785488227991
-0.376195844129679	-1.0385235393076404	-0.719743122830228	0.09668814149191145	-0.17087270074825683	-0.1099451700931744	-1.018278716400173	-0.21095626722525201	-0.3812046839418738	0.15169974050511542	-0.20713450404823788	-1.9641989335088468	-0.25750824285854246	-1.518439488983216	-0.7144323377948402	-0.09489770416453366	0.019368683962363985	-0.3983412663258328	-0.09427998350458709	-0.38097794499742194	0.28099681556361367	-0.0899774307512394	0.19756459657891248	-0.6910483056872195	-0.8689993475986638	-0.23214521833256505	-0.7654899200767376	-0.18891418197573046	-0.1885107595150611	-1.0463112530261136	0.0024025800023905614	-0.46832066813080775	0.26291411189428804	-1.6215556047788815	0.02122981131987845	0.13300986585232322	0.2835129600679479	1.0158929725780004	-0.15475025561214617	-0.9296534236460599	-0.38293018870066353	-0.13841505956867456	0.4886731895622748	0.42001293826267866	0.9755021073173138	-0.939322196475177	0.5289244629161225	-1.2187987978285793	-0.7627631982562179	-1.741960885226964
-0.39260004644878493	-0.9639313473242126	-0.744339867687366	-0.01108828500446889	-0.11369840296205372	-0.20151664540901457	-0.9231511635651681	-0.21766401069687508	-0.3742248664199451	0.19701217751847985	-0.12990506151480907	-1.8163431116209314	-0.29091846809312055	-1.4652090167983316	-0.6644960716535734	-0.056451424274293414	0.0035084474667385207	-0.3832708255935594	-0.17337479634663	-0.4001070455020595	0.27091832526375803	-0.060639750279132064	0.19142850295922936	-0.5049265875395735	-0.8634749062583648	-0.15248090577628007	-0.8056405919457005	-0.23286239043547718	-0.2665929406988185	-1.0128827245882701	0.013384220800688105	-0.4849238560465131	0.18583402760175183	-1.5615031932414198	0.012829316052660689	0.2947339768622351	0.2941030794682305	1.2095803546400066	-0.22525697272666906	-0.9190944738064261	-0.3662220565267327	-0.0907449471382443	0.41412378878071426	0.3310552690196181	1.0495926506411468	-0.7562978949112011	0.4766004107021433	-1.2812297670386514	-0.7414872826174431	-1.6419319517995636
-0.42861059549819575	-0.8822814935790634	-0.7813440927277516	-0.1101973820847918	-0.06661133293443353	-0.29765258658814586	-0.8632565521983075	-0.23753677070223955	-0.3842817990565598	0.2871530459387509	-0.0955815692842403	-1.655637007982906	-0.34581338824490976	-1.4373881975101965	-0.6127610589177235	-0.006108375285640957	-0.02431626165320374	-0.36447160658693406	-0.23733585101113236	-0.43533667194797515	0.23414975865389867	-0.04745822716649545	0.1569948392814479	-0.42904387003697436	-0.8471362205065354	-0.06823606574615707	-0.8366353619536897	-0.263360224289696	-0.34807682241990284	-0.9400789219130354	0.04074995832752831	-0.48182484118274094	0.07872697828765084	-1.4569765977841853	0.0735050985371544	0.3647262059195835	0.2996431935510767	1.3896688582962897	-0.27979959270005744	-0.8964072898140089	-0.3403108740071631	-0.02222957036712383	0.3182033202830729	0.3073301071427294	1.1176350975565235	-0.5576954587802618	0.4037627241248677	-1.3087902292179256	-0.7126641588283025	-1.4781303951671734
-0.4618706735252768	-0.8244967988230705	-0.7412721666181081	-0.2014710863432394	-0.02666475887742865	-0.4006675628571146	-0.8017482359948522	-0.23088763244293736	-0.4166568151568878	0.4033787390548028	-0.10048520835550893	-1.4621420010393371	-0.39755897737800944	-1.4124817145875648	-0.5887251606303743	0.017095408545621443	-0.05142491982963758	-0.3496971805225756	-0.298046992828397	-0.4756883792555489	0.19293145869518613	-0.03601013617382727	0.08915585233131615	-0.41506801092943535	-0.8239468343814987	0.011005198279791045	-0.8493060962611768	-0.2874636182374898	-0.4054353955554816	-0.9017063149498797	0.062357744827322995	-0.464101005737476	-0.031169510583397553	-1.2830179001569302	0.06941301912730555	0.5465737366350617	0.2780557874684785	1.529667061042672	-0.2944857349146087	-0.8316705653105922	-0.20947018956223945	0.03424228478914829	0.25005218763080167	0.24254518920916293	1.3099084357513715	-0.3850192750608309	0.32155685832032926	-1.3447418095832802	-0.6669974328565678	-1.2632908266636307
-0.49878203186147685	-0.7760692665306999	-0.680486075040222	-0.2970823608476454	-0.0001690346034646406	-0.5118760377816208	-0.7630702546460013	-0.20996605799466717	-0.47111205121806254	0.5195702999835784	-0.12527880000716754	-1.2450312364206444	-0.45140389364286715	-1.402612173400027	-0.5783917824073239	0.027206275709446816	-0.06418869923208496	-0.2962889513854743	-0.34191540381297314	-0.5190017328235631	0.15335160146485272	-0.04364525616497121	0.0036781423855639372	-0.40079089569097626	-0.8019834639241556	0.09326944183474803	-0.8336385272077216	-0.3057071886180939	-0.45155211477005786	-0.8908064264904112	0.09135376860754177	-0.45895041397795183	-0.12705572302714133	-1.0527943374080866	0.07529114655114806	0.6332979594580782	0.2605513644084884	1.624949044634434	-0.2461048015022874	-0.7598731318511509	-0.17841952696969698	0.06050055041199774	0.24043856304394465	0.16676710292641994	1.3650378729052137	-0.16253071444774264	0.2633616211542248	-1.3571359675552759	-0.6305840780247329	-1.0496679237582929
-0.5306409073866847	-0.7362898048016234	-0.6056042452102589	-0.39097719419330457	0.011100948655155141	-0.5799367072237578	-0.7568400111520615	-0.18350495351871537	-0.5192093925076675	0.6343249517824308	-0.1614012838646904	-1.0447627867520142	-0.5076101842498126	-1.3940264049204274	-0.590708123438405	0.031020002999514046	-0.06302032543096207	-0.23656673395693736	-0.36999232325532916	-0.5465806004279914	0.12351808873709495	-0.07550929862326636	-0.06521325776460388	-0.3455260329027391	-0.7800515423657035	0.16206403567449465	-0.7945679922276782	-0.29390910220915234	-0.5012185439535445	-0.8963309183163954	0.11411080250838261	-0.42064130322101984	-0.22792269099324552	-0.807068573957993	0.15368787091546127	0.7456138363660421	0.23279801305028966	1.6827221620515629	-0.20955342950260486	-0.6732417868651778	-0.14928730454807165	0.10264295907857016	0.23516999890375884	0.08431767622831955	1.297359619601779	0.050708870114402435	0.24339993950669947	-1.3578019328025126	-0.575236595322894	-0.8358223245051665
-0.5734949003586817	-0.6919132658377216	-0.539627057754987	-0.4586097081055772	0.023513059565310086	-0.6314593947812459	-0.7720880169681474	-0.1875995367762266	-0.5719817894676119	0.6838462791677901	-0.21421000944270827	-0.8368338725897327	-0.5560857418309804	-1.3754957059164148	-0.6293354809658794	0.03248976701400327	-0.08522831165904084	-0.18430047176128173	-0.39252459467234146	-0.5331583083039292	0.10795180878095945	-0.11423533633869114	-0.09186492764798296	-0.3189309246585739	-0.7414595666198818	0.20552564760313802	-0.7358784272957691	-0.2909889953348777	-0.5403019556348252	-0.931719946108083	0.12644133838386648	-0.4070892733350842	-0.3384849073979955	-0.5838913003858025	0.18934292074660536	0.8195425816000338	0.20361392110383608	1.697911778465143	-0.1798217460990037	-0.6101321511448353	-0.14696538318762517	0.13652559424532643	0.21369389607976358	0.003730859085962179	1.449449959874552	0.20429477759044326	0.2500431481001548	-1.3381612295017429	-0.49507692964817274	-0.6546033846625383
-0.6215475356203164	-0.6442861046961649	-0.4787420832298003	-0.4887462071349395	0.015495123344218348	-0.6912105642263919	-0.8166267335011528	-0.21328612838395333	-0.6224291917949836	0.7073667134654251	-0.2984483867553371	-0.6354516404354202	-0.5564646326026258	-1.3669573250199942	-0.6819599126072788	-0.001050168564077783	-0.2049172041071598	-0.13531599196586275	-0.44463141450268795	-0.5123650892551103	0.06784835874165526	-0.15770301253526675	-0.11466680214800407	-0.3300340001956224	-0.7168205828116001	0.2432592558399454	-0.6571292152714382	-0.25720066318116686	-0.557856057230774	-0.973750697487733	0.14046276784298584	-0.37862528186364036	-0.444813823917968	-0.3568600870289309	0.27623545397862126	0.7353922130985903	0.1964357127242924	1.659125110097103	-0.15213003443500467	-0.5315373402034724	-0.1917016378433169	0.14499398288373186	0.1744097493771543	-0.00239965516631859	1.6206152054683785	0.33392367652447685	0.28554896631700666	-1.2489816299561673	-0.39718796353671154	-0.47022101652278125
-0.6842063071148068	-0.6063645112562923	-0.4022317651543889	-0.4910082833008021	0.04558459305318324	-0.7560299635349617	-0.859241506391102	-0.2651308282246779	-0.6610132548452562	0.7264387725360779	-0.4161549427684066	-0.4795785214743743	-0.5735079109056258	-1.3944322149509234	-0.7347652023540678	-0.03806841358884762	-0.23259367722887134	-0.08215894065362271	-0.5144294476419634	-0.5086003033596429	0.02088584290483368	-0.22333504692959263	-0.12761611389202693	-0.3342716910457161	-0.6921921638677894	0.2522854751687166	-0.5520222167617614	-0.22058291312534867	-0.5412714517260956	-1.0253502228566715	0.1429127809707202	-0.34249764512332465	-0.5457833994305512	-0.14534122865324434	0.4050362762640363	0.6067069476311935	0.1625541167647552	1.562189298442854	-0.1058035479799004	-0.4274871534321729	-0.14582267079505373	0.16967413352921173	0.08531480383928305	0.02315092782680907	1.6369842400466763	0.3780222136821675	0.3574381937601052	-1.1527799628135706	-0.29981112366361584	-0.28944133736930533
-0.7454784243888631	-0.563609405349301	-0.34681730072379985	-0.49569692434679313	0.08692070016752454	-0.7961936884022764	-0.8998394955175539	-0.330794442590559	-0.7001306698291749	0.7355537451709887	-0.5512084934838972	-0.3723817666438019	-0.5860884458084662	-1.4154044514791773	-0.7987956878780695	-0.09286670950659573	-0.26593408539256774	-0.005207937522351819	-0.5661605556747127	-0.505441728142054	0.0010467771183635566	-0.3178480361252918	-0.10384731547537449	-0.382797862668159	-0.698276051636012	0.2432380146123096	-0.43593648567384297	-0.17800607489306647	-0.511572112522399	-1.055736089680305	0.14762691079304846	-0.32717861558668787	-0.6149714237175226	0.018953198137111125	0.5164136651719933	0.5702371564802374	0.1476265347905939	1.404207001319671	-0.0828595009048044	-0.376210306796108	-0.1610038601754016	0.14697236172952907	-0.021832928714772225	0.04682136957128445	1.7693042861982042	0.502313347107189	0.4612464344684798	-1.041439007863897	-0.17773215179140522	-0.112545839673491
-0.8123106918297154	-0.5404559513294517	-0.2904385152952082	-0.48164668037569036	0.10146516673821822	-0.7893206293871932	-0.9294163668052094	-0.37524442914718475	-0.6978425903974245	0.7271605843653621	-0.6614751888599887	-0.3338483310454569	-0.5909936065767151	-1.424600873587469	-0.8387960318713923	-0.12641879407742912	-0.3111854083113571	0.04437772198503019	-0.6004039609555647	-0.4996949831198193	-0.030947965619346006	-0.41613969963015995	-0.07088949928221838	-0.4163218619234875	-0.6974863894404276	0.21180331838068228	-0.29222323554405716	-0.13550343201937193	-0.500354736204456	-1.1010429251870986	0.14515219635844476	-0.32515723407429464	-0.6624617698794459	0.15191568290551483	0.6182588242638021	0.44340129097217285	0.1474945824306758	1.2014540812991075	-0.06383679028161679	-0.37600692069822383	-0.18795149923539325	0.10862517142615884	-0.11618197505456038	0.12987988978212306	1.8088736345347383	0.6131376183803215	0.535540345115742	-0.913750934337173	-0.07453454298517308	0.022225692487813198
-0.8632939599710377	-0.5049961301751026	-0.19352434818407643	-0.42900516044678805	0.0884412125573443	-0.7615037096380464	-0.9461484254193687	-0.3910221195447283	-0.6949594832703756	0.6526665260909673	-0.7669856515271964	-0.306485798642706	-0.5645463500737542	-1.4034720426366192	-0.8523299269382256	-0.13743740228668133	-0.3464681141778977	0.08636811178290024	-0.6321136308112626	-0.5016306708272846	-0.038725869669324224	-0.5389923838556216	-0.03783878679193331	-0.4326222439734231	-0.6950267415748401	0.1690636950689679	-0.1265177282561764	-0.10801371507622179	-0.49617432762213554	-1.1547303837850282	0.12702984065371303	-0.3258693893421894	-0.6959341960336294	0.23802059199702025	0.7887545964118936	0.39226732826662886	0.15863513167518822	0.968835563787445	-0.091670772655889	-0.3627675561791045	-0.124162738721783	0.09300006482027198	-0.14762089435934564	0.22689363754865416	1.7698389212095837	0.6960809386387756	0.5859220583634376	-0.8224981006330652	0.002285697906147835	0.1325216559828994
-0.907933500740605	-0.45323455941670127	-0.1020710824371657	-0.3918811694323652	0.05233184783345109	-0.6989617678589213	-0.9278026619686148	-0.3800152825103579	-0.686348873658342	0.5579038237870646	-0.844927360018654	-0.28329614219989285	-0.5196886321600471	-1.3302244091226414	-0.8703720820724273	-0.13433676804946598	-0.39635003524004675	0.10645913514015573	-0.6613475454574849	-0.5189174527384053	-0.014775660550468594	-0.6589085949426446	0.0075733057279849855	-0.479802017697188	-0.7253709978920426	0.12711778799793838	0.03931016795452387	-0.07712017264286905	-0.5010433117671563	-1.2043687278853519	0.1086790615236016	-0.3455473788425582	-0.6922387363864589	0.28766148184080415	0.8488843233433527	0.3629520081226439	0.1729312273554559	0.700325891393233	-0.15698688352248946	-0.34364498116539605	-0.17403877373872542	0.01273270190862052	-0.22108859379881354	0.21970272150707984	1.633487920824469	0.7924537065344645	0.6369785229564855	-0.7729803337471474	0.06396866274647046	0.18508912766037308
-0.94830159841319	-0.39075850314607063	-0.054743684783329846	-0.34037083012427455	-0.005201127152583862	-0.6153349245239418	-0.9174860640462825	-0.36825873647355833	-0.6910914717413106	0.42560047160378084	-0.8940592478639603	-0.28353117250167803	-0.4548202632473212	-1.2179727236282183	-0.8696261023539111	-0.10471409030838441	-0.46053901459033264	0.10685054247926098	-0.6753323734791603	-0.5515622144810537	-0.008119050639086602	-0.7830097270750477	0.0904920467446761	-0.4894393417413168	-0.7565287487735204	0.08407162322385586	0.22952429502882826	-0.038198194847774015	-0.5226716760779531	-1.2481760833231619	0.08355986965863378	-0.359263489302217	-0.6870184212186233	0.294806189422984	0.8970807132405245	0.23296877584242798	0.1836250236099598	0.4312794963603589	-0.2090616856813404	-0.38149620443480586	-0.22123161749791373	-0.11459111515637363	-0.35075156139632213	0.2228770204504808	1.4727864753834221	0.9036766705024197	0.6690744106334052	-0.7250416425061625	0.1087450991803168	0.20565609208862842
-0.9721692382766818	-0.34822724222992657	-0.007053888893314629	-0.2468206533740191	-0.05706045341465227	-0.5153412770071917	-0.8966375532090745	-0.3543340407560382	-0.7061816080757123	0.272872922144058	-0.9292735183274352	-0.27842143964434646	-0.3945432790925534	-1.088647033436703	-0.8389752109227532	-0.07554911266381856	-0.5507535647806651	0.08195946056183794	-0.6810367569986979	-0.5749631585176758	-0.02615507759876747	-0.8816095777591103	0.19751922861984933	-0.38919291122071425	-0.8068963715977434	0.03615778367792972	0.429745031481347	-0.0035186696078169074	-0.5371550966844915	-1.233895328779224	0.07451613551266537	-0.3639631443461101	-0.6928279059639701	0.274713993824819	0.9352856214123278	0.1472841440621863	0.1984093430219243	0.1763458436564243	-0.2645207937185825	-0.4621098900109567	-0.23890074145814216	-0.23333518659031333	-0.5295305403307422	0.23739113712558066	1.2766916866168931	0.9605503015750889	0.6662085717242823	-0.6946765265531517	0.1639531420312347	0.22842164710115545
-0.984565727391408	-0.29920894255165126	0.048087617185784325	-0.14406252953398938	-0.1007869333468073	-0.43392885589261077	-0.8799610597542815	-0.3353824282372785	-0.7461552525353965	0.09599517155425118	-0.9751791088540938	-0.2592882321138269	-0.3512669196688878	-0.9477583636931298	-0.7980127689709194	-0.08532561841841776	-0.6296311070515204	0.027845737424852902	-0.7082433934037182	-0.595503537311023	-0.03597526211286448	-0.9596845487504169	0.32241197328595894	-0.3459056539229691	-0.8504447429476502	-0.005373682651219611	0.6099188846451536	-0.008796637660717999	-0.5392523926176598	-1.1656152308322663	0.051932010759910094	-0.39789791258552365	-0.6974924509924515	0.28669734597925356	0.9422347936279319	-0.01585347318068111	0.2140079969979547	-0.04084441245240587	-0.31790932527040805	-0.5524064665714338	-0.2905088254020535	-0.37106323563588034	-0.6306099252284504	0.2264125785204952	1.1094971504280775	1.0159395052682187	0.611722129345148	-0.657390423876068	0.18876658352859443	0.26744980938198876
-0.9970146579857403	-0.28575529560414553	0.09380692443775107	-0.024953400776187195	-0.1413541432686095	-0.3613563864514513	-0.840699644232085	-0.2924496114718161	-0.7867964932166777	-0.04655063453216577	-1.03913167617767	-0.2502569751470781	-0.3295201775413469	-0.8157528410534146	-0.7348872935684494	-0.1045363452622475	-0.7074491680610487	-0.0407109394010588	-0.7152784228730797	-0.6432617013831745	-0.06428579103934917	-1.0196866120263839	0.4522905640654364	-0.3260528110698799	-0.8790580813532491	-0.037475855452933964	0.7742310525740889	-0.004109891005635207	-0.5395225613018952	-1.052442073720297	0.04013344426638619	-0.4497647504705343	-0.6859144506610964	0.3151102449591843	0.9226671077196299	-0.16982420118165148	0.23285079399425684	-0.21490827306585497	-0.37452148778509803	-0.5678188509784746	-0.3448117333096197	-0.5529075318872495	-0.7280506078484528	0.18256740834494697	0.8296753613239769	1.0518797202147419	0.5240516258908191	-0.6332950895795152	0.18526462263950716	0.34416274459787455
-0.994516075231585	-0.3014811604378894	0.11023997599965471	0.04403322300222882	-0.15027377517211832	-0.29099915787106745	-0.7867532831753804	-0.26485798570092595	-0.8367798248444845	-0.1822982601380517	-1.1007721033815812	-0.2615928347952214	-0.33262617434603386	-0.6645712220666002	-0.65627446366905	-0.14198984115779506	-0.6613675712549091	-0.11198756553261768	-0.7062610498296673	-0.657586837033855	-0.09333982175457248	-1.0626478081957094	0.586810574820088	-0.26470272123559385	-0.8769143966437045	-0.057713275240853276	0.9102166438867405	-0.04323098163089652	-0.5382995961995046	-0.9255761802581863	0.017384304597637595	-0.5188640366659625	-0.6767872537351632	0.3322871207513047	0.8824671570097149	-0.3064743459182089	0.23255107363387162	-0.33705747644371997	-0.41862147898218927	-0.5628027075327606	-0.33149071431483434	-0.675833464633117	-0.8472760487491275	0.12968624426499026	0.5579630105266801	1.079135456266836	0.4287378447627309	-0.6433158018824493	0.17408915833812172	0.40774780198056615
-0.9620937075497021	-0.3240711655202556	0.0914035252209983	0.10507107932850346	-0.16733716834991452	-0.22437602093134107	-0.723107097465309	-0.251132450435235	-0.8773031336501365	-0.31691113040301727	-1.1269478278074287	-0.2567747136086233	-0.3321066175394063	-0.4718261046522258	-0.5941389105489967	-0.18949028995094938	-0.7001548908672903	-0.1779761892966964	-0.6748972319604924	-0.6329869674721053	-0.11510168144106295	-1.0772770381673529	0.6990391777705721	-0.10886235028153979	-0.867781194155693	-0.04440170809345539	1.017483012071493	-0.07296646476101436	-0.5315794647277825	-0.7541815328802699	0.017019387352856023	-0.5804258715059893	-0.6832618694587091	0.33599030853386874	0.8236581419811643	-0.4200717499421566	0.2239843494212473	-0.42406849102581184	-0.4422464816516606	-0.584682769852521	-0.38908237944101276	-0.7840449806850839	-0.905581087969448	0.050185329556157864	0.32727611649045313	1.1661989547032032	0.30485370488630503	-0.6521432898431623	0.1714108318016257	0.46384701944721274
-0.9322849555449826	-0.3466486278715204	0.06837581459010436	0.15529658218044476	-0.21311838656039583	-0.18201252750638008	-0.661990052592391	-0.25231938836610046	-0.917190157852966	-0.4247112091583271	-1.1261303565020526	-0.2583350536676977	-0.34536507197857974	-0.25057347878983277	-0.5070545334796417	-0.20776792132969554	-0.7346382899557002	-0.25516075577877195	-0.6592222806517863	-0.6035126242269859	-0.17152082042616273	-1.078987042265078	0.7802629471466181	0.0632442561059152	-0.8337832145931451	-0.015033175437524615	1.101153441572324	-0.09766877183847551	-0.5351236843932031	-0.5895555210060103	0.015743577585685405	-0.6316124586791069	-0.7144747044383337	0.3476833524286139	0.7558387931728052	-0.5270827256940009	0.19585399132042539	-0.4507203817124174	-0.4572171652867585	-0.6112920941746642	-0.4391776710989556	-0.8317217840936133	-0.9478673937055223	-0.08737364564333783	-0.0019010213708109181	1.1322717351699993	0.14918449595261185	-0.687675498801458	0.1690373478608254	0.5099869936144769
-0.8951005631827023	-0.3327163379525001	0.04604304917114323	0.18585071720010185	-0.26761731020347507	-0.15055569796317453	-0.6225834730913501	-0.29487114966389916	-1.0119939543719823	-0.5150039937891799	-1.1218107953290508	-0.2499457776178624	-0.36354275378950046	-0.0223759872144631	-0.437672423036084	-0.23964661420316985	-0.7640859801932571	-0.3320934581577762	-0.6649481168511253	-0.5602411352764355	-0.24919675341894573	-1.0833465866102678	0.8676521295716736	0.15766606528135046	-0.7899699845478927	0.02376239945987548	1.1263537903825347	-0.1330792662390314	-0.524085200463975	-0.42403965244924224	0.010920456429954052	-0.6438341825246146	-0.7527051229156951	0.35899704283962175	0.679692201469354	-0.5957284820415849	0.14824256380804043	-0.4597274013594347	-0.5193092316128481	-0.5693260490091118	-0.5880148630242192	-0.8697939274044103	-0.9914219778473565	-0.2532587895815345	-0.26957596961869873	1.075442231811829	0.033594367853287135	-0.7605429034092684	0.1959373763301004	0.5587266559028972
-0.8512599937298498	-0.32494920420769013	-0.0010524912683029576	0.16810503613535369	-0.2852464613313017	-0.12565381469966708	-0.5820843436442706	-0.35884031955072493	-1.093674396998569	-0.5636952375708628	-1.0939135468672334	-0.28727381243695854	-0.3874335185470113	0.18791502906622348	-0.3768187077346005	-0.31361337959865265	-0.7754790842695992	-0.40415061137351216	-0.6974460277389735	-0.5068251884941597	-0.33563709301563444	-1.072151856394226	0.9460988860521408	0.2549529670603747	-0.722756881880106	0.0716425419412246	1.1074514905549717	-0.19218150351837618	-0.48777393451983786	-0.2535463673116967	-0.004022815615424323	-0.6265367856537654	-0.8077123885641466	0.38863556340774524	0.587786129467725	-0.6704884429631466	0.08191444805476075	-0.4522089412622329	-0.5416306375416753	-0.5122965871623621	-0.7278103749045215	-0.9277323015818997	-1.0187223106317833	-0.40252495116868914	-0.43548072154789946	1.0156889659492871	-0.062351579633549384	-0.8239477589352125	0.2404136313700199	0.6098518026839532
-0.7969077834389673	-0.32681866502109375	-0.05353137984942778	0.12920787388568641	-0.26906930099806015	-0.1099662091508691	-0.5445718415131264	-0.41410503476938265	-1.160058707487322	-0.6105444623277377	-1.0536278239064956	-0.3498565060448313	-0.40179506695728706	0.3783879118671685	-0.28587500099352786	-0.427105836479563	-0.7583636645355306	-0.4635694938332276	-0.7601177125691939	-0.40447391069868155	-0.43101126847902893	-1.0575805926631836	0.9875451399736823	0.4138250469590702	-0.6357475572914277	0.11947106137213212	1.0854721939758938	-0.2672241818815759	-0.4678505382053221	-0.09890521529878052	-0.044177463784396534	-0.5839889837147434	-0.8708196089816239	0.4090524355976883	0.5080526327430614	-0.7546430752362288	0.00565126211650614	-0.39986065419464606	-0.5025705035404872	-0.505893136438448	-0.7992395548633245	-0.9874581227658586	-0.988815254300181	-0.4852137120381707	-0.4460800877018663	0.9498795932581021	-0.17217251468670772	-0.8815258578388931	0.2761505992131477	0.6920559411273413
-0.750583348679462	-0.35280416320085195	-0.11333045394549139	0.07004553099296038	-0.21471348440343457	-0.08668707850392081	-0.49204077136977953	-0.47448056221770596	-1.1680439402325817	-0.6196641910871049	-1.025852027192181	-0.4186198437277076	-0.4229221978888015	0.5131496040436228	-0.1895408591983471	-0.5660385482923096	-0.7175429226939954	-0.46782853640450917	-0.8064676767848133	-0.2949230203999103	-0.5185669950133918	-1.0366451187661716	0.9949583262097139	0.5352177048114521	-0.5295215304522765	0.14619542420638953	1.0616070719899893	-0.3616296537071902	-0.4285367625401079	0.05476871217058452	-0.07583799461787644	-0.5400139086740168	-0.9619761305474638	0.3936176697298552	0.4593610801709837	-0.8061600301303391	-0.04986712780891275	-0.3273445796637435	-0.4741719876792292	-0.44458999744857647	-0.829287855184526	-0.9411947884807613	-0.9195733904919254	-0.5258473948308138	-0.5866335433024172	0.8465692589969265	-0.2695870893982858	-0.9353003111688754	0.31856497165052816	0.7788401791974636
-0.7006959382958524	-0.3466994639407568	-0.18995930212972167	-0.01879576433225184	-0.1453884279862439	-0.08535133028841238	-0.44359860239129595	-0.5446514280788937	-1.1635944394335487	-0.6328828598119136	-0.9772978771865437	-0.5044374588735526	-0.43279604602174304	0.6009727750112056	-0.10622564420071338	-0.6958698157738235	-0.669078635279309	-0.4464415910273639	-0.8571162941908435	-0.17763901915029862	-0.5859066689388256	-1.0235785620307265	0.9744899696585119	0.5146380432472474	-0.40445196220355256	0.16866329129755162	1.0232490763520308	-0.4622019744694555	-0.401960490971622	0.15752092071587492	-0.10892633738420035	-0.4964803698993855	-1.0428133498039367	0.35306772445585377	0.4534297655179498	-0.8190295874548618	-0.11521125596394607	-0.29043209737508546	-0.45851993487211	-0.3178509139598252	-0.801942680642906	-0.8532335176456733	-0.8183175137772343	-0.5529365166925755	-0.5325843958284195	0.7482978033479245	-0.37635056050011223	-1.0063740903779597	0.3495607981142672	0.8971482169288165
-0.6632391885717447	-0.3618110556453675	-0.3124579563762866	-0.09660918890759321	-0.04632408965874063	-0.07814211024642712	-0.39056188929771596	-0.6400932992081546	-1.1689142064675013	-0.6528890776802324	-0.9092476507408677	-0.5897151571872409	-0.43154139574198247	0.6550071129252889	-0.03212066659841842	-0.7968284737624407	-0.6493449718436148	-0.3988699293069388	-0.9097597209172955	-0.05788032324337664	-0.641888675055718	-1.022339533637883	0.9081342372067306	0.5482646036205371	-0.287751732172127	0.20239452654516513	0.9709403496245803	-0.5333812258766137	-0.391212306839426	0.20527151145661743	-0.12325385932638158	-0.4426954984744584	-1.108040452074258	0.2862851082504945	0.4682886087351486	-0.8165625340193852	-0.1642762329725144	-0.296110316585342	-0.43546525577667045	-0.21905237032652702	-0.7724936864269252	-0.73921279882268	-0.750339186745193	-0.5581800866626792	-0.4008966479128862	0.627778552631842	-0.4651025549373308	-1.108738747520284	0.36289323353428043	0.991489269783162
-0.6289187776602325	-0.38770526269705335	-0.414267709488788	-0.17067520707800554	0.05394210532145325	-0.07712535889791142	-0.36042380990046125	-0.7336456993841634	-1.1655629649745167	-0.657691644293212	-0.8217338406554626	-0.6530601759313674	-0.4208122073640689	0.6946911121049201	0.03553244995221007	-0.8963429862647636	-0.6455400786698516	-0.32424632434519296	-0.9772849296019706	0.0867637754419042	-0.6631728569949475	-0.9956968003017108	0.8418575129013448	0.6667834247824793	-0.19784424413395355	0.22008655106155328	0.9138906675567695	-0.6008706118568923	-0.39467371442720606	0.2242422120087816	-0.1727568571390247	-0.33573673072065785	-1.1936143163413526	0.20351843170603212	0.5074744562751423	-0.7789101337159968	-0.218050024196445	-0.28438038961316414	-0.3775978851059353	-0.18087358839420895	-0.6832160642078422	-0.5842815281938565	-0.689582396692742	-0.5749255097080359	-0.4386036045721532	0.4903011900283409	-0.549251746042527	-1.2214909250007948	0.37112328443780307	1.0552894224568097
-0.6088116993827172	-0.41742702192429426	-0.4906595492265571	-0.22523927794106977	0.1444094089902664	-0.08367393615547472	-0.34002583989711394	-0.8104875892685905	-1.1004524000158846	-0.6594466542176688	-0.7293017301132829	-0.6792072970049788	-0.40589026362088043	0.7057675934962144	0.09120685925046604	-1.0101354704449483	-0.6771519129500707	-0.2351326412574335	-1.0091491167324516	0.17676196140933334	-0.6318875153861101	-0.9477420540306234	0.7537433690079944	0.7680940936459184	-0.12706478719305248	0.23278650819877283	0.8576551832093383	-0.6210513396353187	-0.4033316942682418	0.257934133534674	-0.23775974675534642	-0.23414317268653512	-1.276542246738805	0.11861719533609012	0.5653490446888745	-0.7454296361575716	-0.27080929027597705	-0.2968473272887379	-0.30010977053568916	-0.14859193284738806	-0.6305827129267222	-0.439394371545773	-0.6103465615912631	-0.5953393066787792	-0.3543387147915085	0.35510617069113903	-0.6318465481491499	-1.3403019804997702	0.3605379282803795	1.0976687250312396
-0.6070777472344375	-0.4419250187099242	-0.5280642243179208	-0.2764471518664281	0.22159595409252758	-0.08255894796169176	-0.3541014208505722	-0.8440211999484536	-1.0215920990753147	-0.663371016438353	-0.6656390223436973	-0.6994764843274603	-0.3524235574855633	0.6906050746656962	0.13159698364333522	-1.1074269813821398	-0.7491250590088152	-0.15199758517582102	-1.041362344761318	0.22027968041259793	-0.5852152579218515	-0.9023344409819387	0.6621806429747016	0.8132598552486696	-0.0859195367699221	0.219889819878775	0.8095705841370435	-0.6213545864561432	-0.43388935091753666	0.2566449498073191	-0.33221550700264607	-0.1471122640790179	-1.3495276876898532	0.05106571788332119	0.6112861245209316	-0.7135667344374633	-0.31171565287081054	-0.3202160206758967	-0.2309788194610622	-0.11226888849029222	-0.5041961583084081	-0.3012079905004188	-0.5505322534775415	-0.597084507018373	-0.34050928733861163	0.21072245906597117	-0.7293091573447485	-1.4687052857661305	0.311673384834988	1.111945799825549
-0.6096017048980797	-0.47699858075876805	-0.5538165018367047	-0.3390084530610541	0.2872020464073203	-0.0929796396275129	-0.3731454531373618	-0.8559477254184996	-0.9235187193696529	-0.69577952825712	-0.6170927974113066	-0.6891743227658726	-0.27335381793788016	0.6249338541096069	0.1402354767567276	-1.227030645725991	-0.8417471750265756	-0.08884489173488017	-1.0697314844906942	0.21699000284032027	-0.5218049466458938	-0.8554160827875943	0.6215170635033924	0.8643355345299273	-0.05152500624792392	0.1619000946008661	0.7439053611565537	-0.6237884810479997	-0.4637870273348083	0.2585590817629761	-0.440854910445929	-0.08264284171122906	-1.4299070079868321	-0.019703104112030072	0.6684686532230638	-0.6881594906737251	-0.3534516188027858	-0.2998875364429987	-0.1749758568191415	-0.09128158409492905	-0.3545848694011381	-0.1485104790136243	-0.5109836231351303	-0.5949249212100172	-0.24957783803244035	0.06510582392040316	-0.8323460845725424	-1.5918674115899059	0.2441418936049944	1.120975709168946
-0.6090536068531601	-0.5447596165506461	-0.5622241409160644	-0.41335991759124957	0.3778242816476587	-0.11913994779409845	-0.38236162938274504	-0.8493601104733768	-0.790302325133501	-0.7060622693321202	-0.5896092377729564	-0.6622067718425106	-0.1941043888745422	0.5569522734754395	0.15506680085811247	-1.3234809709693554	-0.9630494030992736	-0.034861103938989293	-1.0935155487642076	0.19417378632261523	-0.4284585521534465	-0.787598479596613	0.5763916841397305	0.964618371088046	-0.05412334867151007	0.09441086536848334	0.6749546819187139	-0.6176692956779997	-0.5238415682466073	0.2833485077367123	-0.5533225071486687	-0.049007178684331555	-1.5133679635667623	-0.10307312714095676	0.7071966734372703	-0.6777879760527776	-0.3961485749217074	-0.2658095348695913	-0.053494040506862905	-0.10208887906461113	-0.12211392724009826	-0.04945508856324746	-0.48399933383692845	-0.588015840413543	-0.1693550704840064	-0.06193545477161709	-0.9552703484944102	-1.6967821972656965	0.15260824304554413	1.1130367463799733
-0.6234102231427266	-0.62943055811878	-0.5536350438627319	-0.4643756504534962	0.4461618387919395	-0.1522071199660807	-0.4021094870215071	-0.8406276906624001	-0.7080449488208258	-0.7608011323915707	-0.5966906869723616	-0.6338751746861953	-0.1150793448250709	0.4737338616644055	0.14510953073751656	-1.3820866555722566	-1.115595921401783	-0.005339245419866095	-1.0879793078701376	0.17229924827272805	-0.3448007727000215	-0.7263660828638926	0.5406695086994413	1.0298964898295477	-0.08942916017777199	0.008227366671602948	0.6286196280573881	-0.5866987481210005	-0.6128974935309405	0.2949110321420673	-0.6546128898193407	-0.05205577295513675	-1.5884157821131486	-0.21037678797742448	0.7493443196224476	-0.6476908032681366	-0.4448048766212723	-0.24507782289623323	0.053987345328170025	-0.10793355324591698	0.061526445092755774	0.07460307715873679	-0.46240322439540565	-0.5725959196048033	-0.10772897027597701	-0.18853497404854364	-1.0732166814634092	-1.7849503291452014	0.052792545876837106	1.0850702169542108
-0.660746019131613	-0.6873310118305619	-0.5275038013312573	-0.49336928075583353	0.4970330593952997	-0.17828108886088137	-0.4405341838522469	-0.8365909830917451	-0.5505791602088633	-0.8437154893581971	-0.6093236499809367	-0.6014285886627893	-0.055457365255776325	0.3760592214103246	0.09834293481887488	-1.3998030563075545	-1.2722224832583333	0.021968222074979497	-1.0753932525517083	0.12416760774478233	-0.2667035488778665	-0.6533846537393845	0.5168997844060732	1.0461241108648116	-0.11512652228098837	-0.08976810165401083	0.5823348848556841	-0.5609126473430187	-0.7045103217793459	0.2780730691449527	-0.7217808362501303	-0.07065721158013413	-1.6455791507601283	-0.3197758756066982	0.7773203850225301	-0.6026170227103395	-0.4970602731892885	-0.20473653329073996	0.15323977673788808	-0.12175524427687327	0.23151439566760984	0.21826605484344697	-0.44541896535645825	-0.5915142100440531	-0.10494114840208826	-0.3300882424344277	-1.1845383242668277	-1.845254668368376	-0.032835478571271046	1.0548038805892423
-0.6963977669608774	-0.7419778858457073	-0.5021149574721843	-0.5182270319133272	0.5338412837520011	-0.2564308733280497	-0.4831538186936407	-0.832584186065138	-0.4094413969526296	-0.9687316195580088	-0.6344431602698576	-0.5671711812123876	-0.010587168903482233	0.29560824445693973	0.0123795901651011	-1.385733994483325	-1.4242354534987176	0.015613285850347335	-1.0617725402844944	0.0525862729348784	-0.17955729877103194	-0.5874028896934332	0.48168714978492205	1.1087421443528331	-0.18593003271565042	-0.18546464872562263	0.495500122276455	-0.5309076638411697	-0.7986514119086174	0.24747249458043202	-0.7978258975992119	-0.11447732163456674	-1.6825971241521516	-0.4133881823303809	0.7772709521859872	-0.5774853856288362	-0.5631754743846719	-0.1990431130347123	0.2713813331910897	-0.18244608406679846	0.3594053945577689	0.31553889703917687	-0.4567107280835302	-0.6076141480322995	0.07923504264193708	-0.4799058118867926	-1.291768652086296	-1.874235138899691	-0.10822715434441348	1.0165569217968902
-0.7383225307474598	-0.8053180602726636	-0.4651210866671181	-0.524055976004492	0.5621840591682943	-0.3256422782604418	-0.5319351666657557	-0.8416106046383389	-0.24658697285558576	-1.0808309550499875	-0.6686495595432093	-0.54081188000522	0.02806195861137517	0.241208117480336	-0.08939346577129653	-1.348529024722123	-1.5182746955064128	-0.012263335039994085	-1.029307678119583	-0.06004662439954165	-0.11415008507439935	-0.5313101662939893	0.44457523339455596	1.233627650036699	-0.30483881081058284	-0.2551233248126533	0.3812195121281579	-0.5021601965451261	-0.897590478257773	0.21175615611741794	-0.877784486310141	-0.17513677029153818	-1.7455223667338746	-0.4764407930395005	0.7462657176504116	-0.5552744321200767	-0.6313030593432781	-0.18208834661442544	0.37227587464482015	-0.2647827710279732	0.43916311609992303	0.3885520448739034	-0.5209297090516525	-0.6511538417404915	0.1314253707450862	-0.6190679850979675	-1.3686800475789438	-1.8631827954710232	-0.186853004965011	0.9759648420726735
-0.7779936642394684	-0.8670565659462632	-0.4110613652086027	-0.5533500761592325	0.5778379085574024	-0.41518407120101075	-0.5990113433592057	-0.8352953458666578	-0.05619158462224687	-1.1912586526815125	-0.7057488086783626	-0.514417977114734	0.06801565016034102	0.19156516535963286	-0.17467926415147106	-1.3274637277238024	-1.5760344460909714	-0.033436847893828524	-0.9732796563028934	-0.16726824450166616	-0.09640834412427321	-0.4728074964415646	0.39659414161449064	1.2883806327041778	-0.41652466133059357	-0.32385380424456944	0.27490447277988916	-0.47926664060229374	-0.9807763334721095	0.1714544319110479	-0.9708921154381989	-0.2520344985049455	-1.8076266353141484	-0.5336276147059855	0.7121879298865126	-0.522894822816289	-0.7212201099757419	-0.13195495477993713	0.47271320601073896	-0.33108021621936484	0.5228072840290299	0.4405889763680001	-0.6160453631368213	-0.7139651160632238	0.17986451372736986	-0.7389046789361221	-1.4541668807039954	-1.8169928780115199	-0.2715005456209999	0.9392773180491616
-0.8152558729908422	-0.9350153635495392	-0.3938458958547879	-0.598066774999942	0.6055257873112808	-0.4760956360928632	-0.6772966333473082	-0.8215744309289092	0.13479025483157583	-1.2884718781686317	-0.7429510837657205	-0.49389852604498097	0.0961965021041064	0.13277391106737527	-0.24859789074305372	-1.2972127357705971	-1.5848499190679426	-0.047607577892787266	-0.8994296757909197	-0.2738243548986756	-0.08988249816056755	-0.4394409207216946	0.31454202120357716	1.2419045345828266	-0.5022747523521247	-0.3817698939770835	0.16774303369813165	-0.4382224706728907	-1.0717602703320033	0.16589051250263157	-1.0249306297057665	-0.3319347844240202	-1.856013536218984	-0.5764911736083261	0.6476403256942344	-0.5119652815875304	-0.8008223315313865	-0.047569469395207786	0.5435218348069463	-0.3606718230083796	0.49551352808021043	0.46941299312834495	-0.7054037955168567	-0.7660236187350037	0.3776798221409379	-0.8295157562561444	-1.5277350958354807	-1.772795804446535	-0.3500714173667313	0.9008181630868887
-0.8340062394411184	-0.9928428176161047	-0.41827749065858166	-0.6541651236102872	0.6181176916107007	-0.5296438855357237	-0.7516386491923863	-0.8122744403064924	0.27565624435846275	-1.3346210573599118	-0.7679546898584114	-0.4853264486493126	0.10728643079753888	0.07693862959438746	-0.33522134349501287	-1.2539649626578206	-1.566355955316082	-0.04916131176023504	-0.8731452147162676	-0.36641346492189963	-0.08108748151552217	-0.4268772211234624	0.2389963450985766	1.2031513160888778	-0.5777545912045785	-0.4510752363321712	0.07219054000277417	-0.42966836339068404	-1.152229795607051	0.14928743125993477	-1.0551790352095272	-0.3967891067737588	-1.8850376658737051	-0.5954098989585821	0.5655532419334968	-0.48956641443179255	-0.871037047495042	0.031230260283242377	0.5864532623648594	-0.39015103221698455	0.5442627659833057	0.48719283364564053	-0.7647073914292761	-0.8412903639745629	0.4418139902470264	-0.8991536301664558	-1.6213115969136698	-1.7274078128173955	-0.40898426262412	0.8793208151721086
-0.8382235493978613	-1.011767138268605	-0.4751196540033054	-0.7143525989406236	0.6166287112824049	-0.5978751050564493	-0.7913695903112277	-0.819664290087494	0.40386647966591205	-1.3413599261707494	-0.7823379052934749	-0.44621784167354317	0.08431022214811346	0.020537755776348615	-0.3986742344331021	-1.2288746515389581	-1.4843555577605831	-0.057558383178434244	-0.8235756091240161	-0.4396410156435168	-0.10389357321949326	-0.4215986703387463	0.15016477020088487	1.188025960600434	-0.6345378066011291	-0.5044300269931213	-0.016666009084045457	-0.4409308968720375	-1.2317114780266667	0.13464169797072084	-1.05149039160125	-0.4449628299301721	-1.9022840854591823	-0.622432781161829	0.40169982469065246	-0.4374932351426259	-0.936411788597576	0.05435596552521478	0.6051655829646165	-0.3940950097909045	0.39912974546036184	0.4671132083702883	-0.8162596152822047	-0.9500001415969012	0.49529323375221246	-0.9726781188434035	-1.6810906109110249	-1.6632906468373647	-0.4391534249541181	0.8940919586605611
-0.8428333246213366	-1.033302627486735	-0.5227263571548824	-0.7465122806478846	0.6062731578079719	-0.6329749115663267	-0.8040727118283397	-0.848331479568324	0.5242821109563357	-1.2898936236546992	-0.7479668626234274	-0.38433958610907654	0.04063568709316773	-0.042412986709060053	-0.4631719767068369	-1.198182598327137	-1.3523514013361704	-0.04652211452396453	-0.7387186644676194	-0.4902743424900324	-0.1769130208311628	-0.4358211705221735	0.008713893253901216	1.2141411014495738	-0.6907649980944559	-0.5291120019816521	-0.1185177058226359	-0.46965545872917386	-1.2857707219087422	0.09971896237687516	-1.0390320200964007	-0.4655156309616234	-1.8927519807468456	-0.6578043040349711	0.33254274406604345	-0.3655324403020953	-0.9862329091794866	0.04148513720643322	0.6259168413598604	-0.34985703486666986	0.24131162411864815	0.36457580902079756	-0.8549711310596798	-1.057458793861631	0.5449581958203177	-1.0275474353646223	-1.7179297066181263	-1.5904254386848558	-0.4522296108068777	0.9071713797564455
-0.8578315877887986	-1.0488717675696442	-0.5658936819132632	-0.7524632371648826	0.5873802986760043	-0.6556281643568724	-0.7892187556007593	-0.869198339606751	0.5853511030564267	-1.2220628957438922	-0.6684551971218393	-0.31637448096967097	0.003944540032981442	-0.12131654367354772	-0.5300290297559179	-1.2017269349083493	-1.1812543154674073	-0.030895330922781683	-0.6518959005986404	-0.5361092129848885	-0.2533111188609245	-0.4655590595804295	-0.15730536924130525	1.2159598076891012	-0.7352874253791466	-0.5419088352194936	-0.209503416915752	-0.5117087674868491	-1.3070065523962708	0.027093074913469385	-1.0143633087659887	-0.4632156543084293	-1.8629528970866036	-0.6771700780685328	0.29800170596475334	-0.32615870703597577	-1.026693630954202	-0.022871061671864847	0.6060175529156716	-0.30630843176894845	0.1044087199212275	0.28852973639915774	-0.9116427903082119	-1.1621230005293253	0.540083938109184	-1.0605139728510289	-1.722543285653186	-1.5080392557394762	-0.46530775436438043	0.9181027714261664
-0.8605889946197214	-1.036511476193478	-0.5962253788579388	-0.7708514789955855	0.5501958119313141	-0.6995699467103681	-0.766823912682688	-0.8998019328457213	0.7691115934918613	-1.0931066689446058	-0.5647165827057167	-0.23191373057533626	-0.019739536405386383	-0.21934120584883637	-0.5886896606309078	-1.2261965909626924	-0.9996789243880956	0.02167403748229208	-0.5754776864331838	-0.5953768417581731	-0.3114360963667381	-0.48289265620210536	-0.35248882240038737	1.1759300801658297	-0.7668070105840338	-0.5531652650485239	-0.31626040296746344	-0.5817830495161936	-1.3304500018903451	-0.026009845220359446	-0.9676241070741153	-0.4608837730992338	-1.8045529541045682	-0.676741515382032	0.2657028745842887	-0.3022380690127778	-1.0421565625028884	-0.09031981616279397	0.5830846724370214	-0.2740402639317769	-0.0013207037780247454	0.23260914614919917	-0.9629862730088288	-1.2710585651057968	0.4906292307955454	-1.0512922450609514	-1.6810232935899898	-1.4149051580701355	-0.4654478467835491	0.9274540203196489
-0.8499602908659247	-1.045926363726373	-0.5966377362795342	-0.794865405899651	0.48928072015396634	-0.7585693586971067	-0.7202633189132437	-0.949745246150606	0.8417177621734867	-0.9162473833085715	-0.4695459631032106	-0.12679860430837175	-0.02208094524573467	-0.31944790611052254	-0.6310821768855696	-1.2829799266527497	-0.8542223511242488	0.07825287194960953	-0.46155960817328695	-0.6508846422880581	-0.3739697253240856	-0.5063380683171349	-0.5260058345383147	1.1413807250326973	-0.8230910803593385	-0.5612842921468332	-0.4202992306541981	-0.6409509152975349	-1.343994077322279	-0.03055454057615204	-0.924167148829356	-0.4720472342166496	-1.747174541402537	-0.644797192170135	0.25522707620722246	-0.2780286373847498	-1.0378843220954836	-0.18850508520329745	0.5335856318583514	-0.21044036067021868	-0.13316469755731947	0.19445237869289386	-1.0138569609084696	-1.3736322502099285	0.4191118833595781	-1.0268025691892817	-1.5909327447736203	-1.3546684696702291	-0.4640910641726143	0.8888652819557908
-0.828998923969013	-1.0334862549704713	-0.5763351516652377	-0.814513967671032	0.38368500039047293	-0.7881458258698475	-0.6678901464310958	-0.9924463169934878	0.8560190873959892	-0.689395913965982	-0.36098335660194675	-0.028736563301463493	-0.028168154469237056	-0.42276425354015945	-0.650878943479883	-1.3571706560885357	-0.7123945138718847	0.12669153180867226	-0.3510420405728316	-0.6892728439515625	-0.4452336602254726	-0.5083635053741301	-0.6818932281349909	1.0953619362711016	-0.8413149801829546	-0.5628973940716329	-0.5151273784890393	-0.7194407363622624	-1.3571692729884801	-0.025450282235521288	-0.8745937140942377	-0.48762377909815735	-1.676717643561145	-0.5712083443804399	0.23893697508134387	-0.2449361430454776	-1.0184374660458135	-0.24171834606334447	0.485674729440872	-0.140570171056203	-0.23113051432018056	0.12572324906785792	-1.05989630747478	-1.515925845021741	0.145027581648263	-1.0344569191419641	-1.5279404999688964	-1.3083931100995203	-0.4944383916178309	0.8200555869979989
-0.8137469117066807	-1.0258703466540529	-0.5339519013764196	-0.8584695142290878	0.2562033011934569	-0.7688297605770669	-0.6029636468406273	-1.00678903080221	0.8434178718567935	-0.4598824137878744	-0.2590770191204138	0.06543442048699974	-0.06007665634002972	-0.5319803119959512	-0.6593759163251324	-1.4448229977109368	-0.587053616333693	0.1674669804154326	-0.2701699021993774	-0.6931555117962036	-0.4831632603255831	-0.5066073698099265	-0.8211330497600688	0.9972011364106029	-0.8169030181135403	-0.5649275060506855	-0.5990863497274791	-0.7943915705300977	-1.3495420518751569	0.0034954563602985823	-0.8140972901587411	-0.4813793168471463	-1.560633908274463	-0.49701440565306065	0.22123835098004827	-0.2116273172410347	-0.9780736001308284	-0.2684372127862059	0.43871505560952223	-0.10885264431772432	-0.2841838303073719	0.06555223887680625	-1.0838946992225436	-1.6249915691364774	-0.035008185162110815	-0.9247817046181787	-1.3519481178395538	-1.264246774651987	-0.5423738876326241	0.699983373210548
-0.7845860657241963	-1.0226182635332863	-0.48711379311260244	-0.8939121284034026	0.11482596823017702	-0.7095765700733879	-0.5149252822547655	-1.009981920585505	0.80998245271082	-0.23720178582162763	-0.17150495974664706	0.17456247153629773	-0.1142217357730833	-0.6525132792082387	-0.6676083182284126	-1.4952069835229937	-0.48573786514572637	0.17542963772669984	-0.208164989849461	-0.7159439103773044	-0.4866648879265001	-0.5169473395031081	-0.9205012251312251	0.8942982331570738	-0.7881992641236304	-0.5836706990116106	-0.6934060727145571	-0.8661167944102711	-1.3336260029140785	0.043733198440017315	-0.7490800559587498	-0.43680466404327367	-1.4694583537473433	-0.407993135290902	0.20389847995408467	-0.17792044417806266	-0.9215898844409228	-0.310955932190182	0.3846666609232752	-0.07004657684140533	-0.3337960736218045	0.03950999626115585	-1.1019132823982272	-1.6975674651461912	-0.2309930891777451	-0.836313136347855	-1.2196752287693902	-1.2295069127824874	-0.5709364502428746	0.5445809843785879
-0.7509676939751586	-0.9855038946115057	-0.40402491421556325	-0.942187998123859	-0.02380989453793896	-0.6590734718177231	-0.42177330235672794	-1.0075119905376049	0.6654063571749568	-0.06905823813818321	-0.10439147695870629	0.26282070226966303	-0.17017732320477824	-0.7572716523338208	-0.7008053751618379	-1.5320844586969598	-0.4337308896705854	0.15256307652878684	-0.13609981431672133	-0.7583230219556029	-0.5159288927835773	-0.5576997803795382	-1.005431278999715	0.7892708997514942	-0.7782832788866667	-0.6137761727352686	-0.7643355935787561	-0.9458268437570011	-1.3043560969483559	0.054378926320063734	-0.7041723670428138	-0.3817762555757589	-1.363908368269577	-0.31339664451195004	0.19640471222703176	-0.14859470636522762	-0.8703576087710371	-0.3420120115816855	0.3212279857813429	-0.028872667004454823	-0.31710748328502963	0.03019687163774104	-1.109460017766266	-1.715428541376676	-0.41532228392208237	-0.6986526798994408	-0.9995532604064599	-1.2313768430383674	-0.5931470533663882	0.3873277869325234
-0.7314036387606654	-0.9370031963877107	-0.3090607602421359	-0.9697955900747879	-0.14576432351082508	-0.6001331110901953	-0.330821934291091	-0.9855005050452579	0.6314582744347091	0.037746076019147236	-0.051344999183293806	0.31044262906565445	-0.21109298892846096	-0.8585809202177248	-0.7236851248179172	-1.539434599312096	-0.3838482071221438	0.11308423622012609	-0.012250594814317884	-0.7951627836231809	-0.5644839362870684	-0.6002486916625902	-1.096141272577964	0.6596915108031804	-0.766569301133434	-0.6442280892240445	-0.8302792536189181	-0.9899569962116687	-1.2590961167171248	0.047630495698507545	-0.6690725739393786	-0.31604851182202087	-1.2574533228718732	-0.2233852016730217	0.195034984642319	-0.12747255309872652	-0.8186561859106313	-0.3535773786613706	0.25461510220526	0.00021026044921982067	-0.3713741487073733	4.995292180575983e-05	-1.1225761156203782	-1.6949881812348582	-0.6044556253230315	-0.5609110332790499	-0.7468990253811286	-1.1800302415752502	-0.6036422991712126	0.22816263134462728
-0.7243883221178203	-0.9005143011589161	-0.21222691611149433	-0.9896422795002678	-0.30583792533018833	-0.5189226212686637	-0.23540428501989497	-0.9582692648538685	0.6112447423968025	0.08848245331713447	0.023958254297574665	0.3089084034845562	-0.23381735999912778	-0.96290128129606	-0.756967573641951	-1.4934004811224355	-0.3456515470438081	0.09272373428574252	0.07008044174604118	-0.8110895163169619	-0.579051899287433	-0.6495267589013948	-1.1451338538072369	0.49190397271643826	-0.7584230535426421	-0.6825600986006009	-0.9042037478410444	-1.016256045942707	-1.2076367145476659	0.039760132873650225	-0.6595997500812979	-0.2491965027899623	-1.151025264508819	-0.12218686673920107	0.26903124795615596	-0.11216465026921665	-0.7680288175592844	-0.3268283384341212	0.18057974061384185	0.029590131605805453	-0.3036092480081376	0.015884869483799663	-1.13458694080003	-1.648715137223102	-0.83180144409732	-0.389431578708728	-0.5051442783572785	-1.1778192896693505	-0.6208962968635625	0.04584275637930073
-0.7163681590592892	-0.8321766085536225	-0.14559042272225922	-1.009961624537972	-0.45154364012339065	-0.45204106684985945	-0.16398661720796284	-0.9189877230386102	0.5874509064088954	0.08664854768110523	0.07581597108601287	0.28307247994016044	-0.25883776376982603	-1.0626616214043294	-0.7819540563744706	-1.4323280227737432	-0.3314465279188371	0.06678562057925733	0.11820576016573921	-0.7948490744173181	-0.5356715637913698	-0.6641564719250428	-1.1492035140479868	0.27383602047370664	-0.7481134656804986	-0.7314307879626656	-0.9323479350205709	-1.0073990811092102	-1.182277345871467	0.028807122411659104	-0.6501972103541034	-0.1874027901947087	-1.0745937212700236	-0.0002307882489935853	0.2490500782707966	-0.10664798911442608	-0.7134461018180446	-0.34378470496448915	0.11055939081118363	0.07281053376873031	-0.23293755677966815	0.09385220867389095	-1.1467719123904592	-1.5771805175195082	-0.8806628733568731	-0.313562533922089	-0.4027881684312378	-1.1706841046243324	-0.6511431614270506	-0.15228268794988806
-0.7015982700772104	-0.761933513558872	-0.09293473557305562	-1.0174554110750895	-0.5996470043639894	-0.39351924965919505	-0.11095198780785942	-0.8801302786934253	0.6282437004580961	0.04823388998983182	0.1097967038986706	0.2274334084054935	-0.28981151715009185	-1.1772422127537017	-0.8092233329915951	-1.3310144029099287	-0.32928746045145696	0.018944480281704024	0.18227737730351917	-0.7484520612629663	-0.4791605946828505	-0.6998136802526569	-1.1174447020289882	0.07229439237910018	-0.7554189466150085	-0.7932761496033123	-0.943319487959226	-0.9778819430657192	-1.174522726840912	0.015210639874857068	-0.6262023099306642	-0.13572253698988646	-1.0122603753766808	0.13206117296401984	0.21983967285646555	-0.09069400400147767	-0.6547214769003247	-0.344768315490112	0.06210463378902566	0.14628044322466824	-0.15215137098510131	0.16983758456563205	-1.157403052369578	-1.4690073159528745	-0.8697281039587914	-0.24843485002264493	-0.32067953053763054	-1.1446454784648492	-0.6700239185367991	-0.3356118955581307
-0.699485385947258	-0.6940224876075748	-0.03897959189126633	-0.9796155948240592	-0.7394947291504719	-0.31888489798792663	-0.0339039487016455	-0.8218740227196955	0.5390199167225161	-0.028793503987727898	0.12987883950528828	0.1526720103727972	-0.32618049361402857	-1.2387286789188814	-0.8221220659058138	-1.2259837194809893	-0.3114311145549993	-0.04900506908775788	0.27827724971010515	-0.6704533212760642	-0.44858411718461977	-0.7423309516293811	-1.0538904873431911	-0.12057431424303047	-0.7694075642583232	-0.8529725241671009	-0.9396525535185074	-0.9290787532679857	-1.1674803694573637	-0.014352470118477035	-0.6129169284857224	-0.0666545856262457	-0.9523076552357091	0.28143622868479745	0.19702089149165128	-0.0881307080092622	-0.6025663641258462	-0.28688661917461644	0.04341712784803726	0.2323929609794701	-0.07405331965532372	0.18607587152159927	-1.1629128024479218	-1.3202960590094661	-0.9096828981030759	-0.08645020868868503	-0.15937371162434305	-1.0906539714220307	-0.6958632439315091	-0.5132432340250442
-0.7060168876492171	-0.6246748675969032	-0.04725417904677178	-0.933178463763945	-0.8398834140619696	-0.2623525750248946	0.015990323108275823	-0.7801920989508264	0.44109817593564477	-0.13741303500969387	0.1413900083958219	0.06081651029821848	-0.3574514607133697	-1.300362046591916	-0.8375842345923106	-1.0855685664439252	-0.25510346585745697	-0.1513630065909715	0.36714642529145997	-0.5649988287110908	-0.4030559771352453	-0.7979027034414248	-0.9907564355109217	-0.30374442438762495	-0.7662440015855331	-0.8831999514273521	-0.9304067732064125	-0.9093088365558849	-1.1650368870128882	-0.058403041824571456	-0.5901791972556104	0.012014643059156083	-0.8997269407388993	0.40646139923053176	0.1704650293996712	-0.0812929369924985	-0.5577048237941538	-0.21245406994075738	0.04391548891164008	0.33210040925243145	0.00037740333391217407	0.1978780399978734	-1.1614488780744987	-1.1551023544143384	-0.7827460603963907	0.07598439065213318	-0.17399128568259836	-0.9802744049575667	-0.7270569617163529	-0.6807544718273479
-0.7333575067911661	-0.573847421488304	-0.08028600170686614	-0.8856366641288187	-0.9175202006196408	-0.20192660031680054	0.05524849732950939	-0.7750465126740159	0.39126971277200706	-0.27494868363920527	0.1394325153039378	-0.019585614977324344	-0.37043130565099786	-1.3732536270377356	-0.8381407210704321	-0.9397122493050629	-0.19513058227876628	-0.2505274628236353	0.44467406189381825	-0.4567942163739146	-0.35773109849940476	-0.8793624198318166	-0.9192722364396332	-0.4544867374058218	-0.7513797286637294	-0.8793492981097994	-0.9062087286737512	-0.8961933800917053	-1.1752675185360968	-0.08580114257616792	-0.5814302744803912	0.10941811308391207	-0.8791673655205813	0.49784785654845465	0.14819355505210768	-0.09992816852681329	-0.515584310984703	-0.1803462610516033	0.02645630857969748	0.4388781234871115	0.04483900971089615	0.18912600168076762	-1.1579346777762147	-0.9704697212269009	-0.4906376563790258	0.299416753858385	-0.1533803494332928	-0.8533184099826373	-0.7499069978209482	-0.8524042097805162
-0.7598319956892912	-0.5411118435208759	-0.13018565026992618	-0.8401710712631922	-0.9849008809738379	-0.18999221530547444	0.07676865203055724	-0.7996607018488158	0.33137618963901294	-0.41305310879931145	0.13538280287497895	-0.09882129356993277	-0.36693280523257055	-1.4269456973624042	-0.8075694647732122	-0.8098543068612019	-0.16374084816712944	-0.34150118861990747	0.5237812245218009	-0.36596204315859093	-0.32112497991489286	-0.9530940287201008	-0.8442018745778512	-0.5396907153168894	-0.7117772604854248	-0.870014998099266	-0.8787240046858841	-0.8631136648321818	-1.1894331924034058	-0.0855460559396495	-0.581641045384202	0.21446528803003934	-0.9013092331915209	0.5877359118678611	0.13978621844717415	-0.11739795522692716	-0.4870705370266334	-0.15701894193940097	0.021545074031744937	0.5598372309827472	0.05080643076399717	0.1411557510898928	-1.1511134547278217	-0.7973176905778567	-0.40349850701868883	0.4066791710527897	-0.20828761137315582	-0.7526724351841722	-0.7577406834320397	-1.0161345065050977
-0.7941896231347176	-0.5061397160587792	-0.16924850437651637	-0.7969441783510018	-1.0167333460221035	-0.22228754817025936	0.08421438338563357	-0.8233192126650207	0.27015021169069586	-0.5289604213488034	0.13446745691500897	-0.17854661862459387	-0.3501844718416297	-1.4445221827596775	-0.7989220966599533	-0.7182136622050541	-0.1364390263012202	-0.40863932838574213	0.5918850757589482	-0.2517837355045086	-0.3035070216749904	-0.9986216801920298	-0.7863184708341067	-0.5847192521989885	-0.6684625446264952	-0.857143335118583	-0.8062867595084959	-0.7959696165386786	-1.2343719212516804	-0.08808036552644584	-0.5905430220405317	0.3092238133898329	-0.8962382273438101	0.6748302123376796	0.14190035866320094	-0.07858027053022909	-0.4706047675425699	-0.09119987670744802	0.056699173953931835	0.6842800426082591	0.03703636529838932	0.09910056410211213	-1.1457717920942234	-0.6622359967127678	-0.17697098860439925	0.5327190399877455	-0.10287956096827866	-0.6541081728617009	-0.762964958374791	-1.1646328456707278
-0.8063188298695136	-0.48764298851200377	-0.2537460769887609	-0.7731010118279509	-1.0616199026254305	-0.2867401965898318	0.08995982086410279	-0.8382956409273048	0.30946836537702527	-0.6157865507949054	0.14449267457182477	-0.22956777997047975	-0.3452203220909689	-1.432886807904409	-0.7968443872317251	-0.6260582700081626	-0.08974671748867138	-0.4650946327752588	0.6305435585032934	-0.1386501153112141	-0.26355286271352596	-1.0187190588603545	-0.7385387572396788	-0.5309864874604698	-0.6084474069701358	-0.8421856746546996	-0.7324231592665673	-0.7189967926048979	-1.2918905824865206	-0.06596499957403404	-0.6088479127634486	0.3578006078820115	-0.8628539502192363	0.7447122272186799	0.15724143275840433	-0.05500097599840207	-0.4579835243164053	-0.07295907895619337	0.12121108308760642	0.770948125546229	0.02513570985766128	0.07001679401342079	-1.1515082647724566	-0.5885603854205705	0.015463406117092937	0.58886943469923	-0.1978484456240878	-0.3736706026121467	-0.7662103201064919	-1.2786175143423517
-0.832032071483028	-0.46846947609955547	-0.3270144839856652	-0.7501965997868391	-1.0912171113750762	-0.35416123501722857	0.08891843716898053	-0.8606996111195937	0.21795519755891285	-0.6800854366387055	0.15997034262222903	-0.22645580467832294	-0.35194075535259256	-1.3954086145625149	-0.7960175730549643	-0.5343523905431059	-0.06561953197528103	-0.5277536634238037	0.605596903935101	-0.02375597778352545	-0.21952515169826903	-1.0542885932490598	-0.6731369555679536	-0.4201443011950703	-0.5303209712898604	-0.8292351562804526	-0.6531046284142755	-0.6401120532074593	-1.362766282814403	-0.028102734257932804	-0.6430457261871798	0.37046406739708904	-0.8430632498217914	0.8012101200464764	0.1735123447663	-0.04918996954436918	-0.454044934876222	-0.061722420204615505	0.156507867297713	0.7987021924635166	-0.0132459828575331	0.025165256107229778	-1.1673483564840317	-0.5523202511236476	0.19193927876053124	0.636297805788704	-0.2682238717281089	-0.1420812537791326	-0.765434696132122	-1.3834317028438923
-0.8599647718463407	-0.4751969409629672	-0.40955818909610775	-0.7425423155961133	-1.1420566180011733	-0.420343943434007	0.08146576016898344	-0.8702228365341711	0.0966891050601986	-0.6998281092577274	0.15470809398655636	-0.18620251308459934	-0.393294073949631	-1.3178245863914546	-0.7973783264128883	-0.48636809490816457	-0.07530995270208315	-0.6046463329072245	0.5592287049416507	0.06604941060347894	-0.20558496305040402	-1.0708041413002563	-0.6125167207435834	-0.4615839329412286	-0.467828078081599	-0.8273838305540752	-0.587639611013221	-0.5551552944441088	-1.423215210526898	0.015098951776579703	-0.6912886517663072	0.35909086231017284	-0.8492171459440788	0.8331377537880182	0.1982604042246605	-0.033448782680463904	-0.4531751803209906	-0.03516470742564544	0.16694160415461806	0.7943191150087959	-0.06425063981708813	-0.07471073501429923	-1.190540514848568	-0.5070512949785067	0.43265975221642883	0.6569892428902616	-0.2538014439257779	0.11124296473220127	-0.7679024761847102	-1.4597765227753354
-0.8867962011379167	-0.4977850218763574	-0.5028881599946614	-0.7457864777596315	-1.0837777884829443	-0.48355446880921316	0.07346923917168927	-0.8606940180910321	-0.02717285751629035	-0.7007994777349654	0.13493305496824054	-0.12842423056238683	-0.4075918688827616	-1.1817073982459398	-0.7800406543762051	-0.44131883745705397	-0.0923037884581509	-0.6602161096464336	0.4789597347519006	0.12258399596168357	-0.22584800475757422	-1.086626509724267	-0.5597097743466016	-0.4571381711193552	-0.4070017308200242	-0.8339913442075815	-0.5317181960108175	-0.4854673258419827	-1.4636025464107818	0.05826892737112878	-0.7500983889799155	0.33842543249879353	-0.8309803305943613	0.8563096643807192	0.2044739240584646	-0.016118792744599743	-0.4700959969434001	0.0077817899791790155	0.19950215865784	0.7196911893386938	-0.10593157674152012	-0.15882541033292422	-1.223679150030661	-0.4548785706711066	0.5304559090139526	0.7507261538881533	-0.07802383610640551	0.2406677754653574	-0.7612243491041835	-1.4902635821367998
-0.8938047511382317	-0.5097039421467251	-0.6020770749487022	-0.7753100639022132	-1.1305698821388686	-0.5378402586559297	0.06113632052885486	-0.8473332455576295	-0.19232907057215742	-0.7063613456288274	0.10898240262259358	-0.05124289090390145	-0.43408949290147414	-0.9786610818408894	-0.7500460332054526	-0.4035864429452799	-0.1235909757490939	-0.6685022327540154	0.37770830431022645	0.15459004686289607	-0.25422915158598697	-1.0833224340100176	-0.5339923202417483	-0.34662791230557755	-0.33280984722440754	-0.8411948909709999	-0.4861141890069554	-0.40813758652596466	-1.4719844554913304	0.09671797613823097	-0.8450474114066585	0.29694421126139264	-0.8054749125542975	0.8586673033217316	0.2304257252309856	-0.020524065777418783	-0.49697940524299594	0.10098020165807728	0.20583816819675663	0.6243872470483061	-0.15926993560165115	-0.2117833071696594	-1.2347709668786926	-0.43780110798731914	0.5751481263966679	0.8089224767915363	0.10729828286796735	0.45969930844190465	-0.7580075139273091	-1.5071856785348126
-0.8981912271582214	-0.5419769831496211	-0.7056220167016185	-0.8525273950606902	-1.1127281927886568	-0.5887951645357858	0.022461812002464426	-0.8084368931876671	-0.31864343441580795	-0.6853476686918063	0.09282714080961389	0.04693231284090349	-0.4547882730683977	-0.7601218259117004	-0.7241276754869406	-0.3490723278145202	-0.2030530856636566	-0.64974968066567	0.2824766697613818	0.15663976056792694	-0.2855359739254489	-1.070596428938103	-0.5114582092878714	-0.1993136004601752	-0.24862458461721312	-0.8471860064579981	-0.4557336770524877	-0.32077048836783517	-1.4328381798350893	0.09920373788331337	-0.9469959693117079	0.25235896158713367	-0.7711102191868224	0.8515185340275775	0.2520293348417971	-0.022189727948594355	-0.5190908506978402	0.16125932004950394	0.17690841184902734	0.532636224388264	-0.20617380964118967	-0.25780743898771474	-1.2275197526925787	-0.4568017442568998	0.679584625623464	0.7245831051500671	0.1311730439463631	0.5920208044259058	-0.750438211680558	-1.5096146059907323
-0.88899197663886	-0.5752839680373333	-0.7777579033248744	-0.9429859251797195	-1.087566214078564	-0.5983513375803596	-0.01625529647944023	-0.7526041208072594	-0.4112554603960657	-0.6633408010594527	0.08456327068183159	0.16508291603095837	-0.47113729642455066	-0.518794312027978	-0.7006487434074355	-0.3298975197318713	-0.29385575710039386	-0.6067204944172578	0.16305945794544957	0.11314930865103671	-0.33351775043040033	-1.0426156415480605	-0.5149019460063358	0.012527221610263229	-0.1766509785881974	-0.8961935679446278	-0.4290945550603774	-0.20221508586063833	-1.3493689586195032	0.09133309443509362	-1.0798424242995934	0.1922114671091466	-0.7190102147956364	0.8312973530376186	0.2711068639320582	-0.015786936364907533	-0.5411919284672626	0.19944046104539098	0.13170003256027168	0.4155525383652175	-0.24873297428273444	-0.3293851330566839	-1.2117117148658154	-0.4871793866976832	0.6149585751426366	0.6348881722327551	0.31776960556556766	0.6983465929870035	-0.7468353823851889	-1.4908336613992723
-0.8792463197352115	-0.5997802306953678	-0.8287610545171002	-1.0267922124089692	-1.036844467574542	-0.609134195749066	-0.06827007368367602	-0.6710791637905632	-0.5048640898599445	-0.6600305384377136	0.0960803833772999	0.2834380826318264	-0.4842124312568443	-0.2544676654445758	-0.6914199428704844	-0.3183990263089039	-0.40578078914118143	-0.5612049222140032	0.03349106996851033	0.04671291498732712	-0.38666644817792867	-0.9977932460034422	-0.5106185826177365	0.210570895837268	-0.14261039559543343	-0.9673675463242001	-0.4049629886720364	-0.06776460826793415	-1.2465925590273566	0.08253190391680225	-1.1782147677405184	0.11873869298252152	-0.6491413502355593	0.8166485857173328	0.29056859253671574	0.031924228711884696	-0.5768149185709758	0.2513535181708942	0.08111121488401381	0.2786805325438048	-0.3032616296779214	-0.38007239868279397	-1.2028441249029045	-0.5099466806256261	0.5459037729169247	0.5332945025196103	0.5650372219901036	0.7757938265427488	-0.7453330770550239	-1.4489011645373957
-0.8664066155347789	-0.6256211073847007	-0.8773301838416163	-1.0946219987480572	-0.9841998717033743	-0.5984960595550471	-0.11786660884799345	-0.5521183643839861	-0.5636984932103577	-0.663229172020738	0.1048791959492208	0.3955584176158907	-0.48149893806589805	0.007587823515923775	-0.714778222924776	-0.3243459582611505	-0.4995872701722024	-0.5052437381356891	-0.09326875636095837	-0.021790268738536754	-0.4485175269196846	-0.943725235082986	-0.525933262469594	0.21020389949133794	-0.12167286856434448	-1.0501564742500873	-0.3668710119763908	0.07515087193254488	-1.1495723949252215	0.05935016918686564	-1.2762098942137567	0.04547785626362201	-0.5318031439487381	0.8037649915550945	0.29118285288953716	0.0710086782592175	-0.6026900223374264	0.310873270035219	0.046919510144402446	0.16667683607395756	-0.35539306065222553	-0.4291132057695225	-1.199404195801136	-0.5082041366031398	0.5826585676290007	0.4110860525379091	0.6723234503102263	0.9554025890545896	-0.7414304858738872	-1.3781984239391167
-0.8379968668731103	-0.6651155070432934	-0.9354868173601387	-1.1644863707954956	-0.8821341359081665	-0.5836698006689152	-0.16065525438245942	-0.4419836072230064	-0.623854721680376	-0.6794753098025416	0.12416089915794237	0.4716320681668879	-0.49126161465506346	0.2666880504709014	-0.7104932770432398	-0.3112010122117093	-0.590325976760388	-0.4563676902974506	-0.23539942776789907	-0.12087968689834136	-0.4827688204094919	-0.9124596940588949	-0.5490010475278255	0.3559008105711371	-0.13350674524459827	-1.1158851680200337	-0.3661105020053642	0.16241599903374399	-1.0273493174953399	0.04329542599450657	-1.3494085246577476	-0.03209465330922118	-0.41981092718900603	0.7917669026764461	0.2888761957615735	0.04936858662959451	-0.6089943290875697	0.33051233541027875	-0.02019235486175224	0.05384415927819709	-0.3738039659559481	-0.5167071896996712	-1.1952665083531566	-0.4707288148512535	0.456945378075143	0.2763417146127214	0.683297159973362	1.0891085767084157	-0.718191202131962	-1.29074095636732
-0.8328068520526983	-0.7014894272369931	-0.9771243038500769	-1.1986093692707838	-0.7970511742988393	-0.5790913087671609	-0.2020450470298802	-0.36065391985566186	-0.6877578002584515	-0.6869676046816977	0.19381040538476133	0.5332230644736169	-0.4616718335544608	0.5190596714106828	-0.6949001421424957	-0.3520506797985984	-0.6829460621480357	-0.3966232832067904	-0.4155303325305858	-0.19053111792819233	-0.5234326490089612	-0.8975213108040471	-0.6119558804905167	0.3116939944639387	-0.1798136027079114	-1.1433708903352862	-0.3799549744289738	0.21832194036282324	-0.8871631108595072	-0.004890130958121022	-1.3848459871726138	-0.10205023499876628	-0.32872475087990594	0.7915841256376103	0.2754515305362254	0.0718320916842521	-0.607814109479788	0.3222994275378406	-0.11370370817653135	-0.057923909044985324	-0.3859326094968315	-0.6317960753834826	-1.188834231833884	-0.38501477442809845	0.32028467688785334	0.15494468408068723	0.9265227041575768	1.0131768973103006	-0.691563760742141	-1.2232386992182303
-0.8247849973335348	-0.7681186478331886	-1.0407101806583312	-1.224695226807929	-0.7448052164516269	-0.5722482938539218	-0.23900305517484882	-0.2866856307762005	-0.728838430213023	-0.6855223023909687	0.2849923356223064	0.5495119701112351	-0.4367306111486152	0.7580234064861984	-0.694679466470137	-0.43901316991949946	-0.7476099551159407	-0.32929207050454173	-0.563547938166128	-0.25974021622352617	-0.5680518856437888	-0.8789600375116452	-0.6990864655489124	0.3985007220082258	-0.26834937822649885	-1.1746511436609604	-0.4250106696984804	0.25762821206650016	-0.7584388278095664	-0.06963471128553182	-1.3956671968025847	-0.17513759069440646	-0.2307321009558331	0.7878564634367404	0.27014803376502255	0.123820905438297	-0.6073464326155641	0.30969924640993457	-0.1416450139499779	-0.1021616698785903	-0.3763104491117582	-0.7405866000045236	-1.1805236758448387	-0.2772708337060285	0.17091897710342252	0.01954132405863791	1.003743192184722	0.8779916629049683	-0.6698113980339421	-1.1668471407205625
-0.8047235938930962	-0.8440152363408039	-1.0784733711476293	-1.2368907678760572	-0.6437446863946453	-0.5579424441098324	-0.2754304160478697	-0.23246146204518317	-0.7603373198437703	-0.685765424282305	0.3797762116503835	0.5155239770252874	-0.38592998013761337	0.9567542218503867	-0.7064273277800337	-0.5156506008521817	-0.7972230715169146	-0.2641214903667872	-0.6770854053002028	-0.34508895082645274	-0.6118161891997635	-0.8735377787554393	-0.8069140678446995	0.6618534703206927	-0.34016613287229697	-1.192459438442333	-0.4598186260646936	0.267988049985897	-0.6495688547552259	-0.13079685376718495	-1.3668145424632674	-0.23343880839727033	-0.10066794542439057	0.7944387801301953	0.2625349597826847	0.1742186453323121	-0.6097562597144106	0.3044833447195649	-0.10846202508931024	-0.126278551093819	-0.35332338144514236	-0.8279268046939142	-1.1537743180682463	-0.16226425638048309	0.052394693957868534	-0.11003838332480662	0.9803394501550269	0.7118389346803496	-0.6563484722704043	-1.121618416328235
-0.7826135894267388	-0.9293903762437224	-1.0539467762347803	-1.2301743829399867	-0.549091228684955	-0.5535278167235862	-0.3056358682008557	-0.17450163658522613	-0.8034800679921486	-0.6727898774488328	0.4949988515811704	0.4533976339200474	-0.378657319248334	1.1003960929448067	-0.7633280701679641	-0.6066468206753819	-0.843667389626944	-0.20811409688899926	-0.7278734651249398	-0.4367272933530673	-0.6333567973608221	-0.8733614647736117	-0.9165841648044799	0.765189748389677	-0.4270727080116309	-1.1818430870781786	-0.5323515997699031	0.25217726785215777	-0.5569790270007806	-0.18410210334538107	-1.2909889153010865	-0.27688586873341087	0.019379077363547055	0.7873269073234677	0.2711281388237351	0.23557820936029042	-0.6198638104841357	0.2816086281731849	-0.07716453671741036	-0.10291184344383904	-0.38717709651648324	-0.9248365418460172	-1.1090605169092194	-0.03519428054316996	-0.0662425103990357	-0.22581527920204544	0.9341490168801009	0.7560217312858784	-0.6460702193915345	-1.1052322918863935
-0.7817914423593594	-1.003705345363605	-0.9870830073802843	-1.2136485410578126	-0.4434982073382649	-0.5719487533398946	-0.33358213358260935	-0.09672464096030536	-0.8458946499022846	-0.6523083269068886	0.605268320732898	0.38832035480350346	-0.36928396994308726	1.1797259227597992	-0.8299601299771842	-0.7070352683302557	-0.871055513272645	-0.14781494824525293	-0.7410607752799561	-0.5236206120003117	-0.6857276241506126	-0.8519260320514173	-1.028217120401278	0.7530415310848706	-0.49780226439499503	-1.1689941571839289	-0.5987473111914443	0.22640850273922183	-0.47657371540030075	-0.2009347344986081	-1.1851681092284527	-0.31103753098121434	0.11481636758774347	0.8007548281707925	0.26394786288285915	0.3426315801891493	-0.6348115623190276	0.24025812628077	-0.04370610514441132	-0.07827579245243202	-0.4570073592013312	-1.029849531403118	-1.0703052202159038	0.09180769357619253	-0.17544549569613804	-0.3139171712429282	0.9590307809694514	0.5723492189636052	-0.62797790223042	-1.0953289918780544
-0.7592077729159108	-1.0900898425477608	-0.8938120556230512	-1.187301839199084	-0.2541278639643578	-0.5917500267842573	-0.37052671348073096	-0.04045133246935567	-0.8444548287438971	-0.6441342275982886	0.6708007514081632	0.3266249005848699	-0.38404165205832885	1.2081184086195567	-0.9100430916112418	-0.811510795612123	-0.8606967614099844	-0.09833749193564825	-0.7708904366422759	-0.5714129287867099	-0.7195063415666823	-0.828999659315768	-1.1357703545636835	0.7914516239517375	-0.5556463715414464	-1.1452080078826437	-0.658325024131475	0.1979426558535648	-0.4300916622409961	-0.20871670096427558	-1.089135539783883	-0.3590130955100251	0.1884554629254132	0.8051959196652716	0.24106317106932112	0.46933126874321635	-0.6547450398217383	0.1947841407091288	-0.0115814614802245	-0.04347471837939838	-0.5302867769334305	-1.1705254342283387	-1.056213237929682	0.1967239847373833	-0.25321642284405754	-0.3751695978366806	1.0268915722449512	0.4317514794057614	-0.5682876943704014	-1.0943812960100978
-0.7433704460747448	-1.2002297498239365	-0.7683112374396829	-1.1633982366146387	-0.12832500448915826	-0.6487195926676493	-0.4216962056981076	0.023885202123915032	-0.877611993682048	-0.6072944066461777	0.712462861464986	0.2648902746492721	-0.43625983369282817	1.19543641437035	-0.9909634214759555	-0.8823497235909669	-0.8476525012232135	-0.06672454371064432	-0.7733000944058779	-0.6173827575878634	-0.7493202531277452	-0.8044234224570166	-1.2073236194085701	0.8383132277999439	-0.6331739022534711	-1.1023395637478095	-0.6956724456107312	0.1655448939885544	-0.40077023892752567	-0.22781957512017997	-0.9854957317814911	-0.3886188143069582	0.23687190753133902	0.8270316832381761	0.21353469393196317	0.5941911925827273	-0.6887276924386354	0.1309466060842906	0.019170311187589516	0.011606946921507827	-0.6139289121418872	-1.3176053199848936	-1.0538404686515304	0.2904423055004134	-0.28432970592728785	-0.4395939631302276	0.998545624293419	0.31548760919014956	-0.49835843433839083	-1.0886853758577002
-0.7268226217679421	-1.3163326805111775	-0.612257379823216	-1.1374591930945592	-0.1536625318879256	-0.7071117917985863	-0.4737200122407401	0.09675957020099622	-0.9230235295407736	-0.5449251084715915	0.709025360944319	0.19212010556225653	-0.5296818195420222	1.142410570385556	-1.0625218258057187	-0.9558104570274631	-0.8340904303576917	-0.04446488120977794	-0.7668045708434055	-0.6134631827778264	-0.75356054935301	-0.7663784880686519	-1.2513311415196837	0.8465349033305536	-0.705261264846443	-1.049560441140175	-0.7314616193871147	0.1479121548244094	-0.3940068713158201	-0.2503045220410128	-0.8971499543820226	-0.4374427551633069	0.27075540786730656	0.8348046283089694	0.1654918795518652	0.7005454815675461	-0.7211206018735765	0.062561101434402	0.058011455825144685	0.11259906314314513	-0.6780100379425958	-1.4118023434448248	-1.060808279587783	0.43624091073550425	-0.2766498223303634	-0.4934451110082742	0.8943024101260468	0.26937215156534744	-0.43133058595954293	-1.0896208905448348
-0.7176521294793329	-1.431817264057194	-0.4322513284982438	-1.1182251314800986	-0.13006038968668737	-0.7781720823789388	-0.5402453992919722	0.15147278848594986	-0.9886729152724782	-0.4894958351951514	0.7095266218271596	0.12060996003758966	-0.6355325571046968	1.082704154163061	-1.1100735953612066	-1.0203630735826106	-0.8458477787105082	-0.029577219240768948	-0.7376802388048156	-0.5889767883634125	-0.7361853233691635	-0.7480563255187287	-1.2304868481594018	1.0362110608703483	-0.7590274620681984	-0.9814592182767805	-0.7445870642017537	0.10638587604030998	-0.3949871192514248	-0.271746391923409	-0.7936413612496364	-0.4903513337741946	0.28696012791530356	0.8108489895615687	0.1229715056076075	0.8255815079670313	-0.7423939236388954	0.018748487301344905	0.12256596345637202	0.22830943913333882	-0.7284142319940878	-1.4065857701625746	-1.03810416116456	0.5891794307237065	-0.2175208854036831	-0.4659911378300071	0.8480076473326961	0.10792851368312262	-0.3429339241906632	-1.0476369890998893
-0.7241903978238218	-1.4981036975136333	-0.2407854683776332	-1.0706445615414366	-0.18249199254612067	-0.8209955993029171	-0.5823973607087002	0.21475542627557834	-1.0289985374030415	-0.41290594871318637	0.7299079289488326	0.07824139572779865	-0.7022618015318157	1.0221451922395564	-1.14869879410493	-1.0611974228742904	-0.8262308765062972	-0.0033579602275858877	-0.6622320336476617	-0.5347114305268081	-0.7149475935099094	-0.7052108203046024	-1.1647368242549487	1.079126975308918	-0.7758383235535299	-0.9172751903693515	-0.7234238799136117	0.09853638759075871	-0.39560409210611025	-0.2864718222475747	-0.7031912362270156	-0.5352225280316185	0.28039574479229135	0.7862345749795643	0.08801310419018979	0.9682511751733343	-0.7520032599982442	0.02249320206563781	0.20904980540788257	0.35062317511351015	-0.7804695514395154	-1.3674339897427894	-0.9912929805060401	0.7566647666506012	-0.08892199883483871	-0.33982349143104573	0.7876651898241109	-0.02798655888959726	-0.25363758056233016	-0.9358319721998424
-0.6991817328637302	-1.5283822779852188	-0.0038435478782969934	-1.0111215978106747	-0.2248656257617505	-0.8053891483035148	-0.5939199541107768	0.30659295525952335	-1.034208649608131	-0.3295249320057671	0.7171128981923667	0.04704765178529789	-0.7657148886280598	0.9584521878830815	-1.1499441724645882	-1.0273286721662829	-0.7590002670758776	0.04179159693033351	-0.5040034452586397	-0.46616417878256156	-0.6587881028562325	-0.6192205591592479	-0.9834973830579878	1.2406037718819465	-0.7319109684025374	-0.8372684606986713	-0.6601576936141025	0.12136660674622084	-0.3804334685127442	-0.2414376656558949	-0.6155563471600888	-0.5248754532271072	0.30473549337991546	0.7673507751449633	0.08397838355692008	1.1300257041839676	-0.7389565646630297	0.05423892890213379	0.32803960961332435	0.5149914912980961	-0.7970687944640915	-1.2644746525351003	-0.917075767423421	0.9460519418286613	0.07687237488080081	-0.17580318798888725	0.6365688489741846	0.05468823828232254	-0.13532961414531647	-0.8213525770503111
-0.6581709733168702	-1.5300750715804399	0.2570187270559371	-0.9399376100642094	-0.23995674912982062	-0.7677359260506316	-0.5828886493260964	0.4138755110291653	-1.0688967687699678	-0.29463204458853476	0.7075017656126802	0.01280199584998563	-0.7862773134933315	0.9021128748435542	-1.110281078466196	-0.9348809118177221	-0.6784982207148232	0.10962882543275813	-0.34714922570008455	-0.3804246159416024	-0.5791069436596575	-0.5019476086436243	-0.7623918508673991	1.2300422553005883	-0.634880550460134	-0.7195743467335972	-0.5418186193462964	0.16247025003603793	-0.3373716456650447	-0.16232067919435145	-0.5251799440791041	-0.43637335432682506	0.34765396884256705	0.783957449063793	0.09307256543921914	1.2839008269961247	-0.7067460510901693	0.1227556425786798	0.4597020532630681	0.6962341953885036	-0.7567569410955057	-1.0903364513458482	-0.8769269280879064	1.0839028462782654	0.21531332588939014	0.007517565007903149	0.7627460190036209	0.20528380307886512	0.009868753028718525	-0.6626315473151877
-0.6954111904800222	-1.598402549461541	0.46308768295927577	-0.8786255108555707	-0.2182626604822437	-0.8387592277299397	-0.6806865711116435	0.5105789262268022	-1.0329947682999694	-0.259546729971232	0.707055980242565	0.04863976445924347	-0.8955919294793718	0.7328894459324601	-1.0477154476499047	-0.9290000069999989	-0.6770057075819527	0.18255814674964738	-0.1813284469591378	-0.2601078261243738	-0.5657931868186278	-0.3721723061344044	-0.5393521622179756	1.1526590014340203	-0.5630429117799163	-0.5954908857038773	-0.41607842690625835	0.22563493929643252	-0.37280304472238535	-0.1872459268755406	-0.4814112655277592	-0.3816177298131248	0.3951849546379326	0.8315716748155637	0.12049381503675308	1.4382374920991057	-0.6561677690167121	0.08398447241971191	0.5886493596658808	0.8965772090671671	-0.6888174112131724	-0.8684289917685476	-0.7555339800421869	1.2786273594203217	0.38724422573422423	0.21847967723179754	0.908330452128876	0.34037645689326396	0.18519848251700538	-0.4258837202007104
-0.7120109487682414	-1.627060076958977	0.6437394761699429	-0.9174733549985344	-0.37156338772135133	-0.7847073490897285	-0.6556989189446452	0.4781940749784918	-0.9758518767703308	-0.27773062476543336	0.6423180381602611	0.058217031636343466	-0.9307660387284156	0.5785622240963615	-1.055048596188324	-0.864296320361062	-0.5130486217841318	0.2485103977685959	-0.14047584790297574	-0.12922134964053703	-0.44661274998247463	-0.35098443756477604	-0.3056158198735216	1.1950480367707377	-0.4839017577213694	-0.5525625304141736	-0.3215145961732355	0.25569663614989324	-0.3875065349938132	-0.1339255629230399	-0.4773383510734419	-0.32489907778968263	0.2979099609837085	0.8963037227124776	0.15912150953628817	1.5573633156171574	-0.6341808677392933	0.09274683523531527	0.7241746185306039	0.9943140729876967	-0.6881035104813186	-0.6167456998999571	-0.5933790448436144	1.4770044679641465	0.5530690572976698	0.4310139417671147	0.9362396709462247	0.34742663911813637	0.3696982874695793	-0.16651129869817877
-0.6741424488461909	-1.6377261731847415	0.7528113534228297	-0.8264822748498328	-0.4253840688487722	-0.7752626950576621	-0.7245043297018718	0.5416274327291017	-0.9117890319407232	-0.24349548138333527	0.5615199351439357	0.05190363896496149	-0.9339233559478007	0.4573435585554749	-1.0444686368878986	-0.7877323116019697	-0.42935528790363425	0.24840265208962528	-0.07064554877367493	-0.0012203643728729285	-0.40728502282784607	-0.21141885439147234	-0.053333858290541755	1.213312966216801	-0.40368470734842743	-0.47445865479911886	-0.17024570607255923	0.3332532347260346	-0.39943456246973896	-0.19160039887882463	-0.498880844634254	-0.2571959007814361	0.21919645090974077	0.8339588132416191	0.11739039235776105	1.6869164783951427	-0.6112988205025274	0.1788816752543784	0.8817663127053068	1.208854934933088	-0.5402073042133205	-0.44240414076919327	-0.4030237272291578	1.7369907079605569	0.7189295489558263	0.6241223665208082	0.9257818141607668	0.5633562939896274	0.5657578238667781	0.07912464881492645
-0.7196430448776843	-1.6523137495382858	0.931183247558516	-0.7454848390966062	-0.6350977461847358	-0.6517997194463218	-0.7642128132354692	0.48452455651486676	-0.8585318181950046	-0.2116409181777396	0.5233983515599845	0.04368171319482315	-0.9445686211541983	0.3632519150053631	-0.9914076511990073	-0.717780788311119	-0.31371471041404453	0.22204819626907132	0.013486487799761249	0.012567967728881673	-0.3355875530806313	-0.0749049764124019	0.04742844051381195	1.1283338453712484	-0.33908459049777295	-0.3908735952421133	-0.028522878061873758	0.4490497991659853	-0.4467755278575202	-0.10871800813916914	-0.5298203774250609	-0.19869348497228662	0.22114849414446858	0.7848131398192961	0.09747901266019617	1.7944760521051422	-0.5711973673031945	0.2616793714055431	1.0359480591875576	1.3137311475796156	-0.4216613458260093	-0.15163932375085806	-0.18894677579921634	2.0322353074509767	0.8491287349512285	0.8883745535839722	0.9321495888802422	0.67334796644795	0.685554671352862	0.3347296747128096
-0.669397340772118	-1.6033728679673196	0.9767693941671578	-0.709248859078612	-0.7624681129491411	-0.5271707270576843	-0.7378668244434634	0.4927176381498824	-0.7644549474266014	-0.20092453046111508	0.5560773910919055	0.0740724369395576	-0.95412400138394	0.3019978633958652	-0.9685809116772666	-0.6756812798894113	-0.18752297885861116	0.23558183132974345	0.04976441884877485	0.028898996948813538	-0.22219402507470315	-0.05989147857077552	0.13593423025785034	1.1145165925106026	-0.26338630464528995	-0.3139642012373164	0.08100837390862067	0.4306770381294423	-0.4727116300390758	-0.0346956265745863	-0.5548761607806424	0.03969906664504543	0.19424554541321695	0.7703318348007739	0.1161583863242757	1.8722986757993865	-0.48854484074399807	0.2708116568132021	1.1356120003551884	1.494052405601293	-0.3009739162341192	0.2064422291048474	0.03664318834320619	2.3535001267991205	0.9342716631373167	1.033664547188227	1.0260458398358416	0.7374857791078091	0.8562916954320953	0.580022843797582
-0.6915543734040581	-1.503384258572788	1.014377374669018	-0.7160037292424573	-0.7614854647626197	-0.49493894524538307	-0.6373644768951119	0.46752444649961244	-0.6971332560446544	-0.14588078303768018	0.6697922858375469	0.13461232550774688	-0.9438947900081074	0.24686501668426283	-0.912790983461828	-0.6188762344775227	-0.06524021027021942	0.26409508963956513	0.10177397686732055	0.04425036657758382	-0.09495936144000203	-0.03979233676263266	0.2260118500393621	1.0122332110017294	-0.1709044293994824	-0.1403930606715642	0.16255179529503072	0.4305959647001375	-0.5039827973794215	0.005627705630696922	-0.5600651159306886	0.312361954064023	0.15427547450456186	0.8530067322765904	0.18256414372714164	1.9271650650762122	-0.37840767438240724	0.3935567869027328	1.326438794173973	1.6117390950091592	-0.20998368066937195	0.4538229830922232	0.19736136679023916	2.5971787048094814	1.039807857538991	1.3066571564778624	1.1851662327446655	0.834556363967447	1.0584049000394216	0.8271526913267053
-0.6347878250585174	-1.4209939560995575	1.1149956918089035	-0.7160231143942251	-0.8760241016442857	-0.4769384077507934	-0.617141305622271	0.37136982412795766	-0.613899658743366	-0.08258320127799186	0.7456847685142919	0.20982202207903375	-0.9146689255528455	0.18511083221393262	-0.8569525545714429	-0.4143085338577294	0.04098618833653148	0.2991729421671751	0.15046544310301185	0.0774688388345536	-0.0164738734118103	0.016185178733616717	0.3004540662747413	0.8214597343876031	-0.08882253303067658	0.0017368005396144026	0.21762548100105902	0.47309453926817396	-0.5428921206875412	-0.040464120414269555	-0.5621677140901482	0.44549681763803817	0.13564572793034396	0.8399025038369883	0.2661093918772089	2.07963006629888	-0.27812712310265164	0.5232246789649538	1.379356053998018	1.684380302457002	-0.05032398556414965	0.6705657483638914	0.3540984136535264	2.751197283333573	1.124418540526146	1.5365697589555563	1.3478995684659798	0.8327234220188343	1.2480622082194048	1.0228180243770697
-0.6239754069600345	-1.3209612333496186	1.0998316812133346	-0.597096431272893	-0.9318485846429561	-0.48725873410636644	-0.5965493206041368	0.25011407378791073	-0.5368985707183853	-0.05242601495932085	0.781670544858313	0.24890016216383107	-0.8904832158832754	0.15357267242351624	-0.8309636765837208	-0.2953658803630184	0.24637427109052154	0.37656590846568844	0.15193176275752335	0.11364069459851704	-0.0064281412261566915	0.056048803920833626	0.3529509674222342	0.7687057648600434	0.08719076255882542	0.058168372367464596	0.27140082195725046	0.5889414453320975	-0.5971484435886418	-0.06772527696496303	-0.5754578320743454	0.5572359732055213	0.15800539517460957	0.8493073953094166	0.3238705142019986	2.2069300235694707	-0.2201184151388357	0.5691585818913598	1.5216412394889545	1.7351727561987207	0.09555571331112633	0.881529659229483	0.49044782162280437	2.84540726183002	1.2147434000930193	1.5535714680603594	1.475670063043409	0.9235088061058019	1.4586625290078172	1.1304014338019752
-0.5988330991183173	-1.2227558297369965	1.1827605638776595	-0.6287652125192069	-0.972174756209842	-0.5032279246569178	-0.5792616103963152	0.09311525735547628	-0.49990566831724187	-0.10385818528809465	0.795911901482264	0.25738954371257494	-0.8976517385305277	0.13216554712054293	-0.8417662304753945	-0.21818491405894025	0.3120248726130877	0.3781358133353582	0.10036210063533099	0.1273548547168311	-0.0004320637814763552	0.04751689788239408	0.2914503040840014	0.6212879600450889	0.0895557443248612	0.05832371512475576	0.32806945130181625	0.5473913128133833	-0.6576641699935981	-0.009075836071193211	-0.6320380853535067	0.6370802295967393	0.17325505827005477	0.8698466812494722	0.33545239836888224	2.172921389761117	-0.2070385432102701	0.5656774281161543	1.633365104818126	1.7518377634690363	0.1398602273404371	1.0316118824444986	0.5833277055153101	2.9173469698925	1.257876578188305	1.6633518174667763	1.5430877682596837	0.8066283908872236	1.6542253467690984	1.2436947717372238
-0.5783743245953119	-1.1513820835500184	1.294246945264679	-0.5399518831261776	-1.0216054163909192	-0.4762653161750349	-0.5958156289790051	-0.06695114070295467	-0.3421990326157876	-0.09745389584417201	0.8668056442087826	0.2890324566762651	-0.9499361466418195	0.08611713704225604	-0.8761848471877551	-0.1064329060332108	0.33675591675625693	0.35852495596570194	0.17771113498131313	0.17983677984948288	0.04201219517579982	0.006513994541367485	0.24494817690683784	0.4209765675274923	0.03519958295853208	0.015677202746222956	0.31768734677322225	0.5225410481908604	-0.726193909392746	-0.009087061005693554	-0.5859466436027018	0.6905189365890477	0.1865889543868223	0.8721244684952699	0.4474503112080628	2.1722158894022856	-0.21540592510773265	0.5345415718077459	1.5929378899076112	1.7221780758598875	0.13398820556328744	1.107624500175643	0.7190268691590951	2.980576082896234	1.3914168091718626	1.7286029625127965	1.425022803923834	0.6585532585484797	1.8076488029973725	1.3242759627349647
-0.5307873020061575	-0.9070475437316384	1.3223025224302654	-0.4452442132623429	-1.1246100496372846	-0.3474777671101481	-0.5295564916497364	-0.14574776975219794	-0.2534523446998773	-0.09616501409365734	0.9051629987218173	0.37664653028621886	-0.9444532568550565	0.21220063341210152	-0.8542374522473908	-0.04904529000799597	0.4623427743668552	0.27552724702985154	0.1566544890434282	0.06489270774846448	0.14908641444297627	-0.04551215555392326	0.22279219400360128	0.3056398280738459	0.0023626328624544004	-0.022053682256272012	0.38711414248068554	0.5228413418315345	-0.6815625917873807	0.06310666647945215	-0.5267505983218681	0.7622479842991263	0.24187601394052272	0.8133832609002253	0.47299355102944407	2.157046532777199	-0.20007984700661874	0.6149930951230083	1.5420947219789751	1.6749265612368966	0.1790894259720139	1.1758638979965266	0.8583883650481088	2.9498818074562427	1.5056282588884193	1.7581993482867415	1.4009086545611615	0.5731493656651747	1.8136477696741398	1.3120307089017755
-0.5089635265188137	-0.6698158005028066	1.3784399247479735	-0.40608022010010514	-1.1502746615357806	-0.44021717100144614	-0.6112875160830374	-0.10764660013862355	-0.19084433520651162	-0.05736905510698413	0.9091770483211666	0.36250793428928624	-0.8825362428608179	0.32791516008538135	-0.8394634558478467	-0.03125927026205657	0.5400890526018978	0.2542205962032767	0.27590932726535267	-0.06264074338666938	0.04697483467013854	0.012504950423068189	0.10633613055747633	0.24568411373010504	-0.023067217044572673	0.006040386924043672	0.5083177865785196	0.5634392654596446	-0.6661272898132689	-0.04261026054111221	-0.5814860204915948	0.7436897165264692	0.2977217903336874	0.8613302085578765	0.49148413505917743	2.1778928595794222	-0.14344274612347702	0.7162172703709918	1.4797830459227834	1.7343024606631552	0.319634503591935	1.2053245135302988	0.8924735670847396	2.935972906070904	1.6170022958522972	1.8441994411441989	1.4110503911797063	0.6241066893553111	1.9173035746142695	1.2856764805696215
-0.5089436495063822	-0.5705260445292378	1.5438989484744723	-0.3467089451819276	-1.1540606312689161	-0.4775539942061339	-0.6071715269029833	-0.18924742780363565	-0.15819790896803823	-0.15774146632134117	0.8942283789099662	0.45304269464022157	-0.9421211160913684	0.40645527582669716	-0.7280877244139013	0.053063058857795095	0.565835825542327	0.29970750485329367	0.33187493337986407	-0.1773400727305943	0.1358746642214994	-0.062333258150886875	0.0542345787675337	0.19362169296918091	-0.047549693441968466	-0.014400044061780798	0.4514967893271714	0.5092003217399192	-0.6170962488774233	0.039076394050903226	-0.5723004957511433	0.7134430579884307	0.3310695838281555	0.8593987864043336	0.582988591336067	2.175356574800322	-0.08502894441471257	0.7365898719246999	1.405086787252828	1.6701555558436028	0.3439622429234962	1.3066782549577112	0.9656078279419564	2.7848562742971876	1.8314295647627248	1.9642649239196028	1.3610035384520327	0.4839930485457889	2.007994246833787	1.2723453962779536
-0.41889147905821017	-0.36373417939354	1.4699072722549187	-0.3820684882794017	-1.0630918768640067	-0.4632051385542275	-0.5051884373139707	-0.16834496692253728	-0.166095837049475	-0.25709886462227116	0.8631521854421486	0.43131457848147303	-1.0248839970113681	0.36011683219954466	-0.7236092075893288	0.10625108501878841	0.5370409828860191	0.359996565207353	0.26343901089385646	-0.20554966384812667	0.18301772559921944	-0.1427077982120302	0.1717486415365453	0.17778500282414705	-0.12818238523876546	-0.05867107226892654	0.4952479733341738	0.44118937312057527	-0.6488906650166276	-0.005735508837671165	-0.5475615002898453	0.8098050436632065	0.39611413244462557	0.8499579097260112	0.6223092424298903	2.1876797539653263	-0.12487456083850149	0.6703716020862058	1.381992611492182	1.7397520734061183	0.40571521060721966	1.3765327832026626	1.0435476306642406	2.75209857172813	2.036119574043481	1.9949614160273577	1.4169227794597679	0.5778188099893871	2.0987399212341797	1.2489526566272597
-0.42539574502398664	-0.3003991598390249	1.6128821257564983	-0.2770644264123564	-1.004090235473927	-0.5496655691149147	-0.4449703904152992	-0.23887179257540705	-0.23178029863827657	-0.3539215563371044	0.7885633773144518	0.4113000073192586	-1.1226785820203686	0.3981277050559915	-0.7008985626604373	0.15371764868650545	0.5021047532824661	0.2697976475101746	0.22768185814206782	-0.22495608990094942	0.18346159804666026	-0.15302313225295633	0.2522884966453537	0.17609841526915443	-0.18626567600295213	-0.04482714359786736	0.5561552996840042	0.4621493424086808	-0.6006172630861332	-0.044255386941470104	-0.5580605743199215	0.6479858762640716	0.4823936707381843	0.8290598808868254	0.6415719882241601	2.2128030393291858	-0.17028200693351198	0.6768248460436442	1.3166845653896815	1.6805477290829718	0.3431603577262429	1.2833675085656104	1.0597340606921983	2.7366866198707123	2.2709251315179926	2.077234911338624	1.3531658789314887	0.69007085459788	2.1093744530702665	1.1967209713803273
-0.35557312908312066	-0.15678085035008596	1.645537986132145	-0.13040745758319192	-0.9483027420089674	-0.4737968714828639	-0.46457472787784815	-0.3548776490877185	-0.3089148887974025	-0.518228590216297	0.7225494984394623	0.38802765502952086	-1.1005069604029714	0.3589652277690549	-0.6695875631310937	0.1893746254842349	0.5613907939935329	0.2714120483713868	0.295408142214716	-0.22273478634934046	0.005869120590811327	-0.18352769730095927	0.14986801436852043	0.12013456804918583	-0.2639394440948189	-0.1416454642916287	0.6443053988267586	0.4173505653824983	-0.580477022660028	-0.10261269891487071	-0.7443876250885697	0.5696163225154002	0.4323298807224284	0.7327470590363143	0.622568931683636	2.2556847137876117	-0.24570558000560783	0.7081282567362687	1.2391532319554135	1.6697016837093765	0.43441075843506827	1.3757240351212863	1.1207621165173962	2.609904349739307	2.4766424513579866	2.091531808566187	1.3250408008363586	0.716496408323172	2.0861476846550913	1.1079657208037479
-0.42172196562845593	-0.050841807785935667	1.5793385709013303	-0.10981729057225931	-0.9208563563993544	-0.512134373396661	-0.49653812276028375	-0.3023258153506772	-0.3726599976922359	-0.7343143480339275	0.7109729476946451	0.2668804154917037	-1.204500180285636	0.3999281101196323	-0.6464569628031096	0.06175838084891668	0.6890018598491485	0.26045504485017285	0.2070225506222283	-0.2985196592627356	-0.15368813543275514	-0.2436763668604458	0.15217857057479336	0.2775790321622124	-0.3150499243080745	-0.18238940677811669	0.6053773929881381	0.4569820088549753	-0.5512640328404845	-0.09686497120401272	-0.8210462210628096	0.4816634377577185	0.36520733043792863	0.7987100946678172	0.6276867945960914	2.1831962002830343	-0.28686547963485526	0.7096895070012011	1.2749401056761998	1.7247647231255296	0.3462078448631814	1.3251874598805076	1.1694912531006691	2.671274837662959	2.630353952721323	2.115160632302549	1.3384105632778842	0.8709805775844519	2.036463934998789	0.9942388546430424
-0.38433626565091183	-0.005456054071832098	1.5687378788957318	-0.1405452391343343	-0.9454368111286545	-0.43057268685329914	-0.49309308287957665	-0.3493533029167063	-0.42059560506027616	-0.8369817291845699	0.7153257941752823	0.18631681569400843	-1.3337575191886408	0.3526628084451212	-0.6412809189619951	-0.09154558577734569	0.609008486331338	0.19403411156567266	0.1329064989005056	-0.41954586154839324	-0.12762234285652446	-0.3255116561847311	0.03777175006324922	0.26224720133827534	-0.48388007026586105	-0.2689835218486909	0.6604496427662494	0.42356219494977604	-0.5891855590457004	-0.1694667250582428	-0.8966571760426103	0.40463957260326155	0.29652737258749484	0.7884926759405954	0.5403613319188711	2.006815835806207	-0.4104209757282014	0.6571652078246835	1.2106349853655967	1.7999073226685938	0.3379506101962616	1.3148673430531805	1.2634003403263616	2.7079957653563302	2.752222580697402	2.200284681516429	1.3380202214493164	0.8678754487255504	1.944496093494552	0.8975581136634796
-0.34775354791744206	0.047990851157612854	1.3737942899872146	-0.05138950524441553	-1.0125139953906863	-0.44808515095498597	-0.5077136654378189	-0.3656683374539413	-0.45439204888173357	-0.9436842622785309	0.6788565883632253	0.1286762870431201	-1.3498889639519747	0.2857679758719204	-0.7076277794511778	-0.12639549970436975	0.6883103541471284	0.06782487454860635	0.1006448863816555	-0.5861881641601482	-0.12092062341083114	-0.40565892027751865	-0.08209788503794661	0.33394577754456073	-0.5307865206420879	-0.22273116307712953	0.5932617777769851	0.5206994315855576	-0.5945742919211052	-0.3255927955938623	-1.0730713631771955	0.3382844770309297	0.1971908251526749	0.7555587530574638	0.5563754851850612	2.0411585383203	-0.41736675945091795	0.6364405820531135	1.0508699406604105	1.8882214200012721	0.302457016219962	1.2019707085508333	1.3705359549483538	2.7262186319768493	2.9350647272107677	2.248200627680858	1.4734641508739945	1.0002979816533935	1.8392951001679823	0.8171272384370827
-0.2935208534502435	0.032049111193409176	1.238883263181214	-0.19597374522836858	-1.0886767490299958	-0.5484170879636187	-0.5972296002198281	-0.36113068906427764	-0.6164833592097451	-1.116272576129811	0.5375267758901731	0.05855739033263224	-1.3606601479477516	0.21024483369331154	-0.6600753622605646	-0.2318326725842886	0.7684725237930612	-0.02169714407410525	-0.048272253310032445	-0.8337101810030931	-0.18186247652708068	-0.34304484989487605	-0.16170510453115713	0.32231620585836823	-0.5997014190497163	-0.23272697222256147	0.6659558413215121	0.44080035236764903	-0.649881115766218	-0.4349609805336058	-1.362894852507334	0.19008436757154498	0.05776299241251472	0.7791837528282016	0.4544994149271103	1.9296606901773115	-0.5144374187729694	0.7344747549845219	1.1161779867629111	1.987486253025299	0.38595401979384175	1.215034126398785	1.4524539574966262	2.8331614274593133	2.9925955111221194	2.332767654924833	1.6334384627672343	1.144766534388037	1.7327120605168893	0.7320785993728495
-0.2756960960316287	0.014092576270200307	1.1618951230314	-0.30420968534437787	-0.9653906331730239	-0.6663160378110742	-0.5637011200152434	-0.4271587986697766	-0.762384808838641	-1.319126515937371	0.3914635152938206	-0.10080577627547001	-1.3868049724755007	0.15563035329215996	-0.7871118704861295	-0.2802984380841741	0.7772255828152296	-0.011805701853623346	-0.0945364647866633	-0.9151073914826553	-0.2332446795407949	-0.277919778579805	-0.24420004091257236	0.2816657439068627	-0.565118145995469	-0.27459445014539774	0.5191336211119183	0.3380847076963618	-0.8045424846770896	-0.5276225342098878	-1.6117564447739032	0.14055183222364062	-0.0298406150231749	0.6969527275686345	0.32040729764660136	1.9162025565409664	-0.5494764254323595	0.8239901704308302	1.1709460065534478	2.058637560965356	0.3346460716736953	1.1311637673661779	1.4245807592464448	2.9124941972952443	3.1663930621655165	2.4312790399504824	1.626324279510125	1.2089162079065212	1.7480707203459083	0.6542584679073229
-0.15607183690121923	-0.09620214346542073	1.1432018454416226	-0.2601478055273593	-0.9406831406189312	-0.7183755624399351	-0.5276404891940398	-0.5806125347421341	-0.9170759688279417	-1.3908060955988149	0.28747565732409575	0.02591690431025324	-1.527081249100412	0.10446899530735147	-0.6758641789151244	-0.3380554363107662	0.7879838611525735	-0.05115087804291568	-0.12826204876129002	-0.8991969088706531	-0.23812429601127008	-0.20667402776708843	-0.2455506790026948	0.19498640877242965	-0.6602606963652422	-0.26521657838586776	0.519701184916869	0.26858235919844176	-0.9613516374369727	-0.5451943553622932	-1.731479732053711	0.20374880404496504	0.042875381692449456	0.6145945655169543	0.2832285984752377	1.7926439489926138	-0.6604515269801043	0.8604217053465135	1.1163930471389059	2.0967264248333466	0.29332608125919507	1.0346295135671855	1.4403385662903014	2.9672860502705887	3.171726697290363	2.487883082035119	1.782793898788436	1.2573194933727554	1.643923158619144	0.5806117795279673
-0.09188676460108453	-0.09220937406484804	0.916301721210932	-0.2883064204172923	-0.840119513404557	-0.7094813076214913	-0.48031448535432536	-0.7289717513202015	-0.9845140093944049	-1.4268384944814243	0.19892069074093227	-0.003416183076447249	-1.5980291473248918	0.03728216906252639	-0.666442790881068	-0.46373874714725555	0.9275101746202848	-0.04571413631138747	-0.15925557598303391	-0.88671299011303	-0.33269852906621045	-0.27893435685852186	-0.3909328593465644	0.10733896919015799	-0.6434094918393025	-0.17396523535504296	0.512149001809483	0.28607039546205143	-1.0566057493412484	-0.537747733814821	-1.926695127922434	0.19853525775975903	0.13390912645433553	0.6108210788732995	0.2691572391161296	1.7323410310939664	-0.6907788918735625	0.7967053219135369	1.1647195950907594	2.1281176774526926	0.19867020358808127	0.9853322986411603	1.3283592578622954	3.0584557144585345	3.2017885640117414	2.5151072293954138	1.9712335741358857	1.2747446322114935	1.5330681275467168	0.3917703439741236
-0.06103527298251151	-0.1335219946296747	0.950386621374187	-0.33244538472016455	-0.9705921195949628	-0.8497352249940437	-0.5523771257536014	-0.847105755200259	-1.1491081104525782	-1.4582283563504153	0.13906499003213152	0.1159367742037591	-1.6298505270062758	0.18697286698347906	-0.7241245332572585	-0.5262004164063185	1.062136636006549	-0.14508250867618377	-0.08862648342232911	-0.9313558207106307	-0.35406702287314096	-0.2265526804875459	-0.5081783252803878	0.006492521982867172	-0.5536572581699496	-0.07861471427529762	0.5574538678004058	0.29189714575302655	-1.1045489323930855	-0.6106208504605949	-2.1356523955731506	0.14948544973864436	-0.02798515696508852	0.5784218959935308	0.3156644651873844	1.5719003153474063	-0.7350829523349378	0.8787281076110969	1.17432700381067	2.110438073280816	0.17001900602895564	0.862887590598719	1.287072290620388	2.947658071589742	3.146493498989991	2.4553491408318338	1.9319330809981075	1.2794164926365368	1.4555243749168043	0.3037922040092687
-0.033154337434552344	-0.19184681074371623	0.8794603682921206	-0.31288868063073916	-0.9775009761905391	-0.8468953615254439	-0.6217108685678021	-0.8972428791035656	-1.1680954846323395	-1.4147987571005771	0.12181210557451258	0.20823839661043025	-1.6068573023042318	0.14072237040274443	-0.7309599622085649	-0.5467966566409858	1.152949206765086	-0.11450131111209916	-0.1108818146583616	-0.9982912846825259	-0.5122301794791809	-0.1353542492346048	-0.6281638616288392	-0.060273399945035375	-0.46345682855249937	-0.08547465990940249	0.48353384356870377	0.3960701804383226	-1.2685059570190882	-0.5728326697121953	-2.1836129113654925	0.21774593097333503	-0.04570768465659664	0.5681085323392278	0.27085099164417265	1.438535033029257	-0.7053676578881284	0.9872219715560882	1.1843852121648768	2.114335743051607	0.28730312997379676	0.8646894471044521	1.2968661205840537	2.8368073023788	3.0363756399644695	2.52734338646938	2.1032408680174517	1.2789420582915396	1.3921273696559575	0.25941401838666134
0.07008838762922617	-0.3710390137255429	0.8760033479748532	-0.39156959074769604	-1.0619787344536409	-0.8516534085499364	-0.7436067054059962	-0.900130584067513	-1.2430887364911425	-1.4539576923148911	0.047690876768358856	0.31982773720897967	-1.6735838014748616	0.3063235139954523	-0.7501992828653118	-0.5555404980116402	1.131317015858628	-0.16345987246712038	-0.10032654538418266	-0.9358804494130639	-0.5270271807698287	-0.03654724652871502	-0.6944467584456622	0.0756598126967322	-0.3344476469119514	-0.08245115941382963	0.49554437012931496	0.43147058602621363	-1.3870104747714782	-0.6327174427100548	-2.1511635430238765	0.2897724601819188	0.10395530765963353	0.6438943471174204	0.3138381095967585	1.3303972127634678	-0.703189426031275	0.907200237808633	1.2212060300010217	2.0392509479784677	0.1880376909535673	0.7598063342115243	1.3191554930098932	2.871541543944339	2.9148990574808806	2.4717328207985996	2.2103096835831533	1.1729220163083292	1.356359637881154	0.26528218043588303
0.24164882733522725	-0.48525587873377435	0.9123768706563453	-0.29818418778746814	-1.0697633031001674	-0.8080540956115139	-0.7731280115342851	-1.069453444395641	-1.2853611328537304	-1.4411537296654884	-0.10897593370497223	0.49936259708845265	-1.637282775781049	0.40019530069942455	-0.777593289210291	-0.5623088075173569	1.0477948894795115	-0.1360420056842257	-0.07258214247874331	-0.8217904155083045	-0.5130612152452142	0.13465193914389498	-0.7702573896041028	0.04518571263971277	-0.3061332204625277	-0.12124936282434833	0.6311940340830862	0.5319600772560125	-1.4813263166855826	-0.5681333789459978	-2.1420910331286684	0.37818365958380695	0.22084638139341606	0.6748320427117298	0.32910180148792256	1.2634210526856333	-0.7365936372029654	0.921178342303598	1.266145377030961	1.9986820582600657	0.24373740133493144	0.6375092100288686	1.3191541248562733	2.624519990854254	2.7292989693176475	2.3594492484183367	2.33394201229386	1.1448337459202453	1.3262972170716671	0.2795794272656338
0.2895536114575842	-0.578141216435307	1.022807896608434	-0.29324753082915167	-1.1205704893632027	-0.7722950652938682	-0.8364704410398213	-1.1401974740968306	-1.3679583600013252	-1.4815421790062184	-0.2848301390153917	0.5502209781882873	-1.5956343080793198	0.49991822615679304	-0.7997051834725071	-0.503083524284089	1.0462958275645273	-0.09908436393640718	0.13253353884394453	-0.7699496249580997	-0.5968336480983474	0.2026052799482832	-0.8927472372928398	0.0002478398114213687	-0.2623465991340712	0.016662090035629303	0.5749020167217245	0.6042111369596119	-1.4346022326474284	-0.5068564615090796	-2.112596908768692	0.46558647561256655	0.28135304592983007	0.7163549762964566	0.44825137345290067	1.3840207345857174	-0.6337801095718852	1.0407033651483117	1.2922379907261468	1.9632226555017749	0.250136313544152	0.5900560525633013	1.2419593795053494	2.585332141463195	2.4840879855991296	2.328689820062034	2.519546716066425	1.209675083212987	1.2858170103083542	0.3018146380275299
0.3117789702624697	-0.7249135001824211	1.1815121796107868	-0.3460980397986583	-1.2012923697884208	-0.7677365209293059	-0.8585816701236275	-1.2455484896114295	-1.5134632813432858	-1.4086242444223094	-0.37195225235558893	0.6204008086807193	-1.5486924640408608	0.5121572972819504	-0.6364188102512977	-0.42812069994804114	0.9892555442048128	-0.002138507901042623	0.25100857215509975	-0.62200750331956	-0.659738356677232	0.3828258603323068	-0.7725271146472191	-0.03568298530596938	-0.2173364682220515	-0.07773420974109582	0.7056556451200642	0.5452932905122599	-1.443454660737067	-0.4835903994587101	-2.053860766170396	0.5488338941393691	0.24733358775403724	0.8197452036824687	0.4804482104997388	1.3926544325906907	-0.6241138451944005	1.1538306907141196	1.388341028360483	1.9135202313539637	0.25404659820054315	0.6647467241928695	1.088862618068957	2.5392907283032087	2.1872916862526557	2.188154623865301	2.5780634686484687	1.2067977267687904	1.2446819046964896	0.3414777809022559
0.3250712613485128	-0.8104155164618774	1.1150706564726163	-0.35399423928041734	-1.239973416683889	-0.6646343048841374	-0.7858190939335348	-1.3606860892333175	-1.5334841100443373	-1.2681216134480089	-0.4231418854693477	0.7170498388084686	-1.620522213520293	0.5217123356958536	-0.6967225154259135	-0.44756975833664603	0.83492910245985	0.15770415130669296	0.31911317713505105	-0.4472039965008875	-0.6491421807693272	0.37178647964107536	-0.7260132288357675	-0.02663004709546469	-0.0019395445655103316	0.03566517427113834	0.719659877820105	0.680967611032641	-1.4748070159402704	-0.3898571451610159	-1.8977235507964365	0.7516215594692307	0.33260582787744325	0.834140587870769	0.4948016707509323	1.531093163595213	-0.5167085827918795	1.1430573781246234	1.364194297490402	1.8591508455769108	0.20979588659097725	0.5866964168743496	1.0294525016246932	2.4474937217039963	1.9623835125019373	2.000253992827642	2.6331822993115863	1.216655418159291	1.200785037036463	0.42245644383022096
0.39896546759924095	-1.0012864274093443	1.1175502369757315	-0.422439789263899	-1.4023964299603755	-0.5565775954119545	-0.8149326907049742	-1.3838656665820281	-1.6622189219048433	-1.1135020497022787	-0.4805293221155275	0.866630957208008	-1.6011561305944741	0.4700601608182695	-0.5351181945442847	-0.31270344645236053	0.8722537058979778	0.2890203985389153	0.3931076443444955	-0.2802724148909611	-0.7594819812587712	0.3548154135491573	-0.721422423454378	-0.04021235846926336	0.02383685746562133	0.18054289730489131	0.7831659438555805	0.8035965875075789	-1.33772857271867	-0.4217030420213315	-1.7439614042758649	0.8916768061021212	0.30830038691271006	0.8803817206457483	0.6197188658494557	1.6214301768320887	-0.5039653778844762	1.047382453214352	1.3242323574317982	1.799725709587714	0.21595595412384466	0.5945674684429594	0.9701553555793396	2.4006886173756175	1.6255362089281573	1.8043910823760154	2.745874453727878	1.2815707759956734	1.120289811446388	0.5338893256561535
0.35962014794504576	-1.0038894954611373	1.0596762740814287	-0.5291382302765252	-1.4553767816481904	-0.49954755929269784	-0.8432260068112694	-1.3161027211042515	-1.650197313516454	-0.985781754999705	-0.5123883146932675	0.8125087016024553	-1.5568147931575729	0.4478879414450619	-0.561179456551189	-0.1735248231797954	0.7003726064341207	0.3998071363895706	0.24235931550103107	-0.18925515599842924	-0.8024745895670629	0.3815066694592325	-0.737040111892686	-0.0741351072326268	0.2152077068699186	0.2267284776350559	0.819183270623272	0.9072742840276927	-1.2838471917934051	-0.2639194695950674	-1.6584378148493848	1.0025559629680947	0.20431556422241393	0.9201044045444041	0.6028226180304246	1.7084676022536587	-0.4192538855514549	1.017410105522123	1.3521302375523996	1.7522376248192888	0.20311941561666375	0.6205256198017144	0.926489560093249	2.2290403278411	1.4339256849427735	1.6062508924941796	2.7597891659111182	1.2576469848581215	1.0363054432720908	0.6321758629787658
0.3452387826604261	-1.0739268706616887	1.1480289640619428	-0.715275341287202	-1.6268111426802137	-0.36387237941401285	-0.8643377575909754	-1.325296930534305	-1.6724572223879093	-0.78569691478234	-0.45827175390274694	0.8461572064747133	-1.5593990097247565	0.48311572000159975	-0.617499941853247	-0.12394425554061832	0.6211153363321815	0.3056381221234622	0.21546133677417587	-0.189121382020126	-0.6981199919024205	0.5511226763380316	-0.6645367740873913	-0.13227616825300795	0.3088293934032261	0.21669627187103307	0.9501511447851276	0.9629234371231453	-1.2212329341369952	-0.2172779023829504	-1.449280033703524	1.193691315318447	0.22487684388502577	1.023659573887827	0.5731132746908016	1.8038235582301816	-0.41009676877988266	1.070920986857271	1.2547099551150969	1.6980643460587224	0.2383900524764163	0.595901403343508	0.897811731154081	2.1723640835097315	1.0627418837056424	1.4162065708450677	2.752085894449052	1.3491370357347283	1.0234638323983585	0.8499639257673156
0.3372725835760707	-1.2001265098440763	1.1432373604687682	-0.646545570769711	-1.518724844845699	-0.36125237546272354	-0.7705809509332365	-1.2459369619213159	-1.6735334523446839	-0.5649598630866495	-0.5202604880758418	0.8982991141670752	-1.4649274737500342	0.433126300028427	-0.5041426868004386	0.0157525750945396	0.5850084484686287	0.42803792258815454	0.16197699398962942	0.004904897384758933	-0.7179007912070717	0.4659360615676274	-0.6131489189323703	-0.006974520625582825	0.4291518977811065	0.17845007989576078	0.818934988049864	0.857428876271795	-1.1228217604684003	-0.1045590744948794	-1.3746018713738524	1.3289045328262872	0.2709528024016968	1.0556114477181373	0.5784338748062937	1.9105706416826957	-0.36250732076059267	0.9746156185750113	1.1544773446840189	1.6371947405932885	0.07808517460883499	0.6082540720428844	0.7828422643543628	2.2193527393502346	0.7951079261602121	1.297306976045634	2.695098206730525	1.3055923093941155	1.0405797652943094	1.011457928229497
0.39194637855318537	-1.1929009702780122	1.2102393583647788	-0.7739690675210892	-1.557527775286672	-0.2367947517930523	-0.7195654205116038	-1.210310585858739	-1.761848899707763	-0.409072568355635	-0.5152102351495131	0.815759954110485	-1.4927732228975599	0.5616903209795836	-0.5599467670426913	-0.00199974440193888	0.5300628973915759	0.5080467984156786	0.18315783586870632	0.08397035884164013	-0.6097461180403992	0.501489534477166	-0.49483921943910836	-0.045039636927275355	0.45960241697932647	0.28507062329579924	0.8877804456808732	0.8641799221936172	-0.9948978264097098	-0.16828864012010442	-1.334893629297066	1.404005009033213	0.30302533067564247	1.1389320011781483	0.6187155044140576	2.0899890533433623	-0.3346674463549618	0.8954523896035458	1.1526245168292966	1.587164136919744	0.027983692392549463	0.6493309663435276	0.7238461121054138	2.1628513550614152	0.594259193751758	1.157327596143546	2.6345422078299374	1.250661158773566	1.0771958357910802	1.1402107681814528
0.2932970196047474	-1.1632295007510394	1.2873566676002022	-0.799742225455672	-1.5884003619351514	-0.2812059922576086	-0.6045764626346721	-1.2449793381614822	-1.727429859422838	-0.14770414126829695	-0.4943078544618831	0.7964004211041721	-1.4105709641911746	0.4891377125321668	-0.5156139839253031	0.0040836740888408165	0.6228628179202961	0.5701507443720325	0.06051866346751496	0.047235313802744316	-0.4478995531505324	0.46218656843008105	-0.4297315070748066	-0.1147814237210593	0.6605859417324577	0.37952943906021475	0.8971053349847097	0.8829207624528813	-0.7964398261578001	0.03877242282463611	-1.2106356149855428	1.3840655161184732	0.33955441262943153	1.1592077549136057	0.5866781873393204	2.1277432127327756	-0.2577053841675698	0.8759326467231118	1.0402616740368331	1.6100231500512787	0.07497564098397079	0.7245881009582344	0.6914249757717634	2.2201815846646378	0.3836207796306359	1.1098517214488468	2.5336130771596905	1.2780437080734663	1.1074493658730982	1.255742934064712
0.2046727968130479	-1.1060593285534914	1.3692837779973739	-0.8835461465561029	-1.627366622390959	-0.2490172436411371	-0.42986617334036337	-1.1360509729437567	-1.7585397920187305	0.10370543681952989	-0.5184963667711722	0.6977508043428007	-1.3083990291404768	0.5467416278482553	-0.46057195434727094	0.11308794970595522	0.7300257939007999	0.6217660488095593	-0.04816293161337006	0.10718282947214122	-0.29230441789064454	0.3436560403246217	-0.47524152648867546	-0.1723555870815186	0.9541437228718881	0.4078634133432925	0.9040435472241578	0.8221165685258558	-0.6993534398450701	-0.02825081920632752	-1.2004021436674743	1.333379688043529	0.3915109880333052	1.174285819152942	0.5954449027516941	2.1469912845164876	-0.2604553655999483	0.7541839280398535	0.9248631713216776	1.542844315147908	-0.05925155606354247	0.8240528358901733	0.6620847259398843	2.4427012687556156	0.27493698971547886	1.097969791766132	2.386646789576259	1.2150823168727765	1.1548654408687573	1.3734565058095867
0.18982593727219205	-1.0414215040713488	1.5047327073282177	-0.8590332230394695	-1.6191186233979047	-0.20422096931915834	-0.3378735141882031	-1.0082901510331523	-1.7798246348383304	0.30116853337324373	-0.44884012423209374	0.7776284638523226	-1.2147887096208976	0.5577822885346284	-0.40345802007065357	0.22886074611561683	0.8296342420557199	0.6835594493006988	-0.24844022191789533	0.23893661964277496	-0.17900564675768313	0.4149688629082336	-0.1997080229474774	-0.22030764876802364	1.2399191300084733	0.4767283258290417	0.8372406438730247	0.7818096107037922	-0.5220264739128239	0.11067682762303757	-1.2065568435203184	1.4162161644945452	0.3354253963280211	1.084840151962717	0.5577482141981195	2.171020055304964	-0.27503195429672744	0.7349277461485069	0.7046810497572822	1.4713179204252267	-0.14461903222082348	0.9363697688292858	0.6519072266110613	2.5265521683596064	0.14822395095112773	1.0983999766987338	2.1956603988747694	1.146748396006052	1.2373430755712094	1.4868019061116684
0.15353599355272282	-0.9941045260952368	1.5034078829190995	-0.733850783247922	-1.4105930529166497	-0.11915031723887641	-0.3058628889203064	-0.8815411809419149	-1.6569265311496	0.37837660412574575	-0.47121795543138967	0.8771899111363612	-1.2244483823715435	0.6686354156707679	-0.46085892866728173	0.11910283678505333	0.9228479164151796	0.6946424763772099	-0.37571462266151145	0.19973315963918847	-0.24867571144673625	0.2806428119939416	-0.18331077717721306	-0.34845597535628975	1.5506625059190804	0.6316931455584337	0.8057235524259834	0.7730246168315447	-0.44248867601628844	0.23504264754857845	-1.1136995379453805	1.4964407402850295	0.5382676187547825	1.0860706423979556	0.5102170296762403	2.214696681413824	-0.28875122966078154	0.6126304182945547	0.6121306441033174	1.3882351276207605	-0.11623631548116142	1.062125985311066	0.720683898643458	2.6074534934474856	0.1975750613786429	1.0191625163720066	1.998222148448408	1.0783332062931936	1.3107803094425892	1.5633547806115524
0.0997562581364739	-0.8974831886531194	1.6201088642976795	-0.5697599207141357	-1.3035431290504065	-0.12956396859745356	-0.2842582288727225	-0.8362002006178871	-1.6204910568359647	0.3929168879282109	-0.5235462036311554	0.89690416580185	-1.1099509943907964	0.8340594589412497	-0.43367912164340716	0.2164240414451828	1.0070165954221955	0.7424303157337862	-0.5869023400513553	0.2610381823521147	-0.27293148395872463	0.3198678907357394	-0.1882281084136285	-0.39031238730052203	1.742916749979328	0.5677813937216349	0.7662306419081852	0.8175784174666509	-0.25554201208168026	0.2613280766678369	-1.1204170201506094	1.5196316492908715	0.5155544497640102	0.9850454509553396	0.5202320806443479	2.1797205670510853	-0.2507977723775435	0.629216702221859	0.5236084847227892	1.2413387691066435	-0.12437551375580227	1.1246493522309529	0.6999942887004582	2.677620109840743	0.2909082267824785	1.1122777812060822	1.7976259019396306	0.9739269000195645	1.3980193617521253	1.5910192167529278
0.09656788384282342	-0.8156965051141378	1.8468619583868353	-0.5655248352043621	-1.2331418894372708	-0.07249218181895842	-0.1948681723288277	-0.8574772971425608	-1.4822442713869088	0.39671272287975845	-0.5537041188619016	0.9522320398073013	-1.0722547658225925	0.9320128243436647	-0.5351075853214711	0.12644561669523266	1.1048448663058978	0.7967027978966852	-0.8375610169478481	0.2979536859262881	-0.2865760440513707	0.36260952141281305	-0.09689222217565131	-0.3418746458410853	1.9273586207355233	0.45889961863047624	0.7579511719471788	0.6901519720322764	-0.157100412981245	0.3129023571590842	-1.1522341623626942	1.5205275406178835	0.5895879052186463	1.0592792257040036	0.5289501975296563	2.0902890558323977	-0.3082992177691602	0.7101642139448596	0.46647273290808167	1.194975923277029	-0.19739869319053358	1.285363850297968	0.6811618495713789	2.6946768532510927	0.3679725638304211	1.2118217065239976	1.5792228678072395	0.8854866273282767	1.5242852581133852	1.5815478614165395
0.09683990287252438	-0.887332935999067	2.016858052716769	-0.42446991866794875	-1.2173630032965055	-0.05280579090753288	-0.12114022095119581	-0.8464405495641429	-1.4532859431958556	0.43700828790757285	-0.6053797570925017	1.1102420412149399	-1.1115105723334857	1.0081470078675552	-0.5901350862848569	0.13363863914105745	1.2806257401355363	0.8500273010921664	-0.7652878084012539	0.2324322820367632	-0.29175451118665824	0.33660861927569397	-0.16770981624490008	-0.40399525567310574	2.220478230263377	0.40707597238167564	0.6306549229239051	0.6818312625676323	0.027219049228355014	0.30101374840649625	-1.2538721713633392	1.524256385600582	0.7206037940362682	1.0444339288047229	0.46541338012712624	2.0959772348937404	-0.36419442593383106	0.7403345181128472	0.45351120947794826	1.139604049564411	-0.18821564666401674	1.4503319704170237	0.664815736470913	2.7747138127522084	0.5114356630084733	1.309283189533644	1.373872243031493	0.7981489751980473	1.6481834970360558	1.5576649510495657
0.08636434515578496	-0.8577221134275895	2.125854499365354	-0.3151131461812624	-1.1462015074884602	-0.17347649334420306	-0.13416075844118763	-0.8664232247395038	-1.5173502851657052	0.3813435025389268	-0.6276531754517751	1.2912306070350847	-1.0963792630788756	1.0667279689895508	-0.7288474963619405	0.0990121610372606	1.3916268354750234	1.0330146929322697	-0.8519893936194649	0.34335393558984395	-0.4270655267724511	0.2912190482193965	-0.14596226842346055	-0.30502048983005997	2.398468398723261	0.44801186736673115	0.6011561504844468	0.683457999463214	0.03682403779261662	0.3274793377244835	-1.3209190049946744	1.4354916438375	0.6320064955773704	0.9559729664020719	0.5203956261596782	2.0813595311972106	-0.3178733039980737	0.8254457448542581	0.4487467949943764	1.085674491576299	-0.1698701118084644	1.6111087495419665	0.6932430369372032	2.7847767388503564	0.7547460313710516	1.4194997522489607	1.1764515000402729	0.707289965929393	1.7020087244641584	1.5212797639340576
0.08949425565797747	-0.8230687328706383	2.0588404646707845	-0.4792398142306669	-1.2073595174167002	-0.034243229505964534	-0.2803879766099654	-0.8602594640892998	-1.4833489470082803	0.3248972859220742	-0.5523348643317385	1.3795280094854143	-1.1463459940712046	1.1691386104657755	-0.8927195716013729	-0.026235027370275405	1.5031619865341628	1.0964621199884665	-0.8893454957691297	0.1522813151170675	-0.5232473777073247	0.2659468855828114	-0.28523471177148396	-0.3628420406404018	2.5451332870344974	0.47533893168292113	0.6795171035546883	0.8163720623996268	0.10640173887041222	0.2604375464892582	-1.2216480178237359	1.421989749682424	0.7641951556986554	1.0709399841958773	0.5460894379840141	2.1433894963917135	-0.28184484314266917	0.8673956022656558	0.3433965747699202	1.02228953530661	-0.02548605644858366	1.760594400370398	0.6206597510878207	2.7631540519640128	1.0194555414589939	1.5675115818651206	1.1358584157051783	0.6369873621764597	1.7314954868551677	1.4291035505354095
0.03840255207011397	-0.8292024847067504	1.9044991458049707	-0.5908834644744483	-1.2784757465248853	-0.188647018342732	-0.38762595592884247	-0.8521855625976805	-1.4631302819181153	0.21444340162883568	-0.6756011643425441	1.598967967918929	-0.9921730702816337	1.21588430729073	-0.8732020077055654	0.05966656516395909	1.6653098316672774	1.172110338317748	-0.8256813345970311	0.13733812550856803	-0.4848669507732337	0.19057843082295994	-0.34971825977925985	-0.4562359409199752	2.7832602954755568	0.4122382774258087	0.6825718274687307	0.6721603731870098	0.19929401371836136	0.3061527759817412	-1.3156367451143507	1.4133521608691786	0.6143372601774444	0.997263393012895	0.6328049370022222	2.0178383448392596	-0.31471417599826335	0.9903492724161964	0.35252630130853535	0.9650405235194601	-0.029808867901395687	1.738900098701634	0.5663362538973316	2.798257208162069	1.231799229349933	1.675497163080194	0.9898653935654339	0.5766234990146305	1.735417888143823	1.3434803251717993
0.06993595208963475	-0.8608911959755	1.7774785640241255	-0.6930563277765429	-1.206855277305931	-0.23978120646520065	-0.3638068946284754	-0.8532934686032168	-1.4229925936633507	0.14713304968797705	-0.8021233737081832	1.77843971780996	-0.9962335315098146	1.2528977361406919	-0.9460101079624896	0.12240140663792538	1.8248597393998938	1.1576204889511377	-0.840471507814482	0.09668912433197904	-0.5193338570966841	0.1811927303656699	-0.28182532507916747	-0.6462627842115781	2.8216451507388403	0.40480668938911035	0.6672977053237477	0.722261703710359	0.13052681869327248	0.25873194575428027	-1.2686816998379158	1.2906113458611452	0.6210277721781882	1.0134956604048788	0.6413432601951257	2.0892505856780437	-0.29781484876018316	1.1055649702251114	0.27363926035020925	0.8288986652258264	-0.11132466181465576	1.792392317932282	0.5084639421219719	2.70520987310038	1.435604850601956	1.7560712349996415	0.8637324606326778	0.5171019984252545	1.7394148686607835	1.2646868442715047
0.104684593356971	-0.8216631393114291	1.6002639886556778	-0.6693426711718476	-1.112515217968496	-0.2734889423016165	-0.5022951826179209	-0.8708266404436855	-1.4255462871617381	0.11747245871697247	-0.7922023707645589	2.052158618716884	-0.9912355992226877	1.1807770655139507	-0.9930574177282633	0.034562842085314904	1.9631486960232647	1.1639292157762964	-0.7493788318379055	0.009306099830455314	-0.6562310903845255	0.10743795913374536	-0.3531345596843863	-0.7042264104768837	2.848816507991394	0.41120652682593306	0.6418028902437064	0.5358926215056649	0.21440950551418236	0.33056655952242636	-1.2256260166151232	1.4337385169714172	0.5143647845766571	1.0173909984077578	0.6767108904112653	2.153594196441835	-0.19834878284719032	1.2296018463244711	0.2524824890729217	0.7703998779807721	0.002821103140560932	1.9292538853140175	0.46219357304439496	2.624180513527922	1.5972532297078346	1.8273702882825398	0.7814919005165288	0.4150182239868113	1.733774814520233	1.1864405420137372
0.09591011882242251	-0.8086237113075082	1.3963077626980878	-0.8983116456122906	-1.050915516624605	-0.3426505056790417	-0.5693018102535641	-0.8654924231992511	-1.4444211619461769	0.168192609237402	-0.8308214508215588	2.1489606361614433	-0.9194725526695215	1.1899161917262169	-1.007378069540027	-0.04757414734693756	1.9436436561553894	1.0213157997901017	-0.7427481563926867	-0.005150386057517431	-0.6859692823701374	0.07557997897811297	-0.5248368534597878	-0.9159743984281647	2.841386705628457	0.3310264573712022	0.6835237758815195	0.37354264029699585	0.13556188451886486	0.31997162447099364	-1.1546848309663449	1.317597786068971	0.6571668204627764	1.1338262209337493	0.777299078844248	2.0583969231005375	-0.1317279213582639	1.2508215918725918	0.3650827254342713	0.7254153690319878	0.03747127512105621	1.9106446024759394	0.4167108695509162	2.51141852415817	1.7999468040814322	1.8437906207771952	0.7301470317524812	0.43105454413878164	1.7036914183027854	1.1056325374290896
0.11029711733694832	-0.918593056444845	1.3284127120057785	-1.1345510212233016	-1.1502991170750352	-0.46677870846091685	-0.5634889074107642	-0.819411460878988	-1.5750402317397474	0.30800414735096726	-0.8029190510621312	2.2151477805919733	-0.8588944978237516	1.1661463646055634	-0.9477428677337407	-0.03451139187455114	1.9355015908895588	0.9802795197116592	-0.7739273072749253	-0.02183822851379253	-0.5959808630925565	0.14288349407276552	-0.6090187372169794	-0.9036843928829261	2.782370881303803	0.2557006122788418	0.6736902117720974	0.4124764132516612	0.03420113680534227	0.20001103009007984	-1.1837995228805962	1.2175165267782977	0.5420268359814986	1.0886753453844407	0.8827421871289781	1.947699521159064	-0.07101852559366759	1.2824687976455176	0.36044652002100397	0.6775721079094679	0.043532247522245306	1.862094865388983	0.298682797608381	2.393444840623604	1.8234540940013548	1.9423133391502845	0.6996584499133077	0.47038427275694145	1.6807839422087902	1.023616646954126
0.12944992985168835	-1.0256966013220927	1.3568174857575122	-1.3154356968548775	-1.0494041909796334	-0.5614568148562826	-0.5206493271468792	-0.6226704559354459	-1.6194220987032228	0.4429443788645549	-0.7801218051739476	2.3988457235021428	-0.8344896213964509	1.0963883957965026	-0.8825475504704917	0.009138082401408898	2.053976674187782	0.8263579545201317	-0.5641447404120521	-0.003092530786090064	-0.713090315838294	0.02740773854177131	-0.687438519822466	-0.8879708858592219	2.782341397961093	0.24192156762531	0.6818885624422784	0.2280884495606074	-0.08291888654072932	0.2627499952456568	-1.114537567724169	1.2125570205202547	0.662642120496945	1.174925799155019	0.9302146049770347	2.0121000554720565	-0.07044170527745423	1.2398466654128655	0.34610364725275156	0.6989995826387784	0.015380914450187771	1.9127100118297249	0.25481959709997337	2.2787400209214654	1.7959034375967324	1.8934181435400608	0.6856194595989255	0.5440292225412751	1.647029849598216	0.9331730847156081
0.10469552148465675	-1.0756463650708457	1.2832169925483254	-1.304515014591253	-1.05326808128788	-0.6520571098046062	-0.597065150500254	-0.47930698110376496	-1.6760597695643618	0.5638723962763645	-0.6710319435495945	2.4644953449276636	-0.8242171438708261	1.1810965009041976	-0.8381886220832261	0.03039142467885207	2.0256359311904375	0.6943395989271952	-0.3932706669835303	0.030003928144982116	-0.6177537316534923	0.01064662520720544	-0.7348014345820993	-1.1272971812217782	2.7362518081641007	0.3821697923282006	0.6463464108136865	0.40363534115177907	-0.1301828732983284	0.28755648311983334	-1.12121506946364	1.1163623571499817	0.6720588911454105	1.1751283640214207	0.9659603859638587	2.004479332904421	0.01811962910853699	1.2454397359080869	0.2823868411437877	0.6432793063995784	0.058288644484978835	1.8280471542339822	0.2151031333984891	2.1969498921294335	1.7352272076105055	1.8240452770517952	0.6897157062547467	0.6164595325442032	1.602056244329539	0.8653621564444874
0.07144312359684707	-1.0965117208716137	1.2820961465749996	-1.4556299696679464	-1.0305430761442187	-0.6280437406033232	-0.6286332687302478	-0.3882096772912099	-1.7988359632619635	0.5261619247766831	-0.5444659481542684	2.4423350341584102	-0.7360923686422185	1.1965797475135946	-0.7029110552315381	-0.03248980740382611	2.0741152452679583	0.5161062850071895	-0.36275860747278144	0.010998190549304898	-0.5508930780209834	-0.005822260020307057	-0.6855172639125346	-1.2026070652974692	2.652885199706156	0.38781223910203455	0.7105301710071193	0.33088115789231376	-0.2749903598867264	0.37650146098307957	-0.8661987773442267	1.0738637793830768	0.6118463852866789	1.1430608876195392	1.0975090899444218	1.9644776823407373	0.007461799297279181	1.1239411830066648	0.17841383448098905	0.6060023898070304	0.03728879224453869	1.7158392125488338	0.1625639430691286	2.1498504678655497	1.6225521221177588	1.734123122575071	0.6828811487927077	0.6712940391315125	1.572464604898726	0.7857153862638435
0.14478710031025865	-1.1150642730738585	1.3009946968799837	-1.4923822218896428	-1.0257286760967723	-0.5939587207050561	-0.534632345805693	-0.21074314851953355	-1.7953508346559144	0.5758144092882316	-0.582257254310672	2.370498457659041	-0.5165791187044858	1.181955293150263	-0.4839470585229315	0.1819166995336174	2.024811266918774	0.36293697223758753	-0.28366576595807164	0.03599092649493742	-0.5240252486650628	-0.08113023666913163	-0.6215124867543823	-1.36851653947482	2.626318250979158	0.31068763854567266	0.7176074342514795	0.4464915753971098	-0.3320533030556348	0.4002730660210048	-0.7684531595356338	1.2280055141873525	0.7471227314681572	1.1863256186891702	1.0990600712631249	1.8486982602132034	-0.017831394561932695	0.9764800668416133	0.07431013728200911	0.5717281071365801	-0.11431890553002795	1.612423694012889	0.10032032184264503	2.096166644445235	1.4382604668645942	1.6340405015511963	0.687200553600679	0.6991367458169542	1.5183666971671343	0.7090900634601496
0.1605470844273081	-1.1644795454404546	1.4649483701045707	-1.3706503106052135	-0.9122746511736513	-0.686960906520163	-0.4586731523015601	-0.13029684353724424	-1.8086999786845457	0.6357465853596879	-0.6384317584964759	2.3223433602710366	-0.31753883457139026	1.2125799495758525	-0.3224201900050033	0.39064458238266336	1.9512991570633296	0.24034526550943797	-0.06681915052789014	0.1416855897600971	-0.5364037881965309	-0.048893278062971154	-0.43257941126424193	-1.5168944386434537	2.588324050006783	0.39179029242480434	0.7181480058025353	0.5701077745328604	-0.3330725778985474	0.5292734088406765	-0.7032364431837237	1.3391125607390524	0.627174407367785	1.1346190879403908	1.071314692433576	1.834959684689672	-0.03593522064201931	0.9726085090653129	0.07385147967243616	0.5489702732364768	-0.1601348120399505	1.4822208446572602	0.1464206294252534	2.0408093678103993	1.2412323282797564	1.4954367971202376	0.6874927551590192	0.7139309704962581	1.4561559677565108	0.660594102747728
0.16814467065984856	-1.1885653899825104	1.7485208999919233	-1.30867598040309	-0.9167428958880052	-0.6782600964228578	-0.4209302862805434	-0.07874322435688538	-1.8424557858422932	0.7584432935480674	-0.5581577920869173	2.237923957800164	-0.22415746036777992	1.1517431240964346	-0.0860316901799379	0.35750051909233016	1.9351533632080986	0.14382412418230403	-0.06594553362815296	0.31245191524467375	-0.6885343501158291	-0.004484809781443366	-0.42843968993242454	-1.544224816088509	2.5299740578383316	0.34849797094919077	0.5868745980893827	0.8198524832560719	-0.4710378881438941	0.6377901824985752	-0.5659319370764774	1.4505682785099137	0.85855416901083	1.0950085437434822	1.0273447057721332	1.7775565710696597	-0.0713702728845349	0.8252392849363528	-0.06033916412818226	0.4687148469194832	-0.1923277481421969	1.477199583415357	0.13229878230001169	2.0013079933111486	1.029341611870004	1.345935958558552	0.7054023681411372	0.7172836398675727	1.3996388963067818	0.646078276809306
0.26232939886707685	-1.2140323602560592	1.8932083957865096	-1.1127389909918897	-0.9863113555647267	-0.7313440130437554	-0.4130566337418977	0.03826478128611407	-1.8691490263981687	0.8455950776334278	-0.41513558022207614	2.0770326589891583	-0.19452640966755907	1.258107354716898	0.11954185064886827	0.44443128977780644	1.6633299165415945	0.12098043892472451	0.16074783284061547	0.42216668348680636	-0.8469418500327223	-0.03537864228768152	-0.3204682681201513	-1.4401296534015924	2.4526171374027887	0.36524822999949996	0.46706965148892615	0.9840419825267649	-0.4925794759204054	0.7332172513500225	-0.6068135166948239	1.6747305435641668	0.9406453195267492	1.040628989929884	1.053551909933459	1.6267863091824897	-0.06562940271124196	0.7779948918534524	-0.1221090534679264	0.5450064708702789	-0.2344246998268918	1.2995909152642118	0.022167888502758148	1.9412882718561224	0.816558133703085	1.1699348962326548	0.6802488689317103	0.732463540133164	1.332147025291825	0.6321727280300695
0.33502876491316524	-1.3558347055801552	2.0409390272270587	-1.077459611198491	-0.9571439682287254	-0.6866484314881756	-0.3653951552525096	0.06940335986577342	-1.8656198390935717	0.9207298138493186	-0.3559130928656703	1.9155363747717047	-0.14508386384816957	1.2322397654481556	0.30796047247878466	0.5930699375437735	1.5328633278556787	0.13946580002997513	0.37131752200737767	0.4665276991068491	-0.9284977399945454	0.08816274850339925	-0.040040888885999104	-1.4207069302659334	2.3289836536385677	0.4137431130264714	0.5019030025062698	1.2781237009497537	-0.5147941588914016	0.8992432089928186	-0.643305782564511	1.810794216892927	0.9731575944284613	0.9000785762784309	0.9900426038859498	1.5594978388211977	-0.12775308271977753	0.7130992272906388	-0.24636742330758848	0.5417717755514017	-0.3647073146768682	1.1483774388234438	0.028358783633355488	1.8328664390082312	0.6173136060392221	0.9907298003726893	0.6597939214636754	0.8030303774587976	1.2484015437081915	0.6401604155423305
0.3635473719365331	-1.4918591753079657	2.1486179492024258	-0.931823242102333	-1.0261687727177728	-0.8319078299392377	-0.3596918546865596	0.17268770269177466	-1.8665940496367166	0.9430724079138976	-0.30269602788862693	1.9622486472515273	-0.11471474753762531	1.3286719894305272	0.5172341686573769	0.7389699382348359	1.4810639589266898	0.23886953859852697	0.44671058797942126	0.42542620200900305	-0.9936810170744179	0.0984089819550094	0.2751861839541583	-1.2075653454946151	2.1767316718837733	0.3425544528619114	0.6179746668188499	1.5423496168344912	-0.6139934198734525	0.9968434532258523	-0.6933898977202047	2.0608571702335734	1.0198826621469708	0.8648432249028829	0.8872744482191646	1.4608792184126345	-0.20670947287497166	0.549950631889603	-0.37780157209666115	0.5365644491736763	-0.45313391991662766	1.0584337984520498	0.030313288804814775	1.7163518704607879	0.4337242420088194	0.8196037533344424	0.6882208178772939	0.734636054071298	1.1701353048040763	0.6238317862739688
0.3905105477581655	-1.3620180344613586	2.3343913096003086	-0.7023820111557314	-1.0669991237568486	-0.7536932091541929	-0.31643206290496745	0.16188221468562736	-1.8576452146563125	0.9565154538042432	-0.1697182519832244	2.002704326049566	-0.10305239883409607	1.3515203434564558	0.5335400619933532	0.7855575222769248	1.480068214068027	0.29113426810618015	0.5256764818119029	0.45364559826062534	-1.1019626950609074	-0.001249839487030524	0.4347807879199942	-1.1193034902038048	2.082827225352205	0.4333186684750167	0.6384876948555374	1.6256418824842804	-0.5575746494377691	1.1940456281366785	-0.762575966387487	2.300230302682375	1.1602285369911052	0.8381879797065249	0.7844184814798704	1.4966353392468656	-0.21539193815758145	0.5677591713317819	-0.4991489756739432	0.5630780749844992	-0.49721739405454957	0.8441473390332563	0.11302149779390817	1.595921890496964	0.29685460358210813	0.6474974681966883	0.7299259942192361	0.6103368914283539	1.0882263367174485	0.6214698553125705
0.5221154858198404	-1.3744082573549257	2.342693853191176	-0.6329019212345165	-1.1220628957712602	-0.7093519078658643	-0.38184498916138776	0.01924573629691224	-1.8441020840277615	0.994357418156546	-0.08133605199683473	1.989962637003707	-0.0012542043631173171	1.376648901825712	0.7063225891258738	0.7304893074332452	1.4272468543861683	0.4179251968216395	0.6377841278372356	0.31448093626082246	-1.1125693428249916	0.07946486579603892	0.5963720758855231	-1.0294392586586663	1.9101432870993331	0.5447979354941156	0.6617576247197116	1.9491863875579007	-0.4784838995029041	1.2124881955206053	-0.7565103694962263	2.4239345783092383	1.0178563619558487	0.7414642974642004	0.6900503622100903	1.4122346389981615	-0.2839488612222375	0.5154010550165534	-0.6023763018407453	0.5777768953239104	-0.5498465412997801	0.7504975897891295	0.050042259456042536	1.4898878210969588	0.22359101892027033	0.4795587201610421	0.7660327366535351	0.4814065027834335	1.0147238460213022	0.663774365436753
0.6838066082299596	-1.2783395840019585	2.355665121487565	-0.584860098714082	-1.1711360308855228	-0.7918113454637071	-0.41609627948072836	0.0003469171042723318	-1.8284141930640494	1.0620258782917777	-0.04536216326268337	2.0103928636070414	0.12098911765041405	1.398639325197997	0.8031504927379567	0.8410583469060009	1.3363903966343194	0.3746751891211889	0.6528827558020963	0.297932293657614	-1.0720585644312215	0.04413173705858405	0.794681906087528	-0.7344517476455403	1.8275135165146175	0.5538113674617684	0.774143182294751	2.084516965518546	-0.4481758000234926	1.261702854468217	-0.7619355149774204	2.628872502466014	1.0167280198334407	0.700446031592259	0.5582192131847826	1.2893500150636377	-0.3691124600410124	0.44292292595329064	-0.6423609886698868	0.5833847852691532	-0.6750780717061324	0.6774629232909095	0.11513347744703209	1.3875104378270675	0.19852856475716807	0.3272279206301768	0.8213098739837023	0.3696209852808549	0.9344134370813698	0.7096769527521568
0.7726105530472526	-1.1889102675774503	2.4044283927243204	-0.36270483407461507	-1.1617638229412794	-0.8862343362295164	-0.4753037350434264	-0.08620957704160581	-1.855765875898328	1.1389408039145423	0.005048038897282459	2.068621620874342	0.20679086137550184	1.5006471291375791	0.8221978999178583	1.0132360907031936	1.1566143976636676	0.3748792425089632	0.6666817862226295	0.34043885407645236	-1.0985676655857142	-0.12356672242853821	0.8836260367312763	-0.4679296093158015	1.6580587413720658	0.7008505097290226	0.777684842927099	2.3664514256872478	-0.33094565033991813	1.2349835816305232	-0.7839991297173821	2.757094634139982	0.965779452784842	0.6752389429343686	0.4553348799232529	1.1966489602349566	-0.27855802295913284	0.4707222327204021	-0.630638130289953	0.5788402834799011	-0.7057890158600747	0.6346831272713486	0.1969740229553596	1.1517022617743664	0.23662236890034824	0.19729229791011757	0.8772500745968879	0.2721936960803485	0.8483166122653394	0.7529207512932926
0.8460445261063116	-1.243175158418148	2.349823003064472	-0.3301283716043434	-1.0440355361207543	-0.9960205053626288	-0.48763345868959745	-0.1718383336541823	-1.8233604892388062	1.2213700361866038	0.13503172213015935	2.124558832699237	0.22648637508002056	1.5183774087820787	0.8868339962435675	1.0411634293274004	1.146761551910722	0.36005657108644146	0.8234918886350749	0.21896211138785332	-1.1357945772852722	-0.12010157302321929	0.8382506397918521	-0.20936025946346354	1.534811980786392	0.7335598927414784	0.6398660237154079	2.4354135968525865	-0.2614768402813402	1.2608430244854965	-0.7523147379307716	2.7689266666228973	0.9392744917961618	0.7351963728995123	0.4213313457028529	1.2213792753054862	-0.34450294905921036	0.4754693021569831	-0.6210968939934252	0.5585581936176229	-0.6137936230330926	0.4624370391031161	0.2915820998655212	1.0663265564611872	0.3279108429865987	0.08597929411377994	0.9031614977977668	0.2059571703804664	0.7866682568481518	0.8046811169321382
0.9639708992931256	-1.2454912877408266	2.3218160908048864	-0.24289746925467726	-0.981601144725184	-0.9773017473770855	-0.5842916001436447	-0.17880950877106372	-1.830999326507517	1.277349621039866	0.32692508693049716	2.183853931150564	0.23648500759883334	1.5311363001548985	1.0964689768761882	1.0446203459825034	1.0569044433859862	0.3984730527260165	0.8290646570650224	0.176046471685744	-0.9925524731892359	-0.19603879736636637	0.9454122281035696	-0.1012440933341805	1.2885992884543573	0.7455532534557077	0.586562839258739	2.5139757986359683	-0.27941009308580067	1.1794577593848132	-0.790356960894593	2.6689790931191126	0.9573279543917286	0.6490163742097161	0.4153787561581422	1.1358159280479911	-0.38196568682611515	0.45865395104219886	-0.615760088047591	0.5368864414802217	-0.6356285076768368	0.43914849242049403	0.3850471430613099	0.9876375716394177	0.42439308731929415	-0.0068769916745477725	0.8328674935963312	0.15152066149368268	0.719711491796282	0.8375590984653571
1.0007063756733678	-1.2231896942082723	2.258780800459742	-0.12862485034024895	-0.9013056596338485	-1.0460094155973574	-0.6406214750156638	-0.23180710202097368	-1.7640766871631992	1.3390757233247141	0.4441139375337394	2.275161027187644	0.2648791274020878	1.6362352823044843	1.2139866879475392	1.1140513113447723	0.8882030164403905	0.3419651336737328	0.8322058222197333	0.13153212690424046	-0.8329879674190834	-0.3759991455589925	1.0066637225863628	-0.03645175010378758	1.2012892829089408	0.7597519603569098	0.6764391630794347	2.4594022587271405	-0.21116225789459836	1.1642763160965743	-0.7953959001696209	2.7313069221652873	0.7390737773653602	0.7894456394905558	0.41289147102829615	1.1771887987795089	-0.3286581775414607	0.4751821738322713	-0.5744372707443524	0.5744897478008418	-0.7753629455412515	0.44484308112631804	0.46431047805055103	0.9074508755429553	0.5639506535201944	-0.08302068928530872	0.8456045225368435	0.10615814874603335	0.651368718398385	0.8468596736466203
0.9698425856819968	-1.1150851301153488	2.1796941156665666	-0.19154657281987825	-0.7371627846362754	-0.8836113578848568	-0.6693921189930647	-0.26663357772915836	-1.7551865828557136	1.4098412597972225	0.48932846167330357	2.4145731678632734	0.3978223701830284	1.549313961664228	1.26951228508587	1.1291325163195365	0.9914976166732309	0.4313409064098928	0.8334184784306509	-0.039446275918803175	-0.795849395224218	-0.35380121524689395	1.1427543288762005	0.03405115200745738	1.0575168333648235	0.7680052547469634	0.6461692707571164	2.4657242301097537	-0.26551382154786485	1.1648796563259631	-0.7282042710425546	2.7963608815769643	0.6412267437987762	0.8255079137654521	0.4272201105725335	1.2264571196327243	-0.41980549542678924	0.410613160313175	-0.5249078322086906	0.5262275113166803	-0.7156436917685687	0.5223403791049487	0.632746020167091	0.8672971600321404	0.6912769937215799	-0.14299800578132987	0.8992295497903189	0.05575894434785905	0.5900997848051983	0.8217459767693855
1.0049381154953057	-1.0874417109336583	2.14655719751798	-0.2159238002741362	-0.7938213513008268	-0.8441013173587576	-0.7319758525517542	-0.16025052685733895	-1.6971555021836875	1.4954151296511253	0.5422164379837862	2.4787669071416247	0.6148648439043694	1.6677607336066846	1.3706400301873731	1.1483568605995904	0.9355818051454303	0.39283200597137047	0.7211421099776933	-0.07328815639782534	-0.6072722896980343	-0.40990088976468975	1.2296315014775439	0.16221521156950977	1.027297144170571	0.7981107284706215	0.5758685001819004	2.4775749996135508	-0.2703693086968062	1.1386357594643557	-0.697594768083734	2.7216916866002756	0.5839252299417949	0.9736347220794117	0.46948476866193245	1.1647669374770855	-0.37198168116594754	0.3788461748713145	-0.4760086860057517	0.49254698759767435	-0.6350354568074341	0.6040484529794352	0.6478690039312578	0.8489574154588931	0.7957924318380798	-0.19446028922503236	0.9219917799430707	-0.008191949965892415	0.530266501356879	0.7640811438027489
1.0575592156277707	-0.9205497462518162	2.124824951861956	-0.08457086712181859	-0.6794667828283054	-0.8214980289192354	-0.7584123662492275	-0.23937048159248248	-1.6326580589295634	1.576481872152406	0.589132871603035	2.4730217219868735	0.7524214788713216	1.6939617591425218	1.4555142924250852	1.1132862258851113	0.9914183967159573	0.27864034453366343	0.784401424293816	-0.14130741819682285	-0.6618789920366968	-0.5822764036798934	1.0616875881911159	0.21726019567744603	0.9419824238430584	0.8235487206648358	0.5020365169454105	2.4620920234033545	-0.24543031425782283	1.0611006468972617	-0.5782197183002549	2.6373511382234645	0.49714577813690325	1.0089997357987492	0.4264346916303995	1.2127106319556358	-0.27051421840872864	0.4560597154262814	-0.44978827681790773	0.45122685386087646	-0.5689934947508002	0.607605353040558	0.6529995800063386	0.8836472168392243	0.8854056153093982	-0.2329080916898409	0.8676758254605073	-0.06556402136234718	0.4599711505379272	0.6971678711087677
1.1313369341273474	-0.9244502268070699	2.031501452360477	-0.1281375703414706	-0.5340467060655016	-0.9135806359986034	-0.76815905085366	-0.25968144322690234	-1.5319650687794335	1.6077659801952457	0.570679338548572	2.500559439012714	0.8783541079733126	1.7430684346003134	1.6517404195430472	1.2851105396366278	1.0175337975556165	0.22993147406738182	0.9046113358204841	-0.050977006193056715	-0.4884693498516925	-0.650823656924438	1.0320360777492759	0.26416596673806686	0.9187920549399313	0.7247946303007181	0.42999497627427574	2.453022043256327	-0.2721920208266824	0.9985825323279771	-0.3149180476210277	2.630109943459508	0.3066562316544499	1.0131693174697274	0.4137865599512499	1.1608572347097188	-0.2244722699658838	0.4422119056093563	-0.4384244038348262	0.40763778763420755	-0.5850879647299212	0.7515813418496484	0.6286417547575437	0.9577141461424225	0.9402826475204193	-0.2527132369081143	0.7943707150233246	-0.10323872091126862	0.37334924134261305	0.6388845260174628
1.1319799343337484	-0.8109518132371469	1.9770122889920891	-0.05794393578973844	-0.454441651844375	-0.8459854454749578	-0.8184908982935906	-0.14026323135403612	-1.4768437871061981	1.596183418283481	0.6096806052628843	2.568909732702268	0.9334520863530192	1.8088889260434164	1.6933699256740433	1.400384857591492	1.2248863626464328	0.15887605827884727	0.8933662469302691	-0.027422595282416463	-0.32693345002848184	-0.7173199679661229	1.041313671064903	0.30868239372778195	0.8825953550947798	0.7081364876110587	0.3470417927681477	2.2898701082704194	-0.3104672140817106	0.8949957499025925	-0.20176367819152521	2.62016255867755	0.40315840185852003	1.0673953333633803	0.45144140997030063	1.038744309485453	-0.19536043136165393	0.4384425034323822	-0.40872001655587054	0.3051904974048655	-0.4994245660244042	0.8000858670417351	0.6875028506991444	1.061763415399742	0.9370404464344244	-0.25374987649626235	0.7102580922650497	-0.16201783718057802	0.3090759301491851	0.5393676650694601
1.137197184890343	-0.8874742555205088	2.0106314556506772	0.1585203614270298	-0.31408877736842544	-0.8421549425570742	-0.838517276293676	-0.20570125212875484	-1.4203220376752208	1.5483843674954363	0.6577382494296282	2.633081709915639	1.1036579886814366	1.8071868502148714	1.9010730107275955	1.5007445174157135	1.3640609024448498	0.10936749069038879	1.0032728480080113	0.048756576225459106	-0.3231592856577672	-0.8848880517170936	0.9419501250773245	0.2901679099577587	0.8753861864131229	0.571421363424611	0.29258901293007283	2.073614989284704	-0.3024042458814005	0.8650667070445497	0.013344749640226427	2.526912663037265	0.3782147118428395	1.0662694320114754	0.548685946739109	1.0404996647084785	-0.1329997083636942	0.43275525502952467	-0.3909922175427579	0.33496979744863287	-0.3403768796805358	0.7033802166698297	0.6339496044516756	1.2101543204999916	0.8702748810922613	-0.2798440650033208	0.5887144992001088	-0.2459879066669362	0.28643973599814865	0.42193036250563026
1.2102451717428917	-0.915471983100638	1.8466390058148192	0.16015270523619526	-0.2039924622082263	-0.6859141520018223	-0.7112099717369536	-0.22283026686184834	-1.2689271527443082	1.4895874783317515	0.7070242799495791	2.6882833639442056	1.3086378961416538	1.770274076899544	2.0800848762799924	1.5073662466827886	1.5471805877249067	0.10525327569735807	1.206184759312972	0.10515352201387314	-0.25260824250397923	-0.7841048059703984	1.066311632546595	0.44693393186060837	0.8136193205190969	0.46519896924214255	0.1511621081242287	1.9350672303315737	-0.3794444360915558	0.841400055144202	0.13859489066889458	2.4845342970795805	0.5049833811472852	0.9706215827099898	0.6103263995569812	1.138371751450736	-0.0448544197685247	0.41911180212868293	-0.4137189295648057	0.3749430228089895	-0.2830028773575755	0.6639488322234589	0.5842432152826731	1.5549363120955118	0.7158970537606086	-0.32370267278436426	0.4722119378296227	-0.33385747437738783	0.26994537435810034	0.31739341767959983
1.2344629853573044	-0.8209943361837292	1.8443395890062617	0.2920182046073186	-0.19992482627167243	-0.524827174141463	-0.7877177785812293	-0.10508291147801625	-1.2309819194352696	1.4191408819698568	0.6960896601377279	2.8526348310870504	1.3570950763859932	1.8661380806799788	2.221614547125539	1.4695657121681864	1.6705180148281074	0.17646379036135337	1.2808516810638566	0.21947361851710218	-0.15108950404546279	-0.7641639361516961	1.157228652158446	0.44292090659967515	0.7391647894788378	0.4948703120558279	0.15767324349155554	1.81727953758996	-0.30908368047850343	0.6907253740486339	0.12171984910000702	2.5355559490926534	0.49756137847050913	0.8505727383577867	0.660435443931359	1.0652832329680875	0.025392341768253678	0.37720994801972096	-0.4154948319773454	0.43199616307934524	-0.21920778769103308	0.743550203850748	0.5492802449735398	1.7933734451894547	0.5132007547465227	-0.3929962058405527	0.3935471603784181	-0.41123865173641355	0.2572836858726535	0.1991684799638151
1.2567974731895906	-0.7493929204231244	1.9255152407751275	0.33931315714074084	-0.2655301302849269	-0.624762425311304	-0.7411854304344626	-0.18221503090976704	-1.1373753645800115	1.3070446239701732	0.6923866696633033	3.0204225282902555	1.5564801057451458	1.8455287899592545	2.244819313668624	1.3997591580538953	1.8999182478996004	0.2087605004429242	1.228445138306581	0.49600924747297437	-0.30190598226881066	-0.6891986607478239	1.1085710531248678	0.5827880009425572	0.8153617860732618	0.4838524375525529	0.22874422984686885	1.7072538208236658	-0.2804208648211839	0.7447217989686834	0.29032765930592563	2.6701028741318513	0.600348232489001	0.8514582436413768	0.6977244888742191	1.0454404309753422	0.1273784263108271	0.31936756869479194	-0.40494198475835114	0.47711683366839736	-0.15268608046194496	0.7373371766550914	0.5167234659809902	2.0313393476285366	0.3293753157546965	-0.4827425728644366	0.41331840551665533	-0.4823664659423555	0.26864117010312016	0.0487087270622162
1.3710220699974065	-0.6744850839600849	1.8152760270323305	0.42057970441262815	-0.10014780271515396	-0.5880240282223692	-0.56671659490975	-0.18951782398532915	-1.0986997834855212	1.1482885468757955	0.695390272423725	3.1481810831690327	1.673003765271741	1.817412875266778	2.235800394885275	1.4248778080188953	2.060498169709257	0.24642475253651458	1.3990718391449104	0.535441448034479	-0.3146964416609158	-0.5758444696228213	1.1935906084091967	0.8344326722635284	0.6391789121242728	0.5589562561674188	0.14887818499795386	1.5641659205610803	-0.23218351588360697	0.6944422304850323	0.4865912564049134	2.5512717915445617	0.6679622592855797	0.7814639068023226	0.7727902326495476	1.0652876286089525	0.20253294852105003	0.2595917992174767	-0.38796979210474236	0.5227928553499883	0.029626463304614825	0.7343585443761821	0.49012968681604585	2.260498496329583	0.1024321382970188	-0.5751816950129653	0.35074584598812997	-0.542461504939906	0.28293474532791163	-0.08691678383427211
1.4667635827348762	-0.7454175540619549	1.8614144996156157	0.5837624296012384	0.009822081006051264	-0.5559003069398619	-0.6329341972823925	-0.0947206101915988	-1.0683957400941453	0.9630033671069924	0.7008149850609505	3.227862884093734	1.895979849981612	1.8967521825984068	2.266465198478386	1.3226877967931256	2.158188738488439	0.21204205408375748	1.4275459230646645	0.7272094893798478	-0.25166929291747187	-0.5875575629454364	1.04832749581095	1.0574713187537168	0.6202261594994115	0.6040802487217649	0.2956639485932021	1.5023920650048606	-0.15377466164219622	0.6368903075620252	0.6105933448050578	2.4702997375848943	0.5775012078063658	0.7026099086464743	0.8040422142130984	1.1049481774415126	0.3578402163828328	0.1910894865316614	-0.38418162765489206	0.5729114716812598	0.084435079771117	0.7371367340683233	0.36277882065616684	2.463720036634946	-0.10289858533146228	-0.6783790575023226	0.2929828994515257	-0.6596923426371918	0.2876129604834184	-0.1817445966742675
1.4808654349331931	-0.6750925037219402	1.9648535693123912	0.7400982621702576	0.11021022017033018	-0.6589210136914712	-0.5869371268375206	-0.23057235585466263	-1.0638899895974507	0.7578647249965328	0.7581984591705073	3.2599945730368773	1.9411404536319339	1.8560290167992828	2.2533278000272143	1.2299326774922734	2.2792830808033444	0.09646731329349012	1.4791265434476202	0.830295777653933	-0.21732085282341554	-0.6033432918748676	0.9671373666222361	1.0283019736795664	0.4398271675428824	0.539702515973689	0.22813564104949519	1.338499347168518	-0.17790088527828324	0.434995829406728	0.8002428486739607	2.5624389558693705	0.7681482165341492	0.6259075242990744	0.7709841612080938	1.1812263927178424	0.3904211390803203	0.0008919445567304063	-0.4050100182811418	0.6239645936096521	0.12821826563122557	0.6357765645226656	0.3750353271358712	2.6426713387929723	-0.2631389307805315	-0.7605747626458441	0.25006477841297964	-0.6941010449409724	0.30861214057316455	-0.2587641565738064
1.589739478326576	-0.7639057297466155	1.9429623861442138	0.7562127397288856	0.2624767261107514	-0.4979649637154425	-0.4393576564286864	-0.2769271333992968	-1.0337540536675263	0.5514953657399413	0.800902716359244	3.36408252983678	2.008131518388681	1.7066683733951713	2.21394438845705	1.3319681905054288	2.3182404656876683	0.2405304233704963	1.5620736197995644	1.0807125399969109	-0.0720796606423633	-0.3813829485450794	0.9963800099064788	1.068503391667282	0.4191975743708384	0.6624016030805417	0.18464723451048873	1.2909607565260095	-0.13463338193609076	0.26425194760646414	0.8540007866538101	2.6390568925211277	0.7841389720084814	0.5830407108198313	0.8956422197829005	1.3204567786421495	0.4477091986556121	-0.07314332020268474	-0.3879199559983821	0.6461032774096698	0.06947656569831691	0.6952676279607484	0.39821869022713624	2.778331684776748	-0.4201381649998018	-0.8464923873155495	0.22504566726202951	-0.7078706891160589	0.34216044112563526	-0.29259119826723434
1.6415903992062908	-0.8278715203975932	1.977067425295165	0.9208799399292783	0.2572503778710724	-0.4015181029210405	-0.5109691077339085	-0.17659834140544878	-0.9952048739848909	0.43962012764147274	0.8600178189731599	3.3181014627402896	2.1509438448078297	1.621901873861113	2.1581899602410783	1.2657534068657914	2.320531092603478	0.27514568092027725	1.6482833936363033	1.0821400601046463	-0.1553054089011042	-0.21293394700517712	0.9256859277910877	1.1867713468922363	0.40094468259355764	0.7759523278796431	0.16111498188882595	1.3701270577970628	-0.09967736080642922	0.19441938509344825	0.91467840104151	2.6402105840551173	0.8961363021010946	0.5572078607554347	0.9736447329190868	1.453071285500558	0.485157278400364	-0.16618284095052083	-0.3541827730918824	0.6432640074832052	0.08259309992546057	0.6373092047453119	0.4174785796372138	2.866324537145309	-0.6999714581415197	-0.9904502544390498	0.1967356761301065	-0.7088779615525048	0.37353545635328633	-0.34497753529863673
1.6375940201281485	-0.8570470056770974	2.1436608590432584	1.0678836178993278	0.35604190322781604	-0.4797151502259875	-0.44091910686332686	-0.20485604824301232	-1.0095406334329577	0.41601016629524423	0.9509540719400638	3.233294695512771	2.245276302912481	1.5235782929651132	2.068256468349685	1.2160498438804244	2.211682972841033	0.24820104871506077	1.6467629784405637	1.2109206637025256	-0.23660702071416054	-0.054337105091200086	0.9991301723773063	1.1359627771253642	0.30716548621571205	0.7489043595600137	0.10002281704740087	1.3955173826786225	-0.052408821672186315	0.18374783986405108	0.9291340132657044	2.6496452170441906	0.9130276291253908	0.5587059294852766	0.9938600911890113	1.6597387584038028	0.5318955582968339	-0.2737088897422621	-0.35016217800489957	0.7127901534558523	0.025898488281504057	0.5602156117095595	0.4336454646134569	2.938456828198079	-0.8169460263248707	-1.0305609001083034	0.17038284363843853	-0.7017652726026788	0.408444594762231	-0.3859157798194546
1.5837361130740732	-0.8306599975710631	2.1435712949077455	1.0564933018265488	0.5056947044608239	-0.28060663834942795	-0.3667477223618027	-0.2517538359084463	-1.014577227084007	0.43929838981059016	1.0548359320551168	3.235597121987668	2.2218372576318237	1.3902393074285344	1.8938259257013965	1.1740372007568953	2.2069173377951756	0.42913052096276705	1.7915918751445385	1.2655877290692008	-0.1778811197691284	0.15007062583784164	0.867780054871209	1.1364218097723087	0.28595344960843044	0.9024853026528042	0.04971322107595656	1.5322210284331217	-0.0872569217362466	0.20794823739988622	0.8931073354535768	2.726945683304698	1.0617375530074116	0.5904599250399245	1.0017325311301721	1.8361836508885285	0.5792677750310247	-0.38231990688978346	-0.3604763909220692	0.6640085973320721	0.013315485477190813	0.7043844440660056	0.4005387465008138	2.956624974686185	-0.8974167028565825	-1.0019936305088872	0.16684533074721078	-0.6514861916859751	0.4327474016057911	-0.39914161870882003
1.6289550476102606	-0.8565999333298888	2.357732603424968	1.1235554076480496	0.4877530827310136	-0.27241960695287043	-0.4175185345607265	-0.14978952077556468	-0.9721627307247414	0.48923210116353283	1.1674175413265093	3.2464520399997503	2.1755036807543124	1.3043620214049523	1.7515999895284782	1.2706803252330678	2.135643489981509	0.46739017430579227	1.7248534579866224	1.3073002567844363	-0.2026602165809545	0.3491844207758077	0.7149878671346979	1.0288532660166054	0.3611455556054862	0.9803770614742646	0.13622527215139607	1.6132827503835176	-0.02444233663124646	0.12938323709239313	0.9350529556969029	2.8114295173214097	1.0488096271139904	0.7185611133808338	1.0123453648389202	2.011382247318803	0.5261912577775754	-0.3742340934752225	-0.3555450978582784	0.6114025262055502	-0.01598872359068735	0.7810593180819523	0.30406964840154377	2.9010481800055894	-0.9657634012931572	-0.9597342303920909	0.14847961209212904	-0.5807852168351149	0.45591776947956114	-0.34946106252381426
1.5832326748698506	-0.8604496965917692	2.4338372684461533	1.1334505298604214	0.549889132313706	-0.2891841612059227	-0.39248087375029816	-0.29105531808640317	-0.907565214339303	0.5324512838719742	1.3450758895614936	3.1220513717474057	2.27875255043122	1.219753430221933	1.7383282667550013	1.2607585069608096	2.049238909540222	0.439756724661195	1.794287665272515	1.4117254856950558	-0.26251788352076205	0.4586485409687665	0.6403566485991128	1.0265628896907433	0.4402046476934901	0.9298093708902837	0.1740728751885196	1.6363365800082534	-0.09293204256744647	0.13493382689109018	1.0383120325250639	2.7963375228841776	1.0227890123787606	0.8141529839595989	0.9205446244088276	2.1940101361570434	0.5249147129470535	-0.420570241217324	-0.34732069278707134	0.5665604731615368	-0.0560908371467696	0.8206366351502992	0.19629451968745001	2.794954077838956	-0.977695207467273	-0.8803675216775415	0.09971795305396547	-0.5216638313291746	0.4892838170428619	-0.2684927535995481
1.507257320042635	-0.8412540918688585	2.42939556035001	1.2319568342434892	0.48581486148387504	-0.040629661392811434	-0.28611112319866855	-0.24165829776690897	-0.8506580368468983	0.6179272335164778	1.4827066740967445	2.9755186834102814	2.2086123815364846	1.2152300700093994	1.6222454272837035	1.2663829887988984	1.9577795830907747	0.4633913684317439	1.986337818085198	1.4141159002672086	-0.031122432113477615	0.6104466674382698	0.5104340478130884	1.0090112096648143	0.4310992086865305	0.795834483470336	0.16642291868559295	1.7074792459328734	-0.003993930045502336	-0.06745651274575605	0.9688660144345624	2.7348585829173335	1.118913989060642	0.8953825368513917	0.8119551786513556	2.319937334785497	0.5313485215132877	-0.3346665028114155	-0.3070493966491524	0.5477192132347964	-0.11070010839500019	0.8092605386008346	0.0889038421405823	2.6709335540409938	-0.9841553300651327	-0.7710773998316512	0.035996067395968716	-0.4634498564194246	0.4839823992108331	-0.15833024712154853
1.4828373529826422	-0.8038413437268682	2.6292933920029813	1.3088199302609833	0.4607201915974196	0.07518189193277855	-0.4174998276237399	-0.26570515930542343	-0.8160176208507133	0.7200182842918006	1.6672618173244906	2.8635855021850456	2.174416922193724	1.1880162425821648	1.6152245827946436	1.3738090574357824	1.831263306077571	0.47711066462416224	1.9407755150995718	1.5393153438937197	0.06841006373693655	0.841660475738977	0.4412334048399188	0.8118066805609606	0.6266292978163893	0.8032389812457017	0.2463774592402274	1.8837226665748017	-0.01977626495270908	-0.07092754311659888	0.9088066966765413	2.73953687330319	1.1502754231752697	0.8905154550879955	0.7636599230810981	2.5223293436449987	0.48316724830942787	-0.3409751653936608	-0.260116605364802	0.54263777214713	-0.17507752632951773	0.8160334094925815	-0.007502320892166764	2.535858766600384	-0.9822251039218415	-0.6518145109630142	-0.05249514023272615	-0.4018317953162206	0.49896839595841663	-0.041798249916414246
1.3980482601775983	-0.7736181128073017	2.680899936258446	1.2934743761502618	0.4019389714451063	0.18443627227684434	-0.39357439608662614	-0.4087461352467304	-0.791764804440064	0.8362501323924432	1.8557735533705493	2.7937967360003064	2.0852709569272863	1.204028937734534	1.5958106405189	1.527134364031923	1.6771794230995756	0.5368106923905757	1.8877923243092436	1.586616439987707	0.14163894847219435	0.9768890006379237	0.4525789437997808	0.5936442985627846	0.6407697546746609	0.6678713370772649	0.1256853245760531	1.8436533680473068	0.12843173260725924	-0.2075828142057313	0.8507584982071892	2.830838027268406	1.2155768883616054	0.8814279213148069	0.7553372688881327	2.6273381269610434	0.3925108874546803	-0.3300502766620449	-0.18060216711727653	0.522165355715358	-0.24261605586547885	0.7988540125706278	0.03401422252717988	2.282444786391223	-0.9715166613269914	-0.49727808769396437	-0.13483260770113487	-0.28413223405771976	0.5013710124102735	0.06566583266115836
1.3613918520153176	-0.7776918873462371	2.658141327026386	1.3450805009141467	0.3321198318792714	0.3236366267719184	-0.3002111065179489	-0.31673352015128736	-0.7640871727873979	0.9547797481496394	2.048113099794665	2.85366417676061	2.040262363347026	1.265180459845881	1.4473146560618528	1.5444666056931373	1.6811533662302254	0.5786441532377583	2.0150116728380727	1.6119695696961767	0.10069493059264252	1.142137178829647	0.39961540078763846	0.5095793145545828	0.8004716857432443	0.6282387109931675	0.19039277831743712	2.032541287553796	0.22815783396170156	-0.1465360079260688	0.7546551658847555	2.8102231262975947	1.2546819537912242	0.9236773545739826	0.8016869147568217	2.7004255465334763	0.38063687159239473	-0.18472210723521962	-0.08974949770073026	0.4832224843268832	-0.3191678535555006	0.8796477642878745	-0.009135192692610854	2.170494540966337	-0.8957220975679661	-0.35578601697290374	-0.22348162882969272	-0.27227937053008133	0.5125557991151969	0.17387857061205506
1.2942103581534985	-0.8231921172368125	2.8095197296843737	1.3950836731798553	0.3240894647493098	0.43915712615539154	-0.4128227275731159	-0.2948800985095985	-0.7445321685787656	1.049545248173811	2.2640951209813855	2.699086053000336	2.018438708661648	1.4438180137303527	1.3156150070280046	1.5388413579402882	1.6322380251017445	0.4972158253125437	2.0740111807082897	1.4575949220418312	0.22197746635752108	1.2616252850772323	0.4592856861018294	0.38861530843424763	0.7918983473638448	0.6569032385611582	0.22567597364176856	2.1071414279202125	0.2483093066336966	0.043496520696078886	0.6813841631581639	2.828012764889613	1.2180474803652765	0.9299886040663949	0.7770747851700859	2.7002057644902266	0.3063895407069457	-0.1351353358631811	-0.04469372856340152	0.4557460929558649	-0.3230859919053117	0.8087858614974053	-0.041522125185760664	2.087949221220658	-0.7944190257241136	-0.18402069679854613	-0.411074042949752	-0.2678133618958398	0.5385506222009223	0.2679450596506713
1.2100587845744069	-0.7775307322557239	2.7868128916289105	1.2809347486382523	0.2876770890418901	0.6485372825730916	-0.3066727372267796	-0.39599240085240134	-0.7399423643513454	1.085319697247661	2.4454941037887155	2.7057952976337063	1.9667575536477984	1.7375271374055514	1.3305602669384877	1.4454542427542911	1.6075333030014118	0.624302835036145	1.968541080783734	1.4447715693726144	0.28175296950269013	1.4481699943871105	0.5832979220114278	0.2648361531260958	0.8369459466905586	0.6906452957051259	0.23759773858408298	1.9432062709241258	0.3229574493925716	0.008881067684177762	0.669729984716134	2.811775624781606	1.323063690705076	0.9119569696295962	0.7747649993815813	2.779808622734793	0.21386775048969892	-0.08295119723120907	0.042566191841097265	0.464592317760684	-0.36003692647221663	0.8495984860594854	-0.05310530463389733	2.015606284221268	-0.5355469973348783	0.022851736008800205	-0.4380867084793628	-0.25304725184438775	0.5605011535717316	0.37366966960685294
1.2137900804314414	-0.8517308688715467	2.807257329267083	1.1711116492212423	0.12625506712233073	0.9186794928617502	-0.34521381991424205	-0.3502724077320104	-0.7503064246147344	1.080994421712495	2.6352976267739527	2.7304038407132234	1.9761821779916033	1.9880122478890747	1.295126781998139	1.3571368758329712	1.5733176247253544	0.6245213688941506	1.9997216811713645	1.4277311552267649	0.3503398683500059	1.5165918956363558	0.5016050417661573	0.19697967762171714	0.9653098411508824	0.7966114103794778	0.2537235547819681	1.8445934686066106	0.2892840455127191	-0.01994680909938924	0.6100670847354693	2.6892322192138334	1.273907091164625	0.9280241648810934	0.7211316231968041	2.754074343290699	0.2161859649500884	-0.034648171318593754	0.14331639469632362	0.4838983684437472	-0.41376944834562546	0.9005819827927575	-0.05695724342580941	1.9287043387876615	-0.3995150826247319	0.12296042373178662	-0.4493420412646759	-0.22167541256875625	0.5834328679149261	0.4508205669980153
1.169653724117002	-0.7781171524450536	2.8919109686797375	1.1149589651707947	-0.0028131798779644245	0.9198902619796685	-0.37508912241199344	-0.23890421755055619	-0.7749121383681257	1.0953187494874315	2.8089835320441314	2.6634833146928636	2.0042722776547346	2.2430472857874464	1.3020575332453095	1.3716962815690246	1.5907498227570116	0.5381532561652116	1.7582627830768094	1.258613882532585	0.423788930574164	1.605625939923062	0.6357155063869533	0.20560970839080736	0.9589092531430492	0.8193449704183241	0.36464047719267906	1.8251504797664722	0.23751752949179009	0.044624907236717706	0.5782607245165068	2.5637544490802258	1.162872772097934	0.8983296135170189	0.6474917143185515	2.749828154215117	0.17342227863772236	0.1235360848414224	0.24014402036670326	0.48136118039529824	-0.523248527881647	0.9192538740687629	-0.013543833192509657	1.886906657838535	-0.2769026277953361	0.15459903048734158	-0.5136635195887151	-0.21635076562828148	0.5835300539718108	0.47770180193725514
1.1455631233821508	-0.8334322594637573	2.8612287808695003	1.0175658246204247	0.15001471803473776	0.9939962358634622	-0.28650471437460967	-0.15758085273723801	-0.8459265047690895	1.1365235736025223	2.9665379507210696	2.5492215925147557	2.0610582484542275	2.5730007809172344	1.3677138084070348	1.1488523308581393	1.5526077358629562	0.6638793007077728	1.6684908555373383	1.25038911020915	0.5759342604957662	1.567340397331003	0.7230000647431488	0.010444881152182362	0.8873111666223507	0.887919325643103	0.45177997558547317	1.7488477973846546	0.23592168127737248	-0.056000176220773745	0.4454153645350079	2.4962375718900605	1.198273796003364	0.8415901008999921	0.635064257496205	2.7564633741008224	0.10975319144016335	0.11128488772222381	0.3349140972475193	0.481475504791372	-0.6333799467426608	0.9581308464594784	0.08026146980857847	1.8568440546066949	-0.12795833907310256	0.18275661163356796	-0.5380731254131625	-0.2302565241383659	0.579819737363647	0.48269697042802945
1.1958986546673012	-0.9248307609159931	2.9382798229988794	1.0589983081531542	0.09869446874756456	1.2331437391018596	-0.27844151518607607	0.05252831726441447	-0.9604951403955042	1.2163844986680614	3.0923266945577454	2.4816112090345257	2.073677353076337	2.7934286474342085	1.3274220286072822	1.074042214078817	1.5358314313577168	0.665773657326786	1.4916164095882392	1.1834646632418508	0.6517327776319731	1.5508096862773697	0.7813127061667362	-0.11462000596302904	0.8830790784708429	0.9368772224399663	0.4373028971405094	1.7405891368983955	0.22791155724815299	-0.004377824947528886	0.4868114443636523	2.3241278748146854	1.1663293851254923	0.8681701002783679	0.6223727417242245	2.701594787003564	0.11384088704705438	0.18280973977526038	0.42516625192186536	0.48558347578737554	-0.7613902986737017	1.057398254888735	0.14976525685486144	1.8284634313672918	-0.09505285589539055	0.1624556927485739	-0.46690811398427956	-0.23684567039557666	0.583651245217806	0.4889895248170917
1.2088588051047655	-0.9017361603361126	2.976419648797921	0.883085068722773	0.36424357434586224	1.2073860382727941	-0.3353360478380047	0.0782764321863206	-1.0643684627861427	1.2920404501699816	3.1211046167840797	2.441266516767885	2.018838018696436	3.012594065655675	1.304448971520173	1.1447868553095617	1.6209049337600974	0.5735395221203973	1.3607196948701037	1.0215593145535995	0.571216179119587	1.529184462422408	0.8586090916906588	-0.16893431630258113	0.9436575199591305	1.0336660848425583	0.3423733541808248	1.645317613530135	0.07635588602482564	0.20585032520412377	0.45576541328886744	2.147812758451336	1.0076444850888302	0.9076371827254212	0.6018356924917332	2.6503372188768966	0.07720525683265554	0.1428218459105558	0.47379884733186517	0.3717660463237854	-0.8849894158036637	1.1893664232304058	0.20394167069043018	1.8263091581931505	0.022178433969528743	0.14029321126285804	-0.3710788251955449	-0.25038901378101	0.6069313843932369	0.48455693929011207
1.265447390751771	-1.0486145821941364	2.8822427014502403	0.7734468124293858	0.3450581340661027	1.2970401213851062	-0.1511005010993381	0.2123926367691577	-1.1860787054641169	1.3787390035718379	3.1900032223207933	2.4401153035304377	1.9877258680882044	3.1954524100340835	1.2479610365584697	1.1231056572004072	1.7363679834120802	0.6953641299413453	1.329222986346593	0.8838121086278337	0.4664821511993771	1.412256266122758	0.8276048753673649	-0.338563697355007	0.8961635402710486	1.1676345312213499	0.40667292993816756	1.6394311557316577	0.0012105596829105724	0.10466812299128217	0.4946987473573706	1.9717476655594397	1.0240287399357604	0.8848386424022804	0.47358042517366644	2.589903750444559	0.00996063768805917	0.23526992025495339	0.5199148227650825	0.33285293353279055	-1.0014723937223966	1.2852506246107218	0.24036313184860983	1.8559225782021211	0.1432838901448224	0.10475964646787081	-0.2541567758157351	-0.27597793768218404	0.5975103964377217	0.4300612746366312
1.3155709738762795	-1.0189974407467628	2.8391341369772976	0.806664051091347	0.28924908358600504	1.3480959929114869	-0.09565990029867623	0.37769792741131825	-1.2572580994951772	1.427592794901123	3.1732000857699125	2.357743711374194	2.01607007413711	3.2856525206341103	1.245589252810338	1.1049759266029935	1.9287569113506788	0.67269910577777	1.2810167275458078	0.8371516513510867	0.4738905866826146	1.3766072696792289	0.7650554220933092	-0.4378014559708193	0.9570697382524633	1.2707382424699234	0.41708457735409754	1.5857230819977555	-0.17098663268854103	0.14162114055052605	0.5618604547982811	1.8015217615987005	1.047694664879288	0.8451293933970773	0.3381483881003027	2.4906831470195354	-0.021509378091277953	0.3618898083409471	0.5433750147425657	0.32586266039382294	-1.1055213580208085	1.3400361860115722	0.2243848175313091	1.908447264526258	0.2366806304933859	0.04064139247731764	-0.14080402395235986	-0.2891404157184393	0.5799218176823892	0.3502672315436122
1.3512592446585987	-1.0639189471239114	2.743455566652419	0.6990830155217569	0.5262641900064424	1.3603391963611156	-0.1200925259800553	0.38200455940386635	-1.327469057666883	1.4256595701955603	3.1245282484265653	2.233127598678546	2.004381180391495	3.3504141149912696	1.26542122197169	1.222413834907345	1.8572924381351776	0.723606079598812	1.088044132693765	0.8346351196188243	0.447246425434321	1.3443276817336263	0.7092864726329765	-0.47658319486775574	0.9640538507514332	1.4874857657704816	0.3498126839904122	1.4380365621904256	-0.2660917286055929	0.2294318387825208	0.5081535950465951	1.5441374532971432	0.9355854096113901	0.8359831991298007	0.20238183255615513	2.442322306222897	-0.0914503098734066	0.48511291417044455	0.5632329454221399	0.3535867546230013	-1.1810041294418145	1.4086440655549124	0.16161959750971813	1.9193761765646058	0.2541977377521212	-0.012619362750990622	-0.012640475126834272	-0.24699307424026756	0.5384578642857181	0.26582606796697544
1.4667999026886558	-1.068688700707932	2.6761074784408576	0.6563196272898533	0.5840354746113002	1.3585531959381325	0.05425501543219093	0.50092815301175	-1.3762903732020528	1.4300408001360976	3.161552209365877	2.1989785663117454	1.9985639592028783	3.4895354432803742	1.301127912989013	1.1031400421275726	2.033978579560518	0.7666847693821057	1.0089857894073837	0.8484086613919091	0.2872953148445727	1.2257065330720276	0.5786829203852044	-0.5448929268157213	1.0979617143527114	1.5290586607816252	0.3650284143925499	1.402284350602446	-0.29849252588899977	0.08647191485729995	0.46104468864015524	1.4186414519886774	0.8954967661947055	0.7608812334466675	0.17494222815011568	2.476652261378482	-0.197176026087879	0.5336371210137114	0.6242397840047491	0.39560418153959837	-1.2353555454557963	1.5142826615642775	0.0761080417532006	1.933272965143934	0.23074612131951025	-0.08077883765806063	0.22498424328888017	-0.18428021195687616	0.484799740941036	0.1852621742460018
1.5403493315858805	-1.0004550320031922	2.6520918650410215	0.8028326328595649	0.795880021962596	1.2357228110342877	0.01726095939008371	0.619594224130638	-1.4026237867946376	1.4118024617054707	3.1366892733233116	2.1565577730460026	2.1064933777534667	3.4206877468645596	1.2344965008149182	1.1816653208905454	2.1866126687866396	0.7139756289815945	1.0607389589121987	0.8407981146171961	0.29483746787594767	1.0779411662663267	0.5070206798508945	-0.6169953904788846	1.0827802498022518	1.5683655880419747	0.4052647101113978	1.4031105971400906	-0.37530942088096486	0.2061824738222203	0.4315808679453073	1.3216971796806603	0.7839211724351554	0.8165053374677225	0.043407582284248805	2.3111256133254914	-0.2638849186512079	0.6126633577035119	0.6456610381867454	0.43285316786864103	-1.267958536750946	1.631561098141963	-0.02728762722320414	1.9456200583227772	0.16655116951150514	-0.10636666184691865	0.3155523258924918	-0.12409296576579334	0.45167957177105267	0.08616607564595509
1.6416024945798136	-0.9303557745781733	2.540199597629481	0.8530331915823931	0.9795200195403743	1.0597961207518367	0.2094497326060382	0.6075754136893233	-1.4092210422093163	1.3766547019717739	3.064588938195014	2.1012255466275547	2.177180329139019	3.3876025978814566	1.244644151675896	1.3423299396517603	2.1836338029450033	0.7852361504511587	1.045709907206152	0.7760577888109952	0.32634932378921966	0.972508303445435	0.5100763816378617	-0.585574439849365	1.0658521428907437	1.583539923235921	0.5181670687803847	1.4370923640570774	-0.4788199426785139	0.19875268967649828	0.376851277321223	1.3357565489794445	0.7874716719358898	0.8264317970198748	0.09451133213319604	2.2676056918134693	-0.3349162689200592	0.7005468665954456	0.6527745737004116	0.43666323175390137	-1.2919505999861085	1.7214433846338237	-0.14044526772897975	1.9457990940958196	0.06473135446214687	-0.12263044946587623	0.42568072602843	-0.051089380929326425	0.3637404069558053	0.0466177525816579
1.773049177789321	-0.9553455034353874	2.4238055675569448	1.0260279964141106	1.1223380645223868	1.1254963771063027	0.31857785342935663	0.6994148394394764	-1.3928044717021362	1.2974344548477306	3.0775583205629027	2.1101958698123595	2.2505648920664076	3.454395396372149	1.2706349245960222	1.4060457283039594	2.2620940507276885	0.8631918648818748	1.1986048955549005	0.8158200037451644	0.09358842288887931	0.8757889742168652	0.49539598906128707	-0.681020615608106	1.1238937884333526	1.5816407633068412	0.4389440005433373	1.353192194029432	-0.45323988667828286	0.11233023521882315	0.47299277698255987	1.3513516098979177	0.6890022037206633	0.8718472566530366	0.09123368477756177	2.2852585855272753	-0.40448315911759564	0.6374305244429153	0.6317338109528672	0.3802443563820631	-1.3037559693364669	1.7824851778317705	-0.2760218643534627	1.900631582701012	-0.03957847925572461	-0.10897637729373821	0.5973672654474458	0.01457408958254724	0.27537287769798213	0.03796955272050141
1.792494816759541	-0.8046494828191026	2.390990407270909	1.1410657301642737	1.1102628009233164	1.1040957532449642	0.33928258941670497	0.6838666577530884	-1.3671212447289058	1.1553032709051114	3.026285077926393	2.125873261424036	2.415262130960362	3.4067148717699376	1.242058624349896	1.5639773466308142	2.3759563038960385	0.7615979837857986	1.3408126806486933	0.8179105629947339	0.028039490071952278	0.7545514226753458	0.4256705591657301	-0.5484114324786947	1.1748129954607767	1.5752979953890842	0.3190206191400853	1.302403700338856	-0.46737810445288935	0.31702898263564794	0.5566275313220073	1.2600003202018406	0.5797916400481967	0.9374186495184189	0.11407165526035881	2.095407999401724	-0.4291071660086515	0.617673348085148	0.6036849749914235	0.4336394371139985	-1.3443761725681704	1.8015202936331547	-0.4067952645190841	1.8126979237028729	-0.16651070021047154	-0.08568827738572087	0.7556092536210162	0.07607132367964795	0.21970507721057425	0.01782845016974153
1.8914840303290419	-0.6465521581151283	2.2864328213037544	1.188932231091513	1.1140769979153737	0.9123022024591154	0.47926997910155206	0.7054119764735709	-1.3052187732684113	0.9707980955471781	2.9462636320882245	2.103060088705379	2.580206669819043	3.443026684371315	1.1989436351331213	1.7583829932110142	2.431606991279743	0.8090715077221932	1.399871328338903	0.8079544959415952	-0.03578056614066662	0.7170670701387919	0.46891856917577923	-0.4989937788628983	1.16548151749304	1.6852766963653156	0.296384678042667	1.1878937741488111	-0.5529180508203787	0.21738686669234458	0.48485444640229225	1.2894089144206204	0.7034286202222673	0.8974336987946643	0.12226359401593456	2.0340721058998037	-0.4695867569708355	0.6938278443535215	0.5738432799339483	0.3803272308646852	-1.3430595239654501	1.7503092200072878	-0.5146044211682129	1.6951577511202427	-0.2276679806118068	-0.019524436168232767	0.8193969770984871	0.13588475514306808	0.13040367617832188	-0.024486072885076475
1.9874952445211462	-0.6007429803280804	2.183186858095686	1.5243121761468938	1.027429015198615	0.9987863735907421	0.6552693800931575	0.7983270145686948	-1.2525737615553378	0.7688687183567633	2.9221179151744665	2.044755164210648	2.733462314932109	3.4090497872320262	1.3067530558098635	1.8727219179565135	2.432777141882215	0.9391388795934154	1.426580494493401	0.7963631473538046	0.02579182697215051	0.6594657753277106	0.42952220630251947	-0.5559125505749776	1.157056652313638	1.7844614366355465	0.31823553884691813	1.2107670178317378	-0.637955570364995	0.22714133477307027	0.5676756390079954	1.3704211339373968	0.7377186305222747	0.8873369597789809	0.24869756374458288	2.0744482650651848	-0.5029708736831442	0.6877046802471172	0.5459991649073453	0.5679057330401319	-1.2665682690120552	1.668771049183817	-0.6184598611003839	1.5696194077270846	-0.4129162874142117	0.026666031962019044	0.8525116742088198	0.2091227017601424	0.06647273025483075	-0.07275346592055293
2.0507988770487335	-0.4826553049750979	2.0470985547338687	1.6977448573479574	1.061302332290421	1.1274116954208755	0.6596266146734605	0.8846717031546909	-1.1615025067612093	0.5847555036084527	2.917434196885788	1.9686575753881723	2.9767691793109345	3.320126987396777	1.3298750689758145	1.926368964756713	2.6037747268754527	1.038839319108092	1.3662200460106686	0.751715028593998	0.10369094475612159	0.5991566358921604	0.5452530922424492	-0.524997416648327	1.1949968004910445	1.640438738134952	0.20899014289700174	1.068584125333605	-0.6057613457503984	0.36720642947144905	0.5236907603583815	1.3789127594069346	0.8296563557227126	0.9667947210051366	0.341663208782658	1.9255885684799832	-0.46885986912072086	0.7377440084675472	0.4780318145401428	0.6820710597764189	-1.1683619906359604	1.5980514730560553	-0.7257018398938069	1.3900313863584033	-0.5905592144001567	0.07473594767979252	0.8618685352491393	0.2863551219874582	0.032804636816895466	-0.10344640209895077
2.11027766488631	-0.3904609102220724	2.013087221412558	1.7516743495663831	1.1327831205406833	1.1092916364312104	0.7533715211262353	0.9043264566337246	-1.0627356559730263	0.4449604160900666	2.8762574975653132	1.9226373365747176	2.958530239710586	3.4053729415735523	1.3071298835069016	2.0038985543310743	2.5026546776646024	1.0796808791824164	1.4956296261768642	0.6642777453448404	0.05448852573343636	0.6001857781888283	0.7144431738629256	-0.5403483951077037	1.2051906662330507	1.6476988808114688	0.25525680404345064	1.0854330571198503	-0.6818251541136562	0.49258740441085724	0.33360427254527386	1.4246710142660486	0.8895533689426864	0.9579951521962677	0.40137164905767164	1.9335183046004283	-0.4847275739586244	0.6162625081678473	0.41951471338731655	0.7688616881906297	-1.211541597057664	1.5494489489311676	-0.796711045458303	1.304148138535504	-0.7562424833314382	0.12474065389085065	0.8428300625758129	0.35966115871886106	0.03913618023988437	-0.09162066813327369
2.1870036095361516	-0.19000835043047776	2.06785077201691	2.0466690368981455	1.1205362497606284	1.2496628103937941	0.8818212685116773	0.9922347614654623	-0.9570364213433227	0.389201851138019	2.9336746532361677	1.8823971022199815	2.9805807750975477	3.4454283732460644	1.3630577580040504	2.084943956764534	2.64642658942116	1.2843551199774366	1.6203742921302076	0.5007355451987825	0.20128837583914622	0.578399408184996	0.8302009102276069	-0.6492593891579123	1.1893335417454858	1.6334452356180535	0.30629633003953377	1.0969364108814637	-0.7834727930607943	0.5026833911237534	0.3179889466961948	1.6334920305393066	0.9494640177170096	0.9943444020441049	0.46168513265155386	1.9927429717948932	-0.49134860595827917	0.487172370138513	0.3635555899758869	0.7824962640115324	-1.1525537069351448	1.484937716314393	-0.8296755342296189	1.1579266476169074	-0.9418053347413305	0.14266639251456145	0.7992293981503591	0.4233273924256139	0.0962603732200322	-0.06783225205840936
2.1775556849038176	0.06015903445344608	2.045663198862715	2.1865038291762238	1.103923401231142	1.27529744228615	0.8936723446142076	1.0007283589568523	-0.8460527735770939	0.3832818750497834	2.8496252889204676	1.9060328809948874	3.1218503127459245	3.4542144619636472	1.5005713235045597	2.2496148379400855	2.6341362006637468	1.507488780561369	1.7001408637511026	0.39715386078754455	0.3486682056717159	0.5642583022644128	0.9814326870728035	-0.7736076441040619	1.1738130187538602	1.585042468951732	0.2594494476494557	1.0306168822908286	-0.7350894935554424	0.6628626451957353	0.3460188183293787	1.550838435561086	1.086061705929749	1.0147671585090872	0.4280051019310608	1.8847618561259405	-0.4326280904140537	0.4860964104024902	0.2749962086072058	0.8716780706649743	-1.0595415149003886	1.4501377002575517	-0.8462984052623634	0.9508499942935039	-1.0799866880589475	0.1464365390511267	0.7449440200333941	0.47475453790461575	0.16205743127176234	-0.03167733749791429
2.2825130771846656	0.16835180150201162	2.1523910325528175	2.210306201357833	1.0636997088642082	1.4860416173003854	1.0005037721837218	1.0586623592153632	-0.7622790080765152	0.40899292431768697	2.820633389716478	1.8968471133667795	3.1778898460372056	3.4532947120537663	1.5763672524327885	2.4086808077202213	2.634130616430937	1.5881886927944857	1.92647185387188	0.31281758890696326	0.4735475071934472	0.5734437776656274	1.1042641215444728	-0.9899922000643745	1.1851174237379456	1.5340474200231113	0.09216485574914654	1.073871166586176	-0.7601705724734933	0.5574248710712577	0.2917673635174381	1.6120695454947023	1.1203418872676632	0.9773892540671871	0.4809185941831628	1.8810325944160815	-0.4268177378980952	0.3685044576881463	0.16896461921072845	0.9500887636650945	-1.087675292657743	1.3757679566132361	-0.8369795200553625	0.7159534662720792	-1.169668532470572	0.12003056292195233	0.6946170483434635	0.5472270198493218	0.22651159709382926	0.01833827668301943
2.271815015344938	0.35281986201883	2.1973017516831037	2.4176255532280724	1.1206666227073132	1.6922470863352	0.9517293698565273	1.1704852383013722	-0.6666019082666601	0.4839802206754257	2.8204293190803806	1.8368882719335595	3.1664505210633336	3.5781394539196922	1.6988890242397308	2.480725391175462	2.7208133931976706	1.778361875012132	2.044132555053829	0.2574519077363627	0.43784575421913763	0.524340840931238	1.1473794225586231	-1.1604791079699737	1.2263572493536539	1.5340746523662339	-0.04581332487010959	1.1538683973366382	-0.7054082952295273	0.6850125278217356	0.31913032533041374	1.6905576018799515	1.0791035961748994	0.9654970300660184	0.4135720902711862	1.9142645184835914	-0.37335018925119723	0.37763400004995185	0.09171865435229927	1.0432435571727336	-0.9772260302042127	1.241906337054926	-0.8113174535056527	0.5398938309172221	-1.1877698329237911	0.06569914636102252	0.6123459858367941	0.5968691061052711	0.32939690538153477	0.04827309003073467
2.291177762944167	0.5116942184165973	2.342462436031787	2.3647046590531025	1.1278371347749558	1.6898850359667748	0.957521597829613	1.1874462190024582	-0.6914510142479546	0.5856269934721038	2.7201375171459903	1.7891967065296313	3.2062363208931273	3.5117731436776105	1.8361380427847576	2.49637944756935	2.711831916208982	1.9434099544427443	2.1527054372303174	0.15723459618856112	0.5801968376088722	0.5274936730627194	1.262218380595883	-1.2754277886787062	1.1775780416179358	1.5418417902308008	-0.11346494139415367	1.2232769113889441	-0.7339888249632909	0.7237062801609436	0.23110709097507667	1.670363157379305	1.1030095920971903	0.9398935079048071	0.4321509734444726	1.7852605910316874	-0.27580562868360115	0.4011796198946591	0.07187106311387864	1.2066728504479196	-0.8595293332647544	1.1803175563973791	-0.7472511193914213	0.43172570291626355	-1.1359491991789918	-0.011926367136665417	0.48013267136282894	0.6495159432128704	0.43771973859292546	0.09869075382964534
2.3768755989243666	0.6371485153053607	2.437444425175552	2.567539056508795	1.2296217197946744	1.8512210442298862	0.9213628018935287	1.2981417867055733	-0.5883166588930179	0.7191971533929834	2.6936776788442556	1.7425606012772392	3.232620277680346	3.556784885754427	2.0772729884844217	2.626055947447541	2.7760531318123074	2.167055212556294	2.2574988790477963	0.05849441707444014	0.6419437616580126	0.5093094218602258	1.4444023394929584	-1.6393442374484688	1.2554877747292923	1.5432910244908968	-0.1345002217326232	1.2053397224733082	-0.6578689697519065	0.7834313504032008	0.15513679564348867	1.8004089762632987	1.1283132323402882	0.868543288291621	0.39005088289951384	1.8517848792286007	-0.20270364428224105	0.42068267591281794	0.07844281191109698	1.2562722755939497	-0.8169839818839894	1.1368214194832602	-0.6822148835854103	0.3527730520584086	-1.0224446725740273	-0.11834432937929182	0.332321292487631	0.7237093478858423	0.5318666919241937	0.1334314815341748
2.3704709717698424	0.7176806881824891	2.509968595623286	2.6046676087353986	1.4208081583158954	1.9599422440962644	0.9247490353139064	1.2679156256244595	-0.4745076936130791	0.8421804600456723	2.6877635929340586	1.7357730132099405	3.158482470823699	3.591293816213951	2.216505905310438	2.7443528027449067	2.8716422522535585	2.2993163505039895	2.4678163134003044	-0.08687881451749581	0.7099077461681328	0.47716545076502886	1.4086986815869809	-1.8968416069307075	1.3033048427145717	1.4964890933548205	-0.1266389152541468	1.3736423080328841	-0.5764257048385156	0.9771280343942683	0.13596985477609547	1.927775951891578	1.0734020027533417	0.8558087797881256	0.38400812535802065	1.7904241503557927	-0.05932854557279339	0.2743955833730509	0.07995237031952018	1.405396675287732	-0.6681590324808211	1.1463125719168112	-0.6777753814488541	0.19995698828885958	-0.8241907485072673	-0.23718532836111256	0.25502103466797704	0.8077929514877681	0.615214572996927	0.1685744561918102
2.428787588752914	0.6951919038903172	2.6421391151961227	2.4797345817274064	1.428914930056472	1.9674450831535488	0.860401107945339	1.2616117231325101	-0.4254132569223449	0.961118263190049	2.691603290921986	1.906605223303864	3.3175916380376362	3.520828480026892	2.298661299345776	2.7046248041192995	2.8402697784978796	2.4113203857676084	2.5430282491785676	-0.1853710284006788	0.6720792666074371	0.4686905931683804	1.4387924524732933	-1.974303366102579	1.3365251991131415	1.4519054852092228	-0.042621469839963046	1.3412152777818434	-0.35879236212259824	0.9393378892823311	0.039470252374841135	1.9230791454687566	1.1530239816358343	0.8216851918824186	0.2747436189445532	1.6597360331064668	0.07667171689049543	0.31007986688081857	0.08549431077784146	1.4241679275786743	-0.5776733736191934	1.137041504870019	-0.5830956719241585	0.20226532785523244	-0.5879916645728583	-0.352600847192811	0.2004348245668978	0.8847793687213817	0.6496701764737433	0.21673338799324693
2.376895898851956	0.7378119616414168	2.715413449992748	2.592222626376139	1.515209086659787	1.907207614036317	0.8382241267562824	1.288057264398551	-0.38764917758258055	1.0848510791026804	2.5835785987673274	1.9926894237457156	3.281247618450874	3.666047728678703	2.521088704786105	2.7710927357927	2.743552389200233	2.3925218530391925	2.8044053516761593	-0.2563858137492486	0.6470157649221431	0.433293749871465	1.329191055565809	-2.077378598075067	1.3270993744487327	1.5061239673925337	-0.018805009855701244	1.3732436726151471	-0.28214292138707714	1.0291177216490341	-0.07176179514439825	2.1532302660052673	1.0255701825401438	0.8230898672734709	0.2035720146555328	1.7206587363670782	0.11242100425298754	0.1803683146720962	0.1027921958277882	1.4143197586284884	-0.5071134820264637	1.1367361095124968	-0.4740103993035321	0.13361626542546018	-0.32684304768669725	-0.4802969329409856	0.16335136451860233	0.9618024667585207	0.6731910667205455	0.2728068227725656
2.4430415212420895	0.7290767095948996	2.868978667150195	2.602635018557377	1.5777068453713041	1.82541234210532	0.8622683288215416	1.272000019842982	-0.3488639159939659	1.1921030844573828	2.5746391161452817	2.0816505691779392	3.3710628817869845	3.729325230089941	2.7998980249194614	2.841141186917031	2.767169125069031	2.5550835465149624	2.9875462993357997	-0.30043868375074967	0.758481800118227	0.366091554934863	1.3163951307309998	-2.1035827754290026	1.3455318689220224	1.5932913824865869	0.07006743814411381	1.4795455726267657	-0.22159606038607987	1.016467781713966	-0.0869866366228228	2.1016075549460913	1.0736383523620634	0.886472622263564	0.15591629901526557	1.649802104533629	0.14863061684822237	0.20888049333909317	0.12102890213448028	1.4061909943407533	-0.2693810272561671	1.1029950841179377	-0.44104680960459497	0.2190616193731966	-0.0806239469874926	-0.5988365613349329	0.1685044684563191	1.0172014623581647	0.6752079687260133	0.30598187894367346
2.4822136148475202	0.6449612589814477	2.834271788071303	2.5025454889188143	1.5293875994010664	1.761697015785503	0.8139042057398178	1.3486286451165976	-0.3654651908315654	1.2541285428109652	2.4762909384245932	2.195925348595035	3.5784273054208513	3.7546862030148787	2.9937395355192136	2.8960002277985404	2.691976414966523	2.4779410717631	3.2620481223455826	-0.35855090416705954	0.6493169955939398	0.3014567814048742	1.1970003037270849	-1.9851428744377984	1.3533707526650616	1.623948370359226	0.17867730303432622	1.456685792401413	-0.16277715802722753	1.118875665393461	-0.17526913283922899	1.9808374159953774	1.1487503716435115	0.8121169701190609	0.13616172778399976	1.4912530967897266	0.2701772136631644	0.24200848669858271	0.16727515452623262	1.437168324137311	-0.15696044155608677	1.033950809424435	-0.3351130202125331	0.1247902533883956	0.1750759943976476	-0.7048055301109086	0.20779090632926592	1.0531398639917138	0.624709207940393	0.32976806342621134
2.508192447180332	0.6137414510634709	2.7497882169737697	2.64968021621633	1.5476455726019709	1.6851495015526556	0.7311091085046529	1.345093924018118	-0.4027120167728283	1.2548195797172952	2.426739417950885	2.3969676572943586	3.648783010982091	3.7124401726108687	3.115905108007186	2.989121464919239	2.651868424294563	2.418600882538132	3.4598612534837683	-0.29996467712801966	0.5533177845712005	0.23299014953996547	1.203720625554295	-1.7190054216778634	1.3196867707023763	1.7229180461596822	0.29822734317907434	1.3614815863210232	-0.1770114561129083	1.0905868660892688	-0.21132845712084808	2.117742714419736	1.1146390439202898	0.8137214765319172	0.16208979285188554	1.5272336150901158	0.3441700649973428	0.24707466380278395	0.25262310547261047	1.3740344319486628	-0.09743358017308908	0.908705257949717	-0.17574012767501576	0.18209551361080792	0.4242967407015096	-0.8126278628958412	0.2714558311771559	1.0609284944887536	0.5769554288765664	0.346322604386852
2.582576456850585	0.47804026547876155	2.723224426261827	2.6828966737707054	1.5841945670297999	1.508990644859223	0.7440599580239395	1.4224122426659442	-0.3789663031498402	1.2735223397125002	2.3596219726263215	2.4547524684360646	3.5426232619038593	3.859216749564422	3.3595017867779546	3.0623027715224325	2.565103914665791	2.483978261176501	3.485053657196115	-0.22839424915266573	0.4512212144588865	0.10535160342229455	1.2074543777226343	-1.4459591829239773	1.2468614400413713	1.7566728906647682	0.48116477257605705	1.4249360326031204	-0.20140704776397206	1.1670264250491376	-0.36665791429491373	2.0132626999289602	1.2596974799771765	0.879879474338178	0.28202803756596007	1.4569391857232994	0.3590975338694814	0.3221148891280482	0.3744843792752256	1.28746581551709	0.08425330141709733	0.8234441074301643	-0.019946325007474806	0.31380448164456937	0.6068098111914508	-0.8907758750580526	0.3348255954635831	1.0282694006194684	0.5264960552458946	0.35978312346969893
2.681685778324991	0.38237794810726833	2.5829721671663086	2.6267669668266187	1.4644994678717356	1.4210869513134847	0.7786557754835004	1.457465698063674	-0.41151734016718444	1.2875081433349431	2.311584141142694	2.5769225250279475	3.6741210477350075	3.7677824078206905	3.6047036412002704	3.06455535324383	2.5697700488361237	2.4316669333783887	3.5876003656560487	-0.14934126445348894	0.47163208386912264	0.05840701550407813	1.2505406679330302	-1.1442639328977455	1.148753430492367	1.7534791288239329	0.5837926149452183	1.3237537586759773	-0.22598089126834334	1.1738747575877464	-0.43538889321470886	1.93344063429589	1.3907560083095445	0.9364481867593698	0.2872183195839506	1.3374658867948697	0.3816035168804808	0.28395249227882674	0.46959689844704844	1.1897011155329316	0.1485048292659162	0.8387633885442222	0.09022326799217378	0.4294974513106794	0.7269322473523336	-0.93232344450162	0.42107380475039574	0.9724855860511044	0.47354107418807373	0.38298213362059846
2.7937346119771456	0.364635209736922	2.471614954864899	2.8062389780306813	1.497725164930709	1.4444463087174009	0.7714438576886075	1.4220067480952172	-0.34570748238926197	1.2978205402447898	2.252877179800972	2.737348115648379	3.6644513922334916	3.7725211661385827	3.7119256328317887	3.1673603940222574	2.5262945119509337	2.316234252177592	3.6493087092027694	-0.14874381229426398	0.4668952874063866	0.007396530554515604	1.150712023208661	-0.8153251080404527	1.1813160626539796	1.7454223809103304	0.5894871327877123	1.3425215258503895	-0.19085999174962506	1.2962203699266026	-0.5339774112886382	1.9305538417019505	1.5189736825228473	0.9267789168923481	0.36770436345733415	1.3487187274092483	0.32629248066350447	0.3179118571190717	0.5466443460353289	1.0833847794499425	0.1964234466934812	0.7654045322089262	0.1498368484247865	0.5416936690433983	0.7640062488345103	-0.9417173427187591	0.5297687158236715	0.9306453090240001	0.40941295942975164	0.40677173614247514
2.8697240075876107	0.26239675745316793	2.2814457038621607	2.7039338395753463	1.3506156670139047	1.3237544307829734	0.8129901588682434	1.4221820773818703	-0.36298833057039387	1.3112831701770156	2.2171786873621366	2.950668581409485	3.5577562046995213	3.722841747118642	3.744197051265614	3.1672890847169723	2.5146183888026274	2.2328448156394716	3.6546196969589273	-0.15455492416584887	0.37495553170796764	-0.0008054509645042673	0.9671805124771817	-0.2575736353133619	1.1046419272966976	1.7653888980849246	0.5999162240687121	1.4217045101014805	-0.34432081429735684	1.2833425638211797	-0.6258550426609254	1.7605930019319218	1.6787028103560249	1.0621435397808345	0.42909765209249207	1.3624929076237862	0.24846220964852544	0.2745909339552487	0.5962095590373819	0.9885109452339227	0.34659246332904403	0.6125997977980938	0.20042894311179263	0.6785256633769278	0.7790959738821817	-0.996064360717547	0.6308295714495858	0.8945092264133689	0.3324779597508768	0.4532453772148175
2.9366274939410895	0.297827597297018	2.169945085401577	2.862937411118549	1.2103201263152066	1.3277605839089959	0.7965838046965692	1.566221263016357	-0.39220095872539884	1.330234927276121	2.2157719868608843	3.164870410802285	3.6665795332143505	3.6552929012781403	3.871320630435816	3.103198658103488	2.485689524558878	2.2012266059481904	3.5438774850128247	-0.20059109186017557	0.37523609690083604	0.03221984851382822	0.8469127071807089	0.17563108531351942	1.0706188868928463	1.8697649754450871	0.6403543740249745	1.2724954488528377	-0.4027641570212309	1.2816363737771401	-0.6311105640131949	1.6412753748656068	1.7916336077734702	1.045517853925572	0.514917853610377	1.4269620139342725	0.1631633031098231	0.3970457583586208	0.6025290254704527	0.8727106083612753	0.37925897714450063	0.559279154362987	0.26606163721548326	0.8823578909852936	0.5825465243573624	-0.947382087358157	0.669240884149073	0.8419019255011861	0.3052502487972379	0.5007719595574194
2.9587983981902157	0.29815589378152485	2.1083580937217343	2.9670570567945154	1.2338424378260684	1.2993537628192244	0.7732156454035992	1.6233548522526504	-0.35249423298313404	1.3679733759784876	2.2762838836344943	3.241479408151794	3.5257841762322855	3.6728004592816994	3.9956377907292846	3.1836577395823804	2.5306900646587427	2.167665313884987	3.5384389407821737	-0.19780929819976018	0.35945635218412	0.07356547725240717	0.8972871902705337	0.39784651113069774	1.107900573749728	2.0121176682639046	0.5228141011393237	1.1778891958990532	-0.517226690468041	1.3676291938668177	-0.5767923902074423	1.6387836860142955	1.7971162369181015	1.1802492663319384	0.6113104248273509	1.4959551138230083	0.04508988091129641	0.3408377771880501	0.5791722279045054	0.746007920279514	0.40635907025322837	0.5004532697333549	0.2395599543342181	0.9372318507224293	0.511188189967673	-0.8704865306555503	0.6818134418326964	0.7964089433086627	0.2993859908515963	0.545557873664503
3.0189284753712933	0.37549589408303363	2.090620512051939	3.0716142937640676	1.0444225830517109	1.2467967777211353	0.7824892389803274	1.7707846533888478	-0.36794172599942687	1.393192026479128	2.3755771263398273	3.2952447658916726	3.613382815113919	3.5660663901143352	4.013970662075333	3.1231449272259075	2.4422482037910873	2.199956991259685	3.474489661899476	-0.18324454269912308	0.3441921450023907	0.12285127332329213	0.8497220948987761	0.6513066655058977	1.0986995595734832	2.1279394283976507	0.5821258217282994	1.2546657334507068	-0.7046247031020536	1.3448117082614146	-0.5785736090853723	1.4616208200200442	1.947156763645379	1.2624145751746934	0.7029065508580825	1.5469027892686942	0.03265921459352776	0.3656365118134838	0.5604723146341326	0.6415411131434959	0.4390260460506507	0.42334055961731937	0.19734260354059296	1.1030383411110742	0.41855646812066977	-0.7585438508981681	0.6569973922710236	0.7610921385252724	0.27480724086330804	0.5791615612263776
3.1135938043642057	0.441813209263775	1.9968585106846828	3.2459361262646054	1.0436806700272065	1.3281764532206273	0.7533383672478132	1.9688341352056535	-0.3355806119156312	1.456582772323759	2.497744111702855	3.3729026947732224	3.6970677618932273	3.445417603340797	4.022675357890433	3.0098653418267	2.3814472546352943	2.1341726496427835	3.2019095931383603	-0.1553395717586617	0.3187632023873482	0.19209895439035715	0.7381350936496281	0.8128708391219828	1.060831154196671	2.1724735447196606	0.5533200733068792	1.1297312862081372	-0.7435791155275845	1.260608423354441	-0.5508658985173477	1.4871461739940455	1.9543012259763362	1.4352935343688262	0.8047462869382876	1.645265143814828	0.014859783757435028	0.36061166326680805	0.5164511099786318	0.5745763046422885	0.44779677367263127	0.47585094950097756	0.22783378328773773	1.1058122002505277	0.37128153374527145	-0.6233678088895516	0.5965863820575994	0.7424618046629228	0.2680268237099598	0.5951463644848556
3.1301889951687167	0.5182813947330551	2.0340276269225304	3.291350975644722	1.0758679314061934	1.2757076084031531	0.8189219016956377	2.023267920920159	-0.27292693964488673	1.5363681589420477	2.6623359954226813	3.587874901266319	3.6802082569585104	3.426755511492515	4.116025964595325	2.9912863626059893	2.2902836894617686	2.062444887091909	2.9350049177889423	-0.028133931595273044	0.370343618842899	0.2475736127493943	0.7477555082504751	0.9441626968458587	1.0301787969481482	2.150583476908668	0.4498058911351217	1.208643245204584	-0.7640057667857495	1.087472227388809	-0.38363283063240117	1.5230946324689587	1.9090695355331289	1.6035778381119201	0.8719261375321304	1.8093372743055927	-0.11729655565874317	0.43477025079605214	0.4552498899023349	0.5192832034358343	0.37684009962887755	0.5696594183041545	0.17041669531186268	1.312695048677772	0.3213518913207318	-0.46827039456764225	0.4905734374394187	0.7355934889369659	0.2561153556492411	0.5821986170811857
3.184268002267456	0.5115271340350181	2.0926442473451177	3.1362520868039545	0.9217204167187253	1.2981350801776599	0.9366552135328081	2.302275372562592	-0.22502518047894476	1.652157407696207	2.820716602985567	3.5973762188366387	3.611066363150745	3.313479801865406	4.143209849321841	2.8691889854454624	2.157576782721086	2.0439995588822417	2.7110325628419703	0.0014379947680530636	0.3812710813188594	0.3466314450394042	0.5597453158078622	0.9939238909541714	1.012048998126682	2.188306192208226	0.4749095541322326	1.2992218755566953	-0.8264106379928104	1.1626503843342115	-0.4148296364470956	1.5232629859742892	2.0263889929327195	1.7928939728598086	0.8012904727937299	1.8690212859704487	-0.17845213890323397	0.32638862314389844	0.35203310996550935	0.4378504713389718	0.3997384667580471	0.6651222314423302	-0.011335281438864132	1.4282536086982454	0.18889531040695454	-0.28233525533807674	0.36234651663035455	0.7486558086114994	0.25972848620052	0.5585304852944668
3.1625014049094893	0.6103063675955235	2.093281032817261	3.1969221953981606	0.9132613348292015	1.443994964989424	0.963997207806454	2.365814608775628	-0.22763875958700983	1.786456373747042	2.9659851768621266	3.74164565241583	3.75195474122046	3.1182774228650993	4.0875612015096845	2.653454831297877	2.1424617874768392	1.9030138323909989	2.451167410428629	-0.004785869180709968	0.37609583629316534	0.5264060355835051	0.5285617880273186	0.9808567467118815	1.0401569428993258	2.301913370838636	0.5005663418813475	1.158958872108627	-0.8382698079124664	1.1477492837851166	-0.3231534098542207	1.6199406273500068	1.984215359626401	1.890031897650264	0.6809258959366444	1.9455999432999007	-0.1462666962787581	0.32919590198776855	0.24033199140687556	0.3488806144085884	0.4256249332424427	0.7811030961958005	-0.12039883950703537	1.5078684794109873	0.2450601412201503	-0.12407518601587145	0.23415904919625613	0.7609823157602269	0.27481702938702257	0.5131236720385209
3.1867581267184493	0.6824413245313832	2.256436860439311	3.144983957372369	0.8268033631024132	1.4623224128746528	1.015990198837788	2.4967829109788187	-0.16664847428820928	1.9287316402834906	3.1087573526660406	3.9084714663469144	3.6583528389749107	3.159200908902207	3.966184784415256	2.611916632752179	2.1265530696872714	1.8790521999293237	2.227912850551758	0.03857301215879587	0.351513758057535	0.6364708116226102	0.4798961647288721	0.9031264100402403	1.1065018102632056	2.3118901173438817	0.39612311434708214	1.0972845876016835	-0.776938313913959	1.09355165191415	-0.2999581951417289	1.6828760672707497	2.1057871214646435	1.9373495403180776	0.7223445214574811	2.0223157446243407	-0.18222541088677713	0.2445372412382353	0.14396012830254606	0.2641058633603547	0.345850164565748	0.8965107114006317	-0.20914060596042386	1.5472866846216038	0.3452218611634362	0.0071230198359728105	0.08071624352860007	0.787305075377436	0.28328666606147446	0.42663801907270854
3.2042262144093145	0.665310519405675	2.248100924439538	2.995984549520233	0.6825272028292503	1.527570506860764	1.0054031838065403	2.688103274227889	-0.0982557501648993	2.0683434771242877	3.2558883187555274	4.02458514025483	3.667337314757642	3.106745008304192	3.9537429940617357	2.5545364117660307	2.125588266554952	1.9154988343467856	2.021661916606083	0.14684628797711485	0.31401417533361276	0.6792880582944436	0.454819102513113	0.7594486171175725	1.208606311486012	2.4017836083860113	0.37473177706763205	1.0402928936390068	-0.7805823198453096	1.0293301535344512	-0.2738493721555676	1.8024457973018992	2.1752034560647515	1.9105586443564302	0.7097036899862597	2.08132700345481	-0.1513138740456246	0.07509838452088805	0.03232394143435669	0.19655919934669502	0.25577024136564297	0.9903131344271692	-0.2729583270168455	1.5426762876788167	0.4645036851860991	0.1107214622571668	-0.043860500345349954	0.7775769748496895	0.2696892413208908	0.3096012337343079
3.195099705297149	0.7090205024811993	2.3298354460597688	2.9990140496354973	0.8538951646163341	1.741374541300973	1.0797178801149296	2.6775623607902284	-0.09004201104328503	2.19475846745837	3.3819663277657	4.029144292868166	3.7568258698834724	3.024253995894955	3.839895934962236	2.53437964813875	2.0979260078440296	1.9730270203379412	1.891035969495166	0.23516305870314733	0.2842746408023371	0.7864792304135617	0.5288876040435292	0.4845421855807059	1.1860031524918604	2.3654469009499075	0.46926789971010213	0.8871603467061879	-0.7511666691981927	1.0413161385938283	-0.18466706080696604	1.8078745569090635	2.184722777444886	1.7963893884529276	0.6772098596231625	2.015242938690526	-0.019806137029455252	0.11372458470650024	-0.07321962633967159	0.12927522453524984	0.1772225198893886	1.1417103738021583	-0.3556342866706098	1.5266032316196976	0.5762460354183365	0.2657404112331854	-0.14620064151787318	0.7517356782344403	0.2511770454350212	0.1731383884681109
3.201788531437928	0.6656860791814678	2.436587612202872	2.782930642143393	0.8901540034395653	1.8220725622463605	1.1744123025326743	2.7264016588920548	-0.0754327026852986	2.3250259186022353	3.5066257486647507	4.0196473277108415	3.6368717741489247	3.1034774190459	3.705684349141822	2.5299840897392634	2.0833054710322374	2.039812413103834	1.7218711528248491	0.35636756019118193	0.25212282022193616	0.7793925676689032	0.6649101275322147	0.29499367894384354	1.1701917271854958	2.3155544067132814	0.412330937983801	0.8086663402622583	-0.7262012229345198	0.9217223189477108	-0.25146168645558553	1.7983852303954155	2.0394345254824033	1.9190275793959597	0.7191026242629585	2.1001563904461316	-0.01054873646434521	-0.02494826971834786	-0.1356406936832683	0.06325224353068719	0.19099397130089393	1.2118748377111994	-0.4171721360796794	1.5411528366913527	0.8312577931636879	0.3466764268655451	-0.3589016766333361	0.7339971052242618	0.21785481316834931	0.010957416132288077
3.1739962389071104	0.7006401527124343	2.365201631072624	2.6989527393058452	1.0071637230888293	2.030696240379478	1.2008043988308794	2.7586644362126256	-0.07121483086941095	2.435158176973402	3.579229325944201	4.06546735552648	3.7365881113021673	3.098017077075056	3.5907842833013937	2.4830757722885144	1.9393178048262008	2.0519252235103957	1.5432395874495026	0.5567073819622392	0.15205671617189767	0.7848303806996703	0.6976265985281778	0.1790527358538929	1.1802470212167646	2.296989052793097	0.3966109841526213	0.8615880310002899	-0.7738278442376314	0.8214957206649787	-0.3455810760199599	1.86795995144769	1.9618959456748708	1.7712171940667532	0.8033113570250207	2.0820375588006366	0.11068965733850247	-0.09757040868891821	-0.1811946170953766	0.015103689170711643	0.10645355835800566	1.3192982521284957	-0.4970967388035805	1.5263600457885107	0.9263525900121529	0.4243170908785444	-0.3865518347273161	0.7023738596748876	0.1892247796624915	-0.12624360869172607
3.224367125899479	0.7228462504513765	2.4538657246803686	2.4763350817815604	1.2974164403721087	2.313571419367447	1.2836254264737486	2.6598061973327547	0.004736804621408453	2.5327454576604254	3.6528195748428387	4.19385701028968	3.71697881226425	3.2114909529590947	3.4095256035935813	2.3985922049061568	2.0570601352482383	2.048699715923379	1.4229929686482883	0.6526237926284348	0.0398067417116749	0.7995933436188994	0.6988384476986357	0.0632363162197527	1.1324004698887753	2.2833681451720635	0.40824848854982143	0.7200960480227959	-0.688741408376546	0.7842724347453048	-0.2598627537134486	1.85878653701088	1.870938560017341	1.655834710003902	0.9051190139058152	2.0917695076757274	0.14940014416092756	-0.08503491772572322	-0.22598466259505806	-0.012706469491466327	0.023722890469105733	1.418129399227152	-0.5590850430195162	1.4919549219125845	1.0302806713238242	0.4812613021809066	-0.37236156537829934	0.6679751732072788	0.20624632322261927	-0.24839405373922965
3.1911175361683193	0.6326065999566916	2.543781127626464	2.2894091946469617	1.422192446136074	2.4256367378867845	1.206539649363465	2.6195475777452737	-0.004003072356657454	2.6007860145913737	3.7172147575072323	4.324044211620238	3.593396894111373	3.320799029485496	3.221776180740092	2.4510103546786084	2.1087933056355515	2.0343999656209397	1.43174711151252	0.8605168727503074	-0.06628314992554966	0.7558153040938466	0.6702857677428394	-0.06987479025998829	1.1059387275563481	2.2833328615274957	0.412313228206154	0.7798120433572028	-0.6022976093588881	0.7692593374122337	-0.1735750280857008	1.805461489999328	1.6947879352294166	1.6409516600125542	0.8878114723721054	2.046019237988808	0.23062360781187427	-0.16052651124617556	-0.23498059676514588	-0.05599473838389581	0.032793906368899804	1.437153522707374	-0.6755655377672901	1.4418546562124157	1.1150902530666285	0.5250065041470383	-0.33929889494036697	0.6325177952846298	0.1757904969838248	-0.3589633872943246
3.220916138209244	0.6956352490509546	2.6367023650857844	2.241251916443203	1.5597692561070533	2.692355230389805	1.0600974403322392	2.6734643730805496	0.0014674780873757108	2.6515086830600447	3.765894519923826	4.3174851252352315	3.469817244765511	3.449184916203521	3.061400135853514	2.390411495760425	2.117351091651215	2.1240352430242426	1.4194057327042542	1.0138708224713722	-0.12358600616853894	0.7093069809710622	0.7803536830647447	-0.29980661742124476	1.1515030224640563	2.3266678075401708	0.34983334539766736	0.7581124619541038	-0.5867256217041409	0.7817835580808983	-0.2048076660745149	1.8766758773404042	1.6314272071306608	1.50869731910487	0.9700581178204178	1.9510096585124461	0.33946962033166667	-0.338130043946371	-0.23780946786476648	-0.08352979058735661	0.11107576646343695	1.4225965829623053	-0.8017458703250337	1.3315297315360641	1.2062533936904152	0.5595234676766908	-0.27870960725465227	0.5764763365094685	0.1598307751866868	-0.4621235127419263
3.2204898397298622	0.6289905875926081	2.7337469179051754	2.1672028317730114	1.8287886773110607	2.9067978043242504	1.0261063801759307	2.6133855193211537	0.0014563564741499613	2.647186205245147	3.7958195965025903	4.364121230487623	3.476732568549795	3.5510122165308133	2.8872867904977544	2.46436135820947	2.2773121004501573	2.1063388731010924	1.365771424091855	1.1653727310923643	-0.04796905490793524	0.515521974226333	0.7981565640020369	-0.5255345812216844	1.2240362223377088	2.2983224903941752	0.19080600380340734	0.7828319554278419	-0.5594047048485635	0.6917893294652407	-0.09427639972421241	1.7730661165869965	1.3990912806462732	1.4476500484998995	1.0860057351571095	1.9711790566214602	0.394153882839032	-0.336181795628945	-0.2293205798888504	-0.06043818939609382	0.09721723145136554	1.3674400068258608	-0.8660842715591321	1.2659633251094862	1.3744969164672427	0.5684854930158645	-0.203204477995941	0.5291405283194786	0.1279243829573639	-0.5523338540924246
3.213364565145907	0.682104540323728	2.747787260998293	2.027581561240142	1.9316923473219703	2.9398856110910048	0.982762546090797	2.643210952064576	-0.03412155590890444	2.5839045704909895	3.8697585486240746	4.274326597966661	3.295146330229918	3.7607022720975487	2.743506995361707	2.627733353594679	2.3482275420489236	2.197901816780127	1.3688880056351185	1.3043838077853498	-0.05492532101152836	0.4341283876554263	0.678639336096323	-0.6813100097788716	1.2473511583637857	2.2245086323525856	0.16714653860477285	0.9237798391090266	-0.450154757040188	0.7488473552702362	-0.08575903260194495	1.6811718797146764	1.2153780933421545	1.4700032637636613	1.1258742564270812	2.0004089694634386	0.3461426396760953	-0.33515612506690245	-0.22931230833592756	0.013250306592412397	0.0875983049400536	1.2193304273325574	-1.0263157586734202	1.1751345460959386	1.3598047467406038	0.5962902935811509	-0.1316022738557185	0.5321584579029338	0.11993834596645085	-0.5982715232085962
3.1589421509387767	0.7352664785033796	2.6082742943045814	2.0730103793325623	2.1975410681433223	3.1039547866935515	0.905095256435596	2.6020803063717715	-0.09321753104730147	2.4923995336677773	3.916950378538639	4.11816854828883	3.264562811656377	3.75717835909388	2.6825285503323686	2.7250893070151654	2.3869821177507373	2.168403291720144	1.3615250980460947	1.3757784043673564	0.12056365589792181	0.252173276208123	0.6428024753935313	-0.838976873677532	1.2200161685591908	2.3358583681396135	0.17979307486772703	1.062048904490373	-0.4297907638706021	0.7471074904226959	-0.012867411390549227	1.6375808557668203	0.9785597624394695	1.5336742440842266	1.1126227312760544	2.0286146979838735	0.31012039943194425	-0.3365982448504187	-0.25123874761268794	0.0965778049862274	0.11272822975714607	0.9954479105021588	-1.1503365389221667	1.0419850041684655	1.30586685541988	0.6060042744661909	-0.03000687431573653	0.5759645624243557	0.07132574047667675	-0.6214157667705196
3.105847690328134	0.7858438539106467	2.6399978593320688	2.101651941069702	2.2663479678956677	3.18903335229748	0.8854189597764528	2.5867092048331513	-0.16593645577686225	2.3661188339065844	3.9446643596816315	3.9130480286122333	3.2467504077750062	3.854225975463261	2.5769112546226753	2.8601887475060264	2.4148525160482164	2.1487917480722776	1.3682924908398835	1.3757504487181946	0.26298304801104205	0.2758158701515964	0.4958768277022422	-0.9329815516149103	1.1162868894585372	2.2915572659535406	0.25946659901069	1.0692140980745282	-0.37075558930677405	0.8027278827415707	0.062007037200307244	1.601158386745596	0.7796158881863754	1.6441605686918053	1.1616008691536588	2.1211394216792554	0.3609676758162631	-0.3028777535865799	-0.27428598231049667	0.19800859290740677	0.13028310557721584	0.7958675040546418	-1.2677409282644891	0.8846322854753499	1.2280523340241472	0.5948164761438954	0.06816224619206182	0.6462225781346806	0.05882276591146605	-0.6257549470029556
3.08316421290737	0.8569696911169945	2.590823007241367	2.1957591558575245	2.115109892269557	3.056001562196861	0.7782898187134847	2.6312849129448397	-0.22951694340823595	2.233845417330174	3.8910710518522107	3.869954787538604	3.1543986181951844	3.953390955208319	2.6061339906698953	2.980004226897428	2.4575795119080945	2.0927571322254925	1.3319154136220592	1.3884669639853449	0.35371982909266536	0.26776906908918524	0.5328032601239217	-0.9519839841526645	1.0829375434356108	2.3962289207979275	0.2953979030596309	1.1722306802909823	-0.26756487768751563	0.7627946170101716	0.07490735837599966	1.706390722061376	0.5889229446848777	1.788043070249109	1.2200648763555193	2.213144141060309	0.23251393846972354	-0.29150864458009573	-0.3027758988315522	0.3180994344466429	0.15191822921891923	0.6546386396822326	-1.3526647643159488	0.7844149130245516	1.113583526876575	0.5705667537623783	0.1546963790189233	0.7281920935094771	0.03461411534364038	-0.6159724843083719
3.0433814298136186	0.8698110247371018	2.529776247789315	2.391473900205221	2.2661596851052233	3.1076796004099334	0.650397744104377	2.5638597377571615	-0.3221794444023647	2.1115318849097746	3.774600212885101	3.72784415080544	3.091493674873967	3.9878417281793963	2.6641069289876547	3.102392123449859	2.4770431015387926	2.031271179797247	1.3794226629426238	1.5201296710704837	0.5051173610794045	0.194420568746072	0.561956031641639	-1.004076402875778	1.0108463480080867	2.4511295613363133	0.4553856942917756	1.3086775544948348	-0.2037839374023668	0.8624473405165778	0.18732119790471735	1.790482870680745	0.6258062669777006	1.7777099187672398	1.2232828080103004	2.187253816365508	0.1472801221451351	-0.24151549096486602	-0.35022007887535894	0.45368469992208754	0.10469628059588129	0.5171600685343603	-1.4008640345472392	0.7119416571078697	1.0139573501581647	0.49790721651662084	0.36490815275763977	0.8340173099074966	-0.030334210114573358	-0.5768572509470224
3.053314861047471	0.8636781518423737	2.661825105097148	2.473292354150972	2.1201365273464896	2.85410055884153	0.6820082654966122	2.5613946712123585	-0.42913984858415705	1.9757920929206403	3.6647428475421906	3.6262784173367324	2.934074768886832	4.021784161621826	2.6637135506151894	3.235986145273588	2.6309833935849403	1.9544434779843733	1.3578873613342044	1.5302204210048047	0.731859361258776	0.20337251265546574	0.5627738894070629	-1.0523156790938806	0.8571722863565766	2.471011539845735	0.6022644741065571	1.3438387788320838	-0.11750672334310042	0.948538940029858	0.32759663459672916	1.6757350015374584	0.6769600491192568	1.9132448211192572	1.113598018197534	2.190128565491213	0.10294224417894651	-0.1772158674072954	-0.3888986874979799	0.5682223302628175	0.12671136130541186	0.3564738398498135	-1.4124417413808956	0.6640511816093876	0.9521007453648215	0.4033969854072632	0.39502020144948374	0.9640812891332186	-0.12107196047195852	-0.5350119713398318
3.0486949358602007	0.7847218971115683	2.635786791827665	2.5722740793811494	1.966696664885908	2.696195745279501	0.633255163147175	2.5269102456769983	-0.5554745307596625	1.8322018978579764	3.4790663064500658	3.419647610350515	2.801408547442526	3.986301631726081	2.736447772494846	3.489697522547759	2.633600368142745	1.85468767869409	1.3230775473263883	1.6133964370463896	0.95054689298138	0.17613939315877394	0.7328854961225504	-1.0627996477517077	0.8160491656390951	2.442003174345447	0.6011791785136384	1.301524419485724	-0.0890891412416662	0.9556625640870854	0.35149858680359813	1.880209306917592	0.7452426441900268	2.0215799745408463	1.0578165036855212	2.0625189353216835	0.023814184003498967	-0.1401973206789699	-0.43951542166535235	0.6621269547906987	0.1447677878467249	0.20353791447553835	-1.431265189786186	0.6012391103915233	0.9001373101846504	0.29597879496932683	0.41680314951886627	1.0910649594449395	-0.23361947390672766	-0.4887417559872179
3.052504555604519	0.7549083692772868	2.6460530161468587	2.6725888188711333	1.9631584037514735	2.5936228348142354	0.7854842520048974	2.502866059065187	-0.7138730377423508	1.6939189781447368	3.2585828436593354	3.212026629407702	2.8117475010137145	3.9685506738634673	2.753267096566348	3.5921481296680646	2.6873184033166413	1.747670827182566	1.294734788595146	1.5919931513680836	1.152290961405689	0.17208972667479622	0.8202968070011082	-1.0541273645337466	0.7770935128609446	2.3820304506997085	0.6119039645805757	1.1787021194673764	-0.09923648028567879	1.114799891676417	0.38979299737792333	1.8954884557592273	0.8964657711830604	1.9993952161775497	1.029570977181938	2.0298863568861156	-0.011837458612653739	-0.10097062203860252	-0.5033095667941451	0.7776139486182265	0.02870313459808409	0.09881120319567688	-1.4175093823894553	0.5414533812541753	0.8273276506281706	0.1778435982844379	0.41244725033905166	1.207977882201971	-0.3232315440368872	-0.4228257322047774
3.065877132904179	0.6366983547857218	2.650293075510157	2.688810769991769	1.7838937829030042	2.4378928758543728	0.956398977871497	2.4208382158282427	-0.9129841348327071	1.5864025882246569	3.0523863066637245	3.055894694207848	2.8231981700226654	3.8893487905230577	2.720983684889459	3.7078759483936894	2.782438955859375	1.6512025292776022	1.342312193976681	1.5496473662286872	1.2692492166587435	0.175569226347554	0.7939695951814234	-1.008051132865831	0.6852116236392867	2.310665845918278	0.6892226467129027	1.1048240887211072	-0.07575685426685826	1.1716123720392193	0.3712958184403978	1.949831030217548	0.9491126465258694	2.0011808593224827	0.9390089777485882	1.9882055715120053	-0.08621070975013881	0.03648614872454142	-0.5645509039021179	0.8466580267207622	-0.09522840627523702	0.048704857846669315	-1.3862216636047342	0.5021441381713065	0.7433781470661863	0.0625253412759259	0.40726332345214294	1.3338402620825753	-0.40446720152797566	-0.3421395394283503
3.0808720127503757	0.6761986219719319	2.6490660986248065	2.813367297441821	1.7606601110322437	2.2894924770719483	1.0647732646994135	2.3376090873262965	-1.0679734396073304	1.5327758861172385	2.8647661413578964	2.880964687278168	2.7852138029634497	3.8941263204999146	2.8237228421289022	3.771523993205867	2.7364832581202263	1.5598028534723214	1.427827503982108	1.4942560705224015	1.2666592312655278	0.42965119961730724	0.8458516216021035	-0.9920111586578774	0.5888607967463503	2.307969133540177	0.8141153225866276	0.9032074652034469	-0.05257336149252797	1.1179949570325711	0.3481036086291539	2.1196313501901933	1.1274404148249055	2.028746657026271	0.9750440555467407	1.7795321918564304	-0.16229312095530565	0.09241548215383084	-0.604712808752632	0.8969776741529948	-0.22158120387130512	0.05950265076939489	-1.3488339341798885	0.4110571651349154	0.6244948471256182	-0.018971072217065583	0.4069252573454049	1.4327642159251242	-0.46416874682905707	-0.24573667554570058
3.094253048353198	0.5570321292132044	2.683258372208324	2.893141758179099	1.7756044890370688	2.126421224089241	1.1768143890025073	2.2412022971825563	-1.2262666334678574	1.497963852815767	2.6397336865236785	2.860147095918187	2.8553698535072956	3.824358874174218	2.907279766548578	3.7790088291754302	2.690367648259698	1.4446054970697348	1.5239563823685789	1.4209963776898762	1.3382310655895027	0.461788697815637	0.9608098325603297	-0.967094340660014	0.5237259503367441	2.3219191973085196	0.8358029662509427	0.7346499520015445	-0.028492890385523877	1.014913857906423	0.385893806960166	2.2666805882504493	1.1370710364174164	1.8746869893488736	0.9784382350786471	1.6517123841189416	-0.13129826562403352	0.038828709883403284	-0.6296099762616404	0.9161516309177478	-0.39018706609797393	0.12470110179855114	-1.2902984587998527	0.34688904403369847	0.5403180479993401	-0.09970162390574688	0.387158376736773	1.460006851022356	-0.5615210920868565	-0.17697388544278203
3.1322984959774045	0.4967290298403523	2.85718881710375	2.848419357823164	1.8148861610659832	1.9041287075775675	1.318232975127581	2.165338944121281	-1.4085778921490981	1.4553265959231827	2.4175859583511845	2.8648237636824145	2.781554217246898	3.87374535177087	2.945507029487472	3.7286512542171826	2.6164679418814827	1.2725717917394976	1.6235820475626255	1.3030139534339198	1.2443197278816327	0.6236266496150106	1.0199031732304893	-0.96312918448768	0.4809348095054409	2.256604198351055	0.8597241160168807	0.6546799408500906	0.020740719872836964	1.1020513406917645	0.35075724201433933	2.3192533144369976	1.1960039023152722	1.7490242862428922	1.0967286977168895	1.5953866420749385	-0.11966817312422515	0.030925080430943754	-0.6453333712127193	0.9295646229372714	-0.5485366976914173	0.2645587935876552	-1.233137391456387	0.35099996038918624	0.4395600858958552	-0.264071669627191	0.336887650764528	1.4450248294148242	-0.649061957210939	-0.12124815028884832
3.1976591878340734	0.32912274712022344	2.914315721919757	2.8556001311743815	2.0032899254770298	1.8058454726889699	1.388987313012644	2.108861514405343	-1.5545828155564294	1.4387640919334124	2.234217594842101	2.72673040414458	2.784369806753557	3.8363867043774498	2.90228218216424	3.5734822059166134	2.5259538737495197	1.177807065111166	1.7142222288318827	1.2012151784189165	1.1544862115227672	0.7687252312166682	1.2103900858872638	-1.0012524457756584	0.40188989399139013	2.342994662855668	0.8751750195023662	0.5667313091299185	-0.004022150205441183	1.0368325068817175	0.29888049954207896	2.3429680848579024	1.2958116149676717	1.7734135648167615	1.103697267627846	1.429516474688349	-0.2179679686789135	0.026451858405400475	-0.6329194245860797	0.900326693867946	-0.7278440256709156	0.408505628849314	-1.1436153865385523	0.38581657434822725	0.3448204005243709	-0.3649507356140094	0.26416524201723074	1.4424461908915518	-0.7638477797352057	-0.09083905048464512
3.2744656555300202	0.27543890779986163	2.8945422387302826	2.7888325371218725	2.2201116571433883	1.8503031027749024	1.3989283599141094	2.086452923885111	-1.6993424390982361	1.4408763707361616	2.1446642671567107	2.644088962382583	2.74050469190928	3.753751375237622	2.828144750846217	3.4130653209641304	2.404736424484029	1.083143861906034	1.8172063980191115	1.0954557902517568	1.1363163327603827	0.7657466117907926	1.2158200441985352	-1.0528987245930232	0.33431251233969456	2.391544010568885	0.8114020383991924	0.49281420508829843	-0.008903945058605168	1.0230586703798115	0.2333581185235561	2.311331299236933	1.422599260418587	1.8014323475521263	1.1242421385116892	1.2646946676480604	-0.21976798737156739	-0.04659532237777913	-0.5940997859861242	0.8390681713652313	-0.9303019629329462	0.5418800018239088	-1.1246609862867738	0.3769062242430012	0.28637335029057304	-0.3634626140454751	0.159988112252926	1.401407620049281	-0.8603374530755982	-0.06564349607228578
3.3596458433566854	0.2649557501578296	2.985254917795973	2.5730755698840255	2.23469826752708	1.8401219452834574	1.5201850284088985	2.0745811128249088	-1.8086858627908355	1.4725101938125693	2.113162101001894	2.662203705272033	2.769912968448616	3.5891226033119352	2.7985070485890184	3.2595099758313104	2.3051454397480784	1.0390864021396333	1.8968833902067832	0.8809056851029293	1.089294556957951	0.9773545468382704	1.2035058838813966	-1.100252103544776	0.27342764064284014	2.4620189465406455	0.6754796810974187	0.44847573196921947	-0.016195754381220225	1.0502207668835397	0.11322170825267416	2.2290993001773054	1.4241099662108747	1.8346511630789812	1.1204606308048457	1.1313140005868836	-0.22464311811143797	-0.08933615991973987	-0.5250608559377641	0.7722483878563468	-1.1604098673385776	0.6744870629886408	-1.015222163225682	0.3635887784248072	0.18986658419348232	-0.3209759441422563	0.042340860524526625	1.3415080875380652	-0.8997564650075596	-0.0482499879764592
3.4747058329346325	0.35048102275120263	2.878213868487458	2.464841995896835	2.3586853653671547	2.0060327888546388	1.584166457247146	2.0764316757533834	-1.9076981633053685	1.5589177843064976	2.1658024187734233	2.596218948045818	2.782736265702151	3.561661498859749	2.8700875204860177	3.1145091062473327	2.198254847414324	1.0414442253098024	2.0626158070990357	0.6535430790344119	1.0494612271062498	1.0608656160257262	1.1684700917129198	-1.1484208526390087	0.2199859051506638	2.4662742961573003	0.6043075415977075	0.397307276091194	-0.0581535687021452	1.1542983595699483	0.011974361879537413	2.267852795821404	1.26987775644699	1.9461941056053678	1.1695745525499162	1.0238964060768232	-0.2853493093187222	-0.1468456477716352	-0.43812352609725724	0.7228992132469659	-1.3517886685906833	0.823891824671124	-0.9116665375460448	0.3275614151281913	0.06001475958656033	-0.2632035786176249	-0.08062618565081987	1.2670240918287825	-0.9135846192357109	-0.017780274616485372
3.525396443786538	0.42965582506937877	2.8276717396228293	2.4163379230294635	2.390265028176012	1.9347455848057251	1.6274112001314098	2.0824697148485254	-1.9997988089544165	1.6684093647361682	2.3639470813505965	2.635068586448324	2.8476559096534353	3.4630544002075703	2.8979550200671222	2.9759075865413553	2.0931207501280973	1.0830697438593535	2.1533402916018898	0.4358875557151702	1.014503217578898	1.1812899253642157	1.087446311707438	-1.1884627069980587	0.158674345604219	2.6388705188392594	0.54322383277624	0.48916786175144605	-0.08652242436010593	1.2708244046171449	-0.033066051996608	2.1405792549642726	1.0886702442915879	1.9560799480377793	1.1372861500379206	0.9510476698033603	-0.24477226211357023	-0.2529231169068756	-0.33208780092431855	0.6648329318913281	-1.535873467574701	0.9731271612295982	-0.9097986169536811	0.3009695558289438	-0.10211345898309868	-0.17055081081310658	-0.23326660830510954	1.1827834416728409	-0.9129956763921914	-0.0007009191740597186
3.5595899801506143	0.5341588674534681	2.8149308530622967	2.324547804029433	2.2326823379398593	2.0232351519814324	1.6342283506211555	2.0933980063078765	-2.0347384262891803	1.763744480607015	2.6327081090906606	2.680738456015599	2.7946543089563662	3.3151211354282397	3.00105133608498	2.9058976952635858	2.0134017655042715	1.083603691182677	2.194781940659239	0.19158933475702042	0.983439396004625	1.3157208830976952	1.0209507718716047	-1.2222369020231347	0.11454146698508502	2.723608098517815	0.4281421343976228	0.5943934227204662	-0.093341610057293	1.351677607822516	-0.1736538710920906	2.134883721993755	1.0443191834001087	2.104646957405243	1.1106654412418009	0.908969738277098	-0.32212724072812404	-0.24376820137092553	-0.2213540404800141	0.5956633752709293	-1.6841426526729315	1.0907359170582254	-0.8116826527969396	0.28674338392829146	-0.2771195394519922	-0.060727780502502174	-0.37550194306295764	1.105004763012188	-0.8618123948207774	0.006989644975589302
3.584156275855315	0.6343757640561121	2.802389285531663	2.381409015376999	2.414442236349289	2.0147458512695895	1.6498706375472445	2.092437464446185	-2.0350784910012774	1.8253167082770936	2.892444459671279	2.681776506515151	2.7675534091521414	3.243705893596549	3.1484339014371434	2.8666881416982557	1.907401350646193	1.1167154710183282	2.1256776408005575	-0.050847563274685245	1.028819050503558	1.433957522363308	0.9671865615383906	-1.2647114634648164	0.04411202891800219	2.8515946647259716	0.35082744095395507	0.5969563967483953	-0.08476827239506078	1.473770939758479	-0.2020525052250429	1.9859663582347569	0.9074701748762679	2.2030684873259827	1.0683711651659498	0.8518006925331465	-0.3039719155269951	-0.38546343515198683	-0.1391587919301874	0.5399854033400893	-1.809234174824708	1.1826821432783254	-0.7381746905509395	0.2586924096419224	-0.48003047958899325	0.059131049533417704	-0.5232910800980187	1.0283374907337968	-0.8051202952446207	0.011943219606328739
3.615673605098828	0.7178531744903038	2.8052030489797124	2.31715864029671	2.354164456046198	2.076152065965375	1.627183846021003	2.084762856558844	-2.0440224068066017	1.86585847268854	3.149024649831481	2.706084733097942	2.72395828234275	3.201175537693465	3.1877285630086414	2.861580282571532	1.8194301390729202	1.1876809866489464	2.017797622201429	-0.2992229022085908	1.0900063746690187	1.3921247356776794	0.8950605493572494	-1.2938465055500763	-0.026767575567249145	2.8729301399491955	0.15920985388801395	0.7095163459875368	-0.1150852707413789	1.6463934265967066	-0.13965980525213464	1.8133695469561413	0.7694715470837531	2.30464247854418	0.9833994563866991	0.8091733058987604	-0.3776882135651222	-0.5166448713400054	-0.09459021726001561	0.4932346466991523	-1.8937710628451967	1.233339526518318	-0.6647120728249173	0.21228840919676867	-0.6359253564707716	0.15146985950035313	-0.6853019258902726	0.9737863268803058	-0.7705386654572142	-0.010464817749070678
3.665860101082258	0.8819886839712605	2.815013686944852	2.294879969551636	2.3737052384038977	2.208802642530333	1.6175803343105375	2.095834621359561	-1.9969503927055452	1.8898545194318275	3.4156023198921353	2.6419432227755433	2.711847390492189	3.164139987458083	3.3197405880513076	2.8801563565983237	1.733421531503619	1.359651851771088	1.8643387762552064	-0.5211075781670088	1.1784845106273085	1.4465398194637331	0.7140877606543737	-1.3281702377122757	-0.08902516713123201	2.8705360617842333	-0.038583978245424935	0.8275384785012558	-0.1577751255276331	1.8044385399968264	-0.16373998884743504	1.618940049198614	0.8191680293542234	2.396576699380398	0.9752740120964815	0.7902962921386666	-0.36094157405780447	-0.6201813656663163	-0.07098754778343613	0.4464440692011557	-1.931496279186894	1.2706306104488938	-0.5747966260160676	0.1551858259696547	-0.8216629481573164	0.23632791987252566	-0.9423354855368045	0.9593600084639048	-0.7245907524887614	-0.011781592189249507
3.6836868208272064	0.9517582196014203	2.8245706461446662	2.4121510153233485	2.360270761037417	2.3450123945753467	1.6012738122085248	2.1205801251179848	-1.8974096016856088	1.9236341939542068	3.691422606626515	2.664632351723814	2.774139755919129	3.108192483572203	3.499521700213763	2.8603025254642365	1.6713999959699286	1.5814567404848117	1.6789853035652709	-0.6750818403318348	1.2865709824742484	1.5011499838020093	0.5754247602230989	-1.364388947528505	-0.1546233934104314	2.9355100644452046	-0.1033157948971394	0.8294458992188714	-0.20893743364949105	1.7999036664587216	-0.08396215258615422	1.3801509894684654	0.908500227377741	2.5186281239555375	0.9115089901941138	0.6738465347792216	-0.3424290349680402	-0.624472175142604	-0.061520548674391204	0.41583745873838396	-1.911835943656485	1.272053638112467	-0.4882952111154646	0.08619914563552576	-0.9734337486483732	0.4497539018297948	-1.0624236929159767	0.9387836152049459	-0.6621786591617149	-0.014238536361060043
3.667145763162934	1.0545903231490255	2.849850511677002	2.355287808445453	2.3525302463191538	2.3725951176853766	1.6956498462631011	2.132865333941447	-1.789895683368655	1.9746674093726864	3.9735829519580905	2.726582422102715	2.7431455832757203	3.101077884152204	3.818658300146338	2.8306029921385703	1.6382715348242498	1.7273652069166363	1.4968343680883422	-0.7366903071565917	1.429625962555633	1.3972165144046595	0.43381901496415676	-1.3692409583489604	-0.19865004354578114	2.9214865917519224	-0.26304474682655776	0.8251270269078074	-0.23435113345397607	1.8375708985378811	0.03889468645951975	1.1472898332755062	0.8122843470001972	2.5537030897813375	0.8775634404824009	0.6037879315448118	-0.3147550435291634	-0.6384536170100239	-0.07837052913356458	0.4099688064065906	-1.8618381763915361	1.2627873503357454	-0.440216846574081	-0.010291307660837834	-1.131639090390483	0.524843308766608	-1.158360763393446	0.8988652365661413	-0.5717851385549741	-0.007349104111716636
3.62579142734162	1.022720431179311	3.0142312453373377	2.4368479837514725	2.3402933809047743	2.388741434725547	1.7891511921006535	2.1391793768373537	-1.6733456681829098	2.0325298599666777	4.163919436119154	2.7090857218587003	2.744790468362205	3.048029638764453	4.140787214223122	2.9195362601707235	1.6383131627415615	1.8615077079492355	1.3221222942829765	-0.7815201514072045	1.532874544251336	1.4081424261799147	0.3031142335288151	-1.3531968354866615	-0.2460269866480302	2.885113653459316	-0.39076666072616717	0.9112900236646373	-0.251933830380602	1.8261672069557044	0.09838725819668787	0.9400047934840444	0.7464535950458683	2.4206079744950095	0.8108151364658036	0.5716525000910742	-0.2738017435948736	-0.6753773000692501	-0.12914587032823305	0.39609466317144315	-1.7503532958948518	1.1982225968241198	-0.3333286723067956	-0.1326274607809665	-1.3116459154641138	0.5383500257198761	-1.2078974346660936	0.8714271169471276	-0.4587512287156046	0.0013472845007721558
3.573808387766509	1.0174204146338455	2.986432712063555	2.6506065699026533	2.357999846221914	2.3646952380451376	1.7786861888985144	2.103645893683933	-1.5528380697061954	2.0646141160063207	4.283714843313168	2.660417039737165	2.7856289946473494	3.003526236216283	4.431095655805249	2.918930131075799	1.639827758976908	1.922731273341857	1.1389865648427469	-0.8331645638504908	1.5886921422262115	1.3059737872828587	0.20436577830594982	-1.351897030167554	-0.31064877375557653	2.8101134124695104	-0.3992059281913659	0.9168124705460523	-0.2451178473604509	1.7790555956113896	0.18786886280264556	0.781863651667691	0.7907708511255234	2.3350190330072946	0.8623984056869534	0.5352807697537008	-0.21803509472943722	-0.6617491167903259	-0.20876804555257897	0.38270971702436457	-1.610130196606042	1.0743482179327073	-0.3328418246136368	-0.24829227348573793	-1.4619289108796196	0.6549960928917136	-1.2393030608896278	0.8727537759488795	-0.3277942988939733	-0.007540835897855913
3.500975630896229	0.9588898074600876	3.0869687130326513	2.7131527620819305	2.4352958439608097	2.3172004521596934	1.7569942452464258	2.056230872464115	-1.3915542740492488	2.0555495023362433	4.342322741239309	2.5713274981215593	2.7688965429055195	3.049681742232554	4.609406396368184	2.8599805771563007	1.663406674359856	1.9514607092878293	0.9826846590207243	-0.9062698258210957	1.6176417228887732	1.2072776160289977	0.1073610575640828	-1.35985734047441	-0.35289350716726975	2.870761024618725	-0.4975348151061246	0.8548904408587139	-0.20924969466048343	1.637276254172233	0.2745247397638064	0.6260124422666333	0.817490998206279	2.156272982939766	0.89445466158683	0.4998417944078789	-0.17669196982327504	-0.6304166298116546	-0.31961223122840365	0.38391611772076234	-1.4714942594600653	0.972454132231093	-0.33123488909681825	-0.33732671029320377	-1.6025394325615099	0.7664074556757241	-1.2404348795839584	0.9062189689135998	-0.1567160748452457	-0.03187683746668718
3.4307294231329926	0.9018985354669405	3.110906151955826	2.8077632781263167	2.5813993478378494	2.38527585712862	1.7368863716792702	2.01418929264121	-1.209670341968492	2.0302189430248623	4.300813188842481	2.4688608151626754	2.6843630623022867	3.080328584662996	4.763593927834274	2.818206529686085	1.7241258145049823	1.9698829327977596	0.9077188492580163	-0.9164850679073485	1.620282510209916	1.118419257756513	0.01129270680723315	-1.3730800592546486	-0.3869050343257929	2.7295577734826697	-0.49141967674888604	0.8717814313156851	-0.14514216595986026	1.4985164201136467	0.29120275657882966	0.4533034807764296	0.8562388689267546	2.0545184798682574	0.9324055225227299	0.5015947759848375	-0.15879904131501177	-0.6482372843730196	-0.44724994401470325	0.38845505315365125	-1.3731796001147778	0.9386773578964048	-0.22861480686255198	-0.39180432095473705	-1.7148999734467694	0.8558861627919914	-1.1913770736499576	0.9502886480711314	-0.0037855407040482403	-0.05332046637404222
3.362061534739849	0.8862645437629963	3.1615383626677347	2.84375437806536	2.780543720705398	2.260646046099606	1.6888320012088633	2.0341296553396253	-1.0346204273378168	1.9823107811463436	4.211806691211099	2.3912115911071177	2.7577771197208807	3.1184282015388503	4.816604062172578	2.8685667457297135	1.7846731125768165	2.057554951249765	0.881734145898422	-0.8721176624246402	1.5927461736660493	0.9304487479960555	-0.024618038857461295	-1.3771093600057056	-0.46291456599948544	2.6769259423308815	-0.4323928548952102	0.8172671891569555	-0.10534730245133765	1.3719749272585935	0.5002748216433266	0.29911186661719047	0.8114449365929707	1.8894922940071783	1.0262627940994267	0.4928443737148987	-0.09913887416547265	-0.7224324458469764	-0.591395153611405	0.33905321224944995	-1.2498709934143217	0.8989286466447798	-0.2086741633012553	-0.46078887623517994	-1.758859020347855	0.91072389062141	-1.0973012407948581	1.055650412400658	0.1072300454633138	-0.09030555228267541
3.3165609387083563	0.8470067456229049	3.214968805474713	2.790245942746364	2.785937522383341	2.2221838652563566	1.641244378077133	2.078144358369054	-0.8518649457590761	1.911352201975306	4.117755884458323	2.293208307675655	2.7267557213932823	3.0989239030986164	4.8333754132718285	2.7680060993080033	1.8792613862012462	2.117960473016062	0.9147324260475764	-0.7864268498290168	1.504545638559802	0.8360801913498532	-0.05199065807670099	-1.3806331631811508	-0.5497637739247413	2.6736178046489307	-0.3459045232216641	0.787192166407335	-0.08717828686451236	1.251219888138424	0.6481671482285256	0.1946269240119612	0.8757928504192136	1.800871206420932	1.1049753046009796	0.47539016296818987	-0.10964737160597741	-0.7421285665757884	-0.7125765057637601	0.2711911927387547	-1.0847710083806739	0.8498589249741233	-0.16194112024138124	-0.5134530192074581	-1.7101851344506087	0.9390628053266703	-0.9976836882586289	1.1858628720047217	0.2424741156120287	-0.1404008776746726
3.2691386161983793	0.8031216774236896	3.241998536776029	2.899074184771613	2.896775750568044	2.091469373183541	1.598892382086687	2.140647668422391	-0.7043722499301799	1.830489693053628	4.04660061431467	2.126957012260046	2.66921650666453	3.176428449368799	4.855728419692582	2.795246253926945	1.9821171165009688	2.1346978812328397	0.9882852579541973	-0.6860770863434633	1.3930516784139064	0.7243630634698202	0.0003420542665637516	-1.355102982594698	-0.6287440693224072	2.5775020784077354	-0.2095355125638298	0.7960113164860803	-0.05611323466768592	1.145492230080477	0.6644929295006446	0.13220252671145985	0.93524500367854	1.5759031344539947	1.163162133336672	0.4693312115998854	-0.02930913863704689	-0.725242072280923	-0.814395910228679	0.19620766253329908	-0.8112712168400229	0.7996122363594876	-0.13468763694591426	-0.5496639340161988	-1.652428205378725	0.963637360736611	-0.9055169055846853	1.316244458666956	0.38654044234902407	-0.19522910342563662
3.1987012507836736	0.7300072947239934	3.2928792491356034	2.8448037419426804	2.906235369025146	2.0126607742287925	1.5483570272505773	2.1916633841602025	-0.5959305751930162	1.7461104497543931	4.007397258232572	2.0639275434581315	2.572937412140287	3.196232151175482	4.761917272454071	2.8000728374606	2.042571005587617	2.0542203231397638	1.089124159161318	-0.5385541617297902	1.274341559489684	0.709153736345364	0.10504852615414965	-1.3201942901698118	-0.7136636391492482	2.489206060293483	-0.06745097696989628	0.7738179774106444	-0.04419149816450883	1.0651329239931173	0.7644708069575492	0.10205500018671217	0.9449021009724123	1.5622834591429071	1.2126138461314517	0.43386223380733924	-0.04917663995979859	-0.698673387318539	-0.918864809723688	0.14403420434150838	-0.566459350424784	0.7247556762657629	-0.16323748488645506	-0.5808730037116139	-1.541571666043031	0.9664104138335411	-0.7040494792399448	1.4293311562897961	0.48507801468664874	-0.2654711873342732
3.1447964847300796	0.6861837524216572	3.3268747922480513	2.854765999496837	2.760887725045977	1.9268964608688741	1.5071596289674623	2.218334835145107	-0.4836076285417873	1.6558923642547103	3.9752333484616735	1.977384163445199	2.6011091888559887	3.18768084639274	4.611126227423414	2.8398800686476355	2.1439233081176132	1.9646418009444282	1.2165530771797175	-0.39556010736531977	1.1296543392408886	0.6863775927832718	0.1663813774239405	-1.225131705374382	-0.8208203568399475	2.439745021093114	0.045849319870993194	0.6679993277207773	-0.047292604585759644	0.9979909782798133	0.7699145166167924	0.18815398241066186	0.8431470607144972	1.3957170773085625	1.1884470292283402	0.4154734658563246	-0.060228781123165855	-0.7271011258906801	-1.0119058218603905	0.0666370163807398	-0.3496080185296996	0.6429847549898458	-0.23889725960097316	-0.6249306792557581	-1.4085818124381186	0.957490587128451	-0.6224855445044587	1.5440739812095248	0.5670603967011392	-0.29753741497750996
3.1070792192685714	0.7091697324750974	3.3137585646571908	2.844516670651058	2.745464302260311	1.9115906146159893	1.4760915277153153	2.2849113290423277	-0.3978965635681436	1.5623505870759995	3.9119516385884134	2.0452948634221544	2.6139143356533974	3.2033618284628567	4.4259577504770755	2.882048166056686	2.238578592535764	1.8351097626785138	1.3142827893210742	-0.2372073570640229	0.9895781457770223	0.6387822372039096	0.2560679686059081	-1.1326719224897412	-0.8756569320771204	2.296736147206531	0.1888945976066466	0.5740549207803035	-0.05060348635285631	0.9484581485637922	0.7411833315906372	0.3011762138812063	0.833221229370323	1.2314536340903173	1.1424277699127479	0.384497270394066	-0.05617105755231357	-0.7562335300838616	-1.0929458922115567	-0.01737749884266544	-0.12141271946275652	0.5713896165851182	-0.3350093477856245	-0.6641193255419486	-1.243420463529271	1.060901643500808	-0.5567803870036513	1.6301662431841364	0.6421213602087674	-0.29188291083990736
3.0565611578011778	0.7705777561883165	3.281453350460635	2.6905680625071087	2.5984733527671198	1.8555464943910398	1.479767857571884	2.317446948886651	-0.324372220163857	1.4482875317275308	3.920796020331501	1.981799686429665	2.651247555099067	3.290914696348024	4.1913819094085465	2.7926817600220595	2.272668303211064	1.6926589946280894	1.3793067315013747	-0.08169382655959659	0.896942092195412	0.6378654044984058	0.3233878473441743	-1.026793476688861	-0.8747114995542175	2.1619052643611925	0.30323993087625417	0.5014947869202209	-0.08417188817846302	0.8662321358690394	0.7623532339491161	0.46009024356670086	0.7595667940340098	1.3075999804831056	1.115317300595589	0.35540823784181075	-0.0670535456815004	-0.7856421818532031	-1.1637540660723533	-0.07943295230407935	0.06687325805218994	0.5358958108585109	-0.4399817160838456	-0.6869211515922883	-1.025817656403463	1.1625686664967432	-0.5019226883660888	1.7287211925361319	0.7157767383229384	-0.27819674512727627
3.0016380120468376	0.7838804152591564	3.3109732753562695	2.6667186243173093	2.556277996976258	1.8216193083575019	1.4867422111583366	2.356936891809623	-0.26974563640199284	1.324035179161031	3.9924446262847484	2.0197396705160022	2.589270553847329	3.2573061299689003	3.928386879578016	2.7718026595430945	2.2716461347780594	1.5528522277614056	1.4405909497704066	0.0766094023060428	0.8047548516292864	0.6458546016092199	0.3554895362009957	-0.8664177329790747	-0.862992607910533	2.1718770380037813	0.355713177715269	0.392642439749894	-0.1335072978140337	0.7812498405077477	0.7442499771929947	0.635392333304575	0.5463013834181821	1.261739216619857	0.9642246885268332	0.3244082443799091	-0.09334297985809394	-0.8750453381479583	-1.218809026033784	-0.14848959752655783	0.22303237905537793	0.5340772985965814	-0.5515237626148928	-0.7185313251709278	-0.9491774550582054	1.132099805877989	-0.457636274967011	1.7962819611369347	0.7458612998408283	-0.27226109933630027
2.97751323976721	0.84417109067677	3.300295470183129	2.5948424726224237	2.4769748622442207	1.79730023155135	1.5039833855451892	2.4406701224075915	-0.2581419867937166	1.2658370021348146	4.062954002958812	2.185549196012515	2.6057738560805586	3.169559403788909	3.737965362170099	2.7726940258591593	2.194231915332204	1.4004304069305453	1.453092353973945	0.32424302140554256	0.7280968367589691	0.6512657018641103	0.33683466351003205	-0.7189893331391768	-0.8960473662008814	2.0488815682825594	0.4022784586860054	0.32141473160282374	-0.19465532417091827	0.6970965065593	0.6952001846982423	0.8127446496918133	0.4959023292098622	1.319129904983505	0.8301432295498996	0.2967086739050776	-0.14019078021329587	-0.9770381834202299	-1.245391302013941	-0.21476242229557402	0.37861543164622835	0.510408011363771	-0.6857165891230339	-0.7434900807125159	-0.7146855400324419	1.0999625318350903	-0.42561418975963683	1.8269356913164856	0.7145142518237912	-0.2976885834315116
2.97793107994343	0.8493152732903706	3.381793138670429	2.429833780167578	2.384758741932441	1.7768724253382828	1.5496732269630649	2.5382480440971316	-0.26084175840428153	1.2397202834279724	4.148443749337062	2.2490966019609564	2.5580404252742728	3.1437245550321817	3.5779011416031574	2.7446425298111947	2.0808389915486627	1.2348089420554753	1.4129680154168136	0.5354434063070459	0.7138676785823785	0.6783818020125894	0.33297375760608716	-0.6051186643057076	-0.9365424917186378	2.042909397034255	0.36798238403106037	0.15481799538627056	-0.27800224887626507	0.615390769578634	0.6468438877601639	0.9891653644382856	0.4232843948559336	1.4216527485701191	0.6910618581628944	0.21560953951006834	-0.21275703803338852	-1.0819896322326215	-1.2364160467261607	-0.2705818439052269	0.5477723921599793	0.411923504723348	-0.8378710640712143	-0.7674580299730256	-0.48970107634805016	1.0625988966771605	-0.43404858157653814	1.8777331130607156	0.6901764859669633	-0.32723671737521126
2.993237225346001	0.9388109854221286	3.3237524725874836	2.5038970331031054	2.273004871191954	1.8322043284350453	1.6229662189036076	2.519650008253536	-0.3010186494901589	1.2319594074030362	4.211812635016034	2.4007629614268904	2.4709023542168547	3.1328491046926183	3.356574476011147	2.6070779002257716	1.9335936869842487	1.0788165094893225	1.3337826954580962	0.6986220453014454	0.7137096609577225	0.7773857256988406	0.27401256114703	-0.5371681739113192	-0.9951711014756995	2.0553273454982155	0.3225054832391392	0.0785821619981469	-0.3800704221944703	0.5392015266581209	0.506098133092306	1.1495342133912465	0.27092281270434926	1.452111292334558	0.588529243913492	0.10752402737057261	-0.2776930563895323	-1.180879064002426	-1.1987751457754783	-0.31095291388210783	0.685300420324783	0.35823347389410604	-0.9944372871825159	-0.7437557124232609	-0.29175291749164917	1.013000310120524	-0.4939304209323979	1.8839710461153103	0.6745031950185333	-0.3684329836682022
2.985851435024645	0.9305589135850806	3.187519209931194	2.391313202998579	2.1486503035579685	1.8597567618511175	1.683574611046827	2.444380002570116	-0.3618610601084918	1.2642003357777176	4.280705296747813	2.5207089349778053	2.436976882908979	3.138106972444425	3.2076495796010875	2.6028426557089075	1.782594001170126	0.9389644025088977	1.2815906447107022	0.805902055527927	0.7539606406549554	0.7435467492706739	0.1696817174429524	-0.47567394705998745	-1.0277334879427895	1.9948833839149618	0.25624512131943444	-0.006043571319197122	-0.46907487588358504	0.4697284426724755	0.4065396430816198	1.2883735261197333	0.13659726236468864	1.5305333170073117	0.4822056366927964	0.0076651768919519855	-0.336606769039015	-1.299228097372327	-1.1505288318869766	-0.31005159233253643	0.7648231200913516	0.3368620573216891	-1.1709817229626194	-0.7253288406488893	-0.16776996849661724	0.9495586425040135	-0.562354902302721	1.8862729312706683	0.6095241778772713	-0.3987351327047876
2.9919447966227954	0.989409265381231	3.1286243194343983	2.210269227031593	1.9819396878965112	1.880110344669983	1.6891387440407144	2.3204766681410356	-0.3926514815890373	1.3114006744282942	4.300692331475473	2.7115187207234777	2.4380681790835985	3.0733001444851404	3.07184697015594	2.465923507390584	1.5812760118826241	0.8247402572359173	1.25388827746163	0.9470802871949335	0.797137016613739	0.7211285472442921	0.04131107120757347	-0.4701393230361017	-1.0461993968711507	2.0751806708466125	0.17384998194799015	-0.16729950025804138	-0.5479067122563688	0.40627164295560697	0.2809077853729725	1.3952611951402083	0.01291085330610201	1.6493100123399262	0.37947182579280786	-0.05689118288970467	-0.39616874478243796	-1.4206819454839519	-1.098993231584285	-0.2585315387415278	0.7178765127199702	0.33470215462969877	-1.3366675303885884	-0.7826149753881282	-0.03646651598507279	0.8512871145144958	-0.6466551751756768	1.886341021384996	0.49203159548571723	-0.4163720207934391
3.003602030041133	1.0599215064808631	3.082837890851973	2.2973279436214376	1.8051418444764706	1.8440718851035776	1.6235297190760307	2.1873886081129412	-0.4094093145205079	1.3810890885974139	4.296836783341052	2.832578912001374	2.430633298492687	2.986727337979355	2.903094124719604	2.379795072032981	1.4162289346060326	0.7432582166027998	1.2560083240479174	1.0871978567444882	0.8573489303375481	0.604983957907165	-0.0977225885355029	-0.4984589949788818	-1.0526105497434552	2.0939117868553696	0.09616202701959183	-0.24048246537285545	-0.6156305208557182	0.35692402465883993	0.16944703431044042	1.4750824061869574	-0.07314653908118213	1.6718571222772227	0.2727426190196175	-0.11721684603200791	-0.4388483585911989	-1.546527403149365	-1.0228407527877743	-0.1931180737587297	0.590017621576439	0.37968801870049884	-1.4713778903210804	-0.6447576957774658	0.06952502638977001	0.7465973671888866	-0.7314439301474276	1.9034975337404325	0.39685777940472733	-0.4527723125731665
3.0006280906492537	1.1445607111384832	3.0948151525576995	2.074500641382298	1.7525681957437313	1.800679306148417	1.6355236902467312	2.0315006887404476	-0.4605291253059683	1.4217343686587962	4.256139550951991	2.928688895779566	2.3120495621957073	2.991608259046784	2.8811249020768646	2.3694789925350572	1.2002117723556223	0.7212174768509245	1.2748484153305175	1.2292690717189996	0.9127667987664161	0.48616741470954106	-0.2390749521999495	-0.5734101800173332	-1.023428182823552	1.9810917413426985	0.013601755937655353	-0.18779852173455075	-0.6731560907224502	0.33302894534141225	0.07688028740702749	1.4800464132662932	-0.14893437052506908	1.7858607853079338	0.18367428384386525	-0.15985451846601811	-0.4812075166687303	-1.6662172830498718	-0.9252400471023414	-0.0851329012199429	0.3789612066684009	0.46819603803168325	-1.5976131249290904	-0.45593233166763125	0.1482236936239701	0.6227711421439417	-0.8001364478839246	1.9352275270174317	0.33937420776818583	-0.5152342407217023
3.003689996394021	1.166920267292036	3.1577637261820444	2.1103081525310685	1.5811762817176054	1.6892787236153883	1.639721174993856	1.8354660103517084	-0.5210155159747689	1.4482819362869939	4.182032191024018	2.8326768412937846	2.213724003743175	2.962490743164389	2.9052888882001264	2.3716394003766608	0.9993740778555388	0.7393946990398836	1.3194082403870608	1.3162553738850318	0.9290178844148589	0.3693709949968572	-0.4232009683704995	-0.6736091180194996	-1.0392064393693676	1.9701377089238226	-0.04749724285700579	-0.23826951197346674	-0.748243540115075	0.30860657472583447	-0.018173422723364772	1.419154574102302	-0.22413615720598315	1.9316699963914261	0.09466520549875362	-0.19506260837976558	-0.5251197540224976	-1.7599562804903424	-0.8203276546493102	0.05623418142802992	0.17937876065741618	0.5421669515885931	-1.6972674801062877	-0.20862161189722944	0.24177573848036937	0.5078810204200905	-0.8448062987709507	1.988807857627919	0.27974182211611254	-0.5863231247520407
3.003075923584435	1.2237165093186273	3.248107017902714	2.146209738681066	1.5512814618499697	1.579034879935381	1.62452225173521	1.6818328110150649	-0.5914854794083293	1.4690494138403831	4.079442117848144	2.896139375188804	2.1384767502557813	2.9590486814407564	2.8173328422249546	2.398237771248036	0.8402249149756736	0.8012395749719612	1.384153007828869	1.4125564157241755	0.8902340225087277	0.19382506585719	-0.5679572251920837	-0.7864962366458756	-1.044709505286202	2.0434613847892034	-0.12179055782382242	-0.28330799708124005	-0.8138041691393765	0.32274690533917405	-0.06949840930290482	1.2818821738804487	-0.2463410893157884	1.931975848510401	0.017158689346950716	-0.23932539319797175	-0.5673166106973296	-1.8041419488594712	-0.6978528797664061	0.21474388613133918	-0.06637554896819121	0.6210609912454077	-1.7713158630321963	0.0763269431056925	0.3219270932016043	0.2556414582377751	-0.8630418952637238	2.037946955619959	0.16971350178944414	-0.6649408312130731
2.998858613627692	1.3319450754122109	3.351152367801469	2.0030290121926884	1.4291856813155164	1.4533293754506904	1.6025240051421155	1.5586242280034162	-0.6571117664048727	1.5070452528074558	3.940620591057608	2.8708779701598828	2.0772597993543505	3.0923973405062464	2.8388151391993377	2.468730981150516	0.7288200796040195	0.8702215155286718	1.4404404911107203	1.531807888739511	0.8862496154870264	0.03513644406226141	-0.7423871517715668	-0.9333352403542097	-1.0211388012621152	1.9806209770111507	-0.15813708436218915	-0.2685046327946749	-0.8679580063753314	0.3300520927119432	-0.16421958636577907	1.1476871674884346	-0.20279742368621947	2.026496520665836	-0.031933540351704245	-0.26363684765047607	-0.5937112297551147	-1.8062598088455033	-0.5879087217641186	0.3920025777001378	-0.3520425595438753	0.6967234557548168	-1.8335199446190615	0.2685814532222166	0.5403454760469224	0.06351638222575816	-0.880647963842199	2.0911275313656805	0.05869094712543717	-0.7010317209999201
2.9892127647013598	1.3995817053654953	3.4122630646566185	1.9940848742124149	1.3237139674478227	1.3127243432203453	1.5746960472455123	1.4034668067961182	-0.7064986159725746	1.5150159578525328	3.7779089309655127	2.7160691685108196	2.0041474932688637	3.1660161049557574	2.7783859847022825	2.5494179882977823	0.6772399933443316	0.9400712571695259	1.5244315012459573	1.6165421499111123	0.8533714777023864	-0.15756652619125183	-0.7971292484017245	-1.0712759868336672	-0.9893152182244347	1.9679046567877592	-0.24054817848827037	-0.20076622553237095	-0.8884084718248839	0.4030197794308821	-0.24329947064904353	1.0413330451946663	-0.13509766334166906	2.0060012782640846	-0.07207780090399504	-0.25581762673265873	-0.602962786715714	-1.8085966553255037	-0.5145423356633998	0.5538628007528036	-0.6661648873251573	0.7828552220068125	-1.8868798903050727	0.5371981737534117	0.5784535391419917	-0.08952207634193836	-0.8776416166698071	2.150893080103541	-0.04044398152489999	-0.7041766582645611
2.964211712214114	1.5099971726431387	3.4666124458481944	1.987728169364368	1.2216016309039976	1.14092447365552	1.539477460110205	1.2444304986936692	-0.7758538515574251	1.5032011851584788	3.604660885992203	2.678953966687229	1.9959707127837714	3.198319358816408	2.699117844001923	2.624752835920588	0.6780514839031389	0.9925659356294109	1.610661127508545	1.7043440960123875	0.7934816433684689	-0.3992987919009912	-0.7885201380747424	-1.1794476811057253	-0.9689943156505654	1.92782338377079	-0.2968798965974199	-0.07372240570857466	-0.9000868048733389	0.46717813755401716	-0.26503891511445193	0.953135179024829	0.0024217315302762165	1.9610568730734603	-0.0850699517531039	-0.22759866733322015	-0.6105960422336038	-1.7650114854111298	-0.4757129779887596	0.7175753359306218	-0.9761848152495421	0.8742778791906589	-1.9092218389200244	0.8309948147885613	0.636851061466468	-0.21481753725815214	-0.8454784856469301	2.177999534972116	-0.14969524455765465	-0.6918802434719191
2.923068833971859	1.4821782027363757	3.493968335562072	1.9030526861389347	0.9587989375451222	0.9038977292631613	1.504815450654549	1.118302354772786	-0.7938218024142433	1.5256193176703081	3.491108455248115	2.5369651975179535	2.0750159492156834	3.211988522582474	2.7378569785547446	2.679728084558859	0.7124539116158031	1.0235792368304542	1.6992290958694496	1.8179013200323872	0.7175639618791232	-0.6224451486660734	-0.773005243555653	-1.2448540890046738	-0.920592003312491	1.8428347929295381	-0.32492995072458863	-0.13717831540997377	-0.8745383638707043	0.5193179583077238	-0.30577255682338944	0.8578835573575445	0.19248249664325243	1.9001077605078642	-0.07994067465268648	-0.1730133792897107	-0.6233580974781381	-1.691969660424979	-0.46131634012650863	0.8996375789501885	-1.2858628765191857	0.8912602961070106	-1.9319038714348102	1.1032288017039957	0.6893267290584483	-0.23820773374714693	-0.7738353165743134	2.1714497052647914	-0.24937259725785613	-0.6473495007406962
2.8953019163505282	1.525871566693191	3.577048131206177	1.9765551950519993	0.8868439859196975	0.8410054094025832	1.4722542672659318	1.0399432950971952	-0.7905413970424202	1.5435219296687097	3.383511717048767	2.442537421362725	2.0327571497386225	3.224203749137368	2.8592453888922367	2.711418732153211	0.783975242474461	1.0225375580114302	1.733185788983771	2.0433260349925204	0.5681093619773651	-0.7700366409025717	-0.7383076618063528	-1.3087507058491905	-0.9180421855571153	1.7436214468588793	-0.26654246248047214	-0.07946884354828199	-0.8494765010148685	0.6236865574210515	-0.38252613823538495	0.7695335748224845	0.3911192868494374	1.8607981995828848	-0.062315845224677126	-0.11142253861762094	-0.6278384456074708	-1.6080127988135697	-0.47892151336753985	1.0424399465863987	-1.5756895727155342	0.8635897107751817	-1.945288322848964	1.3897274771181407	0.7838965785061595	-0.3594441683346111	-0.6802306309913833	2.1333148483303286	-0.3357602577582665	-0.5645253645558268
2.8640552528082104	1.5130561262111528	3.5787048088572826	2.0938528098846634	0.7063546810251518	0.7837098609209796	1.4664222638995998	0.9956596403464927	-0.825895273082128	1.5706905911965239	3.3057984487936403	2.3810922308913622	2.0785530193533805	3.1990323265451455	2.8490182708027243	2.7295207313541257	0.8990495787571108	0.9967429427910626	1.711700930162992	2.2023460301771562	0.3881354770226638	-0.818751469503538	-0.6992592588340842	-1.3672125855013666	-0.9040267872108391	1.64345331115804	-0.20385277464851	0.1501220350432652	-0.8576225100554644	0.7111450733331004	-0.43881023812434145	0.6073094132683611	0.5672968986720116	1.8241391660871744	-0.038412182462571116	-0.07032817788912972	-0.6049873129236001	-1.5307809712862464	-0.5048236745566764	1.1060895831011555	-1.9057756873273424	0.8331170680764778	-1.9390984049709519	1.7670331497455518	0.8674930897559872	-0.31461612530438615	-0.6829899014030519	2.0796752134267167	-0.3775924227886835	-0.4695775670847343
2.8338912520706723	1.46694115996558	3.5003672529894665	2.104235269110966	0.7141467385362902	0.6794988510608826	1.5164924920475145	0.9707392936517257	-0.8460836103885345	1.5992077538937752	3.2409059677830294	2.3877579513947724	2.1523731932278105	3.1917540245650735	2.902528043647032	2.718676434780015	1.0398735232474845	0.9351786173912343	1.6905335130230532	2.3191149864619183	0.18987853670610053	-0.8071159543329272	-0.6796760712855288	-1.4238248035700543	-0.8773151244100393	1.6116807444293042	-0.14068736921579053	0.18363228826129913	-0.8788185129664262	0.7567042762360298	-0.48462831025737013	0.4384961404970181	0.704601249488906	1.7418751784727404	-0.010913592376471387	-0.03703537419563988	-0.5821461709184088	-1.4463936800629968	-0.5549976738538525	1.1612632966681518	-2.152099089437603	0.8124361102615507	-1.9238317650766827	1.954727985294456	0.944990341903744	-0.2119564939807815	-0.5473781225262542	2.0427132636229417	-0.38401439352599176	-0.33603484320992616
2.8184886820120507	1.4460584628888573	3.344603313961943	2.3089289021742374	0.7449026262378421	0.6893143491838322	1.4846821328748332	0.9648201672073095	-0.8517417738926001	1.6807808837636622	3.2115851780393108	2.378578712386159	2.245464613894796	3.124784599627987	2.8403046999877577	2.6697767389520424	1.1926880847248769	0.8604945741951276	1.6541007747981777	2.4346032159624302	-0.02889411241160269	-0.7010367437767355	-0.6750996787183452	-1.4723385292294613	-0.9031390929007432	1.5805494401803624	-0.03738644893101306	0.2877888155768737	-0.9177501635087382	0.7566088642927774	-0.5157619902271178	0.3220370477036121	0.8166468721698399	1.6238186559170775	0.010662422448371333	-0.007409018504048024	-0.5465384495877716	-1.3761598196821796	-0.6034402303354491	1.2048863604867615	-2.314924679505543	0.7619584156280441	-1.8894598371313993	2.1128946686135386	1.0467774612672425	-0.08418529948663897	-0.4198339916876911	1.9998208845066994	-0.38013930343529206	-0.1603561480287893
2.7738711328307053	1.4905191189187241	3.160701740453926	2.4059145269238384	0.78246822645691	0.7138107980717169	1.459581266695626	0.9608814592240627	-0.8582971093805044	1.776174751760148	3.2236847836183964	2.4704015693632675	2.3019601773962615	3.0518378772671952	2.81435851794534	2.5898852267215124	1.3472535570169866	0.7894357638458072	1.619043327289198	2.524627567315774	-0.20302204337777505	-0.48576051180323326	-0.6479096115248594	-1.5277134909214778	-0.9128123319493942	1.5811241610217437	0.06125807621297924	0.6098007694211595	-0.9406962006571273	0.7813006333363612	-0.5027899588657097	0.3166673969836832	0.9381984647506079	1.502830228231475	0.009422158836832239	-0.022183207015371555	-0.5085595443494068	-1.3327200311980398	-0.6813117313836702	1.2138038132439657	-2.5305623847762955	0.7303707835596387	-1.8558208486254126	2.2314791457037915	1.0913643864319749	0.01848313326636043	-0.30785342820562556	1.9834660783360967	-0.3856695862741812	0.013572842339065815
2.7429983262881636	1.4620780010431305	2.957222896515738	2.4881845408754786	0.7746761689457717	0.7587189532452498	1.4428663406722715	0.9353670356259759	-0.8334543983268146	1.8900223826479396	3.248024664826693	2.506918314399905	2.316201479034697	2.9806660352945595	2.769458214566212	2.4992883390079093	1.5100324712233906	0.7406349778512658	1.5497349370713285	2.589879632985445	-0.3202896480027348	-0.16285908548411374	-0.6268238711209452	-1.646282032110112	-0.948408308686828	1.5052089133030142	0.16118536362978003	0.6655289471588951	-0.9518195555278044	0.792905251246092	-0.5012139136263845	0.4006700134427722	1.0153887697741344	1.3924088649788673	0.0022706665729304134	-0.05413995566794735	-0.4572327153884713	-1.3391984197424684	-0.7634308816466067	1.1979149487322396	-2.6871527890437177	0.6715661666818215	-1.8197993183154169	2.3168180078986897	1.0953523518934118	0.19307585837834776	-0.21105728514663608	1.9903519657044608	-0.3795897943587387	0.19693542638276104
2.7414622984338823	1.3414653884008403	2.751714622454945	2.6219150058769825	0.7451906594921448	0.7837698945486429	1.4222894045514654	0.8865201747768336	-0.7900359838844604	1.9962714052863695	3.3049663161027576	2.5441423265483962	2.334086484740575	2.926527875493693	2.739326390694819	2.428037137601102	1.6356938529591267	0.706902116235561	1.4940202983203816	2.621793416473168	-0.42290712583269163	0.14963305317910547	-0.5398818871495121	-1.76128624096162	-0.9784397958767812	1.452575898136308	0.24130987550381344	0.8758615204261571	-0.9505181248380365	0.8185752733313736	-0.46123974542872687	0.41852477151248657	1.064265130265301	1.2572777905288928	-0.030145385289125293	-0.10238716914822539	-0.41752089865763936	-1.3777062117820724	-0.8295090093262262	1.177622995714667	-2.8353769309002765	0.6247592621152243	-1.7709718701220196	2.4892413045124764	1.1169511825201668	0.4103185259372001	-0.10445993741177491	2.0071131161057325	-0.3482672642630071	0.32825830058927946
2.751038789274284	1.2060561538866512	2.5569851073616574	2.623097956256045	0.7159962152218136	0.8386278048669908	1.3715442912387483	0.8285503548180122	-0.7395457847338875	2.099056850232344	3.412131137810171	2.6946683538093725	2.314865151702367	2.8685965550574593	2.757901525550739	2.3837118016529053	1.7126915901688573	0.6551519352538281	1.4102696161791326	2.5889197764600445	-0.508410368555889	0.49633638399294977	-0.440974236684171	-1.8671433052362592	-1.0004980044198415	1.3604808497549445	0.3899438378762025	1.0567585851785672	-0.9506734546742737	0.7736340030726832	-0.4179602036839253	0.446975944189108	1.0600403810093968	1.1442704966893729	-0.0702266554758636	-0.16679433208764233	-0.40727630593697073	-1.4085670777436707	-0.8609531109736841	1.1619489283313698	-2.9778637187227357	0.5181891863690649	-1.7114044160114532	2.543823733447069	1.1385754431248127	0.6035614317093423	-0.006575867538104218	2.044534125067398	-0.2779893696446803	0.4239453739244633
2.793103622561235	1.0680070070480587	2.3621520499151747	2.779377429347057	0.7236184847093629	0.9545254518722522	1.3019908345235536	0.7234327874520777	-0.6662813021001652	2.2087134961578587	3.5262046421202164	2.8421977447225864	2.2861488613028627	2.7895712981634437	2.799247031686004	2.388296725874205	1.7468191213300082	0.732757419038039	1.3148782461360933	2.5003755596741333	-0.5802832821704788	0.8935742003106226	-0.3573638657609461	-1.9714998331469293	-0.9815129429652604	1.274728569291338	0.5049353387086055	1.1867178289348732	-0.9600646187938654	0.720524347978154	-0.416263476008121	0.4391627463139779	0.9989749712261136	1.046325280607445	-0.1324592886462348	-0.26215187049487687	-0.39027857993906606	-1.4456676872604457	-0.8677668026938962	1.1065123435851238	-3.091536691334084	0.39716444725735134	-1.6453089146282127	2.5110554056095817	1.1112736372181247	0.7629128782764781	0.07741223050543478	2.114978839478301	-0.16399882971324437	0.5088443062763932
2.8686971695837027	0.9403521735061979	2.1941882331225573	2.897834390285748	0.8754650078457207	1.1260282204713745	1.1974769139904569	0.6088394138267633	-0.6172029275854555	2.313549670060675	3.6404227790170096	2.8971926591338413	2.132398616260343	2.708626844150682	2.8314944636337036	2.3854839699435115	1.7894082881709834	0.8331451433040942	1.2437139092143517	2.367815655277232	-0.5945454132685776	1.3325428793408676	-0.2146608022812627	-2.0706274609462367	-0.9313477724276463	1.1580948827674626	0.5895418070727267	1.422350873138581	-0.9710390491823772	0.688167071164343	-0.4175400344540773	0.4443737288402196	0.8928628032054859	0.9385601728394551	-0.24197492221243472	-0.3833506782448589	-0.38092541966132976	-1.5052221843722482	-0.8577172794702582	1.0507958995681896	-3.1975823416889724	0.3102629317677569	-1.569114485024042	2.4764473125434754	1.0649081272901686	0.7635131357611902	0.11332019450747681	2.2318302614869068	-0.06515326846872989	0.603049660776381
2.9899807786284995	0.82724572028319	2.041446177673003	3.0236109564714075	0.8515788648557396	1.1401732346693514	1.0954583830906288	0.4800609038930749	-0.5961467365786904	2.4022010322099745	3.7124260319980373	2.967875846189264	2.1122107714333866	2.611826935602463	2.6716528376580113	2.409718569398952	1.8357899105762816	0.9104243704272695	1.1791819291640837	2.1237383528037372	-0.517809672522569	1.7105721326794292	-0.06160481375095004	-2.145025598447734	-0.8334962433907671	1.1197981096748775	0.5980031452818402	1.526788845254226	-0.9673374408169109	0.6093775721668446	-0.3891202386860649	0.39986952243544716	0.753018546316978	0.8328665642148849	-0.3690292010376167	-0.5251041620256713	-0.381877927196567	-1.574565469199306	-0.8194927791031029	1.026677669581996	-3.304662831647402	0.2843031315608272	-1.5004996264747905	2.4142507099994073	0.9624019208089871	0.966854126442555	0.13310722099570058	2.3619482735130317	0.04112956648242737	0.6586295628335128
3.1216190424046344	0.6869823680652203	1.9138087423230048	3.1364040321847235	0.9359757282213884	1.160458324576655	0.9907827910959262	0.3450040978112444	-0.5682478703737017	2.4726420331313315	3.744560222744263	3.0187664351452694	1.9984482500450702	2.5150313350163516	2.6207081796400105	2.4467413042688686	1.857100104465761	0.992328177059909	1.1345867361759765	1.906104863493687	-0.3614012499503262	2.081696157606413	0.14253787001510876	-2.179826425859643	-0.7679477702523909	1.0950327800360928	0.6341300280313718	1.4933224946152377	-0.9112283692505911	0.5657069644935844	-0.35596451482904345	0.46845922450462235	0.6120945239684316	0.7315268504604263	-0.5013296178574222	-0.66109689251664	-0.3999465408468926	-1.6703471443107076	-0.7807378654047685	1.0287971025853904	-3.3728121013422396	0.27495798582793823	-1.45800282053175	2.3023726685861354	0.8489589105314927	1.0341947067133492	0.26662656547282937	2.484703767370494	0.16467492912517218	0.6874111350680799
3.189968898598874	0.5704865268241629	1.8101405851697876	3.228802787935115	0.8291372207638033	1.2306780215736648	0.9015006721893151	0.22617388346282633	-0.576895138533945	2.5538850320095308	3.7640598654672623	3.104239121561179	1.8524845506809176	2.4357411384527445	2.6128933824601828	2.5074334463227066	1.8689226868109494	1.0577885038579269	1.0706061479768123	1.6832495012943507	-0.2064040415677349	2.3958567578949266	0.38197208852976444	-2.20284188365833	-0.7413579719347929	1.089410129991694	0.6425299404351327	1.5635950114231671	-0.8501007027691487	0.5577232298302743	-0.34924881519235157	0.5532153866957767	0.46072083772945704	0.6586167772294842	-0.6258081747481412	-0.7751976193978333	-0.4141108726706134	-1.787015513486189	-0.7505276726645794	1.002591349804107	-3.4515523076045715	0.23783655881596974	-1.4188540819474196	2.1937273677489464	0.7191950918123443	1.0487841007588754	0.25806584888095985	2.582287883479485	0.26437756884497066	0.685004182462363
3.308498484134013	0.43644582780001995	1.7179451796063578	3.3011265085752313	0.7022449285629606	1.18157460734697	0.8393590983862825	0.12558326477974174	-0.6369751625656489	2.615462855120146	3.7406313676823126	3.1830983164296316	1.6914128653982778	2.355753052027776	2.590338889555971	2.562830212187774	1.8932107997607752	1.0852550048899703	0.9987567748068287	1.4240692075606962	0.03433802479611749	2.5925110693967985	0.6886442765559153	-2.220384308993796	-0.6940431035536748	1.0971741894174734	0.6078458993299329	1.556952551213519	-0.746422360694923	0.5927787002745857	-0.33654900751180283	0.610609461018396	0.33562883027669216	0.5887605385975505	-0.7533603068962942	-0.9146446664603763	-0.4868364158394643	-1.9020796580116994	-0.7672140831647033	0.9881679356502943	-3.5350232091973792	0.20908064665413342	-1.3823791064376452	2.088947823792447	0.4933102858154716	1.0612900879559253	0.2185917855516915	2.664674725361455	0.32284605241531233	0.6527878826713984
3.3578476081043718	0.3267235364571025	1.6302844114010635	3.313704051163492	0.5502015725963992	1.09948789944168	0.7778636547780804	0.061375053715690006	-0.678227792546301	2.6401443433292267	3.6772822946864565	3.1617889024011006	1.5248620111723812	2.2935934667833497	2.489538080260364	2.6377353552191023	1.9024788494241254	1.1382880317753394	0.91838836854719	1.208490169267653	0.2857613844629741	2.750605778751571	0.9799672186661599	-2.2394170586209965	-0.6709107185578775	1.087679100181024	0.5774382642925823	1.4285702880965427	-0.616104745819664	0.6322904697155003	-0.406960974027221	0.5998741476480388	0.22902180526280294	0.5178182346349963	-0.863346908162552	-1.0354050090340754	-0.5438032656700412	-2.0115660473813373	-0.7677600056576125	0.9592649727796528	-3.5554820805557896	0.13937547298852876	-1.3533488411259595	1.9944193263116454	0.25012764557160844	1.092380835873548	0.18273949272756213	2.7080678962863054	0.4216385924897038	0.5962477137677016
3.4884082840576234	0.24975820273689928	1.539856473806657	3.248495251373735	0.4197810246267973	1.014681941083368	0.7056122317498578	0.019754337133298865	-0.7016475787386196	2.624426750860556	3.611668632010415	3.240635040030565	1.3684912940265643	2.1806193145037427	2.5102959853537437	2.7169861401362176	1.8676296830866566	1.1572670556729858	0.8464955102154471	1.0358843896107548	0.49301203818285877	2.8248315498409773	1.3027314742383547	-2.2217310260197314	-0.6332452568567197	1.0542950891483738	0.5554151187295104	1.4079577345506205	-0.48256661042224736	0.6714598786541568	-0.48648313902977147	0.5267262530573854	0.1397214235327671	0.4471611878287791	-0.9710587646383614	-1.115366551573225	-0.6059780866432136	-2.095136368114562	-0.7675029671505345	0.9286713362090195	-3.546565828614561	0.07168953853819135	-1.3509584813012647	1.8859657637559057	0.06476006006338077	1.0511321774403246	0.13385547348544685	2.7061372120768024	0.5422460229634254	0.5408681677727308
3.606491271185791	0.24461021929569213	1.4549804771905177	3.247287385373135	0.28883110185507693	0.9540717177143728	0.6474291893565255	0.00799552956755883	-0.7667443700070258	2.5823350494203376	3.5222797495948894	3.245348703305259	1.258220466635628	2.020858539759163	2.4250192298788384	2.7570963038164455	1.8793639330219407	1.1771199404913701	0.7730995147922368	0.9307350680730826	0.6604390283798228	2.893956291757508	1.5599224341673092	-2.238194801225421	-0.6247899255565172	1.016184016955587	0.5085536111476816	1.1957642772995318	-0.3323088995593571	0.7214408638801011	-0.5449175182400248	0.4747633311836303	0.06028608130043121	0.42238786918043314	-1.0653966401895816	-1.177414319113231	-0.6937467455025027	-2.145556979708624	-0.7630201990439864	0.8872373212437505	-3.5065073723542532	-0.003401635923307772	-1.3712032458672405	1.7743275293384606	-0.10881376772214071	1.0227286385411531	0.08532284128895948	2.6988449804777694	0.608812179307049	0.5312255450339842
3.7151432502879493	0.28692459548654325	1.394825735111232	3.3910989845212547	0.192441531284899	0.8825547485995842	0.618442211691992	-3.960980437607009e-05	-0.8335183219376014	2.5044884829481484	3.3982404656773766	3.166082557821678	1.167030306247917	1.8570267408233039	2.3630405483780494	2.7631919288756386	1.9336728815586461	1.232400336585361	0.7641149005706829	0.8980090559215407	0.8412764387056267	2.9539465202593527	1.7314302938324402	-2.2727307530137453	-0.5667469041245818	1.0053623574045856	0.4622122285670165	0.9598035442458255	-0.17617519138632762	0.7681079678182061	-0.6078539016167073	0.3390279614333696	-0.018356694335349248	0.3989854303965853	-1.1427642438133776	-1.2252307597887397	-0.7592984158693501	-2.1997440218466524	-0.7800267186422252	0.8209502166297566	-3.467913398925743	-0.032188135413596976	-1.4029483188620833	1.697116359976249	-0.298789779878568	0.9477259919960158	0.007073483217785165	2.6701395061501287	0.6560697734425605	0.5719706203893259
3.7994031747305512	0.3302680457518401	1.3637534514853358	3.312532674860338	0.08361741353002027	0.77625484137693	0.6014640920304389	0.0018355138147395408	-0.9067881515007592	2.380706147386764	3.2718731914937074	3.150413871035993	1.0700614943908584	1.7563862840565392	2.2985336912395864	2.7547061215467012	1.9678615854519435	1.1572380032287624	0.7862558055318649	0.8922179674558084	1.0133099715850027	3.005850458197376	1.8366660585757633	-2.3237592014609176	-0.5234933662017758	1.01208377329324	0.3906171285218806	0.7434766006407911	0.0006903602901156658	0.8589839150388592	-0.6719718478154848	0.2383497166247251	-0.12264777725781242	0.356910676788912	-1.208439834419258	-1.2648732864937533	-0.8005333398403793	-2.2763714649375952	-0.8209173473052438	0.7902996747698416	-3.3971215923861484	-0.03450560347091549	-1.4446633227365397	1.6844300551027847	-0.4529780327797982	0.8724385649545765	-0.06794858878118906	2.624005159009738	0.6714587310830783	0.6232153863660546
3.8747768058707983	0.4297017343158305	1.3560537832459405	3.3054827512835545	-0.0064763564868973835	0.6577217181172494	0.6062705246199183	0.03868506090625595	-1.010390683997067	2.2269322505466063	3.1140077136918434	3.1968410604645765	0.990188143398164	1.6777638216195445	2.21334808441196	2.7704945299539183	1.982002132070835	1.04590537681393	0.7650025776727222	0.9133549170480132	1.1745505113621268	2.990201988495168	1.8730243113196519	-2.3811670037821306	-0.49439487939188265	1.072448808442034	0.3123813936842813	0.5433278920487559	0.20285408663510904	0.9571922700984444	-0.7576001758761443	0.1290726242494083	-0.2468730747872474	0.36214505187587637	-1.25282322142681	-1.2761566768121435	-0.8248587573912779	-2.3587855918435827	-0.866940888134548	0.7501812317355957	-3.261721607920086	0.004935561751655049	-1.4903772441918022	1.6991665055197778	-0.5060173376674666	0.8652713319202514	-0.12393070860527589	2.5806119880848883	0.6693164427500231	0.6551132700903303
3.8895923696899537	0.5352184099122143	1.3785266155831848	3.307940104345902	-0.08836542345677553	0.5538782777865275	0.6000084191375118	0.08370446640549915	-1.0822230707160503	2.1020448154791476	2.978144220490561	3.2160569638420204	0.9208239065028468	1.6300402173962616	2.2166898816590246	2.77941875745609	1.9367551242410355	0.9302243315289329	0.7408683128965101	0.9938655065402244	1.2278600294326396	2.982422435954527	1.912304322352321	-2.4572373681120405	-0.49941736682254295	1.0375407807670434	0.22752709479813316	0.3592900367914002	0.38380625420925274	1.05206990646844	-0.8665976718732388	0.029194471641138454	-0.3538857575430294	0.3627727946688004	-1.2954370380325497	-1.2424276057628032	-0.8450693348498166	-2.4293435888094184	-0.9335623327679061	0.6947942731972339	-3.120075627275504	0.004325726890624182	-1.4916339910170504	1.720141316663614	-0.522275878991827	0.7402359592710246	-0.1673355856574621	2.557821567882608	0.6335060609790324	0.704716012892245
3.8743708073190057	0.6769569583449364	1.4156007317119765	3.263397016643821	-0.15698819416139614	0.4542770318905949	0.599824982339939	0.12432322839732571	-1.1307886746978975	1.9648949724746683	2.8631078197810664	3.227769307214319	0.8332320740422601	1.6146457148062723	2.230033324026018	2.7891802090240185	1.8936717527963693	0.8031342998936136	0.7289284470818188	1.0714860878443786	1.1840158175587416	2.8884108547400253	1.8948342632317208	-2.5750782991539607	-0.5375104598402581	0.9782765716484629	0.11200669384951638	0.1962684661237115	0.5108033792863075	1.147178776489141	-0.9417815234315828	-0.12856928485565178	-0.49785136073362624	0.3784869073813157	-1.3480150127282684	-1.2031156312508373	-0.8782164462733755	-2.4678193786473988	-0.996223895512735	0.6325574849727589	-2.9823620371243806	0.020328395832102053	-1.4473245769779988	1.7475468802697525	-0.5113056892673973	0.5841916799407925	-0.21793281296590794	2.571896453450863	0.5746311206144296	0.7722258223734443
3.9256957909080867	0.8232916718138581	1.4666098365895113	3.1923703907175898	-0.18210560351529642	0.33645417466620275	0.597876997504597	0.16191032573352881	-1.1951321263842793	1.7931653069510058	2.737132836723098	3.1426230517731115	0.7825650757644912	1.5998327871007516	2.2026623447077194	2.8022905568549694	1.8544404866755884	0.7008932584455041	0.7290354205797458	1.1463792223717881	1.2387473336826975	2.7666527663579097	1.778939805738706	-2.7013569548797034	-0.6020770148191279	0.9187021506212674	0.01250938707018055	0.0204272838378406	0.6416595014288745	1.2221978199880024	-0.9754280138720957	-0.27921177353559873	-0.6493173710385077	0.40177304060498126	-1.3928334921283452	-1.1566548062180917	-0.9037027052854848	-2.501705138423909	-1.0463098441290473	0.5674576627619613	-2.8184596132922013	0.08127054124907326	-1.4366103705290931	1.782016650935122	-0.4668558135192284	0.3910504608200396	-0.27439069117536335	2.6001121182464	0.5255395766428854	0.8323158309923075
3.853500790096247	0.9531562115054172	1.5237095615378051	3.100439159215719	-0.14885686379597898	0.22579804459061528	0.5899000632259792	0.20891832037914454	-1.2200674248680738	1.6285446486297097	2.638679651781894	3.053135264368369	0.7456538544237684	1.5671719723852058	2.1912231894742633	2.8155857806625852	1.7970454880250322	0.5824636003016223	0.7416762672019914	1.2720945647810042	1.25178855375393	2.664557309839612	1.572370229357062	-2.8366445730798904	-0.6757421293583247	0.8503681267446208	-0.09429253820709156	-0.12878493839649338	0.7505500631213023	1.2783842296290526	-1.031652695658662	-0.3843230424558364	-0.7825455433270954	0.43588769795166826	-1.4043684463871184	-1.0892628185144293	-0.9072759751920664	-2.52674228945144	-1.0700311483534228	0.4722832024842056	-2.6536256028258522	0.2072898565482495	-1.341705853819576	1.7955041541745351	-0.333409885370351	0.1772094854384386	-0.30041169612520974	2.6374145186218163	0.4896392336777521	0.8801669199920088
3.940922428260932	1.068453841843542	1.5987511054475705	3.056945150315197	-0.15814760380818962	0.1260282952170367	0.6056007861780016	0.24497414376520213	-1.2650434426304202	1.469390735713145	2.5887120649627446	3.0618749096643842	0.69435385898858	1.544486243928823	2.205869337902756	2.8385341715375114	1.7092994225655105	0.42751227465598485	0.7765122302870784	1.384395244341841	1.2185468546034715	2.5092411156176415	1.362491569593956	-2.9764606070616004	-0.7457893920524733	0.7752652553416898	-0.20909417745931497	-0.2639532524249844	0.8216998210983923	1.3189230805767407	-1.0324515410158703	-0.5057702986352649	-0.9514588135700579	0.48078476857582464	-1.3756898924069674	-1.023842935084845	-0.9227834877880678	-2.532168948498218	-1.0788134696692775	0.3780418990326058	-2.463439639009615	0.38977194639056356	-1.252980309759111	1.7967220755683004	-0.14354240472670954	-0.04943069736333165	-0.32040718438340876	2.684036478839009	0.43871373987017537	0.9257038282591343
3.9303055661315627	1.1706994301811273	1.693784089200284	3.1079543264349336	-0.17752860350797578	0.03524419640241712	0.6340636223246635	0.26473877350620717	-1.3659962507756795	1.3439689360743947	2.585859038594007	2.9360335927103556	0.6263191430045458	1.5475879766459888	2.2347850469275645	2.8436948523718546	1.6961967817629975	0.2828221808063195	0.8077809606025406	1.4444628729038425	1.2308303419019266	2.3187372396169237	1.1055993592185598	-3.115663916709235	-0.8420645450324539	0.7231622052524501	-0.328675063463028	-0.37335242758324977	0.8803682891416196	1.3704286925311826	-1.0669348200581639	-0.5531800358633856	-1.128258547559821	0.578814655730444	-1.3083550688276762	-1.0034451834328946	-0.9037523759238255	-2.5188720337235306	-1.092074836892865	0.2776505211169297	-2.275653902497038	0.6094052142010364	-1.1296436063203752	1.8034424011274364	0.00022597528116938826	-0.19114745531440855	-0.37952998469680665	2.7331052902614204	0.3615654902103663	0.9629577771908723
3.8944051441893257	1.269184337153858	1.8014963518133793	3.1244337009680168	-0.17079681156557097	-0.06645315089139207	0.6853422306237457	0.2686884730064537	-1.4268473020319803	1.2771481851805309	2.6414157833202463	2.8534900802407694	0.5511149968504527	1.5768928888800458	2.2470445399865273	2.850205127835854	1.6901810400539792	0.15532106852320832	0.8262004054203926	1.4454998484614132	1.2554708880012253	2.1515473855858733	0.8281186134942804	-3.20298351686005	-0.8841237618809797	0.6892846968018199	-0.43422826327738384	-0.4414534935631821	0.9024187205332076	1.399304836533101	-1.134616655532896	-0.5559778745671227	-1.267260524893208	0.6391914834935315	-1.2189442078959296	-1.0029990258850978	-0.8435319767547483	-2.5196355148194125	-1.1236938198479942	0.19096436892984264	-2.0761070290974257	0.8641293166521571	-1.1037180724735527	1.825155402795433	0.13561154471991468	-0.41905649075931295	-0.4492857215719125	2.7938724226164973	0.3449795359555564	0.9878181055070083
3.8488436483750634	1.340911417777201	1.9244935366049851	3.155331922431555	-0.1684264494791086	-0.1786396008985461	0.7492942793839786	0.3003766760711249	-1.4572394628204532	1.240436499816719	2.712495765268058	2.7302014535089087	0.48592990247831536	1.6024347962134855	2.2559555195823098	2.8048764435514406	1.6904754814203276	0.0318438341447506	0.8285396172219454	1.372681053398557	1.252295230487534	2.0013868054133446	0.5260497919102939	-3.2521418795792654	-0.9934594460146666	0.6569182281900251	-0.5209822416156343	-0.47433471062864585	0.882800036062385	1.4006602473740073	-1.1628647644855339	-0.47902636438788376	-1.3699521572904938	0.689650808300102	-1.1204356192666045	-1.0176474990676825	-0.7745052467377725	-2.524161540477635	-1.1538886626538467	0.12465579102572452	-1.8891845058880716	1.131974666119086	-1.01034999227932	1.8424706058603373	0.3207201380128341	-0.5965280308019962	-0.4926013353632386	2.8304917253933297	0.31053208958183603	0.9571795122561177
3.791912501449983	1.423665887045474	2.056022611299784	3.262206255188899	-0.15962081810572362	-0.29425972881592805	0.811066483790124	0.35255744105776243	-1.455858457885856	1.2075492980600047	2.7699901904030657	2.5119801707142804	0.44578789994703455	1.5981031403147212	2.257924810093249	2.7605563897740053	1.7203841246934783	-0.08175190904726994	0.8263986977580139	1.2822190515376486	1.265484936109208	1.834000107690254	0.2570375467024575	-3.2547140452733507	-1.1167533799486768	0.6449959083708986	-0.5168999517292013	-0.5064381203353464	0.8174265348820333	1.367541078130991	-1.1549634021191117	-0.39566688110812526	-1.4410458355200002	0.7376944038734455	-1.005415211767751	-1.0271354898747667	-0.6929321093330432	-2.51570152989123	-1.1634466488450432	0.05349806036678687	-1.7273085659491667	1.3953965621720092	-0.9454025672337949	1.7501920089695446	0.49750565091088117	-0.836141038261308	-0.5357995753640415	2.82356849828485	0.2453235082534484	0.8922570343062481
3.7000384125006427	1.4667672721025853	2.175426358723789	3.2865916358099296	-0.13961190591155742	-0.38169191279239617	0.8769322429432298	0.38238286164242696	-1.4122495430415747	1.1826859580334692	2.866652308790562	2.265825101311173	0.43113821304574707	1.597773581213522	2.272611735548155	2.70527847275108	1.7750580789929509	-0.1604282155984897	0.8250268858550582	1.1618219202144056	1.275457902319871	1.686291257969139	-0.051231871245730476	-3.259880715569534	-1.336088958788404	0.526202270792021	-0.45435119756319875	-0.5697400080820978	0.7022422552889377	1.3257927404908993	-1.141648888411223	-0.25676754793366036	-1.4576846207147847	0.7638260267011392	-0.8843021550206487	-1.0544370350692733	-0.6098528299915341	-2.483404450838187	-1.188258358805029	0.01064867726452864	-1.6409313358090905	1.5893680172644653	-0.8583279936916612	1.7314921209228693	0.578464649620427	-0.9510903586404025	-0.5715581417642679	2.789874873968835	0.19340098338747178	0.8085391527032831
3.6048875769062114	1.5001195343491591	2.2594949838408978	3.2873185790012274	-0.06422177873744803	-0.44412284693636905	0.9443900828250766	0.40923486045280766	-1.3612363735341595	1.123796744100923	2.9865309292536644	2.029552185615538	0.4191158046688038	1.5900020175721787	2.234984134762409	2.624103921242493	1.8494344757901338	-0.17954273369073112	0.8296945831182629	0.9855066049400873	1.2978173532472421	1.5869687614855856	-0.3848925322418291	-3.2750296864750212	-1.5493690030078142	0.5628911042648506	-0.35981209669986314	-0.6295086865113596	0.5864037145299539	1.2883295215962824	-1.112937566291622	-0.08647128303245294	-1.482997606994093	0.7783827597939503	-0.7722124681389411	-1.1151113846210121	-0.5507984938270531	-2.439691729291627	-1.2208990646560736	-0.0027902197211466333	-1.5638034466076332	1.7554311637421367	-0.802408623483624	1.725550736448639	0.6774167200082385	-1.1122827748748272	-0.6291132183315213	2.7240471086004527	0.17920459421956542	0.7039551397945563
3.513032096223829	1.5491217042652796	2.325275440825101	3.3178729990966453	0.06781227088417821	-0.4864807190307399	1.0254081854267745	0.4503220551225914	-1.2954112235380517	1.0881146197959346	3.0710855169888283	1.7936013484816076	0.4081869612734962	1.5554930871126544	2.1961140339953404	2.542922502911916	1.9111377100536509	-0.13782120481960008	0.7714669948494827	0.8006801027653572	1.3544231060796421	1.545231136044943	-0.5970164430402031	-3.248899546644786	-1.7102156248571163	0.6291187419214023	-0.2441002386956032	-0.6937496943264826	0.4610159346633963	1.2409659104724364	-1.09221011399644	0.08469722964087237	-1.4210736118052798	0.7646710971212946	-0.659462842460518	-1.1711817399307591	-0.47003957788436657	-2.412178979381341	-1.2588270298509443	-0.007901419406292989	-1.4499670779046872	1.831896378348984	-0.772771093415166	1.7420578878494577	0.7488867646579503	-1.094488695989458	-0.710670002142795	2.6547818906861407	0.16001326123594484	0.6040285565464006
3.409331607792905	1.5840916937618477	2.3882706085083827	3.269532132102614	0.16706580158082346	-0.4876714996794476	1.1210311780596234	0.47441023941517113	-1.162285513225126	1.0635450403975966	3.1912969905282838	1.6104039330659805	0.34972887970332833	1.5098653064545122	2.13417133222374	2.452832439482914	1.9746850102883085	-0.06059652995133774	0.7051024921024774	0.6293150030810044	1.3773492213659773	1.5512403029872328	-0.7323728290945902	-3.158822686990634	-1.7902717453177655	0.7009273522972255	-0.11266869277274076	-0.7562497600037321	0.3075470825468104	1.1996048330726041	-1.1310252892362072	0.23884124334200568	-1.3151266328441136	0.7574422912719581	-0.5429333776942066	-1.2410229787243952	-0.4328278436665653	-2.3701783756216543	-1.3176629580111823	0.012126330788315228	-1.3383826426042682	1.8601698231971757	-0.7125475119185406	1.7676249400086514	0.8034458740100163	-1.0026770072459912	-0.7936273807653532	2.5749912589698503	0.12487106273854778	0.5189204245950326
3.36441294301898	1.635495511621792	2.4553893504076196	3.23823138366413	0.20987967088618756	-0.47023122055742334	1.2121949902512374	0.4845245749961789	-0.9973838567858238	1.0363819743103198	3.3375502547557203	1.4269279632186085	0.2723081090947584	1.472752212901201	2.04157941807501	2.3959276138653336	2.0432560894219067	0.030242708191714242	0.6187905049435186	0.42363937055913237	1.3807603613891388	1.5691373797727497	-0.8266779093717427	-3.0258455501335204	-1.8237237916511322	0.7924519659712121	0.030449445009087937	-0.8063359295031175	0.14241110675139482	1.1439880888574423	-1.193164609824218	0.30522058067965663	-1.2105561346871083	0.7920369596568184	-0.46236327714096337	-1.3085820007809272	-0.396326239349169	-2.319153151004057	-1.3639144421601586	0.04602629740240671	-1.2286577909723158	1.8446809257883057	-0.7172979367377728	1.7922269521627094	0.8174493151687685	-0.9028409468126908	-0.8621305223020146	2.5098729486636637	0.08484881904904386	0.4413052463693095
3.2428941931462694	1.5787558069058463	2.488447835223661	3.209017959949835	0.29363761888714174	-0.4246527353550045	1.2746238359281936	0.47386572160841134	-0.7911679737387726	1.0518477719548216	3.4719337405282205	1.3163287965766544	0.21399976878763588	1.4529312792460893	1.9442955073751869	2.338143306815903	2.1295360399400236	0.156532310674766	0.502688601860088	0.25058894459675113	1.3962809947926975	1.6158707290491765	-0.9379544024330443	-2.849719216812728	-1.8113398049348128	0.8879525727820111	0.1262920493262599	-0.8269657513967976	-0.03383541320655461	1.0934646586717731	-1.2539670040095054	0.3661284575802807	-1.082796160581465	0.8249565624015796	-0.4110415639410149	-1.340786224014202	-0.3800509525218157	-2.2793881296149463	-1.3902148744867548	0.08547399449489307	-1.170419928571381	1.8138125762551867	-0.71303242465158	1.8249660605120144	0.786993949813307	-0.8725367332073782	-1.029636730059813	2.463213648706355	0.023142897790008766	0.37928656702852726
3.13505759446896	1.5839646035887567	2.5109035830726287	3.2524207446067437	0.3851997521152052	-0.3875897282548905	1.3399513307520885	0.45587366852371813	-0.541817127672601	1.116861195555207	3.5749715803425213	1.2710332345270374	0.15904699405694284	1.4291147107365734	1.8163707795683788	2.2987066199078128	2.173688030481524	0.26370403230234724	0.4403064992170743	0.12907523985773336	1.381067804346201	1.7031512220999054	-1.0614302470987536	-2.6501114998975455	-1.8028989696114426	0.9678847095128335	0.21332204491972923	-0.7993858518245585	-0.22955329449167924	1.053442154711097	-1.26838161715735	0.38581926587547166	-0.940116810595604	0.8303532237112027	-0.38426752992066415	-1.3260759920774645	-0.4034500645060891	-2.2500327386525933	-1.3886053543612584	0.1351507277671823	-1.1723630247198167	1.764031699197999	-0.7411448543347483	1.8742165809947786	0.7048277234509431	-0.7125641468600351	-1.087185148870041	2.43608303282947	-0.01595106756718881	0.3126030630759204
3.0648621365246984	1.580420331845745	2.5277318040254975	3.279659733598321	0.4416724615325066	-0.3396650470193522	1.3809503151119666	0.4670498527359321	-0.29302236226771977	1.1534134108637117	3.653362442360224	1.2880968696779476	0.1037470918528262	1.3956009195238066	1.700285061718746	2.27828574774244	2.152376059790695	0.38341634442072553	0.4107817268189005	0.06047069968958879	1.4024196505868975	1.7593912763608763	-1.166604471903048	-2.443380862598743	-1.7586115491376035	1.0240520092109018	0.3120567144274202	-0.7603654737156286	-0.41775449277374516	1.0162679778798616	-1.2373353849069733	0.3710336206941408	-0.8369536720918804	0.8411159793441815	-0.37267542546268073	-1.305434282357507	-0.42305290709551935	-2.2308519905222175	-1.3642047488530926	0.18650336248603777	-1.2094557877502425	1.6789334500988087	-0.6791422822310609	1.871177701097515	0.5654169517974197	-0.5753998937810043	-1.107436073072784	2.387135026448609	-0.09858361731043515	0.2565287025268591
3.021454124695568	1.575814203890182	2.543141494739608	3.3112261726463297	0.4668329242781028	-0.27266918311587424	1.4075859372971689	0.440181746003293	-0.05870066545880879	1.199007858080145	3.7039878102588326	1.3742354752822492	0.03801339994425813	1.382881661402373	1.579262205429813	2.3217419024917714	2.1132448022029675	0.5077040733651973	0.3859975038249314	0.052595301370144086	1.4655015751934342	1.818648714971125	-1.1939820291314376	-2.23856786098924	-1.7020278548920076	1.0651927387768365	0.38318354242396246	-0.6901783035213642	-0.5728608279062143	1.0110427708699907	-1.2335797676522358	0.3411125339069942	-0.7437150013768958	0.877850154511413	-0.3805782134110861	-1.2803960526443847	-0.4665549611133127	-2.209044775987145	-1.3265611658513747	0.22825146339091007	-1.1709374107407169	1.587713433965963	-0.6599242192316526	1.8564043942806563	0.37545471421235044	-0.4744342361970461	-1.1153509132581045	2.35715780450174	-0.17947429925859631	0.24522846470184595
2.9525730870627336	1.5778642752804093	2.5308354860624904	3.351610004991142	0.47092178371760507	-0.19026238682308846	1.4604582701276234	0.4132671227816317	0.1504635144789686	1.2510930163195966	3.7723356232049143	1.49500623109591	-0.05965102814385761	1.3866942078672226	1.462338639619801	2.2846415197116547	2.0775095196500475	0.6646334815714681	0.39102061981024566	0.06155708375852037	1.4986076772318255	1.8703642626271961	-1.1944406467312187	-2.04855279030216	-1.6662417105940939	1.093017562964713	0.3888001478813128	-0.5770404792684344	-0.692751670166086	0.985040210100139	-1.2585632296557463	0.2950884172432692	-0.6555914248020179	0.9426341480593496	-0.4063696394442916	-1.2247920748304135	-0.5331334093436939	-2.1898937441868482	-1.3001085328152215	0.2508748483757802	-1.1254665262223629	1.4313969588169067	-0.6169229555038583	1.905762299038806	0.18071375994856037	-0.31079396159669326	-1.203227387988114	2.3501027900752045	-0.2705071036879623	0.26372578267904484
2.890859615529666	1.5898107515509237	2.511983012104677	3.3905542047414228	0.4597069815666518	-0.1191732664574513	1.520604082319119	0.37973206520959735	0.34127318280496893	1.3197406785488186	3.7994195610248105	1.6463983885430948	-0.19328943339445212	1.3850614902286034	1.3514992460156319	2.2286304373869825	2.0361608139791976	0.7787631492108713	0.4131377528829999	0.11854730488429233	1.467792495114531	1.9653093418413738	-1.1323658595866812	-1.8381777197246414	-1.455866394781822	1.2061153783772358	0.3635746171500337	-0.3890139283628263	-0.7858765966244222	0.8785228779000989	-1.2361481942613544	0.23045146747026063	-0.5875885290398386	0.9852538740601664	-0.43140841404009256	-1.1547387463650418	-0.5951759009502057	-2.1697003549622336	-1.2677957650871332	0.278184891327792	-1.1036923460089336	1.3479745607680336	-0.6182051108963357	1.8089788008391487	-0.021188154994257878	-0.2701111024492643	-1.1990845370331145	2.330945306940636	-0.3699757510789545	0.3063699406680889
2.8575169844637207	1.6190414913617566	2.541474462853183	3.4609394102047437	0.40548881454829333	-0.07007962133925809	1.5925873571491	0.34455238731598675	0.5150098509082375	1.402651118707069	3.7751034550362528	1.7844264618859893	-0.3284862821842281	1.3822850086505292	1.252732490743504	2.2119704708040575	1.993053328801943	0.8355972791723103	0.4442386304740724	0.21116751040298776	1.5212502468739184	2.056678387062484	-0.9999654892595512	-1.6274263981107295	-1.1727317123739682	1.1624576698978106	0.31559095849207514	-0.18376702985224447	-0.85078525210929	0.7418438660744983	-1.2117043412192485	0.18238896302634514	-0.5380018715011345	1.0638509949702664	-0.4459752489401609	-1.0686395704861045	-0.6381574971598077	-2.1662829770031204	-1.1983732417719752	0.2682857688078205	-1.0970769952487045	1.2744681922620031	-0.6309633388535535	1.6947391022625236	-0.2537568068468668	-0.14855853980875017	-1.1793250539322888	2.344958691760465	-0.47911872274160955	0.35149687911346705
2.842083964513715	1.6469276884068087	2.564849149086748	3.4992649955530184	0.3475404652902643	-0.04020355907646496	1.6645606765546948	0.3207841271752414	0.6658375763400697	1.4511887676460087	3.7614723290522827	1.9221977428621184	-0.4349904361674648	1.4039325182390827	1.1661511102882096	2.2104341514379686	2.0020464819137795	0.8344144558014289	0.4954358276907456	0.28694188961950545	1.6044337586460693	2.118040000206544	-0.9651997136038931	-1.3993279570428379	-0.8919837065584948	1.1226487203120683	0.264938335295937	0.03695991802993039	-0.8996532996602772	0.5991118083196326	-1.1708113786275296	0.17703440999809567	-0.5375676302284369	1.1548992418638206	-0.4803104211778738	-0.9794082807088176	-0.6751720191505429	-2.1688842988208266	-1.105821388596249	0.23580800624451323	-1.1509469498272287	1.220216977151416	-0.6701611355176877	1.566928279583943	-0.4994527765723098	-0.1911015147465894	-1.1123857455458332	2.3669693703309207	-0.5840817617178692	0.3624655900232492
2.8085129592623863	1.706040059756079	2.574758152287422	3.6489360418987618	0.31167304849998556	-0.014242862721859928	1.7117348022921413	0.27785375918358846	0.7693524191936357	1.4970573914487593	3.7318701992083128	2.0422133550209693	-0.49323524987814366	1.4382562063279984	1.0953461214876614	2.2333666958006093	2.0159522369258847	0.8331810468636881	0.5557901012805083	0.3730229796029313	1.6125180316165781	2.179812690606865	-0.9599114761552185	-1.1992214442244478	-0.659951519291913	1.0701277129566409	0.22006877883052778	0.26043575272810066	-0.9305637083088026	0.45704482793390716	-1.0890205895785137	0.20689251662197067	-0.5390035393236372	1.2008262428761853	-0.5137238900203005	-0.9041760081763126	-0.6936349818536522	-2.1709118668808487	-0.9767086511349792	0.19797262568167565	-1.1932996916867846	1.2088463767625321	-0.7125299213719977	1.437745734751076	-0.7255180143170772	-0.2657106288870145	-0.9880337626173917	2.415713106368796	-0.6405956169383775	0.33414402790124653
2.7747863212328707	1.764247359031564	2.5743413943158155	3.8036004752793184	0.30661245581833546	-0.010716705737018151	1.7337048032625582	0.23603103700005637	0.8550207087317956	1.4965677904017642	3.649227535393866	2.1167114320674063	-0.537515556406319	1.4751086681738257	1.05021650730117	2.230413962344726	1.9948232767739675	0.8415173597843622	0.6519285753926741	0.4989031639434109	1.628838016708499	2.251454133469483	-0.9328231628127746	-1.0513736154302402	-0.42158139612075657	1.0255211349216264	0.2005473387945247	0.45150972798721645	-0.9728472806367989	0.3484601434222817	-1.0059898713204494	0.28857282323866495	-0.560391667639031	1.233700073251392	-0.5266052111984159	-0.8412605411295575	-0.6776966448025183	-2.202939213091634	-0.8714293594768362	0.15573147405740606	-1.2733479767863707	1.190354186041188	-0.7776780740986317	1.310121651165149	-0.9422664952808736	-0.3397189550456135	-0.8545745845370856	2.4667367630090204	-0.6426682203049856	0.2778073894754332
2.7653586965281263	1.9229466398077086	2.5901005404719553	3.9217005213648704	0.32628664305171184	-0.036098104872684944	1.761398015647698	0.22590303740709688	0.9016373783221262	1.4790848364436435	3.5581823126698224	2.142366730472467	-0.5649059559857651	1.5339726624062628	0.992797177083197	2.240893789136268	1.9556105401529653	0.8402774838182889	0.7558444866458578	0.6028189390190135	1.6550923026959588	2.326438296206751	-0.8468712496758624	-0.9404309391827799	-0.22720951097035832	0.9853927381109058	0.2362522182839099	0.5955811923623608	-1.0175487894846569	0.2410341527744455	-0.9685666274554036	0.42100883460518945	-0.5807972463154163	1.210973284632471	-0.5143277215046528	-0.812595687920774	-0.6429558504765431	-2.237892474879452	-0.8072015823218386	0.10844591902434789	-1.3383485621946458	1.1481073503235693	-0.8391038717262214	1.1694587694255993	-1.1176531777522052	-0.3216519595084958	-0.5930790947655186	2.522254367194914	-0.7162091845605341	0.20011620799008883
2.7688688923404974	2.031285192350155	2.5695629147159083	3.8173348553069077	0.3672652857378183	-0.0570899543056614	1.7668156186859068	0.24193219523227988	0.9247168645374526	1.4145973842537443	3.4710421697879896	2.1608862477705473	-0.5904724616051764	1.6077960550558648	0.9635403802256782	2.2589350433734205	1.916823220540584	0.8390808433794461	0.8041246412315255	0.6536046806156083	1.6744689957557377	2.3781393523026724	-0.7449704928620384	-0.8628568472163278	-0.023295587646368864	0.953107966528479	0.299591530542172	0.680157257228611	-1.0009323859722659	0.1286823802445331	-0.925836539543383	0.5627357090553047	-0.6081653151684859	1.1614979876614784	-0.4846410088096077	-0.8194994814633297	-0.6118196176167873	-2.2632955939412667	-0.7771612459209208	0.04684433769715976	-1.351606058669125	1.1345906187094048	-0.9091912544716505	1.0074096130222696	-1.221647407280177	-0.37503007275521666	-0.3746854308096818	2.5836101495706356	-0.7259633319124918	0.13750963319176357
2.749401261782055	2.1086415362103708	2.5061742860904883	3.841574847289679	0.4028534618678731	-0.07782038457817679	1.7630283900321024	0.24392489817274723	0.9295697376930985	1.3331641403972843	3.368771080810286	2.2097007357274494	-0.6235709527557778	1.6953359990547114	0.9513526067602323	2.267888322814783	1.9154611753924577	0.8037253913158899	0.8316038716205586	0.6900133468933562	1.6649541061256408	2.4678541859326346	-0.6612851876499664	-0.7991890446153169	0.10727950346441537	0.9217157053915261	0.36525864150196047	0.7542887229295192	-0.94633749435595	0.013334672696501057	-0.8916283413846606	0.6891098262952955	-0.6025897369950399	1.1199209239537118	-0.46362811116661484	-0.8475456482203658	-0.5838992522716063	-2.2829015141789304	-0.7720086888164436	-0.005471704853779072	-1.3988621939576367	1.1160625834625297	-0.9734913474043886	0.8870746495213794	-1.285620452257298	-0.42611465840966056	-0.188064802631748	2.6352246526868055	-0.7575259628419483	0.08182507042900847
2.7124435519445256	2.2149981947077793	2.452619592459677	3.8267452061872	0.4412307094782765	-0.10676750831691798	1.758370177505233	0.2552003951182055	0.914752326841483	1.2240642408052096	3.2639619871253935	2.230089614407322	-0.6518979158713634	1.7685261212745584	0.9564909918181286	2.28350770175762	1.921409398650227	0.7545654530581134	0.8383632051643684	0.7996158849096723	1.655796333642175	2.5536490525419637	-0.564161337437362	-0.7800171555039199	0.21718480577926055	0.8874713891191821	0.45087267921266105	0.7721676092201817	-0.9331477265092358	-0.07969477820802681	-0.8487359735260875	0.7662815605209571	-0.5861550874118271	1.047727873069279	-0.42013167022151593	-0.899973116163251	-0.5541522892584165	-2.308967307401512	-0.7899920788148728	-0.023102282271534623	-1.4670148661496523	1.1362767451903744	-1.0673005594158194	0.7519721699749244	-1.2786502164124542	-0.45557581564649585	-0.012033213711033474	2.722250408164305	-0.8050168967380185	-0.014835766501091202
2.6992282990836847	2.2795101167754583	2.435454858858928	3.782963270767772	0.48521550976060634	-0.11516402978600795	1.7219379546807676	0.28698316900060095	0.9102609061156759	1.1145390877323167	3.1605219498438326	2.2481238376563453	-0.6595605846866659	1.831138042540238	0.8508513886763384	2.388502466425379	1.9012663094180504	0.6986921125906795	0.790388403384572	0.9508102263048641	1.6777499088494885	2.6448753558955937	-0.5017175884216678	-0.7695762690258328	0.3641007938925776	0.8201913990031752	0.5567904664434769	0.7302684511980523	-0.9167662622336861	-0.13580513891783777	-0.8207262194521068	0.7991812253215905	-0.5783070872912534	0.9550343724600511	-0.35762833282652245	-0.9892367139008957	-0.5300668364991977	-2.3463047332103026	-0.828351012595907	-0.040091015982493136	-1.5407382577905888	1.261090900631424	-1.1626876434521696	0.6505371683252429	-1.2452403720065663	-0.46206717124383073	0.23362273234615075	2.808786354109701	-0.8116346379496268	-0.1336322452210472
2.7067578805588	2.30088739654447	2.433994911678891	3.689928796069696	0.5349024588994333	-0.13197644721311574	1.6764680586853828	0.34230235545394694	0.9155115908213218	0.9524993263587509	3.061993476706787	2.2827538116592065	-0.638578203642762	1.8948377242379784	0.8831657429203293	2.521379697676722	1.8643408237902956	0.685053476963877	0.7123588320550835	1.0837628042880678	1.7486696150426186	2.6480659143886665	-0.4335218303104681	-0.7864009771595624	0.4369513131560379	0.7813329765939077	0.6521937565917211	0.6324166269173329	-0.9427015225687068	-0.11605121856091807	-0.8022926782113506	0.8818761537915603	-0.5714613004153566	0.884274741389872	-0.29895656170702345	-1.0986288302875102	-0.5106521202743363	-2.4196514934604973	-0.8534446915234802	-0.09588260581033009	-1.5932511010759127	1.337502109486471	-1.2382364999982074	0.5872132248007733	-1.1870187403625045	-0.4352312513171063	0.35726714365294077	2.891019444120607	-0.7643257216520372	-0.2655619858561207
2.720627806084406	2.2835128633484976	2.420210835909928	3.5502530760664195	0.5696092532713215	-0.12208181385370065	1.617781526491743	0.4091842773456702	0.9139695363721281	0.7628796385778951	2.9865289479853523	2.3452566384886024	-0.620940724782313	1.9375145508527063	0.8271836829510221	2.649137713134204	1.7942455029283155	0.6802159933653236	0.6089598144246747	1.1918170620550241	1.7738557716997783	2.6751554708294707	-0.389649162142978	-0.8009187143500489	0.4787761374300186	0.7574400291469845	0.7654411368297315	0.5412148726266298	-0.9841503400035825	-0.07983480926591732	-0.7656209168574867	0.942024217993762	-0.5602622758867732	0.7885966896147331	-0.26631896313476067	-1.2262140646502389	-0.4824557859935553	-2.4772303117963395	-0.9025082968774083	-0.13455293982763983	-1.6708647643144787	1.4391837088407384	-1.315067902837757	0.5559497006046558	-1.1122533944110589	-0.4044033406060624	0.4605385718781875	2.966408379413866	-0.717642135869577	-0.3755436748859976
2.738818232865335	2.2026716356766203	2.4199416257916235	3.420056125126146	0.5601278049254723	-0.08945899482121088	1.5615481960841233	0.4656429825746843	0.9139909240898699	0.5813610296066306	2.9525957656121737	2.420609964688758	-0.6266349766306712	1.9793405549512666	0.7759173661540728	2.7471578995279953	1.6682427215048734	0.6677069716721866	0.5031537481403692	1.3315160129724537	1.7832484896744485	2.7230573229060098	-0.34865847042805637	-0.8745691366876202	0.4844988542500429	0.7063774676877178	0.8568598440089392	0.46075959163478836	-1.01334365623562	-0.06616003281097585	-0.7358864513281977	0.9411815958807888	-0.5166986739404494	0.6915202112361942	-0.19607009678477874	-1.362641350394941	-0.46340846283938014	-2.532804420787605	-0.9908413478792376	-0.13280424756709364	-1.753739940162302	1.6084241618541615	-1.3783098266706668	0.5380474514590052	-1.040661043677204	-0.3265790160807781	0.5546681599566782	3.033404659002334	-0.6599487868474195	-0.48107760063759086
2.7772899789689234	2.0847652122901197	2.430974063524453	3.2797304323871215	0.5287030736881397	-0.041263452772860705	1.5052442516198083	0.5271371157353577	0.9163970423358382	0.3873601118852379	2.8876002586493588	2.4967771921191697	-0.6362116110445376	2.0094704419288476	0.8489504596508584	2.8395219374699807	1.5410925325362226	0.6282270790702704	0.37172680434985267	1.494195581658668	1.8083293907515483	2.7334356952335894	-0.28451644747809873	-0.9590204210495479	0.5223468669814805	0.6626563907298607	0.9195770431561469	0.3919121525426895	-1.0441303523331316	-0.04806936712363223	-0.7348886967875284	0.9131884814724774	-0.46463608210150975	0.6277581027623637	-0.11636809524289131	-1.4950499214788247	-0.43951886508295407	-2.5944543763443018	-1.0989155972700169	-0.10179557490239896	-1.8093166016470577	1.7373119950498173	-1.4426794999875086	0.4967101102645991	-0.9543747067897183	-0.23260849344459875	0.624753751704857	3.0597423545155897	-0.59427543709064	-0.5618673334510055
2.8385517771131217	1.9364162977415067	2.4819091356194543	3.1434585169736877	0.4834712410111287	0.021493518545349304	1.4653565704472546	0.5690725252856513	0.9051577966624492	0.20130651026747684	2.848175000516359	2.5556501065098827	-0.6439237398527855	2.0506265579197427	0.8112449027852031	2.9192166888396303	1.478932660326101	0.580866905418228	0.24535254645464696	1.6551381543153003	1.8234907589354132	2.717352478726875	-0.24979887913676485	-1.0540303498475179	0.5434458841083735	0.5886475301672731	0.9727687458920908	0.36133517697264406	-1.0547249475128222	-0.10901368975130774	-0.7424334945160279	0.9039142258497334	-0.3898658948046381	0.561199557667577	-0.010499228402915967	-1.6254011128558488	-0.4354871549773428	-2.6145929046518472	-1.1734917323126501	-0.03890238480833116	-1.7793889479162424	1.8581393503076071	-1.4877992518706475	0.47281574098796586	-0.8801385465686751	-0.14830816156803345	0.653963304444359	3.085783528563222	-0.572100002734474	-0.6192572615288496
2.88431627220328	1.7811800460182856	2.5218997809818404	3.036885794371792	0.416540195726543	0.09298592844882107	1.4329662499236886	0.604808814086473	0.9124360370100311	0.020302653848421216	2.811135189430554	2.6288446358640103	-0.6345567432071831	2.0697280619029557	0.8137576790987833	2.9660246450459042	1.415206918470286	0.5081978207985721	0.13514665150357189	1.8009230638264664	1.7950602064265646	2.7039357092877996	-0.22859568509896883	-1.1517483925511958	0.6023626935404262	0.4932571077847786	1.039953659251747	0.35470559485284914	-1.0428394401497996	-0.18372432817477408	-0.7035368304288566	0.8162009386103823	-0.3789017444041664	0.5824585841767708	0.09784002879998573	-1.7393062337185505	-0.43618367493433885	-2.6284292851110496	-1.242126597000728	0.057949860913529314	-1.7759176154247194	1.9746966667206638	-1.5350885044941063	0.4461946622005365	-0.8152618291629201	-0.1000787398361245	0.560212961932727	3.1068782852731966	-0.4977258952747256	-0.679113391475929
2.922541035854528	1.5960037250321781	2.604410093683378	3.0774543558099223	0.303777602210198	0.1614998517798159	1.439219645567364	0.6107423121825413	0.9113666511229344	-0.09065017587750904	2.764995412989462	2.6414949242369525	-0.61579438982828	2.077839954550766	0.8580393710007232	2.972640563925141	1.3765150384732037	0.4142083597881413	0.0825846289999326	1.938701343213695	1.7413631593280203	2.6895938952591356	-0.14671238287586194	-1.23861866152369	0.5796166656383372	0.42248167356279265	1.062798820364971	0.3594096098556897	-1.0683508216038768	-0.21280813346494729	-0.660445028802368	0.7240075965255467	-0.31719165697420837	0.6522643117751802	0.19637833970444735	-1.856480392692546	-0.44129324731710967	-2.669762414379726	-1.3115884101922695	0.1805188871237652	-1.8216713853602324	2.0705389539024592	-1.5494599810198468	0.4114965199844877	-0.7930980897415824	-0.08808178873365005	0.5579944493416831	3.1431878878526005	-0.5022915890195276	-0.7667406647083852
2.9750873984202513	1.4435097704270088	2.7356034322979452	2.954007998897075	0.20514288822095458	0.24109652853770758	1.4292579701004842	0.6129044829157293	0.9218936857955169	-0.13874606478604612	2.7179700096130737	2.5818059324094857	-0.5930121641787091	2.0735363004056984	0.9268494037501774	2.979420230097996	1.3641949517503917	0.3246000988703725	0.06390279471602714	2.049099771676014	1.6476682399811917	2.626927558649551	-0.006017638579930662	-1.3410827647983894	0.6659773075484894	0.3618302725658394	1.0612264792955026	0.3453798090119137	-1.1027228666028281	-0.21129220606068716	-0.5740504967609381	0.7125814925453313	-0.11617034920118223	0.7209665815840033	0.2900546286977338	-1.9514218397355005	-0.47687325865216373	-2.7244450334686143	-1.3800696307848053	0.3063697753876119	-1.8279933775721364	2.166054816938421	-1.5224213564778784	0.36484309136294474	-0.7769588331778017	-0.10033651320661288	0.5439751857147834	3.187958236251123	-0.46579612478793	-0.8604446418057365
3.018050503503042	1.2800368877288912	2.8268553081678935	2.837879536776627	0.11664724797606865	0.30988960823733663	1.4324744982632975	0.6401191288345511	0.9241137308971303	-0.13707023034518948	2.669284303391545	2.4975910933494263	-0.5502038596424115	2.0872873154518006	1.0112887909944264	2.955447098095268	1.3847652347925385	0.24224534111353396	0.07439779355600834	2.0959564693471213	1.5459048121035501	2.549124787463066	0.03691094396324542	-1.4632532953405148	0.7383724271004503	0.2879280870113382	1.0598530142425837	0.3495839199813514	-1.0842669826586517	-0.238203425278335	-0.4568791600639144	0.7333117626695419	0.09072106471923562	0.7846904422700776	0.34363009546167655	-2.0221850642005683	-0.5649945696185024	-2.775799423588628	-1.422324652102451	0.40271443085316394	-1.8600045699690113	2.2373569860878098	-1.4607317006521412	0.4073141486988098	-0.8098555369583845	-0.14968287249895468	0.432713462724594	3.1999860254789265	-0.40054771349042584	-0.9648753667349984
3.0593659311298103	1.160655268127639	2.8819631370966157	2.730106645219687	0.053591007944103555	0.37138532761436566	1.4230835232874077	0.678535185956152	0.8987714241447067	-0.05423253091392124	2.617388942505186	2.376435148985617	-0.4839909956920979	2.1267611722398434	1.2701746958867237	2.8577240338068313	1.4585131515698257	0.15063863804823494	0.13204804382716895	2.1136924696206316	1.383826309024766	2.45312158283192	0.03334215216306419	-1.5957096165136644	0.7966339692407717	0.22344521373851017	1.0291775839669037	0.3570543828318061	-1.056072444136498	-0.29996554050902696	-0.30358972525408146	0.7623520301837662	0.31604717997186593	0.8712997066349857	0.3555603038354233	-2.085003167802164	-0.6337701000428683	-2.8128648306836164	-1.4440215351067194	0.5456105915940935	-1.878320075996782	2.2692129717810534	-1.3990584626698448	0.4700967347967814	-0.8759795342321365	-0.2406602339628236	0.4055981444449941	3.218284694590838	-0.36300428757929926	-1.0638423448183314
3.0950785787418433	1.0702378553013174	2.9368690584366104	2.6753835020818206	-0.0019654525316156538	0.43695623878923007	1.4103834115497613	0.7192271436695911	0.8496453336317146	0.09221833312332697	2.563050677790595	2.263006913896248	-0.4529280781961094	2.1821680268812726	1.3410171036056282	2.733528842528229	1.5582079522702907	0.0449035254735943	0.23248377960456876	2.0840826172189852	1.2133372406772875	2.3899229229128176	0.028037495833966964	-1.652147271972592	0.8363070008859624	0.12086831808772021	0.9696873828560563	0.35085686062659516	-0.9948795986021235	-0.3630536011275621	-0.15621739937637993	0.7593453106427133	0.4344873094945435	0.9681256346652743	0.36449408972066977	-2.12655516089893	-0.7086477862019832	-2.8154181491988863	-1.4644687932531655	0.7220754351092555	-1.854983980954954	2.293742575419304	-1.3486144432491334	0.5582009293532184	-0.9221067894862782	-0.36869860609447913	0.4412183774492465	3.229376793860452	-0.37828527081143815	-1.1331198872604291
3.0990049230698014	1.011755471127816	2.970629042695542	2.656534292745106	-0.018456114322698135	0.49233207558623704	1.4129150991233854	0.7515434195242311	0.7816676809466222	0.28156664203813414	2.5070342788160582	2.1214272715485984	-0.425993935707549	2.2711403682807547	1.5165605232642156	2.6295574984455814	1.7132417386321532	-0.05088773610126053	0.35048076603745404	2.057653924894349	1.053231151986267	2.2827638737520326	-0.04983919835272077	-1.6746036188164357	0.8778667207700751	-0.00874153257353425	0.8738769539607356	0.29819179509728	-0.9436735968149913	-0.42102533660087865	-0.039997493356802215	0.7765441452244859	0.6846553310311173	1.052189533489781	0.4007456332843115	-2.1611070959181964	-0.7898456133944315	-2.801152024889307	-1.4864629972272463	0.8973079729618683	-1.8255176162170563	2.262373836309775	-1.2817625483645383	0.6518824415300907	-0.9496792430148078	-0.5108882298823458	0.4876019843113483	3.200126598618185	-0.376717498902427	-1.1974348166356172
3.0749309006091483	0.9899365827012808	2.998958230529444	2.655716125310194	0.012212150630965712	0.5466095698771312	1.4012054363514426	0.81250329686968	0.7032656546341088	0.535244052175641	2.424191506902137	1.9753102386525938	-0.40864073836618503	2.336479229560276	1.634576193787541	2.5432695415309707	1.9004274053527204	-0.12022107397743328	0.46643829838384504	2.030316605115681	0.9082916137053736	2.1481966953531413	-0.17040316074794867	-1.675951931478658	0.8887364921437095	-0.12867772086834922	0.7903630299663897	0.20707366058546625	-0.870526283418134	-0.47443918742036484	0.03294671362643397	0.8200249275368717	0.7812101117490521	1.1375268831646375	0.4225659464388132	-2.201065669201403	-0.8701823571867286	-2.770324761239414	-1.49983923564205	1.0510610120622377	-1.8103419706202988	2.1504012736756124	-1.1893990838284358	0.738061257757536	-0.9573966358291219	-0.6729309003665471	0.5324713213255452	3.1253790282727927	-0.387981572649442	-1.2122378748178233
3.0483312288242206	0.9595691578843946	3.0389799385977883	2.6512489881307273	0.07616614483765742	0.6015029546118255	1.404521287236623	0.859660309250193	0.632134596845145	0.8072202315015758	2.367883861485792	1.8195809016548719	-0.40790246856323026	2.381801144908809	1.6533806394508246	2.448261777122671	2.0509501469191114	-0.16434441645199413	0.6087356629108615	2.0124660279943756	0.7653207843862105	2.0095723631641946	-0.2624718784063028	-1.7013962668328886	0.8556048314677926	-0.26810386033311084	0.6874387854838353	0.11325289208810134	-0.7994823945057156	-0.5267282998029249	0.09919694284386435	0.8402877389432362	0.9826575305954954	1.2176280091528489	0.4159830360838388	-2.2206812165614283	-0.9553975682285685	-2.7469517246963204	-1.4861058522509192	1.1584786303426127	-1.8429733738063494	2.0556173558509903	-1.1397751747776688	0.7652388349789757	-0.9783893853161368	-0.8262165464759533	0.5386218558991155	3.0473104175124193	-0.460663621916209	-1.1864990397408002
3.0086584036715798	0.9241725254890027	3.041974901163927	2.6084192057540188	0.15942715967671425	0.6282056393163364	1.4263199622989942	0.8981176331955736	0.5576940036127936	1.0832960782002217	2.3133831327696477	1.7089338584699614	-0.41235386792831086	2.401044811641559	1.7680566715108366	2.3353905035233566	2.127822188124863	-0.17969394365633554	0.7124089269614299	2.0229440256402356	0.6262198966454339	1.8779233019275516	-0.3273219810057747	-1.665591465069418	0.8422034237334535	-0.38138697881642	0.5836175939459769	-0.02597717148017421	-0.7264012827308151	-0.5297374802437546	0.15587880252963282	0.938072924191584	1.1848202478971814	1.3042298010091888	0.3764918312750741	-2.2289757908736676	-1.0542225341757308	-2.7281115714260835	-1.4786898053679816	1.2229246625894954	-1.946651828568136	1.9389836189095013	-1.0490478069755431	0.8873111892471638	-0.9888517020535401	-0.9533354706546874	0.5305230643530167	2.9631861794874266	-0.5286976373089238	-1.1289010570945153
2.948699184214382	0.898709593594786	3.038617540361609	2.565726259742731	0.25348608643023374	0.6338335190296452	1.430020601912786	0.9052057026093957	0.4711721302595532	1.3391501426838577	2.239188597035964	1.599760107084205	-0.4339515494349109	2.376101711041016	1.8867835893207676	2.2203791584398718	2.2283010658776132	-0.1774475263155909	0.8538336892424836	2.0251501808105252	0.5326919899792101	1.77756683262728	-0.4216607940579314	-1.583304820893964	0.781684440319631	-0.4793139873994532	0.4759017537318445	-0.14868616772251997	-0.6690390493929097	-0.4980646438110966	0.20928330809913143	1.089027023530551	1.2938248578841631	1.3631627162020898	0.3093343818907025	-2.2163185430029237	-1.1745955090008873	-2.7076964526616463	-1.4705407955016663	1.3047650874718326	-2.0645517051761826	1.7653938389608708	-0.9967438804336712	0.9965036728142677	-1.012383211000026	-1.049229575826939	0.573322923900103	2.855482993807126	-0.5692036671300374	-1.0257403420777618
2.875883343950427	0.883922948895354	2.977548260447737	2.517417321233964	0.3747229214810656	0.6568242153836837	1.4065480264245067	0.9097706352514345	0.37086458955856794	1.5231514486214266	2.124651475940999	1.543006817822556	-0.4585762732620465	2.3495323547450155	1.9716791995311316	2.1266166657886827	2.2878089351604847	-0.14671873318447484	0.9761117028802129	2.1024826674445025	0.5007200436668757	1.6942657219938007	-0.552432516379809	-1.5263737946952032	0.7977102316400051	-0.5766288886860425	0.37632831618163276	-0.24581714385052983	-0.6312277867827839	-0.4781148483471475	0.19478914146400866	1.253523780792128	1.5037308087971717	1.4014763765949523	0.24557478299993868	-2.160948852847057	-1.283088624359247	-2.681555225678095	-1.4562087791466252	1.3882767038068902	-2.1781750147262007	1.5501113796593278	-0.9502155166734616	1.12815447281601	-1.0198762750808	-1.136801386952726	0.500182432669965	2.717330348290259	-0.5711546979643456	-0.890279910543774
2.7943199265559793	0.8664251263538981	2.892309606739535	2.4766799949451483	0.49474243704134435	0.6841545243774018	1.4155185583611913	0.9068886132908563	0.24848107435870842	1.6601281127412832	2.017694687406306	1.4956808551102942	-0.46699241288730986	2.3092809107966272	2.02123863797536	2.0410412737098467	2.2995376008629584	-0.13674802583073753	1.1007431044822282	2.1870296395379762	0.528821591935298	1.6452332866995423	-0.6696393115294786	-1.4845259991869189	0.6991538050178329	-0.6856392477973372	0.30458723013156896	-0.29494120296431686	-0.6150407707558372	-0.4851453054480226	0.0794060265927385	1.3920972317160043	1.5682866364198371	1.444603946775611	0.19857124707824642	-2.0823833658466286	-1.3805384582126918	-2.629572220883328	-1.4450490232750215	1.4674062463440976	-2.300014211557193	1.3417614905589466	-0.9562529831480994	1.2583364011778952	-1.026280996655397	-1.2059362531447597	0.4298416762191949	2.5742598393546468	-0.5652992496900475	-0.7299942081320564
2.7333034192034895	0.8505975299937502	2.8078578749156082	2.4516161340122395	0.6179824675776274	0.7407907944752123	1.4176337387610665	0.9025770302521554	0.11102881268096068	1.7225396564919244	1.9066406360031756	1.4338722381537639	-0.45448901742300823	2.247941992333618	2.0441181477665777	1.9815098886809293	2.2940038799769535	-0.13280032480739407	1.2060963452820839	2.260969439606706	0.4788726071661597	1.6308165996101025	-0.7665189432408159	-1.3864661711906394	0.6146289925804272	-0.8036618548613663	0.2228334718965288	-0.32122918924543564	-0.6312344208995009	-0.4699080181106451	-0.07725220809931052	1.527919484408948	1.6296977643206858	1.4626572150359949	0.17335403454294163	-1.9739501585147121	-1.411424226642986	-2.593425734149251	-1.4338184806942362	1.528970129094635	-2.438977462925986	1.1460711709855365	-0.9966248510687296	1.2541736866388122	-1.0072642169980948	-1.2341707563725444	0.43739443305576725	2.4549549767749204	-0.5873484300359165	-0.5274754991275818
2.6904604220256028	0.8275590510089958	2.7229867965612455	2.418519408277607	0.7150496742776651	0.8119699379943318	1.4427484962301156	0.8839140666422132	-0.047534165851163136	1.697318208271016	1.8040981132667802	1.3805899982564436	-0.4544844798089766	2.1779914576183663	1.9866561216033005	1.963084356520851	2.2389507055039255	-0.13099747194971484	1.312977074863992	2.332638084178031	0.42105985207997276	1.6281520847504822	-0.8366902136374794	-1.192613276106901	0.5407285026885952	-0.9194845622070471	0.15729745583734028	-0.3221795337398499	-0.6370280636572905	-0.4252925515758248	-0.2691645553995666	1.7264709368570526	1.6733343789790696	1.464142603934225	0.1750627003528954	-1.8436717149940034	-1.4395209557423658	-2.56498720626342	-1.4185796477885966	1.5432573816081798	-2.63049393480392	0.9319555704717729	-1.0445481451698098	1.1922876075646045	-0.9764088744189442	-1.2203795193488305	0.35171822373088024	2.3489804014164384	-0.574223800313171	-0.27748161236357455
2.6516858686688023	0.817657182439025	2.6185462134532007	2.3721854746430813	0.785433480299093	0.8914757456703513	1.4927772820300027	0.8677883925980667	-0.20287401531957666	1.6113890279430083	1.7112538989157826	1.281574778803406	-0.4283047156531833	2.0952635072932346	2.00163304367547	2.0194406287048112	2.1146012631182836	-0.09983678106510326	1.4433542868496478	2.5238167157775293	0.315614436063308	1.6449499766986055	-0.853615239998178	-1.075985347770095	0.48568261045985217	-0.9890380977693255	0.13740320636798786	-0.2793265775537548	-0.6525047716702224	-0.4201018612395421	-0.5051534563027662	1.8967763173456889	1.6769131438476734	1.4496641629433769	0.1808553110552924	-1.7110222627907181	-1.4570010618674567	-2.5393694438635714	-1.4071197503476334	1.5166189409604447	-2.811481144706801	0.7487939879071466	-1.1155731040459878	1.1054494137415776	-0.9754385996672621	-1.1470879671320247	0.21780681134002905	2.28224769646408	-0.5873426361621175	-0.042241328187636096
2.6270840480908197	0.8126156221707982	2.494300566737957	2.3043308867127608	0.8364866166420131	0.9656612095347734	1.5359345097882648	0.8691645207994124	-0.3444675508408911	1.5045776635306012	1.6247854059915903	1.206852552487674	-0.3818508920038319	2.007467239549011	2.0181638103188773	2.071004915573607	2.005244978170123	-0.055725105320112156	1.5580017562227813	2.724181325808927	0.18274483976754938	1.6717827909987482	-0.8913527712852577	-1.0057904353748999	0.4178497924977522	-1.0341024159717853	0.1572259253540515	-0.24026662858691145	-0.6920275448882878	-0.4120504963458684	-0.7600261243286299	2.0291682605442354	1.693239731662668	1.4338682692224594	0.17087238100206908	-1.5649566553213488	-1.47769665850038	-2.5190206153739267	-1.3782323650297517	1.5073336162748252	-2.9231424168477824	0.6222420301274877	-1.2089378615814286	0.9674900173323534	-1.002765532814009	-1.0348316430126272	0.05708337848962715	2.262765137944976	-0.6189714491648918	0.16885707371705178
2.6110454136343906	0.8121507334441848	2.3810252323436263	2.2070490682471755	0.8366430641780342	1.025985181651865	1.5952649032660606	0.863474951701183	-0.463286589001879	1.3232825924087932	1.5926155524157566	1.1328354170772976	-0.3143516144755364	1.9460873954459839	2.1002695523279344	2.1131154373213534	1.891317491009401	-0.016599240770796504	1.700989085316373	2.9084451344739315	0.05697454439042954	1.6984817998935036	-0.846244705816177	-0.9093450721734566	0.379834461796435	-1.083714535475739	0.1875819733514095	-0.17691541190234383	-0.7476351001070636	-0.4094117948682198	-0.9142694879583875	2.1426915074888497	1.7263016898490882	1.4306350423445937	0.16295916418519465	-1.4090927247998266	-1.5001210195516013	-2.491062120512453	-1.3234457342451387	1.4751111781960833	-3.0006140206318452	0.5569545962585188	-1.285944778985375	0.7998969411835809	-1.0269385432265834	-0.9182177673702192	-0.122890588924542	2.3061407372274187	-0.6640664554336437	0.37339493525459194
2.601122132364332	0.7977111518155664	2.2358536760478573	2.083496948226889	0.8322652619055315	1.0815973326377644	1.6486535290356266	0.9236989810280297	-0.5854733371985127	1.1329329794098748	1.5593599638051532	1.0309171381559126	-0.24107686180771518	1.9318474267007173	2.144540210446256	2.123339078830945	1.7653255226913096	0.012632322065495374	1.8503684432874503	3.021887506221021	-0.027063793056920672	1.7539366531203353	-0.7799989983807627	-0.9515758203905378	0.34934229737663663	-1.0726423383680088	0.2743851455164575	-0.15948012605087722	-0.7456917614342599	-0.3984273545896281	-1.0351003869312714	2.2835871543102777	1.6870369748039622	1.4453056335557566	0.1649683899844237	-1.2535604453815679	-1.510600487472924	-2.4522754521444123	-1.2879565537140463	1.4606112052332143	-3.0664071823007615	0.4980596272800136	-1.3051878596509783	0.6625262988670034	-1.071202447124531	-0.8474485119098656	-0.27814085233281755	2.389628003215146	-0.6555955369287053	0.5237058341265453
2.588201228453541	0.807388534005032	2.08791520921886	1.9909750397476185	0.8111781957615752	1.1747908074210167	1.6825323012657158	0.9975218513648855	-0.7059704556935333	0.9900203921962518	1.545512879575215	0.944447749163913	-0.19355851390653106	1.9528142782763376	2.208006533816576	2.179662073339105	1.6636594878088935	0.012709413984419002	1.9896688104660405	3.061843427638494	-0.11038674162173692	1.8212277296258583	-0.7485449602864855	-0.8765195786589735	0.29066970830003247	-1.054680595253214	0.35779607093311894	-0.11380531696241247	-0.7112687023653812	-0.3659474453664014	-1.0972791786797438	2.2779696735571218	1.633420838806154	1.4292262010951071	0.18869594294762285	-1.1097539775347607	-1.5030761869036524	-2.4308636933865486	-1.2731935212114123	1.4426516133362708	-3.0932783633454024	0.46399377879509435	-1.3922583482773034	0.3992574087523795	-1.1197546324132976	-0.7765474882003974	-0.43213896425311676	2.4813366013941938	-0.6310214248361776	0.6100628538228765
2.58985905587336	0.7947968672483231	1.943458612871897	1.909764082249183	0.8025068788425653	1.2673907679307796	1.7208294297514104	1.1004673782476222	-0.8131075224238739	0.8616022341498926	1.5542482915611637	0.8772726069832857	-0.14948149248697482	2.0019875117486845	2.227164540285356	2.262605359727303	1.5485292711238288	0.0003358178580561394	2.0910988199720046	3.107065477252714	-0.19233465491745613	1.847406733037224	-0.8168524408546978	-0.9413751729117692	0.23011616303771829	-1.023968905891346	0.4215983369884288	-0.12572317546066858	-0.6369977068542438	-0.3712742380334996	-1.1452246954311107	2.2721214544971673	1.7184652231349016	1.3728772377063616	0.1987330196859371	-0.9827975395977694	-1.4741565651871489	-2.4046561761282046	-1.2717505281251356	1.3421270710491378	-3.082186176344941	0.49256845601761323	-1.4262211982902009	0.12905598256122258	-1.1404391947872976	-0.6708997113135616	-0.5599662716904964	2.5797509776069303	-0.6379352222781473	0.638775504936352
2.6119995102311018	0.8109016864720159	1.8416612071850138	1.854439999406511	0.7883265469438901	1.3631378549307283	1.7743152945498675	1.2311301551862486	-0.8984278337943721	0.7407351231083291	1.6183284525640087	0.77189633593656	-0.09209746415810618	2.083940028894525	2.226406567323777	2.3509324986645326	1.401141314793994	-0.013625597286851338	2.140973111597647	3.102865244250602	-0.2978385253723324	1.8497053360030506	-0.9495497398445126	-0.9901729218302006	0.17647362878306955	-1.0059171776427542	0.5028567000919927	-0.15858475051226745	-0.540108262302952	-0.40856992478070014	-1.1240989918595055	2.189853277949932	1.6326606566511785	1.2826181397907956	0.17036172102861824	-0.8807226267770634	-1.4533077153133496	-2.402726900544599	-1.2853036123414303	1.2215428790636234	-3.054467258392935	0.5412304055865611	-1.4744890716530095	-0.1402887335490741	-1.1720765091866023	-0.5461792706875273	-0.6960213832101128	2.6877726493058636	-0.657555161154595	0.6258843074465306
2.6511851371215918	0.8316176222375056	1.7560925122260058	1.8445398883683162	0.7599546650092677	1.4614598387971809	1.8191705009697627	1.3846384840808716	-0.9923547766614043	0.6096255581636324	1.7070199285338425	0.6938662757438501	-0.053231665573236275	2.1763996656197655	2.2073804865286895	2.424298153027315	1.2559213099382829	-0.003704530723637446	2.128223552071004	3.1296696164319524	-0.43683246592551245	1.8449182906334294	-0.9694535584996714	-0.9677513598574057	0.14771410213653308	-0.9887411468277959	0.5877612830465048	-0.221752366611265	-0.4155648453606224	-0.4397825388988476	-1.0499493101705144	2.1283219233553705	1.4822215740332314	1.1912048413262437	0.12234283047278818	-0.7915234251780909	-1.453272465182914	-2.428198367165595	-1.2817533418894178	1.0685151790154976	-2.9873389688426633	0.5867352032795728	-1.514140118066405	-0.3890831897098665	-1.1969966765686464	-0.4261822461533594	-0.8030353832429716	2.8137217891708532	-0.7094574097928762	0.5768568818148422
2.6872801000365634	0.839674426556272	1.6935757102144806	1.866325378046352	0.7316382673752108	1.5313848252583888	1.8600194593993524	1.5135541448019	-1.0796765207153887	0.501306222526481	1.8236770067222452	0.6680999908073908	-0.05054993568051187	2.2515197548636268	2.1884863314072946	2.5035690101933255	1.0959348167314253	0.01508896929790483	2.120322588080483	3.153383718824207	-0.5145135811445586	1.8149997401253006	-0.9340325738412144	-0.8535221196375996	0.07926586853426515	-0.962840110079302	0.6856958216091542	-0.29245717748086697	-0.28527376695223156	-0.4547035637066804	-0.9673531566564971	2.0842480581358815	1.2894875584900667	1.1338171211367305	0.04797456942066357	-0.7317695228234811	-1.4780710261958048	-2.419212606123942	-1.2722598477556282	0.9465280511358405	-2.883416125620933	0.6083083504520419	-1.5421559951941028	-0.6022037613478481	-1.21512976449423	-0.31026650471323247	-0.8857026809260944	2.9079958471413683	-0.6960974180471846	0.499771202465801
2.7026386869187404	0.8353464716711556	1.6634397083173418	1.8966853764725684	0.7039224948745999	1.5923407877466995	1.895216746556903	1.6315060104909684	-1.1592576519070152	0.4209948644977063	1.9137613143151508	0.6820647079051321	-0.04831969838393984	2.28901841102553	2.1939936286218087	2.5925408380720407	0.9652563317932442	0.03862716810400792	2.0625429839481435	3.216822385537425	-0.5504836015934542	1.7944748604325447	-0.8971314919240074	-0.9538400921067506	-0.010269637996716536	-0.8522976356636247	0.7757284488427765	-0.390585880693436	-0.17996219684732714	-0.450109198015724	-0.8512096489778873	2.0366760862404925	1.0965214544489137	1.0720844887093566	-0.026594968792911983	-0.6869225573343173	-1.491408393729582	-2.388213902108207	-1.2624691683054938	0.847758623828134	-2.808089966086356	0.6231128563867767	-1.5684108631623164	-0.7733484131587931	-1.2803718864632545	-0.24620825476899602	-0.9223743463731846	2.960578987045241	-0.6839969382547313	0.3880417576115742
2.7358053852789093	0.8323248137240302	1.6400287822601587	1.966823136175087	0.7126468705509815	1.643628607379961	1.899662885392192	1.7368640780850584	-1.2030013093730711	0.37857023434553133	2.016262230417002	0.7255191992574311	-0.02677283815449466	2.3162339616376073	2.207848223008145	2.648912164442672	0.8987166823330022	0.031681803859369376	2.006307972761481	3.22617306818803	-0.5604332075095636	1.7493785744010872	-0.9526433562829826	-1.0270268544521464	-0.044934850174245505	-0.7354306271599338	0.8482126781134447	-0.486849309664274	-0.060883919503970804	-0.43014930011072455	-0.698471817269186	1.9775387127944875	1.0321380597739576	0.9824399017788608	-0.10764250294466407	-0.6546543775264568	-1.5082149773089764	-2.3533817915122506	-1.2502238083347519	0.7455622478163922	-2.728169395901234	0.6177405983819708	-1.573574665825312	-0.9325765607940127	-1.3375006345336593	-0.19276206909712193	-1.0426906189180183	2.988555238212978	-0.7429734695118905	0.2844517777826513
2.758098089093573	0.8127937859648504	1.6453172079495466	2.0506020561312526	0.712739950771056	1.6694212368651218	1.887974754119503	1.8041506434344665	-1.2308932459575115	0.3548987231533952	2.100907956494501	0.7485804595168619	-0.02425673117392665	2.3325740619101216	2.217977716099125	2.6813288464082428	0.8386001316738341	0.016748618769096554	1.956641250307968	3.238393680535816	-0.5397171908953505	1.6792985971446548	-0.8515586054811515	-1.0665351280369397	-0.10170659900742704	-0.6123160455379234	0.9029599428352306	-0.5627618444603036	0.05267010597283687	-0.3965699085531974	-0.4915156101275368	1.9052777420717129	0.844697480058827	0.8838842832897443	-0.1618455039252156	-0.6171345057951477	-1.4975735849916973	-2.32336372638913	-1.2421142951336432	0.6318182514386697	-2.6558853876118897	0.5972791022590584	-1.5805170681943355	-1.0714018023586294	-1.2945248801110336	-0.09227048302521254	-0.9843032364183231	3.0047540960572166	-0.6725636162714819	0.19860315184910982
2.800152772416729	0.7791987458549144	1.6535565907049663	2.180827229571894	0.7247764056790204	1.7002648774777718	1.8442727562779546	1.8596247324614577	-1.2525264946991281	0.3730335459340862	2.1686078947026823	0.7428635650465851	-0.043203538563217556	2.328770131369486	2.2067808243755413	2.6969640718633654	0.8535572454268145	0.022538519267492584	1.8993399829549766	3.2938890869355313	-0.5044544235022648	1.5869383292092702	-0.7386948202412265	-1.099283073627892	-0.17523830142086078	-0.5071241345384012	0.9714475885022491	-0.6759280590476828	0.12577114068652648	-0.35830831619224945	-0.364364232427871	1.8855681328774492	0.7556857175625187	0.8226627235824994	-0.2168390131357139	-0.5650644034545863	-1.5133475471030478	-2.3106474229867606	-1.2761994002349613	0.5542522316075943	-2.6246854355470775	0.5496949927935519	-1.576592421810045	-1.1662774804853748	-1.2364891294958427	0.018604137246758225	-0.8990278931097759	2.9644139980006363	-0.5908028744011097	0.07889137920218378
2.844802463150091	0.7639008898424153	1.6742624727849538	2.3299934067443857	0.7240817907468017	1.6913362397634846	1.810538916505212	1.869410100692972	-1.2572392783035644	0.4373682425973233	2.2260072189587317	0.7566128377010235	-0.05329519216967975	2.2858003633314707	2.1964666353413915	2.7381782092328235	0.9276864130077703	0.013143370572544957	1.8002045404844929	3.4084962314935012	-0.4990420849123035	1.4867936540605944	-0.6555736208493969	-0.8902372638153324	-0.2804653343311859	-0.41135295663845434	1.0332297167079476	-0.7803494945252204	0.1786066187969523	-0.32875166053625293	-0.2623493629732467	1.86061990953255	0.5985870870151635	0.755635857889773	-0.26023228337082327	-0.5143631036793834	-1.5416784727909452	-2.3073329092471533	-1.3276962276333266	0.4762370068180129	-2.6394688584548143	0.4576085188932252	-1.5597973588716951	-1.2063188045630568	-1.1295560028336604	0.17183222441927423	-0.8313094792011837	2.9027375331509813	-0.5505722283805116	-0.006497967489642521
2.8911065979820068	0.7370827253547748	1.7388829965575	2.4813007879599516	0.7094836590329382	1.6779760288071426	1.7725601300783864	1.873012983787359	-1.235256853682093	0.47548662171215816	2.24806666034035	0.7586301811246805	-0.04343495687883318	2.19955496194583	2.1750395072850983	2.7425122303429346	1.0249424269428236	0.03826252561509256	1.7096669841969863	3.5580961368985795	-0.4473084302946604	1.3303922835093749	-0.5804757604491624	-0.8885242525234327	-0.36416387608914147	-0.31932459197729396	1.126395910934776	-0.9070918207045156	0.17325746185920438	-0.3090676153965974	-0.2093823251879841	1.8684963467954687	0.4534340542999784	0.7196384147867717	-0.31636504217287037	-0.45645822765463234	-1.5661384817489599	-2.2965870271161917	-1.3572322122984377	0.38437641257386895	-2.636817081970739	0.3968684171184961	-1.521778324276468	-1.2295562666190178	-0.9835901699981499	0.30259943753609236	-0.8098387059612175	2.822105659054441	-0.5794623336390734	-0.05910763477748369
2.9247875611744463	0.7544997803095937	1.8120532712891648	2.620248139393124	0.6702216945424763	1.661423120379616	1.742348195323474	1.8562443546337661	-1.1829473297095194	0.4883001805420818	2.289459317906792	0.7482714381941444	-0.04986475596172763	2.117020869915521	2.1295875147250745	2.7210270007690456	1.2089440021894091	0.08037621673135996	1.5956428021423983	3.74185701930379	-0.31750147601859524	1.1384056793792874	-0.37037735927889304	-0.8278926266486655	-0.4117313995186683	-0.2232881236947349	1.2333781249394455	-1.009471282840178	0.11559806584490462	-0.2974298839300904	-0.19155189309297177	1.854297679926285	0.31010222031257734	0.7099007727681858	-0.34853499359679574	-0.4123725432068766	-1.575364402251061	-2.2469488693518316	-1.356711683473002	0.35065178618521664	-2.6151501277715874	0.35838096025678234	-1.5094962137790175	-1.2271443306854546	-0.9503389602162505	0.3273247023534751	-0.6792680574123116	2.7408719562054507	-0.4700566333387058	-0.06424994486750352
2.947114098201759	0.7572054944619334	1.8851797993766053	2.7416556344612015	0.6270473288798849	1.630047363521769	1.6982340892166263	1.819823282165111	-1.104160538354829	0.4813030821504574	2.301261733239134	0.7649259465234285	-0.0706061897005491	1.993948854456696	2.062290069790721	2.676202499683852	1.472905610545642	0.13548916094211005	1.5038705571620166	3.9442228682199967	-0.11426745041634864	0.974019942237304	-0.14964835028597104	-0.7690599211234714	-0.48569940626530633	-0.14410073471560306	1.3569945002159898	-1.0922932640632268	0.047594251767566834	-0.2788391474107602	-0.1910284291094596	1.868698314029444	0.18568034354127294	0.6676072022388911	-0.3540147382451239	-0.35351539554513356	-1.5759229377402568	-2.15027867597106	-1.3516843990375416	0.36433067876639524	-2.5881888602436023	0.3655576077804589	-1.518676524569362	-1.215129808408464	-0.8719891983334742	0.3248635550348361	-0.5633640777151341	2.650516374491766	-0.3918206689400804	0.024728221318119768
2.948247510825513	0.7645926404667891	1.9510366188462887	2.890002788971498	0.584149475141424	1.5547807485991558	1.6606741251785233	1.7400966054185951	-0.9895739156577932	0.48292855762648046	2.3215023703106814	0.7832800721276596	-0.05556853679955265	1.8602620203657927	1.9856179864837706	2.604109584366141	1.7501896754140922	0.18579355961882857	1.4149790591976257	4.130682916751156	0.12410287477743229	0.802399293690325	-0.06861932364576744	-0.7051208603537293	-0.6135364776164155	-0.02977509583272082	1.4877027373373874	-1.1551219522519898	-0.04773548906728301	-0.2900178071185427	-0.16925045824491425	1.8015511878543702	0.13693977044550157	0.6035207218016805	-0.34115200965371467	-0.2923064921078027	-1.5922388470441278	-2.022801791784297	-1.3503760047962023	0.3982058108674821	-2.5796930118913126	0.3597402128626041	-1.5427912093748275	-1.1811687941897326	-0.6483379920613782	0.3977656500293067	-0.572175989013739	2.5543731330601744	-0.4007440736067493	0.12177690704559388
2.9207715588329664	0.7957496872189147	1.9902046202125478	3.0149714504496514	0.5327124965880332	1.4480049384372073	1.6148921382046986	1.6455924176864691	-0.863019581621078	0.4967269139909309	2.3087033770175927	0.8030030316191403	-0.026992912435031095	1.7309542297568328	1.8871340318830676	2.5217415263739107	2.03074254710654	0.21897960848236675	1.304155095147417	4.294679292911671	0.4058368879010422	0.6475888549175968	-0.05477234356343834	-0.773756389318704	-0.6195231194925995	0.09632824728715719	1.635853270644278	-1.219625084805564	-0.11878665034419922	-0.33881868691813805	-0.16288709601218587	1.6803076080815593	0.11408288839336808	0.5015734696677074	-0.29682152829590586	-0.22392141924171677	-1.6164890517498727	-1.9252881118035845	-1.3607979464186395	0.4179143519337267	-2.6075666938018838	0.33167610004351256	-1.538938879681881	-1.121226342343045	-0.405863758344484	0.4917155315050429	-0.5047837312243171	2.4669234617095985	-0.3747249796434125	0.19274958261088995
2.893143357383498	0.833554143902991	1.985594396936581	3.134452403522909	0.4686390443790306	1.310513195561456	1.5452655206963377	1.5326176178918947	-0.6864524222937898	0.5138713437965581	2.2763591718303364	0.8215247251237185	0.0005504047372826337	1.6375360714627458	1.7675618782750309	2.4349884743237173	2.289792645026191	0.2347566870115403	1.205982704059354	4.426968729845748	0.6946122845233446	0.5302074592268492	0.01557488661676422	-0.7309121508621303	-0.619558253809329	0.1361124509611053	1.7773946000253396	-1.2798661549853603	-0.1691670477440274	-0.4118429753692944	-0.18272871360555581	1.491005343390769	0.1062410242722518	0.4243140579743172	-0.24895942534863807	-0.14863530010861575	-1.6310038113408616	-1.8012914670434088	-1.3797373211461292	0.42421354052114657	-2.590348625934029	0.3408499089443644	-1.5374984093705155	-1.0708758515713543	-0.1325106895926736	0.6308986834657337	-0.4348283602718846	2.412495299352958	-0.3466369040672422	0.27058586632218673
2.84233433028732	0.8614201490513839	1.971657596196657	3.2059836135466293	0.3717461735960711	1.1664712381473872	1.47851972517962	1.3949678837688364	-0.5236625891043264	0.5165126715020887	2.2180762019073024	0.8463400078205467	-0.011419821078296297	1.554963207773472	1.6110802792758587	2.3111360959275595	2.5315312531829486	0.2585947893954148	1.0802395608118094	4.398126211814192	0.9917487870320787	0.4298978459710635	0.14318199318736596	-0.7164499099016937	-0.7075673339798536	0.1333150736346446	1.9208321812453828	-1.353953805912381	-0.20457035474851093	-0.47266098942150564	-0.18411781833588292	1.3212765238070203	0.09919996489511057	0.35733772935173047	-0.20488731086405282	-0.08251290535598872	-1.668280918527834	-1.7035654295962068	-1.4149734955521933	0.45043279171661077	-2.5827513325053504	0.31692297126203844	-1.5382645753977275	-0.9782846061570147	0.043683546045619664	0.7440317264068546	-0.2909359837654741	2.3647070213709798	-0.2017255247555268	0.34733899943478547
2.7954448808765706	0.9097426834811262	1.9654372893285224	3.284884031999782	0.28497054666872185	1.037656264629863	1.4165173421008	1.2520255056258187	-0.34465573281421513	0.46732175488044403	2.162390674740807	0.8868979683239917	-0.03130591457214573	1.480192063460292	1.466160646319107	2.1750103296576686	2.7321108038299498	0.2858249362119334	0.9696712895127432	4.48731988102102	1.3236550741660675	0.3656798255583948	0.20071689816987082	-0.5884801988393555	-0.7831745654422673	0.11637750342424771	2.0700318859215683	-1.3939976409440291	-0.19925619849551185	-0.5316146260402324	-0.18957298736429234	1.1995478238657196	0.06831685466409608	0.3410455777447431	-0.17952309299880947	-0.01999150751278006	-1.7365251710504954	-1.6261895921615763	-1.4676619435435094	0.49795577325762014	-2.605136668661425	0.266174769942526	-1.530233513648201	-0.8466003418723528	0.23687084975539047	0.7755068435972168	-0.16655462040186253	2.2915321130210415	-0.19646985661886113	0.4489023231232567
2.728243662251777	0.9631367096964965	1.949489178377803	3.327805038620105	0.18698254313361334	0.883727041619774	1.3592032693435063	1.092169624298949	-0.15909567980797384	0.38428541731010923	2.075561590983899	0.9463127581327091	-0.0051216128023208966	1.419077159026856	1.32061712485822	2.0313524519898953	2.925510554055798	0.2676067660897775	0.8847424493889052	4.511000932399488	1.6200051134248146	0.343694382577519	0.22058250897923393	-0.5999029760627976	-0.7919303811435899	0.11176410769627527	2.174203669896944	-1.4030919138514626	-0.16871547028197764	-0.5796910205048451	-0.17397322079201463	1.046452672443142	0.021580423983628732	0.2829205006122348	-0.14791463602480018	0.018220589741947922	-1.7431340992486781	-1.5059486343491075	-1.4919338850459605	0.5597808009746628	-2.5940514113904514	0.27087828858267876	-1.5517350250394255	-0.7170597254934018	0.4100051022087925	0.7829670798331138	-0.1494556065984474	2.2574277515637555	-0.20194560339705264	0.4903902312474894
2.6703398104630276	1.0467686950384083	1.9289049585628188	3.367556002774846	0.10016386281456795	0.7471237964334395	1.2797868810800548	0.9501819688361669	0.017527943094152953	0.24972822167848768	1.9745704013355052	0.9986614054423821	0.035710107061775645	1.3801202576916738	1.1901793328999983	1.872304177481811	3.0626242835014157	0.2482244393640522	0.838468729156903	4.496797259224476	1.8877465786196623	0.3559731056453974	0.19177755848100075	-0.7376832015318175	-0.7987093387162023	0.0641674183863862	2.24510314263991	-1.3813244297927725	-0.15377498190989952	-0.617457873877694	-0.18793862666854372	0.8411710963375333	-0.009744137319446075	0.2077543807092023	-0.13444343718834345	0.0540682497971926	-1.7370963362655694	-1.3881588165938672	-1.522335564236314	0.6096060489165331	-2.5217835724699125	0.36511866002215176	-1.6003025240450186	-0.5972518549961429	0.5525633694723141	0.7564523517955296	0.025502949156635424	2.2042010502567146	-0.21730403016598338	0.49932001128452885
2.6306466853827972	1.1345115129884178	1.870363406346297	3.373348742244327	0.015362021661440534	0.5874239774042784	1.207971575096408	0.8442477706651859	0.19660225624602218	0.08786024032941034	1.8708827055149915	1.0497260909182284	0.10622236030710856	1.3685576873960166	1.0660722942249934	1.7356863770054525	3.1967255731747697	0.1953373241477468	0.8071008526726304	4.45648603940879	2.1195709196647767	0.4536063692674407	0.15648036045316047	-0.6875240557336137	-0.8615228632764357	0.023248241691978228	2.260713008664095	-1.333210422680902	-0.10736590403448214	-0.6189485451793286	-0.21721387707744572	0.6608705027191467	-0.04577381709519046	0.13264551532303576	-0.13449224429277815	0.10508273898402623	-1.722420029285366	-1.2755442120155034	-1.5482677098047959	0.6527386739214238	-2.452416980295017	0.3999619284731336	-1.660262833695048	-0.40578611168150436	0.526734776677673	0.6966575624770494	0.28481617412540816	2.1541504233147957	-0.18740384248406847	0.5775406112507617
2.624111800359573	1.2257883879572469	1.8039161366075245	3.3595795829738586	-0.0464875106314453	0.44829468089394753	1.1412769458306058	0.7591955580272639	0.3441562492739667	-0.08100979137616651	1.7340959412804922	1.0684828147245917	0.21292435426212658	1.37590276278875	0.9858972244842121	1.6415829202315848	3.254793979536467	0.12674427457670484	0.8124686610401538	4.371693663537947	2.29142967994961	0.6158328639470421	0.041565542250337775	-0.7059354645907918	-0.8817703031880526	-0.05082546026359931	2.2537663084951807	-1.2821815770042426	-0.05335298458810337	-0.5876643721037422	-0.20263275674909006	0.5046034402195753	-0.0650563090190732	0.08260022477167409	-0.17619601697817958	0.16488714725217496	-1.7132504712912877	-1.1905534255599042	-1.590725942498874	0.6704735134756736	-2.4559303531454337	0.4371914147814021	-1.6957918287018359	-0.17841625818403556	0.7304470638560788	0.6781309153039866	0.4568573500686471	2.130613208310205	-0.27038500117702113	0.5976522526412091
2.639412870780247	1.3539596589501337	1.7711682788510648	3.332753953836157	-0.08744129149981181	0.31160274966674667	1.081130902117613	0.6848491315819971	0.47693847283995705	-0.27915080352815075	1.6091096111100238	1.0540175701323076	0.32241244323259777	1.3956009195238068	0.9408637961070854	1.5732575132097744	3.249973771306329	0.045444097669238195	0.8263586914091944	4.277781962113009	2.3696681395756203	0.7588466897054895	-0.06615907169212054	-0.730758459175	-0.9111602819795396	-0.1127302570851189	2.2376336583440595	-1.2063067984261928	0.003379693949618881	-0.5534858496672637	-0.18214763191387592	0.376649910723689	-0.047511043534106574	0.08666740443499671	-0.2384255131449154	0.20939041758210508	-1.716742119238091	-1.1004487124294091	-1.6258823170981145	0.6727824809132334	-2.472903570571379	0.44682984998072417	-1.7144827616565013	0.02481218854580719	0.9157026363664524	0.6474211969386352	0.6700983292788758	2.1347052045358073	-0.3482216404200919	0.507500551495188
2.677717142481221	1.4432829085292493	1.751834332950899	3.22457625469818	-0.09099804740110203	0.21446424690563787	1.0159001832796144	0.6692467704711066	0.5871254281202982	-0.4601112673058413	1.4333314865027704	0.9749908073635085	0.3766301244901583	1.4201132239136318	0.9404797724642094	1.4995860211598797	3.233964791154945	-0.03947274252900625	0.8698000781052976	4.1501802606344045	2.391724016762533	0.9072581385678873	-0.18904050350643092	-0.8234362059763974	-0.8738754010938641	-0.20325482807874443	2.184206503316561	-1.1272154827601502	0.05174903893360043	-0.48654704720607816	-0.26663195841804094	0.28319479130582004	-0.06942082270705863	0.10652266683467104	-0.2693368586634385	0.2387545732961	-1.6809379773945476	-0.993390604401554	-1.6745051313967831	0.6543488495447791	-2.438334615020483	0.467515309868058	-1.7046281465820035	0.2191502075487298	0.9160298959628858	0.5326621321154954	0.9958875320618498	2.1377450986722715	-0.33234465495435456	0.3888251537126033
2.751723911830434	1.545071447347159	1.7589916981154405	3.1010187182384286	-0.0822630599732458	0.13476360281983848	0.9655134652448096	0.6981457058745171	0.6940798437411229	-0.622946028870916	1.2815802027105776	0.8612296126799432	0.38277632269607265	1.463134687496933	0.9652894747939808	1.409581079912705	3.1849504568084677	-0.08619288397202325	0.9253471540329331	4.006708564035687	2.334966556270098	1.0621898233938722	-0.2905462195882766	-0.7479150596563536	-0.9012850820333244	-0.2783643062849202	2.104042104555935	-1.0517578079514227	0.06410290807396699	-0.40770234959317475	-0.3498872548464981	0.2148732356353548	-0.11527378309530809	0.16001931902620115	-0.2896258781171326	0.2561924102805867	-1.628704258714232	-0.8476507495095538	-1.7408081212426108	0.632061372757362	-2.408675372811836	0.46974770691811685	-1.7187807185285409	0.39854723971738565	0.8646894952410484	0.4028376726543653	1.2119053877523258	2.1289065625413945	-0.4068057217943061	0.3065751409422394
2.8500229278618874	1.6395077602638477	1.762043608975836	3.005914593513363	-0.054019731827912185	0.06652419689534032	0.9541066325914123	0.7886066203068066	0.7790742062932343	-0.804973850908258	1.1903031715940746	0.7034437605416	0.3886139631478326	1.4872635832592196	1.0134612950158242	1.3015476355885969	3.1268211315433883	-0.12133192964002526	0.9680113159378647	3.8418032849960264	2.3153299463697636	1.2132855922480952	-0.4109623503345844	-0.8166612619541702	-0.9173726679830734	-0.3470443940419104	2.0191928580087555	-0.9927670832228545	0.049684913584017484	-0.34139057197317396	-0.3692750439869467	0.17054695410271326	-0.13766080667048697	0.20039950556897637	-0.3229824679109295	0.2878781676738358	-1.6331442671221041	-0.7227251265536703	-1.801689852587262	0.6718725957384878	-2.3853383538060764	0.4205116666489973	-1.720688315575885	0.5106589626592334	0.8113305597503144	0.2699037766988949	1.3809126977941348	2.1160001911932262	-0.5145102465910325	0.183028001701678
2.9470633483827853	1.6972470826402883	1.773914739769538	2.9093736869513798	-0.027566151366946144	-0.0007044610434082915	0.9686697978183094	0.8926563569327257	0.8381528573802605	-0.994464563784734	1.1293296393038559	0.5443587131239436	0.41276768263847946	1.5278295084414315	1.0764548447446018	1.2211416399258614	3.0648513770775727	-0.161163745708031	1.0159911040162097	3.806634252075386	2.319072963681073	1.369836708920867	-0.5486920670365604	-0.7154589240295046	-0.9095551596634985	-0.4032090652268594	1.9197835682925004	-0.9182231088892303	0.012700399174422849	-0.27243167417464936	-0.402423128264524	0.13187735034917278	-0.1515324265545018	0.2394406289910509	-0.36854111330707984	0.34034994367663995	-1.621306820913853	-0.5480941412100165	-1.859526825301005	0.7482937017019153	-2.381568580964603	0.42795442393021454	-1.712883976426248	0.6384493316960866	0.8306419941395392	0.1172163384262594	1.5460401136250908	2.1007787559578945	-0.6585996462767848	0.0749614379206461
3.0713564216927436	1.7141750185925027	1.7533121411868617	2.79375836120126	-0.009605610400221818	-0.060254927156070656	1.0052386183262167	1.0109094047780927	0.8735360559809922	-1.174643064747367	1.0935499148642438	0.3789974861660216	0.44189462710785066	1.5577267654652247	1.0960297363422504	1.1096593131283792	2.987037631157034	-0.20838540554135437	1.0445156307236043	3.6234820591740884	2.237612662970528	1.521502358377997	-0.7468426464434866	-0.8236851252371153	-0.8832626517182272	-0.45824941952561404	1.7644699351613031	-0.8575171689341101	-0.032203878019452147	-0.22852197539653307	-0.4646370620784396	0.1271289838849558	-0.16096624164590373	0.25558983958048703	-0.4057696290973462	0.3663442252778978	-1.6079720924272742	-0.3744394516030429	-1.92321674886297	0.826694974714344	-2.4074187818646786	0.4676484125395291	-1.6956432863088051	0.731151345533807	0.7405345003360693	-0.04260676830240669	1.5592954612792158	2.1048773415493995	-0.8187564415205404	-0.10527667324218944
3.2343834485043232	1.7275301765946565	1.728971922509762	2.6621189269088426	-0.0067625705838039365	-0.11274538407950366	1.074091259468905	1.1303641658767343	0.8806774149350257	-1.3135677814902098	1.085446527469703	0.21895055547624415	0.4316237377471369	1.5656921874013912	1.1222340129753836	1.036261437523949	2.8162464089490036	-0.23638326891546332	1.0425686550811175	3.4650410075809566	2.1094395599166713	1.649978789596733	-0.9156818207887601	-0.822441326751669	-0.8784566211619632	-0.5194575443371894	1.636040489053439	-0.7772996935787674	-0.05862230336260134	-0.1590850918246512	-0.5470566649115025	0.17206085377120442	-0.1744818031169713	0.2767234997874026	-0.40627681000027593	0.37168323660712954	-1.6285515709834695	-0.2268128383381655	-1.999148157173132	0.9008245616265039	-2.447447209297205	0.4871891751144014	-1.6847078298744897	0.8279515254048994	0.6398378426435722	-0.21564672836114412	1.643738506052829	2.1009632582031714	-0.9844582023887574	-0.21192171758364808
3.3844168299979147	1.7285065141860625	1.6861651839963798	2.5224563203905856	-0.0458865823050998	-0.16032805646704573	1.166611764482895	1.25784326207518	0.8802924360156709	-1.4332128483184738	1.1142006744762971	0.07360825209353217	0.41009502797381836	1.5600035234388667	1.1281711480212737	0.9882722294701993	2.6702402964108947	-0.27456206953497403	1.0044408652508783	3.3033361683763482	1.988360199642404	1.7386154511515197	-1.0407307299942303	-0.770093287095434	-0.8160269697238152	-0.5626435412731322	1.5288264524638955	-0.6841114646597803	-0.10518167829605632	-0.12308364002533052	-0.5924994299717059	0.2879059832650527	-0.20237119898318298	0.2645214400651307	-0.39146513469882344	0.3661845096670683	-1.687190634220951	-0.07605778127740788	-2.0547985448717156	0.9845182192236994	-2.455252394610524	0.4524184559830938	-1.671505147441282	0.9253820493255889	0.5386716385735842	-0.36923745853822315	1.544469376134266	2.1190818179804083	-1.149176449683705	-0.2672888387741802
3.496971470179177	1.7066612575180073	1.6586513921938812	2.4173072661405888	-0.09519981587629137	-0.21345563390806185	1.2530508943257472	1.3510365411824934	0.8563617186342152	-1.5105023886851963	1.1665953149771855	-0.07573391883252552	0.3845618738175399	1.5402105915374515	1.1166430029242906	0.9592920485697374	2.5186956402402627	-0.2978419989747124	0.9543178384999746	3.1422730696894385	1.8504554395355366	1.8070093353844747	-1.1267379179710624	-0.7334964114792681	-0.7146913424830376	-0.6367358796235248	1.4323327612012484	-0.5831683134465069	-0.1521258319991003	-0.12036103216229257	-0.5961335269827519	0.37320705818098954	-0.22753919386791024	0.20294328287584973	-0.39384911145761586	0.33469077804282676	-1.7755157738826888	0.08429953638056968	-2.0884372962984328	1.1334161110316274	-2.4863507106428457	0.35909054278553304	-1.6623580632388524	0.9633750872817171	0.5853259906670877	-0.4977472014693463	1.39673498065697	2.1526985663608915	-1.3060326246487874	-0.344488533975716
3.562543619614904	1.6433275920083268	1.648399146092369	2.329909879546327	-0.15436221014156193	-0.264257563189427	1.3418655504922548	1.4385462819354173	0.8176093128575956	-1.6047576684639935	1.2214883348190313	-0.22457773847053852	0.35167324731590394	1.4899215958793461	1.074966483280488	0.9362068494720791	2.3531074000386236	-0.2976416057373913	0.8876278348221499	2.993774864743931	1.6792227888465796	1.8488554060002411	-1.129929208230514	-0.5389420746839169	-0.6622839391628706	-0.6646606346705126	1.3473888231852984	-0.4735327442660009	-0.20478630668578343	-0.1115811690195518	-0.5981453058217792	0.49006772108685626	-0.24372351739919326	0.17683220293756383	-0.3721702054164583	0.262790840850072	-1.8362668288923452	0.22707939106493633	-2.1046460246172614	1.3091656777541245	-2.5011780218373394	0.20045813372485083	-1.6721364526116633	0.9743780840041907	0.5023718890968447	-0.6025420836775874	1.2148671994618891	2.160577251525269	-1.4156837861649139	-0.3810257665902449
3.6082996564018996	1.5142652644934538	1.606744833970037	2.2741319560916757	-0.2441622468776706	-0.335423335582385	1.4098224349616597	1.5183617176134567	0.7539057816860526	-1.6390297137764336	1.2727576149189175	-0.3505365705754597	0.3416110882006477	1.4330931137425489	1.0380901392402064	0.9045846059890934	2.2266448331919024	-0.2962525786403442	0.8303001864710252	2.823822145048747	1.5072208863430483	1.8998282611986137	-1.129802640883495	-0.4090164326613991	-0.5852857327303005	-0.6652145168493304	1.2647326507323653	-0.369559437046978	-0.265078531986169	-0.07780085113447022	-0.5820688294921872	0.6014180626670373	-0.3070220616886349	0.17269628661006367	-0.34425525318560385	0.15538533435239044	-1.8657042693698416	0.3497703459988609	-2.1222249356777625	1.4498360666760604	-2.4998567534149605	0.02610239927905732	-1.674133956896895	0.9968712460066447	0.39433895524678636	-0.66400379138289	0.9772384863919596	2.1504999146046773	-1.5035731460392594	-0.36775393156209546
3.636115632181572	1.4055998407768537	1.5657511220610834	2.2045495239721564	-0.3514961412133667	-0.44696472426029665	1.4582828941384347	1.5675713714761323	0.6818636071212826	-1.7242485529282583	1.3367010684082603	-0.419169771109755	0.3341852828377988	1.3801267196348346	0.9781020962230078	0.8819356877855113	2.1038990809378038	-0.266423038723736	0.7920845566140331	2.677687638439248	1.356611267555614	1.9393769364785656	-1.0778875298015114	-0.15209314120237252	-0.5496540320092833	-0.6509660813215562	1.2278646696299487	-0.236295441287183	-0.2995924098252775	-0.019942768122968812	-0.4977265991656831	0.6724323150072118	-0.3863071287490791	0.18590257858132322	-0.36076623774565486	0.05103106196114301	-1.86507598763326	0.45477185539807835	-2.1001471269825136	1.6103184024382178	-2.5806516244704856	-0.1385230710722741	-1.6724218103666963	1.0005704332104781	0.32267888205990447	-0.7992173781190883	0.7205050189787612	2.1024700265395984	-1.5751906467400019	-0.32044421809037754
3.6446500600723737	1.2711750206127344	1.5183191466305215	2.144739774025534	-0.4476572589658767	-0.5436843560283908	1.4882406182892463	1.5964729818062464	0.6137969815303838	-1.8169432923184654	1.383286630219468	-0.4371060650663681	0.3808501055396234	1.3268695380848854	0.9010687764350009	0.8823629097567309	2.0108840379932267	-0.2394445272508856	0.7671400183237127	2.5383024242701926	1.2296678557772664	1.960161456624013	-1.0134836997789465	-0.0969737685307522	-0.5154436249625095	-0.640805338897994	1.1909738200458857	-0.09037319052139255	-0.3189157617208688	0.054054806336368534	-0.4097937665004351	0.740175315738039	-0.4618043524408956	0.2126642093874652	-0.4272300422304192	-0.05725906726061819	-1.8444738886725076	0.5264062692742454	-2.066142979705428	1.782131912940081	-2.6202249996666334	-0.27570389369473747	-1.675175708153283	1.003259688650059	0.2721973485675591	-0.8473879628983317	0.4791386411147303	2.054053562341559	-1.6234928161919577	-0.2523246186972254
3.6175801066316198	1.14280776944639	1.5007946033524222	2.0475694201826142	-0.5260141286593047	-0.6405679887520561	1.5069306542065735	1.5687624433846303	0.5407895792639197	-1.894078370549161	1.3963649823444957	-0.41171626385406473	0.39740785914123355	1.2944198135125906	0.8310476660010485	0.8879565754105949	1.9367614699601372	-0.19235442695042007	0.7660899966177737	2.3742201154738307	1.070518599380998	1.964513513663125	-1.0075343246302375	0.06440808768321987	-0.4985307511114013	-0.6364832108399429	1.1587614363465222	0.10112898122535141	-0.3442175965917454	0.14863582381219484	-0.3859065706505678	0.8274306016815013	-0.5567086629344622	0.23813156005108244	-0.5067161661949994	-0.194360424531967	-1.78170440176896	0.6029098181274729	-2.0391890905621493	1.8926669048744487	-2.6543516074852116	-0.3728365837956417	-1.6799134286889	1.0490160789844167	0.22683765481276635	-0.8712919217289196	0.2544403278393635	2.018462200645554	-1.6502697889345292	-0.14116208599845761
3.583058388104844	1.0823366022278154	1.4813936137785633	1.932666498759966	-0.5610119882144883	-0.7347495624706213	1.4932521326210864	1.5732733425072596	0.4885582060119753	-1.9268788429775507	1.367105611918437	-0.3832166635561026	0.3876293009029574	1.236561728432179	0.8021933623807227	0.8930102658761561	1.8737982297116598	-0.13497875485346744	0.7482155658273001	2.186975380790343	0.8767242808516631	1.962301135480192	-1.0343538868247075	0.0632951632860049	-0.47200851878751404	-0.6373120212828083	1.1522096163548714	0.2822256271021044	-0.3560057357099997	0.23734395555748536	-0.3740465717522072	0.8815516958515071	-0.644404878510108	0.24461519797285808	-0.5858203849962464	-0.35019842077238594	-1.7038740119968572	0.6699041413553439	-2.008514243336518	1.983406905946439	-2.7055392093032506	-0.4527498027950488	-1.677210348036772	1.0220220532751014	0.1867509880688461	-0.8521344652600682	0.05221021843981599	1.94945616445675	-1.6416102082879889	-0.057371641101335635
[truncated: 196 more rows]
[truncated: 4 more columns]
