# Supplementary material for: Obesity dysregulates feeding-evoked response dynamics in hypothalamic satiety neurons
Source: Sci Rep. 2025 Oct 14;15:35837. doi: 10.1038/s41598-025-19800-2 (PMC12521569; doi:10.1038/s41598-025-19800-2)
Supplement: Supplementary file 8 — Supplementary Material 8. [file 41598_2025_19800_MOESM8_ESM.zip › Supp Fig 3/Supp Fig 3a/Supp Fig 3a/NCD_to_HFD_1st_MPK119_matrix_4.csv]

-0.4914982030487872	-0.7710926033959085	-0.0131929033791495	-0.29431275477539487	-0.5216917215372426	-0.6923004504411041	-0.635421010028704	-0.7231667589009035	-0.15573931041215236	-0.48964506368131416	-0.6369921748407726	-1.1801473274896657	-1.4685006613482254	0.27373606617473134	-1.3641179897225242	0.110816483751952	1.1301216821280846	-0.1355235344448344	0.03333392850984691	0.7398445693562787	1.2090238071911048	0.5834247317066603	-1.1485656880638797	1.526527227327886	-0.566509207944189	-0.6946160847498325	1.019129822345965	-0.19842955366718362	-0.3569330230952718	-0.2393195838312255	-0.730937814520827	-0.7261684269919457	0.3758515601421149	1.5463723792123543	0.3040670922455402	1.2171098427768847	0.053673973936957865	0.30768605026996265	0.41233121726440763	-0.4380905007884068	0.06929839190937616	-0.30456161197433684	-0.7640700983090665	-1.3413113669667005	-0.36409880341232836	0.21551620076434386	-1.5841372286030282
-0.5239427489827422	-0.8721269737841446	0.1652943172606274	-0.39398411877135053	-0.5721604294034663	-0.6456406530939812	-0.5671352040094687	-0.8277047122496164	-0.254024188397604	-0.5129872597116364	-0.5734504304124666	-1.0644379057477058	-1.4567565371991535	0.22817419271818204	-1.37561377359906	-0.0454597849176263	1.0563266309533705	-0.2001465824378286	0.01290809986054366	0.7940177819010596	1.0421167139176526	0.6811549645794726	-1.1514492929368956	1.3615442695133309	-0.4771733124442038	-0.7207392256496341	1.061211735045983	-0.1569061601557824	-0.429502205550365	-0.19250104618714708	-0.5557617063050004	-0.600826081984843	0.32870628865485596	1.5885783944478808	0.13949107034423633	0.9998133897519299	0.24750806776588016	0.4664092607713784	0.3531224998853189	-0.36666197928072297	0.11190903307911618	-0.3749243572466813	-0.7459190361281904	-1.359976128945048	-0.40927861896610984	0.15751205581299177	-1.5512342358348772
-0.5918463387692752	-0.9621208057524563	0.22761496757058453	-0.3155968260266261	-0.5858474782804161	-0.5365666728012118	-0.4828104532892734	-0.8138711427988814	-0.32115631522759397	-0.501434073665617	-0.5157222106313938	-1.1108103137425251	-1.3822364013740642	0.22330121038605202	-1.4628857900924601	-0.07931951151943402	0.9836964103016997	-0.2500303405022504	0.020823015138812954	0.8126476624142174	0.943181947278607	0.6040815231685449	-1.208911379958291	1.4127355483215356	-0.4757504929700884	-0.8069986085577785	1.154540002322024	-0.07439382419569747	-0.46333148593847356	-0.14077231217890357	-0.43935524359446143	-0.6536519261574858	0.23769421377771882	1.5126266576463907	0.11053312489640682	0.7895991215250898	0.4145422182619594	0.5238197293433707	0.36838112436018444	-0.30080539670882495	0.12214174998878284	-0.2481932727997307	-0.7335150847532469	-1.474243120517982	-0.34777566903704976	0.2910265155047855	-1.5183486936065123
-0.5943185795709821	-1.0163438042175414	0.247673142732445	-0.34280126438836056	-0.555640698699049	-0.46586722786411006	-0.4668985405251607	-0.8149093284693283	-0.3608502930595531	-0.5038141823472118	-0.43126237296157355	-1.2381688174457168	-1.3701937398761028	0.21316460966080955	-1.578697576498394	-0.09252678781715484	0.9520221326946569	-0.2972857862775595	0.07669591828560017	0.7985478608148995	0.8169941251493511	0.5845159347966985	-1.2546714430027053	1.4158581756571653	-0.5953356085237416	-0.8372384401601425	1.13799665739506	-0.08365163824353224	-0.45455867516924714	-0.10639808571077584	-0.42979639966959826	-0.7065070206939218	0.20734329672027363	1.4939739517299602	0.022323106874652	0.6596947707700783	0.4965042826317929	0.601143441369029	0.3645179172687274	-0.2491109266714731	0.07396051035697607	-0.1677728304654884	-0.6599891997830585	-1.5080701454185794	-0.3337776963387328	0.30344199161811414	-1.485524228267402
-0.5868258475344394	-0.985708343819813	0.28352288544754417	-0.308960391039321	-0.5501754063534767	-0.38698133197566353	-0.425262299989965	-0.8129079096911968	-0.37477155527489125	-0.49461333097336324	-0.38877418409599745	-1.3114707100796243	-1.2726507264476696	0.2619397879029133	-1.6909985862896968	-0.0758716821899408	0.8530115118225752	-0.33407207760593816	0.1557289533443329	0.7735168675756746	0.7251906000467035	0.5666024490013941	-1.2368718467046034	1.4144657690456601	-0.5444328762427052	-0.8310118396146109	1.154018362814782	-0.04630197698195938	-0.4875996515826291	-0.09889876352590066	-0.374146654503561	-0.7183108094788988	0.17828022833501445	1.4428291079401856	0.0024878535183450734	0.5717180377741367	0.5673233305549608	0.6803882794090759	0.3583414498633951	-0.272740969053762	0.03461139801880091	-0.12579553929948334	-0.584080232118979	-1.5538742155536913	-0.28208992510452785	0.3310523072412941	-1.4597288403544444
-0.5921462463367319	-0.9435795556227095	0.3217133008207386	-0.22619245488375483	-0.5406168869208562	-0.34110687350484653	-0.38637250281896857	-0.8515953208623511	-0.39803844127399685	-0.45501685153814314	-0.354556433743183	-1.3556092571733551	-1.1815394446961405	0.3104850047076175	-1.7615922091311595	-0.04816919477345747	0.7822316636366217	-0.3285847915614427	0.12270928277188627	0.7738975950855268	0.6624226467607667	0.5738283899837952	-1.2012742695733136	1.3550095282441463	-0.5389068569640171	-0.7955438190360584	1.1542492315945632	-0.021121792416784007	-0.4897104115348257	-0.09559314543314533	-0.32813380503855943	-0.75578747050432	0.22995126418383238	1.3789785917664512	-0.02241840672106558	0.4531817966867276	0.5759420441428021	0.82978968926328	0.3492022962511816	-0.33760517887048785	-0.02069975602365018	-0.12120400631168902	-0.510073548457645	-1.5402911782077136	-0.2176352830415854	0.3604972780682025	-1.4324804041618997
-0.5936360272441021	-0.8827860726914766	0.3464414669213301	-0.1761641523122174	-0.541298773158483	-0.3103564308899511	-0.37486416430116404	-0.88208807778283	-0.43139646301098855	-0.44905564518477686	-0.32880122867701517	-1.3908983287704326	-1.144766299149992	0.3414921712500849	-1.747206721166016	-0.011563834248075805	0.7280761820904506	-0.3390249238826645	0.10218371879282609	0.7340791168166005	0.5876748274454211	0.6163224089897357	-1.1622706000594032	1.2755236858077172	-0.5461999370228589	-0.7792132844907625	1.1263977313612428	-0.0035402466162750656	-0.48074996530592873	-0.08347684640943687	-0.33862129019393744	-0.779713217845021	0.273294201726902	1.336879199688257	-0.06973699055651146	0.3363033231796918	0.565480874248035	0.9108076525302425	0.32676004471841347	-0.37215837355029835	-0.03810291720526936	-0.09551673987115698	-0.48862306146908285	-1.5335631717663105	-0.17350458102398145	0.39726694298552234	-1.4126457882489045
-0.6136750105466291	-0.8211745660829957	0.3267210248597947	-0.11467980115261375	-0.499938951809555	-0.27689912930018695	-0.38115603030428324	-0.9135494152837889	-0.46519052282825735	-0.4332556235639333	-0.3548803958027028	-1.4028905526188065	-1.1153846646809653	0.3653987230835946	-1.7794397288621764	0.023996700074227367	0.6636967641268308	-0.31229284655071404	0.10294082761698235	0.6587823449615234	0.5173151587026632	0.6392119727289833	-1.1178880093307804	1.226797349494072	-0.576637692733533	-0.7344385433312062	1.0709072346996509	-0.005485941894115527	-0.494148907890715	-0.08439309080753452	-0.33411521732658056	-0.7637696523339809	0.2914304904379502	1.276964220411011	-0.10232705838460562	0.25119104193881114	0.5333750912487549	0.9211534508307165	0.28729416910740724	-0.4080254996292878	-0.02855118324252494	-0.08583606472185479	-0.48902837358570045	-1.5165334300669462	-0.14692045896239042	0.4330692115578684	-1.3849087784912317
-0.6223629205980179	-0.7722391908115589	0.2798563686778157	-0.05938011468559311	-0.48778718004830257	-0.27328302091494	-0.3756309832280719	-1.0049925436414293	-0.5122688236423767	-0.41482047293874535	-0.41059710540221883	-1.3784354813228097	-1.0647573438801123	0.35644262516026104	-1.8386777376316756	0.03223745613589518	0.6201290320083557	-0.3008351536447625	0.037928910270152674	0.5928482720782836	0.45013699038428584	0.6591590469594241	-1.0889577251472502	1.2577114079658307	-0.5875442774069284	-0.7274013158326498	1.0686585322673485	-0.014280026484415913	-0.49652935135071175	-0.09745862734712342	-0.3440976160288891	-0.7399968102085944	0.3207773706182792	1.228902097502183	-0.14111844206000532	0.18212827498193207	0.4738904873167372	0.9058097009617343	0.2650633323735507	-0.44444460809799646	-0.037467955431173844	-0.07712830330017678	-0.4978024287904394	-1.4971143631893629	-0.16636654520835484	0.4713393140508755	-1.3513528446927214
-0.6189828787756253	-0.7617667714695828	0.23325184590418865	-0.0495844884742629	-0.463492462115118	-0.29540594160004224	-0.3226543541759769	-1.047918735674002	-0.520231820190864	-0.41422463174444835	-0.4232544626663753	-1.3384107151450724	-1.017676741951908	0.3487354642215095	-1.91729389655642	0.040320675105718885	0.588196510681952	-0.2878593212345502	-0.04366519139877441	0.5452642467413488	0.37100360009129146	0.6534346499169486	-1.0604582316076814	1.2485362618294273	-0.5726278519093843	-0.7304503237215721	1.0637540912848986	-0.010158006119900599	-0.5081977936782677	-0.09875181398754718	-0.3489043306058646	-0.7154090169715424	0.3244577012408925	1.1662876314351975	-0.17237348399758584	0.1241880640878739	0.4353014622966239	0.8599273344466903	0.2309943932600748	-0.47523182800978125	-0.0395595507812776	-0.061470149579222554	-0.5191777667320229	-1.4803452376992208	-0.19701280281251854	0.47909629211709204	-1.3465481294047354
-0.6298187126880823	-0.7739584681510051	0.23125686455924716	-0.036401470393017554	-0.44102531816903384	-0.29044994126087986	-0.2648705516695912	-1.1037577353549977	-0.5765880734140519	-0.38927504225534565	-0.41425757347056313	-1.2789659307201273	-0.9084817847632959	0.3539557730892845	-2.0489848681268583	0.027358675856313054	0.4789718580994308	-0.30043827214316343	-0.10465229167127839	0.4955707876647	0.19012184326711687	0.6215131462888116	-1.0288447140494072	1.2441213280414425	-0.5653259527727541	-0.7466836807302121	1.0596859228037356	-0.017413987101062213	-0.5056084703343575	-0.06980304914642553	-0.34145122927786725	-0.6857759895954078	0.3425120297243537	1.053241464642738	-0.27310105147345665	-0.03944217167320449	0.40835489885274373	0.8708512251811726	0.20337080813601127	-0.5158262048937987	-0.04796542997507931	-0.0573398480869803	-0.5056510339529632	-1.4718511062511523	-0.21030037472431515	0.5286657573341518	-1.3195591245703557
-0.6194620699302393	-0.7427818651589548	0.17557386168971878	-0.006280562391778585	-0.40722899785346256	-0.29293479116333004	-0.25996852979265556	-1.1552599591399635	-0.5867226545891382	-0.32491883529308163	-0.4133965800747343	-1.2398838811943635	-0.8245683357302103	0.37531576899117636	-2.1779295575663555	0.06570454643249377	0.39684045032135506	-0.31741676018772624	-0.18928997387996294	0.4175032428096241	0.057809624708994	0.5603557600805168	-1.0062023578027983	1.2566848549952727	-0.5836298620184623	-0.7532550294007596	1.0080613676681296	-0.03280528633655448	-0.49421488514565687	-0.056022278526647096	-0.37544896197544675	-0.7007297140809057	0.3581807864097367	0.9383531238654305	-0.3470128865162557	-0.1702465852933698	0.33795439915824865	0.8229420143264841	0.16847355668384506	-0.5530468540146944	-0.04680129761057457	-0.028221351851619864	-0.5191386985826885	-1.435356698192418	-0.23551170767168733	0.583441805609634	-1.303467981832879
-0.593820055531854	-0.7242868485172748	0.11826205562561114	0.0019729077084722907	-0.3606352037518512	-0.33596714486986645	-0.25523483176391865	-1.2120941825401044	-0.558791603745333	-0.27902851747037205	-0.42649620235928004	-1.1899307216416726	-0.7904737567715332	0.39639761409171104	-2.23660420024619	0.10049905453054564	0.362619261530991	-0.32702659585555754	-0.2513914722541592	0.3262388705248537	-0.0629016930296279	0.5860161015051965	-0.9432816148341068	1.2555738006475357	-0.590912252661389	-0.7479237168919448	0.8923868138678902	-0.06789320566857057	-0.4705696583973348	-0.05793829733402615	-0.4103596568352582	-0.7141080296144002	0.4003071399138345	0.8192436271241522	-0.4187477636645759	-0.2492104104039848	0.2143173153035689	0.7823837248969768	0.1272698828518956	-0.5861524673451389	-0.0754718061544803	-0.05028397631226931	-0.5478984376571778	-1.3740861406131288	-0.2684372749016333	0.5835648330409702	-1.3144408812508654
-0.5537863940439476	-0.6982815862460886	0.06855104967721286	0.05297662391916859	-0.35740481649768796	-0.41202657864639985	-0.2569515343562955	-1.244046283636877	-0.553031098130396	-0.22535541921323793	-0.4696226394638092	-1.0987340606403735	-0.761156271922917	0.40867021670533976	-2.2164591246283876	0.16719817978035673	0.30721273741281696	-0.29984319605247856	-0.32457367450781127	0.29442656291643515	-0.14526237723551844	0.6039244911159957	-0.8763286714379372	1.2527754939996303	-0.5463309226234402	-0.7301493811574792	0.8255046368167953	-0.08675327428930159	-0.4594140370271182	-0.06953832908445398	-0.4240395658289947	-0.6876514978947871	0.4417977043408789	0.6748870218337556	-0.4519731783106707	-0.3481493175068872	0.09784721331098245	0.7185135480486375	0.08399587635872068	-0.649456194655382	-0.06827151160514855	-0.05627407704055239	-0.612493269273944	-1.3058461648281785	-0.2982514144750371	0.6074647548209869	-1.3522370053752564
-0.5121776642784907	-0.723519113188978	-0.021822914595880462	0.09564561547568547	-0.34357197922476834	-0.4947678539670699	-0.28186835495893664	-1.2681657021840227	-0.514298615507693	-0.1714281340966291	-0.5150506565737942	-1.0129210134461337	-0.7838686955098053	0.3738956899887257	-2.1884781209815776	0.21182895117852735	0.2680944531885909	-0.26998624181955166	-0.4209045958167664	0.2404789156452405	-0.20390241078419186	0.6130512417207722	-0.8331654682441523	1.2269123306998257	-0.5840749157881537	-0.7203405690930801	0.7600184238112043	-0.1382009672078473	-0.41224333374863803	-0.06403529447678283	-0.43931499180312716	-0.6427006024667865	0.5058580376801525	0.5654211692731959	-0.5023648909471378	-0.4571142189959468	-0.036856933920315804	0.6020658946663223	0.04918848196118982	-0.6872631466238089	-0.06546691242638959	-0.052167846054986186	-0.6512341391404484	-1.2209935716190163	-0.3312794327643437	0.6038915380094444	-1.3950047882849277
-0.45908227639344606	-0.7692946441954911	-0.11709199904563769	0.08760063893699095	-0.3331055688338623	-0.593496405803809	-0.31611428395238306	-1.2536835783115303	-0.4991197219124056	-0.13544517721347377	-0.5647524539419827	-0.9356305908357424	-0.8433457763816206	0.340646683559915	-2.1833266302321848	0.2629515142160469	0.22193776637239448	-0.2745755696366257	-0.44486476584680573	0.18031997250150864	-0.26144587312591017	0.597946761559209	-0.8016324008386382	1.2392453210538539	-0.6070957186981414	-0.7472471236942229	0.6940334889573202	-0.19414451149136755	-0.3681380200319554	-0.0790307377930491	-0.4425686873789436	-0.5961299251284893	0.5283732962272405	0.43067600187725175	-0.5343534543725437	-0.5233728650774706	-0.16146543760629256	0.45038864613039	0.023849802757070937	-0.6916205144559169	-0.050356116017977445	-0.025735420911302615	-0.684307894887753	-1.152066936280067	-0.3973762294418421	0.5997466508422649	-1.437945331538489
-0.40374676900357837	-0.8252369030137711	-0.19736052942293392	0.09781742946871856	-0.34179548779789065	-0.6814233661232463	-0.31719155449065456	-1.2425472994572702	-0.46774073659005977	-0.09584173605148208	-0.6215974497928124	-0.8270758538019853	-0.8791039717851324	0.2921418307578647	-2.212304678484836	0.2998536238084938	0.1823999846795295	-0.26344002366839325	-0.4626601372650536	0.1562713508937122	-0.29937005581083403	0.5666176782624781	-0.7631134977285701	1.2703755135690549	-0.6408134188756828	-0.7890590353193275	0.662543877185356	-0.27821303226923366	-0.3147029721168055	-0.11115193022654993	-0.3781968201999203	-0.5770178312773606	0.5748086940957313	0.3522901355687492	-0.5238053078735205	-0.5874995478354854	-0.2858192711635663	0.3026808080678304	-0.0019361311099741665	-0.683474131117628	-0.021148119616804843	-0.017853740356132863	-0.7071502604407331	-1.0755611932911904	-0.46810205140357414	0.5844925745639179	-1.4539300259832655
-0.3522941640633813	-0.8738129256424294	-0.24431070410545566	0.10777319701813744	-0.38256306357059444	-0.7605249557275653	-0.3059054122512214	-1.2175053045873718	-0.42328161091481864	-0.08832088420829289	-0.6322779421237394	-0.8038686131349284	-0.9288510935902444	0.24732863179486997	-2.153881206788383	0.3251172036549467	0.14185714706302913	-0.2793959718363919	-0.521949875312956	0.18876297313918422	-0.31077356894592306	0.5251565856506928	-0.742922447943762	1.281009767857047	-0.6624985402500979	-0.857756550931206	0.6629528676638285	-0.34220498615616324	-0.2513259028172522	-0.16536304198296303	-0.33040440585478204	-0.5402029167175227	0.6254265236168559	0.28682352915297205	-0.516715856219449	-0.6790260730924779	-0.3907898185293031	0.16368565931545498	-0.01127653010283632	-0.6566480468786372	-0.03560800884221591	-0.004109810133042763	-0.7168530027629179	-0.9891721356778295	-0.563203954772815	0.5654025289987599	-1.4912514954254534
-0.30968760959952174	-0.9317361018035081	-0.25306436025797113	0.10816312433858007	-0.4218849413437498	-0.8067253837554779	-0.2930444920349917	-1.0932637684157005	-0.37870420814662714	-0.08993593192163835	-0.5984283550099325	-0.8697897770465056	-1.0174686471445562	0.21791984386183585	-2.0353836349861845	0.36970112191636184	0.11017869614027993	-0.306039086381795	-0.5209534170244154	0.1892259041356937	-0.3225693751981028	0.4957002241632301	-0.7030363768762525	1.2262703881877994	-0.6976606493014536	-0.8657592035106798	0.6218804179782548	-0.4272611457568085	-0.19778958893306609	-0.22674514904658202	-0.3086200707953144	-0.529674099672008	0.673343612319633	0.16606000869664825	-0.5120427530186997	-0.7613165762891195	-0.458996526571583	0.01676251530914217	-0.02849365605620587	-0.6196913189402464	-0.028290003031213186	-0.012307745177294566	-0.7182967383157588	-0.8997461861522307	-0.6066108161875092	0.5326493788143096	-1.5004514200010939
-0.27801343780385734	-0.9638623767748422	-0.27410679751961436	0.1538939120838933	-0.48721719714862555	-0.8180979806638529	-0.34935510031004796	-0.9809140735340618	-0.3698336680508009	-0.07595182752324092	-0.5772544906737258	-0.9179993685605702	-1.1027634365595345	0.1715840525142095	-1.9092528301104799	0.40547428148889375	0.06828486642417372	-0.35483442057813397	-0.4743038510413952	0.20633687119656313	-0.3517715336867031	0.501705954570891	-0.687844867909938	1.1961257898782272	-0.7593230961997692	-0.8408891805719205	0.569234852416938	-0.5256629086558722	-0.14765981618947982	-0.29161851569072433	-0.30436964560480684	-0.5247637926121135	0.7509837164874555	0.0975558486618012	-0.5137808282219665	-0.8349904875993858	-0.5415486215364347	-0.08014635727599026	-0.05099812375723898	-0.57222941209493	-0.0099391228972839	-0.06490518717955704	-0.6670647764974145	-0.8020372343854121	-0.6421318102545932	0.5020109945172374	-1.4620530777486578
-0.24723171491931278	-0.9561209312767032	-0.30457754814085886	0.24290160246994863	-0.5612389287917061	-0.8286969949750311	-0.38431196920772664	-0.8740480363033404	-0.31889881106766993	-0.08181542390648011	-0.5487339944751998	-1.0072644541838214	-1.2080249003961143	0.1356956585837327	-1.7749365698784518	0.45022165928921476	0.015528344952619089	-0.4132059536352567	-0.4357994309643717	0.24483851908374316	-0.34345416032737486	0.5120780178931164	-0.6856402429406352	1.134933682167704	-0.8155759678507035	-0.7653446089109802	0.514782814127109	-0.5838270803917827	-0.13477407317681506	-0.35643278759235153	-0.3034399112121607	-0.5174099696001658	0.771323515916645	0.04131292522739861	-0.5041254090152958	-0.9480700509603945	-0.5907994277957774	-0.1691935074744829	-0.10281472594492642	-0.5087161003162273	0.001625980629087334	-0.07891685477671026	-0.6118340221597431	-0.7047928452147382	-0.661262838072551	0.4696222281643771	-1.4228235662861732
-0.22860780198074154	-0.9770814251076831	-0.31216568260186717	0.32933674022658205	-0.6351246208069364	-0.8207801611685271	-0.36024999881539616	-0.741995541147946	-0.32191088599304807	-0.13948837316802143	-0.5376504737505716	-1.0680123492328342	-1.2933549432859723	0.09428412234670688	-1.6046029860477133	0.4399660867371199	-0.03699005980317046	-0.4396425305623155	-0.34279485094071266	0.29951435504553503	-0.36749583914113143	0.5534277593181549	-0.6669307360292409	1.0566852824921948	-0.8406670121125164	-0.7114678950982573	0.5122391661034863	-0.6317583155884303	-0.10948482837211419	-0.43094293281092855	-0.2981306569896049	-0.502253526015865	0.792298361099727	0.0028172435481982395	-0.5215385785194748	-1.045902733325633	-0.6560624000126465	-0.22794435833246748	-0.1316806159717442	-0.4576706386647131	-0.02886368451462338	-0.07735227184276418	-0.5200680740437179	-0.6214017009099535	-0.6692806800106067	0.4556760351606804	-1.3727968823413559
-0.21331330918442876	-0.9835245851551946	-0.32810217226495125	0.3960004779011618	-0.7202714693777287	-0.8019002570358117	-0.3648423574846994	-0.6230227969743122	-0.3489586077091344	-0.18567042743617473	-0.5397778879144643	-1.1599904499352187	-1.3530902186216927	0.034978892026867124	-1.4400726511951896	0.44118874303054645	-0.12387347426084301	-0.46604837697868645	-0.24989743482164634	0.3490827546007985	-0.39742069792118623	0.5513082031156883	-0.6690122625720316	0.9195960761676527	-0.9000560692112402	-0.625324810513719	0.5370993959586855	-0.6864817961186304	-0.0951607173118338	-0.506566785733166	-0.3248207570056556	-0.4573508889955519	0.7922190732958855	-0.00042196187876815947	-0.5768876706453174	-1.1077361324620205	-0.7146195068089003	-0.3167244849976135	-0.17716057131952673	-0.3989103339172592	-0.04462102815979609	-0.05597239649105903	-0.4086709390034528	-0.5291631108096323	-0.7026726749667173	0.437996877623201	-1.2929843955505165
-0.22981343040191762	-1.0327692746610162	-0.3281106160347521	0.4372921902242237	-0.7557824650677836	-0.7605529376150303	-0.3541676198005452	-0.5102190446859426	-0.34649583192095484	-0.24784783990168607	-0.5231589641206373	-1.2373561929420434	-1.3840988772088874	0.008057350944009316	-1.344478176990895	0.45184388334441106	-0.21545905333015342	-0.5032537348022327	-0.1740946819679891	0.3404892509060515	-0.4458460879353482	0.5104709558241141	-0.68243919921185	0.786583204794475	-0.9393703660624683	-0.5933464084879178	0.5459546754614909	-0.7588633317745097	-0.08183243243609409	-0.5821177887977708	-0.33394194566296326	-0.43026911901842696	0.8171996869936672	0.026236203627221476	-0.6416877025421522	-1.131349297886224	-0.796259470581916	-0.38999038183658963	-0.19104933319374515	-0.3153060221203795	-0.08279819909326473	-0.07019162519558517	-0.272107374667245	-0.4550256186270743	-0.7401177660260532	0.40509793053569243	-1.18768522089555
-0.25363243640982186	-1.0079811228610336	-0.2950473466256607	0.43337636310127853	-0.7995743745866688	-0.7357577790635084	-0.31859784140321	-0.3983737810212261	-0.3618324283068426	-0.30238768407653194	-0.49808508038181404	-1.3403072029142522	-1.3946168259183165	-0.01926729391938307	-1.2922757861769132	0.4469164073889872	-0.2673243870047128	-0.5371047025405356	-0.12198286118950896	0.3434148788859006	-0.5267005709923406	0.48252843980914484	-0.7063428296907325	0.663077160382366	-0.9412600888192229	-0.5286586025128124	0.5368706142136066	-0.8125349947858658	-0.08528668413417247	-0.672733563877442	-0.3678050320191739	-0.42149119433738835	0.8616157236080723	0.021647934993432115	-0.7124350936352446	-1.1182256803519686	-0.865138445048373	-0.42182037210424417	-0.2214348135653638	-0.24432577850356796	-0.10481374156151979	-0.08978490009815321	-0.18742240583251196	-0.38723994275697166	-0.788612589405945	0.3760260377037388	-1.0866017476422958
-0.29913380116253785	-0.9878694397365727	-0.2739244120919164	0.45644494790014783	-0.8376220440540154	-0.6968483815880752	-0.2928120826387263	-0.3043203548325557	-0.319220505410459	-0.3720979108916536	-0.4795102693892709	-1.417331230760316	-1.3931354351816605	-0.05943633284792547	-1.2064175508488337	0.41066392443425315	-0.31656190528071126	-0.5749196679365655	-0.09117087355774736	0.3434886703454706	-0.6043904264471927	0.48253648342043026	-0.7031514787514361	0.5118428828686413	-0.9464662555055885	-0.4150953053494897	0.5458293318276558	-0.8549776144127822	-0.08037725126220442	-0.7375208480737411	-0.42459990355922217	-0.4117664963837921	0.8675053207871665	0.05454644012128936	-0.7844866645437008	-1.1198883482627708	-0.932183884181881	-0.4681192841546413	-0.2593546742948304	-0.1785366316749939	-0.1103819637111969	-0.1173949935860477	-0.10858654171890787	-0.3260271617231557	-0.8327154570497157	0.3466502627793423	-1.0022966193833258
-0.35212224184378904	-0.9521066160230122	-0.31071645024505185	0.4536164555461613	-0.8357033092377565	-0.6923138584288474	-0.3075671425698164	-0.18654582764159483	-0.27448080421819865	-0.44076783703411265	-0.45826467559489925	-1.4690996093572113	-1.4046474325771245	-0.059660866709716785	-1.080084696990188	0.4059722934818243	-0.3343032910621986	-0.670543393068407	-0.06677973140224963	0.3285131744388244	-0.68008961335502	0.4277523517577356	-0.7073508797976021	0.3769857186970495	-0.9463622102058359	-0.2844729753702261	0.5257745410833949	-0.8694735317010892	-0.1135113581294609	-0.7633679097747517	-0.5241531637749635	-0.3756389497311915	0.8261988527296662	0.054729460294036025	-0.8663682102746509	-1.1018696912357016	-0.9839491155932087	-0.4985814956710313	-0.3029201213181954	-0.13412704122623784	-0.14978220279500612	-0.14101629383383896	-0.04718464948630647	-0.28232831222293636	-0.8715474930954512	0.3160643807879656	-0.9284047517313772
-0.3983966080242291	-0.9379202014415814	-0.3686733603219426	0.42500215047921464	-0.8489405854037357	-0.6715413876783476	-0.337868466036351	-0.07129768230094669	-0.24981652314410024	-0.5066628772035474	-0.4668307082460169	-1.422537222959392	-1.4353569331556602	-0.08790846754952014	-0.9872034198873785	0.4000624809737491	-0.30526197946487277	-0.7323469762610392	-0.016788537379931343	0.2935741263797447	-0.7875565119327799	0.3936436689087695	-0.7068790832692187	0.22691127282658652	-0.933973276251057	-0.16107411047969183	0.49756627697082	-0.8820485449613376	-0.1423214753713788	-0.750965239754109	-0.6192004940152552	-0.4045577676897839	0.7742851631645087	0.051227182027798704	-0.940202742116157	-1.0788826673075829	-1.0415428659923198	-0.4624490438708399	-0.3543245606452381	-0.08249454900334355	-0.1828944278244795	-0.15219666808321686	0.023365954061600726	-0.2537022862468895	-0.8692891632923386	0.27167032011461056	-0.8416261839630156
-0.4489811994974252	-0.9211684559916383	-0.4423916925680471	0.382114421275673	-0.8605659913863105	-0.6898272596584307	-0.3960712701397803	-0.00016641909434278733	-0.19658723568300102	-0.6053507121689804	-0.48311689371718697	-1.334879867637487	-1.4502271964292444	-0.1037016783809385	-0.9323444247854547	0.3932113942126503	-0.30561750106027225	-0.7740775804491399	0.06579865232163926	0.294159132078101	-0.8908532275983377	0.31809915202392525	-0.7266889641073667	0.055241318147045984	-0.9284770832916314	-0.07964478725723882	0.4785260019782342	-0.8754613149068818	-0.17282191300045627	-0.7288557281009027	-0.7148838384768023	-0.40926329091931357	0.7329117960225174	0.02936456057344996	-1.0071797319074711	-1.0623725663502785	-1.1041023479247163	-0.3843435716641331	-0.40971001647188227	-0.025999648597261282	-0.22090856834477174	-0.13289059381596963	0.09426948810826871	-0.2658682640493134	-0.9030175943078982	0.22064369303871664	-0.7820175831266236
-0.5079591875680103	-0.8964690256993423	-0.4940385734727812	0.32349201192667154	-0.87458870807465	-0.713318928618896	-0.4303796125208737	0.038864228591691474	-0.16579794269728673	-0.67508053387579	-0.5157516381014096	-1.3012244807504931	-1.507255898644297	-0.08939999750143966	-0.8712041329240195	0.40953365831499056	-0.3120846612549218	-0.8189274505825701	0.10108750369431381	0.2917618108461767	-0.9336194803337866	0.24068772398812005	-0.7291916423534602	-0.1245353139529215	-0.9099494766514555	-0.004256097640229456	0.493739078771623	-0.8589397575240214	-0.19669449397509509	-0.6982961884392499	-0.7889547398157235	-0.4006880853370779	0.671909741942039	0.015068527638499285	-1.0710596063437527	-1.068341168813156	-1.163089056573963	-0.35867778608267054	-0.43729529551110585	0.03324022616656365	-0.2706719502880818	-0.07614684249427103	0.14171382633560461	-0.2919035505557947	-0.9174642953020534	0.187710435128211	-0.7391252033628741
-0.5714952782537168	-0.8887843528861993	-0.532154313271693	0.23087028769659437	-0.8478504958776396	-0.6902268759887835	-0.46325518514877206	0.07866691696387981	-0.15200354415322137	-0.7490912708146562	-0.5746480004966064	-1.2297200751181105	-1.5482822541671049	-0.07645310384329136	-0.8412821783301532	0.42448875841559647	-0.27495665242166734	-0.8374184038392067	0.15787556131723535	0.21421885275780403	-0.9914379907690526	0.1864894818919413	-0.7054888949367403	-0.30040660437530053	-0.876190158354013	-0.02135118998487142	0.4988933712545151	-0.8425385351962829	-0.2100366777018879	-0.7078428597118285	-0.7989335141650133	-0.399932393585429	0.6142605708665038	-0.021644719487718032	-1.094105934935708	-1.0534296053553844	-1.214202493724494	-0.3143482607602993	-0.4569579292675578	0.09028528580235266	-0.31805125533262724	-0.04231438199248152	0.17498957557729758	-0.3371948783314175	-0.9422598752407939	0.12849484585519055	-0.7092695983577045
-0.6479616945124329	-0.899654086826662	-0.5376286906925614	0.1707231555508121	-0.8090304580997296	-0.6777673576392076	-0.5250071079379646	0.09600552429949644	-0.11223897900369029	-0.8035169572499802	-0.614954918130203	-1.2252297145296678	-1.5883828335784678	-0.05805419708046135	-0.8099518350375676	0.46440499873269925	-0.2707300873201864	-0.86499058033564	0.18765281112482	0.1365180999443333	-1.0188488395949467	0.09470254449620169	-0.6842413310976169	-0.41225414880881905	-0.8681136419607256	-0.004792564186064489	0.47312870143491714	-0.8154921173441414	-0.2539254159346614	-0.6938241284249748	-0.776221852792909	-0.3892466569412111	0.5599154712416721	-0.0960948874418084	-1.0738649644551952	-1.0767651208982354	-1.219602082812131	-0.3312507553513174	-0.5003807437778981	0.16354352338312017	-0.3523583242365009	-0.04982536734229775	0.19880357716655866	-0.40828666914744804	-0.9575856724217215	0.05887081302242322	-0.6911576831129078
-0.7082702477048851	-0.8877087942531346	-0.5159557852857899	0.10740556864284959	-0.7600849952521864	-0.6804597398736862	-0.580986523939991	0.10554681136608875	-0.10078569289861425	-0.8455991740798006	-0.6503832730171916	-1.2065099230328646	-1.6222581955067326	-0.03876358982249301	-0.8148345450298367	0.5032328248897764	-0.28702926235782	-0.9098423562371746	0.1655242949472659	0.08330502748926052	-1.0646441938550495	-0.0332665320853182	-0.6800152748803561	-0.46255844068098295	-0.8044558663264061	0.0043111276181221625	0.43657877332582967	-0.763839409146499	-0.30940948668164836	-0.6730095135174807	-0.7395628168867499	-0.3889579699282859	0.4879875577918484	-0.2142752334335926	-1.014663180522972	-1.1504014985181843	-1.1861099370998782	-0.3490153185678523	-0.5162719526657061	0.2053141445814446	-0.36464584292209345	-0.0664701227088155	0.2101987740425769	-0.47007290687667436	-0.9758528064681669	-0.01216533666665522	-0.6803181058188931
-0.7657169721789848	-0.825416036933267	-0.5186645466378945	0.05401546048226685	-0.7445853401937338	-0.6691524340360616	-0.646132472536065	0.11394602376576095	-0.06415583352543425	-0.8583122348343304	-0.7263358929929511	-1.1694691792327687	-1.6715949370725802	-0.04122197131643491	-0.7779187016837995	0.48955328827634875	-0.2668103401632784	-0.9768224820441341	0.1878943919585586	0.07163709656578562	-1.1066089688766283	-0.15116935465854703	-0.6449445816310464	-0.49708581823410974	-0.7556562797232418	0.0246409203903824	0.4110343504154498	-0.6784882058181101	-0.3646609656587403	-0.6678252191030377	-0.7559693845679141	-0.4118832475684725	0.35473409602187356	-0.3749339102047259	-0.963643067669542	-1.209766871090608	-1.1340396390963838	-0.37550667822967465	-0.5374076462003977	0.2507407776238473	-0.3777851906586541	-0.08970356811270461	0.1684616450179864	-0.5147991996228372	-0.9792898742660748	-0.08465675678226062	-0.6613649000509711
-0.8311890248722312	-0.8247524728804632	-0.5075837875282718	0.02961708139794091	-0.7315840285288304	-0.6529841496854566	-0.7282144171919892	0.13140626160623375	-0.0724480494305769	-0.8820843812782533	-0.813821602270598	-1.0704257291834167	-1.7123439818105974	-0.048917254661592115	-0.7054203023587257	0.4775799428564607	-0.2507053035461522	-1.03814676455844	0.21250716416755622	0.05762425228833158	-1.1361691800098785	-0.25154204368905525	-0.603295876794938	-0.5270506295761931	-0.7179180090500147	0.0032905781107580743	0.3715798372420299	-0.5712705630751922	-0.4261527352931793	-0.6457845536368934	-0.7736045884016176	-0.4369168038362103	0.26168713269573174	-0.455764682067341	-0.8789711257370774	-1.2551784107270596	-1.092874239849296	-0.4304404756733963	-0.560690276402737	0.30849672643008513	-0.4125272826107981	-0.11591714909901082	0.12876554773792176	-0.5561841278547521	-0.9855272710198424	-0.17190975793600283	-0.638464905699452
-0.8720843546752981	-0.7940283280359599	-0.5043745920859716	-0.017588687394552667	-0.735472457631064	-0.637519493213387	-0.8014351866484188	0.16488639958077733	-0.11524186266213159	-0.8745637481280516	-0.8893496030458513	-0.9795072592097981	-1.709902802807156	-0.03795485424455706	-0.6340524673593857	0.5008504218517134	-0.212968703781346	-1.104120168364104	0.2298590583943672	0.10323807753103394	-1.1521697260121186	-0.33262504646027785	-0.5957926884514019	-0.5079619981467032	-0.6876699595059694	-0.04210241968834511	0.3102671351387747	-0.4648821179991427	-0.5092723480908188	-0.5976504630372679	-0.8194330682648792	-0.4272902744832381	0.18018224363941493	-0.5399455748579298	-0.8165275946538543	-1.2865563272646798	-1.0412711730581803	-0.48725205547003086	-0.5621488463992844	0.36000671847176163	-0.47090829868564416	-0.15138259602539827	0.07009130439323832	-0.5958703473086715	-0.9939613066162473	-0.25021616380391165	-0.5993127001282232
-0.9048306472793133	-0.7570605312999669	-0.45164437551579156	-0.06739496552203064	-0.7425693392591914	-0.6050150331873895	-0.8325739489548993	0.17186696206627405	-0.14933686736431132	-0.838830626113918	-0.9603068300204004	-0.9040677958117284	-1.6843951758845865	-0.07095099004068686	-0.5933194036326799	0.49673471597356145	-0.20399175642378653	-1.1063227598510839	0.2730874456991784	0.10989646529428376	-1.1612562275046376	-0.381268112739939	-0.600613397303821	-0.5189784608721999	-0.6638506089203814	-0.10706328003051013	0.2221357193288777	-0.3554926503539676	-0.5965406048914204	-0.5435128813623528	-0.8643261917588194	-0.4094892851739047	0.06769960962226255	-0.6907601315415551	-0.7921496560783343	-1.2860947374440252	-1.0241648214843595	-0.5069557364094908	-0.5418358051181373	0.41450765553208174	-0.5364072002535308	-0.18577521294719873	0.0361603488002181	-0.63104705842522	-1.0271069783801743	-0.31929650020344325	-0.5907614121164613
-0.9554386860714195	-0.7221272859957601	-0.3708799988298918	-0.155673287203796	-0.7178914405790853	-0.5901149695905159	-0.8480895074446464	0.1742548550660211	-0.16384358909598143	-0.7935819535167952	-1.0135444818497539	-0.9100411725895954	-1.5931976638024838	-0.1008721380468813	-0.5653723837597591	0.49040585743337956	-0.21543667326434474	-1.1255600595417143	0.2540981020463409	0.1276481904438333	-1.162057118725696	-0.4540260632118224	-0.5923095845484827	-0.4914231646717334	-0.6386758081922677	-0.14637061915197597	0.1505524946247362	-0.25072650009511854	-0.6927025571408617	-0.4868707107078639	-0.8983902169313598	-0.3765879754381799	0.04667397068984486	-0.8016971094994508	-0.7843270708378061	-1.2384652301340664	-1.0125290620155887	-0.5220639567538669	-0.5115193042706311	0.44779350180241695	-0.5731606969308148	-0.2628392907061249	-0.01855247350055931	-0.6608170600016396	-1.0551719588992454	-0.37248822695129447	-0.5952772628025086
-0.9818184896095812	-0.7060775946723291	-0.2915496557151655	-0.23573059697376805	-0.6599115284396518	-0.6156889573431343	-0.8709245301293812	0.1600377247125644	-0.18385612159825968	-0.6906978375055024	-1.0824297110645444	-0.8729929494565649	-1.5013549386509166	-0.14364434488996788	-0.5486624778811255	0.4865623209002017	-0.22192155948538933	-1.1650899780109398	0.21104549048483318	0.17621678904089114	-1.157131065824856	-0.48722822407241156	-0.58880055243368	-0.45494842752152637	-0.6162480634908694	-0.159596712963671	0.06860775038221273	-0.13986760772128698	-0.7434152256877025	-0.4237724153080298	-0.8873903510684535	-0.3303408039950559	0.004758473189087809	-0.833686798437105	-0.7642531750181523	-1.159304191580421	-1.007411245154784	-0.547784729494545	-0.474688932267423	0.4768495744888034	-0.6280301953011139	-0.3571111245204349	-0.07842628762707043	-0.6586783485556422	-1.0504658199144177	-0.40332876560577197	-0.6175464201407321
-1.0097247648326824	-0.6785660518455824	-0.23815125549474692	-0.2996373521195664	-0.5906135180763215	-0.6281056284275299	-0.8912956244364099	0.19243034287898345	-0.15566723152933187	-0.6281522991339823	-1.1190359644116945	-0.8125809919091127	-1.350146727254001	-0.21508931904605527	-0.47219449290815235	0.42890032342696954	-0.21878008288089562	-1.181168228847056	0.19828384824373374	0.19495110668589452	-1.1750548702044963	-0.5113064655418379	-0.5867151487750936	-0.3655927859513337	-0.6151222933475473	-0.1892709703118976	-0.018841545901461535	-0.03927440976283506	-0.7861840283326684	-0.3698726766144002	-0.8610455341198657	-0.2880404607839044	-0.05553321172384894	-0.8765800760810274	-0.7293819502800108	-1.0749831405943722	-0.9989488949942491	-0.5090870791820326	-0.4583342544468937	0.480773849601018	-0.6868323894695949	-0.4462555643110706	-0.1456364304589251	-0.6659525135570883	-1.0605875439295391	-0.421138829534644	-0.6419490804732992
-1.025713225563874	-0.6629634077765058	-0.21876886337594614	-0.3697855817717621	-0.5534523218191195	-0.676425392952887	-0.941295520191372	0.20852805076248435	-0.13605427726335986	-0.5538703828905055	-1.153726393501645	-0.806962431673858	-1.1835153936876646	-0.2838003578696257	-0.3346581998857096	0.31362054941856643	-0.1974487002568785	-1.186647312148001	0.12791579643795462	0.24620935267283475	-1.185231372237617	-0.5471068207598531	-0.5937147967046694	-0.2532796896495232	-0.604236813974192	-0.1338701704925143	-0.07285225619453788	0.06524505363301408	-0.8255691740303593	-0.28044065582050776	-0.8711721196059052	-0.25973242796189067	-0.042701471769665954	-0.8986300496546864	-0.6990890699797434	-0.9679765780401691	-0.9781562101062734	-0.48265512282606704	-0.44768773428740155	0.4504452304776644	-0.7379758947854742	-0.5259359933151879	-0.23944392378658144	-0.6614937310681159	-1.0605522919521246	-0.4121172997969002	-0.6407661083811471
-1.0546583541625125	-0.6161193411798046	-0.22209430138250444	-0.48184974391951546	-0.5470223445555347	-0.7138625350784934	-0.9734593168348283	0.2563292863418779	-0.10798559929094782	-0.49781871409245626	-1.1629893294168705	-0.7679625795150784	-1.008887772608907	-0.35300137232609197	-0.19594317545305368	0.20973608999681925	-0.17192361844910165	-1.2072572413160247	0.07702393694213346	0.3258858919504159	-1.1667234964586752	-0.5463410590043496	-0.5877173832082698	-0.1718198548490048	-0.5854686025783382	-0.0879553103976678	-0.12953467279965025	0.12045254849603818	-0.8176317704828377	-0.2012654223551448	-0.9148596102018687	-0.2572930414729614	-0.029038696521470314	-0.8954520702910356	-0.6532233350964034	-0.8338739224543232	-0.9682782792831149	-0.38517352508991165	-0.42346490092652084	0.4037814183773471	-0.7740313142764219	-0.5748214529041217	-0.3234199731458164	-0.6332717492049895	-1.0411648059984766	-0.40078894548490374	-0.6080563803411353
-1.0919931284484679	-0.6125481979988281	-0.2493572638564155	-0.5657637361268333	-0.555803547439228	-0.7363532686061127	-1.016198901069632	0.29934914628460574	-0.046117125597840466	-0.4709903331469758	-1.16917797434086	-0.663631657714841	-0.8312916401258498	-0.40962113629135966	-0.06596029576412163	0.10543469030192092	-0.11102947472464708	-1.1935357109623541	0.03166704143176058	0.3765921577211457	-1.1140547384770365	-0.5111955294021131	-0.5765694636970835	-0.10026964009737782	-0.5991177852263689	-0.02633355113580247	-0.18269089849265222	0.13990359594303514	-0.7853405188823958	-0.15028130203071666	-0.9510096229699021	-0.2558139428631769	0.012552959855471977	-0.8541943918805718	-0.6104123234899668	-0.7054898104408978	-0.9687862756348288	-0.2533978069964863	-0.39840370104180967	0.3750343857520921	-0.8097942894624464	-0.6173378658291033	-0.3885800873964699	-0.6158823799863795	-0.9922297735506218	-0.3672490702962364	-0.563649136669027
-1.1096072038621057	-0.6373408225876609	-0.21443692800912925	-0.6368450841557931	-0.5728158124965949	-0.7306161072418986	-1.0380289553424213	0.30455063905109586	-0.08835559280605383	-0.45086620442902686	-1.150969727268302	-0.5816605781995263	-0.6752629877406062	-0.4733848461049194	0.1119163939249066	0.00021939122041839677	-0.06684832462749785	-1.171510034313569	-0.05973421496466251	0.399947266290278	-1.0357737420726028	-0.4401633740937269	-0.6044069127901291	-0.06615682649208884	-0.5971955483134418	0.048212518360575884	-0.23231568986698323	0.13932999884695363	-0.7439528992761674	-0.10348886003367896	-0.9362650521433171	-0.2667998163953447	0.08604175283366824	-0.7651268897228533	-0.5274575100868703	-0.57450145688143	-0.9666478976939954	-0.11138189127102709	-0.38330616484416147	0.33047956588057364	-0.8664201539198713	-0.6466425323895366	-0.41342207245568086	-0.6190358042530468	-0.9387000864965123	-0.3288366100809602	-0.5401631531914646
-1.1230346357293786	-0.6688939968767545	-0.21276393575259228	-0.705566244343696	-0.5613793996777923	-0.7237975625183778	-1.049931602226412	0.30050329456781666	-0.09904527812903559	-0.4422892841487699	-1.1026084791048758	-0.5259892577913853	-0.5346523184618965	-0.5103899570137277	0.29726839043902736	-0.09698823299378208	-0.03521472364189446	-1.1220629750696332	-0.1312884079893904	0.45037102804176365	-0.929391490159157	-0.3656218124081891	-0.6198826628082124	-0.02301094007379493	-0.575205574210752	0.0839466654972818	-0.24461290827193388	0.09019853289681136	-0.7016254238732754	-0.06732140418844115	-0.8839619291425553	-0.3009970267404545	0.07153753576720574	-0.7125149417519622	-0.47823332515509387	-0.4771999632327989	-0.9497971121860056	0.04736490268015723	-0.3552766005268516	0.317670510298136	-0.8777193371596731	-0.6790711934199432	-0.42414572133162176	-0.6269243591634759	-0.8928652451373983	-0.26396060242187647	-0.501119664483108
-1.1488506460883874	-0.7053862326190096	-0.20681980327180466	-0.7440416815846034	-0.5568298268467233	-0.6827020800847774	-1.0628969070568108	0.2707925843163757	-0.10424269770636867	-0.43313763869712874	-1.0526550288884777	-0.47629938079737044	-0.43846606480586436	-0.5437108280674942	0.5057203657535021	-0.21954077199408437	-0.02703629270060211	-1.0421543566615612	-0.18763515143391604	0.3925171165194881	-0.7952666681121826	-0.37863976225174706	-0.6225358216111248	0.006337718423460853	-0.5728684566650617	0.09709012406376757	-0.23992720949991025	0.03436997544374097	-0.6464236098522192	-0.07002929536997958	-0.7857651581989062	-0.38365082146219776	0.09600178764247023	-0.6379427055146073	-0.4109478706541042	-0.39964367636582415	-0.9307790547647965	0.19683125646864202	-0.353851499885199	0.31784346599953833	-0.8705792268710338	-0.6733711375958362	-0.43155683763712016	-0.6559217218521244	-0.8413116517422271	-0.1880036084734781	-0.4587207842394771
-1.1757491327418366	-0.770886734660818	-0.20702949022185843	-0.7681007380641135	-0.5683196363272713	-0.6435921457491817	-1.1230928009679073	0.25075708883816084	-0.1575539809435625	-0.4626163599592017	-0.971898694296369	-0.4800387962804183	-0.34884254589795294	-0.5790741069306149	0.7076381881792716	-0.36628787598518997	-0.0211888513989413	-0.9962329684112768	-0.24097658795731652	0.4283582994648958	-0.7164888319882374	-0.3561651735364996	-0.6627621095897027	0.08294270507500301	-0.566669437705808	0.13408536793135395	-0.1654874484024655	-0.03515961940574707	-0.573921598384033	-0.11243906441756424	-0.716206783288067	-0.4686445576927355	0.15267324098688612	-0.49450156969943126	-0.2895950609777441	-0.3708337105213567	-0.8791970424961942	0.2866360303578263	-0.35352884714075505	0.2930979442443192	-0.8395191641699951	-0.6646204271267846	-0.41266638282426493	-0.6637364402959653	-0.7694214129015241	-0.11555061937099091	-0.40979500249819445
-1.1728620886544516	-0.8407989954958947	-0.24031032743281783	-0.7686890578802943	-0.5717077763746421	-0.6076322140993077	-1.1609546932598747	0.23063573653298888	-0.20739652841388473	-0.48903994018465485	-0.9049739103395094	-0.4116551548642763	-0.32515816911280615	-0.59496889807617	0.8677054143468865	-0.48707184068290194	-0.053608837130534694	-0.9775402419565575	-0.21777219661140848	0.45864349010009614	-0.6288259217992025	-0.28548195418871203	-0.7189146199778716	0.13080040933838627	-0.56544534475422	0.14225001773206553	-0.0849437066424777	-0.11301082900231033	-0.4950317401864107	-0.16543165750587707	-0.6691466220349002	-0.5323146848664994	0.10263817682399559	-0.3757217365287409	-0.1645349393864674	-0.3419837253117165	-0.7965170749047144	0.317856960401263	-0.3696065864576724	0.27326649906555395	-0.8164286945659944	-0.6393315861137573	-0.382799340774348	-0.6686294282131222	-0.691864198366591	-0.06281560726492971	-0.3482590767950412
-1.1867435954503038	-0.9044940798286898	-0.2610029111657135	-0.7516479029245805	-0.5829219615929009	-0.48415170074982	-1.1425711706311297	0.24858875678651807	-0.2674382378032968	-0.5373135741861101	-0.8356124838857332	-0.337320875850263	-0.2985154547782939	-0.6073697400909037	1.043751754825698	-0.6083578183155596	-0.057242318602052755	-0.9376582328299928	-0.21279083866310916	0.44942872745488016	-0.5496759426016495	-0.23213118741633218	-0.7426088862037888	0.19363683441943846	-0.5746169379274024	0.12795465598799022	0.019410475395080385	-0.18489899093218928	-0.4614229264170512	-0.22275080389789537	-0.6394628194393539	-0.621582227727264	0.05942979257184985	-0.24570588497185558	-0.047563974397597554	-0.3287328163681139	-0.699126782799901	0.33741358979111924	-0.39121819789245466	0.22521343788038087	-0.7663087443173462	-0.6414431619093759	-0.34480054249863434	-0.6679658792773129	-0.6424208764693915	-0.0004613728120905769	-0.28373247758321324
-1.1942156726956994	-0.9528727461505462	-0.23760832109655383	-0.7201503701865921	-0.5830360664924822	-0.3757415324415474	-1.1315173541799406	0.22466645120459505	-0.3580679998075956	-0.560715254709057	-0.7858413560379139	-0.2534213331625511	-0.2887987728653693	-0.5966647377549393	1.1805473981777002	-0.7007133001009627	-0.06566591863438559	-0.891783535898273	-0.17519728044980937	0.46938253003820785	-0.49162252354351405	-0.20986835569168522	-0.7989336859251268	0.20770390212896203	-0.5780064736800894	0.11652595629181232	0.11388535969544973	-0.2397091572706161	-0.42771395328805734	-0.2978816004349799	-0.5914228647762299	-0.708158674551419	0.05973827168367028	-0.16056260242406856	0.04164890719792134	-0.2913884599047402	-0.5971597974613135	0.3129377717232566	-0.3761967840690494	0.1676530042148588	-0.7163814089638841	-0.6231058550167787	-0.3184505268751061	-0.6735173239601698	-0.5914445342043816	0.028201561031991923	-0.2154245907071266
-1.1912053608147481	-0.9946108150473438	-0.20403504799149275	-0.6758358527099347	-0.5850693493341458	-0.2727600251881926	-1.064461213128982	0.21761836590206435	-0.43056266651918707	-0.5999549000861942	-0.7263171809603868	-0.1538794432994932	-0.25574193704046505	-0.6360473336179245	1.2622106876911967	-0.7040154644321215	-0.09775267540806597	-0.8433856019959617	-0.1311940144761996	0.46407863823659595	-0.4745539522292536	-0.15635204444997802	-0.861638764327685	0.16453909620640045	-0.62469316035853	0.10469454017032953	0.17717466400318105	-0.31400446598832443	-0.3833958771007093	-0.4055487989944485	-0.5310495582326691	-0.7795580304756544	0.024750546043555748	-0.06185551385836195	0.10448818079873193	-0.23778021603551808	-0.511193420491298	0.27722240043914603	-0.3684418937236168	0.12621422509159547	-0.6822244485155273	-0.6178225668522102	-0.27165291162952765	-0.6731763444155286	-0.5514463186808047	0.03649562421922611	-0.15915481909869697
-1.1348828848847048	-1.0509787485551285	-0.21396013647437617	-0.6350580415036027	-0.5641225700888892	-0.17273532900585636	-0.9914388873103019	0.1317192812878487	-0.4919850009526896	-0.6232500771241851	-0.6925400429983049	-0.06768138614814258	-0.21217214757595274	-0.677306637275574	1.2920714714920627	-0.7134966441284013	-0.12473405950355251	-0.7768514259254963	-0.10812558220472324	0.4267936356074184	-0.4928562878303451	-0.1462015981532837	-0.9250281536681758	0.0746312290450264	-0.698324458313874	0.08662079390835442	0.26085062855660346	-0.3491004076573487	-0.36919799695453825	-0.5242151468448164	-0.49929850796387987	-0.8158483155159052	0.0014500904640508561	0.013008869830079905	0.13758791540143442	-0.18460690809547584	-0.45453108633070805	0.21133066499704872	-0.3468692618424011	0.09647166624115702	-0.6348370551027478	-0.6308013652468756	-0.2449769560172646	-0.6498021084966634	-0.5290670414689652	0.03161090993117287	-0.12252177345110138
-1.0736025981260269	-1.0809112491503012	-0.21293140385364237	-0.6131423405307557	-0.5299223405850916	-0.05396848119096831	-0.9049833861759284	0.07484427589490317	-0.5317482357872694	-0.6349980457244842	-0.644714486741506	0.003639575039877457	-0.13893285490295867	-0.7008004173056002	1.314438973579167	-0.7531051804181595	-0.14888691284572497	-0.7470525976197617	-0.08051839363381436	0.4130767175715304	-0.509880397635615	-0.13880958104608343	-0.9828105066089418	-0.014799812060914564	-0.7806235100783491	-0.007549327842345732	0.353556106246112	-0.35833634598065633	-0.34712436139051667	-0.6099198703769164	-0.45149202930709276	-0.8485274601355715	-0.014422832316223693	-0.004419446829665341	0.18254022568368927	-0.13027312059269985	-0.4325322460838355	0.10635390344605508	-0.33364682584459604	0.04177958038321401	-0.6164643145141316	-0.6454641588547003	-0.23808310200895694	-0.609490139677363	-0.5405898112614514	0.0014305558453676982	-0.10361695331836276
-1.0226994436780101	-1.1019265607031548	-0.2665251366154536	-0.6037122550387615	-0.4615057074849343	-0.019224304255829907	-0.8031425648562583	0.03689108667008444	-0.5100341095244486	-0.6557185502195887	-0.6130642831476097	0.11065979390037783	-0.02934221469841225	-0.7191338254495863	1.2671734421095686	-0.7226164229439764	-0.17261937066397995	-0.714833205600075	-0.02653635440684111	0.37538441643855347	-0.5784292637388184	-0.10618575856437	-1.0173846867166707	-0.07807435716454154	-0.8769965094270946	-0.08027477175201875	0.41296580927280446	-0.3682833753426571	-0.3460629538237344	-0.6334752531682011	-0.4300762804084065	-0.8660047746171493	-0.04367334202525182	-0.01203599591421275	0.20242485334275742	-0.09090177085496232	-0.4301266548945037	-0.053341012654772466	-0.3654800598968511	-0.017195402899641065	-0.5834815033764051	-0.6632645806179206	-0.2670078202969222	-0.553234449148275	-0.568023781384804	-0.01902028490968023	-0.0802264766450538
-0.9585630123995033	-1.0776116489572793	-0.33612122044479525	-0.6060308702187243	-0.41886703292201066	0.04277807857929796	-0.7385554104682739	-0.009127278237026115	-0.4865105130523003	-0.6669160685701259	-0.5950352397715367	0.2313124774482552	0.09936082382168047	-0.7345937976939039	1.2342737786931521	-0.6729542037419641	-0.1797279008078479	-0.6959351326320771	0.04691308411400793	0.32836502121721955	-0.6829077259159109	-0.09905001224087506	-1.0537084153271876	-0.12553546957367054	-0.9716150449087639	-0.08096751505124658	0.45906120649029003	-0.3487605725479761	-0.32701726855571944	-0.6696775440072342	-0.45260799167710175	-0.8879990460257965	-0.07145578849127879	-0.05059166073535171	0.2478222804453611	-0.0175986725196303	-0.42876483045957475	-0.20402619224844773	-0.40295308433032756	-0.10465155702831619	-0.5822818502019735	-0.651861178080122	-0.31987573296283406	-0.49322772901962875	-0.6023113968921002	-0.01579605542980154	-0.06302504331363717
-0.9021248696390358	-1.0712182709801854	-0.40451744458543964	-0.6334874918171431	-0.36430938151836617	0.07779604079459729	-0.6657374226528214	-0.030464712005271642	-0.47194936934534626	-0.7085219720729772	-0.5673594239148088	0.32266123495151605	0.22477369277086884	-0.7689780445700944	1.2190625291572712	-0.6217992646605066	-0.16333336550632904	-0.6842875544183206	0.12579351789790155	0.3233603433759469	-0.8467713838777386	-0.01937405800707833	-1.0955194743872387	-0.20065015050968232	-1.037597972879302	-0.08512400304014647	0.4661011948080941	-0.3297846257260163	-0.329626788030705	-0.6828335937338921	-0.48271278662600225	-0.8856081056474239	-0.084531833991048	-0.1491821340306972	0.27498936839656807	0.0615009002661898	-0.4380095577173478	-0.3589256331125831	-0.4382142742006893	-0.21441705604098274	-0.6041590645708487	-0.6891725789999406	-0.373089677808567	-0.41410775011318524	-0.620053717124788	-0.035056317855256314	-0.0678769058883348
-0.8520741797312444	-1.0517352613759257	-0.4408999599032355	-0.672249453171246	-0.31737127865180487	0.11140141320552792	-0.5537797339884554	-0.05228956213488868	-0.4379249922733125	-0.7406718094854632	-0.5964177711006429	0.39277220070066265	0.33288393529438987	-0.7764428187408642	1.1902437271839186	-0.5506091609647205	-0.1684309306504116	-0.6333369632503014	0.17408644126146672	0.2623289873332587	-0.9360788345117894	0.028819304824296687	-1.0934064462786082	-0.3092357599577862	-1.0772522377474716	-0.0997393613837186	0.40996997940084823	-0.29271206935526595	-0.3156725963177701	-0.7195425689725428	-0.48760531182751576	-0.8510812890638897	-0.0721683876283034	-0.25904855151509426	0.26939286598811474	0.1405692728612245	-0.44462224567662545	-0.48934116884031964	-0.46687445014376283	-0.31496811567991156	-0.6218191543366702	-0.7190193020876695	-0.44013352427219676	-0.3489455211129669	-0.6263186544859105	-0.07815957838142266	-0.06864392691412705
-0.8191828293551946	-0.9929841259040983	-0.4530218358293	-0.662124873953105	-0.325177826286454	0.16272908489432597	-0.4538521171026254	-0.086543976650455	-0.42836946091524675	-0.7600543502824977	-0.5892157976439201	0.45486321327541424	0.4490101228665361	-0.7841027098498741	1.1888394390066772	-0.485511728620291	-0.14458803844628712	-0.5866644641457616	0.19873062367764782	0.13152820027273657	-1.017424900755211	0.06534702994828448	-1.072981800267112	-0.38472369199392503	-1.106032208112009	-0.09683111387465304	0.32426720225839734	-0.25073385390404246	-0.2942781682581639	-0.7573007836391741	-0.48611900174403405	-0.8323502320373629	-0.018511357476182832	-0.36015727186491675	0.26508932196257945	0.20386141514327444	-0.4515381859553851	-0.5936499391435881	-0.4710803643817433	-0.4200043799737241	-0.6409800857637216	-0.6958142993723329	-0.5231198546231731	-0.29819611163491827	-0.6490149791696215	-0.10569589322150588	-0.09416473058353789
-0.7904954725500726	-0.9149077861924914	-0.46661123894674794	-0.6422327798304757	-0.33930977349031466	0.1925521222584348	-0.37412714108319267	-0.1249979973658574	-0.4006454554529659	-0.7828618419581649	-0.5559985812716584	0.46994184965306046	0.5393039543249705	-0.7745743844559481	1.2007365684442681	-0.3938006090752125	-0.13492097258591887	-0.525241796353052	0.25978851916335827	0.05256524110809572	-1.0816188265426794	0.09006669990854514	-1.096547394712561	-0.4549668589657445	-1.1452294540010157	-0.06372903039779049	0.20906655707658595	-0.20295326036899225	-0.2802957936696847	-0.783545138444421	-0.44110833208777844	-0.8169259364586253	0.04011305358660134	-0.46562116130197123	0.2673630335412575	0.23858260164658165	-0.46267795462996075	-0.6907715841272922	-0.45045446626490204	-0.5270343650386827	-0.675961428247717	-0.6195669733956015	-0.6281321378293191	-0.26145630014744453	-0.6658151903059084	-0.17167469024698767	-0.1389640180824983
-0.7664997276252803	-0.8632487658726203	-0.5083451341053132	-0.6428489763581771	-0.37293637661544093	0.2231311952444762	-0.3056221566370092	-0.13678296479316715	-0.330539550643168	-0.8254022205969844	-0.5506829246361679	0.449382970502587	0.5810500368464703	-0.7755963927296285	1.1837699586868349	-0.27902379559328505	-0.12369911154583671	-0.4297721049282709	0.23153574716369962	-0.046060390302850494	-1.1418274241646837	0.10615077227254939	-1.0707548818819843	-0.5421931519592625	-1.2154485863509765	-0.038292909510018215	0.061915218783523705	-0.17363629830085445	-0.28710415197189043	-0.786269799851013	-0.46409769568273057	-0.7985524533980426	0.0868948400481244	-0.5482974886267096	0.26830688069252956	0.22435391769914462	-0.49079508233031854	-0.8041273215073097	-0.4536940549210088	-0.6182618267265507	-0.7158436417785854	-0.5731708367138924	-0.7223022282321143	-0.21429379570927062	-0.6775626914544117	-0.22975264924767344	-0.19240107846840426
-0.7546764294576601	-0.8069564134628125	-0.5373469502402074	-0.6420730341531524	-0.4098638240006854	0.2738731127556833	-0.2720398454079316	-0.1595969571166868	-0.28875846990278486	-0.8289441722239778	-0.5339035091784209	0.44040350424733476	0.5709938590051791	-0.7442795495927704	1.152165048969835	-0.2041158244265752	-0.10387303570887399	-0.34459394242236346	0.2801838682806054	-0.0966597074022495	-1.176134747051754	0.1286485443285946	-1.0357106014840327	-0.5791688109766353	-1.260718696273287	-0.1047148715061325	-0.07823289223845835	-0.13488841055157247	-0.3289912131364138	-0.7472389545901087	-0.5340873933290647	-0.7837678491977499	0.12895900218108394	-0.6235758138756701	0.275032757935358	0.2227794738459863	-0.5509981152248672	-0.926124599168298	-0.4168179686769684	-0.7001569577771722	-0.7464737822041144	-0.4885139244799097	-0.8195011048178991	-0.17707786631655703	-0.6835784414001859	-0.2896225777202237	-0.2599774038155454
-0.7722703457951379	-0.7458442199220287	-0.5282414703459907	-0.63576174666486	-0.44379884269904857	0.2847166771041819	-0.24763541656174692	-0.121235053621874	-0.2513173602847067	-0.8348810307580591	-0.4926868988847565	0.4496941910676573	0.5232428286699614	-0.7126717546964165	1.1553050373341471	-0.12041164273316426	-0.08810899596368613	-0.2735969005418305	0.32154956774278853	-0.12611851951171507	-1.230839584185659	0.1635183576012235	-1.0186294832068121	-0.5749114918751901	-1.2810595523748998	-0.16629978182037278	-0.2285999831748347	-0.1022707024899773	-0.36034296558226486	-0.6698227729793397	-0.5531351188023894	-0.7535775320027767	0.144069027623772	-0.73449344734645	0.27544246490221136	0.2495432321494572	-0.6133279236744388	-0.992008600220237	-0.39613880530630047	-0.7884987518298594	-0.7857062544428983	-0.4058777829953641	-0.8807896547681162	-0.17025142057935547	-0.6652804618735031	-0.36209696289772586	-0.31687358000016463
-0.8064565037186208	-0.6821177264660776	-0.510232879573784	-0.608079687312404	-0.4872597372276923	0.2897321389542063	-0.2199664498311434	-0.09055823048167783	-0.24289670851789397	-0.8095769399360744	-0.4606245507787305	0.43178620837546633	0.4377340605930217	-0.702221852244371	1.1746280426529918	-0.08152117024716656	-0.11647565673970628	-0.21916721058821795	0.3651761781218871	-0.1807631189899637	-1.2812796694834772	0.16409675527253068	-1.0140884113311546	-0.5984540731872015	-1.2844176144244117	-0.2187633793723045	-0.36512413281928136	-0.07791221322094982	-0.4149200038309842	-0.5894224304416452	-0.5289465173079284	-0.7199570574937613	0.16123285496033946	-0.7535582771524311	0.2570904355500695	0.2675693785148659	-0.7043446086426457	-1.0569952648089025	-0.35002958527020767	-0.8631280453992624	-0.79893887345279	-0.3394083481524617	-0.9234529668278186	-0.18911928180399412	-0.627140466209385	-0.41271602847713496	-0.373379409771937
-0.833602186912519	-0.6012524836163337	-0.49963876306368193	-0.5801591002718054	-0.522159883969892	0.33344075075560214	-0.1915254905292016	-0.08232111755998481	-0.2286449235059981	-0.7641100117373376	-0.435740186344088	0.369584260728327	0.3332595114164481	-0.6956825620668801	1.2022953283210058	-0.09479719080078271	-0.12669787660121448	-0.1651584571647258	0.4127525348916022	-0.19851750081821426	-1.303444230599114	0.12682277560307112	-0.9909323372416214	-0.6127240877490286	-1.2756856126426837	-0.29103361049823534	-0.5068891626558709	-0.03236918318308459	-0.44304388058681754	-0.5672638202769139	-0.5165169359267361	-0.6734105750553119	0.17671999302004843	-0.7758574442766525	0.2106349520504128	0.29877391923131946	-0.7762213887402029	-1.08072407940539	-0.2733325381223846	-0.9100485257010581	-0.7766215352628846	-0.27710287590098115	-0.9221918469672964	-0.1963492820223749	-0.5646600817648904	-0.4594645248105868	-0.39432244824013674
-0.8779648778150417	-0.5612312267362134	-0.4244044926793359	-0.559606934101603	-0.5312789702940929	0.3607174363604379	-0.137054196009261	-0.09201332483021278	-0.2142223744294339	-0.719517418102982	-0.41632717225178845	0.2843364302377467	0.2162599314173613	-0.6890614560707632	1.2373856812939192	-0.12921529448557295	-0.15194685923762224	-0.11877708796027646	0.42495042482583656	-0.17017562963544158	-1.2964481744389837	0.09104848237341291	-0.9567497458292534	-0.6340893470524513	-1.2811349852172202	-0.4025243728575395	-0.6526543301568649	-0.006438093017768373	-0.48587268061814726	-0.5331295512114292	-0.5200622949674769	-0.5938686686624898	0.17741599127314361	-0.7959735784139182	0.1316260930255798	0.26514505011486034	-0.8596546378706812	-1.1158523791954322	-0.16098336271251304	-0.9602081048539441	-0.7327954528125498	-0.22603790715286037	-0.8650675152430172	-0.19269241839930334	-0.4731265598094262	-0.5251369820863605	-0.43302957779410123
-0.9173099416137678	-0.5170818590712524	-0.33983253873125063	-0.5632684795583038	-0.5329251827288275	0.37982218661805106	-0.08444415607933653	-0.11627995206191195	-0.19620797498413375	-0.6711329067568188	-0.41507730443560875	0.215836783865818	0.09575339532061364	-0.7280172767225439	1.2327065930873506	-0.14891730171118484	-0.20530783266243047	-0.09225689545762499	0.4205588348589905	-0.11590518012603183	-1.236420951544131	0.0234924941049628	-0.9318395191619249	-0.6451576876902567	-1.2722744874902978	-0.44914956901620295	-0.7591226537197207	0.002446645218738751	-0.5144942666707808	-0.5160520250234433	-0.47771161672524337	-0.518686743287173	0.1277984269523555	-0.788904463082868	0.07852577596186945	0.2636164793911591	-0.9321970992545227	-1.1435587925371895	-0.04936341107648535	-0.9841744769416951	-0.6732575328968822	-0.1639139039556175	-0.8325623685034573	-0.22196416484019532	-0.3828953780945664	-0.6102088124172053	-0.47108388265463885
-0.9502373139455782	-0.48918877415260287	-0.33986603235146035	-0.5790956643288367	-0.5063996709271532	0.4128673208350223	-0.04662409497045601	-0.16406955225256886	-0.1668793678150386	-0.5975075068620846	-0.39430167053603477	0.17227393625445744	-0.035789807128826685	-0.76313878524523	1.1908531882528413	-0.1535949820105349	-0.20891666779923082	-0.08063349667669646	0.43769168368408967	-0.10711062706448	-1.2210531363759085	-0.029179907956250438	-0.8933833768637991	-0.6713553156709692	-1.259869166400808	-0.4566111002975445	-0.8192752521214082	-0.015787235429968818	-0.5362871250639837	-0.44848590629776863	-0.41688257166998566	-0.47083058284873475	0.048600812987823504	-0.8119314094152721	0.009610221374257566	0.3030690609831725	-1.0080245141190662	-1.1810460506578875	0.06116256204177364	-1.0046793092552333	-0.6288754662156759	-0.12103901912945388	-0.8149944263572217	-0.24194607537317853	-0.2959690692623106	-0.6842312807250158	-0.5049574569951962
-0.9841680134121532	-0.48339545867143185	-0.3284973406916294	-0.5996306196597526	-0.44074681358889095	0.38748206508379257	-0.03129491966143544	-0.1959331671570589	-0.1343732429157023	-0.5155599640176347	-0.3849619673077235	0.11511953440096707	-0.14441097677419096	-0.8113618560944224	1.1658147300526234	-0.2041837351528836	-0.25313009505962636	-0.05671686927024857	0.4070928334995216	-0.022328500327780137	-1.1954821714721329	-0.10758303155858058	-0.8680110464575763	-0.7123463308429467	-1.242372648681179	-0.4618314712540227	-0.9014458680183693	-0.02193011715125188	-0.5734186189363788	-0.36591821517989265	-0.3420094376844295	-0.42898429287832807	-0.06448564721045855	-0.8135462932924492	-0.06730297280003657	0.33997223501645446	-1.1073971567138294	-1.246562346166605	0.17501096046950398	-1.0291696425141335	-0.5573632636406857	-0.11123969020061679	-0.7880639696578646	-0.24891613989273806	-0.2350333824031449	-0.7942468625225889	-0.517324829047552
-1.0142676622167532	-0.4805281022146161	-0.32552851122965937	-0.6648092800694576	-0.37802966483208705	0.34308751811812277	-0.05439253841840304	-0.24386309854269364	-0.11012885761534992	-0.45406983800421985	-0.3901977379580341	0.10237379733971327	-0.219453608819218	-0.8826096449348322	1.0855568521469103	-0.28228554514569426	-0.3050983088903595	-0.04711313206035246	0.3466207621380325	0.02146798393598459	-1.191368447618966	-0.17036719753404203	-0.82451053418957	-0.7450584121064759	-1.1950765166594384	-0.5158907128187102	-0.9551326311206557	-0.00898808197288146	-0.592756357378567	-0.24556025178623014	-0.2890640272734394	-0.4062566663594742	-0.21694791744270256	-0.8245068492284915	-0.12565267596187757	0.38452690038836534	-1.2177481649095152	-1.3033417248939836	0.2836586089012897	-1.0088904045937288	-0.4896561646766881	-0.12433860606512104	-0.7620809713915142	-0.2550071587545073	-0.133789178895709	-0.8958996631082176	-0.5089152394188592
-1.04829238229263	-0.4853404616739264	-0.312274325773304	-0.7213674916522052	-0.28690270033384496	0.28927718261183283	-0.0631688013118101	-0.31919734408998546	-0.12218513920657126	-0.40893007451491636	-0.41665871108517794	0.0927754037348942	-0.2443123632623249	-0.9392654905953925	1.023341268742398	-0.3568407306180253	-0.3333549843081494	-0.1055375501823799	0.3568955909489248	0.09170249148657134	-1.1840572428318923	-0.21765391801340367	-0.8093800897970371	-0.7469856751132868	-1.0723930621357807	-0.5538308629446345	-1.0119980902820709	-0.011966151744456067	-0.6009432289988533	-0.13880605958441267	-0.18908209133622086	-0.38486717359558953	-0.3839373982045231	-0.8339591444446877	-0.1621934004827836	0.4708676715641512	-1.314274415247851	-1.306380892478071	0.42290928851151116	-0.9973559815899579	-0.4401053149317235	-0.128262756831241	-0.7520527355737299	-0.250829033179648	-0.03229013884354416	-0.9870544120226346	-0.5141928061666035
-1.0791884798438642	-0.4780167621463719	-0.3163779978965052	-0.7858848679834012	-0.18023586267739894	0.22119698808040944	-0.07747532511245232	-0.38801695694786426	-0.1554655074076129	-0.3720768070183513	-0.4396013422944544	0.0844773599265493	-0.2677944794419489	-0.9901032203448912	0.9889727198925866	-0.4225422525627585	-0.3834002768938011	-0.1867186023097416	0.277444002686095	0.13401593692611719	-1.162345084262578	-0.2980156188661145	-0.7834770791662844	-0.7738197908172377	-0.9215299786271576	-0.5138555626394434	-1.061163130235688	-0.016191026392711534	-0.5701149048381151	-0.02554490237603514	-0.05203282343681355	-0.34915238555249617	-0.5602328389483315	-0.8499057038551235	-0.18435622829350856	0.5488083183340222	-1.3893228127793873	-1.290528766098506	0.540145091776753	-0.9941321649396928	-0.382931481743479	-0.15777376216863007	-0.72881812580143	-0.2623520265793968	0.07797987520515245	-1.0515028596016043	-0.5054985982339871
-1.0911201743554249	-0.4697236881320436	-0.3172994946407688	-0.857875384657836	-0.10288891485390148	0.16115782612891358	-0.09769753443615552	-0.4370420994823717	-0.18713498514025187	-0.33775994079184474	-0.5131840113765408	0.026952003238241505	-0.27047406627586	-1.005846560298102	0.9493521332598917	-0.48050484712686126	-0.4228260922241448	-0.26881293186380584	0.2096276139788323	0.13725333025332942	-1.129782078605888	-0.34273704457963133	-0.7473287900455208	-0.8260927446721672	-0.7926919845098906	-0.4900021985004952	-1.09733310203845	-0.025345181447075277	-0.5471965350130457	0.0892666497815334	0.08570138862084463	-0.3623700462001894	-0.7247933893517658	-0.8139709580962192	-0.21139713747099192	0.5573657511588384	-1.4341252687985766	-1.2826250903187777	0.6847312763526574	-0.9928804799197251	-0.3195721114545923	-0.17764615152068242	-0.7271605200368032	-0.28416845015014286	0.19742091150307456	-1.077583422121579	-0.5026583483782755
-1.0872616941308064	-0.4630010702754995	-0.3518474602398383	-0.9435407615672167	-0.01596378019664556	0.08864882750683947	-0.12520521502372453	-0.5118023787263255	-0.25512689855457826	-0.33330057208191544	-0.5976916287021619	-0.04212440511637389	-0.2706609096927207	-0.9963152472478779	0.8848152614983986	-0.4771577432673973	-0.4110644735482717	-0.32725331079371	0.1337786876100131	0.15876346696518956	-1.0972037413943736	-0.39323578609444454	-0.6924455504409537	-0.8190646799609	-0.6543395679567566	-0.43366331525775886	-1.1288769592346517	-0.016249634021409914	-0.50754484522016	0.18028719336681243	0.15529836777151967	-0.39082035779710383	-0.893152616479824	-0.7901610931514128	-0.2270029082559059	0.5463203815144658	-1.3952362218100718	-1.247555365807097	0.7603623449552215	-0.9967010301260213	-0.2707013647443327	-0.20837629041104874	-0.759353568074821	-0.25859277116658463	0.3446752512338146	-1.0669504402475698	-0.5011795896367358
-1.0862239974235735	-0.45430333742523477	-0.34547776176108913	-1.0348362645790359	0.037865150790061544	0.02814408775485281	-0.16849416666225464	-0.5434974101737172	-0.3181427084243928	-0.3734095220847193	-0.6328361844285862	-0.10326519103035499	-0.2744317330845754	-0.9844836686677982	0.8073822496900253	-0.511463452067948	-0.3950927717266176	-0.40711094990498153	0.048517099090958846	0.13921838903622263	-1.076113362548488	-0.4695818773635437	-0.6789313786957334	-0.8138622469285115	-0.5047111900202961	-0.33433411529131263	-1.1503916097000928	-0.02943434489427623	-0.4860018298833867	0.2940963897613602	0.24575541027635195	-0.40498272698579296	-1.0478822701275454	-0.765637766965265	-0.2285938580115507	0.534943646555115	-1.353238049002282	-1.213295574856423	0.8353498427610717	-1.0051353495338258	-0.2436604680844595	-0.22380868205459165	-0.81274566368152	-0.2869330872289482	0.47813461090284887	-1.0410688997767212	-0.5297691579803676
-1.0729580034039063	-0.41716367070855204	-0.358861136895397	-1.1068881100188164	0.06688745504490233	-0.01904584976852477	-0.21824282031423037	-0.5710380220481689	-0.403749443047713	-0.41079399484813817	-0.6584498383375446	-0.21471869664341364	-0.2933254357239157	-0.9681034982836524	0.7174370302224288	-0.5052548850080881	-0.38593052122768845	-0.5257066370158843	-0.020091293835128525	0.0495209334219849	-1.0628432934530474	-0.5082915343281548	-0.6834176863107773	-0.8000828762633981	-0.3582266188498323	-0.2243026501998456	-1.1749951033031445	-0.015770299385173867	-0.4584144243227454	0.4013241731186893	0.381281122496805	-0.4084672430507731	-1.1849916960178368	-0.7593747227036376	-0.20858978443822646	0.5849950711604699	-1.2966215420258018	-1.1675648430061307	0.8493140127245198	-1.019840222772282	-0.24979815507873168	-0.22940813068282595	-0.8954607494528298	-0.32335512771631847	0.6061530481828232	-1.0042115101486841	-0.5435221028918011
-1.064613633018784	-0.3726852484687016	-0.3689567895282571	-1.1089483202032917	0.06955440781433728	-0.08836010383273316	-0.28023388921597675	-0.5898116010385025	-0.48390648200382846	-0.4171369662601725	-0.6654066361880994	-0.3187934638398523	-0.31740424924018085	-0.8926028956126923	0.6192576265987582	-0.5562252543171128	-0.3708633195518642	-0.6537759211972348	-0.07682820661530611	-0.06529112824096209	-1.0733179577237983	-0.5386501487489116	-0.6620431469293466	-0.7665494186461541	-0.24073541495369827	-0.14879684464677392	-1.2036002694587027	0.03383804993156282	-0.4482935948309306	0.5174095303747132	0.4297385089280558	-0.40175104668570844	-1.2997056374997187	-0.7314260514288309	-0.19739827581231276	0.6236087374887727	-1.2470403813488475	-1.1014529810545977	0.850658195078271	-1.034918660919798	-0.24422568228508773	-0.2088078670737179	-0.959857784610679	-0.33042129715406043	0.7206999422938691	-0.9219805629536992	-0.526869052773187
-1.0586883517728167	-0.3308170726067376	-0.3313533050972622	-1.0736808864429521	0.05150412051514906	-0.1201623758814877	-0.34824466665026266	-0.5773243605403608	-0.5666612632468278	-0.4562849792755098	-0.6685692095893842	-0.40699713674561844	-0.3624655635740571	-0.8219537871304876	0.5534644786339048	-0.6597016966192817	-0.37789326985886046	-0.7566071183683553	-0.12042555914965469	-0.14600910450067162	-1.0922407467471473	-0.5638129673791334	-0.650707914261283	-0.7136705238851953	-0.08775334487031569	-0.10713937719541755	-1.25618210379664	0.0788150595249653	-0.4398497778820857	0.6368830850576577	0.4569224457177383	-0.39995135157522427	-1.3916101131273833	-0.6816150633372683	-0.15607597424368158	0.5942943039323939	-1.189267219539806	-1.0290557770610997	0.8220105089188534	-1.0654442506315653	-0.25221519268528547	-0.17293051830310685	-1.0065272563264398	-0.3296612320094061	0.8538003927678529	-0.8154795274241307	-0.504436558382558
-1.0243291893186852	-0.303197196100788	-0.3020613047402128	-1.0483659235078868	0.012275520727865119	-0.15069790205516279	-0.4137628381556528	-0.5859256182010959	-0.6126260635715896	-0.5140236457798214	-0.6919335812249263	-0.4722357437611315	-0.3610521971480838	-0.7429723350524752	0.46450057574456477	-0.7124273950070675	-0.35679795136602904	-0.8527914251881873	-0.07786159745091349	-0.2291817004308049	-1.1209515654073317	-0.5834206780826717	-0.6387460427527469	-0.6842316029882164	0.041018840594858	-0.07569842848910595	-1.2669787545785662	0.120987148120552	-0.4128974601445622	0.7634818788127148	0.49193365683552026	-0.389949416483728	-1.4420629249067631	-0.6293901269637299	-0.1237831853164129	0.5404441218724676	-1.1116181405092627	-0.9276279290872882	0.7611161401335127	-1.0643720708276394	-0.31632107321233754	-0.12874346177413787	-1.0343846327745825	-0.3514408352732065	1.0145134968257086	-0.7036211845712115	-0.4767521844387511
-0.9783772361661358	-0.2785549322656812	-0.26653639497518766	-1.0301641277281621	-0.02736784483032385	-0.17609554562115565	-0.45197030330025545	-0.6021121565985292	-0.6628536767514759	-0.5370356153988844	-0.7161901329772382	-0.5410147356886434	-0.3634246318755109	-0.6517874560951217	0.42148161172294535	-0.7682279015638065	-0.32998017181157946	-0.9477233088538288	-0.03756566064825545	-0.31141871635081686	-1.1241210601697336	-0.6290245625440817	-0.6206915260910805	-0.6776875790082891	0.17803250627607664	-0.041024552728401456	-1.2785094822789986	0.14883178850500264	-0.3664549792189837	0.8164969734240468	0.506853750458883	-0.36067452618214557	-1.4527604106236063	-0.5568964330191464	-0.12121971141546846	0.5135228712101559	-1.0448228918188165	-0.8352838494122332	0.6705509229279889	-1.0797391727685206	-0.3753371840746276	-0.07448247508684905	-1.0222601116867849	-0.34405842248639396	1.1389101503526207	-0.5819042387349445	-0.4543039496612346
-0.9167119441004749	-0.2530139413078308	-0.24143194152136074	-1.0151410042803617	-0.07107126212223289	-0.21555991719796896	-0.49461247164943717	-0.6287706119345445	-0.7013198545084568	-0.5344384174782761	-0.69949899992954	-0.5790338414925296	-0.37248623967656097	-0.5690597128389523	0.36818129224046897	-0.8352571045298625	-0.32384275638449644	-1.004336294392361	-0.012140311632679623	-0.4437364606394049	-1.1153275617249674	-0.6293474691271611	-0.6069018368046317	-0.6865381173628211	0.29989166191244515	-0.017768665940690036	-1.2409285574380688	0.19941886293673142	-0.3191744505617278	0.8535858854666468	0.49140982915881704	-0.34517965432456543	-1.425289565226676	-0.4724494910800092	-0.1150778473901509	0.4875846552396732	-0.9819637189170228	-0.7316583551308968	0.5354790147252542	-1.0994435088483585	-0.4159041156250793	-0.032383064884947466	-1.005584932564488	-0.3437758070453157	1.2542848005518321	-0.45187754407536823	-0.4245085490183299
-0.8603203985488355	-0.23094741087605136	-0.21739675078331172	-0.9857652528983811	-0.1170517966715087	-0.25881758339419403	-0.5047876723103576	-0.6616509371234681	-0.6976119039257821	-0.554800484166722	-0.6807229146379998	-0.6274163411289229	-0.36214622170970967	-0.5169800373482868	0.3293361535392467	-0.8678773375405967	-0.333045709918256	-1.032446373936339	0.051236377688071634	-0.5480104686270372	-1.085352644201621	-0.6502074359883634	-0.6136591649969789	-0.7209098898884351	0.3800924841394615	0.012289023456272793	-1.192655849946428	0.22807175377475164	-0.2786924368854772	0.8537191057807562	0.4672038698113716	-0.33953580445159487	-1.3691436413570963	-0.3922009121201809	-0.12162418171384701	0.4652491266911647	-0.9179340041571799	-0.6196921705584979	0.4144438274351452	-1.0837828916217875	-0.41710036828433744	-0.025140522099819835	-0.9954870438176042	-0.30201562700539547	1.3379938596978451	-0.3381896922405918	-0.39985320486964887
-0.8347256423125948	-0.23762277606944088	-0.23912932549667568	-0.9445225066251209	-0.12537813089725974	-0.2995956462918686	-0.5236467782643309	-0.7152415835070707	-0.6976919646983107	-0.5582149377819507	-0.6220683692790235	-0.6060405079951405	-0.3412054838466352	-0.48095051113068	0.2238110279949035	-0.9277367208056809	-0.3261943405447359	-1.0398431363926146	0.08427127236388923	-0.6327214771476699	-1.0440806340023072	-0.6949785582464407	-0.6097507899552242	-0.7629177925280313	0.4860730264673525	0.07195260088394852	-1.1454651908995985	0.2545534882385984	-0.22556271330550595	0.8290349821030158	0.4548959573753898	-0.2713215785158666	-1.2986702359338869	-0.3100253176060286	-0.08526175328624584	0.4762579320584136	-0.8784160093046485	-0.5443070140148719	0.25017725401818003	-1.0524179937377167	-0.443822830987604	-0.05963694308166108	-1.0019750355659667	-0.24640364553395946	1.3855427623612786	-0.23417754068033597	-0.3733067457242643
-0.8118371594316196	-0.24113128630866748	-0.26365566217813935	-0.8992376371813551	-0.14910820559694157	-0.37209380193255026	-0.5773713340156645	-0.7297435394122479	-0.6479043229541637	-0.5559652430186215	-0.5306689664211173	-0.5865139273802582	-0.3422675816697435	-0.49148613633651095	0.15221816985804232	-0.9936263659910842	-0.33461862732522285	-1.0281548223856207	0.13279017655403497	-0.7111293419133476	-0.98611645432757	-0.6925137718603568	-0.6202696474285662	-0.8427124525682629	0.5920743778551938	0.13434373346772283	-1.0901913439660351	0.2478782353197478	-0.18709042865652462	0.8489137596096279	0.4462561504708882	-0.2186149882328284	-1.2490856751614479	-0.21814036553610686	-0.06551078535586481	0.5460811104528811	-0.8800246644184083	-0.4737308571570259	0.11392534697396806	-1.0204733425207537	-0.4579597441397126	-0.09660209540446903	-0.9747097090151694	-0.21849326531099642	1.3994941730727608	-0.1915689921048543	-0.3316186800628263
-0.8096877392456818	-0.27789246845871035	-0.31803607282639407	-0.8550162036805583	-0.1627863919574189	-0.45322378690005394	-0.6662417901294668	-0.7629836583666391	-0.6000161290851468	-0.5394469242800418	-0.45715058996374003	-0.5567863397922237	-0.3184738595291329	-0.528371281353963	0.06028841033836807	-1.0119630517540474	-0.36189235482726356	-1.0209979484895215	0.16384092574113324	-0.7945415753106623	-0.8730102205126217	-0.695374928152406	-0.6136555302009208	-0.9317225476234847	0.6764589656305577	0.1604210598764071	-1.0304760933388475	0.2613234493026839	-0.15810435440582069	0.8630998400896474	0.42618381974852504	-0.20996488920575723	-1.1996779014141365	-0.1879868492227307	-0.02367928011936112	0.5750224939269557	-0.8732314451277897	-0.38300449786603363	-0.025171455236309547	-0.9671573824609263	-0.4836382486847069	-0.120214698301215	-0.9254519165943466	-0.12777175019791853	1.4128117091653594	-0.18464297660591047	-0.2882096072665271
-0.8007448756322795	-0.36251573413959315	-0.38275925710367964	-0.8325480590072267	-0.16223580812157562	-0.536353602387289	-0.7565507849499105	-0.7600703171142043	-0.5448557080655296	-0.5517899564995705	-0.374447988076836	-0.46115363121077274	-0.31009847799508305	-0.5890331144709039	-0.028146356765787157	-1.054162216423966	-0.36213895024139353	-0.9838226065136235	0.18785008856473656	-0.8539352246075879	-0.738395762143323	-0.7234318103742743	-0.5715081313455969	-1.0669593938040902	0.7359552153993517	0.19421326465392869	-0.9577533810543878	0.2584325110247253	-0.1553844796838376	0.8584764361496262	0.38868209638857265	-0.21693260741563294	-1.1347253325072604	-0.13711998723599791	0.00044405662222247734	0.607791394113679	-0.8594736585707761	-0.2728305021376964	-0.1483017425102657	-0.9026223463984827	-0.49069917554859116	-0.20070985754106813	-0.8828957628871045	-0.053446670302633816	1.385752511626894	-0.19104083673961908	-0.2303861442987129
-0.7679928211677259	-0.4244009719843579	-0.4608849557268214	-0.8193950992931862	-0.15026299149328573	-0.5595890621906574	-0.8359457977342213	-0.7549727915991075	-0.5065298180670584	-0.5696729194807065	-0.278147687982171	-0.3803001849021169	-0.2926433653947283	-0.6507606216074211	-0.13683722251103708	-1.0473998874028334	-0.3596967153248031	-0.9468819122356141	0.18798813923048924	-0.86708521624317	-0.6106488669032464	-0.717761971592237	-0.532220590029041	-1.2241109974849063	0.8172789725352718	0.20209025583748907	-0.8635126815912217	0.24276533253323085	-0.1250833132653127	0.8625417740741822	0.4076567127402182	-0.2486635897615091	-1.0891278085058633	-0.07112540122337285	0.005378993246706377	0.6136053876005484	-0.8073083912316878	-0.1773660468486582	-0.24575283050626245	-0.8465340010492737	-0.5077977188122933	-0.30758784351729346	-0.8078630380009594	0.030585495960806515	1.3763080662278477	-0.22136389397169004	-0.1984539425094453
-0.7200185656758749	-0.49015235787183276	-0.51373901425408	-0.8244405416722506	-0.13090304582239956	-0.6245988566766357	-0.8964443526811948	-0.7800863606550615	-0.45724358412186017	-0.584430322283219	-0.18891132411938633	-0.31243276804906844	-0.22616912517607646	-0.699240860717969	-0.2673589556593402	-0.9932709323048192	-0.36672288851695134	-0.9621416356707714	0.1509926596048652	-0.8646560274876313	-0.43765198271038736	-0.7350240736974232	-0.48986431156022636	-1.3859633658861634	0.879541136541361	0.21474887021705452	-0.7512079698529173	0.25763985955978275	-0.10018421450835342	0.8243903947208221	0.43890881257909153	-0.27304506626143055	-1.0488372649899589	-0.050263209622381955	0.009989755156090149	0.6575405606566128	-0.7507735041275905	-0.08297109640651686	-0.30842889141988905	-0.7526212383592656	-0.5309115062346266	-0.40685360227626727	-0.7240759222119068	0.07665063774037939	1.3535165612051179	-0.2584508095125574	-0.13530759374206025
-0.6610626534460675	-0.5481860404080967	-0.5907633638362009	-0.8389824888385846	-0.08994005156148124	-0.6739577402521084	-0.9532706343275301	-0.7697344286321525	-0.41197078944726345	-0.5715230621557102	-0.08061418818243936	-0.24772875764936142	-0.18224756561560615	-0.7078262358202578	-0.3794070250641582	-0.9924196318675591	-0.3367280297488923	-0.9893965017777762	0.07092734575922842	-0.8438955190528004	-0.27833882756360884	-0.7541701928201181	-0.447927488556554	-1.5145318763213198	0.9201273871820635	0.16484132656001102	-0.6504196856153343	0.25134678186229176	-0.0736672242742675	0.769807490017117	0.4654689043845305	-0.31555619979476324	-1.0577893535924272	-0.05507526503152973	0.03738251858203991	0.7426182759254056	-0.7084168870333766	0.016158055237674968	-0.34427395826802076	-0.6876025085119741	-0.5444827193982251	-0.5102891296961448	-0.6433883617677812	0.16910211972181777	1.31144971558189	-0.28910936105601204	-0.08145048141294438
-0.6120851038671179	-0.5950087969802381	-0.7014746959567006	-0.8179850225026118	-0.05197591131188646	-0.7297206868430335	-1.008006088389696	-0.7523692369821473	-0.3650227654357062	-0.5762415820559328	0.04546256933240742	-0.2120929990115284	-0.16267708066831077	-0.7091226488339369	-0.5207356263950059	-0.9901080086523812	-0.33690447119773426	-1.0321030974564842	-0.06826562895150977	-0.8370167089925481	-0.15359424013094564	-0.7358592075980247	-0.43123626273653404	-1.6194467000096906	0.9631883032547289	0.12315549641446158	-0.5363784529587712	0.21498955054143334	-0.07795283921260768	0.732592654179378	0.5412550239572215	-0.3686530243429972	-1.0841894915307955	-0.08093259923468511	0.07745998924468717	0.7754996777560861	-0.6777475704310783	0.108196991446921	-0.3566986399470201	-0.6255259661854551	-0.5509961633191718	-0.6441626120239825	-0.582783616054204	0.2410210513140071	1.2836757842013466	-0.33415992945001344	0.0027312366286529445
-0.556699728706173	-0.6024907002770797	-0.8142347680898739	-0.7828358829615953	-0.054149443476724804	-0.7555479689728049	-1.0429814137580014	-0.7254583285898838	-0.31262552950783595	-0.59026745681496	0.16977739706300662	-0.18511419176917748	-0.140432063540263	-0.7094425578775534	-0.6215948331473065	-1.0188364832498606	-0.32313015216231655	-1.0717361656243753	-0.20934388645500263	-0.8064136003692868	-0.04753005714060003	-0.7468967309301178	-0.4162318246073597	-1.7204369467126444	0.9971897869873454	0.09609334170471792	-0.4258598361643909	0.16200357450157826	-0.08174017422683162	0.7159777743684479	0.6179365604399376	-0.42776872909698704	-1.1142491580554639	-0.13749971799489252	0.12260680435600184	0.8201853506212526	-0.6382826598533954	0.1432291541780066	-0.39001023989475436	-0.5445640196836349	-0.544648615959905	-0.7609461756499203	-0.4934874067639149	0.31419475237699046	1.2627394144900523	-0.3679724744838552	0.0884352001569388
-0.4788666923221635	-0.6029764298586244	-0.941931024623727	-0.7623777703920016	-0.056347790687685584	-0.752364737795719	-1.0706569855222607	-0.7000602022847933	-0.27514813857290166	-0.5674006993396559	0.287817216642395	-0.14911174503008032	-0.1469680577828963	-0.686684660575732	-0.7013353712885235	-1.0481126604872189	-0.2839909221193882	-1.1273950760055043	-0.3472163111622284	-0.7679366261489057	0.03132205184893829	-0.7179667676513551	-0.3886408146870752	-1.7813606213960012	1.0086723823359802	0.05096659517316247	-0.31570085747591303	0.13446757124924602	-0.09838190851043631	0.6891037535131911	0.7209748137218706	-0.47707883596072875	-1.163969276195033	-0.15432945224938113	0.18782377480948814	0.8697173934655638	-0.5962293869122189	0.13316058517833967	-0.4440971255677633	-0.4879255151047192	-0.5822614714003271	-0.7971278611880462	-0.42012300347764275	0.37006655399415667	1.2389546850036708	-0.4041973787862803	0.18590623716891178
-0.3961899752234822	-0.5651745309656725	-1.0431242579657432	-0.7354716532445703	-0.05124364588836082	-0.7172328951279987	-1.072827240726343	-0.6624930334030515	-0.2499759190628204	-0.554148122984744	0.38964953724652623	-0.1297513160394535	-0.15344633066701202	-0.6829392886764359	-0.7623029890671089	-1.0982720757005668	-0.2598971555318655	-1.175346583729295	-0.47349714741823484	-0.7279762660322666	0.09307273619245025	-0.7204193990889389	-0.34968064733551485	-1.8440028416415166	1.0024561959022678	-0.04377968961782962	-0.19552417180060905	0.10269510552853552	-0.12154226507656725	0.644717381013613	0.760601784814431	-0.5258485462638652	-1.2191543062143708	-0.18796086363610068	0.2414308018894161	0.9259465900728813	-0.5670643935450966	0.13104482158978054	-0.4799058659209482	-0.4669452365432864	-0.5838141223391646	-0.7836084166473356	-0.3604387033623898	0.44032929642876456	1.2121459968297068	-0.4568948513823491	0.26568417189097293
-0.3031452634937435	-0.5237369565782399	-1.105900871844945	-0.7387640140782618	-0.042898257252194164	-0.6420583885425316	-1.0494807459733824	-0.6439052763108539	-0.2735616775245154	-0.5234057936403815	0.4691466480061731	-0.08488259697643212	-0.16248514784134435	-0.6570933038609097	-0.7922095526625526	-1.1321882190943855	-0.2459334260728482	-1.2353392107804582	-0.5961881338343019	-0.679795630871215	0.11368277499211113	-0.7352353919240292	-0.27826611293749826	-1.8712208022196084	0.993914336905837	-0.16445232444831626	-0.07326778424764492	0.08126677485172866	-0.14906260154803627	0.550789315841474	0.7988117835358358	-0.5320425532466427	-1.2541262238485946	-0.21385918073455817	0.2996997107376477	0.9617977270803477	-0.5090874060393795	0.15029692086752813	-0.4796177029385603	-0.4387959077725275	-0.5849010727249879	-0.7363068152027719	-0.34089034091473946	0.5312321123830108	1.1963777873322277	-0.5007613831521248	0.34439017230554586
-0.21031585730692273	-0.45654181652683157	-1.1767018816248644	-0.7238829406561236	-0.022615058927803286	-0.5327191632748373	-0.9960167608899739	-0.6246235993016136	-0.2934448066633408	-0.49600028190065315	0.5375837480308245	-0.05124843834378765	-0.16910295497208838	-0.6138079095936881	-0.814901810433526	-1.1684980839806518	-0.2505045274406009	-1.245686102262773	-0.6653691222038425	-0.6280368628307015	0.09290413776098597	-0.7197840806831922	-0.21836927796967834	-1.8909401507799877	0.984578612272295	-0.30084051386045096	0.0248842105058533	0.05328998874933821	-0.1646721321557076	0.4824489423043808	0.8376734630534968	-0.5382853629754285	-1.267379629971197	-0.186075044223393	0.36534409308473514	1.0130682509185522	-0.47161214783924155	0.18673681620990376	-0.46054078289276923	-0.4402955040503261	-0.6017282791672367	-0.6914785523445934	-0.36431337079011616	0.5953249073191521	1.1698066093560937	-0.5312052511050573	0.4066303319923382
-0.1453041420749312	-0.37560912281674164	-1.239338047466379	-0.6963283869581015	-0.01171194803772323	-0.4593838828341748	-0.9370578476489884	-0.631342343181988	-0.3192565448518691	-0.43212443408562856	0.5533433817035814	-0.05366566839394125	-0.15024473495521415	-0.544175523531713	-0.8605602183415619	-1.237158968491812	-0.2695027812044866	-1.2670552417994974	-0.7351724506179739	-0.6083070794727841	0.06388004433055924	-0.7125222401098064	-0.22390046829165086	-1.888831444272461	1.0086107354958767	-0.480233144956326	0.11104036356331351	0.010805697538518455	-0.14946085865548336	0.38378197635806227	0.8665752018437296	-0.5362401525119495	-1.2809707984215484	-0.1733464021649684	0.40851892846758	1.0179086055645465	-0.4246339085041148	0.2271694908016267	-0.41868817092243693	-0.46053398943519686	-0.6169494708718177	-0.6215198813005328	-0.3981673732912756	0.677034103919709	1.15270565478749	-0.5875814993016782	0.455020800975119
-0.09252569782908177	-0.32450837881419997	-1.295674879577485	-0.6941653965502803	0.019541494739025816	-0.404041538989201	-0.8723389688239805	-0.6589792421463592	-0.3301905243750142	-0.36739590231199404	0.5576294207420931	-0.01988819771076867	-0.11286222328344035	-0.49959946174369324	-0.8825015470526371	-1.281538920308617	-0.29403263286991077	-1.244541450294902	-0.7709676694519059	-0.6271443197534617	0.02755715737172597	-0.7121140117174998	-0.21880593813616378	-1.874815508030465	1.0605215366748901	-0.627387034942721	0.1619326293053771	-0.03923808640360382	-0.12949263205393463	0.2515767963346881	0.8685339922169486	-0.4921087678111468	-1.2735420267503832	-0.1869716535852696	0.45958243085980044	1.0164527458017165	-0.38495863188872026	0.30436379541912245	-0.4025608398174742	-0.48645090401239727	-0.6188904120646838	-0.5320847854405126	-0.43063724707315015	0.7561497799424101	1.1019579876934709	-0.6461253048275217	0.5078863561830047
-0.06392748710255083	-0.2683673507418377	-1.3720037439870114	-0.7058879173540266	0.023275937617552766	-0.3754828165736982	-0.8434509344417573	-0.6778965731896195	-0.37557046987205867	-0.2660051751050514	0.5130733123802663	0.004200525009983783	-0.07253486968831817	-0.4355601980915586	-0.8623916909823206	-1.3466411169326824	-0.29891218981245044	-1.1778107418886417	-0.7863900620704919	-0.6309999745908026	-0.015618691235544093	-0.7412710650097025	-0.2247556146443294	-1.8410302688465634	1.0790382185585923	-0.7645358858750694	0.19493915859536848	-0.08555415774928062	-0.10774684022452505	0.16672254093151312	0.8595929410622727	-0.44053158569245837	-1.2479979740965537	-0.15179743557572856	0.5159389582541073	1.045641279926667	-0.33743891055171177	0.38443178479241397	-0.3790345363849853	-0.5468447062258319	-0.592613902637031	-0.4697957676369552	-0.4893419412496579	0.8834834105848308	1.0360260380753565	-0.7529914711237313	0.5116757408977244
-0.06808037245826408	-0.17636108807375558	-1.3844940497353853	-0.705055494507399	0.03166940540558183	-0.30321172229067167	-0.831237474739846	-0.6877083986953216	-0.39680011961713013	-0.1912615979647741	0.4520907502723902	0.0006772070321983126	-0.04518457839075167	-0.4200354166875428	-0.8505623324921633	-1.3708085702769361	-0.2936510359753653	-1.1211055648180457	-0.8101654127386203	-0.6241693286640138	-0.041529262246578144	-0.7902976050914325	-0.2067578008011744	-1.820841808450472	1.1206982166927404	-0.8093074418198899	0.2254598365022364	-0.1343335322418433	-0.10066692445856296	0.08726365646802378	0.8084430026020897	-0.38710872126031626	-1.1915612126515083	-0.10629874492302302	0.5737173658218762	1.0254966251957416	-0.29285027216802045	0.46592701755819643	-0.36237332825316265	-0.5941263801312576	-0.5421898491742931	-0.40920931506635616	-0.5425458399998477	0.9694799793943659	0.9798246477179783	-0.8681719883269526	0.5255939424209395
-0.07152268342701634	-0.07853811522362664	-1.3782822497519118	-0.6937889397416569	0.04116647805732738	-0.21835052751656803	-0.8258934590601024	-0.6994636292528782	-0.4272544151105414	-0.13219393417488343	0.3832867264809734	0.00860529994303246	-0.0017395514703653914	-0.42163519172534114	-0.7760876784152573	-1.3828469520621591	-0.27744972254970174	-1.0434624282444083	-0.7838399307799064	-0.6002013539773651	-0.055939463633316054	-0.8340509727592489	-0.1895538264171792	-1.798894035123391	1.1559846598773003	-0.8268293842540808	0.20372734632786202	-0.17561759269916857	-0.10505871683676608	-0.0184406961082846	0.7489325055038384	-0.32681837195048447	-1.130657465536818	-0.03190843825583423	0.6542269044124568	1.056865344736397	-0.19269820906854251	0.5097845672083264	-0.3365082311985338	-0.6554849015936093	-0.4629283583067208	-0.3113353205254271	-0.6164518394591819	1.0437884509809856	0.9082731363152563	-0.9466406477637251	0.5097343683464344
-0.09876185731089462	-0.012564132231781383	-1.3557016390915517	-0.7176950379170839	0.1001786074902928	-0.12211621117369945	-0.8687028559924082	-0.7131258678280523	-0.4479035637859181	-0.08062394077149747	0.2985827047827791	0.0036970504506849576	0.056488017154493454	-0.4213286122252087	-0.6909508820953538	-1.3715746137984934	-0.24737614923647913	-0.9956626673059524	-0.7302009664091449	-0.58352268091753	-0.049278511457202336	-0.8826105849412815	-0.18152480424385775	-1.7300192880471201	1.1652004723028777	-0.8555096785965578	0.17598281385825407	-0.1884132202271407	-0.1301374409209713	-0.14832318230887626	0.70974615683319	-0.27026856541930633	-1.1048652544456838	0.05694864767045517	0.7212717215287762	1.057181771145494	-0.1024056652842376	0.5445234732683112	-0.25703643167292173	-0.7276462410170531	-0.4038579363592307	-0.2066105636044196	-0.7174001801001707	1.1030760000080106	0.8279360610038499	-1.0464111720203313	0.48230316683385555
-0.16418119897713354	0.04210233479331617	-1.3150786625797817	-0.7209987918415707	0.1492901538965275	-0.07169780508850161	-0.930415817443833	-0.7246232372436041	-0.4513727833036808	-0.07671327276742923	0.22884439880132193	-0.021637307483328025	0.10376727158609685	-0.42690978400985624	-0.6784181718287431	-1.403204934788734	-0.24532227040107474	-0.9742551741861215	-0.6845305358151508	-0.5708924138848993	-0.04470776125546418	-0.9500560224708131	-0.17419972090718444	-1.655761238626038	1.2007772018737468	-0.9084110286772477	0.1149447828409508	-0.18823026637481638	-0.14111794084382867	-0.2196564467047862	0.6597124384169472	-0.2534954370220519	-1.0777820025223446	0.0897306380583571	0.7404563811683941	1.0124237154285372	0.024111184484896388	0.5723659284607546	-0.15760143542064436	-0.7971217942891247	-0.34832256853916704	-0.14595691576977357	-0.7879978886738471	1.1385241629619358	0.7684038655279825	-1.1643555898597808	0.4378802351264787
-0.19665308359265044	0.07611336562162282	-1.2686407432651765	-0.7236453825927297	0.16455384445390425	-0.014775446479162924	-1.0158945678733358	-0.7623475643640651	-0.46919972927855885	-0.09479896414806016	0.15270705747844943	-0.06694424518071432	0.11071635214458728	-0.44133235005957233	-0.636695028765555	-1.3888680065514463	-0.24241061670771485	-0.9314930730113644	-0.6088542119351669	-0.576971191342405	0.007259395574454208	-0.9840388867796959	-0.16150943626854003	-1.4929868960820616	1.2575458780982038	-0.8809125226573356	0.08422633317207753	-0.15044216211147945	-0.14364133635319803	-0.27590651184465514	0.6599979879822369	-0.2672994814333198	-1.0296008111004595	0.1337695967596814	0.7626591074055928	0.9603632441212747	0.19859628411586533	0.6482153937553706	-0.011243619931065952	-0.808236320632127	-0.2615945422156912	-0.0413940706163297	-0.8095440846551876	1.1395629656642774	0.710958036302903	-1.2524194733429768	0.4082038471649205
-0.22407619878518514	0.10633885589142436	-1.2184172004898683	-0.669894961875587	0.1978479038046976	0.056231332855257554	-1.0866455563905917	-0.7879416186312977	-0.44306145923832735	-0.11530121304155083	0.1174244405373972	-0.11408663125903425	0.16228689787185752	-0.4231742943583156	-0.6114591276476167	-1.3680408396720387	-0.23639388406203263	-0.8421435176337388	-0.4943426413203391	-0.5790869708911945	0.08393712505289105	-1.0031215630004635	-0.1546672961681627	-1.32063279605093	1.3456722469885671	-0.7748356798585223	0.0651496522543939	-0.0813506759997135	-0.12064974281576275	-0.2897726046620742	0.6660559020986948	-0.273053325187678	-0.9665014954986212	0.1798784765099127	0.8208898883200255	0.942076631344789	0.3609015664569381	0.7161269888014763	0.13456093079558548	-0.7895469167467742	-0.12429121237243787	0.0739019403982964	-0.7621218255133899	1.141011296355042	0.6563784572314478	-1.2762435691679574	0.36179054179053244
-0.2304714178393325	0.14992665808309172	-1.1319155636833007	-0.61069525007161	0.2235454793175272	0.14149001617035495	-1.1257542532951328	-0.7838160192276149	-0.40969982088752843	-0.12501293123440765	0.09394297475961386	-0.15862380002652543	0.23021617313073417	-0.3748206859108659	-0.5608911878431264	-1.325404564190376	-0.20240669149850837	-0.7552330595648832	-0.4014392107406818	-0.5188691927263893	0.1788034324292035	-0.9763762293679668	-0.10043812599832211	-1.0942392518802113	1.4363935056547574	-0.6347352479568947	0.12084254270682648	-0.01016023454684708	-0.07524694485986594	-0.30779547726276196	0.7128476139656252	-0.2334737350664795	-0.8889393126588958	0.25561403232126784	0.8915107764646792	0.9544155213271827	0.5577532885259233	0.7577320583232906	0.29694362851111916	-0.7313032959319815	0.07583202031681657	0.21303205468506753	-0.6436218776775189	1.1306822209932785	0.621965917529189	-1.24425282281867	0.3349650834150354
-0.21839994822512082	0.21630252034245262	-1.0470562401029944	-0.5329055289792088	0.2542337815751271	0.26842022987942954	-1.1506658902004743	-0.7784723260914768	-0.33742373701622136	-0.12259812326544887	0.11367860348515693	-0.1367766183272577	0.305500992327696	-0.28994998871992383	-0.44762838107923103	-1.231196330388144	-0.1671900533346498	-0.6545302956793696	-0.29069234787735077	-0.40665102127766345	0.25730975401795114	-0.9311460058111779	0.023165166416559645	-0.8226272312273263	1.5267542473573052	-0.4456730808496171	0.20355053627526726	0.1049305297358523	-0.0023055503583892744	-0.2475868152097307	0.7766914838352446	-0.1769378185476267	-0.7863210725371615	0.3339019332728146	1.017662868115512	1.0100459188618252	0.7538376404445686	0.7918988035176566	0.47710508428167336	-0.6202766514893127	0.29087817095114576	0.38358123209039174	-0.46503199071301726	1.1136763313544544	0.603943469661226	-1.1484487887254022	0.30413120114941383
-0.2114277169254864	0.28596985487351145	-0.9463088378064614	-0.45615221553991087	0.31128864640147025	0.3948103348648394	-1.1893310465538198	-0.7476520169650833	-0.22891446950269248	-0.09827526414017917	0.11242806395498783	-0.10494302125413998	0.3892888943027078	-0.18344456913949	-0.3203162047315405	-1.164446058885507	-0.11680136025851981	-0.5213635582600358	-0.16335744607745573	-0.27515855119468496	0.37415591377797003	-0.8765326067055852	0.15134733985569887	-0.5281728518862365	1.6227870185758597	-0.2279609274478326	0.3507532170520259	0.2597116058078642	0.06541140461316158	-0.12001563084746444	0.8593310272239213	-0.11748875349782742	-0.6524322181291526	0.45841280075293717	1.1895809485835005	1.0987437461333291	0.9233486763269594	0.7723357032462641	0.6906803847975371	-0.4738038882736298	0.5230408147114146	0.5586577333099886	-0.271325855407955	1.0962217431879036	0.6224794220679422	-1.0273755563351947	0.28918394129496694
-0.19879751042499477	0.36048799956036903	-0.8355575385089045	-0.31837690663295914	0.3959724284865835	0.5481875129198274	-1.173513872128458	-0.6989150895382776	-0.10639681623828205	-0.10147032495025834	0.21124750741835158	-0.03862417769664193	0.48126823908262784	-0.10963371822304269	-0.19160420584301197	-1.0509829231278494	-0.08395913534834905	-0.3761071044266603	-0.05434409485290316	-0.12531461547812928	0.5092461370628472	-0.7681262971643694	0.2784093903095005	-0.24097994479768287	1.7346448197735196	0.01797548990022948	0.5255745885409344	0.4312643801875039	0.13864795609381936	-0.0026546773152631652	0.9612398956665332	-0.0616340106915267	-0.5208084676122606	0.5671889842681206	1.3600714134792218	1.1763219069390318	1.0861234073248034	0.7495913213384665	0.8840342765953502	-0.29483309322037354	0.7683908992085554	0.7675382523428221	-0.033937957201677985	1.0585130484107457	0.6557680406002848	-0.8361941085362892	0.2944288755333099
-0.1758951640482015	0.3983037962954253	-0.7695368282722256	-0.18855750938342425	0.47165433102784265	0.6400275653143842	-1.118082172271744	-0.634130971132874	-0.008976328533150169	-0.10265828275428153	0.33479178324385134	0.07209705604492586	0.5719436521670451	-0.00285538773075924	-0.050906045646455164	-0.943539994291499	-0.08769868005373549	-0.19121353266817115	0.08969039533232989	0.01686735789734257	0.6366537912326853	-0.6397711675600015	0.41384843407928323	0.08692980255274782	1.8681289567512345	0.27880951105067997	0.7250673795815226	0.6377671342711586	0.23835652014833714	0.11408071033984626	1.068174131934511	0.026719606898801172	-0.3644285869922127	0.6559580939041082	1.5579673594243313	1.3000844036937418	1.2463353997610216	0.7350456383401539	1.0927165206907268	-0.09648928990415384	1.0099355643325805	0.9894977068391103	0.20753736241127368	1.0268189899437146	0.7119989544887476	-0.6216748437254129	0.31767578661579216
-0.1554183180577352	0.42826059495121027	-0.6751028326557698	-0.0604160235206313	0.5351920158722371	0.7741526218377786	-1.0765664004437494	-0.5592182065868764	0.11185504168643097	-0.035647339746374684	0.46127936583263446	0.1549291623913128	0.6895993936739216	0.12182134814850076	0.06194114798850374	-0.8317320956250592	-0.06268889708210515	0.010244975456166228	0.26178698032129744	0.12995614378082085	0.7975085707207462	-0.517290861939646	0.5933387828797922	0.4110803391462616	2.000854343380504	0.5274849301292368	0.9606908168756668	0.8519481562423753	0.35606898740784726	0.29150772605351805	1.1468975000709183	0.14732996257180792	-0.19935951630528376	0.7090516129810248	1.7141342892159415	1.42972676431899	1.3800296018645084	0.795758761023243	1.289379776586345	0.13449171515848762	1.235785297409564	1.1916708052396299	0.4694131766205062	1.0099603815326739	0.8071699517337209	-0.4468439993641618	0.3508564174719527
-0.12225984339873745	0.4486232499410045	-0.5691611046367628	0.072618431229517	0.5759855588182047	0.899847318624096	-0.9777413225303256	-0.4665028501029143	0.21674379659090773	0.03790175816498968	0.6319200763691145	0.2690216176087045	0.7997332353082995	0.2473044984265728	0.15899908707382898	-0.7181678044715858	-0.04327951889438342	0.2596690463440665	0.4007128753914163	0.27463265011124316	0.9731247172084252	-0.41907552803681813	0.8235282363821478	0.7077482143584244	2.1331201098981167	0.7972094435873631	1.1749004201123339	1.0736632668777022	0.4931147768617111	0.5128358369123244	1.2272064998787342	0.2904124811586028	-0.009142983126108385	0.7623545734490749	1.8841818815778033	1.5330614879767401	1.4966680728419195	0.8911641503509597	1.4637452788636927	0.39614676559805495	1.4761054613089963	1.3917858518129893	0.7409055599768196	1.0006910651117793	0.9234023530473809	-0.24529639416727883	0.3732618635259118
-0.07925481670406684	0.48214252878952113	-0.4579102156259903	0.22036257822749783	0.6103553947309915	1.0424540933071853	-0.8882985068070332	-0.3602404266110898	0.3037063640251332	0.1147576777508108	0.7603877758398067	0.36121092162198154	0.9087908529032263	0.365645288612388	0.3081215720456579	-0.5941459984822035	0.03803188517421659	0.5411469456475594	0.5477363645384845	0.4255595136946334	1.1483441901347775	-0.2998633506941907	1.0649668990458512	0.9609537679837983	2.303307266816522	1.0998738149334968	1.4449813802938287	1.2656513848866977	0.6003576594416192	0.6905820047194886	1.3051125731559972	0.46449581792984473	0.18069575605648208	0.8382087856026599	2.0807397340450455	1.65895197097519	1.568218731824796	1.0240425066581622	1.629914103474252	0.6548431334429433	1.7437907609900978	1.6078095146616829	0.9962994100950155	1.0104760616826105	1.023772862733583	-0.000877801150473545	0.4002942853032813
-0.0437860706075937	0.49642186665956844	-0.32806417530084714	0.39368227481171636	0.6559894447675235	1.1605263782091644	-0.7733373525742988	-0.2571419389853811	0.3956304015394057	0.1991749423734031	0.8854556429322077	0.4474275516135058	1.0587931471953602	0.5085042112630049	0.4468076681418628	-0.4987957852765204	0.11047816297413027	0.7890583131023725	0.6838749330284603	0.6130389001441172	1.2840238265273434	-0.16212418580075932	1.2969844126458567	1.1554626362217837	2.4724659359468726	1.361749728095789	1.6496806357125884	1.4390662328230028	0.7017734385277585	0.822220645350528	1.3616502158382564	0.652488875827749	0.3505433887047143	0.9194780528157391	2.2525348774864615	1.7942820528046515	1.612854767522414	1.130644913123024	1.751182555841464	0.891504993444077	1.9412817520411028	1.7825411776655193	1.2316606759603788	1.0245796102117057	1.163087663981099	0.23692607962098475	0.42841757522380775
-0.01622167664361236	0.5064327139579862	-0.19492478329438884	0.53280766982605	0.7232262332060113	1.2789176274804397	-0.6355065201321417	-0.1755397202577888	0.47567932217129066	0.2860417434113838	0.9632709497906402	0.5173296984028634	1.2215830188402124	0.6270505062381894	0.5505095754513534	-0.405727003966993	0.18126884681333152	0.995095667319208	0.8117984375080687	0.8096991907837765	1.4106838848809886	-0.02428956009227856	1.536054642197891	1.3239811584529755	2.5993819532644618	1.5804762848147447	1.829481622744917	1.580024265123265	0.7826140065845419	0.9481494774411307	1.4371090895186507	0.8267253781403088	0.5174370303336416	0.9793547239157443	2.3959789222345425	1.908540323182109	1.627819381391171	1.2514096565236241	1.8565036769269887	1.076510103760689	2.070342718891612	1.9559730098024928	1.4209322414461076	1.0135337139806795	1.290771251540608	0.4221785015515442	0.4590559416416572
0.009486102609785324	0.511748638562875	-0.0841927357919778	0.643177873297473	0.786996426170057	1.3278562872313537	-0.5224964844805523	-0.12355877758689027	0.5608981393735417	0.38511215988930514	1.0549143527552327	0.5533454473112738	1.3533468534243378	0.7221568219786856	0.6285172219818541	-0.32969349674207427	0.250976399387785	1.1803772534638093	0.9156759405929534	0.9488765930664446	1.5434828924726829	0.043189199783872666	1.7506341490116863	1.4278994783581436	2.717514206263696	1.800380767342245	1.9842517308721601	1.6990220412345418	0.8764669153999455	1.0707411171261336	1.4671093625511997	0.9734341284583768	0.6327091083996892	1.002088852594358	2.4932538544389824	2.0062842669550083	1.612292790958724	1.3271269440958644	1.9132352538809916	1.2454936458217163	2.1459053236685763	2.105235302993232	1.588207322623593	1.0080929260713563	1.3853331386808316	0.5680067276926384	0.477782604502066
0.03954212849548259	0.5032779038003136	0.04015726602816792	0.7340369239693525	0.8567549993581629	1.3683023566933814	-0.4039637210044164	-0.07847298774550487	0.6146614152561264	0.4382479294759326	1.1514852816183112	0.5512326612493708	1.4713106904405473	0.7655111161965367	0.6928698511344931	-0.2777610061663691	0.31874266548671076	1.3679643187509418	1.0017923969741354	1.0912830904993838	1.6764975152639692	0.08096351863829647	1.9196157038775403	1.494192961961416	2.8217129728333252	2.030160880607343	2.112758807219871	1.7836613958590757	0.9431940357737731	1.1614813331599916	1.481129166884752	1.0609881318256487	0.7216950495228291	1.0410721372039131	2.5562699279421053	2.048113203422317	1.5544069650558057	1.4111855353128675	1.9506556253049379	1.379287858598516	2.2197742289951843	2.2323506144700898	1.6887269919028227	0.9813233878056217	1.4665161138325291	0.6782215965808073	0.47611905326945303
0.08335606290680755	0.5016889171863904	0.17123145267084108	0.8280321046873136	0.9038302718234247	1.400480944321615	-0.2664824536978951	-0.017902114254636132	0.6582971243515503	0.4818832667258028	1.2254181056072104	0.5333424984443733	1.562855523729384	0.7860042045541704	0.7393267934716355	-0.23005035172016314	0.3730096366965929	1.5084832712971048	1.0582688084299652	1.210928919110617	1.7686693627194192	0.05461702740616686	2.058818336646084	1.5628294208959246	2.9092332778526298	2.2169827895828127	2.194382917151204	1.8380052638589046	0.990105307418961	1.183137636836488	1.5095365465260202	1.1330904349952702	0.7637126300710319	1.04126801917581	2.5889539708139835	2.060892057854123	1.488351536449006	1.5197753917722234	1.9674821393969122	1.48015606029076	2.265622889291944	2.3485277141582896	1.7360615151435428	0.9494464029200405	1.5314533407779514	0.7669156763951037	0.47520307443603993
0.1606810740477617	0.4670601272765483	0.28734417989523087	0.911177795332625	0.9499807185385079	1.431618664031766	-0.15811182712940455	0.03321355258208439	0.7277499654579416	0.5427069258595402	1.268299127207718	0.5130780239090833	1.626047625714542	0.8047469698731422	0.744373805180642	-0.21285998848849635	0.42284840298157195	1.6186304740010649	1.11801871536371	1.280535163165941	1.8313462189891248	0.03164451270792555	2.189405169997608	1.6403350793045006	2.9594767531031096	2.3322182169945544	2.3036209510614496	1.8690416801591188	1.043872666265425	1.211962888087447	1.5078265286206747	1.188215013640142	0.7714531019210489	1.029283880929389	2.603056568381495	2.0624530616633385	1.415350131271222	1.6691178174455992	1.9913290547595222	1.5631139398442266	2.273951722527671	2.447588191926246	1.7480400329761128	0.9232930172375575	1.5856636113210185	0.8092316673773061	0.4779283252345561
0.23454336728631012	0.4374433624909148	0.45483451620540627	1.0103840060960836	1.0027266500122967	1.5117815250137767	-0.07820680541723432	0.05625694361513034	0.7997259786513056	0.5791650107536718	1.2894098984084823	0.4453273147679361	1.658169747927328	0.7938827024745153	0.7214361620935775	-0.22370754252690225	0.4841042149615397	1.6986229462057423	1.1493468502202528	1.3100347089120266	1.8863232277248627	0.018759111095449893	2.2858842887355673	1.6868305505511973	2.980304020981065	2.4132041405235904	2.3813663701577927	1.8824472281424032	1.0729033309649618	1.2117169247866617	1.5348684706769755	1.2110847312310271	0.7376888862039619	0.9804211078078511	2.5586645816260325	2.029992633726175	1.3601492049573651	1.812990661498167	1.9954719078349263	1.6237663265986082	2.271335754783466	2.515260634963161	1.7434612458740926	0.9091436391774763	1.6316711873694634	0.8628808797966773	0.43392853421593147
0.3370429831639057	0.4048343923002288	0.6370761183576235	1.1121541228602692	1.067278915742443	1.542106895553473	0.004750243492078425	0.08233371894851053	0.8547707106452412	0.5910071048158293	1.3045160263388107	0.40945161511380707	1.639740125010467	0.7873352536971332	0.6581440513723916	-0.24306446850371288	0.5166327016188148	1.742038249398377	1.1360652296682772	1.3428349097525005	1.9130220353402752	-0.006680651217715812	2.347172038995077	1.7298257699613022	2.9920949545755167	2.483837398736747	2.4388102723975242	1.8874531664354783	1.0974199260043043	1.1982929774817066	1.5470555106144428	1.1960853949482988	0.7016746312784882	0.9387543315745874	2.529648201607763	1.9309782615346613	1.301437101037925	1.9139906952661458	1.9890882406330224	1.657491232924397	2.249781346462135	2.594968331338122	1.737964915379127	0.880509191535479	1.668020162256069	0.9472825190386315	0.40015371248002796
0.4354874191098306	0.3516000979039775	0.7965778040592382	1.2277440587593083	1.122863954368142	1.5851401236939928	0.05981795582954088	0.09148149555821558	0.9095770743874333	0.5939146936937227	1.2618348396501797	0.33070352573098516	1.6005516671956304	0.7287519330668111	0.5571805060085221	-0.2689882037826553	0.5335393053988163	1.7543516553437049	1.1272339967004876	1.3352286682497372	1.912574256596201	-0.030363619691163846	2.3684438348079233	1.742805870521997	3.0115358188342705	2.505977780197966	2.538302005194629	1.8829399333403196	1.0982901326611452	1.1506031648610573	1.5295407107811976	1.14818362271263	0.6304987130932229	0.8901252154864008	2.4711892765034498	1.8729752873505034	1.2613551137631651	1.9925027289729762	1.9813392686491262	1.6607676882663935	2.219009113081141	2.657257819268763	1.717240936506355	0.8790643861932516	1.7007954679322854	1.0026111787786056	0.3891891893211392
0.5486706183033793	0.27950620014151073	0.9736129777522666	1.3175296136314523	1.1913414951127554	1.5867103156499458	0.10902052369261324	0.11180921726776671	0.948533896486029	0.5913084112664102	1.2511054081571606	0.2717616135029549	1.5641181939634434	0.6844652602642236	0.43668724410611776	-0.30630909618733937	0.5019268351256488	1.7230246392390327	1.0973784649292733	1.3027799567291325	1.9233671844764628	-0.05593869859904817	2.384457534642653	1.8106565527769818	2.985240970454321	2.5112753450477854	2.607259951568463	1.8854270806555355	1.1269233961942091	1.1035453249318992	1.509794688955019	1.0780728469858787	0.5554295159649579	0.8099727801507258	2.4122957079157366	1.8189046507876483	1.2277285774816762	2.0606322179210492	1.9539433771790637	1.6614568427512242	2.179453834794813	2.677593166266309	1.698517246879517	0.8585004406167505	1.7478077253370414	1.0478243621616568	0.39156036866737964
0.655060654974623	0.2499718958856957	1.1223105785347323	1.3807261186489401	1.2482704678926093	1.5917744543250387	0.14003312149546437	0.14791983849530874	1.004958600460352	0.6040113465356144	1.2450220783908112	0.23225592753220586	1.5254707032032697	0.6063849312896743	0.2892316492006744	-0.2921060152536481	0.4849969347351862	1.6606447994157492	1.069725416096358	1.2149129906025244	1.9005109998876424	-0.05534381763172598	2.3712147610031282	1.8787865776367076	2.9595209723555045	2.4986897519186777	2.7034311779926363	1.8729329592934527	1.1712040759128146	1.0865564396808276	1.4885923409209587	0.9859764341824659	0.46348044094763247	0.7467934415205111	2.353527844307933	1.772455093331566	1.195696585304177	2.082726751583571	1.9064026075280585	1.6423172203780692	2.1247881244409847	2.6195724322540066	1.668908054615209	0.8578598064464338	1.7607716400312021	1.0945677986125038	0.38978774283582907
0.7473251113139867	0.23379573419911565	1.2284138640159281	1.4517911285008869	1.2648974350463418	1.5827360131959978	0.14779265650877796	0.18247944720044945	1.051431822971988	0.6033978470975304	1.24586963750685	0.20492524026386455	1.4312855832570954	0.49859465862723784	0.18956398096676338	-0.2961738151155669	0.4784150374133474	1.6138734385907791	1.0110274132597268	1.0953895837651775	1.8709697706794128	-0.06988335950397953	2.308482058150526	1.9073553161750325	2.9235447088335853	2.4423562536407433	2.7941373447605273	1.8446433020477453	1.203793009518311	1.0500853780349364	1.4432742896899913	0.8789782905883408	0.3722575926586169	0.6940469838670832	2.280104515624273	1.7212718166807874	1.1789647354499615	2.067388308927856	1.8660842797656518	1.6558249878852191	2.093454806056359	2.473384300062388	1.6450325039472535	0.8504724385863991	1.785886691015261	1.1393614936329297	0.3862723315957633
0.8502747042095979	0.20113765829966096	1.324010679317555	1.5400647959838591	1.2900306455102137	1.60631512555479	0.11774097614182866	0.2220518425211641	1.0894047659013304	0.5789309130320369	1.2362142287034732	0.215965287841073	1.312591105560816	0.3906993353729643	0.10459612051458218	-0.31682236099159006	0.4789167597667535	1.5701353459254148	0.9299364459314308	1.002390053216391	1.8131260045495488	-0.013041899045895134	2.248250821945331	1.9442655751457867	2.881817341367847	2.3584861316862873	2.8589959005504957	1.8508287467237103	1.206572779728923	0.9795080330043866	1.4116429406745765	0.7836027086589208	0.27806541611574087	0.5950528535763377	2.2072821569893755	1.6377011909335952	1.163798311743068	2.071672584523184	1.8401924684515365	1.638484541440959	2.077324219436801	2.3449006837089525	1.5944347856275358	0.8568347134328486	1.8576702926242852	1.1600344873290116	0.36901983798493027
0.9310045337424139	0.20886254220262562	1.4086681855412622	1.6242134373803254	1.285473982665967	1.6002821140262373	0.06449027511989054	0.2752701072763884	1.1242048375277436	0.5818705623019108	1.2082318233901086	0.17434932565168715	1.178607543378829	0.2978516418299217	-0.015614036891290012	-0.32703134362679853	0.4954214309828287	1.5032840976865343	0.8486196857284473	0.8968814153287166	1.7653183228792568	0.08073008967098264	2.1839396483244244	1.9864153022938538	2.8351140074414465	2.250767100171096	2.908019368526973	1.8796955665486141	1.1990201196112338	0.9186223481395099	1.3917376295092696	0.7101827313470794	0.15001239184484627	0.5033837768435003	2.1262928398204464	1.578253791090942	1.156885260861547	2.062742768003157	1.8117761698200447	1.631218218810508	2.04301787921475	2.233720329727918	1.553003571374564	0.889096157161698	1.9451458713296297	1.171503313619992	0.3859159653975056
1.015235763470496	0.1817124127598007	1.4514827425048362	1.6877793694270096	1.2318754771075402	1.607787963860606	0.00012470288945664598	0.28505756196402204	1.1374013199700237	0.5481241939113384	1.193141288820251	0.12906497654370094	1.0658133057105974	0.22247937508434731	-0.14728683697271477	-0.3444443908679894	0.5373281240201306	1.4443155827706218	0.7754359172090164	0.7741608755207239	1.710733120544584	0.2194460855183104	2.1066192972906803	1.9555420590399515	2.7585834872084987	2.1514638382550055	2.961974022037181	1.8822598174361864	1.1806683375389748	0.8813867996027573	1.321243898229109	0.6216019932849446	0.06450916750543978	0.4110872075978901	2.057914168434073	1.5381697983721505	1.1440915026545222	2.043288415342796	1.789576191615982	1.6303869156005408	1.9991318019609967	2.1377697426174294	1.5142533251522194	0.9461503978903067	2.0500744837280047	1.1587283147765755	0.388373699421089
1.0658994875795351	0.17176619042716773	1.508291665785506	1.710699359233164	1.1811411839945603	1.6124046838142607	-0.06170781803194174	0.3069150555747219	1.1315193928813423	0.5014889859036018	1.1762133765912535	0.09283036930243443	0.9538482694937539	0.1668446873645209	-0.2360836295689631	-0.38508869734389006	0.583222710761947	1.4189083588411013	0.7179852884387066	0.6866356175928752	1.670593649866559	0.3849108836053899	2.0330398783602663	1.899128920495431	2.680055297220304	2.068053270888373	2.991804238634662	1.8931276328125648	1.1410403084001544	0.8028423619709871	1.262807432924832	0.5202142884530618	-0.025421537355348123	0.31605892259769824	2.0232651280583585	1.493191263295516	1.1157704820622043	1.9900072994440443	1.7696496805675845	1.6346229961245122	1.9723964658788589	2.049660875260012	1.4514239273922436	0.9854035870322205	2.1508541587095587	1.1696412768213889	0.34968806893214205
1.1327896156137809	0.15334784354776304	1.4973147931903328	1.7094250299073863	1.1104103262805667	1.6107100307546898	-0.1231650016452432	0.2952660281234278	1.0831644277772017	0.47306926137770056	1.1577669109502762	0.058118232986744865	0.8700807996383378	0.1355035293017906	-0.3168877755756231	-0.4324876468207364	0.6301928507667641	1.3977209819373604	0.6697605916124706	0.5977406871896671	1.633131117332455	0.5255325797125014	1.9798991599861082	1.8086207681827173	2.6193500670797105	1.9601453427021132	3.020719242450628	1.8838950371296774	1.087217924776794	0.7372129982888633	1.2031767660751507	0.4458595508522956	-0.08666120707296376	0.23174175627291235	2.008389997208247	1.4406545366859516	1.0631971153612019	1.9285342315265084	1.7550762254880468	1.6184609771661058	1.963416676881343	1.9972746143436655	1.3908312369933182	1.0242629164014327	2.2489936809076303	1.147766440533248	0.33437403363245444
1.1615113419913718	0.11292666467955699	1.4814866652396925	1.6667651770641243	1.054588436902145	1.6362248484744402	-0.17265288187984326	0.2502969499061872	1.0316135140338571	0.430007212486286	1.1146232012003026	-0.005707332269619064	0.8082144269197693	0.082578232168893	-0.33518873995907134	-0.48619284425098197	0.6440371652871265	1.4005019740441096	0.6703354111533293	0.5362600306160152	1.603280823447609	0.6660919298276723	1.973156855617469	1.6958068361419847	2.5693823118735755	1.8896333166808361	3.063007316363149	1.8614763935177554	1.0341251289359843	0.6576056226031737	1.1515597584777804	0.4034011618252255	-0.1328547771397383	0.16624957857763117	2.005030799064314	1.4389356925234165	1.0077648132839765	1.8809435045806064	1.7478660284853853	1.6054444232569083	1.951315700742412	1.9526807098366201	1.3211684850448617	1.0709095448369734	2.338974353257988	1.1146950478276287	0.3139875975812968
1.1990782761298213	0.10809044725796764	1.4731692705268866	1.5857207893001315	1.0180881849671577	1.6322998058015497	-0.24216072363544275	0.2223823018707546	0.9440573116932349	0.40315702784994273	1.0933296278352524	-0.055459202392321175	0.7464255125403725	0.08446316750936322	-0.3470805331015888	-0.5284188915661632	0.6532604307182152	1.4004757697326702	0.6732330028443074	0.4640756723482601	1.5868225210227584	0.8159579979009604	1.9828603071750375	1.6077685547733496	2.5253087228984183	1.8181852653641148	3.0768141591842744	1.8191255850810433	1.0266641767797888	0.5893768151948574	1.1064703342982676	0.40035662128579547	-0.16042711092558565	0.11269313221534243	2.0072636147558565	1.442877972844141	0.9533771738982821	1.8724620496153666	1.7486456195567175	1.628111323125286	1.9564164735026999	1.8919896539899388	1.2347725098665254	1.1036680627095905	2.4166983537110633	1.0940644607667114	0.29205390941993586
1.2323771042256222	0.11205341693400435	1.4336465172201638	1.4935972267530533	1.0023632004273964	1.636348143666081	-0.2908810822376252	0.1626225965262419	0.8844048040835087	0.40354094338965546	1.032444272337571	-0.09658298431710809	0.6865281208729885	0.09088989199032879	-0.33343927774786386	-0.5686661571910405	0.6539030685101801	1.44774215382283	0.6927286262475189	0.35717203519195306	1.5659351027597848	0.9582855076220828	2.0022773877191384	1.4772403396928049	2.4897408371780285	1.7511805148474544	3.0631217179608385	1.776420902445194	1.0165946426077697	0.500191440279331	1.05986742714801	0.4106164601196577	-0.18857725458192745	0.07749052198219188	1.99684040020473	1.4421220791206024	0.891162627760259	1.8698583631583632	1.7632700949943263	1.6803837271859081	1.9306162790932813	1.8446125971484704	1.12894008574489	1.1392464677067011	2.4967203424418423	1.060754289791499	0.2561995243081704
1.2613731262296475	0.11870793536423747	1.4100408329059835	1.4072829284807074	1.0138047091931703	1.6261796423526647	-0.341677135372184	0.11412578649720284	0.8121268819588143	0.39649006277679544	0.980212776095135	-0.12413955747945211	0.6106951655045041	0.0981331199556054	-0.28408444632816554	-0.5990290955676443	0.6534693342240374	1.5192920733237907	0.7067736447401337	0.28221804205004286	1.5809064877246937	1.045614899294478	2.012079221090022	1.3546652066642015	2.467995369529757	1.7058030234914985	3.02401782185067	1.7378809269300397	0.9683705205449307	0.45045577788794067	1.0297376144029053	0.4423194747380136	-0.19654320112411833	0.021828511972688158	1.9836559153034148	1.4342825091940368	0.8155542695235708	1.8813832791835918	1.8204210592916763	1.7356992298076723	1.9527779222670276	1.8626654771555393	1.0267268456789886	1.1520544506483172	2.5757684952965474	1.0022381931465874	0.20667836505043885
1.2846799925600996	0.09586845328075816	1.3688075970048086	1.3019096861509216	1.021797812799562	1.6112842424037015	-0.386733930539312	0.07077188983709488	0.7515620443554291	0.39593436389533154	0.9588652257130713	-0.14024296286288981	0.5806862656732189	0.12396554540793234	-0.2741027659643321	-0.6250241634311976	0.639377499820876	1.5991285107648976	0.7003904851847759	0.20786410491219579	1.6067924795764064	1.111728599161641	2.0460291855546506	1.2390667484946056	2.476599915819288	1.697347782946204	2.9792939472540154	1.7278351782542998	0.9203440800879781	0.39224485565475997	1.004104211752747	0.4597458091203001	-0.21565230517305717	0.019365376905047867	1.9837499259707934	1.4067491859553223	0.7415393354694624	1.8985807969043667	1.859737347221559	1.7663793395500051	1.9669604994800376	1.9321669496108793	0.9519838948376226	1.1570338096046398	2.648953803657513	0.9451104319097434	0.16908365505626818
1.288687022042648	0.0780958927977993	1.3139055781062878	1.2059241082303804	1.0420158716278811	1.5648095335830374	-0.382860820321324	0.001190968396431552	0.6865418126670478	0.41140496826896966	0.9261729058440341	-0.19377164513331352	0.6026188923263323	0.15932468751617873	-0.27850099653545274	-0.6601095821289255	0.6362619083391166	1.6670912982508308	0.6912999412546306	0.1142538222301325	1.6524440092507766	1.134141434809265	2.0695126336091794	1.1279308817413471	2.4717357980558594	1.698075176097483	2.908889297342735	1.698334370963059	0.885947480663704	0.36855046946965264	1.0054031226137252	0.47042985643869467	-0.2167601044573538	0.02706460158578965	2.0088784536943525	1.3926074360002794	0.6771308632886548	1.9211703070028847	1.8877169115879593	1.806717072490006	1.996634852247865	1.9503658040773808	0.9211906027786231	1.1448100552567424	2.6688645611509068	0.8729399047300049	0.1557061934094289
1.2929782614513814	0.04248568360469316	1.2460588463583817	1.1179645991659375	1.0714420850709483	1.5284287077092176	-0.40425694896532854	-0.06480744278815054	0.6444575894305611	0.4305216658702909	0.9024160613203407	-0.21732501828528003	0.6303474881663013	0.19038803950712477	-0.2717281146566165	-0.6959183474531929	0.5961871424164678	1.7419015105368665	0.6871358670548283	0.01885981012974376	1.6731099717218445	1.118682415552306	2.093799856232094	0.9978353175398823	2.454206766180058	1.714385134935272	2.867833423971993	1.6667929931167211	0.8407299531695717	0.35949337108284724	0.9807915142242678	0.471559827711652	-0.212639616401471	0.015619610950353541	2.043826482903456	1.3682261970457457	0.6136680527467074	1.9182071952776116	1.905392404438243	1.827374726811796	2.054943971716185	1.9342879279481682	0.9010332236944875	1.1207607150929726	2.7054142519839157	0.8125755052535608	0.12181817002192792
1.2874361678907762	0.03174242002737969	1.2090026307940778	1.0463900515086293	1.1576967482007814	1.4782668022591114	-0.4252756501007119	-0.1272727561092491	0.6188179480404072	0.457453116820822	0.8756396225159844	-0.22412066991418161	0.6350453860898371	0.21442304496654532	-0.26957365573509223	-0.7173526046394161	0.5193341601915547	1.819708543167506	0.6619988362438337	-0.06725665399350753	1.6832799030886119	1.1037294571999712	2.1367868929769136	0.9420813471561896	2.4493894688015176	1.7092877441697194	2.812934957280848	1.6470132526950856	0.8266160978956762	0.35118522506264294	0.9813284129967407	0.47776903862683984	-0.23578496521471096	0.005885739207525284	2.086911048096404	1.2988117381677577	0.551337706734859	1.9118126762770253	1.9295903398643848	1.8301022357971675	2.1395682207487714	1.9598134779477463	0.898216744997311	1.0742881997046385	2.7088579295275887	0.7860094349503066	0.0761587279663329
1.267790982934892	0.02998179506346854	1.1386832536435976	0.9998197020544772	1.244764921658272	1.4105576009189886	-0.43960102751008073	-0.17717949621847598	0.6025113101795153	0.46259896281879354	0.8709642532512006	-0.24662467759634293	0.6267876319952086	0.19539581110224408	-0.28902557470860757	-0.7153331818012747	0.459652232612782	1.874667083770166	0.5917635317278797	-0.18321720858672622	1.6899892835093293	1.049973456303086	2.177687799103935	0.9028281128542	2.4458415240799574	1.7206130863739364	2.7365456737904474	1.6115549688045274	0.7940734258618668	0.33779328829252664	0.9884191310782215	0.4695983327278637	-0.21301400350023428	0.02751738443933554	2.08603378144431	1.2225823045386157	0.4770373719085491	1.8535416213509581	1.924049528977822	1.8319392533662007	2.2540829981566453	2.015448317011198	0.9133164730918674	1.0362814171233776	2.721284251566179	0.7557168815819395	0.06082061092173935
1.2465710767019487	0.020030013593993815	1.099175473955322	0.9289328607500759	1.317749517311178	1.3583145425887073	-0.43974916002121767	-0.22300736629077544	0.6204688205199853	0.47028445767768917	0.8585754483062594	-0.27764634037268515	0.5986141472328186	0.1676719693934769	-0.306878852021151	-0.6706698764272445	0.369383044101463	1.9365426097087497	0.5249183468397389	-0.2838472756810324	1.6681868391171608	0.9942279867989005	2.2128677785547346	0.8854270495284398	2.428484166948748	1.753227365342914	2.663895892524515	1.5979140989356704	0.7772079241522174	0.3396160058057131	0.9880173939949792	0.4486713398338405	-0.20160126746042542	0.08853927964035394	2.119140498271646	1.1582445879853744	0.4322790407929256	1.7857737044091049	1.9233760602512784	1.8484716837636561	2.361446977942477	2.0305793571942066	0.9312349123492766	0.975185168443991	2.6998532525467875	0.7463679051556215	0.03516458301951991
1.2218580321901977	0.02560999719886408	1.062025842151121	0.872381436540568	1.3807577997340978	1.2840605235096256	-0.4200211368074068	-0.24453887226162213	0.6500663931847057	0.4611363987910447	0.8826184909690513	-0.2923899126742277	0.5658025961486242	0.12827788254472988	-0.3387713599568499	-0.6379680452569918	0.2972066847395308	1.9838223341756418	0.4628701641526566	-0.3573374609449055	1.6152151004092328	0.935510988141042	2.225260979195537	0.9025470476845788	2.3934078952696876	1.7469430268382589	2.5783020471533633	1.5937378039948533	0.7706355202451618	0.36770454401221536	0.9981097791229118	0.37876253239441493	-0.21672244275052868	0.1441712219194904	2.116242875048983	1.0847635401871414	0.377454878439923	1.7271380107083179	1.9166536178717801	1.8655428723838532	2.4513687438275342	2.027434207005475	0.9666130191676224	0.9094601371350528	2.6571388721634284	0.7478017795071334	-0.018034417102613432
1.1893986148066173	0.018431530121299382	1.0042951406671943	0.8495838618589173	1.4244996138786232	1.2077991246307573	-0.3843168331043462	-0.2669412437038184	0.7032818453703106	0.45915654930510164	0.9046816566477875	-0.30541298741645134	0.5342499913398753	0.09623140777592254	-0.3608324463636802	-0.607132048131078	0.2370917096227693	2.037524497155294	0.40476364592477154	-0.3936655544095427	1.5736495517745375	0.8843540709880588	2.2114734707867236	0.9033319630816623	2.379759753074654	1.7307543001923502	2.472587820788609	1.6051816677369548	0.7356701276641562	0.3965215572578849	1.0149433827823562	0.29705566110752446	-0.23336594387438697	0.1851409264138825	2.1386974601032978	1.0243981806203755	0.32662449022663176	1.68437683079715	1.8879638501210252	1.8697369874992096	2.5379895810548616	2.0621860010190827	1.0194121718907052	0.8445351640913985	2.5966817308976635	0.7210759614816387	-0.05525491772159443
1.1385828714347352	0.025274827573449156	1.0039495090233472	0.8392406322599791	1.435865126565647	1.2114472632089466	-0.3614406125672832	-0.26430271137329264	0.767272630974222	0.4536205768865697	0.9782101088150071	-0.3204881100135243	0.5347378299183114	0.06665471355893271	-0.4064698461205845	-0.5611731745597937	0.20052942278821195	2.101651211667527	0.36272146061002086	-0.4006999884170469	1.5211523611921227	0.8237062142916429	2.1985554055950844	0.8891644411302078	2.394495168652101	1.7112669301859902	2.4015110614909045	1.6438014209368013	0.6817140542124847	0.47247669567854816	1.0451647868974594	0.23444924609386866	-0.25343244815471055	0.2232336456713937	2.177098947488878	0.9522991928985146	0.2876879876882865	1.652767341184688	1.8453679735743076	1.861109821271468	2.640301366868599	2.117082740561412	1.1023908448844117	0.7895175955539007	2.53928490192119	0.6895798788936779	-0.09330583717741342
1.0787170247738147	0.02662338151896837	1.0079231470916155	0.8309006473915392	1.4086416915917772	1.2452805714115152	-0.34246920013915433	-0.2586010578726793	0.8163667916279849	0.45043139891785644	1.044617409112312	-0.3655756874094017	0.5382187381667867	0.03715620400906807	-0.46559268141506716	-0.5791034488443823	0.1456295339140859	2.1442975374299245	0.3179837381548342	-0.40148676917829035	1.4654817821190966	0.7678468143799315	2.198785609345452	0.8946755003703009	2.398948307481508	1.7156679406865585	2.3408853648154393	1.6863942365399258	0.6613137200759243	0.5239811754913739	1.0459823160056314	0.1241846971688461	-0.27737538271971784	0.21912512031807566	2.2379986837692454	0.9083845266600076	0.26893857701498103	1.645853618276951	1.7856312975298951	1.8358561056951572	2.7238350221062477	2.1545119083156514	1.1942711175677185	0.7437180300308089	2.4706669278839826	0.652689720502104	-0.11290956416751034
1.0308623522607891	0.05621860464934033	1.0400019292337292	0.8261112101867099	1.4032851866359026	1.2854246696713214	-0.3493977404007376	-0.2489383638867179	0.8561978241499963	0.4430215884391157	1.0918506575690823	-0.4234732538541602	0.5275833606290622	0.0031394388575492426	-0.4985549760841887	-0.5664236212949877	0.07513433403357468	2.1747969737351402	0.297073902054532	-0.3632182905975589	1.39486415388247	0.6860698031823609	2.214606664989085	0.9065227274281094	2.3771456149183727	1.7117574976601087	2.279898111423943	1.7205366343184554	0.6437504226770419	0.5677810020143433	1.0478185941371385	0.0416844058535853	-0.29706526993179494	0.1685060810127394	2.288718311598294	0.8733424768179863	0.2668378284335339	1.6581271324931741	1.7465333767325582	1.8447906139617163	2.7895936987439973	2.222755085631957	1.2409943917062773	0.6982326122329351	2.3928944559619625	0.5958888035868576	-0.12751208860846758
0.9826127601410299	0.08210588350628924	1.0926528391033499	0.794519381441925	1.3844857951318912	1.364572312798759	-0.3868875142934153	-0.21552753741310346	0.8804208518484931	0.44387374753455544	1.1236020980571104	-0.4575396074973293	0.4851193088173364	-0.029134603393290846	-0.5275470672186128	-0.5459463789099788	-0.010534064459018467	2.188501828617895	0.27967513262549015	-0.3208661624016254	1.3121930032578075	0.6196237099430449	2.2190847337330633	0.8997053898205214	2.3788701657617706	1.7171001721627206	2.2453321453554502	1.743766202496283	0.6146343676755809	0.592877261328136	1.0367791401884783	0.003006352613452401	-0.31681115415533495	0.10959942170249382	2.341911891233887	0.8373436907241066	0.25276579192878895	1.7067206927387701	1.7272599262674757	1.8396933935499764	2.8255104257946533	2.3074437784567854	1.233411822036842	0.6721180053843631	2.317596672854436	0.5532158089732648	-0.14872006117171166
0.9407760675766399	0.0651088226127493	1.1418258924777376	0.7662863570667259	1.34269415558081	1.3977218136264131	-0.3782873633353594	-0.2003597215694854	0.855462280919604	0.42754875339700427	1.1496123031177283	-0.4589549081154181	0.44862749356686316	-0.0474618064049655	-0.5482013377294823	-0.5434217660730677	-0.0961347126048632	2.1949218849205243	0.26305918283274593	-0.27607187757668206	1.2277088354356718	0.5718919683387291	2.244819089826705	0.8692670941988727	2.4076490956733103	1.6785765286779253	2.197844042154628	1.7443114985701418	0.6014011126274956	0.6124731221959503	1.0505808586768421	-0.013329428098421478	-0.30846710389857535	0.02796998146395029	2.3817439865737198	0.8282046099831184	0.21890855183677732	1.7672283419323194	1.7445537868393846	1.828554124596114	2.8196421081809127	2.429925517398496	1.2229623199459465	0.6605595626465439	2.225478849373328	0.5033263784654823	-0.16573294142073086
0.9119155410025401	0.03520831021748636	1.1889057071726012	0.7047493405657576	1.2890686193471428	1.401321275379534	-0.36567726718201116	-0.1832095967992985	0.7959407222574286	0.4155027718625178	1.1668086610446728	-0.5015702898936014	0.43428280498567046	-0.06958907840816368	-0.5450369147508863	-0.5569412650058917	-0.15069569126490384	2.186441216854714	0.2496548923449661	-0.2551407169752944	1.165452988528601	0.4911198156275226	2.2636269785514136	0.8077541874888249	2.4432065768637257	1.6591991134502464	2.166397902989786	1.7258578058874114	0.5790449533654776	0.6166469664187472	1.0930345127918417	-0.00780157859865489	-0.28318569209497074	-0.06423346006967119	2.3865869074521484	0.8245735361542946	0.1990305739598808	1.8218244881641255	1.732590533278784	1.8361724229947771	2.762542600538604	2.4930424289961275	1.2026290225665208	0.653641457847371	2.135425249494694	0.43780627666440985	-0.12682999935981779
0.892792509166856	-0.0045334958025219085	1.2521878776956779	0.6141293508756325	1.2061309967262805	1.428248041652066	-0.34619582408793786	-0.16663252163195347	0.7241185902226229	0.44143249958339714	1.1485459571593946	-0.5237455081078262	0.44963668635126164	-0.046389237793932	-0.5221607794859848	-0.58470727615086	-0.21588227508685928	2.1732675948311377	0.24891639803021146	-0.21572407044992778	1.0898231586545022	0.3843756804705814	2.270292467563352	0.7495742715655	2.495515351314292	1.6422660775332616	2.1226950626525083	1.7062685959697188	0.5556260007274811	0.6453987817368403	1.1104429635663158	0.032077773004754985	-0.2930012744361494	-0.19519137291721547	2.3890663452923326	0.8376777654246776	0.21969675252534873	1.8970691867104243	1.7355395099753157	1.845969769171419	2.6769054837721886	2.503909416531633	1.1788481284432388	0.6562468862691755	2.0449168991074136	0.3885484881684723	-0.09849135232778157
0.8556485851511002	-0.050659970485238556	1.2735472377838453	0.5644192086179111	1.162746541402211	1.4294882805183327	-0.32352864450528135	-0.12405334868384185	0.6360594804552886	0.48057020341129963	1.1640152904397603	-0.5303325917612653	0.4837156246837596	-0.033237344949788125	-0.48848875757208543	-0.6156785156456785	-0.23792355482465916	2.133289344415287	0.2825994448106562	-0.16431213149835447	1.0570963730550067	0.31914850028995867	2.2548210793005383	0.6748545747565211	2.5339080669229626	1.6235624877441714	2.108018291015621	1.6777019452545363	0.5395512254413781	0.661007918787718	1.1195725851886358	0.08082983923818084	-0.33266004282007045	-0.3211022938443727	2.350956365785177	0.8499584906154543	0.21926741945349484	1.9805524521567164	1.7225905430967736	1.8741714940592924	2.584426044688759	2.5089891396690387	1.1581357583919833	0.6631052559959097	1.9910650971096793	0.36080813958601615	-0.07355357119265009
0.8324863023586783	-0.10237801030791242	1.2829649401393968	0.5261177438734503	1.116771129387456	1.4303154950665031	-0.3205635696499377	-0.06614403682864613	0.5392289995248676	0.5380626216115859	1.1763618733625043	-0.5060839920244247	0.509282338416338	0.01222883157733457	-0.5300860202430656	-0.6304746309451589	-0.20243460252829698	2.0817287883432654	0.25245744302847994	-0.16735493415389474	1.062827454263128	0.26188145358018516	2.2562895369081417	0.6019849126288903	2.587972605806853	1.6092317149226538	2.070140875367346	1.6618490050927648	0.5386897819897465	0.6656002536792192	1.1148611344858668	0.13196272866532607	-0.3938023372035933	-0.46233441413233933	2.345833407825935	0.8474612573719386	0.2340546153724313	2.0702888585757173	1.7193252401801988	1.9202012403701343	2.5114728495195933	2.4971325346227298	1.1369896202598297	0.6743233067471773	1.941146093842244	0.3073505762439754	-0.045766797481373724
0.8114382439880792	-0.1500286150080656	1.321430336445761	0.49227478583120143	1.081149861836194	1.4634979037597273	-0.30540978306688715	-0.008228240994331504	0.452290256822044	0.5964987875305143	1.1809304880825278	-0.4982869129321119	0.5416005891161288	0.03704223641227909	-0.5980458444365852	-0.6419450158385717	-0.17160280642608366	2.036014175932338	0.2119229545500998	-0.2023651818963145	1.0255352723381823	0.21823054323435942	2.249307820639121	0.5249180776235485	2.6111538985917084	1.6521450914948193	2.0219627875304607	1.623467760429024	0.562550359411203	0.6770343696494017	1.104239112305333	0.19449762888579317	-0.4195904476286222	-0.6043889036009209	2.3078870118673223	0.8268510357405894	0.2370697349885348	2.09238952577524	1.7623721366922684	1.9666322050962912	2.428704310195988	2.477293171698294	1.117426523538716	0.6814018149048	1.922095484597763	0.2531742445305692	-0.03807320350013664
0.7968090337526998	-0.22131527977497548	1.3287916149581205	0.4743378430515424	1.0412353032739516	1.4386403689173992	-0.3076184979606115	0.03610451292728356	0.3617190286756057	0.6523015837086872	1.1870059012197154	-0.4833023956769667	0.5391641271269314	0.01808762557799433	-0.6625321337379337	-0.649637090082447	-0.1276960386299181	1.9628565028140699	0.13547002284389772	-0.24292843769733946	1.0133381687224277	0.1968188395437669	2.2238540708011896	0.4861092650606536	2.6004528395121644	1.6493708478480804	1.9736197707235732	1.5639862986721087	0.5953695818977838	0.6814840693636053	1.070845273602271	0.21701446508246575	-0.45492406631299487	-0.7330646361106952	2.2391846894326966	0.7943054734396271	0.23465847027733835	2.0541763635504515	1.809557804651097	1.9710368749785723	2.369909402845736	2.4524986693135853	1.080861861213435	0.6761672598849122	1.86491126911007	0.2062643138473418	-0.009083473338544106
0.7795366712038013	-0.2934497129102467	1.319764099205065	0.4366465413447852	1.0463638199935754	1.40148974966031	-0.3092114397799618	0.07948345116192083	0.2932385510484975	0.7041432156719576	1.196928316333919	-0.4583169059570242	0.5142846823697651	0.011249339950973861	-0.7184958823488937	-0.6329515825603156	-0.044460920914520564	1.9017580538201684	0.05459542260283112	-0.2959343523177147	0.9962500557597169	0.17575490671749003	2.1863027504018744	0.4414928250041224	2.5756250298587258	1.6226941269279156	1.943741410120398	1.4993977280387383	0.5943412299562333	0.666393455902804	1.0550180037676715	0.2789943279185251	-0.5253178846456807	-0.8016367607924009	2.1622203753994826	0.7557066714469596	0.22611568736111556	1.992376071433902	1.8467883803430176	1.986478447326649	2.32410446345835	2.4401437295587476	1.0213740180776933	0.6551242586127233	1.7722913252756645	0.18227413339952542	0.0014990575044099674
0.7643975354845809	-0.3725995451090588	1.326861650640645	0.39044377663280727	1.017687707788435	1.332296662998383	-0.2944105835553906	0.1275889865889413	0.2453260970722763	0.7145806774787781	1.2040516032947288	-0.4287439247142181	0.47913523006769115	0.016539559976125478	-0.7765399631256538	-0.6412480096243647	0.06081994832569641	1.797534454827569	-0.01630081474650614	-0.3910361297609555	0.989159089974484	0.18440353797608458	2.1249425465409333	0.39841004187927354	2.540608584227024	1.5893327193345619	1.9346674567303435	1.4480434062092598	0.5996515285176642	0.6702787345688901	1.024839232975688	0.31013479703770275	-0.6022632789872203	-0.8596687294155412	2.0950778071383027	0.7121422865090807	0.20720567995757255	1.893493947992433	1.8685985630114144	1.9691513424862843	2.299778635270596	2.394278131290788	0.9615526445699178	0.6467127770025861	1.6689195283298546	0.1691630378777486	-0.006584939952939242
0.7380768872682648	-0.44602508777581784	1.320316603209032	0.33296597293853736	0.9820236342826121	1.2432142839090554	-0.2585828744133921	0.1638449383829474	0.20745374772204847	0.722741490611549	1.2101620415185117	-0.3984973015386313	0.4496427191642164	0.02194285130117615	-0.8006720937362802	-0.6441997572399693	0.1696016483487744	1.683178363264431	-0.058975386134553845	-0.4462082471870398	0.9376713484303403	0.18496352534734692	2.058706384927484	0.3644180949097463	2.506008319794332	1.564313778154521	1.9183444937700393	1.4069917706824753	0.6058617878745542	0.671855253409712	0.9780634500426706	0.2959519682362642	-0.681276722249892	-0.8839961736297921	2.0117576987043213	0.6793852927049148	0.1831964463886361	1.7791976327132837	1.8669352993382837	1.9794190408438788	2.3272475110544515	2.3430624868123995	0.9055463986302824	0.6318763476831133	1.6020934563695945	0.16604939574640173	-0.007347284234068762
0.7200477331717343	-0.48541527839058796	1.3119716255148766	0.2717396242070037	0.9631798637273651	1.2065297379650477	-0.25077101959076203	0.19308276532966315	0.22035806881346004	0.737316066076437	1.2019923201212	-0.391551059313728	0.4187783019073377	-0.0077597381558229764	-0.7905957643493006	-0.6271910157181979	0.29240143658861184	1.592267745588062	-0.10894421388154965	-0.5202364098879345	0.8896190919568993	0.16674100443336104	1.9942798671116566	0.3532317011588165	2.4850197817017596	1.58284820674564	1.9010248068898672	1.3737250555569223	0.6154142929392185	0.6270063757560257	0.9078589202701484	0.26954818102291356	-0.7279722832247375	-0.9082230874385593	1.9378760617830602	0.6060486874725315	0.1895375086090588	1.6919710696351682	1.8258067682897017	2.0084634699486843	2.381476012314541	2.260402392352949	0.84484364097612	0.5996869777465832	1.5059538229152163	0.1604520331354673	0.008716199397845688
0.6842739653815162	-0.5286739333550854	1.3195217630117813	0.2364433683510138	0.9346218002416361	1.1971782494699972	-0.22658342814693855	0.2156698183840123	0.23990854665180575	0.7439395549836518	1.235926831075108	-0.38578745523609115	0.39398691635819744	-0.051390781274768274	-0.7981508347428604	-0.5632767566867831	0.39263967261306326	1.4976732781653534	-0.15390133571451386	-0.5417650676258956	0.8448884290040374	0.16080034746949912	1.9279227879493317	0.35974311124367847	2.434461569419528	1.6208079795705288	1.874315608879347	1.3581800617149156	0.6063093227266441	0.5851405975034407	0.8012165817161228	0.23914970134592858	-0.803878239235355	-0.9190151787860185	1.8987751051083603	0.5722603126005988	0.21018845624334664	1.6330507798175258	1.8012843433862251	2.0346916077585626	2.470044858948417	2.190741311752755	0.7897998556388361	0.5821205576903192	1.4330644108396728	0.1306347906821971	-0.024372711421195056
0.647455065159252	-0.5467008243485527	1.325902325807674	0.21781440438831684	0.929773228261082	1.2073496655633575	-0.23435454370723546	0.2100520094409745	0.2986073393791129	0.7296877703684451	1.2621404695154028	-0.4134765481229163	0.36702967647914514	-0.10201408922994618	-0.7992708949930284	-0.49780423602843965	0.4853773509511746	1.3949971628737514	-0.2070691360136648	-0.5676530669207296	0.8058416358047585	0.1288671928785315	1.8936052244433275	0.3963542181135688	2.387435695063895	1.6769018328180032	1.858782016943099	1.3585159413664576	0.6036135162496664	0.5092083136631662	0.6999413100447954	0.19084249091265384	-0.8625435578494336	-0.9014921198350443	1.8768454337273415	0.5453619798604545	0.1912161588109627	1.587843852027135	1.7881292542610747	2.040339715123858	2.5378195552961857	2.098899635352209	0.728087271158069	0.5334668308208427	1.370336821903559	0.08986326862844243	-0.07048715885119303
0.6338670216360186	-0.554642051326941	1.352931029961411	0.20163401198656866	0.9078644006964633	1.2260162078041563	-0.24048717114268364	0.19098598063381805	0.35566237076494606	0.700463695221121	1.2731733717929647	-0.4222908666912203	0.3308352813899779	-0.1633113738595306	-0.8039098205577284	-0.45727785205403626	0.547525885081994	1.2962664640008557	-0.2894571906841053	-0.6186336899833791	0.7534145323301118	0.055749031990160236	1.8498316178314649	0.4806485047150623	2.3633179945812666	1.73015377793955	1.826074838500395	1.3729608276776848	0.5838433177063032	0.44162701347060124	0.6186386492845569	0.14316783914879214	-0.8744581361326812	-0.9025824177781526	1.8830304379262846	0.514670333293672	0.1813518820696387	1.5466755516751751	1.7757129399207994	2.0282507665472878	2.624471968735839	2.0138797379970423	0.6549909869995164	0.4733430064478932	1.3101843899175705	0.04527331821424046	-0.07149724844567672
0.6090396322004772	-0.5549932034707761	1.3570003359415228	0.17990436018641098	0.9112083389429284	1.266808553123558	-0.236875430049221	0.1301942270404728	0.3899159973844198	0.6534408976314804	1.2884368727151192	-0.4336458995983989	0.3126281029343271	-0.2394005678031962	-0.7393771616607674	-0.4066619872651379	0.5554385180742298	1.2232974619249506	-0.3537808129694684	-0.6494958342456224	0.7044723156028236	-0.024748404061836805	1.8068789904893314	0.5496863212666602	2.369337015171948	1.7801606474133362	1.7928855049907626	1.381401351286636	0.5354828564740431	0.35926515479917176	0.5550236172905174	0.12380065709833639	-0.8514366745129431	-0.9023256082877811	1.8706467144442989	0.5050864658940515	0.1610026188648585	1.493799862572201	1.7546366340829032	2.0076663697596118	2.7283261310747102	1.9564701691933124	0.597864400484904	0.41701204972753264	1.2761556561194118	0.005572346846287152	-0.07491275534546271
0.5929480627518791	-0.5695183015153671	1.3431868914653593	0.1670378033824728	0.8984378293632554	1.2676308125458235	-0.23590974277572338	0.06427362360532071	0.4179074929021069	0.5879921682980471	1.3060300216915766	-0.4451156323428654	0.2803726630031592	-0.30194393492882177	-0.6459893297266629	-0.3854553626219838	0.5544057412972174	1.1214010440091742	-0.4013977046975417	-0.6864193587585342	0.6875204831274394	-0.12243197379089539	1.786731315937487	0.6452204872586138	2.389698680333512	1.8012635068603278	1.814124161601778	1.381559451493224	0.474558608312603	0.2497504776363321	0.5319268973659739	0.07417764955153486	-0.8614940846558378	-0.883237321387187	1.894669307659036	0.46743589914523637	0.1409225892468009	1.4854039704481277	1.696879547931664	1.9695695411247385	2.7951219648403858	1.9105246493211545	0.547554737211395	0.38066276851691955	1.2713979611176152	0.008131009006189249	-0.05670826847720447
0.5670747146926458	-0.6265543598844732	1.3274801849244549	0.1570194029224216	0.9015298727352856	1.3065256361215352	-0.21216002743967527	-0.012732795439706086	0.4081337898920143	0.5271648679260668	1.3082039760390274	-0.43736398141368005	0.2746335462511441	-0.3428801120668415	-0.5129673176503082	-0.3952437199058691	0.5484572608527042	1.0486102312510561	-0.41528587733505723	-0.69358261013105	0.6628853514629769	-0.23978027279044375	1.7513974634535476	0.7363932625209427	2.429469996163902	1.8576533922042529	1.8314626770782365	1.394429575334024	0.4131464737960157	0.12974397108547586	0.5109241295038803	0.0556626385275286	-0.8526401147106233	-0.8477229755057596	1.9656308784927432	0.4473516289135742	0.16615961505628143	1.504544899367729	1.629468593707572	1.9691263573008086	2.8149129631503027	1.8676490593043655	0.5102129535842063	0.38068999204173576	1.3096100030105742	0.012870625136877274	-0.0636905121446773
0.5509448099516787	-0.6660826023974791	1.320922150974888	0.1740526069551974	0.8631194161561442	1.3408500847447056	-0.17271014710359942	-0.07774295877233289	0.3869754692158815	0.4873822078607457	1.308531196711056	-0.4256608332454109	0.3261666041283665	-0.3719812633290528	-0.3637655184822284	-0.41943086209635483	0.5240908816613644	0.9582584800713839	-0.41253861583353846	-0.7052890344988909	0.6389462237159337	-0.3353208361602949	1.6989394809390297	0.8220940233471298	2.468190454466793	1.8745892474745371	1.8390029340492695	1.4288913735468245	0.38346468256987293	0.033845443305857474	0.4760819290598938	0.022632564623489865	-0.7766245433111949	-0.8287921862404233	2.033974638755952	0.3935307778169421	0.18218674316384942	1.542744567811115	1.5587856018796395	1.978293494624373	2.8112792697934497	1.8285368365911334	0.4936936005661128	0.41935366456712464	1.3860272567258678	0.02313009129592824	-0.07972216599202057
0.5186506308972754	-0.7088527945381513	1.3125495902993833	0.2205375082283838	0.8589198019442763	1.3901445516834108	-0.11474464346566131	-0.15052137626069115	0.35086740774172326	0.48419991216035213	1.3234180580033825	-0.3957452583967009	0.38083382005431765	-0.41387647813877654	-0.24068211163415829	-0.4424689442689022	0.4867506412350794	0.9010508948841922	-0.393586298703714	-0.7455067958607267	0.6277634362987119	-0.42772210244095676	1.6397855013576568	0.8910884886825757	2.545610562012624	1.8882602916239644	1.8513366179634836	1.4598350872860562	0.37879898908000836	-0.08021781317181735	0.4650949468935345	0.03204642662558811	-0.7094585562503312	-0.7918481761379824	2.101293508189113	0.35154111264213095	0.2004415965423648	1.5848445524335553	1.4824634319147825	2.0110381569258036	2.787079746454998	1.8130649542725752	0.4751225446175609	0.46794569783719736	1.4880638850271057	0.03999439088190748	-0.0818116779206151
0.49481781096505184	-0.7302262859103305	1.3287360155485721	0.29223194998585006	0.86917769947888	1.4545355383872305	-0.06036619565299726	-0.2104409452283142	0.32263115846052626	0.46746788663430017	1.3705469508939268	-0.3620854993627364	0.43379496640723375	-0.46580998829054837	-0.11896964673627278	-0.5010563438370322	0.47095622609076476	0.8873898726678451	-0.3905595527366074	-0.8158570361604408	0.6796527185644436	-0.5225377565407514	1.5920826802066377	0.9675910401425746	2.5857252273321985	1.8817222113223515	1.8607456727001037	1.4922168049339952	0.39756773668385914	-0.18842895545196964	0.44792964661025864	0.023816218917056105	-0.6731170409145022	-0.762117374947785	2.1663942495389783	0.28790438125487156	0.2289396991080796	1.612854269180021	1.428968586476835	2.0142634290237664	2.7221371934588943	1.804391109581679	0.48549449085086305	0.5274067723533392	1.5578771214235214	0.059125903389746604	-0.0904841075795775
0.4682666552795333	-0.7712935522948945	1.373623658727746	0.3662628964998899	0.9064577199256847	1.5177664426732496	0.008224526728480602	-0.2566397436233271	0.27092687149705946	0.4501823491566602	1.4368851845992396	-0.3091980820469528	0.4663170417751651	-0.5103920253911645	-0.04909142446382369	-0.5837547913635991	0.42583061238789055	0.8542121175125192	-0.3935675505023403	-0.8938494872469986	0.7290799478118077	-0.6069170829197519	1.5325830072881348	1.0395699065518182	2.5956615534585614	1.8488682873229134	1.8656642263907575	1.5399417769324557	0.41241525564970505	-0.25032791496744916	0.45497126843793384	-0.0010262558297729706	-0.6687958556051457	-0.7066794258874726	2.243366767686136	0.23159390307978128	0.2295468756998898	1.6319301826074093	1.3946839262599617	2.0081277466797625	2.6351957362294915	1.8262355645173158	0.4862638945189281	0.604943288084	1.623146157606357	0.06474957739022649	-0.1115380616786629
0.44246733399177157	-0.7791977183610044	1.410952720640214	0.4465873378880866	0.9304549108718424	1.6070455694088117	0.0655849382167223	-0.26308146508547237	0.23693957393085255	0.4329044878028846	1.468545703800832	-0.22678486854177718	0.48147429812593623	-0.5479654804557658	0.04259426977064591	-0.7004835381091503	0.3938835901100776	0.8476817648808324	-0.3834230052452034	-0.9960831533711982	0.7485833890543744	-0.6630628652766111	1.4708753169240079	1.0791627732293567	2.589070283719241	1.8041589826989466	1.8746769272587165	1.5890333763245212	0.41827498679821884	-0.3296443713806315	0.4828663454546828	-0.03643921765909284	-0.6734475967242045	-0.6551935403130348	2.294681380799976	0.17232059990400325	0.2083363033368732	1.6002449438129827	1.383957814341878	1.9822957332182576	2.5576615613337053	1.8238684746518057	0.5126751913252698	0.660846502515161	1.707982685152513	0.07883204989874855	-0.11848639545722191
0.4245457500475355	-0.8190417893358302	1.4688282890680233	0.5201931281905072	0.9692550966128544	1.6609888188805588	0.12866447277074686	-0.2584695672478521	0.18764523715822332	0.40522193578647875	1.5206066566592908	-0.1255734309377144	0.4558268986233876	-0.6128497912008447	0.11367849472971028	-0.825797200895628	0.3438619110955731	0.8447044786593013	-0.3681101572551941	-1.092095679397744	0.7570172043558029	-0.6786748590073756	1.4141361504520094	1.0622583827773908	2.5871246366138694	1.7254708321090289	1.9190816690651502	1.6448291201908014	0.43312332094594463	-0.36289051051072335	0.5228091310869674	-0.07100958130829564	-0.7093858592451839	-0.5983734504961196	2.3300815090540614	0.09812678484097363	0.19011480121795668	1.6063008915711037	1.3721823156989805	1.9795657984867236	2.4864377710242183	1.8455765927332226	0.5561911713253653	0.7234277063395614	1.741625189473125	0.09236456135747642	-0.09570640846781692
0.39861010713820233	-0.8401516849694313	1.5393112501854447	0.5954119377433733	0.9984624280553458	1.7125504016598807	0.15092813914224273	-0.23898409206733176	0.16149214015316996	0.3971262712947105	1.5611791412165938	-0.0317577484876196	0.4384758532878211	-0.6953088752098966	0.19290534425569233	-0.9188361857159377	0.30852019496212696	0.8519718871054721	-0.33955168933213714	-1.1803999562939558	0.7181526863083236	-0.6552445652316494	1.413307659270426	1.0106577172857938	2.5874757895005343	1.6523142526927916	1.955070743341566	1.6902531522297128	0.4349230387413929	-0.38601748878236697	0.5671278525390313	-0.13542057170703675	-0.7665366569186982	-0.5089172307705312	2.36467868147536	0.01971719065287572	0.17677621020419093	1.6209897926583934	1.372057826025286	1.9853279159216672	2.379413842755739	1.8541373718605332	0.5978074569828994	0.8066768378540996	1.7422676567615032	0.10785262106428133	-0.11458300636607441
0.386609673481704	-0.867354765190673	1.6129486066791592	0.6855457818251954	1.0030759217864715	1.75596721484106	0.15492986984947574	-0.18624163958671067	0.16884181582148508	0.3965516773391188	1.5812338820667207	0.027261717897351302	0.4114153604495977	-0.7945799608480337	0.2577199842186436	-1.0294747353769045	0.3127813351918318	0.8876519157822382	-0.311008688283647	-1.2483623409628193	0.6404728085320079	-0.6397256606186661	1.381526698773727	0.9600447417870956	2.5501625438767954	1.576865539044035	2.025801437806261	1.7387515220842964	0.4554042796795379	-0.41322933846596543	0.5906729485283178	-0.18328574188319952	-0.8216217223615991	-0.4127095717952208	2.40002744050536	-0.04949220004953851	0.182630263400129	1.640153415664899	1.3745443541962579	1.9634236706468513	2.2671798394535365	1.8567230708198792	0.6206692673119198	0.8721972030951741	1.730096691234309	0.14093239871821733	-0.13096203065841522
0.3761641325027637	-0.876736989927644	1.6985492932479787	0.7672706279970998	1.0056376321727976	1.8312702632220677	0.1502312934601437	-0.13035868299899728	0.19759679843980704	0.4051410215680008	1.5982419201787514	0.08737397004064087	0.39088301671452697	-0.8827836184592701	0.33601073524567643	-1.1448708525675881	0.30251795006115867	0.967975038753077	-0.2927582461746664	-1.2655562897931012	0.5777392498452538	-0.6111564917868437	1.3565801241458142	0.8975081721875668	2.515096676727711	1.4924904709136326	2.0609777840657593	1.7879583601190567	0.481636221189754	-0.42019854971789555	0.5810865413011448	-0.20898451711960195	-0.8584604217823912	-0.3078974544870515	2.400820421731528	-0.0871071222209265	0.19984600441762276	1.651490338781041	1.3950382116264102	1.964235810462133	2.1778555926632563	1.8242198946467354	0.6336793405595214	0.8972947468907184	1.6693960909995262	0.138237095633304	-0.13138830895422102
0.38110376711518856	-0.8540374266858566	1.766604839423059	0.8298837534365004	1.0017383464878855	1.8699205367604594	0.14056139877590335	-0.05697345449927984	0.23245395267140684	0.40054356354491805	1.586058947592022	0.10126193677256742	0.31657987347523686	-0.9434141960949383	0.36716908132231324	-1.221976375354668	0.2774878816055896	1.0613100316796074	-0.2951442954622533	-1.3175129740864637	0.5202135526384906	-0.5562819391657946	1.328667071294753	0.8431115829294817	2.4414560146953894	1.434564038021463	2.1033461774333233	1.813227161795813	0.5227819151935618	-0.41456591363415274	0.5523455207691115	-0.23959979361058442	-0.885028662253623	-0.20837086033409835	2.385555034397469	-0.12841690809495335	0.18350628832569651	1.6664242746715285	1.4310471558646676	1.9748147320524048	2.109915728435631	1.7802261073618006	0.6447108464522191	0.8914945692832813	1.5943043116350153	0.13974614538351732	-0.12007086607868263
0.3976958434628644	-0.8515966413293619	1.8049545110497125	0.8666868303923512	1.0319722453696578	1.919535920971024	0.12360708419866058	-0.02104594978548257	0.3069021747953329	0.3575636120010445	1.5741652918164846	0.11913553461200443	0.20035683815273564	-1.0171385221867941	0.3779512059471742	-1.2587979659890616	0.23809133231197008	1.1947078434816334	-0.32023402504672466	-1.3352019738528986	0.48180533086554345	-0.5558215334335854	1.3470854310418676	0.7838252061647669	2.36435064418131	1.3924567145576336	2.132636561491708	1.8202420269813413	0.5535118265218436	-0.4087241816770109	0.5557454111633834	-0.26395780725184803	-0.9219647370085078	-0.1256613579755504	2.361969578317786	-0.16113656706279067	0.19589194717080632	1.6652797566671071	1.4924709731097876	1.9795728331505955	2.026510806986695	1.7439565080590564	0.6374425186513749	0.8568574323456453	1.5215032498278669	0.09872047265492265	-0.09903425781614558
0.4231374237679576	-0.8327690029999861	1.8325355221861215	0.8819470270911711	1.0435502368891056	1.988596093667495	0.09516455515612528	0.010171726647446633	0.3967156071703736	0.32609271352931835	1.5274883664817334	0.11352126620873589	0.056742622467086	-1.079436901495972	0.3968408479345222	-1.290386113891825	0.19362034808036815	1.353599591661943	-0.35340330532637243	-1.2991342475217946	0.43435124838826206	-0.5430692136840772	1.3847645508705972	0.7681989588539189	2.2823863581687887	1.3565843909157176	2.1356610537306184	1.8015359426626272	0.558919335522458	-0.383597606503753	0.5417464549933344	-0.3130229618712028	-0.948165887336673	-0.058705031083798896	2.331241306438623	-0.17717585137437675	0.19469116743467904	1.662642029079747	1.5615911093292745	1.9864219274410577	1.9434197045094863	1.6939801185728203	0.6284803521679777	0.8044333452154637	1.4561302203116586	0.07629562592289531	-0.0977997350844089
0.45544267379041575	-0.8361130554409787	1.8191141500877095	0.8659787619197244	1.0222991631407718	2.0583260827951477	0.06803295807824031	0.010832645346627501	0.46164660858807915	0.3194380171327747	1.4727062522722334	0.10117333930525312	-0.08025660140053179	-1.0983922017894023	0.36647395867457855	-1.3047563657645807	0.08296990067621701	1.481866837505167	-0.37262658643594754	-1.2791003028493768	0.3892570085638531	-0.5307283834106196	1.4558909671010496	0.7159248566224028	2.232488833539986	1.3441876944576783	2.1451113407097386	1.782519884155627	0.550506250930487	-0.3620887395847799	0.5446138973466679	-0.32381775388246214	-0.922447921840605	0.0013264873044098152	2.295879081689688	-0.17943423612103354	0.19578488268398148	1.6631639930785482	1.631263489904527	1.9992031839724702	1.85458173138902	1.634183009375447	0.6040076392562777	0.7277180398413108	1.4262914043540644	0.052445580128555505	-0.09728763154382328
0.47995164896563247	-0.8492658597094296	1.783107101067057	0.8227499405462009	1.0092344844830907	2.122598729433232	0.06157110315825485	0.030238524093822945	0.5561986228199486	0.3076714924324788	1.3714213785695457	0.07167916714102104	-0.1889091764302077	-1.1043858999629093	0.357371643567334	-1.3501778206962842	0.002967623483209103	1.6166846847661902	-0.3729867805771228	-1.2628144206820953	0.359889780334978	-0.5384381783055565	1.5435663674657687	0.706542045719885	2.2120309264761517	1.3373022698295631	2.1606318241295845	1.7376148527526027	0.512634327356538	-0.3575197770911428	0.5345343959152824	-0.3175353388482621	-0.8887694360614218	0.05220459955742892	2.2203988395022014	-0.13379075816382102	0.24344737160237545	1.6295543570499997	1.6848379271010656	2.0170654084163333	1.7726832381619553	1.5388200811193555	0.5892586337519281	0.6472206230446619	1.4083040828783466	0.05574462358694967	-0.09163661975453173
0.5051665222830944	-0.8690173339296179	1.7100778930202971	0.7545129842930419	0.9997347973889861	2.175876534643713	0.047508234032696814	0.03712406274740052	0.65868632854999	0.31490084839251054	1.289468433484711	-0.0032110421565649137	-0.26219285868988085	-1.0819387189160945	0.30589156242019816	-1.40297819982542	-0.1038816464741916	1.7315548572755648	-0.3743933483309466	-1.235931482592807	0.3684129080272084	-0.558105477902961	1.6336143203776898	0.6913270607741879	2.222177944334514	1.3039278932110316	2.1816316674054237	1.7007916350729193	0.5131694942607218	-0.31885210782399775	0.5010843374454697	-0.3168644887935198	-0.8458340496288772	0.09585709500906707	2.119655088227092	-0.07611810531120217	0.2938948362870556	1.6339800106732052	1.7136558579912964	2.0406938740636162	1.647404372866228	1.4479917636473316	0.5532353890024553	0.582485627116632	1.3588576764331237	0.08940617208598947	-0.08183388024238591
0.5285404753751927	-0.8780468314339818	1.6170041042810568	0.7026557558974373	0.9864427951837902	2.2344942167120103	0.04501253460702555	0.052734801440503506	0.7613979141925767	0.34196780151815204	1.2073797062148552	-0.09943943693893273	-0.29443268282126045	-1.0225158438840223	0.22713571114886263	-1.4113417479561696	-0.1968855717889984	1.8573307877639507	-0.36855534324259526	-1.215103689510344	0.4162157225372386	-0.5904047336135069	1.704618849780316	0.6959044898492059	2.245858654558181	1.3139563328974646	2.177834964382111	1.659563062446567	0.513952068865469	-0.2718395557404891	0.472830156668598	-0.31832519252211683	-0.7906800409627924	0.08725656650115032	2.0099150896236937	-0.0030379968671516043	0.354217700772507	1.6109982608834617	1.728810945152849	2.057531463328343	1.5384552672216516	1.3539202744896623	0.5172276799816236	0.5232696230796456	1.3503604076022317	0.1311278196195486	-0.09223850283221281
0.5402747100833863	-0.8842680614735439	1.5289549214912939	0.6294284780081069	0.9629427914117301	2.300827029814671	0.06830434971427823	0.06347383596024592	0.8427704498259994	0.38128552029185847	1.1274056785226623	-0.18974660948651537	-0.346574131265172	-0.9300575338845138	0.12193767521533874	-1.4419995189085033	-0.30170466364633086	1.997586506090655	-0.35383901540581164	-1.1895724392543756	0.5224422253223112	-0.6365458075061877	1.7328185668805187	0.6593520908613747	2.281668445600496	1.3500581518979624	2.1663090034149155	1.6143944081357477	0.5491546793735387	-0.22043447099205413	0.42626297249512995	-0.31030671365011225	-0.7437868823920549	0.011196784900230784	1.881015741944971	0.07437819736497056	0.42728950421014245	1.5476906520488711	1.7310762490512228	2.086249386999645	1.4519595203739217	1.3068527963326904	0.47669844883583323	0.43579487562839614	1.3472240832366407	0.15213953631400998	-0.07472219196088195
0.5536623195133279	-0.8823122644803483	1.4480799314210029	0.5763831199268702	0.9619462014344171	2.3923589899691238	0.10276427343737296	0.07240786484450557	0.9070190988425783	0.42206165886119906	1.044474429991689	-0.26665247391158353	-0.3957061370343381	-0.7887034707293004	0.021452430404637634	-1.4566401765531078	-0.39694696532950036	2.0893042165593543	-0.3695276732068117	-1.1545853690458485	0.6421115813921137	-0.6940247801899918	1.7722364762157032	0.5849257181420814	2.341338425008552	1.406349359876404	2.1351758002870858	1.5584983293461923	0.5734216249621478	-0.15715623401954035	0.3701363665825296	-0.3127864562559329	-0.7451169476902136	-0.09807464794887549	1.7415146342566512	0.1478622031162812	0.4925124504358074	1.466448581022813	1.7201711577170244	2.128928692710527	1.354486910546052	1.2774726743753526	0.4424594799534588	0.36581754932842664	1.3093914407506049	0.13269038365197858	-0.03994075328791238
0.5384342855730102	-0.8760044740475468	1.349928228398942	0.5176359077524215	0.9563945438658219	2.478612866600577	0.14178187940307765	0.06504430042000474	0.9526173780481981	0.45587758255647426	0.9833700477538599	-0.33111503738903436	-0.4724681704242382	-0.6680336415852819	-0.06961565788948124	-1.433953835092058	-0.4759656078586051	2.1626858174299217	-0.3521139302769235	-1.157559776423231	0.7492453228499619	-0.7829809190187165	1.8200296826287086	0.5236975514067322	2.3848969897499335	1.5111872942548044	2.1084101164877067	1.522131070104074	0.5765582410407056	-0.09026937413571848	0.31591364307095476	-0.3302978200379951	-0.762117209242944	-0.23979269566043876	1.5844420101840844	0.21573166593112303	0.5554818012059468	1.3573666308898518	1.701275257901671	2.1341200320733806	1.2666591333260642	1.2593069638682395	0.4149644103599172	0.31945379094246995	1.2794490721093559	0.09532984893558168	-0.03786209734011941
0.5257952057742419	-0.8725824315492794	1.2889923563363204	0.47201935392279637	0.963214782042266	2.568427729889888	0.17856016993938645	0.03646828651441733	1.0043192220696633	0.4819921889552016	0.9220732674376091	-0.3391553202938896	-0.5132472650256312	-0.5551595270019811	-0.15894748428125832	-1.4152138438451791	-0.5153714546656969	2.194426385213309	-0.3426167210999428	-1.1248198399095928	0.8378989435102605	-0.8719225312016728	1.8645561766641396	0.4310476624049138	2.4638205518771885	1.6184890614816652	2.0696751655300867	1.5063396568103011	0.5484277409320978	-0.045500764074999075	0.2893081772287672	-0.3652952077147689	-0.7715822775475467	-0.44319522533643496	1.4179635814354736	0.3050141239286259	0.6059298437700746	1.2447011004285777	1.6638632538164475	2.0844749536816094	1.1728228886883978	1.2664204567689414	0.4101751888107866	0.2789837298265385	1.2638372932616533	0.042393646259278085	-0.03065992800982035
0.4813541919036893	-0.87897011141111	1.2639275886005572	0.46197525355878516	0.9767188199540623	2.6740954983398386	0.198688056874243	0.03881794639591009	1.0577669956208688	0.5102312490171258	0.8534644005499276	-0.3414500699926281	-0.5380291917198917	-0.4177949042836504	-0.2617037439321944	-1.409080494495203	-0.5413509260310227	2.185493097222637	-0.3087450332690863	-1.1111253237962457	0.8758730145878666	-0.9215903189323205	1.8918990511735028	0.32941949250798835	2.5318245597954183	1.7349850217536271	2.0308227145981723	1.5010277554974434	0.5292120698625673	0.0048286042964547585	0.24454723577641993	-0.40693708926054917	-0.7883168605360678	-0.6187381597696353	1.312981569935147	0.39271216305977563	0.6160823793230394	1.1058948339481538	1.6126994264980699	2.015677881611253	1.1169495096600859	1.2376204716326642	0.4344147206826004	0.25193629616971175	1.2620815244615553	0.0484733843452128	-0.014976534585003665
0.4339339309580706	-0.8783096859543145	1.2885667903383584	0.4782142864412636	0.982063582075611	2.764701432906011	0.22943189669371633	0.04031529840146307	1.1044429097560067	0.5349700403354912	0.7936877809612747	-0.3501609830183442	-0.5245305865358036	-0.2770783610185176	-0.33266663839274524	-1.421668276688462	-0.5386474151378372	2.149485991094907	-0.286415157962996	-1.097769676201336	0.9038708672771195	-0.9934649011104085	1.9106010461730432	0.220853491590104	2.576639471531312	1.8256683928917306	2.007910934620951	1.5085275263865747	0.5221411822359253	0.06258208186449112	0.18839673646295038	-0.43485000754276637	-0.7994649735305556	-0.8221450152994432	1.2309079132807255	0.47096799340131623	0.6319890710821433	0.993028877898292	1.5507105077669503	1.920211671078634	1.1055053187375274	1.223307687638518	0.48340863566048886	0.23474469900404776	1.288165123525076	0.055607270664171406	-0.0034516047913992188
0.38857485293060906	-0.8595670560924764	1.352403660245551	0.5776546373408775	0.9851727478294654	2.875174507572008	0.24584473646441132	0.07243313000452165	1.1875716086692776	0.5573141215704572	0.7132304334628287	-0.39003285512170394	-0.5067975350429721	-0.15389775148548193	-0.3827997263202711	-1.4042913695353418	-0.508819190526711	2.1248182051900004	-0.28353408097839095	-1.0562141729917625	0.8977927575423411	-1.068270308187802	1.9099509023180592	0.1684387993549477	2.5933881636589695	1.8852977151768173	1.976688116908265	1.5173625707021698	0.49273899839460356	0.11147120683233722	0.13114828852973473	-0.4921095186226242	-0.8088942756023944	-0.9888420356440685	1.1774178384633989	0.5677816982163163	0.6287043415857232	0.8772016624513312	1.477495885771511	1.8416269558162874	1.09636691999656	1.2248254929276539	0.5293219712516988	0.21679129360473012	1.288995748242904	0.05787062843737972	0.01853523771415245
0.34755162866075884	-0.8201674126287685	1.4115742215018137	0.7249026200828415	0.962825735294164	2.9763698376755428	0.2566508641535049	0.11305592994254074	1.2384014917089723	0.5788977088757316	0.6736645027228796	-0.42946098693551227	-0.47318910646815954	-0.04956810409515713	-0.4602771136350456	-1.340349838293257	-0.487702477187538	2.1145532617361864	-0.2791632283704574	-0.9772967749202894	0.8829449984480788	-1.093092195335705	1.871012543742849	0.08626659497727573	2.5564905790077423	1.9473099548706674	1.9279449328461271	1.5304073363627837	0.49234669211488	0.17626671961906254	0.04567550314583134	-0.547722124727577	-0.8318612268569915	-1.13709268009812	1.1846011012927167	0.6396929926298429	0.6057564799357594	0.7437448645366211	1.402120245489596	1.7611244456376873	1.087028133754296	1.2423085789094999	0.5758757097143363	0.16669197798224025	1.3315854247561596	0.04732460426013786	0.04097650623618611
0.3097237832005383	-0.795180158026493	1.4869350358495745	0.9139826967164801	0.9742120305823155	3.039646795484681	0.2700580373746801	0.15086758955417232	1.2882808042470422	0.598394626105275	0.6382504457479531	-0.43274110110075503	-0.46628813945496217	0.017095011245893445	-0.5064380320244257	-1.2582937025242322	-0.4072384199703062	2.0868362468637978	-0.306013910570154	-0.8854259857475343	0.8648296713121416	-1.1599304783645505	1.8330739964034435	0.031201133776204537	2.5052768813370707	1.995215278394983	1.8529534938774923	1.5515497821465982	0.4625303958785462	0.2509382332389652	-0.005593644644766732	-0.6128803602488502	-0.848401653835856	-1.2659754625939272	1.2434407820681734	0.6944300137646924	0.5760180868065619	0.6152384320684942	1.3281266446671212	1.6776186191350146	1.1099675233270154	1.2586732325596577	0.5969099566667955	0.0919606604238341	1.3799579678393952	0.036811247648780424	0.04419539441408531
0.26801101938303123	-0.7707568778568094	1.5606489491894835	1.0679421383526475	0.9777328868138591	3.1065235065249337	0.2952255148241608	0.16088421936584535	1.3311786239202505	0.6127079071885915	0.6056206192697248	-0.4443880287798502	-0.431047549472408	0.05606898765517858	-0.5365580474228102	-1.1944233485670357	-0.34450287464801016	2.053540095864969	-0.300689358729444	-0.79457337973027	0.8175980180588185	-1.2185997466148848	1.7955335803923032	-0.0017442114815201526	2.433745217530732	2.010530005518037	1.7688311390566196	1.569015524026777	0.43637915737444455	0.28856449859801747	-0.05737390038984054	-0.6913979157732485	-0.8231569869738438	-1.335233296032309	1.309006240340392	0.725374403750776	0.5450895240766782	0.5059627235016652	1.2672122146769866	1.595573091822304	1.1056780163295545	1.2600690398706211	0.624080227061563	0.02474415207508805	1.4152220631210715	-0.023678540537548958	0.055737907371578924
0.22495585937928825	-0.7541490955206105	1.6394192733451198	1.1898574261469563	1.0079147848802301	3.115017175282399	0.340623416085404	0.17413501324505995	1.3632007560527288	0.6234885967047838	0.6041258157452306	-0.4719874449667566	-0.38021802185654574	0.08953326621125621	-0.5501717787282613	-1.1195776420604353	-0.2907283811048435	1.9951640366085983	-0.3409548567229547	-0.7475208233531745	0.7541416860732055	-1.2987838666346314	1.7620350575981305	-0.0009894955177282311	2.3400875403922776	1.9973805417290234	1.7025978574010847	1.6007944521856328	0.38839388360242943	0.30909822106229906	-0.0841461046902505	-0.7664373559005087	-0.7872273445237883	-1.368557906899748	1.3383959698843908	0.7721850303363593	0.46956726539801413	0.43809893937648353	1.1995179954248818	1.4938650240361386	1.0731856080586384	1.250430259340805	0.6649572763597155	-0.02452447392038233	1.4689980733673642	-0.07666100499766892	0.05730371115062953
0.17995700090943317	-0.7658376439917173	1.72636167493529	1.2770692090865574	1.0079216533304962	3.088463529990528	0.39205238193863357	0.17911470920857742	1.3990991840780933	0.6324628821434902	0.6089139370011092	-0.5065630458087379	-0.3238191080743779	0.0805227246357699	-0.5795007305106419	-1.118129169441039	-0.25156873351102393	1.9487347611584176	-0.33132511013576293	-0.8042563741085965	0.6978137970068403	-1.3444535656952366	1.6903244084812212	0.018759997928055015	2.2041094375794956	1.9689473637032502	1.6410536112308396	1.6282544660790825	0.35369138717770604	0.28478313648436815	-0.08674762754685147	-0.8286695608429178	-0.7016912900781038	-1.3644428623019536	1.361591319099226	0.7944559313386264	0.3924588844243655	0.41946531530225084	1.1365337715485033	1.4050584570186728	1.0613831485731553	1.2257676276030227	0.7099795009515872	-0.07726629288012785	1.5419529219259833	-0.07306812692800459	0.060763804179571036
0.15985641911833653	-0.8075081693758879	1.7906397881063736	1.3769180871333528	1.0433335660863903	3.024495769334609	0.4588144317758638	0.20531870468398528	1.4575498367856508	0.6362941645930636	0.5989245903858085	-0.5170130292339467	-0.23920555482185715	0.06429400544396835	-0.6255314713859917	-1.1202613267170516	-0.18919522860891358	1.8697192333283996	-0.30848920568182303	-0.9059806646870185	0.6389238347787298	-1.3728113570080216	1.6011085815469417	0.020583418982003977	2.070519694622532	1.9053737661521197	1.5958971555929222	1.6438873267955973	0.3137808975174849	0.27536403660798625	-0.08999965995456818	-0.8904524426568872	-0.6086816762630589	-1.3606760184722426	1.4404027307860465	0.8173516315725562	0.31656265934853006	0.4327791387292449	1.087733411297429	1.3507680747252777	1.0390065442616538	1.2020417240791488	0.7530127548985037	-0.14708568356562363	1.6042178286585322	-0.008675073016218966	0.043170449175081116
0.1352732519333191	-0.841657344754711	1.8244855135170084	1.4667291673770024	1.0613151688829183	2.9843038686837176	0.5450692736599322	0.2715232616874595	1.5317797179447377	0.6403259666429576	0.6241654430305934	-0.547249613036467	-0.15100136067370148	0.022863945737893954	-0.6662111159904354	-1.1404616617994372	-0.14664452428333857	1.782352867884703	-0.27678272366372764	-1.039589832482091	0.5746291344380436	-1.4562307685638922	1.521036786824866	0.027015347052351528	1.9370412801363035	1.8417353234750995	1.55434077523229	1.6334158371516896	0.3009855989344001	0.26114265039101203	-0.1018044523279334	-0.9400215794802106	-0.5372433897793949	-1.3217878112552675	1.5124977660428427	0.8168681678131737	0.23482188025015888	0.4777739688101347	1.0529146699722631	1.3481579718541825	1.0209869714632025	1.1438033212271776	0.7585351181757202	-0.19323656965573272	1.639125217993746	0.04688985432778918	0.021673652727824226
0.12554170577475368	-0.8497359982284405	1.851063686260072	1.5215439936618627	1.0864995603794179	2.893951519972692	0.6546699832368043	0.31746426601611366	1.562901589668298	0.6644948440356657	0.6512560760535391	-0.580004071604135	-0.06703850712300324	-0.03073047149593015	-0.6976113984514002	-1.1698391944797115	-0.11970466203778904	1.7332960146602	-0.2504049722834404	-1.1510027967994834	0.5214159845811366	-1.5454931528023865	1.4143481438741237	0.03124151643887966	1.8151386855872886	1.7412507525265055	1.5128544658502423	1.6065051305006026	0.28714482959028587	0.24409021481342208	-0.1153230059061137	-0.9982389195316259	-0.4510196375225798	-1.3084946452744137	1.5789993660827206	0.824139810748769	0.17323993291995987	0.5871818857670238	1.023336943909632	1.3267493065204117	0.9719454703124437	1.1390033237044643	0.7515387939928722	-0.2282830583143649	1.6441748434335057	0.09132398445243936	-0.03324115426831383
0.11736885277531742	-0.8951334152774365	1.825882675960051	1.5328294561102016	1.1576066319176614	2.796807151035638	0.7406317790074063	0.3524858023371232	1.5877637248569845	0.7087882437937006	0.6850236900708413	-0.5684467453296608	-0.029459941443396653	-0.07983765878965778	-0.7735402920785848	-1.1930368721234819	-0.10590402998271034	1.7098526847625481	-0.24774392772991555	-1.278709846805088	0.46584956273771017	-1.5996289217243587	1.2876270372906025	0.004535645690260759	1.726785237830216	1.6974323635451907	1.4217316865974325	1.5788658396592905	0.26908345606275724	0.2156086060688231	-0.09456690227064041	-1.0534481521705346	-0.3614987514978973	-1.2589639237678356	1.6327344172385967	0.8223508705553103	0.11445846106836574	0.700819440771635	0.9809808630458502	1.3281181550800392	0.9131901546745691	1.1595727939896023	0.7260779694482005	-0.2670244451897329	1.5655122590817712	0.13496708144425443	-0.050962753289697536
0.0972445592839839	-0.9706396965379087	1.7703541940778778	1.4914647795248115	1.2678675301917126	2.6550001919692443	0.7941666218885788	0.3815358174748701	1.616735565743663	0.7277434803622848	0.7051587223335204	-0.5224292710034731	-0.05187847766438405	-0.17241110846650234	-0.8595873760807395	-1.2247818727464288	-0.10425602458910163	1.6855636702684464	-0.26110150590710524	-1.4021453234621748	0.39741704610056183	-1.6401870202474538	1.1590474110184616	-0.03706165490072224	1.6790492543037714	1.660876628663468	1.3286368859707876	1.5547894915259852	0.2608283129600254	0.18294999912225948	-0.07532617902303962	-1.0861235615031024	-0.2824825083846525	-1.20187697142	1.6072443100251186	0.7899187793114987	0.061429644728220656	0.8101635076083419	0.9431570226302742	1.3128987810804686	0.8646968651485707	1.195869895726732	0.6914102332080423	-0.29998960724244805	1.4609134289321084	0.1634708506573304	-0.08980044778234753
0.06875689299967261	-1.032175153492593	1.7340203711659332	1.4633124521693097	1.388317947254525	2.4674705373077948	0.8068643810519041	0.3784460896318454	1.664394703565596	0.7438122100569791	0.7198300689902724	-0.4808316306699344	-0.08899728341350387	-0.25213717642189837	-0.9081275799288202	-1.2457264119978064	-0.1046661717174876	1.6330883455061798	-0.26229869681787066	-1.5428002114164314	0.34301995951000275	-1.6895601245925143	1.0381242645556275	-0.038162284859992436	1.6703097092378116	1.6250962159391165	1.2549670237921258	1.5379499376178303	0.23538465232771602	0.14343628906560352	-0.020745031073523826	-1.1315320952966506	-0.21826285611453508	-1.1359412109264624	1.5913395254703	0.7295715403144288	-0.01645081006569103	0.9497599760612392	0.9201629635731869	1.2788447737727826	0.8134763624534053	1.2492631688559728	0.6382750497513682	-0.2960261362229747	1.3201811677052433	0.21485798232148384	-0.1513348552885394
0.05129533256386594	-1.0909028016112645	1.6684418330078241	1.4041575855099528	1.4928612993766521	2.2893022813932067	0.8238499775701891	0.37508403466581586	1.6924050895555927	0.7425739484919509	0.7086212736066027	-0.4299156952401396	-0.12258647153547705	-0.2876914354683848	-0.9674222720104334	-1.2518614327939535	-0.1365140988779921	1.6091114005392189	-0.22687324200902284	-1.6817822436929393	0.28900494499998497	-1.7483939293408368	0.9228117650566027	-0.02923328367516691	1.6954051754248638	1.5983856627793573	1.2311598129763237	1.5126481552222626	0.21519809963917105	0.07282481515599752	0.01418267026572996	-1.1541641059739023	-0.16019494632496267	-1.0618298913663704	1.5145724318527978	0.6783581869978995	-0.08228171682815326	1.0883315427483122	0.89702339445488	1.2526919068663338	0.7665125760736705	1.317401272769112	0.6096040288628537	-0.2720481256112778	1.1821159609271255	0.24530734386124448	-0.201035301392041
0.03906042571826503	-1.1239133036234137	1.6303032105927522	1.3672873620402652	1.6039536080460053	2.097613818707341	0.8020594280873035	0.3798602678362837	1.7025120969298684	0.7411057093811739	0.6850540443462313	-0.35674422661158606	-0.2009030590356032	-0.33889342946654183	-1.0030162027237057	-1.2793959157417854	-0.1560600527842059	1.5745364791421523	-0.22837820414534343	-1.8294691582368272	0.20278612126058865	-1.7752694098609318	0.8167840613051371	-0.017289420727578608	1.7544930213808043	1.5593545357006464	1.2381149534425084	1.4927347091838248	0.19956148461353837	0.012560275889945826	0.05565831126338579	-1.1733244394624314	-0.14412405180947155	-1.0138537354936794	1.4593633083943292	0.6157472613097061	-0.1525586600731354	1.210231910524682	0.8762142312118459	1.2308988335381557	0.7523474872244098	1.394294788422138	0.5692813677660886	-0.28116565619236933	1.0708692027142181	0.31830928203700526	-0.254289106679429
0.03117971738958053	-1.1568350215875864	1.5880510649897117	1.3722307514145453	1.7002342144980698	1.9796398493328806	0.7657846250532186	0.3652127354206066	1.7111487434696966	0.7394467043773231	0.6273600020126715	-0.27537016351411997	-0.28741138725732646	-0.36086258550565353	-1.0504602810093109	-1.275820868739807	-0.14644911802008506	1.577761991659317	-0.18680296338219496	-1.8959716317000954	0.12507178398962032	-1.7814239642721788	0.7325323238117948	0.0338518080010512	1.79443471138954	1.4908228234369598	1.2514050823807374	1.4669798875899924	0.18567567647055722	-0.04817750147424808	0.0827530811605107	-1.1780232429292417	-0.13103487426719113	-0.9556606440479319	1.485810678604981	0.5499915418216832	-0.21059240519592642	1.3147809928076568	0.8686811773833079	1.2225673002725042	0.7610615502505095	1.4763926108897019	0.5650073122288785	-0.28636084482025653	0.9584495230827887	0.384390891058083	-0.32025680811299045
0.026258093755035922	-1.1506087651617969	1.5425489968280313	1.4012458023900662	1.7785952557689135	1.8658558761282407	0.7257537316774831	0.3476735719032697	1.7116005668022756	0.7379180403940754	0.5797472591416182	-0.1828149243525592	-0.36267507348568173	-0.37063658817517314	-1.0449424395602394	-1.2213058227373366	-0.1478954360461687	1.57669952594096	-0.15917697962193936	-1.8664903861160855	0.07212000063876522	-1.7785957152797274	0.6897531247055955	0.10081775222414413	1.8575056715332554	1.4032238248085436	1.2787141737691408	1.4831845626610318	0.147849606877355	-0.08339520945824366	0.08445977272965674	-1.1804512602553794	-0.11680395234959469	-0.8912949857054924	1.5648535510383828	0.46997026091406796	-0.2609048745538088	1.3920128960069698	0.8589885338383203	1.2118908394290284	0.7589194685851295	1.5486034257273527	0.5254245125818842	-0.3167015611543351	0.8405609618377128	0.41574763411697646	-0.39032348254257665
0.011821386173147982	-1.1332304864593366	1.5328532974247373	1.4328228443574358	1.8489775950226328	1.8013176930372379	0.6872522380251677	0.3307725213654533	1.6779581110590116	0.7635164919773547	0.5361981699989804	-0.10498619055832739	-0.45764992092193524	-0.3887643076740179	-1.0404676752834587	-1.1724399515604467	-0.174964010743845	1.6197722673167791	-0.17503943027376706	-1.7941668835125473	0.06594454769875346	-1.7595622517772767	0.6847203860831016	0.17526336025126685	1.927617377111222	1.310922426811839	1.3131261743540776	1.5227210907067523	0.11953986865289434	-0.13722716113692018	0.06548056509705993	-1.1683226948268044	-0.15101267531696744	-0.8135469025676336	1.6695070738062472	0.37796872319220143	-0.31388629358002684	1.474949969983306	0.849978338602897	1.177513989564545	0.7626886967610413	1.6238232889630566	0.42716119636165606	-0.31843191972808854	0.7431634496992435	0.4340337848096113	-0.43263528284761693
8.35162217123351e-05	-1.0905401374215535	1.5576951496377585	1.4716483161325684	1.9367346762574371	1.717626199454751	0.607495829570255	0.28026008817230186	1.643051614236488	0.8074920433472277	0.4814930150208491	-0.03567536284260283	-0.5701951498908426	-0.36187976756531376	-1.0212510307511582	-1.1050624560631828	-0.23025600640061478	1.6807437445107065	-0.19275834442801776	-1.709392960296778	0.06437999903263854	-1.6982411295188213	0.704457474072186	0.26301670067930055	1.9927250239975922	1.1893053932066082	1.3408773802502174	1.5971302720414373	0.09140896095334672	-0.1823638746954199	0.061325746304893194	-1.1310306395733023	-0.18082890350640374	-0.7474469424118062	1.8083263423226452	0.31766920915235575	-0.38150898500526187	1.5324570928758752	0.8337383545473124	1.126759374877942	0.7926564654095557	1.7197506047829108	0.3535628306725111	-0.3177799261013739	0.6856721013583276	0.4549159733283232	-0.4935620625584298
-0.017679207592852818	-1.0895896871631117	1.5736448678735306	1.5210708167845717	1.9806480022519934	1.6077623137970967	0.5296653318781677	0.23909241040278614	1.6051594069121677	0.8466867254461166	0.43709204860081163	0.014416591042736304	-0.6674140547879027	-0.36420071686954103	-0.9797642799425743	-1.0776959363462222	-0.28989538200721937	1.7204647162324265	-0.19191361343801144	-1.619486788178866	0.11438276998094547	-1.61485017833017	0.74319990502386	0.3278234385344617	2.073040712235535	1.109709974724901	1.3771288631913332	1.6845363078573814	0.04959155708046455	-0.23049927866846004	0.029231497784991244	-1.092701150561389	-0.2324591391728284	-0.6662899646152761	1.9264450104855517	0.2760243866215889	-0.4674029926537435	1.5441782820851417	0.8100577655520155	1.1026325639389882	0.8534406741363199	1.798272875716783	0.31600905210470404	-0.33215042185582566	0.6797087887289575	0.45263102672266714	-0.5296865994766359
-0.03409071149440384	-1.0796714226561785	1.6248374739629807	1.5830123849712523	1.9866049426988681	1.5070572496801797	0.4825120802168586	0.19497653440343288	1.536941823706997	0.8392638480613671	0.3957274213316037	0.0249488973270925	-0.7385353087595888	-0.3793653707797729	-0.939183285740009	-1.07021840472131	-0.32363745830648416	1.724959946749332	-0.20585578124006085	-1.5528969156656847	0.17772423698438272	-1.5181350318881912	0.8205243754931366	0.4088819157178909	2.1329793886302015	1.0136047052564687	1.4547837143561717	1.750068439028525	0.010213992574257338	-0.29871443452515367	-0.020384015841331937	-1.0492762794604888	-0.26957896341311544	-0.6224279394276027	2.023082490517522	0.2275257382416776	-0.5438795811629836	1.561769879558243	0.7986963481352257	1.0594685698873314	0.9103257064287558	1.8266382283643483	0.3123629333505854	-0.3503186972484953	0.725764395596629	0.4100068647951474	-0.5683707990213205
-0.04261223389223716	-1.093670950638526	1.6817321577989275	1.6656709555353888	1.9826367509483842	1.4178469117513008	0.47261205445492466	0.1488007653135674	1.4446977849780553	0.8482672196674228	0.35038022580842687	0.013361954902071402	-0.7641129461041016	-0.3600635023557578	-0.8699078962962863	-1.0811604810148223	-0.31977428863212387	1.7412375885733997	-0.17857606751820593	-1.5182114826113722	0.25870283262804794	-1.4171659499333527	0.9129949684419447	0.48869337076570485	2.1710521649421333	0.935674960704125	1.5506372618437614	1.814961546488432	-0.02635628933288982	-0.3569455045655567	-0.0897607306308569	-0.9898796773626481	-0.3056655684595943	-0.6263842678397703	2.1887933732868428	0.2505207163293335	-0.6011236025040851	1.6016915385147121	0.7894179898977783	1.0338833760978843	0.9468771153471561	1.8310513112973266	0.3437130023492456	-0.3567160297276216	0.8240751542749909	0.3384255681731529	-0.5876183953954468
-0.014060620374534285	-1.115127615963085	1.7235116493144176	1.7383557235297835	1.9701346205237844	1.3760571287349868	0.501556942291401	0.10821821076318432	1.371172728867756	0.8566978999468787	0.31266614816409133	-0.03138127199761533	-0.7941056591286112	-0.34833051643351676	-0.8609479282644159	-1.095709538144871	-0.2797282076516071	1.7952160879282304	-0.1780278744955885	-1.5373177983785706	0.3332029946054121	-1.3542750605454388	1.0368921050397817	0.5239226647981033	2.2164734006623332	0.852081417308353	1.6360528313918465	1.86176675754891	-0.04421794329983213	-0.40793522673358174	-0.15749824099623977	-0.9114324353330752	-0.3310215603536875	-0.6389051775239545	2.3239050306501254	0.2976551020648376	-0.6640867041127552	1.6088840306791532	0.7822490173444384	1.0360844253935586	1.0140387473879262	1.798518046990837	0.3968903794072013	-0.3735650413565331	0.943359671793193	0.2650228150110469	-0.6212110334959755
0.0027006600222192366	-1.1095102703260245	1.8068297034470802	1.8385741982901067	1.9509902555660876	1.3692785164967016	0.511214086752445	0.05215750371341081	1.33336759670389	0.8764996970704202	0.2790270954064226	-0.0946104984938126	-0.8029279405227336	-0.3328236609672899	-0.8730133195114039	-1.1279302165548288	-0.2390886970257112	1.8352491291770903	-0.17278652269305397	-1.5693449751313615	0.4028369697531543	-1.2449988124462092	1.1412163737344534	0.5352717835113836	2.267794004878501	0.7718570011055205	1.663085213915839	1.9100411704953502	-0.034359133643778836	-0.4306849890967371	-0.24766748514511208	-0.8321898023950045	-0.37266723154699655	-0.7187333261425467	2.4999296840931025	0.33622855017397957	-0.698145619652334	1.6009555140745704	0.7795775913958158	1.028890365741295	1.0927074798819647	1.7114585032838305	0.44840197987615477	-0.3958871174191544	1.0703689771547071	0.1686587964814912	-0.6539533067926897
0.012523087261832221	-1.1144325385533091	1.8990990823832956	1.9713955780017618	1.917743632834712	1.3999667771394537	0.536794796845523	-0.004901512535226854	1.310066767517237	0.9185497004231686	0.24407736072673908	-0.1464528170733443	-0.7836682541821972	-0.3030309821819157	-0.8765776332085042	-1.1445573174304766	-0.2006721716855074	1.8963118450190293	-0.17312195417226467	-1.5981936030436148	0.5000606862022086	-1.1770028446882728	1.2146644311353159	0.5335515153843448	2.310933787288379	0.7082529545387548	1.65059398946814	1.9283956090418741	-0.018579454198215876	-0.47418707057138754	-0.33424264645539303	-0.7179360607004168	-0.41307774742108905	-0.7670125964196507	2.6523096796724643	0.3683626164596487	-0.7375157848787055	1.5885259013416673	0.7647598508418317	1.0203513268716455	1.1537326393981675	1.6457290954830923	0.5074224339979133	-0.38783600477061386	1.185992929338194	0.07275185401391127	-0.6662386613080471
0.03802101053240838	-1.127106652497241	1.9934369034617199	2.111790696624318	1.8958199827112936	1.3835087636623928	0.5650279714035733	-0.043903541278941915	1.2925145920486814	0.936641515207452	0.21895578529466114	-0.21045105954645674	-0.762961380920083	-0.27187087609085303	-0.8682538779353333	-1.1683874281900894	-0.16934424758600547	1.924972215103233	-0.22163011377916736	-1.6719426251688472	0.604990236792353	-1.1308780762143118	1.2886372076951724	0.496840298785499	2.378334332468045	0.6553300279472637	1.628954927265212	1.9392016969918295	0.021881894617378116	-0.5234824468857934	-0.3942662707347425	-0.6470288616993864	-0.449849448647635	-0.8528092047480446	2.754485061299005	0.43398137526313735	-0.7620897724164301	1.5661010767116312	0.7757394318988144	0.988956682062381	1.2335794075058917	1.578851872407947	0.5130315040095301	-0.3562317447649369	1.2623786986311591	-0.030980341470219174	-0.6612753787818643
0.04020727886575279	-1.164189592855068	2.081146280808798	2.2258721388208045	1.8821497726156409	1.3989238688754106	0.5825992421086867	-0.07093077851699672	1.2960619373354074	0.9403361145397822	0.17508372167200026	-0.2545023226575158	-0.790310877773145	-0.2526255433167872	-0.8894962643348316	-1.169293588912533	-0.14671936398410906	1.9266230867239087	-0.2678743301786065	-1.7804528051569815	0.6918836489440172	-1.1079600690485392	1.4016806494067655	0.4532778387603402	2.4622780803083573	0.6208078926004933	1.6251496441220723	1.9240403714172367	0.04645147647891691	-0.5376960658406378	-0.43263263068242364	-0.5968296438845242	-0.5153357458838135	-0.9612799890768722	2.8191125325013404	0.5591922250426136	-0.7637093355647261	1.5012873778663993	0.8049604236178096	0.9488934223006924	1.3118876853915367	1.49281344472634	0.5532643976614529	-0.2812326573998486	1.358243146336846	-0.12187992773327475	-0.6488532120345778
0.048263969319777555	-1.2075381436949102	2.1635878716361345	2.324446614819966	1.8581396645517247	1.4208640004715662	0.6106566308026673	-0.08992593072481606	1.2781924212820852	0.8866948995333092	0.13245694381651923	-0.29126600485940146	-0.7756968228522053	-0.23405565068581718	-0.8875539933568888	-1.1771644947356878	-0.10435495330204933	1.877023566031599	-0.317561731290448	-1.8486328986505396	0.7759942622160694	-1.093385989334816	1.509553642189198	0.3956283292730473	2.512206818527086	0.5940268556082461	1.5808161649775325	1.8913745293335933	0.09345496557427335	-0.5619794694039411	-0.432480813887293	-0.5772411601512085	-0.5344578580880701	-1.0535370468267518	2.8282966515452883	0.6503789585468676	-0.7241322760570152	1.4126645150899637	0.8296924401522437	0.930513446595857	1.3862338773121428	1.3961083036468065	0.6671458205062661	-0.21848153177594756	1.4370672728750824	-0.21067387999232023	-0.6356326830920418
0.05869149932083748	-1.2387707735210967	2.2107922037896612	2.4452594344270535	1.8133999088961243	1.4376426397424917	0.663468055282479	-0.11666630778321951	1.2532066877406436	0.8254896736225458	0.07346802882948336	-0.332807675688093	-0.7308382656516667	-0.24999985307014955	-0.9202586011454865	-1.1861780643339541	-0.04765905952441168	1.7767434776896014	-0.3805377071743237	-1.9713701925724325	0.8138899720134622	-1.0938840457611596	1.6373179352414873	0.3350881836602699	2.5713851838938107	0.6026560502521214	1.5108807284524415	1.8517718170075554	0.13927328211392503	-0.5838247999960935	-0.42119969458627227	-0.5604826725777564	-0.5409413209179363	-1.1426475028849952	2.83099054342777	0.6910182758851124	-0.6591647391081841	1.3410235762087117	0.8565728219243518	0.910462932281136	1.4268518165901973	1.273939880899906	0.786911353134012	-0.1634447892594603	1.4668263312337761	-0.2780840455226909	-0.5980224072163812
0.06261671930661028	-1.245736256168413	2.2498378841026376	2.5877288227929385	1.7605883948004402	1.519147756888817	0.6901248006053186	-0.13953485496553492	1.2363017709647972	0.7636498137833785	0.006994996520348668	-0.34261940597058105	-0.69061802303684	-0.2461021106996483	-0.9452695633831943	-1.1653769535894198	0.028640113140940126	1.6665267144498206	-0.46004583763177215	-2.1159187555283423	0.7761105873463234	-1.1084954797068587	1.7697943779039171	0.288683692548663	2.6002343443826836	0.5901384035375324	1.4311170983371961	1.7863833079531268	0.19038926189586844	-0.6251004687463528	-0.36249377262493765	-0.520095228077541	-0.5469419210224084	-1.2172867593926724	2.80356810554713	0.7300864478607323	-0.5725698376044353	1.2717857540577557	0.8549550684106212	0.8769049267517529	1.462357324198798	1.1011030415998322	0.8749112656021181	-0.11364219047219815	1.450430856863179	-0.3563686457060403	-0.561633494620404
0.07166751659663126	-1.2279024617931422	2.2579061876063196	2.7452693310316767	1.7209255317060115	1.6599199690750126	0.7297740233653693	-0.13666312297220629	1.2536009447171446	0.702434125600089	-0.08413068288683585	-0.33955789915386725	-0.6157571449985677	-0.23886026165266308	-0.9839150403913763	-1.126211021510081	0.07495950908423414	1.601873293277658	-0.5074310160005139	-2.239844928945088	0.7546870513805263	-1.160595146523993	1.9134686579434024	0.2537212238162092	2.639032836660389	0.5839366720845535	1.350893402196844	1.755970628355295	0.222781940463768	-0.6581911237646114	-0.3137798600829823	-0.48957812018718244	-0.5449195864756786	-1.2912390581295452	2.7798425062444583	0.7648035205721537	-0.482817140736753	1.2063010462645942	0.861990367625814	0.865199731218126	1.4824164774195414	0.9061403292919277	0.9549215517717066	-0.06378705615762141	1.400977400022473	-0.41895729729156067	-0.5366970222757568
0.08425413322588587	-1.1801186926025602	2.266732741638115	2.878915134185784	1.6708580742730716	1.80201315953193	0.774762245323906	-0.15799049539354243	1.258828985725904	0.6409232893607493	-0.13064133501940028	-0.3021582226682017	-0.519144157959677	-0.25392011777274454	-1.012472813278343	-1.0700248978446507	0.09211952293312639	1.5363629911214303	-0.5660946236406404	-2.3636934844330297	0.7403939051980816	-1.2256081120427207	2.0206478893181505	0.20793249223044902	2.659199416884916	0.5588122870911103	1.2594655520168627	1.7221370905515783	0.24117142469797445	-0.6790765855175944	-0.27082802855985977	-0.4769567915551347	-0.5427803024182828	-1.3413757038073566	2.7583584504141196	0.7429180234562226	-0.4056490679519352	1.1062412837188973	0.8723917859851305	0.8539416977321362	1.5126747472214515	0.7079824687799595	0.9508035455852675	-0.05753054176729293	1.342861651031604	-0.4228738873745431	-0.5246791845353324
0.0772100232530594	-1.1444136815958466	2.296157872099024	2.981370533241005	1.640357502270647	1.941426209830134	0.7852600684357077	-0.16151733286339348	1.257514634553937	0.5873917773176405	-0.18671469942479013	-0.23321583994402798	-0.4045145052225506	-0.2783612146689975	-1.004395114571012	-1.016165032419138	0.08722924215402544	1.470096099027646	-0.5990447833378192	-2.426714509821403	0.7375675452341273	-1.2838679660521137	2.121338040449662	0.17827403043948714	2.6543040855315616	0.5605495725942814	1.1832323790399755	1.7066426151484535	0.25226380833385453	-0.6974741696731627	-0.23206902039122776	-0.45788430300942035	-0.5453824290306027	-1.3835293213769941	2.7458300951361663	0.6678374936020128	-0.3096844358024382	1.0556733379126197	0.865564853912302	0.8309541142210459	1.5194048525377402	0.5284486926815342	0.9331283334632874	-0.05798746610827391	1.276082728591136	-0.4591077067082245	-0.49365840698859326
0.059833560556779034	-1.1433823408004822	2.3071510974617118	3.0570982261025277	1.6114630398159195	2.01440909337554	0.7843284660621552	-0.17637481205123923	1.1939115269144034	0.5087349515960411	-0.2198474717526576	-0.12085592953363558	-0.30012352912519263	-0.33717874457112285	-1.0040974054774368	-0.9751527866809759	0.09075958990082088	1.445378286709992	-0.6259149185584899	-2.486733046549209	0.7204275970146299	-1.337381460903315	2.218165857289493	0.1830460519271401	2.643582217392067	0.5931861244543256	1.105199054022848	1.7092358355863326	0.23476654066724775	-0.7334018360141508	-0.15868285472892243	-0.4568819696875611	-0.5182543547206543	-1.3787778888487288	2.7058760602304233	0.628293585830136	-0.26740876886760384	1.0205085435774204	0.8480554833478988	0.8531709896613144	1.4989740715873183	0.46081992445067754	0.9171445936102435	-0.0571942626873682	1.2023538788034112	-0.4479552435534459	-0.45964067373885636
0.04311672927057417	-1.1326887851717615	2.311580980558218	3.1006368013741605	1.5976386219336485	2.0697094643893164	0.7845000715251768	-0.22381231876059648	1.1056116760972032	0.401049868428205	-0.23829537678075557	-0.05627490145399672	-0.2237452551322729	-0.39424550788253576	-1.0315521043840274	-0.966270956784812	0.09773917779606453	1.4079537655544079	-0.6412926726023771	-2.565653442061022	0.6926378154265633	-1.351603343572695	2.3052853761770105	0.17999897820111738	2.6026195828795102	0.6159157507551467	1.0597329037265195	1.722896538455015	0.23575963599249067	-0.741717749296485	-0.10022132712112568	-0.47157309785896145	-0.5193742949499139	-1.4206969354722374	2.679372532984509	0.6179654825220489	-0.20109522077415726	0.9723808254670647	0.8306063168060203	0.8765967114443166	1.4588074292515787	0.40787632787682143	0.8865823974681885	-0.06686057252410842	1.120990111682295	-0.42845638356849103	-0.4279925318362393
0.026994921207736645	-1.143678712283356	2.3061001295805026	3.0909623704455322	1.5559856807653594	2.105173009014689	0.7724327168398938	-0.27849140746604223	1.0287854361787818	0.3091818649342446	-0.22705944894986696	0.036467070046606175	-0.12295177201439955	-0.4627423547315009	-1.0575958082330423	-1.0067122154534471	0.10486772400728776	1.3857015407221787	-0.6347234406724853	-2.6322975840203595	0.669219473827519	-1.3632418549925762	2.396391781701145	0.20111323109207868	2.556400059596958	0.6482652924492982	1.0236325262290185	1.7172267517745166	0.21412083678482388	-0.7588565662438246	-0.07431722629406073	-0.4671525075849715	-0.49739100801172426	-1.4467117673106504	2.66472033459232	0.5745131518066533	-0.132309692550176	0.9458959060190939	0.7622647308425611	0.9016671618980331	1.4099901192083315	0.3824328150533168	0.847798463338789	-0.08942113841528183	1.0896912028851669	-0.401855135033793	-0.3961545455112811
0.030983096996925964	-1.1251864742835742	2.2899032903485597	3.0873311257622236	1.536301366991586	2.1426200613921056	0.759334057216063	-0.3437577774080709	0.9629239616902346	0.22160407112431324	-0.22959125892522486	0.08656078082223202	0.031152835086935116	-0.5344805788442366	-1.1148778464132696	-1.058000791262606	0.11387654704455699	1.4216347983358537	-0.5887744340470545	-2.637999031067065	0.6354949203743805	-1.366334251768285	2.447050903646349	0.22493854271976227	2.4963060955924115	0.6801659930981646	0.9722664472031918	1.6962690648688536	0.22112019220150048	-0.7842044142391571	-0.040199066171119915	-0.45366549331988726	-0.4634434169485594	-1.4501532581917054	2.656137684327465	0.5104903702575958	-0.08811017981986594	0.969930784111941	0.6860058873461423	0.9452457887412852	1.342560332256735	0.4034900421876039	0.7836079759053078	-0.13239654722509578	1.0492646758360045	-0.39211365628540895	-0.3837376139259309
0.03938923346949478	-1.0968759746262435	2.294239166141284	3.0464638666728385	1.5165603331123898	2.116540650797159	0.7202063394867534	-0.4403857457609256	0.9155857925847535	0.16279597622832193	-0.2161874461625762	0.094472308767506	0.19103156415125686	-0.5961094933229151	-1.1950318912511573	-1.0960903909739255	0.11419181727410459	1.4782951898559902	-0.5481040250243807	-2.633613302569599	0.5713618097543819	-1.367523065024022	2.4664406020601435	0.2713003716411691	2.464897420729627	0.725924097149557	0.9715156867183558	1.679288005849583	0.2299783660999216	-0.7995282809354401	-0.03747594464401689	-0.4263399348561648	-0.44451977202829324	-1.4531115938512542	2.6484515018324446	0.5157679551106616	-0.06113702944170486	0.9797165357204831	0.5951067112848258	1.0006253310617452	1.3017422483713244	0.450834190133226	0.6991940507283303	-0.17392742488645735	1.0089892916400067	-0.3901764440881049	-0.3731753257091296
0.03730012527370682	-1.0896400307063494	2.2961333851666024	2.940442672604836	1.5124760423961177	2.147941575136273	0.678095069529468	-0.5162082796529877	0.8731531477687273	0.10296163168412079	-0.16586497547217421	0.13359348674979735	0.34097775080027304	-0.634648191191532	-1.2639678361566773	-1.1207949971056916	0.11879326762759382	1.6094820724355785	-0.49619907349744696	-2.584537316202989	0.5753261117875155	-1.3758216337658151	2.463130514449605	0.31548017020998137	2.406265293186603	0.7495756519793249	1.0065753195145448	1.6246962030676635	0.21399937468471214	-0.7967068818095921	-0.057727756971733005	-0.4220773903980935	-0.43674461176409596	-1.4594724267800339	2.6379392639172474	0.5768665887597821	-0.05498845035391381	0.9961863092760674	0.5328010989870846	1.0646733015521748	1.2826381541264595	0.5539793905726771	0.5887020912211638	-0.24543890452880657	0.9726755466983297	-0.42469134901686456	-0.358572487158456
0.057048865090486386	-1.0881916207653113	2.335644317195603	2.8046661190657964	1.5067787736818823	2.1685207959764714	0.6315182951726818	-0.621820860870651	0.8320709419411674	0.05570736943641572	-0.10260578033661616	0.1575436661222281	0.4923847222816142	-0.6810660281774997	-1.3012426155608172	-1.1122436415981154	0.12477943998041521	1.75223982606271	-0.49508796455389026	-2.531457380582218	0.6356618639713562	-1.404421931124284	2.4491535120062786	0.38478331917196157	2.347138950469754	0.8184910782270775	1.0570573840278938	1.565941743317841	0.20230212609391315	-0.7672657808203515	-0.08767401217839532	-0.4494853879619959	-0.4695987521577158	-1.4945700284350927	2.6264250767672266	0.6100525851872483	-0.06284694112985588	1.0056905346030238	0.4935676068942801	1.1302507683101788	1.2507736266929406	0.7375868413561354	0.46153392565748924	-0.3007831553640999	0.9189499908447111	-0.44542650698494957	-0.32945125321913765
0.07167741437254894	-1.0979087510686973	2.4079339635914083	2.684730809856144	1.4977292581119894	2.124082060946847	0.5407720304026146	-0.7628069377393312	0.7761890064670092	0.04480685803232347	0.002234883338853466	0.1621800995887926	0.5868336226296151	-0.7305099013540566	-1.2887156909614972	-1.0819799107902939	0.12963834957556555	1.8258336818559358	-0.5281468230961253	-2.4136964686647877	0.6823264930541945	-1.4394557537851833	2.414799842859428	0.42077814974654115	2.2874455608692537	0.8702724486675887	1.141285612760695	1.5177169128709653	0.18604882597610226	-0.714380423023749	-0.09519814718168246	-0.4764734942073591	-0.5038129261616027	-1.5010457097361976	2.61635296836907	0.6559963078102493	-0.09775372677074753	0.9674759616647248	0.47099109844764986	1.1854292405312106	1.2099876048077376	0.9631477748947714	0.3279279988231683	-0.36001885043119436	0.9055239227266476	-0.47317490319021527	-0.29909834273112185
0.05899981751924925	-1.122302220367067	2.4744469456074754	2.5693333444696917	1.491059549777828	2.0891495892273113	0.4726879287339464	-0.8130365934238217	0.7430985782159716	0.021178764659325524	0.09113862882790853	0.1765497052435978	0.683936742205448	-0.8062017140280977	-1.2793581886066838	-1.0479856437392334	0.1619499558830739	1.9094726031078988	-0.55785230660572	-2.266678961428829	0.74117897814829	-1.4657353453666173	2.4092531440742726	0.4784729626901836	2.26787463998581	0.930310295245777	1.2330042336681364	1.452406398759671	0.16924609327120857	-0.6253847811386178	-0.061854859418891385	-0.49612091664162294	-0.5367924403950468	-1.5208827958388482	2.5822854475592107	0.6967378858120469	-0.12830843061591554	0.9064126293527108	0.46081886353679036	1.183635131986049	1.1804116240860014	1.2007356640284292	0.2731906863739219	-0.40211954192781096	0.8832535256535495	-0.4946059154898693	-0.257898181946747
0.023164762832739532	-1.1429104687573002	2.5111992980425475	2.4490174575462347	1.457826663946985	2.0691378760422543	0.39720263602980127	-0.8795578145523468	0.7207098613350764	-0.015297414892599342	0.20502509687149734	0.16086845549761825	0.7884302761230362	-0.8681886876231231	-1.2619757045227131	-1.0037231169383725	0.15257505117686526	1.9304203296724765	-0.5829958844076705	-2.106249012991519	0.7924043797543294	-1.4739654313497883	2.393662292181006	0.5252847829771312	2.2779670340618017	0.952236405856232	1.316238546086946	1.3737881646080525	0.15124952670313546	-0.5281087670796867	-0.031301992928984654	-0.5253858586911344	-0.558129036183155	-1.5600540113791392	2.537447097157572	0.7938069440049459	-0.1596242554499539	0.8452603760880215	0.47588476711243405	1.1863801958538251	1.1487924195328585	1.4099701887551515	0.23072019237467845	-0.43700697861159954	0.875486854054572	-0.49390620600964885	-0.20200199149407472
-0.017091590351398962	-1.1389209592987197	2.573378374478844	2.3426811354349546	1.4212189318434796	2.076104200108947	0.3383728971811996	-0.9112910791179928	0.7383612299239163	-0.03292433212386593	0.3184535999129583	0.08567405319610902	0.8589290331728032	-0.9366565771879676	-1.2228889720834784	-0.9460538545967445	0.11230522236503986	1.891171035556664	-0.6408303422697592	-1.9355794928327508	0.8610968027494511	-1.4648670077042598	2.405802511016142	0.5460647147342576	2.2581203931340132	0.9440157355054584	1.4210683003328317	1.2698182312972606	0.12456534266547306	-0.40980818666417046	-0.0018859112051975492	-0.5252037869079502	-0.5824270314447395	-1.569792361294575	2.502638961806293	0.8176008701903115	-0.1728708874768769	0.764064429260212	0.4803502729322823	1.1796650755239306	1.1207748463363607	1.4832588169444745	0.19558642892459996	-0.4784564598922877	0.8877763543558223	-0.5156138252250374	-0.147797212060785
-0.07077240111288552	-1.1509731216454147	2.6068643952959634	2.228687201872024	1.338523233766021	2.0720325440048617	0.28062813962060246	-0.9084809225677473	0.7566938431243417	-0.01905228601230905	0.41243310418411044	0.07091793167823301	0.928767408228351	-1.0059587123191402	-1.1516632229619117	-0.8699103741103846	0.07097233382394205	1.814201349787017	-0.6734769596589859	-1.7332882391671807	0.9180535289216246	-1.4737169960609333	2.4458599021378715	0.5760750678208323	2.2958420165592797	0.9000146524303337	1.4476019395582311	1.1749800573500182	0.050796126889003014	-0.2578231087348158	0.02765821103736522	-0.5247563032676297	-0.578715123353027	-1.5465485129964005	2.4891969325620886	0.802914111166465	-0.18519219563775086	0.7131474238631971	0.4960884207458756	1.1708965125523636	1.1067734680033117	1.5706784779974556	0.20728540633505038	-0.5061447431573973	0.9097467086296543	-0.5435585930647313	-0.11088657980427263
-0.13575683549672987	-1.1537359894926764	2.622422041153984	2.1633611585005394	1.2731105949367412	2.1133061194930542	0.22995632800519114	-0.8891929569931033	0.7710494459150435	-0.02649604857737301	0.47259811839740734	0.018591966301209056	0.9711361266995577	-1.0893591378818226	-1.0563317157616874	-0.78164696105886	0.013713068839365683	1.7706150039069875	-0.669138716704569	-1.5262367347216628	0.9655767250746219	-1.4450043395443792	2.472154016824511	0.5808494434804882	2.311399390004772	0.8472078831947834	1.4487156867790687	1.0972760576375542	-0.009382229852287594	-0.12888726349061455	0.04457713990530577	-0.5083548265515139	-0.5625562689301494	-1.5015846136371085	2.4467846558552253	0.8122219692301378	-0.20139091810380552	0.6601828291413913	0.5453716580738818	1.1679974547983645	1.086891141571591	1.6051380880286577	0.2355046431446591	-0.5352474745967737	0.9369934026229927	-0.555560393656761	-0.09208575214976958
-0.2354009843316463	-1.1574077771400808	2.629266560954533	2.116496770341391	1.202924316703681	2.13211810925307	0.20251972886684227	-0.8384884862252813	0.784114710928028	-0.01775985419425489	0.535530858135089	-0.01008474991106052	0.9997070819780174	-1.1795266049598003	-0.9105081845758342	-0.6821048661448168	-0.03842273795437673	1.7021898294346574	-0.6761448428108293	-1.3646628052905931	0.9969178301476187	-1.4398396722804905	2.474814687539277	0.5880041167104508	2.3154155385752175	0.803480559325043	1.4629236502020924	1.0622581554802035	-0.05741415240738264	-0.007232120246916785	0.0774106080832759	-0.49544199536350214	-0.5367572564320923	-1.4764175882182733	2.411403479353715	0.8232876716948277	-0.21496840940891163	0.5886216875765248	0.6030231729001994	1.1621952640368125	1.074185116625714	1.6042573049376876	0.2749981888139163	-0.5347396285546976	0.9853498619915332	-0.5256254053258068	-0.06557517131418673
-0.34652174479573616	-1.1569691079682083	2.618067026149711	2.0843924949169987	1.134370381067076	2.1494106242281616	0.18395603095292748	-0.793724972504667	0.8336244377850587	0.011125049998617232	0.5837580033984684	-0.015608663956728035	0.9948187656373513	-1.275154588471924	-0.7430050278236167	-0.6098755704045857	-0.10029386016831728	1.6461338046247165	-0.6832811256033168	-1.2272483081038887	0.9973466269666723	-1.4192829862074725	2.51127169200527	0.5826076080348916	2.3518886184034544	0.7611724979062869	1.4739898597485739	1.0611541927708068	-0.08500092620206723	0.11826918290632138	0.11106038727447168	-0.45241955921429955	-0.5109094323797954	-1.4242249434295267	2.3678204331950097	0.813060113934643	-0.2528841103012937	0.5402107533951395	0.6920339834685743	1.1233235768794332	1.0407677682275989	1.5873141599112617	0.328182151645617	-0.5244563827239197	1.0444019916324734	-0.512153347416868	-0.03409076782638997
-0.4453491370933623	-1.1564352895366754	2.595072952228104	2.069453001603761	1.0687589559933222	2.102717306911681	0.16876027314335446	-0.7468326119293905	0.8503570908684731	0.06044440825882734	0.602653308327231	-0.08061937720362496	0.9798422454113137	-1.378528185846843	-0.560355724335415	-0.5516564154337655	-0.17186205121294615	1.5480958524578707	-0.6603395295346162	-1.1030078767314972	0.9782749028393161	-1.391333126824836	2.5133483721533154	0.5289299312295636	2.413041243332983	0.716608108041916	1.4586197667623566	1.0567098180683012	-0.11297953754689427	0.21244958994905544	0.16545711096414112	-0.4411949276324304	-0.49009861384091025	-1.3570651490898284	2.289700785413696	0.7809357492379346	-0.26892112507507193	0.47984969573591874	0.767528154246361	1.0878290887279347	1.0067754898712171	1.558827279412607	0.4114884836266291	-0.48914374983598663	1.1272509906595176	-0.47358282610688657	-0.013120750823679712
-0.5605116601367935	-1.182339871207044	2.5207106418051906	2.037605919143921	1.030356852335956	2.025640031978625	0.14963807364942341	-0.6584510934281605	0.8684599199767232	0.13787134835682274	0.6053618726419906	-0.12280607775185706	0.9612351138005174	-1.4585146395396078	-0.4240994119007646	-0.583818119431981	-0.2505078951478959	1.4443213000749355	-0.6287877319248457	-1.0091778974485142	0.9884535950945544	-1.359166389699156	2.533540875856547	0.43669444827380194	2.485631047837805	0.6409617577268625	1.4120013540406355	1.0391112842263683	-0.1612823246611479	0.26065676907309504	0.20782273429436943	-0.4138781536629895	-0.4359133286956963	-1.2889006599704789	2.1860854197026818	0.7598060215617991	-0.2591082616858522	0.4582078171040843	0.8502273179502859	1.0692321057713818	0.9698842723294053	1.4847582872773537	0.5156247473014085	-0.45623757861546316	1.2278956065026028	-0.4292503032438787	0.015967292188964116
-0.6623303619075155	-1.2068356286233015	2.4129687020646475	1.9711422635362041	0.9875619759202078	1.9300130974805338	0.1272790941340325	-0.5199846014109925	0.9151573610265287	0.20281266840738127	0.5714603236531388	-0.10323708078576802	0.9719941267642268	-1.504298863570654	-0.30509506058116276	-0.6556312382366823	-0.3260863626041874	1.3786973664954665	-0.5881177614565901	-0.9561361397520731	0.9716158975273066	-1.3061379069393229	2.5461051542318325	0.34098357583455324	2.564552008832566	0.5740841600440112	1.3037450526742265	0.9783691567771639	-0.1985770599277748	0.2941671386922723	0.2530521082132478	-0.39004082778105864	-0.3934509931228207	-1.2499743730544572	2.0896485115542465	0.7405554640763745	-0.2438864466660054	0.4999145193340083	0.9247870406659218	1.0483876689950615	0.9345614209644116	1.4140452973277893	0.6310229073266763	-0.40695943417894187	1.3323473477765038	-0.36610369117511227	0.052354494632042295
-0.7522872319322531	-1.1889710412625423	2.3170221458178704	1.8960884598749221	0.929019471235111	1.8354646315618048	0.07887201478638915	-0.4377895994254873	0.957083596059389	0.2759468838519905	0.5455780321279505	-0.11210937673353258	0.9763394899389694	-1.497875402529645	-0.24662330945717642	-0.710414610574033	-0.4080666593749541	1.280727545538363	-0.5472128511214984	-0.9186873822243209	0.9705670244909157	-1.2475697322850503	2.544258677834153	0.19745947001524522	2.631549378475691	0.5432587607435859	1.19941603898816	0.9622759253377293	-0.24590794644566416	0.2689640677556122	0.29185993387934206	-0.3906769528049878	-0.35927745411840284	-1.1816880288981577	2.016181149969669	0.6972592585986492	-0.2130542083766215	0.5397839358890695	0.9920961582553034	1.067915704269539	0.9076023795626444	1.323144815348445	0.7316427473408	-0.31481759531070164	1.4501228427105204	-0.32002791828132127	0.07740506384097842
-0.826416302453258	-1.1598109109260082	2.21663754416378	1.835410797547972	0.8851346160747221	1.7520998848110654	0.07996853398128609	-0.3538164131195038	0.9820415139245744	0.37791883141204885	0.5039384099493976	-0.09213478909554555	0.9813072507300677	-1.4745280176582278	-0.2289852336906424	-0.8156552050849862	-0.458525110215514	1.2265618044672482	-0.5468961521810034	-0.8707800820702735	1.015461710744596	-1.193709080246201	2.5404300259859465	0.059141529452232874	2.678070633127525	0.5182183924784691	1.1055922570808394	0.964932455385164	-0.2863137202365929	0.21646092986728266	0.34090542592061485	-0.3804884410614452	-0.3257582872700633	-1.1221003065545199	1.9375919725183082	0.6309403597586296	-0.18325355209669658	0.5595213512820358	1.0593081330829168	1.0808477041873172	0.9015786098266851	1.26525078058515	0.8603954723921742	-0.21753481901151012	1.572363480892268	-0.28508605563942424	0.09692748876620844
-0.8820437859707819	-1.1319421935571814	2.0945001027488033	1.7613229825424295	0.8561884186800874	1.6510555403086413	0.07112610160989036	-0.2731742704725216	0.9923826567302937	0.504651855105908	0.4529534229531934	-0.0213828093760852	0.9992194916634883	-1.4123204171365704	-0.22103544597622332	-0.9131614654020298	-0.47530157522029925	1.1889767223488448	-0.5711428861979517	-0.8507665420785699	1.0686938425265233	-1.1670906324175587	2.5079712971842207	-0.09548910052639228	2.7661449793680117	0.5009777651165056	0.9957185769100658	0.97060901648358	-0.30928562713162766	0.16108439927114956	0.3575701828805834	-0.3969124421218725	-0.29871073963589123	-1.063224826901854	1.8561752933288116	0.6166169069716545	-0.15434983639459804	0.6154094044124021	1.1410468283420747	1.0805283061900706	0.903735993810346	1.3007270404344584	0.9732486885204696	-0.112245329870079	1.6584924340603808	-0.23898715185372515	0.1170250311311943
-0.9116548250360049	-1.111797196378674	2.0171109823112867	1.6808252207304304	0.870953592685896	1.5958248325355313	0.058194532615949104	-0.20671044373847577	1.0229370160955937	0.6472406452631472	0.412867019426436	0.031652437708106516	0.977395852865812	-1.3488166334209493	-0.2649415830966973	-0.9838015080079074	-0.4999749044231649	1.1825995458285712	-0.6217201142241058	-0.8426772394010135	1.1140582097454552	-1.132240319832794	2.468889969964046	-0.26280354990631566	2.800159988989596	0.5386059819933697	0.8808832064962097	0.9532336373160899	-0.3008495788660984	0.043980871635664914	0.38532173551779747	-0.4311884876720722	-0.2640939322531223	-1.0041781409222732	1.783574969437241	0.6422397902299767	-0.1295053206410007	0.6671887851117837	1.2139145119026278	1.1044520094028194	0.9110296130696758	1.3073280948141264	1.0486906243650747	-0.0013174962043451754	1.6914109508948438	-0.20444285141649893	0.14477107441008114
-0.96769176913323	-1.0827071366457222	1.9708475675725659	1.5700698338276466	0.9001708279905453	1.5017369018479898	0.05174041143790255	-0.16807979048844773	1.0371059007172283	0.7804727871621792	0.3599655844386136	0.14197084160537016	0.9483991249858168	-1.2933703289217064	-0.3389908501989531	-1.0341380438713839	-0.5320204222343208	1.160027151954757	-0.7052760079846148	-0.8292617692073183	1.1446483119900757	-1.137056940522559	2.41052362645656	-0.39306677708945414	2.8352596708611	0.5778821108738099	0.7901191239194885	0.9209908398040081	-0.3028984773826989	-0.041115957717547356	0.41215757356669885	-0.48665299621317726	-0.24268325192329976	-0.9347628098486339	1.7315946226500554	0.6434123079160351	-0.12349597914231006	0.7027243210910195	1.2603756907768406	1.1078769931823598	0.9370202363288117	1.328713940779792	1.1320334794845501	0.10361842006405841	1.7235869729550153	-0.14528565077927108	0.19643186180162084
-0.9993692787431435	-1.0773573939583798	1.949400955196456	1.4287688432837606	0.9105579410153153	1.4409972599802985	0.04072825268315686	-0.12261681193071665	1.034620751450321	0.9032086935139759	0.3343087009364737	0.24585576425711583	0.8925720200835532	-1.2059446110465635	-0.4320828828714031	-1.1084504090141807	-0.530120242918499	1.1393757723304563	-0.8284476500429125	-0.8348056771001545	1.1973263175762114	-1.1315080583012052	2.36886983290597	-0.5312400222025285	2.883052879302409	0.6413632336367161	0.7089690656085802	0.874293885724601	-0.34809177359544996	-0.15510220061434454	0.4162566738850348	-0.5481853754089159	-0.2526413045370058	-0.8747510319764109	1.6695876127699278	0.6335183525781987	-0.1375671972084882	0.747780609212661	1.302961159170512	1.0911828625456965	0.9872718350934635	1.385295380725906	1.2207251660917606	0.17561034595624067	1.7418360403630355	-0.12516314821592295	0.24045391970901336
-1.0087202810296136	-1.081752468392202	1.9795595677940636	1.3173987142903982	0.9494191230259478	1.4163562932878258	0.012746341130098326	-0.019913936465471925	1.0149645014795676	1.0139448281595638	0.28797926764236276	0.35638298711416827	0.8460438881043967	-1.1013008001055034	-0.5520639166182768	-1.1529866055132705	-0.5315064176543112	1.1078927214622138	-0.958715917044176	-0.8263104578965557	1.2379018858136823	-1.1290640242662184	2.30069293251706	-0.6648797636450305	2.9039165630352777	0.7509058228660441	0.6016687325928627	0.8285007593305072	-0.4176713987831279	-0.26517449658664827	0.41109785438834373	-0.6416329110058504	-0.2279741254387848	-0.8487727566490827	1.620116045125755	0.6327117510876089	-0.1370334202659095	0.7907851372043512	1.3173446144365915	1.088926726980413	1.0670768254433414	1.423020258415678	1.3244767759305194	0.2446525343861365	1.749273766947765	-0.08543181755234028	0.29213023808096344
-1.0177189951982781	-1.1147017990523291	2.065241033093977	1.1970292725680172	1.0058221719220424	1.4133654375870583	0.007338783354424875	0.054733432107613555	1.0269073434867528	1.0976677862851583	0.21799885674726083	0.506713312369073	0.8098430381536321	-0.9989184151624221	-0.6340914784849494	-1.208452901801815	-0.5203884933060248	1.099268644346527	-1.1010259172815169	-0.8103003402405538	1.2898164773127747	-1.1460726512258552	2.2534519727851983	-0.7366544774065542	2.903118015359677	0.8425556683152271	0.4668419213194662	0.82770579030154	-0.45022152973113877	-0.36471878655913564	0.40314549810669387	-0.715032856667484	-0.20207922425295707	-0.830739125093289	1.569592019332494	0.616120865697503	-0.1461115032178292	0.8458219780696925	1.30305115908215	1.06956517309083	1.1368672986071875	1.4294468956473612	1.4019812868134258	0.28695842075289724	1.7313117828308133	-0.033852868148103045	0.3610601145466736
-1.0244448561491093	-1.1213364667314232	2.1807779796556486	1.0961610765043113	1.0585538569006023	1.4181098249022703	0.04597990240174429	0.1332796844006982	1.0638780053629326	1.1235592864718071	0.17310036616907087	0.6082226683688926	0.7561847667481719	-0.9266470093103253	-0.7414953141157572	-1.222176764641252	-0.5137389222362702	1.1133544146292038	-1.1843299555047777	-0.7852723444416685	1.3082751826051733	-1.1608536615262381	2.2145814637364127	-0.7781890766358973	2.9271966988548983	0.9585385062866745	0.35780432854183836	0.8617778366413624	-0.467876412814233	-0.4422627970626095	0.365610776086149	-0.776519811768861	-0.18741990042022996	-0.8043526353921786	1.488955952856958	0.6066193735625918	-0.1653752713964587	0.8946455459528329	1.283595463898036	1.046909213337646	1.213983695924512	1.4422794845190527	1.465988086971064	0.31346569267272206	1.7415654814363797	0.01592384745098538	0.40327904307896817
-1.0128575183155542	-1.1329489708431493	2.263616427663624	0.9910507236844751	1.1128487346908418	1.4462555229996765	0.1131356415076723	0.20117275900099743	1.1136199326478413	1.1212138041799142	0.137711234581112	0.6388578152821639	0.6979996512515129	-0.8735701460752257	-0.8787478847548702	-1.2112504025739437	-0.46664627692610433	1.0967606535207728	-1.1968732383685767	-0.7864451324146963	1.3348277320547222	-1.1995215173264953	2.192724223438423	-0.7808452716811851	2.8745939964325307	1.0708020533853804	0.29275817796532555	0.923885454986429	-0.47444433199817604	-0.5101853860457378	0.3107709691885273	-0.8390522906223146	-0.17174792266781597	-0.7441797042335894	1.3770722043181642	0.6162710004587716	-0.17958465506296323	0.9059426010784672	1.2488203959993796	0.9892345027703978	1.2860921059669974	1.4510584026131153	1.5420153753159855	0.33103693070532053	1.7451332018755796	0.05494949315393818	0.4381867538578357
-0.9852965912004334	-1.1961571211147508	2.3597037134070815	0.9135236496958367	1.165877646315592	1.4525872994725124	0.18316751743664703	0.2518631662416956	1.177957349952994	1.0931752637183105	0.1100529792472524	0.6628152732000683	0.6199154387689013	-0.8421009324671624	-0.9502096104617405	-1.2497218816718088	-0.4283802999879911	1.0928786038915468	-1.1869553302033815	-0.7970882542619282	1.3503880434112934	-1.2775494680671957	2.1554893726159277	-0.7347930737969964	2.8064313194321775	1.164052163767377	0.2389043408630807	0.9729115163419919	-0.4509675625853446	-0.5386947215624253	0.23320331548220272	-0.9045505498912558	-0.15644934091661722	-0.6951924561918073	1.2428333449832099	0.6975885856602461	-0.23324357950571578	0.9606207220322946	1.2115983917276145	0.9329326432439451	1.3243938086239992	1.4849653782576422	1.5739798188687537	0.3404509822689432	1.7147495225420741	0.10605992152364074	0.4804693070581929
-0.9403620104406283	-1.2736539462899863	2.4521708735779315	0.8500971012067563	1.2273603573092566	1.4153897522583212	0.23493384165445255	0.29866542186576417	1.2122417431291619	1.0582361065956194	0.07588643908954222	0.6935801790102274	0.5182287765906515	-0.827872793896541	-0.9699861166045436	-1.2310627778908008	-0.38814537647177144	1.1042138743571495	-1.1607980651893226	-0.8564972062805895	1.2962895571027881	-1.3574513561120143	2.131635417683177	-0.7074932913870948	2.715285035716499	1.214685493544319	0.20565218657611722	1.0395871425165675	-0.40174559676281196	-0.5415598762649394	0.13687753837602984	-0.9817504312734346	-0.14513199801580506	-0.6397743085749995	1.1154698373585648	0.7952205249241594	-0.2875709626398503	1.020143907869469	1.155715181287625	0.8752188539060155	1.3602648716137535	1.505095514783233	1.558550132347245	0.334307337787619	1.682152459676659	0.16652202492371754	0.5193032147837091
-0.910588376859495	-1.3883722246663812	2.5313154537570397	0.7637795789321217	1.2618961438429879	1.4490869402374948	0.272607663973871	0.359680783304526	1.2371674915600688	0.984382194398153	0.03503255435020871	0.6983639402765468	0.4029134189407307	-0.8384582899805795	-1.0138427666096514	-1.2573482957192585	-0.40481962165514673	1.1298938613466518	-1.1137399231152165	-0.9555431513968113	1.223897848950781	-1.3961284022391858	2.1445486364800717	-0.6767836917968123	2.602481722857338	1.2852155634267128	0.17396246972622828	1.0982196404595972	-0.36322122199170204	-0.5674825016578964	0.0523921126456923	-1.0183149502056774	-0.10315876908287618	-0.6080356410134617	0.9850056733935382	0.9272436649259459	-0.35164581023252856	1.0581264491030127	1.1104460420593938	0.805982818810052	1.3795028004200909	1.5089888722253821	1.539878459170664	0.3153189879840811	1.6420473865965448	0.22702335446132196	0.5465551818021372
-0.8734325556840383	-1.4862407648346785	2.5550742517636085	0.7286362571395963	1.2774239373912402	1.3950837045944957	0.31182312832117864	0.4503185387274159	1.2520476689799092	0.8721785117116291	-0.010972704974611645	0.6946995691071731	0.3247159236370808	-0.8573287867990859	-1.0403616254063173	-1.334888405039535	-0.40676866574347725	1.180076785300006	-1.040298660501733	-1.060038023409496	1.1691544639076035	-1.4246198979854712	2.167331538174273	-0.6367937739143851	2.515962853848151	1.3017161105475497	0.20506445075135496	1.181376511773567	-0.3367296369009048	-0.5590671674202973	-0.04639562174612176	-1.0242489887145267	-0.0540506289017693	-0.5988770164363146	0.8158818792236456	1.0533876619029023	-0.42857399585125944	1.072805843207951	1.0447673310325445	0.7315415205682604	1.4129420092728926	1.474766441307815	1.5172981850880773	0.2450538169760364	1.690140557758771	0.29567897395286985	0.5982576410826882
-0.8100762145575775	-1.5913907263683265	2.513671352381235	0.7254139516939874	1.2626534458755487	1.3444738557625615	0.3405829498032591	0.5550687864959081	1.304638598764701	0.7891986723578622	-0.06416551989516608	0.6425038645956904	0.25002406366710334	-0.8780148593680026	-1.0617172367529704	-1.4146122285116467	-0.3864726164485438	1.2113097041045093	-0.9517335668524393	-1.1834538747203567	1.1327383708297596	-1.3895451635466938	2.196272995990131	-0.6062125054076788	2.4585090393248232	1.2970416227769266	0.262547893043288	1.2506867848429606	-0.2867845232326731	-0.5420485782758679	-0.10496539817230752	-0.9967484536360784	-0.02011891769906748	-0.5942002201181813	0.6509122877728055	1.2052733076827737	-0.48733947522511445	1.0991702386538487	0.9871631018740878	0.6827312142034686	1.4190102286000483	1.444631295254348	1.4698685588095481	0.1748551575437298	1.7286317512478806	0.34337444659157174	0.6496648372300453
-0.7369709772479877	-1.6925003304084867	2.4327882000001373	0.7250740982196219	1.270661837322855	1.2148663000835203	0.36078446614177456	0.6383282208521638	1.3834350883387194	0.7109630908820274	-0.12291902311866698	0.5827470062589647	0.18338811923487455	-0.9098173115631664	-1.08271496806623	-1.451537106622798	-0.40742741570367463	1.2461957421446648	-0.8294799444924743	-1.299713857827539	1.0891164469845074	-1.3405752477372443	2.195770424855119	-0.574730708691012	2.40579969047021	1.2976630082441434	0.30462525351306435	1.2958929435792927	-0.20938707964130673	-0.5209702059761636	-0.18993337690059195	-0.9419968405924306	0.052381106810349146	-0.5876846312924753	0.49268596828127603	1.3527670394173206	-0.5220514393374696	1.1117682169774348	0.9251576525469529	0.6576402661946771	1.3936817342239864	1.4087368573642514	1.419559944794907	0.11078899857431534	1.7431555659426299	0.3942608908246309	0.7051535401281541
-0.6725637203479595	-1.7706047924035917	2.3136494227004274	0.7291152517653787	1.2503126132507452	1.0901402837751861	0.3998801829010616	0.6636671640788805	1.4762417293543735	0.6214006516489352	-0.15364885859801938	0.5059370178466842	0.13079499929858646	-0.9296024908483351	-1.0892904351131096	-1.4738471752805213	-0.4196996052187865	1.2739646891979057	-0.6732128559233461	-1.447734718777306	1.0603688082569436	-1.3105445204638304	2.211223154498166	-0.5248769536632675	2.3727991225212124	1.2265834464036707	0.35044776478619505	1.3282112847648677	-0.1122113060673249	-0.500948228400463	-0.24977364978064384	-0.9252318772699889	0.07868706570421727	-0.5917500199627131	0.3548553703046417	1.471775931578491	-0.557261029329279	1.1094712073704909	0.8513250515664085	0.6512775340098418	1.333889261458187	1.3935054450489122	1.338833092954879	0.060815011050855405	1.7653224499905473	0.42569439953104454	0.7682611486972124
-0.6030745503721683	-1.8615446273208722	2.1445685616187697	0.7344154460786908	1.1970094510537588	0.9065948418194957	0.3968353836173312	0.7303191156415771	1.5483053740217168	0.550622000242947	-0.15766738754021214	0.38691397553187146	0.03455350940575197	-0.9365568354315528	-1.1136887906763775	-1.4649740071606003	-0.4094974067073112	1.296984462134293	-0.557276296702869	-1.5352470403836875	1.006625868005553	-1.2372131232386874	2.2241080218858045	-0.4603016154129128	2.3393615643132546	1.173798386188526	0.43979464990420797	1.3735108591588054	-0.05413809539235098	-0.48997967741492465	-0.33421145268356256	-0.8866575711597546	0.08527315668518073	-0.5954662939520898	0.21917471150680864	1.5336978207397325	-0.5676594996239464	1.0992536547570653	0.7941919443943839	0.6612092422664367	1.285093568975686	1.3773953652144793	1.2512411859137673	0.0308128261027114	1.780397297157256	0.46395318388320633	0.8166076946713495
-0.5546503013384685	-1.947816408706025	1.9699567498585782	0.7631782249352586	1.1371413797798962	0.7396062243809753	0.34335325559337443	0.7880153505277877	1.6335454254693462	0.5178461322841885	-0.18446469745781363	0.2825940970420074	-0.09318224327754522	-0.9637123329845269	-1.1093862763874176	-1.423999070206729	-0.37641283893888805	1.3187254646724422	-0.47155989592693554	-1.6006691732444143	0.9512217659568536	-1.15680606367572	2.2115815453895267	-0.3939764653252589	2.3095395802716956	1.0937651221394016	0.5563237836391861	1.4273134422532803	-0.012713323871944095	-0.4595812025252596	-0.395817970263182	-0.8512719200979124	0.10241939204027084	-0.5853078487967698	0.15594193967489958	1.5707085250672606	-0.5481918609517853	1.0183077752995624	0.7460054610916256	0.6646208844420821	1.2178044176159086	1.3485236856979654	1.1883082017464128	0.024798620668517228	1.8011770158939153	0.4966826730928089	0.8906002519378685
-0.5481785769379122	-2.0304300464186285	1.830187591263505	0.8012281181146473	1.063023356895344	0.5382022171850249	0.2732369355632294	0.8218863159333759	1.6699266368843404	0.4938358291767811	-0.2099157006221713	0.14032915312462488	-0.18440532654213077	-1.0132683581821218	-1.0751291718473521	-1.3562975510502169	-0.37262914715667833	1.3734405433997299	-0.4216134657805782	-1.64716199707802	0.9213374019501757	-1.0671081765263337	2.183862106008511	-0.34087811579856087	2.305513027171274	1.0555490700995853	0.686442730831007	1.4492694198625276	0.01723845559283651	-0.45774782267951253	-0.4619024309156149	-0.8413604390191132	0.09999244191956305	-0.6222713557051225	0.1218634467977607	1.565956163311149	-0.5230673872440403	0.9268375713087516	0.7078635189475454	0.7101262572049271	1.1360812938142213	1.3307162120284926	1.0975647229101173	0.0029472432670232538	1.7900202056919627	0.52667064562304	0.9620724277429689
-0.5522358388725306	-2.0755056126075595	1.6673010797077332	0.8393384916377264	1.0134251475533227	0.34702792168131935	0.20300638607444718	0.8759716452066731	1.7050788791597018	0.5004590337831119	-0.2721383427138087	0.04756183220702852	-0.26721846993672826	-1.0379923631478372	-1.0701650636951774	-1.2488122438148905	-0.35433235380550154	1.405686139730856	-0.36653093939805437	-1.6731756774687099	0.8320481301597026	-0.957945473433824	2.1983019391499434	-0.3168033021317445	2.2864053679849783	1.0173693877173329	0.8162110847932424	1.4549094124747481	0.06199016778122122	-0.4896120505445933	-0.512020408707276	-0.8015189095438597	0.08983170985728718	-0.6735497830791533	0.10978120580081845	1.491380225452593	-0.46940608408821227	0.8323490230919717	0.6461223142589345	0.7672730526347808	1.0739983311851111	1.2906787792148982	1.0680832276824916	-0.027783572467983852	1.8016372745240326	0.5176893539993445	1.0428923341957046
-0.5658701491279335	-2.1007422408233256	1.5026768684728504	0.8411839299403987	0.9326006368912486	0.22306611986744151	0.16921954872409495	0.9292319440334287	1.7660268958441747	0.5085112221089474	-0.3181467926800791	0.001557660050154505	-0.3473247919467507	-1.0406260970845085	-1.0874341880203284	-1.1347284882491295	-0.3594945208201796	1.4338121800827106	-0.328806363052349	-1.6892192402485056	0.7569466305320087	-0.8529198997637109	2.1820197490463644	-0.2605051366969235	2.264787615942153	1.0385458322854422	0.9079783978807002	1.444346668747373	0.08275468442264708	-0.5312839296898227	-0.5477321415436792	-0.7492131211975568	0.04908422081686884	-0.7411573946796421	0.10598586798249392	1.4713352462833704	-0.398121249651285	0.7318043431109609	0.590026161170869	0.8298347199363836	1.022566753655246	1.2645973039390606	1.0891137240926148	-0.04970037054569617	1.7559335264559288	0.4749339483549255	1.117366351854943
-0.5794076297224386	-2.1017537720978163	1.4112629278551563	0.8874304974503918	0.8746645919927241	0.08927597155963793	0.17676956203688135	0.9655780007786425	1.8149135515530666	0.5301810509938776	-0.36054828246143844	-0.07388923248398427	-0.398133217130467	-1.0476562821737558	-1.0430605914514142	-0.9605780111271468	-0.32294763299231033	1.448355096489497	-0.29911328436772294	-1.6627840250900014	0.701626486997823	-0.7949550256020629	2.127288928556514	-0.20235849498520161	2.1946574423234804	1.0588155728324222	1.0260553852324146	1.433659957628953	0.09737721318962836	-0.5707270988840433	-0.5878037172916293	-0.7252023578644278	-0.02754744159584588	-0.849770749401701	0.139950899709348	1.411036999937701	-0.29702480162335454	0.6139818267421445	0.5170384777281317	0.8878486090053876	0.9844576658934303	1.2390226256592545	1.1298557761913235	-0.08293477130031708	1.6861727273759168	0.4038073472406147	1.1940211634713476
-0.6106784878042472	-2.0963676633903003	1.3659210098606986	0.9105242924927236	0.8117983757088556	0.03304648529084048	0.20308058819304925	1.0337380364502617	1.8725304595992749	0.5760840180189892	-0.3904549084568715	-0.1663714352064843	-0.3931189565094749	-1.0295166120497186	-1.0008467620133346	-0.7597630980136915	-0.31689157080810626	1.4441881345286216	-0.312052205967274	-1.6284507123956296	0.65674104834864	-0.7710844855209078	2.0709270539153803	-0.16020093016692946	2.104318550133881	1.0699621680374491	1.142257139728672	1.4029680784189684	0.08948924838517072	-0.6085657164823	-0.6046199865229921	-0.7450399233052543	-0.12224582121137169	-0.932433550817338	0.19807517676161207	1.3889075338347083	-0.19734866032639917	0.5059900422754685	0.461969844039411	0.9419853687942972	0.950411465082154	1.2238257676845539	1.2153915823445947	-0.06845105310200697	1.5663264057034065	0.3138293824520229	1.2530226600285546
-0.6420235378958561	-2.0841683692218615	1.3359118519885658	0.9230899020153315	0.7904744963877015	0.007891555450802851	0.23950128722371006	1.0581021469542353	1.9061726734670927	0.5976874517128872	-0.384655137953233	-0.27449598510433004	-0.3481343557230475	-1.0089546421270323	-0.9795167929687978	-0.5496833719366145	-0.28139423754292386	1.4309232738570343	-0.3373598970975381	-1.598800032552401	0.6023432316840415	-0.8236368500541291	1.9899137500862776	-0.11747664150306758	2.01382046863566	1.082775282977829	1.2623659709563466	1.401343064920893	0.05986378622693207	-0.6537327459002648	-0.6449567087458822	-0.7700217618014242	-0.22385862755905608	-1.0270256557127682	0.26253058599977885	1.3466970462770895	-0.10252222670462194	0.4048689324870864	0.41941968173352545	0.9925320485198312	0.9223751890522021	1.2043519285675537	1.333776558198138	-0.0390300414455161	1.4469433809408168	0.21757017577642568	1.3035018364700452
-0.663214857897852	-2.060660864194569	1.3604061023447864	0.9483280221890746	0.7700714325280222	-0.018887664660952447	0.2877801118672001	1.014091579719197	1.8628668099169778	0.6435013603926628	-0.3928095058879276	-0.3797706079728445	-0.2938507820135124	-0.9911367196043338	-0.9652788836543265	-0.40473029560947155	-0.24645698173487895	1.3766946424384652	-0.32127553791015495	-1.5373310502200732	0.6015985561640055	-0.8809100779999077	1.9230594308231599	-0.08313076774042727	1.924725177891352	1.070673490874921	1.3497066095558823	1.411260433920233	0.044326215799712555	-0.6587700978375022	-0.628317063281729	-0.8185208045670848	-0.31732309072730036	-1.1123037708589405	0.3046206829128658	1.324410485523233	-0.057478962943946464	0.28457641010020723	0.3830439725492353	1.0458290877595897	0.925754572452863	1.1585495623923268	1.4509115765195406	0.0024448811004499195	1.3645830844831663	0.13169192063175544	1.3737536960278498
-0.6807259898324117	-2.074361588571675	1.3655272487289867	0.929135512322522	0.7734438416086544	0.012694051818982699	0.3363937866346369	1.0019866614601798	1.7795849820777854	0.6960935313808296	-0.4065124712737579	-0.4507923958434746	-0.24132270722101573	-0.9945817171358085	-0.9421969359141684	-0.3241052599484616	-0.24664346027212822	1.3558376780798727	-0.3178677194790402	-1.5014005751045376	0.5998585463704571	-0.9028545034370421	1.842413241395958	-0.08237797817835986	1.7827522450200806	1.084989039188621	1.4410427716220486	1.3978629974110341	-0.0042800227693507165	-0.6528531152326147	-0.6261905506043689	-0.8030727270348116	-0.3644309482821212	-1.1604864710192615	0.3320964849389142	1.3582380346308875	-0.024471877592924518	0.1963502644970081	0.37528540873802135	1.0518393832844422	0.9182433202224274	1.117489838235624	1.5876599220397727	0.04279543094243778	1.3417036698417595	0.07376108374147686	1.4336631441701675
-0.7126108818073594	-2.0939985445729237	1.4080216460876127	0.9447261086544094	0.7688202667650414	0.11948826612617809	0.3907952308334662	0.9794335933998344	1.7156573017776586	0.7465676323541077	-0.3952148417149765	-0.44912862074198295	-0.12843834975432492	-1.0140842181712297	-0.9750251772338905	-0.28221394934121363	-0.2547960060906861	1.3432112497233515	-0.3216339621710001	-1.5164732827342102	0.6193213468248387	-0.9354359911225162	1.7818488155520746	-0.11106539971436662	1.6353239569695366	1.10640794814049	1.5383976255763143	1.3176610202283934	-0.017763538654578997	-0.6527787613505878	-0.5989019443214473	-0.7806880336580996	-0.41635529214592026	-1.1844139260747242	0.3700194405719735	1.4452538057277167	-0.010594573023003092	0.09935941718985467	0.35635963140098115	1.049979612216402	0.8711177664780092	1.1077431635401405	1.7451012151598768	0.0778741765401868	1.3457360554082538	-0.017677982385977176	1.491967142652093
-0.7040515363559775	-2.1127629477207246	1.501716530387503	0.9574458885120365	0.7501850533786797	0.22156686199621092	0.4700560109401251	0.9136623450699096	1.6306269563414564	0.7764646258242436	-0.39153504854177534	-0.4415526588414659	0.004745057853463591	-0.9861795083465672	-0.9987495587293729	-0.192317441253886	-0.2715962431469622	1.299680647560384	-0.32223728774903526	-1.4945742991302444	0.6284445953773334	-0.9790245258301858	1.705332481406454	-0.13165283484612936	1.4485663895446002	1.140146867140651	1.5854532430705384	1.2231101796516588	-0.01496746480636812	-0.6519109463362388	-0.5359510083221549	-0.7599107338023129	-0.48005858259352036	-1.2010160655839501	0.37738194708222533	1.544856040022541	-0.018747399304158342	0.05626147236286817	0.38041593431311654	1.0554654371634107	0.8094590666955848	1.0738296061164445	1.8872978931630353	0.08922262053292172	1.277322763164909	-0.11327868148256529	1.540408096046477
-0.6784295653669214	-2.13056562019491	1.5821009374323656	0.9708902204630151	0.7524182081230855	0.3256358153511566	0.5701562574872334	0.8471239749345418	1.5769431849178752	0.8564336532099748	-0.3720754942659176	-0.39118437121246374	0.12517837595858156	-0.9461655977258131	-1.011945081781336	-0.09817738139783201	-0.2983867376689785	1.2539300637764812	-0.34959659909777435	-1.4444116617603775	0.6176976621615442	-0.992271344460135	1.587285621760572	-0.156004734557694	1.307396166160919	1.137152150065889	1.589349570818506	1.1792929994312071	-0.0017313566217031188	-0.6185323377273768	-0.46690040097465035	-0.694122379748927	-0.5560387222556068	-1.1960507774658382	0.362045989406341	1.6251030699205273	-0.05202785747143546	0.05130180234065419	0.4053901342832444	1.079479693480414	0.7617360424351778	1.0408701716087465	2.030932948801411	0.10671895666026306	1.2326875906621804	-0.18116009074620545	1.5674354920683877
-0.6389583933277507	-2.184611548570051	1.68699648237305	0.9625444178460837	0.7571350831088608	0.4251942924814144	0.6724185029463543	0.7902840724630347	1.5077324611326355	0.9201256239610348	-0.34168571399375025	-0.37883418545004105	0.1702633597734086	-0.9301494617706101	-1.0362796321069827	-0.023421885604877214	-0.2782888680433056	1.2412176376342368	-0.42122515716867187	-1.3955369771766009	0.6565013407057524	-0.9959427318314684	1.4162475550184008	-0.20154959689147925	1.1864430109834707	1.1196693402554956	1.5487942044376546	1.156985498613252	-0.044447906108164535	-0.5738700273563385	-0.42064713392377867	-0.6466769131884342	-0.6248838664262238	-1.2138760369084474	0.3206149646255687	1.7387806617950061	-0.06500774661685235	0.06615768897280175	0.4621870581118645	1.1005086810247946	0.7191393676670429	1.0187368235802883	2.1199228258489997	0.12119145249906267	1.2109690677020026	-0.2125540841789427	1.586275094822297
-0.5989037465720388	-2.2316279484088457	1.8186759184350465	0.9707181120701479	0.7826138430899888	0.5006235508340069	0.7228987267817346	0.7310987582342848	1.4420988333139437	0.9646103800832103	-0.29880421259753587	-0.38121351686686716	0.22579825805642573	-0.934614858837759	-1.0484963719165612	0.028386101972595407	-0.24279127856823485	1.2193508544011789	-0.5002198970291102	-1.3557887096280192	0.6998059257019437	-0.994672687944292	1.2761195419445408	-0.25560842798202377	1.1004550331162708	1.0823337722511228	1.5239558062206808	1.1153709401554608	-0.07223113873591588	-0.5430958994254742	-0.34914627237207796	-0.6330671412468526	-0.6989088431778977	-1.2129350113856028	0.27778375444072967	1.7666776392650714	-0.07834325560689712	0.12555093582860566	0.5231691247702871	1.1467625905385344	0.6645997192685758	0.9895593263959463	2.1517399266671347	0.14516560481263813	1.2449684982939357	-0.21584951343547626	1.617270743591743
-0.5553513679119687	-2.2888555561030612	1.8925817023707296	0.9594818580777981	0.7995651805622377	0.5424592999300417	0.7436939227750854	0.6550059094885997	1.390100933746934	0.9944425092132271	-0.24462486573447215	-0.32742933255189405	0.2113641696421059	-0.9348561695387628	-1.0441517851538111	0.04552039937207718	-0.21651164543275314	1.212857664247533	-0.6037276360889108	-1.2935593240094403	0.7353605314134717	-0.9633911275315754	1.1470200138297817	-0.2896776319864284	1.0814147432615644	1.0480758103085184	1.4541690679389199	1.0502856308714006	-0.07334956827520037	-0.5181933509217733	-0.2709711336336342	-0.6231374717600222	-0.749668300538634	-1.1675546724375345	0.21018210490993447	1.780791798229219	-0.09611286943675618	0.1588600898794664	0.6155467891759423	1.191364556242173	0.6273322590122073	0.9657694855887143	2.1510592478824413	0.19215002039386642	1.3268022183389583	-0.22111058661061755	1.6483885461396972
-0.5140604079773526	-2.365366882978375	1.9457676010511604	0.9216218901460312	0.8330373100252512	0.5267318468982009	0.7361926111345082	0.5626740468317132	1.3537465705064136	0.9925245717120704	-0.20523531749225216	-0.2751781605042178	0.13758386026166752	-0.947438798948253	-1.022463059800058	0.08575934724908096	-0.15237700130265122	1.2057105574129703	-0.6947261115776303	-1.2165550185709664	0.7755345589293544	-0.9413275243067091	1.0108215400035256	-0.2801395605693743	1.069182397482913	1.065454304046829	1.3824103321169896	1.0265775302910378	-0.0762323978549844	-0.4989832640730853	-0.2095101751206081	-0.5661555732238028	-0.7321414837251052	-1.1541192407010419	0.1382267889553465	1.732020869025643	-0.11532408418328584	0.1992630260170388	0.7123476267899465	1.2057332938348602	0.5725861507639189	0.9669586720464716	2.0736509562701824	0.21933772375194063	1.4247817384212915	-0.2007060076393859	1.6530897215582807
-0.477111068618036	-2.4412606824028553	2.032366341210437	0.8656665427506927	0.8573782115164971	0.4905083899935699	0.7284983739855647	0.5347325685378562	1.307720575693888	1.0195104116086153	-0.16188376024209877	-0.1709453735757081	0.06762008710639032	-0.9337438421169926	-0.9509428314477238	0.12233638030280203	-0.14625134775837786	1.2150926537922924	-0.7635600467758807	-1.1438065104792206	0.7970951054565174	-0.8765526179012868	0.9053032165716879	-0.2539858579931074	1.0524113356158087	1.0934406145746263	1.2718853279000717	1.0343140492589868	-0.07965429090833845	-0.4731599654867612	-0.15485446102045794	-0.5248891968990673	-0.749705803669851	-1.1358693164546625	0.06827038416709819	1.679111788322734	-0.14009018303973372	0.2069895652481728	0.8300342459391079	1.22659323112916	0.5045539319446959	0.9635354416878394	1.9624551896339164	0.23290318658261716	1.527063147640701	-0.18728430760970532	1.6487044009098397
-0.4476682421719155	-2.508239016117437	2.0896742068486374	0.8234788001974984	0.876956839781338	0.5667469369976759	0.6997240465118475	0.568641543476212	1.2976464633802285	1.0586505516763993	-0.10273934346649323	-0.06298019872529734	0.03483917178839419	-0.8929814086836956	-0.8458796633507424	0.16332103006985477	-0.1531420730838103	1.2231616759474926	-0.9007963169743457	-1.0801883634231166	0.7480956995961544	-0.7950234490682537	0.793887266911241	-0.19424199383468146	1.0143492239471015	1.1154966973721894	1.1626015571844162	1.0392560539829607	-0.08942506092135769	-0.4801577979227828	-0.13009949222578526	-0.45597202371795287	-0.7381374653150035	-1.135616162615399	0.04610655889571158	1.6415428014226745	-0.14929013807936542	0.300384381146901	0.9396455975063626	1.225112798246047	0.4273350333842837	0.9607788515336353	1.8627021490679165	0.2486006431118005	1.624539932663381	-0.14072338835282075	1.6267935031534404
-0.4128069534830803	-2.536381219855806	2.1616888678079293	0.7969169967982761	0.8611720332553883	0.5644238253195508	0.657879904181531	0.5925920208294803	1.309877620918695	1.0979446516074465	-0.04337743529700129	0.009568075820136251	-0.01434971645554529	-0.8288035637432702	-0.7502955247074322	0.2596144916775816	-0.12351575771268944	1.2073602379285808	-1.0500145203814493	-0.9788215570452437	0.70426765151382	-0.7543372788926704	0.6800149220745111	-0.12842468458312878	1.0047034443202971	1.1023838851760694	1.038211079327557	1.0661133452401357	-0.06872514744391743	-0.51178891377533	-0.0801869976815997	-0.41145265718638574	-0.7606556971547356	-1.1939478641656769	0.023213340515349814	1.5586360994293695	-0.14508404923868873	0.40291301500631543	1.0174214599215357	1.225807289372436	0.4025661666482076	0.956517619648633	1.7563465912643614	0.22993568528075636	1.6614121790897323	-0.12497060040706323	1.5918208763665658
-0.3849100968447422	-2.5346903157331178	2.2134232824595985	0.7707102215007343	0.8628630457108908	0.5225890381008977	0.6201808385103839	0.594456723789957	1.329181216489609	1.1137804295317608	-0.01807552864852769	0.021610805782389237	-0.11071404732986087	-0.7650812214784541	-0.6164700631933504	0.3756756865123131	-0.09799749055967347	1.16687767362803	-1.144321575701532	-0.8713977125403305	0.6614967506403212	-0.7333750325867724	0.5555561125577527	-0.07108968673354817	0.9999946141667484	1.112570208647276	0.9298169240359326	1.124476961187776	-0.08136678424263254	-0.5395293138782996	-0.046875591211536886	-0.37161891738020664	-0.7510968090784936	-1.2653677105971404	-0.0010419103987627716	1.4890687715477724	-0.14136561897691471	0.5539108823163114	1.12286419313256	1.2268896330527839	0.386998608183809	0.9327776123122538	1.63389897437315	0.21462597792014323	1.656763544893062	-0.08926375579934273	1.5562601663888735
-0.3780023580649856	-2.556127273917573	2.217622087722556	0.7407226369024207	0.8871631574700727	0.4676292882714027	0.5913793384298547	0.6399800704291423	1.3210302558447586	1.1245915173732277	0.010938053597863165	0.02282055023693614	-0.16746657829145922	-0.7125607517739552	-0.4906742653052089	0.39975898846431507	-0.07893735022174043	1.152696376719106	-1.2342706531183834	-0.8141560676475033	0.6521347678769914	-0.7442682381400891	0.46741448901860616	-0.005274289529012483	1.0190155515957007	1.1026384727790173	0.8436058343779151	1.1914519988069103	-0.12020828514458806	-0.5670715546483212	-0.05208540672165165	-0.32022399474757146	-0.7647018776719559	-1.3433214241098523	-0.007426406730074433	1.4160185160587353	-0.13879228595874774	0.7085509359006662	1.195656978807464	1.2411226331674432	0.40712973087926085	0.9203516128487426	1.4953510382712802	0.19594580781845494	1.7008518710961489	-0.04166115128218394	1.5160471425040005
-0.3837388875675337	-2.5662310051273876	2.2404517895920404	0.7164010545222413	0.8996310564247981	0.4126638837688158	0.5215534726645265	0.7165104759726276	1.3069499605238684	1.1021726431365062	0.03542109291356413	0.10612350318015502	-0.2612755287648364	-0.6709335067522031	-0.395586918881785	0.38699466733683885	-0.07502156507341415	1.1174532453803372	-1.327898575596732	-0.7996885274464732	0.6501754925136546	-0.7820333666675982	0.4420425220919893	0.033807578276810704	1.0256286708479696	1.0950651259458162	0.7771279239726547	1.2601183901943234	-0.15841738832362934	-0.6188398153905156	-0.05371162906465486	-0.2694143296612956	-0.7528105654036483	-1.441124713866502	0.007775143121626206	1.381166123208184	-0.10881660388113493	0.8651618482619273	1.2571918163517475	1.2156147559131643	0.43447164114229436	0.8844163914341502	1.3429990971533585	0.1651402370677132	1.7464985550258127	-0.0014190086033611827	1.4799315053610858
-0.41443540861240463	-2.553632611259854	2.2464814856068096	0.6778245339012982	0.8694943128798535	0.3915248794403299	0.4546726994375323	0.7248882241655603	1.2841311891005076	1.056462090949595	0.08567406999379501	0.17147153936209586	-0.2620018595834704	-0.6233907022601267	-0.3124128961472124	0.37179793139611095	-0.18666964623845755	1.0602559036967079	-1.390717423697668	-0.8578335062017644	0.6360704620753237	-0.8239655672955161	0.43617089677118515	0.10461073673647962	1.0494714056146766	1.084528074924148	0.7343202761372957	1.324563572695808	-0.1545483313259408	-0.6828014184389474	-0.0513975531904716	-0.1975913283611356	-0.7832016400819104	-1.538642253561505	0.021218419191657626	1.3417189603873552	-0.11169162132880942	1.0260304473356168	1.320550937819235	1.188085933010831	0.452925969805681	0.8377465232580631	1.2458191965258218	0.1482334351836396	1.7625648640573028	0.030336694151589218	1.447834727531088
-0.4421596407682512	-2.5807202004132095	2.24777704135325	0.6147119014245598	0.8574990519285974	0.42895386018209225	0.3590632090024556	0.727515353636256	1.2695044971477674	1.0316019468924167	0.09270075008904341	0.20624918258704597	-0.2555805136133676	-0.5520034128525652	-0.1962339473630333	0.2947797976056763	-0.2308406535936375	0.998206476418573	-1.4231619928014154	-0.9385438468766077	0.6266741658321492	-0.9001850988691353	0.45603896827103096	0.16374768099783557	1.063517260968014	1.1035152916551711	0.7118819757725108	1.3444198595830632	-0.1725576469310251	-0.7510248123009304	-0.07361000645872906	-0.10709771035835144	-0.7571139208681158	-1.5839199296409425	0.0062614965672747325	1.3516641454839624	-0.11640071167170958	1.1636059889490673	1.3825380198174644	1.1642660759913088	0.4147842249535022	0.7857068165213315	1.18386514855751	0.11254689795425332	1.7720469850072107	0.059536794770879656	1.4173957509808432
-0.45493945405197983	-2.60130753718369	2.2570513966434826	0.553116586235585	0.8537350968702176	0.4860116394676398	0.3025940381156477	0.7675528067696553	1.2406722183932613	1.0034501015939432	0.05866058812050092	0.18570134674694605	-0.213915077139613	-0.48475609579536955	-0.1326615407216697	0.2597602365192756	-0.251078804736496	0.9197662523351543	-1.3720657042961315	-1.0760389594324562	0.6309499661220296	-0.9937936776442269	0.4832718780836398	0.19917808447999902	1.0595206208912713	1.09185388253765	0.7472459883195517	1.3847282701545827	-0.17273820971743278	-0.8074433799547058	-0.11349690730037283	-0.015149770524525114	-0.7349562998712299	-1.6251297799494033	-0.009777670875211128	1.3637537222783558	-0.12846670014946254	1.3376505908733343	1.41639880289948	1.1228173246255708	0.3701450550357835	0.7135723244650546	1.153153564742262	0.07790308635671993	1.748709955633992	0.10960529693351725	1.3810497667127417
-0.4682215257610757	-2.584747100162926	2.238676627720914	0.5088728513655714	0.8591028793783032	0.5624027752018256	0.2588271203232917	0.769688048169242	1.16022117983289	0.9595637179158999	0.024112178559759483	0.20186649427474426	-0.1582101180798891	-0.4070025704558942	-0.08601409265040239	0.2198395214643929	-0.29808911950833245	0.844188253723947	-1.2553992652226837	-1.2143507009449337	0.620120047823779	-1.0798963681970242	0.497256150119083	0.18205834470859225	1.0574160445905274	1.0603129313698039	0.811525719692545	1.4119393375601084	-0.14547567451549606	-0.85899611094137	-0.14156763454537052	0.0516003730309593	-0.7688943788756777	-1.6457491753892721	-0.011278849171289556	1.3984266494043447	-0.12513769568000752	1.4947071967007868	1.4446910200201422	1.1150008427654128	0.3190154189639335	0.6325831556858416	1.1704636571028888	0.07038882553461016	1.7090041111980967	0.1827579473268666	1.3356973843552367
-0.4885647435147364	-2.5507193919240945	2.197007749589815	0.48001651584107813	0.8791651794796213	0.6589138207525986	0.21859431357693637	0.7708149190230552	1.0934216156157164	0.9061832746147577	-0.009160790073630774	0.19280545811332434	-0.10896722027111475	-0.3304785805929624	-0.021049755567757043	0.20100087541045783	-0.2774303351210414	0.7596752281086733	-1.1644073680502356	-1.3672365653265306	0.6428457925175868	-1.1379359508226237	0.49127792463838	0.1382064650741433	1.049739322261539	1.0412721469260895	0.8583471475828326	1.4055142255660251	-0.11440187463524991	-0.893488850922736	-0.16658733285171304	0.13713187798193252	-0.7433033729755107	-1.7061594192323208	0.0026888418417073596	1.4156628159869222	-0.09886799033808606	1.686948009508047	1.4560444782610726	1.1220005758925804	0.3072979058048485	0.5578938073575328	1.2276337543735316	0.0769475014651297	1.6262058089210716	0.2601954990674769	1.2689066648587608
-0.49354310999152046	-2.5159330931370705	2.1646346176324442	0.4337778653171568	0.8980062248110527	0.6650749077119004	0.18258810131018738	0.7954294452723205	1.0740290098807828	0.8352134636683177	-0.054674210819424064	0.19552361837115426	-0.08543140460827672	-0.2660755123316	-0.020015637754036076	0.23959285656454027	-0.23014175527981137	0.6943762279910516	-1.0528450445717745	-1.5399943548421677	0.7202596799856019	-1.2311101532430258	0.5059870719357675	0.08328592899832714	1.0540038789851445	1.0036230668348085	0.9004616647381916	1.4360104043215498	-0.1126024013943655	-0.8905311716522423	-0.1741945934651223	0.18073093734550807	-0.7500282176131965	-1.7036906361837179	0.0038414076364706616	1.3692458208714462	-0.05289123624443752	1.7984710460321103	1.4520808086832155	1.1134988449989136	0.2927956315867389	0.4905856187849267	1.257151415545113	0.06643553885535572	1.516259077537751	0.278559788804339	1.2020046109184443
-0.5183109805808921	-2.4754354761372905	2.133981200124509	0.4097941244399899	0.9373489294979181	0.7009205537549412	0.12594627986009604	0.7977659136100881	1.055304222251444	0.7708243434114216	-0.11409465406514396	0.22627748087094007	-0.07463432012607239	-0.2298644285389523	-0.013744367612110581	0.2878110515629495	-0.23576062302371112	0.6420812365356898	-0.9358534487226257	-1.704987985077129	0.8084492169149501	-1.285832324314586	0.5307178123737312	0.02784654489682518	1.0637482415334645	0.9628343549091699	0.9539350688607875	1.4607548571377464	-0.16824304820094302	-0.8696358242929119	-0.18551516967244083	0.21567558051601937	-0.7268491714833237	-1.6814913901897957	0.0028075396604670317	1.2932858343966336	-0.046805180129140776	1.861116846224273	1.471712626143392	1.1337438798984236	0.252020539928879	0.41406671802181316	1.2904941834064076	0.06347197419269508	1.4190475636451148	0.3009705244875684	1.1449512926230443
-0.5509797549275401	-2.4411013204800596	2.095929632976083	0.4079685634446631	0.9948644014616195	0.7697797815220572	0.08202207447830809	0.8299734029933805	0.9896506155209368	0.6804067336804507	-0.17451316834012148	0.23044683250557257	-0.03804640191696685	-0.17676412369289796	0.008002158243017754	0.32240077460259736	-0.2141765511522312	0.5956097959661932	-0.8367704731388687	-1.8335409442986834	0.8744566709517194	-1.32915226430662	0.579868348562847	0.026081662339388845	1.0881806790478439	0.8748871661482616	0.9699096074551294	1.4989106518472892	-0.2170822861308414	-0.8241834774460362	-0.20553268612222197	0.24719746186553762	-0.7304793140273248	-1.656362139832415	0.009784776990080776	1.2043963615937756	-0.02796991628052149	1.8648819179124512	1.4793832308572907	1.1436025731955204	0.24336328979557137	0.3277572620765584	1.3284856145453898	0.06447720774285312	1.3724933616218875	0.313461061549873	1.0761811583985434
-0.5680833595708503	-2.394145839515822	2.0469549237543165	0.4128930451363463	1.055472958143036	0.892167631313854	0.022617927623702537	0.87097450957518	0.9633829421172525	0.5846491660557243	-0.22341404273497076	0.2261602711903851	-0.03316644710470879	-0.13932649208000442	0.024496646315262223	0.38700914442965606	-0.18129436278216549	0.5462321781475714	-0.7119619580403506	-1.9364875594957514	0.90609953996094	-1.3179673399893017	0.6379466950626373	0.04346626368677699	1.103050313061972	0.7723650485700961	0.9757832476508254	1.5467221313798207	-0.23941615016844323	-0.7901629399278619	-0.20781417795659238	0.2616629711880849	-0.6597793456620563	-1.6121869471997805	0.01266494465116157	1.1267751986130743	-0.02454367351469559	1.881798519638572	1.4832607780707234	1.1277189935104024	0.24492922703297978	0.2717959902726662	1.3839635028334234	0.0709551140213278	1.3531197561343469	0.3279273406107841	1.0170014918301127
-0.5601811669546064	-2.3665924410212713	1.9807816627432362	0.4093770645950213	1.118290253335977	1.0673986634786485	-0.007755967605025718	0.8793857955911429	0.9329357093868558	0.4952855909170366	-0.2621964335000378	0.1995453912217049	-0.020088103063407935	-0.10256200241305431	0.06316905757068358	0.45195943686708306	-0.0960353692016837	0.49587816386262007	-0.5774008384669428	-1.9974993532962209	0.9050621047511642	-1.296273721538291	0.6636440731643779	0.09335544613222455	1.1304649489805072	0.6944618059387679	0.9667929504290808	1.5699245127488985	-0.2743450429807743	-0.7435686407877619	-0.24523735293243232	0.2600900211436693	-0.5776195889008868	-1.5248004352767845	0.04031879340534951	1.031020242145999	-0.033602426623073466	1.8617896952333033	1.4954689293500674	1.1103090656910797	0.2669005676618579	0.2501449221128343	1.4587640512892368	0.08885350439819292	1.3160049320384126	0.3315869320278598	0.9680267264236482
-0.5345263300618769	-2.2864616528005985	1.9001943237641605	0.43294088523421104	1.1746611534535685	1.1661619594923227	-0.05766746877982718	0.9454933164933166	0.9095799744740274	0.42086043076668905	-0.3058651740960337	0.20937393745408003	-0.03815039718522194	-0.08650036215423354	0.13215752285403273	0.5372034547965635	0.060179233428563336	0.45898239092104803	-0.4166981478625812	-1.9834997293082661	0.9290022059302595	-1.2777009602302083	0.7287593121373559	0.17138505135853183	1.151405626235193	0.5885007821734994	0.9669485103849054	1.5856427222174723	-0.31731823210258947	-0.682637882265373	-0.25039479035985734	0.24350084155829146	-0.4623595526700475	-1.380584085133917	0.0730439815295287	0.9184051768452262	-0.03462421156003512	1.788109355299157	1.471324871422049	1.0925059542554565	0.30289832413122014	0.2504165615416906	1.5069826309377583	0.10362090935183124	1.2778620721511296	0.38015855225321504	0.8998720727374302
-0.5087179702375089	-2.1759826100382034	1.8364734149622333	0.5044082893568048	1.2003994522295884	1.1763412454915325	-0.0818519520954715	1.0113146479722994	0.9072707895938711	0.34248998351233767	-0.34905261722468073	0.1691223260644695	-0.10094339011252074	-0.08741274642374355	0.10741817803556719	0.6848224219611281	0.1502069507235179	0.4406574777105313	-0.27803817339640535	-1.9309621726290156	0.9587916603118348	-1.2207304201482967	0.739489969177022	0.25918403975589116	1.177806080594391	0.4553702427248412	0.9173181657663532	1.6503704135451254	-0.34988618333408705	-0.6190407168023678	-0.2577526226081145	0.22043779001206648	-0.3728066046396867	-1.295614872506413	0.12755021939611136	0.7679769070898466	-0.03353566586796286	1.682727522697531	1.4504861163713336	1.053022059707274	0.38617486398765904	0.26168670185639537	1.5607837142563492	0.13725916032520336	1.2308053091248876	0.4469292450010425	0.8299088451077008
-0.5059580605205929	-2.043331644874738	1.7654311948250032	0.573456382769299	1.2033197400323847	1.1980120514208417	-0.112584065890005	1.0277302944181264	0.9553413575489506	0.2976987510373549	-0.3436498776684084	0.16389231466533177	-0.16304243576529287	-0.08329690514347769	0.07658646938895641	0.8076060680067755	0.23731968623790384	0.4396750542525706	-0.21802945670535326	-1.8289892522623918	0.9449275543064568	-1.1579237260134079	0.7467205284305971	0.37345715650665146	1.2124425007687472	0.3546496919050765	0.839889686762942	1.736890404522791	-0.3998903773090678	-0.5754531954442866	-0.2624561088439272	0.19187129033907882	-0.2581732889433362	-1.2139305670374831	0.17424933266242412	0.6417157180004807	-0.029844356071029244	1.5414052486715357	1.444628571101863	1.0372695261071052	0.4446196397220086	0.31325807034316205	1.5610062910842728	0.16300632401278048	1.226076256354741	0.5211716977287709	0.7627420664788176
-0.5057724978769268	-1.930043848223066	1.7254910378311266	0.6310610618619162	1.2070508816235255	1.1870421605095607	-0.12583138057510362	1.060601832697416	1.0530685916943268	0.2827167002372014	-0.2947071171083567	0.15827453248148987	-0.25318557103181355	-0.08635074951961101	0.10063012984441637	0.916953655818203	0.3486935964090883	0.47860942018908476	-0.1960733237394256	-1.7300017824744027	0.9709211103999523	-1.1041093220712908	0.7825444483511069	0.505987853260443	1.2127304461358122	0.26169548674863174	0.7309929509524691	1.8236451691929996	-0.4357397327411386	-0.5402150101328571	-0.2667725219856589	0.17506062136797182	-0.12541535116993152	-1.14720122561581	0.19214502376177106	0.5078694100624761	-0.03190481100005523	1.4403880409999537	1.4442124490614323	0.9714272069226443	0.5029829002497699	0.3781460917025289	1.5071020678514384	0.16325958113465033	1.217436657665038	0.5569910885824318	0.7100988485983563
-0.4861778758497707	-1.8458039081904896	1.7364811671448876	0.6788602288802112	1.1856306224357351	1.1367615943679255	-0.12667816261139161	1.0579434012585591	1.1770656519348544	0.2422368031888491	-0.2675120565498292	0.12296480248400046	-0.3518530710033355	-0.11228774294237312	0.07518583236097554	0.9518171275220411	0.4020802885522704	0.580317000307789	-0.1712829701959346	-1.6059206887200848	0.9913704842393753	-1.0842060385956898	0.8018512286583135	0.6350956987595934	1.1920444197522706	0.18434286381670192	0.6376231813190452	1.9441378855214726	-0.44999736571910953	-0.5382345936612722	-0.2545273882892156	0.13416767427054704	-0.0008306727683240589	-1.06305240202457	0.2023555298267592	0.36790702457242064	-0.06913778540228835	1.2685649755098312	1.4573471300433538	0.8987218919816119	0.5274294953049721	0.4366367412411611	1.4352405604584282	0.1409136149601077	1.2211530973839553	0.5816918452107298	0.6792145342727507
-0.5049693735017936	-1.783473012875581	1.7520292433971334	0.7338464460356245	1.163839023807754	1.1065730144510115	-0.12167202784635478	0.9927704676914925	1.2769991529582392	0.17311516668052468	-0.22966286843446246	0.06369962244322006	-0.4853696487751247	-0.16534070492708752	0.05644813435440508	0.9163987883334791	0.4375979522041553	0.7263271854265642	-0.17089832664595064	-1.4875640749750851	1.011885564742331	-1.051837410740046	0.8234525308498426	0.7231285253394415	1.1439068213687817	0.11466085540680673	0.5668848839148372	2.0273774314751654	-0.4394572270477983	-0.5706982187912134	-0.24221005904230314	0.10693386496931967	0.045514287448910166	-1.0278043093988782	0.18437256091950038	0.238227875959312	-0.08435681629750932	1.0822992704430159	1.4810695557322697	0.87126478626458	0.543916795966233	0.5112542306447543	1.3921852274259734	0.11756313597333021	1.208431980684237	0.6312325052389601	0.6725044527139018
-0.5064480913096008	-1.774228863199916	1.7451154846842178	0.7899147304735501	1.1133908902735201	1.0553134320217104	-0.10631055893923816	0.9744454011878154	1.3836093837848953	0.11254414168605023	-0.14399294600915044	0.018608029298116044	-0.5891687637167617	-0.18403171254798983	0.011435923694008749	0.8180587922410609	0.5012921530469162	0.8818352423370206	-0.17714177529382988	-1.3669073201691841	1.0448654426754334	-1.0445121272647333	0.8187701381034334	0.8100334279194922	1.0842735439402136	0.05619657448568571	0.4920831609290368	2.072077893284482	-0.4187328784935066	-0.6317554895376902	-0.23215463841100908	0.07263717210350107	0.023187337435945567	-0.9891780905113453	0.16743617761168375	0.1342207772531659	-0.0886754415610217	0.9354564420369653	1.5042425942054716	0.8329022413950419	0.5473896060923474	0.5691892428599662	1.3909080338125819	0.08281508765365495	1.1670144985174689	0.6734223268436754	0.6650726168294679
-0.49817130340111193	-1.7514628080488877	1.724044057146259	0.7918541496549751	1.0468552598257406	1.0364093935110565	-0.09673430523847358	0.9056302600396741	1.4978920488746172	0.08410386220624556	-0.05791915842642483	0.03763163732235263	-0.6756048967941546	-0.23372057354099446	-0.06844616669547429	0.7181355286341199	0.482636533785183	1.0507837288057078	-0.202353391681216	-1.302260104516355	1.1093504489823514	-1.0634462759440735	0.7652025977441208	0.852643768916528	1.0560546378545914	0.039305546932864144	0.43341211088475795	2.1100665559730216	-0.36288348398702214	-0.6994582179282218	-0.23276012529891815	0.028482699949779235	0.02266924119271927	-0.9692968319578004	0.15192990352778904	0.011628287652910374	-0.09600596330681874	0.8236882541725017	1.5402466404893542	0.834037248024582	0.5268929523051357	0.5904133416025478	1.3854041129343169	0.0621676500726274	1.1197511368710926	0.7312208116618172	0.6626309373024887
-0.4959802431562215	-1.7204083114975657	1.696432366979574	0.786332379118187	0.9633423047917864	0.9756150703716109	-0.05389019007546416	0.8129809059914355	1.6104645094379293	0.09721219741426321	0.027138760585095477	0.07185937388757005	-0.7322214138913347	-0.2485772690328023	-0.12980288745078594	0.6485172950325111	0.4503437602251335	1.2331582324613344	-0.2723288213791336	-1.2433963711195368	1.1915835551834628	-1.0975595836027128	0.684837135732498	0.8440055653928971	0.9953177779428735	0.05275611765426771	0.37567636540258736	2.1456589911657717	-0.30391685435117555	-0.7535284127198693	-0.22960942902077047	-0.00846567135010406	0.030268233867756615	-0.963129748537771	0.14730393034331196	-0.12157455363526722	-0.08452531295337493	0.6933278988103962	1.571924160408775	0.85557836395033	0.5113866274032546	0.6069222302419288	1.3806913778917207	0.05321058160579471	1.0266811178215454	0.7694224169310757	0.6338431308268779
-0.49759278748682945	-1.6899379875760272	1.676826496420044	0.7947398741097447	0.9000667510283524	0.842152076964747	-0.010478042018048934	0.7481232279608523	1.725018849028268	0.09449093496179581	0.12187077644277214	0.04768732437036349	-0.7639967859043741	-0.2543489613613856	-0.17213346940792176	0.529827507615854	0.37288028266321016	1.4474759585161787	-0.35659839980445984	-1.2238234012194065	1.293578548837036	-1.124906438954883	0.6157908890543082	0.8005167995642551	0.9458429373443156	0.057461618311185424	0.31280158098388333	2.1644435161130096	-0.2537843915073855	-0.8088152196698213	-0.2144040435060488	-0.0608910827349878	-0.028418368566165874	-0.9859784818786357	0.12751954748075928	-0.24266962298910957	-0.0968147929477682	0.5536160769271175	1.6035445375271558	0.8779084247065512	0.4736408118195475	0.6316414652805665	1.3726232469376975	0.057268234269970644	0.9365399652505053	0.8271221617543851	0.5969162180892713
-0.49317395269268866	-1.7190358995897674	1.6617409135856884	0.8085851458942473	0.8780733750565876	0.7593246116011262	0.02756523787539239	0.7005106985323749	1.812933801029962	0.09366646239858487	0.19660183654905264	0.04144710105638115	-0.8051095347843878	-0.22461603570197447	-0.21471682323696112	0.4104970430370443	0.2534207053783286	1.7001780529791581	-0.5757328280630387	-1.2063688328395634	1.3845044032654974	-1.1688284935909075	0.5292500296992917	0.7013699843772758	0.8987184800671664	0.09184151728399458	0.24674545735247042	2.1721797231011855	-0.19641060688540435	-0.8645235535818557	-0.2302777414980241	-0.12415276846523735	-0.10227396674688347	-1.0270524638208978	0.13502618705664787	-0.3658774911133257	-0.11916955317820646	0.46037064332205324	1.668047739504038	0.8908873334610495	0.40606438979578946	0.6424954538022127	1.3849877580856937	0.045413583913934734	0.8463426034014777	0.8197171440355108	0.5689477144566545
-0.5125628034285203	-1.7248655810911113	1.6110940564843652	0.7772341234557643	0.8638270349213606	0.711298540302949	0.07491054134124896	0.6760906916566845	1.8565422507626543	0.05184368105994146	0.29439835556554694	0.058214610968186274	-0.8207463376990812	-0.20852635743789438	-0.19000500246676966	0.29771522558937674	0.15286360690321557	1.9387830783368099	-0.7739826371003555	-1.184762651828809	1.4341616058352253	-1.1942163269994595	0.4636688946835318	0.6125956510353257	0.8423947015444508	0.15263731880322887	0.20766403638951467	2.182380347449721	-0.14644594923160098	-0.8976784650413716	-0.25059205146644514	-0.17418909773015398	-0.14043394786381497	-1.0617528180555003	0.14592992828161896	-0.4607259219606221	-0.15203212835012853	0.3649268273850238	1.730121147948124	0.9062508210401479	0.33143202023393703	0.6784121334046308	1.3773772825953048	0.05154144266791918	0.7617839936322628	0.7954082632676228	0.5263486782667223
-0.525277727620381	-1.737729423742837	1.5892500240096308	0.7479871867216283	0.8752707150036703	0.6647956164124248	0.13632146881695398	0.6914778448629194	1.8938237225865666	-0.003865514519543206	0.38003157361928985	0.05196083450056401	-0.7920455155705555	-0.16897300552648475	-0.1096797187285492	0.22947284224519335	0.0660712922295334	2.162956912942812	-0.9601145923847403	-1.1750623038485144	1.4985955069593957	-1.2619594125361628	0.3885432577418381	0.5054395694718956	0.802447549157478	0.21869053758129736	0.17163616090454936	2.170845563888194	-0.11424634649196638	-0.9197944494130196	-0.25236297411910436	-0.22537210382339218	-0.20142980758461831	-1.0671650095216256	0.15948242629412254	-0.5712978445574957	-0.1840384335621922	0.3060105550341173	1.7804313026352498	0.9173225887555401	0.26110790908178844	0.7327635255300802	1.4163103677565352	0.014367347411182244	0.6574501041253552	0.7817198351406272	0.48692651284499044
-0.5353833733562038	-1.7396243945137564	1.5336960644593778	0.7172238780838583	0.9073056101703665	0.6623044705852952	0.19202347340543352	0.7086313234154096	1.9359579414776806	-0.05582718706370128	0.4349559472558521	0.0467509018475598	-0.694737235666759	-0.11764562189169203	-0.09042383838457675	0.13657912847081316	-0.05343001821240987	2.3392144965349595	-1.1599509033548276	-1.1780079989026397	1.5315048110687035	-1.2943980054612216	0.31094923079686876	0.38494411773258747	0.7719399065905505	0.2692047355845676	0.13357331933335326	2.159615406290281	-0.10982869246862219	-0.9234549482204939	-0.2684699372932909	-0.27740559161725675	-0.26071850177896144	-1.0403562921174845	0.15609978782463696	-0.6838699076832697	-0.22441074814343803	0.27543536376616556	1.8274883992917377	0.9597185187996923	0.17455848267310484	0.7676775133875013	1.500417842370132	-0.018131861491242462	0.5601191741592275	0.7904192190191928	0.4578403021390242
-0.5508590995519582	-1.7381540259821933	1.4677411593353464	0.6962178063282422	0.9597900974082216	0.7251900025957232	0.22993619937414495	0.7184131884658715	1.947769445117847	-0.08848970644699262	0.4706259992301346	0.07761118170185351	-0.5755958332840158	-0.038893759709206055	-0.08034498127887821	0.05806511616250078	-0.16126559058615886	2.447059769589484	-1.367753774606801	-1.1795127139533172	1.5308623459141626	-1.2969573632758793	0.25419571899642657	0.2629271502730611	0.7721576213802825	0.30786934673433963	0.11544872187877227	2.0893114330768143	-0.11508427194636198	-0.9106796849891883	-0.30192186975532875	-0.3046187536028651	-0.3065158806009162	-1.0129379948910018	0.13216846226045878	-0.7730188849410358	-0.2605899660922882	0.3078760703130281	1.853700618454542	0.986159129656561	0.11078961748914307	0.7878194030901801	1.5659547745022826	-0.036780547880259626	0.4715929322995315	0.7962009782090573	0.4085355766911074
-0.5476941245948971	-1.7426059680695989	1.3930916763015064	0.6591558880457667	1.0198533656073876	0.798733718950197	0.25697116648180485	0.7841808594280062	1.9467946870716522	-0.08614662977796297	0.5191004551905769	0.08740509209714822	-0.38570323911025683	0.04756689921769348	-0.03106822828183437	-0.0006165950848399992	-0.21975487434164429	2.5274307749839524	-1.5203356277500542	-1.1562027247493027	1.499140628908703	-1.298796910969607	0.21036996517711204	0.16728315354434517	0.8197726522457647	0.36881671668695715	0.09684797544114213	2.0235784092164253	-0.13672021801744888	-0.8726472859693659	-0.38111867860248844	-0.3141848426319349	-0.29144128689556986	-0.9736695999587432	0.13874871024665775	-0.8386814661922257	-0.312244974838414	0.3845915910322114	1.8488475619947828	1.0032842790001477	0.07494522425410692	0.8308825738132926	1.591184315602893	-0.06345288445271138	0.393069813583443	0.8273973229893754	0.356736057508262
-0.5533254468532579	-1.703849055793381	1.3260788231132303	0.6201932386093335	1.1126769569653168	0.8804296667394702	0.2841382760665928	0.8155610825098881	1.9387922379504647	-0.11360281268291546	0.5387200213346485	0.06748070132449495	-0.19384414652438955	0.10855514527619228	0.024401154719209527	-0.01461173232169447	-0.24184920009167638	2.58545903156122	-1.6524034714806508	-1.1260702458114245	1.4533795881284448	-1.3025026879513306	0.1918678597288112	0.10912546674661128	0.8258916083468589	0.4484859176445128	0.08171860248339605	1.9708977276682682	-0.1248105941673772	-0.7910819717979527	-0.48011245843944544	-0.3032273122330258	-0.2845120283886054	-0.9224067091019237	0.15350738756449883	-0.929556496069608	-0.3636755222159584	0.4408261614022278	1.8507373560577505	1.0316448902616802	0.048813178426783205	0.8696668828857709	1.5854073641724213	-0.0433795400883576	0.30209893521999914	0.8800027539113933	0.31332487319664865
-0.544078214237511	-1.656397421866021	1.2964133266719913	0.5980592993462074	1.1982069542794993	0.9174590311508796	0.3182209813011191	0.8614676546735651	1.9733951810886274	-0.11653395479557223	0.556830800788147	0.01704791072353868	0.00987401639976806	0.1711456254434425	0.12261566554731096	-0.015989425118205454	-0.23513658025869028	2.6170733422076724	-1.766707668506351	-1.0549201622209852	1.3957426763097023	-1.2885897188511468	0.20152527053630634	0.08980727483741842	0.7974105081058604	0.501907587834691	0.0731207504090578	1.9039172304031144	-0.1671488788819972	-0.7036616813106078	-0.5743155411274168	-0.2685668512065772	-0.2836051741321691	-0.8787582348665046	0.18071088282986328	-0.9728912543643411	-0.44449757602523005	0.4736873157769844	1.8272275832212763	1.0473564481576685	0.0211815637024805	0.9583479184101833	1.5455457965364319	-0.043882861933144224	0.21313675859460188	0.917390467425782	0.2626507742257382
-0.5412785812262608	-1.6183504576906302	1.300616635278842	0.582435735772869	1.306170927571868	0.9439842864860946	0.3405449499577329	0.8701092337410017	1.9810336076640265	-0.14283844356770375	0.5799847340266924	-0.004075432177614096	0.21450157001746845	0.21232557235341928	0.1939167126009414	-0.09393725148740872	-0.23142119350443044	2.638417944980049	-1.8277607085681467	-1.0217675255005352	1.3222874936405196	-1.2531349199251234	0.22813512784055376	0.10870564897588882	0.7977833778477162	0.5528609142111299	0.08336684350210444	1.825381893733913	-0.18969752296541748	-0.6141360061651533	-0.6703441030666989	-0.2354269711240203	-0.3134456346566547	-0.8207914891518915	0.20345647703227182	-0.9865189667592793	-0.5635690314696694	0.4999503238562525	1.78847251923018	1.0578756963923377	-0.025532017628665082	1.0256920717046787	1.4713006855408728	-0.037260453576650275	0.14703330369986908	0.9777216162451079	0.2340304929320815
-0.5395491142539269	-1.610379118721016	1.3344446287728948	0.5322179973833451	1.4013736969268595	1.0179721366050098	0.325906648627914	0.8616264003692411	2.013734684172602	-0.13940621021258437	0.5820155173352382	-0.004652445144627183	0.3941542462319207	0.24192956915257988	0.23323313041444585	-0.13613350231337223	-0.22788156145085833	2.648935402707732	-1.8633246525971654	-1.0074211449932482	1.2608079587951857	-1.2123221604078442	0.31669501947812995	0.16172048568625255	0.785353762180734	0.5904006033943887	0.12240610270957838	1.7634554687838828	-0.2049879098670905	-0.5408020127303306	-0.7388439534692264	-0.18846559026335435	-0.3007266320485589	-0.7655734884332737	0.21856576177275172	-1.0031560857016961	-0.6554205058571166	0.5261834309426398	1.7227305429593218	1.0820230291438282	-0.04295946357782932	1.0636781049893445	1.3790518550990716	-0.0348231020219453	0.061751363012584395	1.027138839232458	0.21742246520611763
-0.5374530974435959	-1.6079319403571533	1.409916675714832	0.4903499401097468	1.5254220519582338	1.0679535297331701	0.3272657597146428	0.8493672081242849	2.0823634556354724	-0.1077598259268272	0.5630770211969506	-0.04656281194919605	0.6239222444528486	0.255764716010138	0.21769917545543443	-0.26659237653125234	-0.1578078928700581	2.607079970708775	-1.794764813910224	-1.023058949007019	1.156034303348223	-1.1458508975312682	0.44441545265798077	0.24305655420012764	0.7402035644663882	0.6065540881240528	0.17755112867741005	1.6864244985778627	-0.2336048290034614	-0.4567684744884072	-0.7893051763618055	-0.15628599805994195	-0.28451252393737925	-0.7235316728600377	0.2138432842692411	-1.0131979635501795	-0.731384215157294	0.5433005686610146	1.615156975105657	1.0963732340358319	-0.0513274513168402	1.1110827112779067	1.2703535478148438	-0.06000311938799387	-0.007798254690229234	1.0864490964995484	0.19240990850799936
-0.5178040789584749	-1.6387858447207697	1.4955350942002326	0.4970164981059071	1.6433583503481768	1.1137290994364129	0.33658326749253975	0.8127506129399613	2.154534009249818	-0.06044756629881346	0.522836699207456	-0.052024481881849785	0.8549496854770366	0.27321952338275457	0.19128170626516539	-0.38747618052543265	-0.0691270471857843	2.566177422762156	-1.7523403125164365	-1.0402980172024188	1.0542157442541356	-1.104799782438525	0.5713892987274312	0.33101869820105784	0.7012825848595494	0.572299509405408	0.2361927369938504	1.6114934196522597	-0.2557030239595711	-0.36861369757174967	-0.816390922986367	-0.1043313454711674	-0.3298094232750238	-0.6810271127839853	0.23517846909579912	-1.02166814918757	-0.8096651538475307	0.568453253204643	1.518701559601497	1.1029560056550878	-0.06013879336629653	1.1348318860924147	1.1876846740830325	-0.10518901965707986	-0.0887800666360599	1.1081237060046096	0.18768444193803208
-0.5060802542650193	-1.669082908877408	1.5750692136261524	0.4807805195413867	1.764571652828927	1.1583452862690415	0.31453645942541014	0.7621733399556186	2.202634569760165	-0.021308957081942463	0.48987209527481756	-0.030012403479960252	1.0607793081089507	0.25127357913488224	0.12479315479494195	-0.6027868987571554	0.010662021118742948	2.5370144063403446	-1.6589069202478282	-1.0496393033819857	0.9572940350993182	-1.0170146691360251	0.6981237328965	0.4213915430424306	0.6287615022752142	0.500360890614568	0.2956408479736005	1.5394822485549227	-0.2506779779174798	-0.2360571313170436	-0.8293563724443084	-0.05898439698902404	-0.3630991510409972	-0.6933624981744136	0.29029265923577685	-1.0284421103036092	-0.888544354555151	0.591329996840926	1.4053269770351047	1.1442410652440191	-0.050441374220195775	1.0791378110164396	1.0709322445669	-0.11710418849634041	-0.15671025256142576	1.0937596630764639	0.17036675311055538
-0.5073259860286866	-1.6983830344937658	1.668801678330836	0.48743580564984496	1.8807588006553089	1.1969573761901637	0.2784115237688972	0.695920488486981	2.223670477273226	0.030010479765562544	0.4360348403517141	-0.038946692556412144	1.246268693617496	0.21551992850345184	0.06798829373734133	-0.770371593134497	0.13579704363007236	2.5074964406090365	-1.599472145988799	-1.0431228680828368	0.845645759140754	-0.9339320385922534	0.8020597569081849	0.5252877854077171	0.5498206426168756	0.4440742217949391	0.3348295919353886	1.4694026779349882	-0.26790686732966174	-0.10254213198980419	-0.8126829951201048	-0.010843866703653901	-0.44097856066727636	-0.7188978304424294	0.38657254962047566	-1.0224832019726677	-0.9420703264077581	0.542103516912178	1.2806393443513746	1.173034041501596	-0.00948073588083217	1.070499225856807	0.9487716334630296	-0.13163214981879431	-0.23128360753308516	1.0519980424703261	0.16498861890201924
-0.5023496685071843	-1.6747977247137602	1.7576251266654357	0.5139733441897348	1.9619713566011243	1.1394633417903643	0.23798859238287778	0.6622999388266846	2.23957620658286	0.11229301652840137	0.4132441964274549	-0.060684194104925274	1.3690142921052293	0.13396196759786327	0.012539694201320756	-0.9023534575168044	0.25047553309236686	2.4879194377537477	-1.5621010445040775	-1.0588988698722832	0.7535040880789268	-0.8586149378292236	0.9557546850412706	0.6531956376634238	0.4839751064646606	0.39474991775496937	0.3690518288701581	1.4533156638067348	-0.28253925979739025	0.03632121574292831	-0.7973031409292322	0.018510985020234218	-0.5570837801096263	-0.7318144643591086	0.5001910493248808	-1.0116332312286813	-0.9738239061226557	0.4924395011214502	1.1625486439662869	1.2019927447370107	0.021323340895822718	1.0761374599694313	0.8592339093384848	-0.16028148226572714	-0.3304514519448216	1.0215428741129093	0.19048400237012272
-0.4864717191705467	-1.6183041083872123	1.8462631216693097	0.5620150507185696	2.0488439586919904	1.0072148205950606	0.18082564213813962	0.6104482285671957	2.237048608175231	0.15423959996731904	0.38747803945309434	-0.01814009187551599	1.4052183694867928	0.054123793585372185	-0.07440877429604212	-1.0228723966567985	0.32429699765762593	2.4579893496698038	-1.5672268058921284	-1.094835339868499	0.64283654491309	-0.7780501603979143	1.0667002920917574	0.769716833646169	0.40943270983070895	0.29539999554177176	0.3862106385035795	1.438758910462783	-0.31136566029736007	0.15786886478617768	-0.7588275038099285	0.01650631837651583	-0.7219778824354283	-0.7497335521801693	0.6136404545105864	-1.0076452144906167	-0.9992721043132627	0.42215882740863603	1.1022201317682454	1.1985613084726776	0.029492009866876945	1.0428284859751384	0.8108883023929838	-0.1898942141268414	-0.3730865153789985	0.9510314824393173	0.1990575747211925
-0.4882571193173071	-1.5464904837738485	1.950315415465886	0.596147756876303	2.141354893762551	0.9280788365874001	0.1408869893115287	0.5738271616731346	2.2282479700832143	0.22800177045649153	0.329941178193078	0.03765824166097955	1.4515245535325536	-0.02997535285755995	-0.15280990237380618	-1.1443734670379464	0.3782950541383673	2.4536418161810105	-1.583823271338583	-1.164195793815943	0.5186151772085567	-0.7111205670242389	1.1656411370402189	0.8569574445989714	0.39944997950065614	0.1878995231137136	0.4247817330061764	1.4574788110285664	-0.3615630523778878	0.23622182763786337	-0.6985505438916375	0.02000303512799815	-0.8348619109595277	-0.7554409374733055	0.7385001862548981	-0.9347189941768661	-1.0116761298695016	0.3929542976543394	1.041626313708232	1.182822048555511	0.04863729892412981	1.0019751476081	0.7782295620148971	-0.2793926389427874	-0.38603280408445173	0.8716228895719871	0.20486336930828547
-0.5051426589376018	-1.4804754048629007	1.9879757546135395	0.6396236943891795	2.2497518896097572	0.8491095779925489	0.10096231992642338	0.5444480286987183	2.1933250257303825	0.27829015734470886	0.27434161204813995	0.13598034769642386	1.4614215942090722	-0.12742833472841894	-0.2421835765532653	-1.2518871493751953	0.447794838982792	2.40118316688966	-1.6130560558361036	-1.2743801231139738	0.39968587285654167	-0.5945677145361282	1.2644700302700809	0.9037140853909229	0.40452663580015463	0.06246562081804456	0.46026145800254686	1.4910112883517834	-0.38128955717248575	0.28606529962761884	-0.6489944592437507	0.01250242847228759	-0.913586895280849	-0.7228675629086617	0.8708158367004437	-0.8847442526408017	-0.9892593349523041	0.37280900205079437	1.0156106249647192	1.1515838716509814	0.07950022161586248	0.9656625316772143	0.7960265551395175	-0.3657268382158531	-0.365042454782741	0.7912091630725333	0.23150336334692762
-0.5181488983038022	-1.414878099718222	2.02427326931534	0.6895591265331642	2.3562221743758807	0.751954132891707	0.05513718167807204	0.5408058211176434	2.1729088031092205	0.31746211396179247	0.2015732282498269	0.20543147565075648	1.4569754358878437	-0.2172328475301155	-0.32611422975773596	-1.3075550852447042	0.5472590834240971	2.305492168143723	-1.6732279147706866	-1.3945055421796062	0.2848038823895029	-0.48937828623099133	1.3424800232759764	0.9079472885840453	0.40258491900598087	-0.064619548511627	0.47288066923766037	1.5116592239118547	-0.44765585766670296	0.30885305802488483	-0.6138636639971083	0.011753494023932044	-0.9704896906149229	-0.717581186768187	0.997864321311561	-0.861509406929596	-0.9603828333404758	0.385499535447728	1.0230718421290927	1.1157496431949157	0.10448757145183767	0.9235296014142579	0.8865999200912814	-0.4555711310597452	-0.31050720507288465	0.6972333127537735	0.24832533469067863
-0.5410340103228624	-1.2970948144072183	2.025993546682762	0.7787152979810263	2.4262803670896242	0.6652202124068997	0.03253803812247209	0.5153166284437518	2.142076940045062	0.33169915210884593	0.10938384176069615	0.25214241967153156	1.4184572906235302	-0.29961884886972057	-0.4097426801464642	-1.298328175942278	0.6671929395496083	2.223246363376279	-1.7501159018572323	-1.462460038847575	0.149995419717912	-0.39407527798877645	1.3591998185930159	0.9007834283413878	0.38662582925927735	-0.1943847668943	0.47735901511387213	1.520594101754663	-0.5039436569882217	0.31590269574559815	-0.5730577175459721	0.00547671007580998	-1.034081482588371	-0.674459735567576	1.1285416426200243	-0.8150282814028493	-0.9154177647325105	0.45567731907734715	1.0372920322493435	1.0890840220645892	0.10416595558460444	0.8862711838167516	0.9793102011883669	-0.5576357880413579	-0.23168202097532592	0.593823793211761	0.27883358988387713
-0.5508807441206973	-1.1660668855708316	2.000993514515472	0.8562100349843007	2.467619575174793	0.5992978003203852	0.01078767901526221	0.4816312389922639	2.0998382309614025	0.3469667000435076	0.0413423332962902	0.28959128908522463	1.3386523609973353	-0.3699664338855283	-0.4347106430801846	-1.1912574400012785	0.7491824810070659	2.1396998718773927	-1.817291788101932	-1.5180972643584159	0.07625210116123807	-0.3179786003336554	1.3206462637605243	0.8663939133975077	0.40150053548176806	-0.32002896475258114	0.47931752470567374	1.5520405931816095	-0.560327790428403	0.3140107789879803	-0.5751460476317469	0.03284040976256637	-1.123108777256702	-0.6152176245724874	1.2763760354077376	-0.7482384466047182	-0.8889016094850378	0.4963367198643187	1.0938778950606936	1.0866006886879582	0.07607500412854099	0.8329403905769105	1.0907901607052213	-0.6193673828682551	-0.15602482192557363	0.49997537965060757	0.3127802994366814
-0.5660261919440921	-1.0124558898377893	1.991345663141049	0.9173681463741555	2.528974776712712	0.5007420949343384	-0.03812404789589624	0.47120343547024107	2.0776292275366672	0.3646201447341687	0.028128279735675683	0.35094164691197466	1.2455444581462423	-0.46146524657390203	-0.46342356172497307	-1.1237925291853823	0.8465337862717075	2.0420830944616806	-1.816090775502666	-1.5552062068076231	0.018543155370622916	-0.2629342934806277	1.269421809868367	0.7966988895381036	0.4140958953112558	-0.40046345096976166	0.47176442853866646	1.6005567904517668	-0.6287092816684849	0.28413965412263015	-0.5905680666476829	0.024658441691434614	-1.1883596417480928	-0.549071359502619	1.3984712051816766	-0.7009718478236531	-0.8528529071773443	0.5655596344535931	1.1340680596836246	1.0782737570627776	0.047216459240236396	0.7487637390157306	1.1958238755818598	-0.6679380681944072	-0.06020652566806759	0.4368011550796257	0.34112856171614026
-0.5708541254459931	-0.8965904140848961	1.955801332705482	0.9999578735811451	2.581835256211906	0.3997857767862297	-0.08701436070268617	0.40827328792194406	2.0747775160317916	0.4073985925592775	0.02269502517245162	0.38744530935143046	1.1261555863004025	-0.5543105729738779	-0.5212820040304311	-1.0590408387716264	0.9122468682074004	1.8844277133392802	-1.8317434091907512	-1.6110579859428007	-0.06869480305596531	-0.23877917937349222	1.2226633499276818	0.7217576421761146	0.45575454085650735	-0.4825861377491685	0.46262439630911256	1.658205081349515	-0.7155086866108364	0.1947129291892808	-0.6010284569988071	0.018823510297555267	-1.2144948840893148	-0.46512874509765745	1.4898670294356458	-0.6472825137836222	-0.8272909249714504	0.6214697376494787	1.2016814626885444	1.04375269658892	0.007705751992075594	0.6867730873657276	1.2994489604284163	-0.6854296725206003	0.018873155673937537	0.3680037624964245	0.39825285135685357
-0.5741050243342266	-0.808465355455137	1.9355089836611454	1.0447358716876078	2.625702497120806	0.3116817144373812	-0.15315771118480867	0.3633440079213662	2.0606374774758125	0.44222112071168757	0.028182067233385087	0.4154134968095124	0.9869594751144225	-0.6654309333101683	-0.5948930124526041	-0.9682023457376283	0.9241931164831845	1.7351019681603943	-1.7632675223495593	-1.6545729316786306	-0.14595369580544748	-0.197698418064895	1.1875895753405934	0.6204869619106627	0.49875505863266667	-0.5602500454788997	0.46978126492588956	1.6925856979686476	-0.7580879390891682	0.07107066138397673	-0.6206205772135048	0.03842532093458852	-1.1845880646285016	-0.35886981247202393	1.5823084418283955	-0.6065830679706242	-0.8158262894941739	0.7228728061338054	1.2800344469860785	1.0236528911121723	-0.057993391340743494	0.6169177502546243	1.373644599984589	-0.6772696657727947	0.11485563550454765	0.30397914032231277	0.44623769999282803
-0.5945369089753239	-0.7496204790383157	1.8941677237983185	1.073685715398789	2.6825533246616646	0.23840647846356983	-0.21068220341418517	0.33515636200646814	2.0558386686330032	0.4604427953920018	0.021263832962763223	0.4391485826139876	0.8914285165251423	-0.7230685687942421	-0.6423458057506378	-0.8647011344457474	0.9257245648669954	1.5917167403847976	-1.6644530673709377	-1.6316866858826806	-0.19833139760343818	-0.18890446105618514	1.1029054909720883	0.47924970451691024	0.5248422586056346	-0.6542332159123075	0.4695772487433437	1.6759117161826325	-0.7986555876219069	-0.09686343015734047	-0.6543943678401927	0.053533524881489034	-1.1577841535490712	-0.26148418085451947	1.6293303084283655	-0.5623803120163721	-0.7966926561834218	0.8019930107019885	1.35552314838148	1.0205013616975562	-0.11291824524018883	0.5761043726896846	1.456051828739142	-0.6502986734234196	0.23448077525451652	0.23105488339187685	0.4750094519718348
-0.6199928980627212	-0.695281352520914	1.8199524756994356	1.101511036807843	2.7263651748426128	0.24014491151790307	-0.20406788926797823	0.30665905019225836	2.062990925562533	0.5127294894543146	-0.012995403725498058	0.4218085774530495	0.825107544512487	-0.7821552175829154	-0.6667163283222325	-0.7564558745966425	0.9389317884074078	1.4228635423213443	-1.5664427332432076	-1.606557408152307	-0.2097947768097455	-0.16082525523377872	1.0443553721758883	0.34203142066401104	0.5379664546824393	-0.6864024599629543	0.5300683257220946	1.6607131758780298	-0.8146171137653386	-0.2605984927168331	-0.6828242353881615	0.0744725307591449	-1.075302290084796	-0.16359746000044587	1.6735697834486314	-0.5182777287587937	-0.7916388988272864	0.8943449106367201	1.4008908589415052	1.0534104168164347	-0.18103658793563623	0.5341358928805425	1.508062921078503	-0.6067596397235606	0.30082997609030243	0.1700306511290748	0.483837714951094
-0.6278251948657231	-0.6771266013800873	1.710972876327387	1.131683577326942	2.7679082208066452	0.18342008754538436	-0.18735595016309903	0.28948321309108144	2.0735826513300037	0.5776855931508343	-0.0035889129348020436	0.40116637150612194	0.7370068764138009	-0.8517574972621939	-0.6711398360805435	-0.670906426859489	0.9421246390565117	1.2351703972170853	-1.479047295552286	-1.5476059601855396	-0.2318112302386195	-0.09808105532190962	0.9818112425427973	0.19938180361555757	0.505067096798776	-0.7111864263712755	0.5621787568308523	1.6348741197456125	-0.8234884120920265	-0.4019435983859087	-0.72782277094476	0.08151176376220934	-0.9826158384917456	-0.09134399412208125	1.6948469160646702	-0.5318442935522883	-0.7738164695037174	0.9356143836815146	1.442413063072967	1.0999429232769635	-0.26478131800798443	0.5248099819248073	1.5387767373594277	-0.5027207503490148	0.3829757202004143	0.0982786244301194	0.46241318118909486
-0.6107086520612386	-0.6583421436461293	1.6187061993975078	1.1385700946973099	2.7960201230568664	0.13841559372858628	-0.1681179953641483	0.25445161542316297	2.0910745998125786	0.6800958670659175	0.04389879517506275	0.3433310491743775	0.6720421701283705	-0.8730204173163676	-0.720159042625881	-0.6190787504357842	0.9336934847944832	1.1473564144898025	-1.3796736836905947	-1.4772033435598844	-0.25278640340111125	-0.07370285344047438	0.8765499718882112	0.09995291842944316	0.4720663337648416	-0.7476149802256561	0.6050878169158296	1.6184022562836635	-0.8184000467974109	-0.49651448687936267	-0.7432192568166299	0.08843799963797809	-0.8860696813851341	-0.07075232070311925	1.6751561199487153	-0.5561149199757549	-0.7704515536343195	0.9792072712100435	1.452953256806238	1.1253360222277844	-0.33060097802749266	0.5221916091331572	1.554572101758708	-0.3872045972208302	0.4216914247206819	0.03033538821998334	0.4307665871493569
-0.5892150285360129	-0.6290929304580138	1.4950445168039856	1.1620112578058084	2.7850084463399996	0.16117142649213273	-0.15915820450393087	0.2142820232670247	2.1121583986638894	0.8025577106460625	0.10341124644449444	0.266849850230034	0.5900969573547463	-0.9428251681647737	-0.7848455834213043	-0.5865726363994342	0.8897891470302477	1.1065434376441037	-1.266585535415638	-1.3485730819295614	-0.2565796515204281	-0.030997856010030893	0.789201775864671	0.010170683666665754	0.4132661730627169	-0.7746937409263343	0.682906405367361	1.5983091990333214	-0.7781511975563262	-0.5540474683515371	-0.7259569774357086	0.024901704609998153	-0.828710485630198	-0.07840237992282781	1.6635332345230698	-0.5855371075371167	-0.7484807114227043	0.9803912891927524	1.4509122384019466	1.1845059287692918	-0.37816488246717245	0.5499795516967464	1.5033437118854458	-0.2744767205919213	0.4447094236982993	-0.008181546523744511	0.4086653389049625
-0.5591663061844654	-0.6303446627702063	1.3766009432178767	1.183140835513771	2.8130693891205047	0.1722308885910997	-0.18027993162314276	0.19136719388892756	2.1195742998292393	0.9265872800574335	0.20268097817867775	0.20959379972424258	0.5572429531423524	-0.9888281805647299	-0.8319735227352965	-0.6357105742655487	0.8107179418539582	1.038675223900365	-1.1477291435301225	-1.282612040847707	-0.23302060102395733	0.0031676586347268833	0.7057429812474607	-0.0909900935142989	0.37524874624912113	-0.7929485742507382	0.7711980310813553	1.5950505703091569	-0.7509970815444225	-0.5896142323882259	-0.7433696446926891	-0.04398637462638065	-0.7492056314257806	-0.10481263135614308	1.6449851293413253	-0.6154840210604616	-0.7562543099159027	0.891579053461405	1.453097338297432	1.2367822867961589	-0.42642433799620266	0.5923301507993713	1.446131644260089	-0.1493656263496086	0.4440046044748692	-0.06455854165541663	0.3535543337449467
-0.5609458238467069	-0.639151841127042	1.2613546030668505	1.169993451142035	2.8351636426860156	0.1572608702755646	-0.20302994167216504	0.16373985320411985	2.1275755395731974	1.0206798067518519	0.2874031841341594	0.19333729390153656	0.5516071141758994	-1.0534314217980678	-0.9335007493735109	-0.712285340507943	0.7287853212531255	0.9861236684139112	-1.0590644040519746	-1.2433212773510192	-0.23195712650678163	0.056372358501594944	0.6301955771103318	-0.13713927467218487	0.35979571463248633	-0.8052629455924307	0.8732955205294679	1.5666473078577066	-0.7276867111328346	-0.6272982343957784	-0.7358005900957676	-0.11820202440102338	-0.6294240842936918	-0.1354069278019258	1.5823121823058774	-0.6588135594379987	-0.742511754290069	0.8136116471725947	1.4716605853781595	1.2692809784366887	-0.4285836651313912	0.6450401412254279	1.3479757096388894	-0.06505558428034568	0.44549527840481085	-0.13031448699417142	0.3093538876945827
-0.549009981853084	-0.680675651624732	1.1149553682782702	1.1284198204233327	2.846131006820521	0.1989775797586775	-0.2025357597426737	0.12556173697951226	2.0994072089171545	1.1190154366607723	0.34945936110532705	0.14154943892089206	0.5549326092182163	-1.0649614769117504	-1.038656460061373	-0.7923479542739768	0.5987368137991014	0.9605806585069322	-1.007629175632135	-1.2413376028860141	-0.22252846364786705	0.11172039083604432	0.5338882630660673	-0.1715575822880378	0.3480970718200479	-0.8260739737793876	0.9710220366742268	1.5229438665486146	-0.7257924322393127	-0.6535249127953899	-0.7401520000423017	-0.1835894451256654	-0.46600448734495303	-0.19491117944525294	1.5213284598377828	-0.6966276338788046	-0.7172111617413398	0.7209682723592615	1.472681604783886	1.3187633377758643	-0.41235779121879207	0.7494750389424569	1.2323092072393342	0.015230448700949428	0.4325737035387737	-0.1694951819569456	0.2671681675395025
-0.49320572637100657	-0.6974242885906577	0.9767111545092263	1.1018242256016237	2.865185417236023	0.24264719180441957	-0.19589719927038812	0.111107606009976	2.064270688545764	1.1966130447662824	0.38434662638398687	0.06768876733130424	0.5733133241452805	-1.072752365258448	-1.0703541089695976	-0.8136724066594752	0.5236937299211265	0.9521271476366137	-0.9676305066767188	-1.245743209145735	-0.20230448800016226	0.17349895420512387	0.45281821522409793	-0.2114105849719027	0.2924247781439975	-0.8415494040405148	1.0848066045796405	1.4634507835451722	-0.7036751212681183	-0.6753639825035226	-0.7777946476175767	-0.24749945656634603	-0.366503744560508	-0.27432078647568187	1.4500736106329761	-0.73348397779781	-0.6904884929858073	0.6102860517550058	1.4803040462797652	1.3961303527219837	-0.38396679287745317	0.8583018662243415	1.1588561750657143	0.059874777093618506	0.4341838992981386	-0.21488681053319608	0.1930876770029976
-0.399074407388598	-0.7220765750862287	0.8267295377990485	1.0796050320824815	2.8347205168624	0.30225170177063304	-0.17080208456304877	0.07063478185049592	2.0695580857888998	1.2587510487554303	0.44264084516716623	0.03236924894507466	0.5912312751485759	-1.0560812431148061	-1.0907831344654142	-0.8719251221636455	0.4975656039938123	0.9516895356355773	-0.9808335006865935	-1.2558045120469725	-0.14356903377455862	0.22093690181032852	0.3783084620036596	-0.23632722757944488	0.2698740779096168	-0.8476800877903458	1.2217685786719106	1.4172359719199539	-0.6904470630045176	-0.697179703350949	-0.8423201821590531	-0.34444592380862005	-0.30705870472796526	-0.3806430837205292	1.3583356573719936	-0.7340792969256873	-0.6630024857970122	0.4518779517170273	1.4682169152897668	1.4666898021519468	-0.3361555738270817	0.9264800249649964	1.1176109252035755	0.11975691532200834	0.42868207502005273	-0.25810567732954504	0.12972466233361882
-0.2989750104329653	-0.7436545963680425	0.6907617643683066	1.0450803308795291	2.7840778821104055	0.43282859666792495	-0.14766235244592338	0.038684862948074925	2.082737878825426	1.304953528948624	0.5411182422711617	-0.010047102262059954	0.6033113003646313	-1.054249809804044	-1.1137327237196595	-0.9300581779151805	0.5033321754176409	0.9682046838096905	-0.9761506792608173	-1.286634290263945	-0.12450607053567345	0.2514247440859919	0.30572776387023204	-0.23972880515781525	0.24399364195858184	-0.8568610016814062	1.3335256404286098	1.423364591708778	-0.6970528893686512	-0.6723623593590993	-0.8943679737191536	-0.43853574108359544	-0.2789854206864723	-0.5071414068533029	1.3023747976857243	-0.758492849653342	-0.6164738277128374	0.30431394509714543	1.4532240728668815	1.5502523911148274	-0.2921392325527881	0.9779584704830707	1.0469261504685248	0.18228179191088964	0.4254023632363288	-0.2880322325228244	0.07885841546911518
-0.17886773038890463	-0.7949972323124095	0.5883375701188266	1.0055501843183898	2.7179391373065482	0.5781929863606449	-0.15838844635695276	0.0005659968774871127	2.1179839687737214	1.3400185438856727	0.635140520329574	-0.08627957573867409	0.5867061192519488	-1.0691191453801903	-1.1409005602545557	-0.9610286277503908	0.5410240837256447	0.9911768125434606	-0.939750036052706	-1.2981987306156804	-0.09254294238123488	0.2338000984071294	0.23599623697516076	-0.26214922157861215	0.2355348891453289	-0.8679148401628787	1.4258145604506318	1.4189649638193624	-0.7043163637144298	-0.653549344365363	-0.9757179762079773	-0.5458199832680783	-0.24458467256917107	-0.6285031959381632	1.2217602015509346	-0.7823578139404013	-0.5603155925774532	0.15222860167683944	1.4266302214257027	1.6080928529173746	-0.22653713749408189	1.0358800076807513	0.9807097897324597	0.25035588046188745	0.43586757370638185	-0.2928255075038033	0.04301610613088214
-0.0832593459819807	-0.8378661473112082	0.5426936184785931	0.9720200757012597	2.636113738346672	0.7180295541847446	-0.1772819277487441	-0.07336701606505609	2.1399099779269806	1.3322125163866674	0.6848734084595621	-0.1506803970717642	0.5954256442147153	-1.0171541499274306	-1.1837296645146123	-0.9605643079007452	0.6273612692668427	0.997347927887416	-0.8764707058127718	-1.29971827510804	-0.01167059684608216	0.17052300776528845	0.22282901862970378	-0.24615661342715756	0.2450189043423429	-0.8659014962717073	1.5386367725828167	1.3930502080235654	-0.7195356056175308	-0.6522086678473993	-1.0223998252807145	-0.6232252679000908	-0.16662469166772598	-0.7853755412128015	1.1479581869270048	-0.8005074660323525	-0.4913235284469839	0.015558370124763753	1.3912033174323248	1.6614811002128516	-0.15029192787482057	1.096434491609671	0.9161004470887972	0.2914003599099688	0.45507300522916994	-0.2640374981806632	0.014825806137574078
0.007452696254762664	-0.8733773807054618	0.538042508613305	0.9543332306570556	2.551341552659747	0.8358324259764792	-0.22979257237315043	-0.13317076775048167	2.142498045196036	1.2889102113790876	0.7269062951891827	-0.23805933548009467	0.5861812893512802	-0.9974838804998825	-1.2074858110086641	-0.9164489210068865	0.7011526225668799	0.9597078167149903	-0.8081565515759095	-1.2939423653328876	0.06530490549716408	0.11499178553383496	0.27380256254994817	-0.2748460750541704	0.22836662319056825	-0.8147801646321498	1.6426547569251657	1.3626955566634256	-0.7480167358322498	-0.6866910750164164	-1.0697886379203472	-0.7002230496029355	-0.12212441176173938	-0.911847665512631	1.1057388440486586	-0.7988482780663477	-0.4287832083699176	-0.14021966924710635	1.3615582444970395	1.74668325100712	-0.07447503743105884	1.1538631005602835	0.8787367852979813	0.32925018614023877	0.49385769346274044	-0.23424259631382777	-0.004811019291336626
0.08750447030379985	-0.9178333579303135	0.5634889910358638	0.9040317651704946	2.5023141115348353	0.9459083618750759	-0.2913221605326036	-0.19413179791593455	2.130377182860811	1.21981153763446	0.804674191034849	-0.3099561300087924	0.5677162267616087	-0.9465604279965991	-1.1838062824775628	-0.8614245972010744	0.7774289476494102	0.9253189459291425	-0.7643543628029957	-1.3190580757017223	0.1299030732801657	0.027755296208060526	0.36182683064035515	-0.3072577122931759	0.24637764491747335	-0.7741751335739752	1.7178156532603777	1.330217726961275	-0.8028143398801806	-0.7660247841663904	-1.137347931625129	-0.7055832804404512	-0.0444141874423947	-1.0193076623099604	1.05842434742702	-0.8044338380340023	-0.36583179874077143	-0.26105678838432056	1.2951660647829186	1.7961374231758847	-0.017862386404022285	1.2016816067331744	0.8411695226374896	0.38207111000410865	0.5136575834871654	-0.2120526016234389	-0.02679395287597608
0.1488454325769517	-0.9851857752282023	0.5765420824852324	0.8755165557528493	2.4285925976372544	1.070535024994231	-0.32527021504937303	-0.23324159486432006	2.1141787842618727	1.1695235225243217	0.8021540640849516	-0.37314570098137595	0.5342842641723192	-0.8781189676990072	-1.1855213115426646	-0.7928004924022674	0.8918869645408238	0.9013767812300919	-0.6871659659400552	-1.3033303484777519	0.1412615651828342	-0.04543581512366245	0.45899122959519617	-0.3254982136396082	0.2716235007819203	-0.7369393142893397	1.7743398143220197	1.2875161418388816	-0.836336452942744	-0.8157105477828847	-1.198952146536802	-0.6936583294533655	-0.01321641882589931	-1.13501968220953	1.0179624304887809	-0.8209200765126943	-0.27687223469555183	-0.3358931467047655	1.2280044980690794	1.84917757589701	0.04979426348843676	1.2090395657173059	0.8094361392822147	0.4428257915807645	0.5686859202311063	-0.18424208933552816	-0.019070918089064557
0.20643907044952278	-1.0314712412245917	0.5657673818849901	0.8909728590570631	2.3065829980514656	1.2274583243293604	-0.36715281706933134	-0.2885392046474141	2.1131750011621926	1.161082629282345	0.8507973121750416	-0.4664948035681923	0.5130229431253592	-0.770919101885027	-1.1796178806458855	-0.7587740335611777	0.995607462734583	0.8942573080330469	-0.6186249224424605	-1.2454592411135255	0.11731104828077901	-0.1462474756723179	0.545754160450198	-0.35405529328463553	0.2792500108492481	-0.6822216437744328	1.7751208435629109	1.2746531712485802	-0.8532480531877044	-0.8439833113248172	-1.2251716402553405	-0.66976112635614	-0.015269972945391683	-1.2518996826382636	0.9984822731280911	-0.8294551382638111	-0.19858284955803907	-0.3741131478233105	1.1287790852845025	1.9122173820247483	0.10500816117763159	1.2286130717760118	0.8087608184151446	0.542078297619396	0.6023800686986303	-0.14126286821721892	-0.02262336809982801
0.26732078583439206	-1.0599257294750442	0.5754472632928573	0.9270845935671996	2.1961850675477192	1.369832120651508	-0.4215536990042196	-0.3707408560652987	2.1164398359283334	1.1682345460554713	0.8891679902441147	-0.555773040770161	0.48254730714778393	-0.697507100786185	-1.1573514395617441	-0.6781899812338357	1.0980175265899184	0.852005476268317	-0.5627574751214701	-1.1178960051402336	0.10697149637889206	-0.20584105364054112	0.6661025002643532	-0.3779316904447834	0.2615461802687299	-0.6400912298070802	1.7444259415562289	1.2494127597311253	-0.8393926105697513	-0.8719855387730437	-1.213320044926155	-0.6444463911902477	-0.003286364717924739	-1.3450374476676978	0.9889098675850025	-0.8379673318062582	-0.137538173325219	-0.4041717327370319	1.0294745052307135	1.9683154303586083	0.12935672909613882	1.2529419132844963	0.8143236763872626	0.6331187196782172	0.6449731161822263	-0.15206138053644538	-0.020415176795196797
0.29016716598909303	-1.0883536265209368	0.5873195976754084	0.9828627420397412	2.081783938353423	1.5202510010977055	-0.49385057892703044	-0.44625549038339535	2.1043987924901915	1.1798029677129596	0.8873087099109599	-0.5999748944772219	0.433149020959242	-0.606081140947543	-1.16776222320846	-0.6254400771468585	1.1769880175080591	0.838344930493996	-0.49563703468534415	-0.9596874092556881	0.09811939732457525	-0.27823886188223257	0.7646987665464762	-0.37649940645630153	0.26339215197693844	-0.5877960886147956	1.6912268152640935	1.2409326258331963	-0.8527204267159101	-0.9074868695105763	-1.159604400285772	-0.6187391693247286	0.0019168974091672176	-1.4322941839763421	0.9505796986367445	-0.8894536122219145	-0.06555320881942657	-0.3767326189377863	0.9128358238281968	1.9853310693916786	0.149735822215923	1.2903076138824612	0.8305784822227187	0.7393497119023588	0.6992586541035705	-0.128648580883206	-0.003495988494293107
0.2928004040028617	-1.0994370004065337	0.6151165160056241	1.0457448462325127	2.0182724865577866	1.6648611040364591	-0.5543952855015741	-0.48805210876141836	2.057099323456023	1.1993186925394355	0.8705355317974013	-0.6622468667515021	0.3893505009913787	-0.48753597208896327	-1.147852961278533	-0.5620653925257547	1.2648651037180425	0.8167899785670661	-0.4162217524632691	-0.8108650958630135	0.06917882436423843	-0.36314517939425006	0.8703562299714303	-0.34934525542325634	0.26050218973101286	-0.5169203913920586	1.6338141351270643	1.2117965228960528	-0.8768254568036152	-0.950021573792665	-1.0730386089366164	-0.6092130610068116	0.02254287625534678	-1.5178172277467834	0.9118779755919484	-0.9681488353076511	0.0074769559401737795	-0.33943074697294884	0.847113847537703	2.023231655161987	0.17343987591995555	1.335664534646055	0.849426296941157	0.8172344733127017	0.7354425395734472	-0.12096310109994587	0.013595698392403769
0.283252272389683	-1.1276051467834978	0.5990176245033709	1.1165170294103983	1.986343055337111	1.773775354388286	-0.6221806557113505	-0.5698659422089113	2.024486773360576	1.1994584373585053	0.8492290039482675	-0.695428751627488	0.32601733048864323	-0.36690737260185885	-1.1170323227479666	-0.5174376218340954	1.3366881311546515	0.7810689758760494	-0.35398887571553816	-0.7096875036954022	0.05738277475404546	-0.42605649502488685	0.9808748696449211	-0.34723870212182983	0.2802657504869489	-0.4434064871386387	1.5953568463805021	1.1588752380904606	-0.9046975442562804	-0.9775049716677617	-0.9574418084710544	-0.5685526777644025	0.09672132446233107	-1.6037628038578482	0.8582028718218492	-1.0426288509735357	0.04900126760083575	-0.28435744223013515	0.7813232998859609	2.0073672752577467	0.1958351101967288	1.3904902849987733	0.8839163289134842	0.8694063021697656	0.7688422238671311	-0.15598784943784688	0.022643796291682
0.23640224891805514	-1.1201452947294617	0.6038989678252279	1.2087346455580859	1.9694843333776277	1.84642595302005	-0.6796201185834101	-0.6607077730490849	2.0011216053053653	1.1648891994243207	0.8601357199549445	-0.7024568147428855	0.31797611217422456	-0.23013315673198442	-1.0972397234626523	-0.5086510793731982	1.3966895815188498	0.7860025330570307	-0.3320157331032515	-0.6380820300373091	0.025583426542412004	-0.47054194634699653	1.089102860842393	-0.33051288422911285	0.2956351400871127	-0.3948370085575525	1.518611845422286	1.1048206421925832	-0.9364337976153543	-1.0010875563525121	-0.7934052956634141	-0.4891098390689481	0.148309190708578	-1.6942541821223251	0.8179912427001839	-1.1118998864123648	0.07748947006128347	-0.22791096122349624	0.7666629061162695	1.9991583076684598	0.20674888147570242	1.419853012254021	0.9145358011949298	0.8753774591812646	0.7984218055958137	-0.2260845716846281	0.033361848026621024
0.2022589042456621	-1.085843704495849	0.5615549821526538	1.2581132706902172	1.9419035174270107	1.9197081844657276	-0.7293736424026068	-0.7160261829900221	1.9884062131245948	1.1632597179737945	0.8902546555506307	-0.730089687140537	0.2738289055481356	-0.15237986121222424	-1.0694704864729707	-0.5052971317971292	1.4440479983646815	0.8039677325377896	-0.3443099797082044	-0.5674882398219696	-0.03981361259013941	-0.524403339541242	1.1399460973239428	-0.32335594295539144	0.317309258671079	-0.35920339955950775	1.3793291634198905	1.08945907017256	-0.9481249323420536	-1.0184170242794077	-0.6553978789642484	-0.43706039653119627	0.17194934497266584	-1.7356379804960322	0.7976163631258181	-1.1577158453477963	0.08399499722049478	-0.1517291195587862	0.770436984043533	1.9983522322185852	0.21548654893498487	1.4220522667507156	0.929901639198097	0.8300589078808258	0.814026732340406	-0.3036043103755496	0.04479031123628372
0.16103760879062706	-1.0380870824235102	0.5074007800973632	1.3066111541504388	1.8933229686952155	1.9988097740700468	-0.7076557566507379	-0.7381325272476056	1.983216291686079	1.1902359353788852	0.8790372718238094	-0.7068528052245008	0.24308564107816627	-0.04656523373186429	-1.0051054153270813	-0.54607620684617	1.509679198789684	0.8624452739457349	-0.3717724766464577	-0.48898821480903837	-0.1367952851593806	-0.5797021828743469	1.142274637337272	-0.28687150202302597	0.36103312538244253	-0.3542193749901293	1.2434498097804199	1.0881055904979406	-0.9626740947398398	-1.0628165775874492	-0.4836078404500343	-0.38591943588067257	0.21156277064376527	-1.7651524889956434	0.7904580866860792	-1.204719956864127	0.11499447785376464	-0.08050983067868087	0.7713067791079355	1.9761656300904273	0.1880359144860961	1.4004757842526834	0.9594742190253147	0.7603666843511804	0.8167126906620418	-0.3864161802829346	0.05588349722502108
0.11392145246602636	-0.9931884589276372	0.45145582334271384	1.3410158642907584	1.8105661192540974	2.0088115499706536	-0.669403958353021	-0.7415934069988307	2.0127715361478002	1.2190019361944051	0.8508483144586728	-0.6714365825772055	0.2294449668729536	0.07276911304688416	-0.968349464232905	-0.6202329037581956	1.5902307952658608	0.9098093286512592	-0.36113565248874435	-0.3960298785561242	-0.1937734268367056	-0.6234128599913338	1.111084961231384	-0.24546546355257615	0.4034458912603	-0.3451538854231515	1.1344404598972218	1.1083129437663792	-0.951698282112792	-1.083767472639589	-0.33052567891913504	-0.3553991370415365	0.14193346018218128	-1.8118954718944025	0.7811310814023213	-1.2295719826362805	0.15977144446165545	-0.023651912010002146	0.8030785846490727	1.9497764227353442	0.15914375307636172	1.3896200797671827	0.9921108579932065	0.6841208378905856	0.8123614068948621	-0.4675359772578835	0.07918289953118221
0.07142179893922783	-0.8999181875201702	0.41629348060916627	1.340522082887561	1.7303386320141823	2.0086072238965635	-0.6252633754129873	-0.7715843123465592	2.011605696499497	1.21532592576602	0.8911921763616919	-0.6745438689351039	0.2582641860590142	0.14270646987098537	-0.8956833086421779	-0.6782959956684402	1.6856211704164266	0.9497258798247212	-0.35699864336160136	-0.2617981897304404	-0.17344183827561524	-0.6822374744127415	1.0801461345174748	-0.24630495554694748	0.41195791261387127	-0.34931604313153686	1.0161556930270712	1.146499735894751	-0.9449958566958852	-1.0680041672040084	-0.19597915106116628	-0.33161361715152193	0.08374339761981553	-1.8604181476078139	0.7723272442357021	-1.2401139782656783	0.19708324341243127	0.01493570264870897	0.8286444779158272	1.9035004631889856	0.10730022742261817	1.3998211322888854	1.0809185658416125	0.6010327092396015	0.794865189529499	-0.553067943674946	0.08924327532263343
0.04340122836383479	-0.832135886802926	0.4051212754726003	1.2989899036268593	1.6899392938009037	2.028558018180787	-0.5614074358743184	-0.7929337973725467	2.005959597970379	1.19215037379224	0.8917103557250214	-0.6615564339672673	0.25991365146111606	0.17141348032155684	-0.7530473150183187	-0.7022474507878531	1.797299891114503	1.001736673611473	-0.31169099124731764	-0.07737893745206234	-0.11776400713379927	-0.7282086754885797	1.068110113169347	-0.22685751385290928	0.40080191546115945	-0.3629621923913292	0.9012388829758597	1.1828150727890114	-0.9639928552261207	-1.0746529435873369	-0.09660656712082108	-0.33424051880684397	0.0865811576741768	-1.9134464133124438	0.7881372949641617	-1.2204207220885004	0.23483137942356097	0.07049380215609631	0.8758197377216087	1.8712722422455996	0.06811786420385536	1.393698667280238	1.1623466351505551	0.4966724236315396	0.7815099338210665	-0.6470505405038456	0.1100233431997637
0.014386864905271033	-0.7786478409729206	0.41054271327140734	1.2416036325088524	1.613296162723056	1.9584013052692995	-0.4811629781382519	-0.7847074389127721	2.016135297971236	1.1970536892669754	0.898232698563081	-0.6226422176607477	0.28440165851516763	0.22580881926299884	-0.5832848467635354	-0.7543554037285094	1.8820911009070902	1.0693538024074205	-0.251128442976844	0.009922553666404687	-0.069150080366161	-0.8154805831484346	1.0569883641897813	-0.21862939560842737	0.39291728461194086	-0.3540531205454095	0.8268189991560139	1.2279825014650096	-0.9928865693698267	-1.0609103031634697	-0.024698316056829605	-0.33896349840321516	0.03800944904093413	-1.9804749088498288	0.770188239719406	-1.1979000107632622	0.27516803682702423	0.11404614700504712	0.9223186553342801	1.8324309521133855	0.03827374800280799	1.3573970993358153	1.1883787476617835	0.38863572830129345	0.7711239081052808	-0.7088750775319893	0.12330109246226066
-0.02165662140966291	-0.7492853140455149	0.43822897318379345	1.146988934298426	1.5086960904955058	1.8450044148412528	-0.40184873070218863	-0.7401781757067489	2.0116243209088163	1.2045629503818225	0.9878244710956683	-0.6013401739190061	0.32193441950382157	0.30802879884031303	-0.3936120431409426	-0.763713659745773	1.9667877507615252	1.115393824722221	-0.17845684336711562	0.04249362070168805	0.004267089781378064	-0.888649815572857	1.080472054564047	-0.26001203590592104	0.38558862242308195	-0.35029528911306307	0.758396833598024	1.2938908579575654	-1.0043830794226891	-1.014077713836083	0.012594035521780433	-0.33893815851586473	-0.005094374419895886	-2.046617822906181	0.8202443068431622	-1.1491106875657557	0.3218685356523959	0.13615778096872835	1.0048696151020793	1.8419170750573493	0.0037735784158664217	1.3168615668772343	1.1570572542237798	0.2788729674884015	0.7481847854271279	-0.7425644987557785	0.12733541295342898
-0.052466117552575534	-0.7393625836986523	0.4460075990915085	1.0693127077828424	1.3753188290624485	1.7030085197388733	-0.3314870629345351	-0.6991785895062602	2.026990184223635	1.2210285641103935	1.0729008862316853	-0.5718374682876673	0.35502109665041937	0.3684167098386572	-0.2258340671924392	-0.7953502137825217	2.0225337397749863	1.166883390932344	-0.12667064611153872	0.048830178028433584	0.07583206209133728	-0.9396220368010717	1.099601986219532	-0.3282502493238898	0.334399115284603	-0.40055127946374897	0.6619646285291224	1.378577767213142	-1.0240020617273224	-0.9425844361671804	0.03253509308878	-0.33358036781564937	-0.06671759888859412	-2.128373413571727	0.8497559260800387	-1.0994200586656677	0.3254267051603557	0.15157592893777433	1.0594681329258289	1.8436975727407912	-0.057211999103716535	1.2645646301067561	1.1607618077669744	0.16670186090515948	0.7658015865877343	-0.7632586957694428	0.12565183722641066
-0.0404038847609649	-0.7286350478459866	0.5067419465148841	1.0046787340756336	1.2393769547689204	1.572545301259406	-0.2781819330909516	-0.6408725341480375	2.0383411570151773	1.2576843518391652	1.1138617654136322	-0.5305018555911716	0.37837881275122276	0.45724051296950224	-0.11065583944054966	-0.8153530813188732	2.0829821047072095	1.1882217999583802	-0.10680898639579665	0.102165429306965	0.15278940992680737	-0.9981113525211731	1.148240646195727	-0.4026210406163818	0.2559669851194041	-0.47429270552844105	0.5652996162089229	1.4479508596381632	-1.0373349727602308	-0.8906087189146398	0.044547301264102446	-0.3414503737180675	-0.15027306877175914	-2.159419030610613	0.908184677999331	-1.0416276211417654	0.3244505368622786	0.1404154860817673	1.129029493201918	1.864735341486281	-0.11288013275191229	1.174377095849566	1.1605700389653832	0.06518255575700635	0.7850894857051864	-0.7309843550474905	0.11258608410146051
-0.014016645497990237	-0.7297871094672213	0.513459246850434	0.9039172694561239	1.0784823108468973	1.4727691775107132	-0.2317481284500078	-0.5965637620057439	2.0341736430856607	1.3572734206064527	1.1097909387393998	-0.48762896389382543	0.4004986303906672	0.5785692352371192	0.028364055955385443	-0.7927601302674913	2.1214479253581873	1.15677210003197	-0.05572626175215809	0.17969510715703113	0.24260360495150235	-1.0234437475060782	1.1998986100977855	-0.4462765765639012	0.16489332502295242	-0.5100742600908786	0.4834472989238659	1.5174823709348253	-1.0327569113224606	-0.856970589602002	0.029536506417048063	-0.35176896355000886	-0.2171924707626761	-2.211472456019644	0.9759748475952149	-1.0166470859795855	0.34378454651176227	0.11598484151391857	1.1804635243366424	1.9107842511918083	-0.17444199072007366	1.0932775882438515	1.1724067952275101	0.012940768316745732	0.8041484672943036	-0.6917153289912419	0.08364544579839642
0.037645927787092436	-0.7387887417981662	0.5233325468785388	0.8694473520514643	0.915665143382823	1.3732976482661918	-0.20406609796612923	-0.5725368117084023	2.0213494069543225	1.4605807075487303	1.1061394535128992	-0.4122119384945603	0.430093599808809	0.734292776087828	0.11973547049578848	-0.760750488387836	2.121241900911935	1.1247325648771618	-0.06140576074368387	0.2093305158305278	0.3704044526630797	-1.0142720977073911	1.2501213626601888	-0.5374304036125477	0.07218849473963082	-0.5619299204908325	0.4140488348979293	1.563195719644227	-1.0437286480401087	-0.8157591443409793	0.028816045421152382	-0.34433743155018676	-0.271544755844731	-2.287653178744736	1.0207509065785212	-1.0277232531354168	0.33610578968311694	0.07928887100174344	1.219595526733171	1.9275444591539437	-0.2608414252623318	1.024261747663243	1.1618170942921453	0.040830584006574175	0.820501683356975	-0.6843259728137638	0.07037212897300517
0.0801947479787376	-0.7706366429921513	0.5331957143828829	0.8009360913810031	0.7755064394391794	1.3041573191212552	-0.21302477265926684	-0.5848345724498433	2.0317314267103663	1.5473709879103534	1.1524126307603892	-0.36076266137059254	0.4423129755562007	0.8670602001323189	0.16292968968192778	-0.713578065930607	2.116833506029941	1.0620285062550703	-0.054121058605987205	0.21081226417779986	0.5282854945744633	-1.0432011715996783	1.3335610334037369	-0.6581519994112128	-0.027363218573178062	-0.5965891327950263	0.3221102769189304	1.574645666991893	-1.053707289432514	-0.7326960431221533	-0.022122951789200027	-0.36453726352868887	-0.3791110504749426	-2.3447361708038708	1.043670557666422	-1.037912034367857	0.312125304496783	0.07136201045215075	1.27297445391758	1.9756729610447779	-0.315845729769867	0.9396418344307336	1.12815173514063	0.07349017668217914	0.8082895611461494	-0.6714955562084847	0.07123779790021276
0.13044944112773116	-0.7521576088688912	0.5179369779758118	0.753535573457764	0.6803578134129463	1.3291824538103767	-0.25506338724633776	-0.5985356674996092	2.0023070368647717	1.6414535859431347	1.2060274020152773	-0.31127306986925996	0.44737805579907863	0.9535615831127592	0.23474835735768954	-0.61638357638789	2.096445009868099	0.9835156247626612	-0.08456989185425134	0.2364314056949377	0.6872116618088364	-1.0465535656884248	1.431646950087283	-0.7526052846502479	-0.10648810835545404	-0.6404314862793876	0.22478276017977922	1.5894012851565686	-1.086389765158734	-0.6626306312774483	-0.059508511056102775	-0.3724675220521403	-0.4307663609093321	-2.3762082804720808	1.0855683691004216	-1.0559381484194925	0.27080199633084223	0.04872879890249952	1.324803178542345	2.0286155987701613	-0.3781856498991253	0.8697848283684835	1.0972952643029923	0.09083626245485824	0.7882264710453537	-0.7077479284450505	0.05808890342350211
0.17877853766957413	-0.7392057465505051	0.498493030775163	0.7407064684097383	0.6359848440796985	1.3530209815842045	-0.29651785349296267	-0.5994948514741265	1.9942003394264856	1.7418155157285622	1.2758364778634856	-0.2423285788767421	0.4243517273274195	1.0458183412220003	0.2861259254678867	-0.4883413764350707	2.055979695552849	0.941259981461722	-0.12115742189510145	0.1980979299868336	0.8182655490887074	-1.0344211483124195	1.5517509589103913	-0.8007300151794791	-0.19626059348797337	-0.6450447912640573	0.1272598764955407	1.6021929015160368	-1.1411657077861599	-0.6769494613284177	-0.07898709076686608	-0.36061558748119743	-0.4429962568774812	-2.3833154755021777	1.1077616942708826	-1.0690893569446434	0.21899490897672574	0.07310421096965254	1.3891743398325385	2.090629556845682	-0.41535303785181565	0.7932455534728877	1.0231157877983157	0.09436040826080734	0.7613329335650016	-0.729423260790484	0.05215687163159075
0.21740691326315958	-0.7292995963292727	0.4927732211120842	0.7384894214221853	0.6091526892080817	1.3161522215477217	-0.32419426133743157	-0.6086509298129592	1.9543840129315733	1.8340068568046732	1.3419307354518977	-0.21528476669378377	0.39583588663644753	1.136325711658821	0.3025454245514667	-0.341224474849426	2.0209423329946374	0.8613437399812314	-0.20702008056946916	0.13334469960197928	0.9287924313229817	-1.02629423116042	1.6795988522720235	-0.8933402421249307	-0.258312846101812	-0.6407998037750848	0.06150987008924458	1.59724222821124	-1.18537954259061	-0.707033715159185	-0.07724549609252876	-0.35862180760389606	-0.45339856896708614	-2.3846467417808546	1.112633566445021	-1.0975592824688873	0.16834051730900093	0.0440632319794924	1.4119732970403605	2.156793724031014	-0.45105460944956377	0.6912009205359507	0.9371915326173743	0.08949442843050051	0.7301827109988618	-0.7552884168795646	0.028143288534111882
0.25071218565379827	-0.6960534100781053	0.4829481884867507	0.7723067813710728	0.6179264475779382	1.363514480861402	-0.35611967897192615	-0.6234525797047339	1.8993012339300275	1.9077792183870674	1.4083495748359507	-0.22945458882456005	0.36895585683265925	1.1761887686184906	0.2716867535718534	-0.19375380575928952	2.0052686270451145	0.7606857378240764	-0.34314085628019664	0.10178594389432068	1.0174248798361423	-0.9876856677918703	1.7966123878624436	-0.9518152908310654	-0.31137012243879825	-0.6627639756550832	-0.009310224457310981	1.5923597447710123	-1.209382369250117	-0.7843831712808252	-0.08522929562122426	-0.37689224178925373	-0.5227357534263918	-2.3226225279734054	1.1408981104894242	-1.141524407906959	0.10946488246522841	0.0051506011950885385	1.4328393990030022	2.2352435678067133	-0.4691421925514857	0.5630821227993248	0.8911467047978325	0.09273420415106315	0.6868124918114413	-0.7615641169903836	0.015163518406821185
0.2966175911690186	-0.6553331728108849	0.45016290486704247	0.8124072369686888	0.6670321004107189	1.435962210809048	-0.3669698889900712	-0.6565571611369858	1.8571036436721386	1.9620734703368505	1.450316345717176	-0.2694232655827164	0.3691658880984898	1.1676926784755732	0.21019100828699472	-0.0809709354321445	1.9707727389930803	0.7002049959171031	-0.5438690929607406	0.15619942494635414	1.07035792461999	-0.9341087300387422	1.856035487743982	-0.9417425926940226	-0.34502953904055095	-0.7086461312516552	-0.07603614799289538	1.5795616659733989	-1.2474212013139847	-0.8593876203539275	-0.09027692413173301	-0.3807835099719248	-0.6241621987466349	-2.227688315061738	1.1384264029693694	-1.1653958349486426	0.03544569270976073	-0.015824795039123263	1.4043598351275015	2.2774154074203525	-0.48201304532570255	0.3935646392787796	0.8644360120196468	0.10727169958278382	0.6446623810175607	-0.7980834582710556	0.01569712450253225
0.3258726903493607	-0.5984089967033321	0.43222975354882626	0.8371715257684358	0.718298589853491	1.4989375471895579	-0.37027919896971445	-0.6994070066754994	1.7843748415291034	2.0059808988410897	1.4966315050890096	-0.3713101271082794	0.3762136039074704	1.1457593053661246	0.13868409258658076	0.024259261893966894	1.9441586066797343	0.6315801922358079	-0.7137444937980088	0.23811536767794733	1.106262235796319	-0.8608185410536358	1.8967241217811917	-0.8941750544847112	-0.31368227691594563	-0.7009383858466657	-0.11724837021381251	1.5656237467925467	-1.2726859295236466	-0.9394260632237905	-0.12037455106037269	-0.39680038350892266	-0.671615775903643	-2.086063821554793	1.1672956575400169	-1.172973911880416	-0.004137190389283676	-0.0019025860769811248	1.3720523158266138	2.3197160541552333	-0.46096288482581727	0.2377673445636071	0.7749797952169428	0.13543651204379573	0.6022101872162211	-0.8590755241372982	0.010927106704489155
0.33489982551064357	-0.5175289063256068	0.3970549787715421	0.8781100522768396	0.7546587918719243	1.5557183349370054	-0.342688844680819	-0.7853640446479113	1.7229970121776108	2.0334334295731495	1.541218200427144	-0.49872282251067135	0.40931835466654143	1.0620359601215559	0.09120679445985444	0.13074512328512916	1.9388442325020392	0.5903972581567885	-0.8458727640623553	0.29738596416091545	1.1439542549367612	-0.7960697233181654	1.8886684444367752	-0.8117248855542023	-0.28404939520668676	-0.635036848276112	-0.1469577977910664	1.5446694025273033	-1.2996225957690748	-1.0153270661811231	-0.18838592196454168	-0.4304342975433772	-0.6883039111055763	-1.9477805931610113	1.1464447398647852	-1.1900199243365526	-0.05019348802102044	0.05221442051136641	1.313721556769219	2.3788249386262708	-0.43228926481052776	0.0756221589032405	0.6892074503954084	0.197025369425469	0.5649453659563883	-0.9517766695544886	0.025255587868633515
0.33972610662925296	-0.44029137087420384	0.39995862233064977	0.9302967106807631	0.8403959726649385	1.5736363616881275	-0.32422931609041944	-0.8666169110522727	1.6675867338225796	2.021886439828445	1.5889288456121673	-0.6134315195453345	0.44951923269657534	0.9429452222409637	0.04368034624692476	0.21908460687891446	1.9133790826774095	0.6023149789993829	-0.9907885920013795	0.36153068260474724	1.1382587039985501	-0.7541096552473449	1.8960017666445144	-0.7001047483942867	-0.25910271379828054	-0.6011956882478973	-0.17247841086892718	1.5329165228205022	-1.315859592249287	-1.0657533087873494	-0.2858941881647123	-0.4888293734416965	-0.7055311686852168	-1.7546903201607258	1.1358125573050017	-1.1796447174899547	-0.11320653812458996	0.13542934371385637	1.2190689762297295	2.4238368418472325	-0.39606493687303235	-0.050967785557786985	0.5646503766866939	0.2567571515387405	0.5260844893866309	-1.0513243180296887	0.054719114145871474
0.32554535321926065	-0.4111181788823989	0.4286848338192451	0.9406018825083209	0.9501887040750807	1.5919723678832514	-0.31809798457929606	-0.9522275703884292	1.6292632625785655	2.02126097788394	1.6592393079739676	-0.7497435168090407	0.4771311444999717	0.805864656690672	-0.00860495374104146	0.2809973420233078	1.8732727263396682	0.602470537320927	-1.0067072715946699	0.46026431652394384	1.114740585614142	-0.7239757591427598	1.9149724942326407	-0.5351304034041322	-0.2021472242381177	-0.5731779419308102	-0.14628640341462756	1.535357764540616	-1.3055681248104527	-1.1175131667641485	-0.41267530920540096	-0.5540095701986733	-0.7449607457611587	-1.5532703414721432	1.1145079945207623	-1.1404021257097288	-0.16873244323328854	0.22812027490632839	1.110596592931991	2.483997772429045	-0.34932954366598795	-0.14845191781216738	0.4838314356375203	0.29316068394628964	0.47698688583518356	-1.1362558932336613	0.09261355461142151
0.32073741355518987	-0.3881345530132281	0.4603874178708325	0.9907528137526702	1.060620755267245	1.6023221685091982	-0.29171325795265135	-1.0366030317023849	1.5818455164514469	2.004574702930891	1.7009884915021651	-0.8922329411081964	0.5004743321969023	0.6597043738306062	-0.02243354113761036	0.34501478324353263	1.834405950420214	0.5869892683436009	-1.0402848773628786	0.5641124040152649	1.0949044739676899	-0.6794738245246351	1.8796255564828908	-0.3671125733647888	-0.11972222823942476	-0.536108746426177	-0.07319224344267061	1.5417268315969899	-1.2889697989619553	-1.2207593809421367	-0.4928218338873063	-0.5920522492263544	-0.7617735263462183	-1.3660677992196788	1.0472706674967065	-1.1026514359777364	-0.22255905798849152	0.3343627960876455	0.9892419773840683	2.5112677682158155	-0.32260096003540906	-0.21663388458219876	0.3999006160328865	0.3387209370595038	0.4518488770008336	-1.2336634523137797	0.11413472946276046
0.30937595651762007	-0.4142370167920918	0.5141046058650652	1.0465517364354495	1.141390834568775	1.5919519644236417	-0.22388829934495016	-1.1143217941085721	1.5641743382636035	1.9926187572993954	1.6740426848133132	-1.0225171481920134	0.5541753049944698	0.5664212868370379	-0.10235101958915997	0.36553435138354307	1.7749100523510506	0.5890920452260984	-1.0445598431798275	0.6325013717725152	1.0042859807097533	-0.6549297224192822	1.8302970122148075	-0.19057206648644717	-0.032640729069561156	-0.48895855848960795	-0.013436118077975196	1.5419654961229816	-1.2496323821633353	-1.2723170547319747	-0.5620980089939579	-0.6536271431219808	-0.7545164127703695	-1.1673986979902384	0.9477797268128759	-1.0659260871236127	-0.2714959950733826	0.44176237835655136	0.8407306946210087	2.533783544098255	-0.2648541789034561	-0.2703819861277241	0.3191570207002866	0.36748210139614923	0.4384084216694878	-1.3024976133772435	0.10479478001081648
0.31551191663328837	-0.4402692964683288	0.5451540643225589	1.0624198878516085	1.201988412807912	1.5469361029650615	-0.12222031879681143	-1.2003916533176575	1.5497133309911721	1.9753944975968778	1.6090090156347536	-1.1415224208164978	0.5721271191947622	0.5137349516476543	-0.2288936741014856	0.3485869400913452	1.6894173029055828	0.5240261920139825	-1.0575918009666458	0.6992240782207637	0.8952404187011194	-0.645113860350092	1.7585078515030361	0.005204896597521058	0.08622192193393555	-0.46525617635855615	0.049293137975001566	1.517953081558777	-1.1775723419309079	-1.3024102526827706	-0.611723806152616	-0.7333304176715074	-0.7872375478730455	-1.0103698999872843	0.8782444249795425	-1.0494301545129843	-0.2872098408453181	0.5634090017071822	0.6929806356003756	2.526740632689391	-0.2204938755193603	-0.3286288512671987	0.23873814196523094	0.4000833495534607	0.4220248404347709	-1.3584546141580296	0.08124241467990492
0.32732546573948734	-0.4342675133555935	0.552145759030736	1.0665129163214127	1.2571367509344367	1.5147060111752135	-0.02367116825456268	-1.276836418912108	1.5769625349535317	1.9448999474074533	1.5569761308251415	-1.190566992008213	0.5744670065239026	0.497577177801948	-0.38045442463545925	0.30452498683097773	1.5991704072958846	0.4760603171808924	-1.0469198924554848	0.7373609849465714	0.7946264817717963	-0.6515678415414624	1.6561502982596565	0.17747114581976192	0.18206148103085015	-0.47919480532964187	0.10012796458155873	1.4955780705464714	-1.1034177122375097	-1.3098625876391903	-0.6964747531563382	-0.7894568228404913	-0.8487010346721858	-0.8723806468701442	0.7886611613037634	-1.096011949871376	-0.288755546072542	0.6944967945576284	0.5631544365331179	2.5004237125699564	-0.1928360282494334	-0.38145183673777866	0.1777153893784297	0.4300853974047172	0.41036949015847746	-1.3810891556772775	0.0636113490589356
0.33547419394286393	-0.4254368244825312	0.5459662986855996	1.0721580716074537	1.3290487605312797	1.4448188658573078	0.07887105956474967	-1.3440859250470072	1.5761587828474504	1.9027621825587855	1.5082428010911024	-1.2159819159110863	0.5540636855416123	0.5286151117323883	-0.5447106424357859	0.26073336037649797	1.5173271960220474	0.43702880471524247	-1.009913104390937	0.7800967224020172	0.7236895678220036	-0.6242879866371215	1.5398035054262202	0.3395544527526264	0.29980096302351855	-0.45888077274232614	0.13247215628826153	1.47130880749239	-1.0442008625236139	-1.2626180980473312	-0.7600162075306425	-0.8446411660789359	-0.8712193656216727	-0.8266642926576873	0.7108654638089007	-1.1158227784692163	-0.29893861068315175	0.8393356706878834	0.4530270752683999	2.4432825933861233	-0.16965474060090568	-0.35435165248720873	0.11993547178365811	0.4613750200534348	0.41897753612514566	-1.4031316909317522	0.039386847569247194
0.32351953130354766	-0.39660482451438617	0.5750067591402823	1.0730159471037306	1.3928309622051454	1.3608045021003994	0.15233916244918563	-1.415481175637956	1.5910868516055403	1.864653179927484	1.445830255858719	-1.2062347889942828	0.5005165519570289	0.5979163046027284	-0.6901599589081677	0.226316046351316	1.4058074839350536	0.3899005173463678	-0.9917203008626203	0.7592730310800196	0.6709446387822696	-0.6154436310614602	1.433679091867627	0.5001431475577597	0.4025090205609441	-0.43799573653125645	0.15623980321819583	1.4116126590834293	-1.0063965990457002	-1.2149129862740013	-0.8431098356328774	-0.9609501227999344	-0.8639039901286892	-0.7879217022098675	0.6280475518816427	-1.1781127960765483	-0.297876051647484	0.9633993062968862	0.38237489973674266	2.3676674765761883	-0.16775385261890502	-0.29450005791149125	0.11641261862185456	0.4747028038857227	0.3892336625557232	-1.4291050321298613	0.021199371487173276
0.31199928023163853	-0.3888211064131798	0.6301437512648204	1.0904010764389915	1.4619262425041712	1.3129141138086253	0.23113869800621073	-1.5081648276998803	1.6434458712129891	1.8129287892748605	1.3618436966706684	-1.1657727523451924	0.4223514054405394	0.6532102616127377	-0.7991866742138864	0.17561621442407496	1.2417741215025682	0.31647870715100135	-0.9733229430235785	0.7212563374878473	0.6446916630468269	-0.6634352217477344	1.3497302055818725	0.5897905341998312	0.4650342891187824	-0.4272174052542145	0.1864305040167288	1.3281067938253361	-0.9785508012086632	-1.154599018976213	-0.9209004241392729	-1.051684188178243	-0.8928892325789903	-0.8037899697590631	0.5557169413530352	-1.2487608953852898	-0.29235831085106	1.0400009272339572	0.30179030538530516	2.282750836105273	-0.18043073029186613	-0.21704398819032833	0.13234885160530763	0.4585816396328882	0.34842414480443906	-1.411070887685629	0.001401786450583735
0.2822743919576124	-0.406133648322487	0.6920515012315172	1.071175114518614	1.5297683629740102	1.273396401758833	0.32287705555299545	-1.5748806799947235	1.6628769351437902	1.7919211408870512	1.3134023226242089	-1.130930217122582	0.34396674645958814	0.7172028948446497	-0.9263419354006521	0.1103089958437233	1.0389823837054257	0.23038610946426755	-0.9872282506087148	0.701528131730109	0.5911076355779803	-0.7275113668454825	1.2817838966549089	0.6359176607853676	0.5747505779342864	-0.4329636137945882	0.2300491161777077	1.270299593802018	-0.9394157533117398	-1.0992384465731835	-0.9983370623641648	-1.1055366293969784	-0.9384791870728642	-0.862352891241953	0.5173473727086343	-1.3153682816490315	-0.3008915744352954	1.0817019252744704	0.24262305735325698	2.175470514036321	-0.22169621510077855	-0.09233224844066132	0.1307854971928338	0.3787814584358501	0.28746902529272367	-1.3553514604404824	-0.014592233562655122
0.24609501364076297	-0.44299026232164573	0.7451963068989175	1.0766450101313547	1.5681029564121483	1.257805243837184	0.4064859899311356	-1.6255725405410861	1.6566411442780407	1.7763727255484292	1.2776246764626795	-1.0854609929595709	0.22399182283346497	0.8110040414403163	-1.0547831594428447	0.028184659806533157	0.8621472168640066	0.09590248628460173	-1.0007335339139185	0.6802153843526384	0.5468760999099531	-0.77273251866022	1.1998671884974592	0.6267125898690733	0.7196599292778225	-0.46107659504677984	0.27580582269850074	1.2186205901664047	-0.9502684734749156	-1.0322220381718954	-1.0225544296392797	-1.1331897856784239	-0.9974127462383138	-0.9666473988169184	0.47371121176968567	-1.3945588997334564	-0.32653195113991057	1.0808808286761216	0.20897506998068574	2.040719586972941	-0.2756039506224286	0.0087283850041197	0.1682278310740814	0.2860118920899938	0.23946858886358333	-1.274308284544979	-0.043424887925518074
0.18882086407765608	-0.4628155340834074	0.8239908083820835	1.0745348642723296	1.5392594534271367	1.2672529200703946	0.513383882112412	-1.6755908498082597	1.6503968877716915	1.7566969174550375	1.2562881613818717	-1.0587854500791347	0.11390686436249378	0.9078794863667726	-1.1273887902131328	-0.04614415657810221	0.7356471503293012	-0.021232691617180843	-1.0700674211487962	0.6475271931248697	0.5208105098445844	-0.7983480350065291	1.0867814135277722	0.6114415354365251	0.7947418268023159	-0.47325659601021697	0.30865218975172715	1.1525396197225573	-0.9674696263236328	-0.977501676465646	-1.0456886294083243	-1.1373415479030569	-1.0707510410538437	-1.0558632594821233	0.43017953483506516	-1.4466574018660074	-0.3371306633827403	1.0232512031024426	0.16244474831721417	1.9044843458325882	-0.3140896940185006	0.09408113233441659	0.1992047434349536	0.17465886222011523	0.19537560719622885	-1.1744888480898588	-0.08934975269127142
0.14573989384689573	-0.4548944589760703	0.9073047532134432	1.0508509313674133	1.5370108114351957	1.270683616064745	0.5857628024057904	-1.6973349855771176	1.6617698712287932	1.7525592461298518	1.2372990467965184	-1.0404682374423095	0.05326505336816778	1.0306599797755722	-1.232385501776415	-0.12110154201089722	0.5383570840622096	-0.10165467630844964	-1.1173965272026531	0.6707172847152842	0.4974393797000788	-0.8114356534573435	0.9883494400274904	0.5990338431855249	0.8653661661732954	-0.5014727909673513	0.30139159701971174	1.0977037819057043	-0.9923919781437173	-0.8623128048360943	-1.1135287876978335	-1.1170386670493297	-1.1433288914982183	-1.139135031444917	0.43134132714095064	-1.4940897951599301	-0.3486011672482066	0.9532092159820296	0.09465567201538247	1.7941063459138324	-0.3335732371779428	0.18778239641381578	0.2373789777933708	0.05394466101467441	0.17443725456120449	-1.0638178910215559	-0.12727705252324018
0.0999850551496051	-0.4268791888622537	0.9578749617129404	1.005051433588356	1.5406852107646225	1.2607106964855856	0.6260480313812878	-1.7140388337155166	1.6380668031759307	1.758398348898481	1.2438544955383461	-1.0455740894048868	-0.04717455834803324	1.145671601566394	-1.3086518309671362	-0.1836820659639929	0.40808053660091337	-0.17564469364643523	-1.1903190425901624	0.6987089602103349	0.5038908006269275	-0.8604248393070979	0.8842828056774396	0.5597538517090624	0.9439820091242671	-0.536456792771651	0.3150558406326842	1.0164760597994957	-1.026853180731977	-0.7907566435542095	-1.169954225095619	-1.0581190179422837	-1.2304917086817804	-1.2353133842838413	0.4342948081606771	-1.5185334245533353	-0.39150607322663417	0.8533260993019669	0.04715775946515684	1.6879995998384083	-0.348593929650014	0.25050181556233325	0.26208176861766663	-0.03837109504807555	0.16359006688338007	-0.9494153910055356	-0.15153946112248612
0.04325800969440408	-0.38423875624069515	1.0305258888726232	1.0228108380765564	1.5328421052495251	1.3061494925140729	0.6409760345037349	-1.6977032308739886	1.6108263067296165	1.774511648224046	1.2381295731649664	-1.0704746962255496	-0.10419472028466467	1.215674622479534	-1.3217563533366377	-0.2312453699273011	0.30478647731482833	-0.18470147541028908	-1.243790416522581	0.7401525169112109	0.5248147225918636	-0.8760469127512529	0.7703035978365921	0.5036990066596265	0.9917252758216941	-0.5612275400781566	0.3421280730465382	0.9451129821110685	-1.031467517763405	-0.7066668515047381	-1.2687651501412178	-0.9929880556479145	-1.2914444061043675	-1.2931342085917068	0.4236613787750662	-1.531657042087591	-0.4331098343519857	0.7296794828736745	0.018694113941374643	1.6428453053176948	-0.36022208844346026	0.32062693510031337	0.2660968313468418	-0.11412123833377841	0.16192712755605737	-0.8289236836947053	-0.16586637173804974
-0.02601364880677471	-0.3877176177500993	1.0861773964807948	1.0353720842877958	1.5314176772895103	1.3294638554105311	0.6479550050333611	-1.667038257764596	1.5342555550069856	1.7757975629910696	1.254703875958062	-1.1247543486998008	-0.16459708074010923	1.2630492678859682	-1.3098208025745173	-0.251423278676813	0.07935479235916157	-0.1936451069573482	-1.266848041560183	0.773697029516111	0.527072111521228	-0.8863516409198718	0.6487691029087044	0.4669421133820409	0.9983775161066697	-0.5718786621343239	0.37550164079578263	0.8921858811111452	-1.009905223375171	-0.5948928425483708	-1.3521821660542566	-0.9342452601842872	-1.3452345282684677	-1.3023467540227043	0.42883570595839327	-1.4608269913794314	-0.5073484167117315	0.6321010427218072	0.017714523066402324	1.5953846113454602	-0.3699223008698821	0.411990727320464	0.2300204985635875	-0.16408464589457228	0.1683093438395406	-0.7070814696219484	-0.1920253939990862
-0.0892759610620171	-0.4356918105405808	1.1241710393683868	1.017099505901427	1.4870268832200075	1.391928513600473	0.638142976713488	-1.6303923728814929	1.4870835543327046	1.7836333327363871	1.2604679016815448	-1.1888566994716159	-0.1962641600366529	1.2720234979464462	-1.3097314898464445	-0.2476408091533388	-0.13350306216136676	-0.17652592558245778	-1.2573411215353727	0.7851803812186489	0.5363245831786703	-0.9460700887492715	0.5552585221116599	0.39927881747660854	1.0125708556724065	-0.6032644360965638	0.40113319958973576	0.8755073310498895	-0.9794809033541332	-0.5682720815128695	-1.428243528235	-0.8246610590791918	-1.3789696552725201	-1.2450307142054031	0.41166566749053934	-1.3916208320543293	-0.578904585707947	0.5664739755348484	0.02060247941468051	1.5787311362144845	-0.40396677713417734	0.4706034077461651	0.21344100292017548	-0.20499488594593201	0.17751215896589673	-0.6204880844024524	-0.23453194232814795
-0.14640380860847038	-0.46310901018250955	1.142270738416744	1.018060404027237	1.4072307789693825	1.4342539457271375	0.6697710549626401	-1.5828121291973192	1.4396408950346784	1.8115599898655401	1.23838434468527	-1.2734727773135366	-0.1942303473486373	1.2569732942544045	-1.3009749104884367	-0.2524672086789076	-0.2878359748491738	-0.1705416469790645	-1.1631721482063586	0.7716808564874195	0.5656453300270462	-1.0055819024541701	0.4931112637442013	0.30993150163667005	1.0330451498709516	-0.593254829690172	0.4480118997798666	0.8480581695956705	-0.918661976691582	-0.5660111021182839	-1.4825157485662184	-0.6619515776708823	-1.4074962279363485	-1.2000150264554077	0.4218397662413703	-1.2847810582829262	-0.6492609381004478	0.5076371938234772	0.009478980131649852	1.5624599586787549	-0.41726813512936234	0.5179967568417126	0.17674054640520437	-0.23117174261556594	0.22414443310285387	-0.5258167170776307	-0.27271034146721795
-0.16615633238298816	-0.44042703697621216	1.1157919206983364	1.0238233687202263	1.356740357937801	1.4808047011565466	0.6879781646671581	-1.4941453692753628	1.3851016101596345	1.8236047248499971	1.2555166498853587	-1.3698515870028776	-0.17905395729850743	1.2703598330278103	-1.3932293133489257	-0.22958050425326007	-0.38632239557249565	-0.11009139974397601	-1.1301900366872903	0.7869223673362395	0.5754039863517023	-1.0548352360871813	0.42235983730710974	0.24849056942920017	1.0519977815606165	-0.5854743128294271	0.4641568490874331	0.8447621255830707	-0.8501361574996558	-0.5720881609345241	-1.5165685297854083	-0.5139947909750908	-1.4341511274994352	-1.1427955567548893	0.43368361414013146	-1.16392058692194	-0.6988333633904016	0.4514793386675028	0.03799631948026644	1.554215817770108	-0.44922690541197596	0.5571728698255947	0.15610948275387868	-0.22529211932031243	0.26803777180586735	-0.43985172108830506	-0.31805174743519704
-0.15883825726038572	-0.4221497531941659	1.0812286155841284	1.035080712050857	1.3107709281216648	1.5227253577923563	0.652551565005718	-1.4083907432442122	1.342364637657821	1.8388629345940892	1.2617148907234836	-1.4318983133931882	-0.16625905864315388	1.2747316934708557	-1.4607232789825273	-0.18572965332816221	-0.42149364760738034	-0.0775298985273983	-1.0955802617707822	0.7676756451531148	0.580491385615217	-1.0786704971714705	0.35231305243390454	0.2546680890214477	1.0013427291156412	-0.5758480256976395	0.4422869339938346	0.8235067431215974	-0.7837888711227884	-0.5847137278411414	-1.5172220845738897	-0.3973007430475145	-1.4519366975830565	-1.0392300469384756	0.44688101615701764	-1.019646798395128	-0.7366478457857203	0.40599744441334895	0.06906249306113159	1.5399788709664421	-0.4822575666560729	0.550277844980603	0.1440893863643214	-0.1865133637504484	0.34171120989159387	-0.3684135516789281	-0.3589356503419604
-0.11966641280213622	-0.3824832271522224	1.0557641226005847	1.0364580640061682	1.2819258741962707	1.5275236685365363	0.565305842661236	-1.3111482300580082	1.3070754938801903	1.8713600564708668	1.2453891221065034	-1.4773735360816065	-0.08321587391177292	1.2698390615530724	-1.5445826224333572	-0.13211913608494488	-0.4455475299751798	-0.017743963938237916	-1.0374808857148485	0.7050354019647332	0.6127618749401804	-1.1016457215338409	0.26691549394709146	0.25120955196437167	0.9504034509230668	-0.5369226018128346	0.39776910144135175	0.8060231069730366	-0.7022651174740153	-0.6185818151871447	-1.53504679587135	-0.288637506070453	-1.4815438289673	-0.9450348848259098	0.42981271867667187	-0.8849826288594382	-0.7623840877630575	0.3622802822248706	0.12411639819288416	1.5480828037468832	-0.4892580129286566	0.5490722040749226	0.12627964586068974	-0.14362698957647235	0.43837962300718897	-0.3087253693706101	-0.39519193883555737
-0.05842340381052087	-0.33519697754590333	1.000918741695298	1.0536739938228075	1.3057394559574131	1.5483792105154464	0.4887223795037796	-1.1931949216758926	1.239023353479883	1.874622955845696	1.191175805707399	-1.4741295134625387	-0.000678526892129605	1.2434304780746341	-1.64207757599944	-0.07920141353802419	-0.5415860897297251	0.010483796786203892	-0.9419415864558687	0.6748019566154022	0.5964357159164346	-1.123362464033218	0.2264359818431098	0.20464629491869718	0.9147791986615357	-0.5058085289280702	0.3432429166160206	0.7620917644401052	-0.640485274790932	-0.6343008707657418	-1.5343299938452737	-0.21590343258346908	-1.5141622863640014	-0.8597540279414062	0.41329751313331975	-0.7648203835653448	-0.7922194660863875	0.3555574172013533	0.19857530468097082	1.5554415473061343	-0.522512865280265	0.589209538893764	0.1103242359970776	-0.10219820992580633	0.5421169388938146	-0.2852161910010868	-0.41620500631992197
-0.03955657400422623	-0.29145792050600106	0.9150888349222861	1.1045508103945376	1.3086463613603363	1.5903467951083585	0.37381904021753953	-1.110875709009013	1.175625864156744	1.8502211922905043	1.142906918217529	-1.4526236453491088	0.018484095211924206	1.1856452983333752	-1.7303654040058813	-0.03243671865851712	-0.5786395863882513	0.029397544696862937	-0.8351164025003962	0.5884620443580055	0.5692161221530232	-1.1395362535544116	0.2262331602230497	0.14910351098931898	0.8279833090417579	-0.4809630400017234	0.3056071981765308	0.7311090977978454	-0.5847435046721474	-0.6531888727910543	-1.4965894301762404	-0.1600280424615495	-1.5334804376632558	-0.7921263102598205	0.3909030250838809	-0.6410526668934383	-0.8207891092317924	0.3202294401142379	0.30398071139803023	1.5194446871243348	-0.5682111742275665	0.6194072118493386	0.0858250817619078	-0.057431963229553594	0.6108104843576043	-0.290752666358009	-0.4528388023407285
-0.02344763965961488	-0.27860357471304675	0.8541719050499174	1.1660766519702788	1.3196073001703987	1.5917878623127826	0.26186560093083866	-1.0258486748692275	1.127436777233269	1.815971902197163	1.1025724123307925	-1.4091843046150592	0.0497409471997706	1.1019414877646025	-1.8221575432841859	0.010215428981270983	-0.6024775921151247	0.048013294795624044	-0.7020644645833178	0.4996614544454979	0.5276403524817785	-1.1063262660928372	0.22095737490411596	0.0970996447362105	0.7193738281136957	-0.44675748983695723	0.22531391488101732	0.7119083026969635	-0.5334580689569104	-0.6780887380587464	-1.4732397213013169	-0.11900051240686393	-1.5333971854692223	-0.7517085176915335	0.39029781582730577	-0.5426219311579817	-0.8208068039900753	0.32249268459999064	0.4186248845546733	1.5024086718234972	-0.6155405888566375	0.6277641908859443	0.06755306459069176	-0.033227899435533156	0.6917222770632955	-0.2897864697272639	-0.475566734369949
0.003196528681397476	-0.28934660665965845	0.7903328679084762	1.1676219914132757	1.3231035629187313	1.5961407946814854	0.12137695311036763	-0.9741510396045937	1.0942253435342535	1.7790003217943124	1.0855811670684994	-1.3688036621831077	0.052761474857990154	1.0150929883037367	-1.9445025136199832	0.021227495438060646	-0.5816569200571824	0.012539494049885197	-0.6058321553678027	0.42255119737900576	0.4540065450309923	-1.0583376400281481	0.2426895055217745	0.009296206379577399	0.6441609115454889	-0.4443585139556697	0.13547143250834798	0.703555423119826	-0.5234640817656151	-0.6998010601712111	-1.4096153427710552	-0.06374848351376354	-1.5268242513082089	-0.7615288151193179	0.3723884096438582	-0.4649013411830625	-0.826161148252736	0.33631356753087316	0.5097223461355987	1.4650587304321279	-0.6837209180858194	0.6256071773077039	0.09541682589066865	-0.036772245684453926	0.789119480746962	-0.2834666763537451	-0.494518718600086
0.05317958654105657	-0.2757257948746528	0.7480495929407697	1.2062966865400093	1.2952728240035953	1.6277037807854988	-0.008299505439490018	-0.911196901333556	1.1180072629824158	1.7912777461175644	1.074805195391922	-1.3344660446796746	0.09001794294387486	0.9398750179185813	-2.0722318758993685	-0.0017286990331121354	-0.4516289490143069	-0.031311341474341656	-0.5466336679641792	0.38888899580075637	0.3850347470368505	-0.9538420221126376	0.2831606091308744	-0.08855328777728474	0.6356774219622195	-0.4288630380925829	0.03445363006540082	0.6732133846562045	-0.5506142237658542	-0.7743576442024626	-1.3153071525441618	-0.010992902781847938	-1.5252111260725918	-0.8179952206914864	0.34347701236024775	-0.4410244456566971	-0.8174938524741157	0.32640560519758244	0.5816637040750062	1.4266041042382525	-0.7503226795926626	0.6084569269621122	0.16311619125081994	-0.049339668634515624	0.8727066121160927	-0.3206558497125893	-0.4764421232478179
0.09391368504442868	-0.21025375561347376	0.6863224833560116	1.2772530984201191	1.2618072971153533	1.6197452656257922	-0.10040956334545985	-0.8715472795856771	1.1677530602744555	1.8055430896980016	1.0657730412116608	-1.3202899981375968	0.0882955872585012	0.8844463865554404	-2.169824287064952	-0.03965815577588046	-0.30680247971762387	-0.1000391519216945	-0.4933591423148539	0.39793747938711127	0.3151491397035794	-0.8298172856118171	0.3366510191178268	-0.18858799903176954	0.5794835439962449	-0.4224365196010324	-0.053284411084108106	0.6225409837566864	-0.5929249145738381	-0.7891651056528867	-1.2287603353662846	-0.007766290459233759	-1.538067147916701	-0.8961149616920423	0.3216171632255585	-0.413437928976076	-0.8052210817071643	0.2769702169985738	0.6132867546601499	1.3836388030547848	-0.807633990751494	0.5658707495285721	0.22017397317328974	-0.08600681877158052	0.9188680189809795	-0.3407293677933862	-0.45225707114639324
0.1362799499299987	-0.200837041065014	0.6328024928504611	1.3347309990768639	1.2390471805309853	1.6407270175762871	-0.20101317407296143	-0.8547918726340062	1.233762320660329	1.7931869358992174	1.0866681442422248	-1.2889313387058359	0.09295602215838007	0.8150981495893905	-2.2959842449632157	-0.07293967606454252	-0.2080300812148692	-0.16770497309271654	-0.44890346986860125	0.4584674740929307	0.21697584028747272	-0.6926798499615698	0.3740546456373014	-0.33322786754282024	0.5127925279348438	-0.43112802195282746	-0.14255128658473715	0.6132957528930109	-0.6419818977736431	-0.8075824610211495	-1.1252227334310878	-0.03116026216396762	-1.5327649494768782	-0.9733643530911843	0.2669356216476565	-0.44071473056970945	-0.7908925831994601	0.20773509667066697	0.6110158568897173	1.3442339150591223	-0.8741687135306307	0.5215374834766291	0.25231586872526746	-0.135299926354116	0.9406194474588251	-0.3466279861767447	-0.41709990490127263
0.14879272154994408	-0.17452471987037577	0.613960501998913	1.4107859402910206	1.1861986875853203	1.611159781300083	-0.29009844009461666	-0.8812474912163349	1.3028956443029427	1.8010883135408116	1.0754980203925217	-1.248256668135191	0.10669989470470453	0.726030829488275	-2.3452256098981925	-0.123080955428888	-0.1417714306974652	-0.29136983660734933	-0.35945788424903685	0.4756630005233914	0.12577134093403064	-0.5293396360751661	0.4238954295979118	-0.4636947306042146	0.4420128333245389	-0.466699975641306	-0.20884930047763098	0.6125805258939045	-0.6973396764678796	-0.8410791320143882	-1.0159572742600678	0.012292388961583356	-1.5069138052477955	-1.052687717219212	0.20355048769965048	-0.46913867110912744	-0.7891139240156163	0.17067815523889804	0.5876723900124132	1.2903023006231944	-0.8727691586427841	0.46873840396824606	0.2871455033762682	-0.19610945451990516	0.9424649545739285	-0.3245586094497851	-0.3729496204275261
0.12303358622383805	-0.16819958029801418	0.6372022316887785	1.4454568124248164	1.1408574772493254	1.5436098143883132	-0.31975224034081745	-0.9062225714217231	1.3446600356375717	1.8010620703823004	1.0563700049500535	-1.2459998170697795	0.10041834614097175	0.6463548852127734	-2.392986012521451	-0.16968034823040323	-0.10970039755104259	-0.3599875174803535	-0.24529837885599184	0.4725617856436255	0.06442078583563107	-0.3714794658969035	0.4731143484168732	-0.6464947511631017	0.42393113102437974	-0.4810444195069727	-0.24048634730861723	0.6238991520416015	-0.7590538766300803	-0.8745586208823092	-0.8783363450324131	0.03743162194471565	-1.4803981548902057	-1.159274927314388	0.15488911994632104	-0.5249199491074952	-0.8086670798866683	0.1145656759896585	0.5458978800062166	1.2393579125370426	-0.8484095681972358	0.424918751755046	0.30066207843650106	-0.26681572497105216	0.9430086502280884	-0.33143339966102403	-0.3246932937440871
0.07294923726839331	-0.20027325193698364	0.6332857354253423	1.4767286650025808	1.1128778480574537	1.4889819996988662	-0.313181130639442	-0.9265319345269474	1.3878565714862272	1.8023742283078352	1.0670716082920793	-1.2868366737123176	0.027997994172064063	0.5567474198349252	-2.434334154469789	-0.24779295023785966	-0.09380162310068377	-0.43771983209023907	-0.1591403224557224	0.4483457364840381	-0.007955347403538524	-0.2174567315449715	0.5231891066229618	-0.8040960016964827	0.40747116460353505	-0.4957459344680254	-0.2597031940171367	0.6331007280213912	-0.7947458632381826	-0.9265500844935317	-0.7601615520251259	0.029395686705869728	-1.4274179452536262	-1.2426182891113897	0.12850902845731058	-0.5862840528311763	-0.8236493885137077	0.09860067106189221	0.46497734720909334	1.1763506114078848	-0.8498287974943006	0.367202189965779	0.3279868242937377	-0.34658172987254743	0.9037258956186239	-0.3755889471062557	-0.2692959601272482
0.037770889273532664	-0.247447855545065	0.6028220212789316	1.5332582726552464	1.093231864667423	1.4125053734689164	-0.3284606845880225	-0.9403417167177345	1.4525836501344125	1.8195984880103526	1.070963711065534	-1.3753395952307719	-0.06675840585189127	0.4753684884875097	-2.5249334913703443	-0.35599963784730076	0.011158587578314439	-0.49669454075249186	-0.1376194234244374	0.3274668555729419	-0.038375829113039606	-0.10546634273811144	0.571467282065266	-0.9170558034022129	0.4223392379381664	-0.4687260982513076	-0.2764580230087178	0.6341692587423355	-0.8379273313303235	-1.0096546111103843	-0.65684929765499	0.03528767977200463	-1.3909970677816397	-1.3037596631761377	0.12219410500716266	-0.654189955639399	-0.8385665177146677	0.0954855733564984	0.38884456481339746	1.1178205584861973	-0.8412541555903157	0.2792903058563551	0.3368205748865049	-0.39724378904794816	0.8774069896058618	-0.38781964714945927	-0.2271405515597778
0.04388497183441788	-0.3048765186883893	0.5632087507599441	1.5400066184989467	1.1097478288023397	1.3245428528341594	-0.282395549515504	-0.9250479998864615	1.483882332808784	1.8577341711861401	1.0533441973149884	-1.4641617437143168	-0.11024987798411165	0.42163234143529593	-2.5799658598906308	-0.4939731182087	0.11945520568402998	-0.5444894896264836	-0.13654487112416022	0.25904258112368683	-0.08539016366067875	-0.0078852006848277	0.5860038007818524	-1.0025950450614654	0.4553097628068601	-0.43872502146859943	-0.30384409713889926	0.6090114327275254	-0.8610029293604871	-1.114212315730454	-0.5848116310304278	0.015351194919077165	-1.3478285752058015	-1.3573012432239184	0.11672752184991497	-0.7412832797917179	-0.8347753597565084	0.10945632926400448	0.29455608595724925	1.0941359125577856	-0.8564585876129703	0.21861154383290743	0.3243107889368313	-0.4304463049835757	0.8853816478715848	-0.36082182429193266	-0.2022623640180185
0.07997665816997276	-0.3463025115407349	0.5071599637826436	1.5353575102358508	1.124222090704944	1.2492241520848517	-0.19892276452889654	-0.941595373957731	1.5014407970389283	1.8929369627053698	1.0476233532051162	-1.570386492849871	-0.1820462608261283	0.38373003734015493	-2.6562055076059843	-0.6230731198507322	0.20973308420083847	-0.5792132681879965	-0.16935119436979876	0.17665717613084336	-0.11031464800269775	0.07589239645098869	0.6069329952574157	-1.1053164924365642	0.5086244212041089	-0.42279976338853187	-0.3058873573409623	0.6388624373134406	-0.8897995349627449	-1.213261619270835	-0.5439520415518497	-0.010257482940079382	-1.3251688889685287	-1.3809819418295581	0.1122451830007439	-0.8296592121694427	-0.8307593215791602	0.13015566726486674	0.19070414710275035	1.0572794407083	-0.8849483466307062	0.1851070204782254	0.3236852074050282	-0.4534801489158897	0.8753304278112924	-0.3133843647051261	-0.1861921619282861
0.1046486409569228	-0.3848504929239854	0.4657753592348392	1.5369103642706488	1.1477649225878568	1.1435103884073805	-0.09390252038034613	-0.9447532260627497	1.5480741410956218	1.9311288499789676	0.9980167281133261	-1.6581311405205912	-0.2297856475840792	0.36826992398653224	-2.70466889689077	-0.7379936513813596	0.2394425542080736	-0.581986637222327	-0.2216018207541373	0.07723072331706135	-0.10514767066890471	0.0919388554750903	0.576053052239653	-1.190176928695354	0.5338606866930513	-0.3888975897355618	-0.3261662322146973	0.6362302194039944	-0.9127294396114154	-1.3298823527220416	-0.5101217969093825	-0.09964759577447224	-1.3225702559750654	-1.386586664254064	0.14935196644724757	-0.9501948058268231	-0.832382535671254	0.17036455975910117	0.09699668808432016	1.0027796680061383	-0.8784640499826754	0.1652325155542971	0.2830427232754812	-0.45184379963646587	0.8556668748095181	-0.2923405538981424	-0.18514251196010556
0.11484516777379301	-0.41823936368742337	0.42801085211374257	1.5507898153275377	1.1999051010607622	1.0219702732145617	0.0026538747863194545	-0.9811615066489587	1.5700502184661425	1.9177470260683904	0.9205560694485004	-1.7413419320190573	-0.2955612582709073	0.3577135460604148	-2.7272821494088917	-0.8394841260907896	0.24539452386147786	-0.5694400129051895	-0.2342371060697892	-0.04375311533394001	-0.05428608929242544	0.06901391109480796	0.5178681335194296	-1.2172599550244958	0.5641870303251604	-0.37515989607413386	-0.3374931820692456	0.6552759159893858	-0.9163612786820398	-1.4299190400392585	-0.4679745405231769	-0.1909697342421791	-1.333283029371587	-1.373214292499193	0.18727292715898325	-1.05646262581399	-0.806101563919945	0.19183252194926712	0.0064237157843695745	0.9809387104487077	-0.8669460193020632	0.18012900016786032	0.2418974209016688	-0.4557248166707044	0.8346536117224879	-0.28125483300439014	-0.18868088811053088
0.16068983167920775	-0.4886253556336949	0.43433861320248096	1.5112996657872764	1.271619919666096	0.9281922710784892	0.02439346518042953	-1.0267497825135306	1.5849906228719637	1.8705159015387722	0.8520494710157207	-1.8127351766931579	-0.396251215339311	0.3393835852121573	-2.7487604562221666	-0.9658902039793078	0.18425888250726855	-0.5479720116480351	-0.2647080549908513	-0.19433915417467135	-0.019316272886337544	0.03316383917280615	0.41953597151891203	-1.2316649038352732	0.6175651823665831	-0.3133059348745193	-0.3348955507917132	0.6684826882890246	-0.9485028812309165	-1.5550011464090532	-0.46174398487298757	-0.28376789299261473	-1.3351559559629531	-1.3468238425093821	0.23033480012187418	-1.1579507416216352	-0.7432381353167922	0.22041354699970847	-0.06794835405427925	0.9751472414851949	-0.8436350019996655	0.19206183397012663	0.20348715687716273	-0.4493120118285529	0.7832446263451679	-0.25363943942759615	-0.1938898742369129
0.18994579009886164	-0.539536500641636	0.41851076671083415	1.451872576979765	1.3588597179707018	0.8342165885665993	0.02695703550731595	-1.049825190988296	1.5933297626135734	1.8061182522553605	0.7732992582328289	-1.8765491213751975	-0.5255080561580896	0.35654902658131304	-2.7883712128376206	-1.0984450980173288	0.1525280538310681	-0.5024661284887728	-0.3461483371782226	-0.34123253582855023	0.019275684186488066	-0.03621301967338403	0.32795764830652585	-1.192721731211722	0.6673462360857102	-0.2842949585835405	-0.3449409644154798	0.6819142420147773	-0.984808524530513	-1.6623004591894528	-0.46903732836380047	-0.36508854685571157	-1.3565662398537561	-1.3242901044390325	0.2696871168833589	-1.2054087373665687	-0.6957692584118114	0.22970846230973066	-0.13360000184239315	0.9621446841313566	-0.811913539097376	0.21838935025512315	0.16304494724343338	-0.4336737615695273	0.7440880077173893	-0.21292268457937	-0.21032156425833035
0.2154508219223589	-0.6242650193133887	0.40752581624255113	1.35077804625913	1.435778584092295	0.7479033378676823	0.03133343465847813	-1.046543403212052	1.574779609056034	1.7264822942897269	0.738187808410173	-1.9166397514176823	-0.6472638760989987	0.3895743035173355	-2.7950766888839493	-1.2095499416769617	0.16542050371367495	-0.4422407595078262	-0.4395772499267032	-0.5011999318933936	0.01973546048060714	-0.11980520937525077	0.23783896226330797	-1.1696184039441646	0.7802484101875632	-0.23456866551141684	-0.3658180643104651	0.6919019535391171	-1.0079421635105286	-1.7649622457350493	-0.46757655142438476	-0.48693661524863224	-1.3734903702483359	-1.262758489618453	0.2857711700556279	-1.2456739357823219	-0.6379517768328782	0.2052645386342744	-0.1821969133136216	0.9872147707231488	-0.8000484129751235	0.25564050438918884	0.10224653513244013	-0.4290316609566124	0.7207213666831429	-0.19623774578439473	-0.22841208514134834
0.24039087085073332	-0.6887301205368929	0.38004748697610025	1.301544137620719	1.481549626477198	0.6987700291120931	0.008358069639959406	-1.0309747209490288	1.5604080956985138	1.63942936365001	0.7176103301375016	-1.9215269182265895	-0.7449935591595572	0.42072505594598814	-2.8177671772518194	-1.3478767210114855	0.1622637073426651	-0.4241643108139567	-0.5390147967574894	-0.5913137792988616	0.024702835572068756	-0.200421274759987	0.1739563068657152	-1.112644283436989	0.893032482469667	-0.24119685516383632	-0.4258622195310095	0.709864924323914	-1.025569452686987	-1.862725243592377	-0.50841796317838	-0.5857674503657149	-1.3765550420863155	-1.2266193320350656	0.2927062646722786	-1.2584619872110931	-0.5467319963567555	0.20158447776893307	-0.23163794640507124	1.057339048568757	-0.7990938397871268	0.3242698911046039	0.0730178889673081	-0.404290764921431	0.6867037813228413	-0.1641944730347326	-0.25917110459128423
0.24703472401879378	-0.7068952950592979	0.41917388128460226	1.2456598152382115	1.5044656568826054	0.6536116640620396	0.04406661645008378	-1.0307083859170718	1.5573974720258097	1.53415296504748	0.6844437322123058	-1.9587019637398861	-0.8146747508872855	0.4490726513438933	-2.8228796287898854	-1.434601719214235	0.13692811519865966	-0.38354191077872546	-0.6576406029950341	-0.6681284571958267	-0.00540040463157655	-0.3020659643279181	0.1259054031049573	-1.020367229248785	0.9819324281636896	-0.3029435371510501	-0.49648304079459005	0.7349858988423066	-1.0370977548331672	-1.9216338071877845	-0.5610013885662015	-0.6480968159443401	-1.3703910099961756	-1.188725157282009	0.3008218539822244	-1.2299060573368514	-0.45576848525710945	0.16296119659256025	-0.25795996137844507	1.1692935409186695	-0.7836312115052254	0.3805864379455102	0.019349311416466397	-0.3618653496539842	0.6559296422744987	-0.09272517329999597	-0.2779092167508471
0.2537796865204779	-0.685802771728327	0.4852266778465243	1.1785300274282426	1.5148731315389707	0.609312430400546	0.08176417717685333	-1.026436382736588	1.5301250480206625	1.4149665989693456	0.6692243724951761	-1.9759832385683833	-0.832821824650906	0.4985478351584548	-2.7695809944532215	-1.4622699757641007	0.05531417215475506	-0.33040866484031145	-0.7854450712754455	-0.6610743757556937	-0.047655848897562886	-0.43113375931519543	0.05646520269077131	-0.937390704780654	1.087802604439868	-0.4275402324844236	-0.5743979172575102	0.806803330500897	-1.01502201813785	-1.9659189699080923	-0.6218707642766323	-0.7037745549449267	-1.3442312801122858	-1.1662812873014095	0.2966395014271035	-1.189055979627614	-0.33896248523593087	0.09700656786205275	-0.3122356223763184	1.2746441334002483	-0.7663735969995845	0.41037019926357904	-0.03877283870154542	-0.3315592992471895	0.5790823144347491	-0.034352030386012124	-0.30402565969480355
0.24456824783159742	-0.6685775545935753	0.6015443916557788	1.1352867028925426	1.4846142846733286	0.5580406350432786	0.15022928059703863	-1.0090575076547865	1.508655699708896	1.3012429650281994	0.6773540069611859	-1.9873992606669428	-0.8424004867270389	0.5653296983463709	-2.7119916980198138	-1.46434628568042	0.019702291938795167	-0.2742904881680568	-0.9299008243045735	-0.6898235833046702	-0.06440141112105728	-0.5302716241629618	0.00516950679586879	-0.8469844708900197	1.216036225422198	-0.5661366521748834	-0.6613097643687068	0.9043100902853564	-1.0117154366373236	-1.9826680115194506	-0.6647992411716503	-0.7229065453001972	-1.3064159531676776	-1.1472655041478004	0.30678143207158964	-1.1538222842542383	-0.22961649451385138	0.04175904000072059	-0.3468276292302146	1.3866586872251496	-0.736514401942682	0.43355000316723896	-0.08023710751105947	-0.2748513652565675	0.4932569689221179	-0.021075115282868935	-0.30861672220733216
0.23354057221896568	-0.6557079211743061	0.7686311157694748	1.057656848680558	1.4623270498116328	0.46732501730780457	0.21887836346734768	-0.9919886875110443	1.4990075300551247	1.1937341484083603	0.7038238563089054	-1.9871020952241665	-0.8100319625859589	0.6487110488726884	-2.6116092471036874	-1.440985627557906	-0.058024128284666854	-0.23643955139905115	-1.0681246250766396	-0.6884993772664675	-0.07677957309854644	-0.6511401948777722	-0.009655411179177325	-0.7128578037070978	1.3511387350149129	-0.7135572529834142	-0.7341270963079216	0.9849132957397512	-0.9856211385875359	-1.9945142631256858	-0.6872082059496059	-0.7365489775410303	-1.227397455307511	-1.0832148410758762	0.29909899005405044	-1.1032867744707868	-0.1153966058141314	-0.02461273058123762	-0.36192863481221155	1.5049991261506745	-0.7191550148757765	0.4413045613590256	-0.1317893165306641	-0.20660737449133854	0.40934690740738516	-0.03710973868971916	-0.2922015578470928
0.2130080574353997	-0.6504468930457292	0.9315609720102247	1.0105658107364364	1.461415539992454	0.403806161911096	0.28419650278258995	-0.9729814169698366	1.4744470135472343	1.0955294062525118	0.735863481290258	-1.969242301522696	-0.7646946284396114	0.7079574223634547	-2.523772145047766	-1.3601657565495562	-0.1840292078805551	-0.19947436800089638	-1.1839678348566938	-0.6824573894451346	-0.09688897579369134	-0.7488527882521513	0.02414482391981835	-0.5849620409859089	1.5238506031544616	-0.8088953228513314	-0.782749920355824	1.082530206668186	-0.9943476606123458	-1.9733567118265711	-0.6928297141266585	-0.6829369086166721	-1.1432336497493725	-0.9860275285310076	0.2652501624943016	-0.9963910730151365	-0.0339061963462475	-0.10700977729230435	-0.3571743537656785	1.6341017517890655	-0.7267753264857056	0.4381828234990531	-0.17469351163683586	-0.13942937078272818	0.3081942224398143	-0.0556648100954648	-0.29673416105133554
0.2149289530120852	-0.6595953792415763	1.1045816960809474	0.9398755608498031	1.4570777813050735	0.3764080174259844	0.32045834657342576	-0.944147608997891	1.4880849186779281	1.0225942014266087	0.7582534286279513	-1.9633594798898912	-0.7195553344123575	0.7544656934073702	-2.473591592179849	-1.243084505754886	-0.2932814386841446	-0.16410365501635982	-1.3031578413531169	-0.7009811763462579	-0.1294570919686561	-0.8721857895984554	0.1073155488334118	-0.47623787990260646	1.670164045818158	-0.8490674704038955	-0.8447939585059743	1.1644944238802801	-0.9989831923726525	-1.9516884041995097	-0.7451283863958859	-0.6221315026335854	-1.0523965861809228	-0.8636982927049159	0.23492586218318628	-0.8972148833905342	0.02748440121178706	-0.16956492380758978	-0.35712090483856296	1.7356275004936403	-0.7598543236240549	0.4417120440086643	-0.2283543961109571	-0.05468586752552753	0.23630358921761413	-0.055944790266269286	-0.3209544632431297
0.17004229136774154	-0.6648365797820845	1.3374954866438902	0.8883533378048213	1.4495151744363253	0.3457779940865179	0.3667944343398721	-0.8664125248511624	1.4773729808139415	1.0041673489853387	0.7894136888358623	-1.937670983070948	-0.6190909573783173	0.825731316257683	-2.3995100545352805	-1.1038267177422463	-0.31839793175357756	-0.1191591634965328	-1.3873060968312088	-0.7162320265881371	-0.15151408884251003	-0.999885678540023	0.24483757306440862	-0.35789441124249916	1.8149134275133245	-0.9337069938737941	-0.890981220206404	1.211960318961917	-0.9657129705109921	-1.8922490776918814	-0.7768011974892797	-0.5380335595763139	-0.963021391495799	-0.7377271753895054	0.17692701580914927	-0.8036496076171116	0.05525370372053281	-0.19050849925183932	-0.3335484790023776	1.829709095116574	-0.7977375200207724	0.4639322480158027	-0.29825352152521656	0.031648155480111365	0.21486260066912305	-0.07925494658666656	-0.32824355371210706
0.1539988062729341	-0.6754996852387546	1.5564857822642655	0.8567271601033191	1.447886908597447	0.28278607260812605	0.39224870820325247	-0.7872789134840764	1.4831301001726385	1.0424701136036443	0.8276768206972592	-1.9212832124453931	-0.5120923661538617	0.822691605794037	-2.316816298357325	-0.9304780083424976	-0.3704234890551842	-0.05897307716064358	-1.4673980371950868	-0.7445431345674205	-0.1859750436432399	-1.086339380288529	0.40871816903214714	-0.28498007726564173	1.9672685206203986	-0.9781493057402951	-0.9414444799571328	1.25020391369316	-0.9222050832145742	-1.8215274498829768	-0.8275053366240295	-0.44480466028149585	-0.8970809461079362	-0.5885910195210674	0.14655184500427973	-0.7193059369898782	0.10389894607489625	-0.1380018650702269	-0.3078968715340632	1.9384578911400563	-0.8547831052081865	0.49905412606955546	-0.3716237292222471	0.11161441976379831	0.2003512343288981	-0.13394757908320507	-0.35883347743150823
0.16456001408229848	-0.7101788085000844	1.7326137010380946	0.8366692601486884	1.4575417340424	0.2674002026379486	0.42036037940484183	-0.7343077554089383	1.510685518449262	1.133708390639842	0.8085386815653776	-1.8963285937976315	-0.4078308845107085	0.7998851935503277	-2.268490529313909	-0.7578557857823306	-0.4446717359021946	0.013097117032893768	-1.5466745795944663	-0.728651967964911	-0.18912441269795993	-1.1673850193409867	0.5804140611649716	-0.1498810362754533	2.065223268638632	-1.0057400948324078	-0.9734802640233984	1.2889380743324503	-0.8354020710924038	-1.7183654987305208	-0.8824179937981542	-0.36530742717155806	-0.8534021869595012	-0.4614484488079399	0.125690204626933	-0.6996325662115439	0.14259120719271118	-0.03443049925292628	-0.27242792676563443	1.9979362167516777	-0.9108333110255218	0.5125149222565972	-0.45662463659948527	0.17490335689234318	0.1785505522288589	-0.1914497234434532	-0.3855793962466567
0.19963878945999675	-0.7372350279075035	1.8875424605535973	0.8207846251118041	1.4950979769713562	0.2728559711463475	0.4408604662568088	-0.7021283260042475	1.514779985994175	1.2448656623716299	0.7851023405738176	-1.8986027878800158	-0.2904937400764563	0.8293560328064771	-2.193417845073843	-0.6072392707448835	-0.5137855682839727	0.11512145963269652	-1.6367893679307262	-0.7542642753180738	-0.17806641926984715	-1.2244836310753866	0.7256025972423964	-0.0070393532428559506	2.165530740997517	-1.0235889130881464	-1.0023797759563444	1.3341968685132637	-0.770862532052502	-1.5769448387843616	-0.9276460934023195	-0.27787879055066644	-0.8595707681873866	-0.28701787021199926	0.07849136356903538	-0.7302021412861759	0.18225373014308527	0.07523861437715822	-0.2156047988811086	2.0036643737403432	-0.9632099888796859	0.516135370926765	-0.5728094059057853	0.24222380426713244	0.1654609642352161	-0.24741009747930973	-0.41119818469697095
0.2481157495207038	-0.7949906841124713	1.9946846111792884	0.801128634615446	1.5212397418097785	0.27494939525008794	0.41595014617779746	-0.6687234021874863	1.4893250140880636	1.3422903266407482	0.766798062390546	-1.8475227087005792	-0.19379278816982454	0.8804105285113917	-2.1330472154765907	-0.4708446831837782	-0.5501914086063306	0.21889172403739607	-1.677272952771292	-0.7782292841163863	-0.13957900879944246	-1.2509716355542726	0.8517578872394896	0.08954675441202892	2.279029856798773	-1.0052645263178428	-0.9855293739633602	1.3643496399910204	-0.7214476941971745	-1.44215083029304	-0.9299588340570422	-0.238150915162751	-0.8879515154657133	-0.13061367066469026	0.032081264529492406	-0.7766052166224616	0.22838024684724806	0.18752190281251818	-0.1542728590968035	1.969703199738305	-1.0086938224771143	0.5387639743313547	-0.6375640820649723	0.29714105705347293	0.13522840572238864	-0.3285818425823356	-0.4461678448920818
0.2657413916173835	-0.8768209236287262	2.0889896985767846	0.7415327826204503	1.5547307484328783	0.2886150203927835	0.38709494884580636	-0.656742618590778	1.4907436135771297	1.432136841503929	0.7685529151881186	-1.8026786864953017	-0.11282374908088806	0.8656606440304397	-2.102825529614173	-0.3600369568483418	-0.5824413660603065	0.29526938056311547	-1.682251798429282	-0.8125231568062846	-0.11464992499097608	-1.2242535764403608	0.9598505670956932	0.18255147742446393	2.3902745710676414	-0.9306904691012601	-0.9773472763619578	1.3388330595220606	-0.6719317941682809	-1.2711050158434634	-0.9256847262897907	-0.2154657094923504	-0.9150061469696098	0.02584588153315297	-0.016695559295445802	-0.8655207890113019	0.2841733988020875	0.3407284567966411	-0.04779622894167542	1.9354181886235424	-1.0198093778975454	0.5425464640540336	-0.6762953523290686	0.34177447645094594	0.1219943727512903	-0.3982765932981761	-0.46026753202908033
0.2843119457946968	-0.923951725871109	2.1646500978770793	0.7142805094377878	1.5892755082645376	0.27751440160100393	0.3071872851201738	-0.6649963439141453	1.4764497422376812	1.5145327049729365	0.7984019656987373	-1.7364535353869495	-0.04905046128803542	0.815632867903368	-2.111781798750985	-0.26790923921594245	-0.6165033877592455	0.3782131967209985	-1.6285219906433437	-0.8302781002601993	-0.12885862594288064	-1.1977943287908528	1.0709025525108231	0.26452862716792486	2.498813587316446	-0.8642794743894815	-0.9618053426425448	1.2939818669140688	-0.6113274152247122	-1.1482853010977325	-0.9427418035220706	-0.22729981229071333	-0.9652668840441839	0.20318364926934612	-0.05662415895431253	-0.952432410331688	0.3130371333098381	0.5146142307802625	0.07078773626524729	1.8564079974842531	-1.0288936112896774	0.5141451231782248	-0.7064749395736626	0.36832861592104804	0.10575995585250542	-0.4155450088415334	-0.4661029925338112
0.28694485333180714	-0.9798436999803484	2.1909228876123463	0.7293181772568165	1.5918613690082508	0.35302026037053047	0.20444048937557618	-0.6805673291076831	1.4655072970739365	1.5706663836413317	0.792254103409825	-1.654135972008667	0.0037793534577598652	0.7422125473308339	-2.136646686932496	-0.2005913103751266	-0.6314065094530028	0.3894939145746047	-1.562646418248293	-0.869522797831662	-0.14337648891460694	-1.1336591877235556	1.134542500459608	0.344168529395471	2.5986346478989892	-0.7694956358125394	-0.9417135620483641	1.2323676668635415	-0.5846509346558151	-1.0043861595876202	-0.9495183936568298	-0.19643057381761916	-1.0585254466968272	0.33322216586310394	-0.09741905319799224	-1.0729722296363229	0.3505244866612075	0.685413608944887	0.1914325157753934	1.7787011597581976	-1.0052940359854117	0.4917334834226782	-0.7377267800825671	0.378757282378992	0.09399901488761271	-0.41882308992913586	-0.4887310725743713
0.30172228234845855	-1.032388012842262	2.217162465186398	0.6804788816504457	1.5627393614430964	0.3876289583338616	0.10107252574905198	-0.700987604029523	1.4439174947902085	1.6085674092414357	0.8551111793645465	-1.623616026901337	0.026307987273851134	0.6553416142482849	-2.15431544077855	-0.19746162612779833	-0.597149926719308	0.4017256345345458	-1.4276249418371492	-0.8936629202498372	-0.1459373452862866	-1.0961466449551207	1.1548822134032053	0.43640363912884145	2.6779925991527107	-0.7694775919514225	-0.929034051637802	1.1705121950274944	-0.5221579708641559	-0.8670534332376683	-0.9958877545260423	-0.18423795853896574	-1.1411919020794206	0.46014618956746195	-0.1003737810435458	-1.2112570331664432	0.4037297130219034	0.8683166023508017	0.27334325168196816	1.700730400849637	-0.9463346894371256	0.43816830832534953	-0.76849997995048	0.40739511827263897	0.08850807875559598	-0.41777208002806104	-0.48282703144827827
0.29154905413600235	-1.0349364138227843	2.2387312307656253	0.6090049810420366	1.5445399623042613	0.4196722127292848	0.007283326154121641	-0.7044125759515573	1.3570101958953265	1.6529970766000375	0.9286835328389369	-1.562079245446267	0.07445964107676474	0.5659463414135193	-2.159621122369804	-0.253555359619064	-0.5554439754501496	0.4177324047734759	-1.26368559119346	-0.8884550411951159	-0.14569617749532077	-1.067401377601127	1.1468710647337015	0.5011374550707403	2.7574363877787276	-0.7996772075934835	-0.9115043901585376	1.094083758041458	-0.4657212378131714	-0.7210080395020628	-1.0160102145404253	-0.19938313995111082	-1.2330014801168627	0.55910570084221	-0.08287308436629003	-1.3394708764522711	0.43844046761913547	1.0357965102903848	0.33820406555264526	1.600301234955385	-0.8421786585084211	0.36276203970103094	-0.788310657115092	0.4309814626618354	0.055600752220713645	-0.4186664745151745	-0.4608154440773088
0.31228514254111484	-1.031427671952856	2.2389817292697165	0.5511620651487015	1.506478999062206	0.4425445200994023	-0.07360057826745417	-0.7430250997723825	1.2803504340086753	1.642018032544102	1.0013697036428924	-1.5208065294220345	0.09770189211678174	0.4352578665131059	-2.1885983280495496	-0.32075656887318565	-0.567989279423499	0.45510851941920133	-1.0759379387821857	-0.8530528728275051	-0.18055064220320688	-1.0577539060379866	1.110845704415634	0.5667662123705048	2.8534389858603544	-0.8340665513998461	-0.9127794912994494	1.0370115600779717	-0.41971828257771204	-0.5717953563356629	-1.0151376369106428	-0.23131777991013597	-1.334544627173385	0.6493477637010876	-0.033185578957086216	-1.4763564936062654	0.48692056636233555	1.1741747172234958	0.41248052324026824	1.4831961557781528	-0.7319451297040157	0.27129317407771414	-0.7590733936324496	0.46546798887584745	0.025210683466301564	-0.4082585369436882	-0.4532138144407484
0.3366992709153839	-1.0022446588192968	2.23533739822368	0.48583788830485836	1.4752818332650566	0.460612395687457	-0.11775083883591406	-0.8102151098092261	1.166284699749944	1.6101669297526624	1.0738205346526688	-1.4709523580877817	0.13486593154986667	0.3248430986665509	-2.1983620628882745	-0.4282907920993838	-0.5354640944400423	0.45479957058733184	-0.8408364333177485	-0.7910357375370014	-0.17695794785605243	-1.0701528428945173	1.0533490949090076	0.6185866484314025	2.919557172720571	-0.8484960015868473	-0.9135397852507594	0.9836758324288312	-0.3904685377479399	-0.41706631653018106	-0.9935539314587878	-0.29198240874127607	-1.4094678851877043	0.685484270937421	0.020758589826545982	-1.619593258583389	0.4899141162920766	1.2829437342986565	0.5084102249748599	1.3490860865935042	-0.6067063176191542	0.19210005530201685	-0.7423102553625078	0.4954058362131846	-0.003457766841132861	-0.3837658137744887	-0.4199865906433571
0.35080170135734623	-0.9765922303308402	2.2481187325711898	0.42206079622855946	1.4249314399937376	0.4343856138185306	-0.17488851855631699	-0.8598073098555276	1.0552878158399617	1.5305554654016393	1.1644228049233196	-1.3980650288154508	0.15208996010502646	0.23643175297865043	-2.190251456091798	-0.5398197619346031	-0.4766034384134912	0.467973669052934	-0.5986908041392545	-0.7387741662330556	-0.17509723248801445	-1.1310197851260928	0.9992047851111442	0.5952236157987387	2.961079050719298	-0.8670582571950322	-0.9337507341758663	0.9164403139838967	-0.41316169319912727	-0.2805696300313189	-0.996918216000784	-0.33302608124271826	-1.4732698393962096	0.6925058323403018	0.08273805233684538	-1.7002993926271746	0.4925864055660581	1.3750763602855955	0.5940093246071382	1.2411805041936472	-0.4908806294671895	0.0986637078341797	-0.7375756421562839	0.5557716326756305	-0.02275381797836206	-0.38818742833079833	-0.3914980609250913
0.36426565089536755	-0.9509817038363279	2.2653929968297177	0.3408595716614893	1.3605231015311017	0.4346480897525077	-0.2422063736148874	-0.9115786411324877	1.0011021528665403	1.4320900412045847	1.2310110121918685	-1.272460901372606	0.1404774406533748	0.12157383461338234	-2.184603689900568	-0.6488339028154574	-0.43514286754249787	0.484279587711255	-0.32772933041358476	-0.7176016044074861	-0.1826094509938952	-1.2302302535564849	0.9376673970583415	0.5179977019267092	2.988359728314402	-0.84342096829296	-0.9246057564605794	0.7995734042875966	-0.4324382379755428	-0.21689015512689305	-1.0336011453078124	-0.37636892618975104	-1.4863952762422845	0.6760547038180793	0.15424825147108456	-1.7622821808223743	0.5046123456541783	1.465286275761088	0.6854250307735702	1.1429326177638435	-0.3441967842026139	0.013472449157071062	-0.7129848094856527	0.5989506891192858	-0.044639435311484045	-0.39890450063476485	-0.3882643013971857
0.3951847165743578	-0.9010533586306334	2.3320557150302523	0.25290442590841455	1.325805522628232	0.4301365700365998	-0.3100574806311439	-0.969445717689214	0.9674038238953184	1.3687469295073273	1.2660707160475477	-1.157383332673037	0.13656614209468215	-0.011421225859055478	-2.111477742274848	-0.7943285803459056	-0.3722364862211013	0.5105298758060821	-0.09725582707266167	-0.6494531260215141	-0.16133728371223593	-1.3582008124487974	0.8798737520178206	0.4337979554277247	3.003495718295896	-0.8006325454590296	-0.9646772994178695	0.6804837947018461	-0.4495294839272961	-0.16923280024708404	-1.0696921273207576	-0.38905219676865543	-1.470475672767498	0.6782890377755907	0.2030781900762663	-1.8249808433759398	0.5091639302499337	1.5627576856922847	0.765069279109464	1.0546547178650825	-0.22682201808168329	-0.04476409669292014	-0.6859485339132405	0.6327172999914301	-0.04601866892782375	-0.4167817887182448	-0.3842492812030217
0.45251018916250707	-0.8509501090820566	2.3440585338021256	0.2107945927037659	1.3172396788948162	0.33889136593306024	-0.36616433615911936	-1.02142397733427	0.9349702616296934	1.3157046949114917	1.3426386740172613	-1.058238148636713	0.10411981204496001	-0.09245680655189933	-2.0360239061377152	-0.9332073317465897	-0.29233067073036423	0.5418574636411854	0.1254020100315153	-0.6055691796038288	-0.1343953614417532	-1.456123449262501	0.872549565264175	0.3318769495011631	3.016920163096462	-0.7982801813819727	-0.9731525511133506	0.6102861843065448	-0.4765698616874007	-0.15808990717874694	-1.0931013354488262	-0.3774876352905529	-1.4276385883452538	0.6783957523241995	0.26483496949380847	-1.8500289888941879	0.4615083624458551	1.653004402389784	0.819828000857558	0.9744893815516097	-0.13361265112943804	-0.04845233768853101	-0.6597581395855652	0.6787064900952926	-0.02476699231104266	-0.43202432364531684	-0.39467126707993666
0.5084838469796573	-0.7994238826434923	2.3299788291182426	0.15682237032539298	1.2575233782155424	0.2631338159153501	-0.3788669153248528	-1.0745952667787033	0.9447836322128819	1.2722630824708177	1.4078870517746083	-1.0041023603785084	0.04399337209642336	-0.1448389937337376	-1.9410944691112462	-1.0471262063861502	-0.25471137283296935	0.550473679463441	0.2956244953653897	-0.5847609487635849	-0.06910376933627096	-1.5656392387858293	0.8226543805225571	0.23582615759221914	2.986783442023152	-0.7726627760770407	-0.978822580298826	0.5781553206799959	-0.48008481182825974	-0.11572182243792664	-1.1266511840046216	-0.35262676566253603	-1.3721879689604861	0.6774020244978736	0.327996672253561	-1.8475358570141835	0.40898472025546984	1.7359344227985687	0.8778595765352216	0.9355040020973295	-0.0346270063645023	-0.04789918616206433	-0.6335210867252561	0.6954622758406606	-0.002648359407211079	-0.47629468223632176	-0.4334887712980532
0.5763409497162483	-0.7550031874071291	2.336304057076041	0.07498773839133434	1.2495570837214796	0.15471542792763468	-0.3879904106901108	-1.1166607967878337	0.9579948690573501	1.252275418177124	1.4945700628348004	-0.9666277650713319	-0.011026155140804423	-0.19952041225671252	-1.835316911532738	-1.1495189724859434	-0.1847997239897732	0.5987000942363315	0.41998034085861446	-0.552957475716168	-0.027745951101543848	-1.6949026691515257	0.7720435771329566	0.10461974000892008	2.8745841121290545	-0.7387316053753847	-1.0243663330122537	0.5294996015987057	-0.49255931596203917	-0.10577856888328215	-1.154819863886226	-0.3987018135745469	-1.3373486601781872	0.658879927887339	0.38996241967975986	-1.8440931973394021	0.3260213901487548	1.823775259607353	0.9182805572580681	0.894559517269645	0.024378247138626505	-0.02825418787776753	-0.5691961602087499	0.7150263934014276	0.006748275497466927	-0.5275941815526941	-0.47561734093533137
0.640887667766102	-0.6911149925582951	2.322523543302101	0.03691762853593836	1.260641211510507	0.07494329319714718	-0.3930697630893033	-1.1538317833661202	1.0062773199028678	1.1916725296143582	1.5590884314242714	-0.8984772378978001	-0.05056732148917002	-0.24290508864091884	-1.7508982401009123	-1.2083486211964907	-0.1297711226635203	0.6454033476736608	0.4741950645297022	-0.5033074732140481	0.0042641451494199335	-1.7728639159065551	0.7219261367283527	-0.018437424091995815	2.727360793319023	-0.6584854519586127	-1.0842079020702233	0.46590265867234876	-0.5222592042259168	-0.09580119115701283	-1.1632495494124955	-0.4573488242639897	-1.3002200647246	0.6467796008631865	0.42177019336020594	-1.8372551058120923	0.2523528477868532	1.8934286258233706	0.9842360027070972	0.8684170568142342	0.03855201701733701	0.029974365811804026	-0.4918298389512044	0.7173096441374568	0.027451982157826384	-0.5711963946930619	-0.5046168224585568
0.6928888309115018	-0.6614852564533642	2.302440599748825	-0.012350992668470392	1.2660495621877446	0.012599443891553621	-0.42083784712875555	-1.2187928696843797	1.0895446352153182	1.1457973016077925	1.5979912269219565	-0.7937748015676969	-0.11884558132296177	-0.2528758169866854	-1.6452992518070224	-1.2176530224284723	-0.07889837779225886	0.693720643763043	0.4625662584710441	-0.45515106999174526	0.03572863273505022	-1.7960549647203408	0.6845983175154725	-0.14707655968724062	2.5697339849867396	-0.5568218274601549	-1.1158280269982177	0.4331778412695602	-0.5704026844212823	-0.0951658408833532	-1.189176231845872	-0.5055366556724138	-1.2775332843581082	0.6114693621686501	0.4442290176223338	-1.8179737259584605	0.18910566691324582	1.9611235536749092	1.069107103054125	0.8607109464044805	0.014981151776893858	0.06825220697720921	-0.4112538124922647	0.7011574764027632	0.027739065448895144	-0.6081345014959869	-0.5336813944951874
0.7068774121446608	-0.6186419153370832	2.2507036519662154	-0.04360859176243105	1.2777387782889202	-0.028657867124550068	-0.4049862680027685	-1.2362165032268697	1.1819110629197873	1.1442270859569028	1.6131815589988256	-0.6942473182049899	-0.1364368418502449	-0.245978697512563	-1.5426936161059774	-1.1925998947642118	0.01132533214321923	0.7213869175596446	0.37339592839946467	-0.41039893864358323	0.04834844921953143	-1.80383116713879	0.6582562962167833	-0.28502874230735464	2.36985776189721	-0.4231433185041994	-1.1357982558948536	0.40410645185094907	-0.5935989497492247	-0.1242170723879811	-1.2397852658752009	-0.5432483582307251	-1.2308721392456177	0.5713613860318077	0.45391037080621255	-1.7904995617813058	0.11861138499985194	1.9745280921141515	1.1359145884829478	0.8359778444696147	-0.022316670222095422	0.10797037648838684	-0.3688640891011886	0.6769134586586529	0.014571570585166446	-0.6468411577427194	-0.5532781761704492
0.7207954366112611	-0.6036737077600671	2.2331113390451898	-0.04108162846462404	1.2563160819090997	-0.026772441717629537	-0.4123594712532289	-1.2293597176669029	1.2700775000786448	1.141406165109991	1.6545106813857313	-0.5653348910570173	-0.1422103431534628	-0.1926095035996757	-1.4508254205799935	-1.1683097448996895	0.09405127892907712	0.7803759194826825	0.2858431436483938	-0.3720655575914898	0.027009528834883677	-1.7844585509269724	0.6540221949842464	-0.35849940732169133	2.190855627070524	-0.31778549537736556	-1.1477722897863318	0.3674627562460919	-0.5844489407377835	-0.2047994983797306	-1.3056699132778848	-0.5664164483025893	-1.1803237955735844	0.5947560299382079	0.437738541095701	-1.707899094930191	0.09800863878306361	1.9389854718996786	1.2029037063865051	0.8363727316874451	-0.07297028274844015	0.1018309633983786	-0.3004019125441141	0.6553024845665563	0.0013668408202937299	-0.7089837445345994	-0.5888682030549832
0.7281416022498235	-0.5673751847736759	2.2341718765321734	-0.021935553927279368	1.2696592651469234	0.011439973577540952	-0.4323341799328836	-1.212824229400115	1.3520870630734236	1.1529507492318323	1.696285533984242	-0.5041190357309296	-0.14224115270439605	-0.17158421713106206	-1.374336287027071	-1.1706254743448299	0.16729825224997805	0.8155537782638662	0.15044729839077592	-0.34186893343033564	0.004654564409809975	-1.7117203744810638	0.6372899202007399	-0.3882630316985902	2.0500212098917947	-0.24406377659223724	-1.1355408523000523	0.34810753115780324	-0.5510466390320252	-0.3024422213598321	-1.3626612963276308	-0.5952532401073143	-1.1707730840521136	0.6302604141703643	0.43534912408024845	-1.6296550218307169	0.057410569324007246	1.9014463853913206	1.2312728622071387	0.8337332530303195	-0.11503928257452331	0.12807510264511332	-0.2012909291066082	0.6208768685411619	-0.005422029055150844	-0.7525951136530138	-0.6104936099804692
0.7437369609959024	-0.5224406353559632	2.272447485039314	0.027038980090894737	1.301552138487151	-0.0021785195734566444	-0.4513119465706053	-1.1546672295425675	1.4212682780542871	1.1629504860893438	1.7504028912419887	-0.5106278122744479	-0.13030129729057244	-0.11609148904934061	-1.2865499078601115	-1.1230684350144138	0.26677451478398134	0.8525819711199818	0.021571504317591833	-0.30857755308454826	-0.04183655040969926	-1.6174892844654742	0.6355505030861653	-0.3802094867918935	1.8577897152015794	-0.23319251379173603	-1.120508959037004	0.35929980549762197	-0.5125626565230668	-0.38940959573122585	-1.4121189963837033	-0.6249859377070269	-1.1886338759618855	0.6452638460585679	0.4456511471609609	-1.5413551511035684	0.00018959596552980962	1.856112800061855	1.1947751429385567	0.8352425280353073	-0.19984589637798705	0.13518459946560563	-0.09121126136053433	0.5795552790713013	-0.003722443094057256	-0.79227423114705	-0.6106213479317091
0.7571163085093848	-0.47339742055082024	2.23983201688866	0.09259158040578236	1.2792013372260576	0.04553056357622655	-0.4779375479056373	-1.0843878270409295	1.4824226144939474	1.150388104803263	1.8532247904913681	-0.5074270091564327	-0.08765305848579737	-0.09230813617810973	-1.2436782817540482	-1.0295338861459593	0.3271222584331902	0.8644880191329349	-0.11226809926210424	-0.2744899673940486	-0.11804218967855537	-1.5296380601016204	0.6450733052796304	-0.37453220004085963	1.6628138176397929	-0.2484047715191185	-1.0932456282876768	0.3700519655154669	-0.4514327787324105	-0.5109646825163937	-1.4456079401921855	-0.6677050291262437	-1.260294862064589	0.6369533173067119	0.49382151490349663	-1.4460737654099516	-0.07557599923716496	1.8133494734127367	1.1367869549733973	0.8150650744238908	-0.27802851065433387	0.1138892764698711	-0.0007244937523524453	0.5451474856412902	-0.009471379635776087	-0.796081672333841	-0.6067071918575133
[truncated: 172 more rows]
