# Supplementary material for: Obesity dysregulates feeding-evoked response dynamics in hypothalamic satiety neurons
Source: Sci Rep. 2025 Oct 14;15:35837. doi: 10.1038/s41598-025-19800-2 (PMC12521569; doi:10.1038/s41598-025-19800-2)
Supplement: Supplementary file 8 — Supplementary Material 8. [file 41598_2025_19800_MOESM8_ESM.zip › Supp Fig 3/Supp Fig 3a/Supp Fig 3a/NCD_to_HFD_1st_MPK119_matrix_5.csv]

-0.6083954482110808	-0.7975575189849551	0.43795700493137774	0.5185285743887209	-0.5197064373852749	-0.5558761563442978	-0.4017617168965254	0.2713861155487531	-0.32397187766648045	-0.2088521133743535	-0.33621275379011173	0.18431767093740786	-0.14664022416233885	0.03209028332260514	-0.383111328478718	-0.8233436143444521	-0.8182020139098318	-1.1446374886073865	0.6600208388608989	-1.4416064605253414	0.8293012775853746	-2.1730921988964758	-0.17091900956912315	0.48280021388171157	0.3170124125544098	-0.8997779541254618	0.7600906835821354	-0.3648917187978492	-1.6406889007361087	-0.8578364745504748	-0.32287983051968216	0.6691977941569041	-0.6853960624776532	-1.0224071870393732	-0.8564119999207517	0.019193049207804503	0.32211227566129214	0.19560867154402312	-0.19021925670604017	0.3790585181597622	-0.411448610471948	0.45478844470982793	-0.6281634245280531	-0.7589462785317586	-0.046922842679571274	0.36848964323046596	0.8502764272762893	-0.20988944806959772	0.820469633106794	-0.5548352656313089
-0.5820229865633086	-0.7493973074321774	0.40507565645748955	0.6603044743590482	-0.6523931485900537	-0.5418306923920746	-0.428588258491006	0.18375714785954322	-0.29700943654934253	-0.22731383906685118	-0.35578681695723285	0.27335704851595577	-0.13713992171574838	0.0644372452320674	-0.31250933655899876	-0.9175156881561415	-0.7607182191770947	-1.3369369559874351	0.7062033119774651	-1.5415716371741879	0.3843383902796819	-2.1209352245110136	-0.7231433796414231	0.15796431891820287	0.237418645202444	-0.888106184376487	0.8142080127252784	-0.1284493787690154	-1.6185775545267251	-0.8821937892255064	-0.22365991253367012	0.5323589192242124	-0.6266776727268109	-0.8613541103782966	-0.9452155966627631	0.03322974632823404	0.23267135536394445	0.22970335493964095	-0.3415686036075404	0.2538028428767867	-0.6269263168129618	0.4001133135167717	-0.5432444908480684	-0.6629630869551857	0.035020720597600516	0.291350547947794	0.9559729954120962	-0.2053164848389783	0.6900944717634183	-0.4189914354801098
-0.5420109457853136	-0.696297616883121	0.43543850367644144	0.6717859844551913	-0.7236439042734707	-0.5019948426654054	-0.4944484488483211	0.23809941419688982	-0.3309903257852458	-0.20852111429302464	-0.3735858984543767	0.3619232810417266	-0.1663038927575117	-0.0005413353617732172	-0.3634273369695212	-1.1183449405370565	-0.7823329940193152	-1.3503722934100384	0.5802728747072701	-1.4590443200347964	0.13642303374147027	-2.072607586110344	-0.7335805081336065	0.12724020467336963	0.13949354829291497	-0.7708450458271233	0.8627250863587054	-0.020698019047487155	-1.537432235385143	-0.9618205891800621	-0.23574787620897064	0.5615207607259761	-0.6033813904351755	-0.7493134324142431	-1.1194531724091903	0.009174983716008922	0.14573091723669665	0.17286745789375368	-0.3402952400282803	0.27998535696914784	-0.6331892690195913	0.42998667405796437	-0.575377619574053	-0.6419795006543033	-0.006774439025875508	0.3311905261066828	0.8930600838725783	-0.1520183041033544	0.5550253582217516	-0.34922203503352267
-0.554745365550511	-0.7522329105246361	0.4021700598604157	0.7626953364134301	-0.8258509467143103	-0.48710627967118725	-0.5525189458822678	0.1874810922751371	-0.3509940458144727	-0.2462976441065968	-0.40098690630378303	0.3991103777814131	-0.2052134301823075	-0.15235463521441345	-0.33955798665430426	-1.1772960122735932	-0.8161764173064474	-1.384687285027463	0.599742246222642	-1.365500170572885	0.0850607226724441	-1.9687663948684069	-0.733403444992245	0.19766684237442889	0.13563690771843454	-0.6554368265905902	0.870941450094006	-0.05549571399112108	-1.5380330613966806	-1.033144297618482	-0.2795619311383093	0.5851428763192135	-0.5577088899481002	-0.6073621975839971	-1.1344375253196546	0.009322557441337477	0.0897049318609032	0.15558658488685392	-0.32758768429752927	0.289764731707387	-0.6070000289328216	0.3567497062872937	-0.5302012363026049	-0.7079048603437065	0.05840759681780362	0.22530530996585924	0.8216647570403888	-0.12997040790586292	0.49459812713301576	-0.27871934434418616
-0.6053547164636728	-0.7611333771428657	0.41298249397945	0.6836730823537669	-0.9298203335092581	-0.5225601488074366	-0.49461305653866117	0.14683965164618606	-0.33692298373721374	-0.25499299772483874	-0.4436957907644623	0.4082913158360018	-0.22446471493481845	-0.2277352193721554	-0.3036569850769343	-1.2018621139111079	-0.8688990822340191	-1.3757763739989648	0.5801716628532498	-1.3692344817043594	-0.007355507677834616	-1.9466082494847985	-0.7871312104112345	0.08911864732721336	0.13219607571332379	-0.6316413659881717	0.8892765498088849	-0.11010984523029281	-1.5519877644907025	-1.1211113248914293	-0.3194769027760746	0.5991455302669026	-0.620356508166017	-0.5923149451714403	-1.0602190572871517	-0.018510564766498337	0.05403373033951735	0.14394542448477005	-0.30280502345478294	0.2766577368851219	-0.5954460967278227	0.3362221793763747	-0.4946181963608464	-0.6802682153200028	0.10170244500808386	0.10977420867480174	0.8033537675476484	-0.11127746236413569	0.4663680789035734	-0.17991194031382446
-0.6090106267698028	-0.7806823059073569	0.46460346223880006	0.6071801265804642	-0.960949822622481	-0.6188905016377132	-0.4906245873082982	0.08483872808686599	-0.289704166810467	-0.38776670960452847	-0.41277532028053227	0.475981151425998	-0.20543896468537604	-0.26158636260677687	-0.34013250302329284	-1.1818607915065873	-0.8866866507377279	-1.3355388928578875	0.5846598588906518	-1.4963797784268928	-0.04578687049693225	-1.9175785734173676	-0.9257870619626146	0.0003819479900081986	0.12823596580387872	-0.6856514027208668	0.8711592426192406	-0.13985500509195184	-1.584718962528097	-1.1880487051657214	-0.3968932802469844	0.6061024436803204	-0.6217921347776368	-0.4865540210733706	-0.9874825108676077	0.011173697139116442	0.03837754111582567	0.11452666278300533	-0.2922010526847736	0.22664738745784874	-0.5855695315901506	0.3266396495576872	-0.47356495727793946	-0.674350364451171	0.13737326414800968	0.029857931775060593	0.739430477685374	-0.12007913973640132	0.4618406293174613	-0.12782638754333855
-0.6275647267375114	-0.8232700924201838	0.4238958939803508	0.6320931590698021	-0.9310157501797425	-0.6501436309572376	-0.4803373290155051	0.03974435777123591	-0.302624593800192	-0.48509005997192717	-0.41967342688717874	0.4267241366133772	-0.20349216146567403	-0.29889276289122996	-0.37038421943353156	-1.1886905445563234	-0.9173512592635962	-1.2826980570489621	0.5267288056304453	-1.6232681941895788	-0.13967900321144142	-1.8604961409477627	-0.9762136173124033	-0.01140656045966218	0.11954921764746783	-0.7386174307466311	0.8551824505941108	-0.12480695736693732	-1.5700732459727174	-1.2631741706369977	-0.45664478280193627	0.5746654267522313	-0.6364920465663696	-0.40602739066756977	-0.9320729941260029	-0.006291888756919905	0.01659039935673103	0.12162306797207645	-0.29217004841544164	0.24379943246252656	-0.6292128040912152	0.27006528227643617	-0.44823261502000744	-0.7216264905039413	0.13972913143963542	-0.043856384254775276	0.7100527016823094	-0.1627507543197404	0.4760709812212839	-0.06389278692863266
-0.6489001768602194	-0.8478842093792408	0.34903440138736064	0.6519267761036547	-0.8998848295807935	-0.6705617543716292	-0.44470868790065177	0.0019860388333772655	-0.24989659526602612	-0.5117211418486853	-0.4027802717124852	0.3933330853245748	-0.20869509489520413	-0.30787530026036614	-0.3778438865431795	-1.257792099365443	-1.0091070815209384	-1.2721249093689464	0.4709473030260667	-1.6100880285483345	-0.1721931150997101	-1.831511587898054	-1.0061269984744503	-0.1013509713260769	0.10647571348985758	-0.8146228268014328	0.8206820362587	-0.15420585028458317	-1.528855488554114	-1.3113367883059255	-0.4776193911208576	0.561307313741276	-0.6429812157163014	-0.3923809160497057	-0.8667236972952301	0.010139998531745563	0.014278718351993434	0.09508433313155389	-0.2737037232234016	0.22912819304878787	-0.6547147018838964	0.22467733754213523	-0.3969354085578259	-0.7545486044525349	0.1125141507784613	-0.07802216340164374	0.7120851765154231	-0.15883615087477942	0.4317643766097457	-0.01824590090840801
-0.6637825741304858	-0.8681558156936785	0.3063066099785156	0.6250585438880045	-0.8937539542256508	-0.6350789003224335	-0.4411417989837034	-0.064719342040643	-0.2365155577507777	-0.5412782891029586	-0.3474221856507018	0.4250937753301123	-0.20924648742529092	-0.3205670676003429	-0.37486980478982823	-1.3002241061748188	-1.0431612021813281	-1.2452450290250257	0.48018842643558873	-1.55790897639552	-0.21147510424570903	-1.7652847256726514	-1.0005527515834731	-0.201604132602266	0.08304082384091745	-0.8126164439910748	0.7618336011001835	-0.15577712068543978	-1.46706606571719	-1.365668892760925	-0.4766467001817938	0.5230375644028709	-0.6534822867836398	-0.35888829387274734	-0.8079841737269872	-0.027277940951858568	0.0017769537322397573	0.08346524765551686	-0.28224454832670687	0.19902212689898868	-0.6527659309135448	0.15770303809058772	-0.35542873867967373	-0.8096772674896334	0.1307670660020422	-0.14091490698228604	0.6847759678960194	-0.15402937971247044	0.3773481008410232	0.017693350495670983
-0.6668240512100868	-0.8917332018044707	0.2706280184192571	0.576882865292305	-0.866285285888065	-0.6276288496830997	-0.4360140412399819	-0.14717927023673028	-0.22495421903852497	-0.6382781900251513	-0.3571845606861665	0.4079421667000614	-0.19948585961861093	-0.3344069639768351	-0.35447972345421364	-1.3055573800571942	-1.074873301680171	-1.2372957232195272	0.5290870264532109	-1.543032084918421	-0.2342470084182679	-1.7164263906813875	-0.9939614258991509	-0.25780137247887713	0.06231783132100181	-0.7882360543199122	0.7719944696138685	-0.13280319172064028	-1.4071249951044822	-1.3753613049138063	-0.4773457627335061	0.49329670918157104	-0.6922960676765728	-0.3269814225539884	-0.718649553637194	-0.052138871123861084	0.00233177099750707	0.08780470311556887	-0.26702310564585274	0.1767462056905511	-0.691864128276705	0.06543167194650792	-0.3252762947292721	-0.8450120059737589	0.15840179060040677	-0.19536845416923349	0.6347803271497318	-0.1822823728478796	0.29876256044644933	0.06275018765612721
-0.6779900032251805	-0.899511651772767	0.20717535508522747	0.583325237439264	-0.8819924966510063	-0.6433338777704904	-0.4366138168980749	-0.23807809049178905	-0.20100186642577275	-0.7276898013525203	-0.3731102758150543	0.4142491717532845	-0.19322025580128188	-0.35700484257430226	-0.3410354354535427	-1.3557015271505295	-1.147425869749678	-1.2017120262513001	0.5956801403665406	-1.5624049634106174	-0.3349633592033018	-1.6494042649332308	-1.0627197645112338	-0.3642356510490212	-0.043066862409646946	-0.7729148437076893	0.7605147684944924	-0.08720826621657932	-1.322720387612852	-1.4187922058991305	-0.4876498943586266	0.45954545537730046	-0.7724046147598518	-0.22655391161573618	-0.634546149592698	-0.07136720132259186	-0.020220011812229807	0.08964138122058256	-0.26537010390752824	0.13754084333739344	-0.7620938371829343	-0.05024878227988755	-0.2773559971682598	-0.8947291348627869	0.17709133427330506	-0.3014570945575131	0.6150959295398446	-0.21929853403396277	0.19899360087393356	0.1734339933280224
-0.6906018624279067	-0.8970930714139514	0.18392417148454904	0.5228248724678307	-0.8755578422239839	-0.6357212084680207	-0.4288988816042047	-0.3384574780434018	-0.22085807662332405	-0.8050305079502251	-0.3934417852417514	0.3857998107433828	-0.19278156604745667	-0.42417036610480585	-0.31757532470281313	-1.382541604856209	-1.1926675162656837	-1.1442237688689993	0.6848484372338169	-1.5528576272879295	-0.3177083498061738	-1.6011664504630692	-1.0586170731346882	-0.39457050184718634	-0.12624343189514892	-0.7706133015871162	0.7349553651513069	-0.1172223546399271	-1.2365978803583233	-1.4655563352603873	-0.5406492142053091	0.4252903572109171	-0.8702778199335464	-0.18904451226153385	-0.542374513393222	-0.09745996782395701	-0.026241291651728137	0.1057002144716321	-0.21151962744427893	0.14287373827950162	-0.7778958148700645	-0.1637746937808186	-0.24794119447908547	-0.9872364121765347	0.1579303182960386	-0.3707369819140419	0.5658076228745645	-0.25862388506239975	0.09130296572406131	0.26228750194853345
-0.731027227173479	-0.9178979667601368	0.15232709902373343	0.49312621746106977	-0.9081485444971775	-0.6012673930693885	-0.42837168580201296	-0.4161286540666649	-0.2493797943564572	-0.8781462089440089	-0.4162064685209457	0.3773135634030871	-0.23919735595634312	-0.47877578890650907	-0.29124864143946727	-1.3355054053463538	-1.226543364238401	-1.0872537165671774	0.8244959733146819	-1.5422695837196108	-0.2776896481344655	-1.5614616730123534	-1.0658782191549119	-0.4066636841942528	-0.2033083284802788	-0.755556149188013	0.7456876438908412	-0.12665002830861294	-1.1658937666531681	-1.4444072057521296	-0.5569725674646102	0.37802903604771565	-0.9460533478511823	-0.1997836183986363	-0.3794409812394377	-0.12338818550458826	-0.02350206864568717	0.14606887540922653	-0.17169926859512907	0.1314749835856573	-0.8492233453840313	-0.2788745951522009	-0.1650536391598388	-1.0792871664712254	0.13962020639647074	-0.4777438517101672	0.5429997945859715	-0.30124723844941625	0.08102633389240776	0.3213482545890744
-0.7307181565463848	-0.9146719110565089	0.1194639016782935	0.42920436248098587	-0.858120476993203	-0.570591208906065	-0.41829452124307676	-0.4667877472580714	-0.25928294267748325	-0.8814650173557746	-0.4405773290908912	0.36016314213226774	-0.23020235911508377	-0.4888489349790282	-0.29552575347395116	-1.2887476256042734	-1.2516261926112242	-1.025913010743401	0.9443731498556943	-1.547056351783839	-0.2936072789450158	-1.5438989671892605	-1.077886530171715	-0.43826932243413885	-0.2601928422882989	-0.7611667152779075	0.7351289063920904	-0.09307783969279676	-1.0770806501994912	-1.4116632923597958	-0.5581290875506835	0.33222866050230554	-1.0357812839408351	-0.2370395898010255	-0.2345685174184013	-0.1374160160959041	-0.029388932489825305	0.1936544469666162	-0.12167862185779132	0.13666655442165104	-0.920987419742017	-0.3357891280600384	-0.11031339680403149	-1.1288440914202464	0.1006744555561968	-0.5459544246377325	0.546145040614417	-0.3697705202455994	0.08137047808333016	0.35670106178077843
-0.6995791650918299	-0.8901857951630283	0.0680345458278543	0.41470750350441243	-0.7969915714515183	-0.5155535364024413	-0.4562670882969099	-0.5062174448863638	-0.29961599670543493	-0.9339909670059111	-0.44780186672885575	0.30830568583579065	-0.21041837966149957	-0.4919059727320657	-0.3351128149701487	-1.2033082998464057	-1.278547513273336	-0.9786719158201371	1.0764589438232746	-1.509581700233949	-0.20668798825645526	-1.4808413860791867	-1.0649191448153406	-0.42126352336267175	-0.28739441545594313	-0.7504550532572534	0.711502357586973	-0.06651204494664187	-0.9899787906150019	-1.3346123051476597	-0.5478181231999792	0.30126566057151305	-1.0995333825478713	-0.2391250208307464	-0.1004403559010002	-0.14261821702993854	-0.002061086895833175	0.22408966908176212	-0.08442841480453213	0.12377259868737674	-1.0146528796077539	-0.43269485692254916	-0.035913838860206306	-1.1830283793675331	0.036169930162740296	-0.5554384019762373	0.513842980335689	-0.4674152679342816	0.0800082406609284	0.3604211683781412
-0.694631687261914	-0.9128968870325451	0.004555029122235206	0.3864087350744099	-0.7242780450329889	-0.39102804825492254	-0.46535613996231817	-0.4914449102462132	-0.3428821040057041	-0.8749117006495603	-0.4782714194203802	0.2126938008408262	-0.1963900562002955	-0.48410998007630485	-0.3172256541574198	-1.1163900783377847	-1.3293270942215416	-0.9492661521698167	1.1637922232650753	-1.3845949778698379	-0.15835138282550237	-1.4239152337413068	-0.9885545151015794	-0.432994778239095	-0.3089836054021082	-0.680129258987634	0.710013488049652	-0.06050498264037342	-0.9227968340538866	-1.2128863675746229	-0.49978352473926113	0.2177233425099681	-1.1852784569900892	-0.2944862666705452	0.016282768140300597	-0.1600687241657806	0.00730389024836785	0.2774281583228146	-0.0600730657443991	0.1519563865083071	-1.0848804345147527	-0.546672542406122	-0.019326503630150534	-1.2565814755137172	0.01842197631056366	-0.5668670741495889	0.536219775670079	-0.5461848654636479	0.0647306076925254	0.3760189334098067
-0.6807141178570415	-0.9446257439873748	0.0065667663186868095	0.330070763341446	-0.7562531936100265	-0.2865899316379665	-0.46023074190665925	-0.4839635208316032	-0.35906609634044473	-0.8230642215987984	-0.5214819354354645	0.19333516119539146	-0.17489611515071715	-0.47804078160973973	-0.3028727067117994	-1.0418128838641343	-1.3587641667535686	-0.9592129456555252	1.3062939393952644	-1.2479073869501254	-0.1447207497599617	-1.3544276774794843	-0.9377891337347574	-0.48031594044370013	-0.3350038281462146	-0.6119426372916499	0.7089893868952079	-0.0906110378650307	-0.882952283083059	-1.0682125350715521	-0.47172506129101743	0.19143986825314124	-1.2316064581151593	-0.3555814810518227	0.13165589382661985	-0.15050626521792523	0.02797450529581898	0.31994849541843495	-0.022399157994013486	0.14646384649863042	-1.1235061880467216	-0.6580988925410225	-0.004660401764663624	-1.2915183356880582	0.05736511477932969	-0.5763177069083221	0.5453822225608719	-0.5929809425639881	0.0510388466429101	0.35433055726499546
-0.6664806021355951	-0.9532444111496503	0.05379327343311206	0.2953288204420924	-0.8208483268729292	-0.17872204914166415	-0.47185798814693997	-0.4638903135867622	-0.4317779045852991	-0.7750805948217678	-0.5849670165673435	0.2134820290482511	-0.13943721693770944	-0.5252410177744378	-0.2730350407888591	-0.8969145827785623	-1.3561247721137177	-0.9535451963211287	1.4638371766013465	-1.2316374534710115	-0.15228291407484673	-1.281409567991189	-0.9763659799330611	-0.47085260251855077	-0.34020772413891986	-0.5262666805212355	0.7312857992440203	-0.1033421344302512	-0.8616826864053373	-0.8876667070953337	-0.47640925436320514	0.12004130092533369	-1.2586057065960543	-0.3633588574733322	0.24356875926505378	-0.16931615413459883	0.04439353843321868	0.3904606034770927	-0.0036862941473694982	0.18497381254242917	-1.1516948579746307	-0.7655445317058824	-0.005445980310501269	-1.3196982846612912	0.12348154325897162	-0.5902827576641445	0.488447515947169	-0.6493420212360308	0.10958855919729218	0.28918924785346406
-0.6509586492855727	-0.9566129339854099	0.07915795898244277	0.2842772444830437	-0.8651918681383144	-0.16903332384926956	-0.49097402858665806	-0.381139470997473	-0.4644324910882084	-0.7782709182271397	-0.6690311627327078	0.1250525830809931	-0.14066322713861093	-0.5700966769817853	-0.27583990673464126	-0.7982182521299285	-1.3882264725039495	-0.9672802694725633	1.5216888037341818	-1.2753450053622928	-0.1322878210064401	-1.2372150122876864	-0.9528550908949166	-0.45699687268425027	-0.334418405631123	-0.44850241189519585	0.7845021687718384	-0.1134092695702497	-0.8620696349640016	-0.693751671171148	-0.48932387372617187	0.10649733797196319	-1.2655312747347796	-0.39810968197056673	0.3358669123028877	-0.09751607015982791	0.06643796051253936	0.4510927496655161	0.03143227820030497	0.2318995017009466	-1.1633288471510246	-0.8280901245722054	-0.006001541020826733	-1.3245494523106598	0.10136833484277578	-0.5968180519082595	0.467752899833938	-0.6848986372270318	0.14428758304164696	0.26188532826233246
-0.6417212443196295	-0.9529340907648626	0.10717447033075442	0.23335179494084843	-0.9379228393984359	-0.1997470925048339	-0.4936557492431362	-0.2989263494515807	-0.4806523086521274	-0.7139121390062454	-0.69207839411447	0.09854272365620195	-0.12330155788127925	-0.6158967408752622	-0.2991841059343372	-0.7279818304575489	-1.3860034259669431	-0.9607979566328435	1.4492761619736934	-1.3119545165155162	-0.11195572616200097	-1.1777622546118895	-0.9295949384750383	-0.43797116115922374	-0.34562194414784986	-0.362820016445064	0.7642335910174269	-0.12047318113838883	-0.8895527097235231	-0.519178672790282	-0.5569435367009834	0.11054302740426805	-1.2298658150053055	-0.4011808523428687	0.38040213016074115	-0.06387146378473796	0.04529865915937261	0.48896977183530516	0.04304859307741203	0.24405451198989966	-1.1026260375074064	-0.8369837844541996	0.011357788075020133	-1.36422586885863	0.026892022886330868	-0.6082523220767555	0.5230888529595537	-0.6899566338192822	0.20779995458107253	0.21581130533688814
-0.629048342410304	-0.9398288906116775	0.15359099942963794	0.12824828087823376	-1.0012002640911264	-0.17890579554817523	-0.4786564569002141	-0.2509187907585687	-0.48528613720636155	-0.6457470641434433	-0.6959253952032778	0.03883850122741726	-0.10965830653732138	-0.6574078512482449	-0.32353230727440535	-0.6461480535702485	-1.3674872903386204	-0.9912869905369395	1.4113159507541524	-1.3061972678252427	-0.07094735396693963	-1.1093915880122984	-0.9374039274256145	-0.461117395692777	-0.3171042454961401	-0.29845879896475763	0.7730327554266164	-0.15712671896998576	-0.8771843533723022	-0.350819915731778	-0.625235233693404	0.06714432534031552	-1.1246491870544912	-0.4258865147002909	0.4292627250414309	-0.025229101405573773	0.0027585815508222255	0.5325873452014532	0.07817898352304353	0.26386031366499224	-1.0164395023027093	-0.8608001910277723	0.0358414584108163	-1.394560092614387	-0.023602475615376654	-0.5797901676353264	0.5311583748012852	-0.6803278067513003	0.22385908164969562	0.15137457328714393
-0.6398195292294239	-0.9380674779487002	0.11951478225215457	0.10722411424627945	-1.0611684646369222	-0.18552846148465657	-0.4736008381915472	-0.16723457789977264	-0.4564138157579789	-0.5663540857241506	-0.6829014490877614	0.006090735352418391	-0.08779484480621423	-0.6536507489558618	-0.33507167725892584	-0.6087689763478362	-1.431280903653012	-1.011917040858984	1.3686752198327106	-1.3222165455790655	-0.02667154216753622	-1.009794813865604	-0.9285901407156467	-0.5101569865888742	-0.3151331534270977	-0.23455256673769406	0.7785951678613715	-0.1714052569311526	-0.8869014833942327	-0.15718067116403414	-0.6388970240151128	0.06419875837324766	-1.0086696392195278	-0.41726161127085665	0.511667281177482	0.023482802501564957	-0.014022937325544873	0.5457481593116452	0.0752557551080029	0.24570556755414916	-0.9368291267482849	-0.8104322124381934	0.0360546116887122	-1.3762034544269734	0.011514723274272604	-0.5660607194577432	0.5424903702101752	-0.6838511178262575	0.2371061392017307	0.08145416435549721
-0.6231885779762684	-0.9329421712449836	0.10329040252597257	0.03853588326409054	-1.0453248102915331	-0.22861362512730818	-0.43514378309639057	-0.1602376020308513	-0.4270914151420392	-0.5035115458547298	-0.6661650382491985	-0.024599612680181925	-0.012618879591933613	-0.6622194991803187	-0.3509401863833001	-0.5869085173194583	-1.423659967045672	-1.077127714888668	1.3013798117405186	-1.3363707610665811	0.04601377858353116	-0.9028831806622805	-0.9255742264275797	-0.5875101740559193	-0.2939124074085724	-0.2254265842050509	0.6920708305478379	-0.1952323480021915	-0.8946390310902933	-0.028906357085367596	-0.665556865144815	0.05950746023611238	-0.8917231090628828	-0.38458332726662814	0.5478777436117901	0.05467507742597603	-0.004026045930966682	0.5632078330439995	0.057019182494394215	0.1643451259365483	-0.8223960029697068	-0.8091840121562555	0.013560149020133468	-1.3581295141874077	0.019636616669055564	-0.5236897376030261	0.5467287810168006	-0.6981345140618884	0.1483752304832847	0.04515373541568133
-0.6325596396377049	-0.9158101478339267	0.13269299068435086	-0.02802882720935761	-1.083072020830146	-0.22043830205581086	-0.3974902406824851	-0.17367500393023488	-0.40735852725180133	-0.4773508939306811	-0.6324939982108865	-0.0732777978512052	0.03118162305121345	-0.6367255678710172	-0.3338706980777577	-0.5902152993716914	-1.416865670671616	-1.146361602292662	1.197362721079193	-1.3459723879228718	0.12131915852718253	-0.8548990006064197	-0.9448895000074817	-0.6598100502464663	-0.3220261572208597	-0.22007902616304484	0.6248933591663335	-0.24955089363581648	-0.969053200933027	0.0954770242995792	-0.6849121667809975	0.040709495311236424	-0.8025152217317535	-0.28753374538098736	0.5926584946958269	0.03724539409171854	0.014464902401188173	0.5613174278780395	0.046453912347633255	0.07690738976023467	-0.7472271738282741	-0.8544918426924232	-0.007114630602953552	-1.327119042520595	-0.001260229046037692	-0.4679081499028471	0.5316234492902477	-0.6796938172982816	0.030974055757842067	0.01163294537626489
-0.6721433193711306	-0.9051865971197441	0.17663872638789205	-0.059454010838539975	-1.121584935308613	-0.29131992606629326	-0.3730835721614543	-0.15736242057188787	-0.34810293883042975	-0.3912281499389272	-0.632500518551715	-0.06696700717505236	0.06910809310174174	-0.6661240456554964	-0.3061719511518643	-0.6177366169346931	-1.4501407157153192	-1.2277501956637538	1.1085795904774995	-1.3386606955913822	0.1736500904701658	-0.833586854820933	-0.9640185274781355	-0.7165374611017887	-0.37262763122061343	-0.1703631772925074	0.5434662762162631	-0.24849712018669864	-1.0133843148670052	0.19151412560028763	-0.7005099557521929	0.027468033476698815	-0.7129357063185431	-0.2413347063219692	0.56309108159503	0.03837037450695928	0.019643338274513096	0.572847208840632	0.058737862217846916	-0.015024246616464686	-0.6619991682810846	-0.8507178998250566	-0.04473182896045495	-1.3339078426576285	0.018510957936823707	-0.44592701349174435	0.5495829958959683	-0.62388716509691	-0.07952802545899662	-0.007812539057038704
-0.668039538950282	-0.8320877851491911	0.2077204870247705	-0.04839632062953622	-1.1519380251326727	-0.3566546274772115	-0.3340132056151426	-0.18578167462535933	-0.35566975472097695	-0.3700199845622426	-0.6214289798249422	-0.07759235116157887	0.08873446919932225	-0.6914140067169343	-0.29234822826179774	-0.6676742028312146	-1.512042846981879	-1.336327204860763	1.0366552680438406	-1.2996499674146293	0.2693051930434641	-0.8103706780874521	-0.973237089065535	-0.7520302495747532	-0.434848404520913	-0.1569765203928829	0.42735003984181585	-0.26113255897530646	-1.0130799279873202	0.23655420213193232	-0.7070382167223815	0.0638790393161312	-0.6101831209726062	-0.17025602906581103	0.5305592736632023	-0.006007836074689793	0.01630791272337109	0.5871953446813001	0.10384469702221336	-0.11980607900571191	-0.6142646306704409	-0.8585908765287422	0.005739815136421087	-1.239883061994431	-0.04571957221242158	-0.39257349533755215	0.5412308334240891	-0.5700541867189345	-0.17314709093274788	-0.04495559921054001
-0.6683730937399133	-0.7332130449511671	0.2225624201665756	-0.04856895827531924	-1.1090315026933846	-0.43009778775591234	-0.32921523372613903	-0.18951002057746122	-0.3723251894887724	-0.3253342655816843	-0.5894836566592365	-0.10581647107597489	0.06790390133304113	-0.7028304404975998	-0.3082443238513449	-0.6567930895517294	-1.5625143303339795	-1.4300347467134618	0.9667170312416197	-1.2695786271854732	0.47333223797828294	-0.8294213882330309	-0.974191227883211	-0.8149255703051509	-0.4759337277727643	-0.12367396062693652	0.2977498049338534	-0.2944343836501494	-0.9697262684136712	0.2634608316071485	-0.7059497422886192	0.130509474701287	-0.5604354210036651	-0.03336574785516373	0.510525251740449	-0.08176326450903722	0.03130454227673241	0.5932333863194319	0.1205018683853299	-0.22269223940743096	-0.5171542080356236	-0.844467816361077	0.011890451899926505	-1.145322041034098	-0.14399565178119172	-0.3082376734775561	0.5268566755075026	-0.5158397819667809	-0.27589084037299394	-0.06096520556509451
-0.6641717120684032	-0.6581934928112971	0.20481422102437835	-0.06729682288804477	-1.0407178145362446	-0.4710842055114714	-0.389981376169197	-0.23827635525849536	-0.3709398740316409	-0.2861217753214633	-0.5477643425916274	-0.16883874459554693	0.0017678928570126207	-0.6638880547205985	-0.3696138034399934	-0.649659444532672	-1.611355747780398	-1.460224678133224	0.8380399010648281	-1.215002934756987	0.6748359173070256	-0.805550205943139	-0.8779862036845245	-0.8606672732328015	-0.5354248071964167	-0.10027837960753161	0.18167173204484208	-0.28454872146256804	-0.9323282002981138	0.2763021309161703	-0.694291100257484	0.22550500606756513	-0.5206900353863179	0.06821498143488265	0.4814892412159494	-0.15625412740376896	-0.014436664191737466	0.591665806683467	0.18476962614647818	-0.3577471441564131	-0.39769739083206096	-0.8131109759947531	0.021577905573321423	-1.0698749015386175	-0.27341906721625175	-0.22247071685723396	0.5447107413012934	-0.5155638708344297	-0.411945627765836	-0.0038461010768778225
-0.6676965929750199	-0.5776895177860721	0.21264577641927468	-0.09951062026309568	-0.980171442097703	-0.461985361864705	-0.401554245861487	-0.2722755349551105	-0.4090970399070303	-0.18589402290718973	-0.512074170343427	-0.1603183873357573	-0.017171620426007554	-0.6274306648186064	-0.35028464485563887	-0.5999737319418863	-1.6845749774788232	-1.508039914734249	0.755405217615985	-1.118680072105957	0.8455242060817959	-0.7875868381142299	-0.8427889356167946	-0.871904627615258	-0.578254639776943	-0.12396684004139964	0.03743376110288573	-0.30429543933570824	-0.8980373457158641	0.2846573005595793	-0.6884368957302364	0.2821950181011665	-0.48954301979961856	0.214482354673346	0.4585530868893608	-0.27553130115002356	-0.06360229709821816	0.604750893427584	0.22127424253084765	-0.4646082793192588	-0.3268877295997209	-0.7973536118012224	0.04560333670180604	-0.9845664553370753	-0.34956726656140324	-0.129295071658234	0.5474875236753397	-0.5524039562669707	-0.5117318568928598	0.022346040295187615
-0.6883327171999022	-0.5134054837887723	0.20803193979190376	0.006031957812111311	-0.8736787835725611	-0.41297379196442474	-0.4158564448617151	-0.27988041192175117	-0.4334913835374394	-0.09859428939815269	-0.4798354318404393	-0.18487951815314765	-0.0793587944179629	-0.576261121457663	-0.33988817728350146	-0.5486479878378003	-1.7249985932822753	-1.6059303953316846	0.7067387103845115	-0.957896687015013	0.9447001995182264	-0.7607402286711269	-0.8017729793307643	-0.9593000963937179	-0.5849098490526513	-0.1810310730937283	-0.03365597932657116	-0.35627452178953417	-0.8333489891061259	0.2810497024321347	-0.5948871466863208	0.2770044708435808	-0.45769926280055734	0.31762572638610775	0.44454073113966813	-0.372585463038403	-0.07423507954777017	0.581283746902119	0.27172438958745726	-0.541509567387508	-0.31541600836534717	-0.784521833455077	0.07864311576063697	-0.8618235113265238	-0.39432727546251034	-0.0023162102473384795	0.5273119211026259	-0.5987624145143475	-0.6040610051002729	0.05117106584273575
-0.6979125650418773	-0.471801007120896	0.18710874011242248	0.09415390344818944	-0.7625778832320174	-0.3835646227950867	-0.43453373890562946	-0.3042245767582109	-0.47927178454466485	-0.06244360846790371	-0.4587158305522726	-0.15947334009633482	-0.14409764101913364	-0.554492517855455	-0.3507325619348938	-0.5164583872268093	-1.7383873389410218	-1.7174658383885562	0.5862464210109783	-0.8394159122689058	0.9857426866623074	-0.7569905523299685	-0.7130248147721023	-1.0250217674928885	-0.593866421097818	-0.1617131413111206	-0.10683486272978919	-0.37973374565533524	-0.8455517476069803	0.24471754214681263	-0.5099449243365818	0.33387968590284123	-0.4586493568666281	0.4365545915490829	0.4327220399760531	-0.4906346279554807	-0.06941916918145853	0.5183323053888045	0.27435129013890835	-0.6166208764631012	-0.33443127423767094	-0.7142119947047769	0.08916241318538812	-0.693831736375772	-0.41723510046333123	0.048895953068682975	0.524001261982745	-0.6355252717698918	-0.6797206690598723	0.0982737253117335
-0.678158876866789	-0.45567830341837334	0.21239682455268824	0.1313332464426516	-0.7017527048430411	-0.3543938228276495	-0.45170062514441583	-0.31167686712590675	-0.49158252013849857	-0.025770412155316724	-0.4469568305574829	-0.15906748986777977	-0.2451160768761068	-0.5504859786976527	-0.3601935095565184	-0.4350286409497851	-1.7474738208703744	-1.831782259088932	0.44734776808241766	-0.6746676830060391	0.9805852633283353	-0.7825969911300061	-0.6561132497180682	-1.0112427104390227	-0.5821866916451194	-0.13079477400313855	-0.18971275564865558	-0.41595759244536257	-0.8515037803720127	0.2027451788074392	-0.47547486057939076	0.4125605795165013	-0.41556450602933503	0.5669940872526145	0.40125014126997394	-0.5997522643579669	-0.13619289979968024	0.4873336438802024	0.2907863906872656	-0.651212957546351	-0.3561435864796468	-0.6993524032214935	0.08453465590061748	-0.5547330836724161	-0.5350057593992437	0.11823223414151138	0.4828203543598438	-0.6640464906367048	-0.7025146106619031	0.09145301427594538
-0.641051283844729	-0.41309644246460586	0.20461076283717722	0.20813849006847301	-0.6756063139627508	-0.29224327124726546	-0.441614825683009	-0.31410015750337966	-0.5006641058419207	-0.0014139571558948578	-0.44932893055088696	-0.1916986345061631	-0.3345578615072073	-0.5118763913705314	-0.378554963980992	-0.3096660839768301	-1.8072644364250536	-1.8879411251894176	0.30144730561618205	-0.556395184800634	0.9453159536094645	-0.8211864153804601	-0.6677443813226265	-1.010634439714241	-0.5729304076354287	-0.11129885321605515	-0.20219132689657027	-0.4647615133944466	-0.8708815758193305	0.20812766519630305	-0.3748481921730272	0.4139379577073303	-0.36364865376328936	0.6904648041216832	0.3994983123798757	-0.6854669970801	-0.2082374872300486	0.45090183333343054	0.2961163528658907	-0.6272512458218391	-0.391901888369518	-0.6351736054907471	0.07268768643263675	-0.42069882424158156	-0.5904356959606454	0.11721948380261296	0.4381648129003349	-0.6983178411820495	-0.706596335332139	0.09652504318769259
-0.6277976377239943	-0.3798314229246361	0.21021621749597177	0.24250434296314008	-0.6091689431247838	-0.33492533425054305	-0.4621796627318487	-0.2974628385626629	-0.48366646321013107	-0.014204901163473036	-0.4473858689839975	-0.1896460660536751	-0.4494892384567991	-0.5221460353830848	-0.4191796637461496	-0.19070684683781888	-1.8546009447288268	-1.9588518440228717	0.16016687790984194	-0.43487596567420184	0.8906599686439934	-0.8376965265652642	-0.6606778935275848	-1.001968179235694	-0.578980603063028	-0.11437847442488472	-0.20771051509234092	-0.47392743539786686	-0.8489801925004545	0.19610117761100032	-0.31633515206385626	0.45510197071783204	-0.27693256226255475	0.7273162395446737	0.36127642189888953	-0.7555915513455715	-0.25770814104907774	0.3975939360956151	0.3178414966842181	-0.615325142258182	-0.3994339450115729	-0.559868215380358	0.06543221273901874	-0.259162635356121	-0.6427523539655954	0.11789099982881364	0.41322699139811814	-0.7441128031379681	-0.698552276594134	0.11112046764759458
-0.5880204324866798	-0.3631598364289156	0.20168902332161204	0.2668472331718121	-0.5510122024692443	-0.2663001439523772	-0.4576638421154657	-0.33615552335566734	-0.51802153927227	-0.02736821913754599	-0.43230649409464766	-0.24330894767001374	-0.5973901233496773	-0.4874967496095355	-0.43619252720212653	-0.0789275687258587	-1.7993465048376849	-1.9993887372344816	-0.003616427586217463	-0.36686075069906143	0.7813350371062805	-0.8198068379972476	-0.6100373280949769	-0.9805735982651544	-0.5616272679374108	-0.15650697284843443	-0.19232496699009033	-0.4953689260978139	-0.8510644004022725	0.20015826400747044	-0.27783762026033276	0.4897933233836306	-0.17564009053822144	0.8173302902405274	0.38126803917853647	-0.8194021400797004	-0.3291348125812483	0.3291332244883846	0.3270233709236413	-0.5788190471673733	-0.3858544158636732	-0.5373511946152102	0.05175038739013406	-0.14349306227271924	-0.6811651810182373	0.11245339941513169	0.40124772737056913	-0.8070556531945492	-0.656137440237355	0.06451511140980347
-0.5961013800221067	-0.37491851405083076	0.11545934565302678	0.25818574795301835	-0.5630279601454214	-0.1983098837938365	-0.46317454352190734	-0.3568038647042235	-0.46555406252684695	-0.06117663584263565	-0.4179269691208889	-0.25993958001848383	-0.7229944738433602	-0.4630325001595649	-0.4685250743174588	-0.001223060912632834	-1.701975300191523	-2.001441699008955	-0.1783518897164314	-0.3386441007751656	0.6499458215953221	-0.8231551431962961	-0.6640909155615864	-0.9458414676680855	-0.5664117652546039	-0.18035393822118934	-0.17391787883535909	-0.4935911063266806	-0.8536983077586735	0.21762369020353525	-0.26505819875079617	0.5350114681611963	-0.0799764225337422	0.8264096108702317	0.38654441789250826	-0.8221656179948236	-0.39368841249740505	0.27158714215413016	0.31974885015301807	-0.5323796215961433	-0.3539572772608368	-0.46894618634329904	0.0020610742649818325	-0.17013981145359658	-0.7102931233324309	0.10238326330681964	0.3590971154652701	-0.8795358688094945	-0.6157709476111489	0.05891329600757951
-0.5920281209545577	-0.38364866385329416	0.038631517408063004	0.19548630030326683	-0.5356943854918265	-0.1544595555698907	-0.4458755666128951	-0.42451196721773066	-0.3878100843451621	-0.10718005286388199	-0.405394874048535	-0.26135138380499606	-0.7915611949331489	-0.4419394925279989	-0.4288291188797893	0.036862445300578396	-1.6037837636166656	-1.9610339243503918	-0.3719573275810772	-0.2949181278489008	0.4697244265801485	-0.8235723517156268	-0.6938260691745536	-0.8943771000907417	-0.5958637580807304	-0.24436385909577485	-0.16762467072646597	-0.42514196932529924	-0.8974709441285217	0.1972485520488604	-0.2352591439006532	0.4920267643853701	0.029162949485660804	0.7774420196788285	0.40137859631079953	-0.8162268974989075	-0.47357076480279636	0.20936543918282888	0.3404422083635962	-0.4853391842549085	-0.3325477287573472	-0.3760794426371259	-0.011562957264370182	-0.1762555778818466	-0.6988912456272904	0.021006590358221534	0.3194113983514709	-0.958336896410894	-0.5861240477724848	0.05601145817944958
-0.6074338578824009	-0.40681906923472366	-0.013776840795871714	0.13854116418338724	-0.5513776095975802	-0.11660843615706237	-0.3766299499437049	-0.4645771978118202	-0.3371178685882113	-0.1725508695276739	-0.40088931853605	-0.29859307954124226	-0.8292718249825757	-0.40518558590200604	-0.3841736493744113	0.05552793318290857	-1.4500074843224093	-1.942589622952323	-0.48742354314647657	-0.2150286921150434	0.3108457169660943	-0.8406119513328958	-0.7580743651281479	-0.8250764074948641	-0.6150898906451413	-0.2914059872878224	-0.2127729053322815	-0.3886105412599894	-0.9380853590312102	0.14733675727356854	-0.19670173294710921	0.4723676039693852	0.08180957905122899	0.7173636623957618	0.4063949621643565	-0.8241326133094811	-0.4895972873265258	0.15523019152287568	0.28443730358546176	-0.4601573386146967	-0.3622047967139165	-0.3348827786303163	-0.02343682865898365	-0.20180771909013698	-0.6369699000090521	-0.04579727940695572	0.30733744132230356	-0.9857100196464259	-0.5150698061649602	0.012788227960425114
-0.617986699635608	-0.4527424960035031	-0.0689584082174802	0.09677931534609414	-0.557576135633061	-0.09348344977112122	-0.30211727614318923	-0.515580002098542	-0.256425100407772	-0.2552880917389575	-0.4417522945081844	-0.34654045679643647	-0.8517981028306263	-0.35197197761681276	-0.411927811217187	0.06634713734159826	-1.2392424860395261	-1.8373671842646808	-0.5956620964403256	-0.13282009669531059	0.15468425267218913	-0.9063526677987337	-0.8227929945896293	-0.7170225761729969	-0.6933779735320789	-0.3101961783699734	-0.24714654103670072	-0.3897485919785349	-1.019217629631574	0.11686199516450839	-0.17161792435811268	0.4531842899270188	0.10116346234197829	0.6217269658334987	0.410999485849985	-0.8440920101001594	-0.4995874181532901	0.10439234959562327	0.2545902157168917	-0.45288939214722196	-0.3896451194425507	-0.3203330947841975	-0.07987157327366595	-0.13227169244943437	-0.5937716943763613	-0.15733605241630705	0.2884098685380112	-0.9987079259358861	-0.4761487814855913	-0.022390368418169694
-0.6211263742316249	-0.4658341780242017	-0.12654197497030129	-0.008817903650654768	-0.5919795438566247	-0.03478863913027651	-0.252039742704283	-0.5908775762009115	-0.24110816653382536	-0.3439747075228947	-0.4881379991620481	-0.38110270851092937	-0.8346065709222652	-0.31149457032777944	-0.4049767479532238	0.05913544721797933	-1.1212872835209136	-1.6768399574385229	-0.6892990139038115	-0.09738439982114817	0.06883408715648479	-0.9680069485527902	-0.9176048047680881	-0.5318341706492988	-0.7927874431551265	-0.3310522124882197	-0.3357589068151289	-0.3724397632932841	-1.105424928679399	0.07523131021823568	-0.19783486970029257	0.4965978355314892	0.1695193685954044	0.4998005352628634	0.3700542450775398	-0.8400053363126879	-0.5120978488930603	0.05948845312591973	0.22234103378245348	-0.4442202080071434	-0.40446750614636506	-0.2934919682475641	-0.17900872629561093	-0.047271379418442505	-0.5643600363658344	-0.2771845283601587	0.21202426047537432	-0.9694920575770292	-0.4028180135861212	-0.07201589435714603
-0.6311442538033719	-0.4823288634413502	-0.158014955503612	-0.08188164129847114	-0.5846580061436935	0.031265382133511335	-0.24774492891599897	-0.6644167364683258	-0.21374977970892575	-0.38624557697038286	-0.548809987915823	-0.4587033072431548	-0.8353962055158208	-0.2585820442170933	-0.4125569762123586	0.07116642641164758	-1.0247490274126243	-1.4559488888586287	-0.7907351446280079	-0.05275995576922906	-0.006807776098928205	-0.982301008820469	-1.0240370373998233	-0.3389773785215167	-0.8689774184936324	-0.3932135928500387	-0.41606010459469756	-0.33507079141537993	-1.141148513087383	0.02586407716821406	-0.22395257283940753	0.5339474820394269	0.21786920516820124	0.351843986093292	0.3224025672699561	-0.8063413173646324	-0.5287988374763489	0.04641876659539281	0.23238864935332967	-0.45673953166754283	-0.4019662343734276	-0.33338516883644603	-0.25256438092271544	-0.004086774979795737	-0.5533984040126173	-0.3590491225655178	0.16907678898177064	-0.9857043622334597	-0.33481524614973934	-0.1626691302234081
-0.6467748760871201	-0.5131459636135834	-0.22513909007007182	-0.22467455406671072	-0.5456899682087063	0.09268618207640125	-0.21666931517875315	-0.7506631326344035	-0.22432943143738457	-0.45076368341300704	-0.5841487137933681	-0.48431765987304176	-0.792477701388843	-0.2026741506488578	-0.4682017803045553	0.06615023455486005	-0.890979157622691	-1.1968881849722426	-0.953648568257942	-0.008869976208916403	-0.04611644095175	-0.9557320356914143	-1.061199505811685	-0.2279254817496948	-0.9219725846222454	-0.4443478182187633	-0.48522018593108857	-0.25530297106487565	-1.1655784664481006	-0.056237001990248815	-0.2323046774542772	0.5241333993976842	0.1856728986283797	0.20299102900057342	0.293562983326403	-0.8220063912727458	-0.5182318711428682	0.012750402796738225	0.23373011070974994	-0.5205663920019052	-0.40587071697831734	-0.35934053891927753	-0.3060742394559585	0.043138334801369776	-0.505480827745074	-0.46323949496998224	0.1557262743991372	-0.9813560117676229	-0.25567174570666995	-0.16252585584769882
-0.6847471289861733	-0.553821138594395	-0.26282065250300585	-0.3426819436623553	-0.4846766347425649	0.12718359548603303	-0.21809547434085735	-0.8189133577278156	-0.23315364693609425	-0.4668465179328214	-0.5635600855933343	-0.5011721226694994	-0.7540316276965618	-0.13289603402845698	-0.4687576233791358	0.011348088688583575	-0.751636783891413	-0.942651284370244	-1.0952767411360984	0.06403395726527002	-0.10746891043911974	-0.9329181756151013	-1.0344428465393354	-0.13253070984149393	-1.0039101960982653	-0.46903255873891403	-0.5930238800055326	-0.1581986397143452	-1.2151332673009434	-0.19059009875007948	-0.3002703799634312	0.5716108334113399	0.13513176766077312	0.07213222991878238	0.25963045694940035	-0.830524366547529	-0.5231531668309859	-0.029921759562486588	0.2385613053838548	-0.5927021242344127	-0.3744756995294014	-0.3860272984777597	-0.363470530700902	0.05227831124592801	-0.4998283848356725	-0.5232770193262483	0.13555618559613797	-1.012725019661187	-0.17330875141953467	-0.22503486114194898
-0.6861232730805497	-0.5814517119469605	-0.30838307445988133	-0.38981432556301276	-0.5072283914069228	0.23455096390714575	-0.1862422526297725	-0.8803656542143912	-0.2911975513791753	-0.43842720424478737	-0.5600897428597185	-0.5272388375829098	-0.6963137506410618	-0.07959038246011048	-0.4912234114509575	-0.039477092215991993	-0.6613687302119625	-0.6456159211581557	-1.174971043402826	0.13788791105171835	-0.14138575426113187	-0.8549326136667306	-0.9806304850334235	-0.023713505149424007	-1.0757373258961862	-0.4421461818171798	-0.7059173672092555	-0.19520989456909588	-1.2208672708045334	-0.28907764077746595	-0.33079057024620634	0.5328863656688249	0.11672024615114514	-0.055419166814871176	0.22236049899317897	-0.8180017301530846	-0.5435722688717339	-0.08526526398011196	0.15997228897689866	-0.6435390017261888	-0.34802961497884927	-0.441579919126482	-0.4162940034424295	0.026664156180734377	-0.45893951561605306	-0.5739327906031634	0.14654345053331258	-0.9838291094356316	-0.07459142666812073	-0.27994916440720685
-0.6928609456713073	-0.6552913874991427	-0.3386302693823994	-0.4747016420755978	-0.434537917100496	0.2671187894851328	-0.18744810509100523	-0.9498074730524474	-0.31920716614306915	-0.4412934082335771	-0.528398712986324	-0.4881056254025361	-0.6261123415463719	-0.0224087843508613	-0.5255054021051753	-0.1144288784660091	-0.6072164772985326	-0.38255290096587846	-1.2701930238365027	0.22663921512847604	-0.18658666185895798	-0.864130442323438	-0.9636827099122429	0.004857967539719274	-1.1157625527025141	-0.4439026181717741	-0.8157107791552747	-0.2081762908099079	-1.222230013000099	-0.409147988853831	-0.37490197076663445	0.45837277956278044	0.10314554698601172	-0.18051287959955395	0.1850494602461235	-0.8284651069815855	-0.5618558268441834	-0.10140464150614888	0.1200676058102886	-0.6810811787750997	-0.3467008367869682	-0.475489422218644	-0.500602930405273	0.05864086260609049	-0.42950726239759096	-0.6196937236042823	0.11738519790832229	-0.9274669082610165	-0.022629082811724332	-0.3035445785650007
-0.677215062710909	-0.7122237249864669	-0.2811558874601031	-0.4811379276388911	-0.413500995716334	0.26860621942987384	-0.25201383799687116	-1.0203401393550755	-0.38706190850070354	-0.34215803999470623	-0.5288812182076322	-0.4404015526999433	-0.5788781747411701	0.013172898585252535	-0.5375171298091477	-0.1528540490691775	-0.5587457358297379	-0.13890865679913936	-1.2989423989638957	0.32501964256242377	-0.23404750336685676	-0.8463441221891342	-0.8722525082573588	0.012054666393268498	-1.1855198006140901	-0.40804565983460045	-0.9223802149541414	-0.2085238576509773	-1.213503148633511	-0.5040753679386858	-0.3828161025356448	0.38706961468408785	0.14240814752146433	-0.2647821852652354	0.15941388839494142	-0.8505491335417783	-0.5509556042855194	-0.13982240801778736	0.07124314755450271	-0.7236058149965092	-0.3246934266504339	-0.5160141539318897	-0.5892428306639825	0.14980930572281648	-0.40112870618923874	-0.6793733900361836	0.08166412094836728	-0.8638371764301944	0.03538228099471985	-0.4046678069580409
-0.6688948076416443	-0.7756667213789881	-0.24474225472612582	-0.49499478234304506	-0.4194827072920351	0.26387611364008856	-0.29614099013056217	-1.0487410536730968	-0.4689130404103614	-0.25567803791956245	-0.517014197899784	-0.3956331505654776	-0.5889827897319788	0.01897199256040639	-0.5920141917582293	-0.1725841976597932	-0.526401544211122	0.08518095084593102	-1.3144565847796257	0.40964836222634354	-0.23808911382038583	-0.842461837361095	-0.8143956774607031	-0.04651439270110297	-1.2395979408301283	-0.34860612805696495	-1.0055781719578063	-0.24322210131560285	-1.2136296008602236	-0.5437816059824222	-0.38902758513800406	0.336908627785819	0.18222148963493773	-0.3393072248553163	0.10302543510323478	-0.8224187884829283	-0.5389150330088208	-0.14688580282421548	0.00951253845643163	-0.7437138072427147	-0.3340989767764042	-0.5816694328722566	-0.6652996537919023	0.22150573184643535	-0.39645265231915827	-0.6651160265774008	0.05188161370004839	-0.7897606723567698	0.10811547243223459	-0.4765714348797679
-0.64226559768672	-0.8229602807966385	-0.19604097486191585	-0.559631368243186	-0.36354551121398093	0.1992356033689316	-0.343171103124573	-1.0544581605374073	-0.5126072482099804	-0.2510706004730802	-0.5370186035615852	-0.28006687016507575	-0.5702468377791725	-0.0014095692999462118	-0.6258932748290008	-0.21240682687553486	-0.5169360593420886	0.2531230907914714	-1.3328651682300463	0.46159870603556097	-0.27609021178220206	-0.8117236155839065	-0.7540683587630652	-0.07710459580510756	-1.2752840910744707	-0.2578122260380823	-1.0244481839702502	-0.2760379475754994	-1.2506843737186464	-0.556984544178257	-0.38390485857293466	0.2763000347990617	0.23752188089528956	-0.4001536518779977	-0.0023199853775683565	-0.7964558899135155	-0.5275117446687048	-0.16028426654623	-0.007027579023493799	-0.7226560732015823	-0.3532781859234828	-0.6139489168051921	-0.7427193107855043	0.31277880104341205	-0.3835355991393778	-0.6905723010175332	0.01839097645416827	-0.6950220164784607	0.1498139028292506	-0.5422974429581615
-0.6225112387126579	-0.8480209639350409	-0.1206224697445721	-0.615688516072343	-0.3351739684856941	0.16905386408130965	-0.4216511645467171	-1.0979397170511414	-0.5993004125978042	-0.19514459453948746	-0.49243685987026986	-0.18064142679457995	-0.5520306751569037	-0.00792416914420957	-0.6524290344599731	-0.2683837522028366	-0.5451541150954238	0.3670479975271741	-1.3173780824359966	0.4773428918319082	-0.26751478681964197	-0.7809960308511199	-0.7899129745387043	-0.18068712614795956	-1.2387298779242042	-0.16843226181900958	-1.0164686641938034	-0.2966889543979705	-1.267042262235715	-0.5735836675397874	-0.3803267785554435	0.2509422628756144	0.3111899216660951	-0.45808681760313397	-0.07481310156542464	-0.722133436542231	-0.5066154260763819	-0.1828829799745067	-0.041286931878958384	-0.6963427502522483	-0.3600264261789364	-0.6018893412894386	-0.8027025215236595	0.26813764414768776	-0.3077534659458877	-0.6752376885801482	-0.004498359734552154	-0.5912170644714156	0.205191503710781	-0.6140382678780703
-0.6018791392816174	-0.8772871847042101	-0.11206829346721547	-0.6548189964596257	-0.32185670102078257	0.11174355477315898	-0.4875329032642514	-1.0979091508253913	-0.6198282689171146	-0.12954311531331153	-0.43710807308074634	-0.12044086456776235	-0.5361041480942281	-0.03449172423406045	-0.7194152635497477	-0.361714951955477	-0.5089253704440496	0.44946265806576424	-1.246090956469547	0.5326462961731945	-0.2909398839645062	-0.7737172195560755	-0.8218011021335574	-0.32169539770552613	-1.1911535437291494	-0.10014725831047153	-1.0086520341747989	-0.3386012092930736	-1.2671271963767339	-0.5359662313359153	-0.37629902122548786	0.19130475592083201	0.3443889179485906	-0.5004327463327305	-0.11188359221751061	-0.6397305105799227	-0.46398010399774625	-0.16353162737431692	-0.09010267975884274	-0.6413959757004521	-0.346447854364028	-0.6064798074121334	-0.8378363476479453	0.19241103862270675	-0.17037401233038962	-0.6754796193268112	0.034940196658566514	-0.5257549594410398	0.22279990308817693	-0.6377326786355446
-0.5726026211773116	-0.9119097557069882	-0.0975988575259461	-0.7062594263124945	-0.38260711580293827	0.04584404753302786	-0.5391649525236087	-1.0567452478129378	-0.6403622792635233	-0.10133484260863046	-0.3641348093199458	-0.03769112489020708	-0.49820987183674503	-0.060769209085133766	-0.7303670902233925	-0.49020889425369524	-0.538546897802246	0.47641354388065815	-1.1794730489193608	0.6041961620296638	-0.33903343334529923	-0.7733664334695673	-0.7886071037355101	-0.497223821985154	-1.1303136242886989	-0.0676434792132649	-1.059590545021194	-0.3674932412241903	-1.2728201562870383	-0.5029668352289979	-0.3182964259099291	0.06352462078164375	0.3859987266379893	-0.5539467782612977	-0.13310481176202268	-0.5741079435604254	-0.40662722462830586	-0.15003080433791388	-0.1640430911051302	-0.6187464238704392	-0.28076748756560693	-0.6221576686996466	-0.8890187265112501	0.09728659584366452	-0.05330641547067072	-0.6411994441929934	0.005813108818919142	-0.4093302049110976	0.21166945700024012	-0.6699518180713517
-0.6017263648153763	-0.8958184467018088	-0.04030609502250654	-0.6938891643360419	-0.4268051795500516	-0.005905232462804161	-0.6083132515081979	-1.026985725892773	-0.6541160902545382	-0.07038245574024017	-0.3109803388520288	5.4518890521958185e-05	-0.47895719441834883	-0.09501218272136698	-0.6879519320738987	-0.6155589081714323	-0.5243855109974936	0.4865454558411445	-1.0233295854926838	0.6095517673325369	-0.4643475437629355	-0.7969258321690922	-0.763686312715339	-0.6248482207780117	-1.0827184729855868	-0.0711395726157607	-1.067836871465732	-0.425521217037723	-1.270200958195283	-0.46852482925381633	-0.27629986787910793	-0.03820584008182766	0.43744153482964315	-0.6389846177259157	-0.18623942233441	-0.5226704114568329	-0.32251468562159236	-0.13314797860603597	-0.21364973017420272	-0.5925811427130858	-0.22887391250769512	-0.6292050633810325	-0.923064611391825	0.02659026749150043	0.1046782702962368	-0.6019463022424554	-0.00882019627424901	-0.32369336114292285	0.19642112616403534	-0.7489824277591278
-0.6561680741146863	-0.8847764631729225	0.0032526225777411524	-0.6852764132860051	-0.467436707736796	-0.060577110415648325	-0.7034094324169494	-1.0096600555481625	-0.6336506533529377	-0.05097656873378822	-0.3148682007433619	0.03331580671283115	-0.4707680869026346	-0.1682760877518768	-0.6899560645700568	-0.7348948052743542	-0.5262275359373516	0.4699650040808067	-0.8647422767066555	0.6111617306766988	-0.5258397652945046	-0.8575508394137644	-0.7406903038399013	-0.6906597587652501	-0.992090328709242	-0.07029071239092519	-1.0779744856840785	-0.5050115990779224	-1.2072199201677465	-0.41889602089665373	-0.24394922906892189	-0.13331997759274358	0.43246641611620823	-0.7013036596628963	-0.21515516915402086	-0.4548980001348455	-0.23002608146967923	-0.11344235161862504	-0.23561169554436917	-0.563294980535596	-0.18343553807660964	-0.6532459038172397	-0.9546493644792218	-0.007394378932632781	0.2941280595846106	-0.520179794647665	-0.01284333033289069	-0.19820114308156878	0.21051919244905853	-0.7613703440577986
-0.7122899671431648	-0.8696256898890462	-0.0020130069117231227	-0.6961579909632785	-0.46716506663201474	-0.17829747522905684	-0.8118038298819144	-0.9925280528099052	-0.6187027413181982	-0.07450461520103427	-0.33697802445868186	0.07455870006987861	-0.4812460408006075	-0.22458405213672644	-0.6453765788371726	-0.819376042508497	-0.459971917508139	0.42278828901479165	-0.7354000139764758	0.617194214479118	-0.524680712493875	-0.9454588727592732	-0.7905294150151944	-0.7966611555958566	-0.8809681501756893	-0.10010777375470772	-1.0586051529159666	-0.45309495562297875	-1.1616695979916005	-0.34636283612772634	-0.24194303434018982	-0.20679872579772396	0.3720094380893433	-0.7695263096045225	-0.22187640851238233	-0.40379509978284733	-0.14951380331620895	-0.06911474735221568	-0.23174148731710426	-0.5021212902398775	-0.11119660262163023	-0.640701956730138	-1.0008010184552851	-0.08150049503033183	0.457126888696994	-0.4448193406264885	-0.0397210398581398	-0.14386730405568782	0.1644419012923251	-0.759398919584477
-0.7488025614756262	-0.8380073839886195	-0.056700039758553644	-0.6586757269996748	-0.5381761634202347	-0.24121973387642134	-0.8722700844959259	-0.9017923339354494	-0.6319264268320436	-0.10858279228153958	-0.36389833829256607	0.05945725588171848	-0.5118600168768346	-0.30094574707309174	-0.6413864628351015	-0.9050743166794277	-0.412703791226106	0.4174795893104951	-0.5748841638603646	0.6227945332379324	-0.535936623659783	-0.9453215130592261	-0.8292219821293771	-0.7880548596210077	-0.8405244903086049	-0.0988741563261865	-1.031299685681604	-0.4795008081059864	-1.103531466725568	-0.2970279228306057	-0.17675268819395598	-0.2774653245882234	0.30616483850086507	-0.8585367546739086	-0.26590953471066137	-0.3523203723169773	-0.059877460852588715	-0.06257174081583847	-0.26816661605002945	-0.44982694867655154	0.013289690298184331	-0.599399009400814	-1.007100388161538	-0.15227148398644863	0.5533219713483397	-0.32443299470572484	-0.052056061896832886	-0.09765411560125015	0.11674769354291441	-0.7275997422863765
-0.7973186003417427	-0.7598935080154889	-0.06418966393829424	-0.741612622676335	-0.49768201336102286	-0.28716947615621086	-0.8648674059454523	-0.7843527375966213	-0.6213566655042781	-0.21153579307464704	-0.36795616373482826	0.026760322111898695	-0.5321932869666234	-0.3698781107477302	-0.6413540366391965	-0.9423573249162894	-0.3638525933842535	0.4338911758714913	-0.4685497042174653	0.6341469687271273	-0.5663094531121848	-0.9502646657823115	-0.8795380447576392	-0.7213183603788005	-0.7769335591888262	-0.1486672740207312	-1.0146641470403863	-0.51538323968045	-1.0433433147357085	-0.24201123178831438	-0.07326003828954089	-0.3361654136182596	0.17201531444082968	-0.9352439558812179	-0.3033784842116075	-0.3319950158080764	0.00551807035308651	-0.05935508778206826	-0.3058243286291408	-0.4051711845250622	0.08176714476384497	-0.574760986635315	-1.0006199233229416	-0.20613847702127658	0.6465940836699504	-0.20434628755982728	-0.008196660838274254	-0.08310556180791356	0.01904815029816943	-0.6503708513775088
-0.8526209447242042	-0.6618196199765728	-0.0317048339455685	-0.8082596292941975	-0.43985167815226117	-0.2871183055660341	-0.917939383535718	-0.7146169939317514	-0.6124164026374318	-0.2678985608229617	-0.3519556820311073	-0.02572015937988028	-0.5010033460602712	-0.4283852012424326	-0.6563649454778446	-1.0023946973508324	-0.2959643857275233	0.4347460559431572	-0.32827742614744027	0.6923668928858113	-0.5802095839056971	-0.9201849952430013	-0.8787749370221674	-0.5691669780647284	-0.6894070190261475	-0.21538121400757557	-0.975893786846415	-0.5189573340992333	-0.9849078902514894	-0.22911872568946318	0.009990770874283933	-0.4030433266530865	0.01324726718912712	-1.0017776877024704	-0.3139848576565913	-0.34080156225177616	0.018721260453559884	-0.029632559762015072	-0.36978431247997456	-0.3953976886393968	0.17028478580228162	-0.5513560669830455	-1.0009460903396814	-0.250461060916237	0.7400399794496685	-0.1464133659866555	0.020108635584794428	-0.10052262602549185	-0.09637513050390034	-0.5892095146375007
-0.9111986327950966	-0.5847052001366864	-0.04052576744539914	-0.7890847881101146	-0.37878605688859956	-0.25479452862433083	-0.9948651625131537	-0.6316998710743813	-0.6178005169882723	-0.2776346429929951	-0.31892146194704424	-0.08822761593146974	-0.4566735607474698	-0.4623399295243149	-0.6476553660523765	-1.0314889191893217	-0.18084792027375998	0.45544470775243423	-0.19791677919828973	0.7219453488827361	-0.6155276551892381	-0.9275507939233794	-0.8194046749979176	-0.4774382512590276	-0.6331537696747573	-0.28933849364869085	-0.956275832869576	-0.5822237266121035	-0.902181325160492	-0.22916804667683435	0.07512694674200426	-0.48826199797252273	-0.08084841562250102	-1.0257043285202847	-0.2684226820834619	-0.33791650491900044	-0.013138511890510796	-0.019038648621384734	-0.4054169720887805	-0.37625986500721087	0.27668416019139797	-0.4629075703629059	-1.0319133579704172	-0.3027524423801016	0.7626982622186496	-0.10988839480004746	0.05481493918816305	-0.16663522129670444	-0.20957356898762508	-0.49759434892082927
-0.9322717825512907	-0.4987173615971058	-0.11773860815832897	-0.7729422109757942	-0.27146532911491433	-0.2253389217268018	-1.038914833900352	-0.5601976440909582	-0.5803607348431823	-0.28552661649320277	-0.3147028014310124	-0.15452966805588872	-0.4147125376276365	-0.4625860405648621	-0.6174370553073575	-1.0063213947953487	-0.09995635390220732	0.4871998084885922	-0.16400003536249164	0.7786279458369625	-0.6630604595379267	-0.8999840660293982	-0.6940121849115248	-0.38014097209230785	-0.6203115886124426	-0.3827475451305721	-0.9562155610613996	-0.6278411055492602	-0.7739713413228664	-0.25328687987175325	0.18083707082154685	-0.6000865213626805	-0.1818423168210206	-1.0462211645662995	-0.25199008443123644	-0.38254579204829875	-0.04096540669331243	-0.07683150722035788	-0.40690802211436033	-0.35726650320902037	0.36130306262289247	-0.40412290275280005	-1.0512631281381666	-0.305576777101591	0.7118959595251914	-0.029862449930218443	0.09715973167905984	-0.2461162160564978	-0.29441976311614565	-0.4293725437551822
-0.9535408056077811	-0.4335762780001685	-0.08968350313406989	-0.7431303178465669	-0.17617568555680424	-0.17278452622644164	-1.118295258936863	-0.5203297490503116	-0.6048785985889187	-0.29964107234266324	-0.32522163260022363	-0.20791957781479917	-0.3503442167485419	-0.43945160275342543	-0.5971460002400001	-0.9427616130841681	-0.0853724368561137	0.5443923406905464	-0.17399210165409798	0.7389768030862175	-0.6890556618428813	-0.871027431000196	-0.5845814209619188	-0.2884412851021968	-0.6249242560218459	-0.464194043112076	-0.9543897409412996	-0.6766111925580631	-0.6882524610351405	-0.3031591308201113	0.30663379529720575	-0.6891729018077116	-0.28337842901110916	-1.0705615916126592	-0.23526074942914663	-0.43556702541126135	-0.09077468542372998	-0.14256888210945295	-0.3801636226668451	-0.3550468239652451	0.46086344398231543	-0.3835762918842121	-1.0842872449152812	-0.2965707848052784	0.6073046540943099	0.04766369803845101	0.09238840304307211	-0.32272751053932264	-0.3907651737835647	-0.3571856540785103
-0.9869340170131775	-0.3450711301203716	-0.1272508293160514	-0.7186802345996596	-0.06363620881502159	-0.14653807815898756	-1.1654044863075639	-0.5024186743501341	-0.6169213702599642	-0.33468841008225814	-0.34735145202741763	-0.2556468709318077	-0.3200978348327025	-0.43495042273280343	-0.5684188105335377	-0.8601015914096128	-0.06338118239604837	0.580879888638248	-0.16660541414894361	0.6868646404784855	-0.6678050556962591	-0.7812598059144181	-0.5358520261875601	-0.2569118404378676	-0.6326685111210435	-0.4652471238119336	-0.9049107431049668	-0.7591598552183971	-0.644298094073056	-0.33164043436036483	0.37294267065365555	-0.6720656161478403	-0.384140505758891	-1.019405754470698	-0.2107882024846334	-0.5214227283121329	-0.15745337041209617	-0.20084083556366142	-0.3503437164235762	-0.3023582658520073	0.5036363161658113	-0.3144488178371734	-1.0993386976445427	-0.2931617057027642	0.5206915678758289	0.09811623775252516	0.08637599676308563	-0.40638170046352035	-0.4062136319481865	-0.22578062263602466
-0.9785679799139633	-0.289918664539006	-0.18288038203551177	-0.6829631850309289	0.06217913504439547	-0.17382608994771148	-1.2516624944740395	-0.512746146176793	-0.6309314525222811	-0.33917899012473496	-0.3774521707727439	-0.32988249719924345	-0.2437850828785629	-0.4108821408090204	-0.5772147791525734	-0.7868983122081354	0.010696708489752516	0.6016861920121053	-0.1711529707657492	0.6373285326647363	-0.6086748536896874	-0.705916131227408	-0.46732292549494286	-0.22979938686641246	-0.6241676349624579	-0.42098487633474235	-0.8365510817728481	-0.8067519059428682	-0.6474005626822847	-0.3181798665363785	0.42388577274503875	-0.6687474592522288	-0.46399057030877044	-0.9702796612398494	-0.1570659049291714	-0.5621682950875837	-0.25564837101556015	-0.2736469084906317	-0.3532093863244925	-0.21231263557627603	0.5991320531109052	-0.22555860735606767	-1.0951844731978437	-0.3165604655249098	0.3683052550033896	0.11571024970829387	0.040526124837592256	-0.48153055369462566	-0.4374659145615348	-0.12915182053319868
-0.9435958754244146	-0.22869667400687424	-0.20339210979354422	-0.7350764590417211	0.15078541057679334	-0.25224410066159686	-1.292118179427527	-0.46179640485797335	-0.6562658237919334	-0.4135113452944498	-0.39060500229197004	-0.39835747838495716	-0.19269188532778214	-0.3908996563370735	-0.5451370438602856	-0.7193896573429054	0.10557701926639665	0.6166772000836417	-0.1541346760871456	0.5935276601343519	-0.5700415403960346	-0.5897128553633249	-0.42744868889961934	-0.2459338956292148	-0.6075439084424248	-0.3533226838181859	-0.7298926092080552	-0.8122686836963361	-0.6696981471617793	-0.32117161960562907	0.4683646914688418	-0.6972643745107954	-0.49590842236785704	-0.935892607688707	-0.12080947999877394	-0.655123830278396	-0.34479228366162146	-0.30463415299878244	-0.3629177349425352	-0.1147642346478098	0.6528822941320781	-0.09326309370136421	-1.0941388201147668	-0.31287432977916524	0.22327134023456335	0.1488482634589466	0.03610504044303445	-0.5281516775439968	-0.503711177515651	-0.07567412807970819
-0.9273189383295858	-0.20689651780994037	-0.22765295956896772	-0.7543342465280193	0.22140004218834447	-0.26653094057510024	-1.311759081912012	-0.42468191543290157	-0.6527226426901702	-0.4789280619186707	-0.3696486268692097	-0.47468687557509276	-0.13946767686172748	-0.3397642134792035	-0.5462480040498366	-0.6921658188102278	0.12574413913841734	0.6623130202056661	-0.21316414511971066	0.5312158352809258	-0.5868756864213254	-0.4499019075284319	-0.28983423246809836	-0.2235422490431062	-0.6782986859152322	-0.31270264273265014	-0.654641126403251	-0.7823988508910958	-0.6987510800529262	-0.3585493848232221	0.5183786811225624	-0.6675952080925902	-0.5733478757563782	-0.9338326999216815	-0.10381680182039588	-0.7635738704777806	-0.4201186097810797	-0.34233535799326875	-0.33012689018506586	-0.09449072199122459	0.711184567366765	0.07426564410196004	-1.068115547486269	-0.2963575566512578	0.09604526337827284	0.1686055354512762	0.0048656993444971515	-0.5331764705101492	-0.5407559305599084	-0.028135458196102553
-0.9223147779863992	-0.11752157133314389	-0.23346466768874455	-0.8354262710293995	0.28523299163121424	-0.26768130444131594	-1.354861247784868	-0.41473786634205245	-0.623336284149746	-0.4967540484505717	-0.3336215703448706	-0.5042495381065387	-0.14339248785928188	-0.29996121652584185	-0.4506427290368082	-0.638737503222116	0.15079643531703227	0.6629568187781554	-0.2705404839999709	0.503381003173055	-0.5459315519494187	-0.33112701508209713	-0.16216438703986052	-0.21493570068702156	-0.7230583961462841	-0.28403259517132695	-0.6034950415278342	-0.7340532260421828	-0.7348791692386678	-0.3665248786046122	0.490947860735906	-0.6272179342933952	-0.6232005077025864	-0.9641280393088115	-0.05886099195849983	-0.8738015134400685	-0.49451026950463445	-0.35845532893436016	-0.3180647703905793	-0.07066420632709927	0.7150883559052358	0.18684399460527812	-1.0454379340108713	-0.27136007286603336	0.031052011877930285	0.15127290119051912	-0.032395397469629605	-0.5525106164614216	-0.5938735265644561	-0.016069280846392756
-0.9130044236320749	-0.11074059639246862	-0.31477760372827895	-0.8694859632324377	0.31977853481679464	-0.31114763051601885	-1.3927404645417216	-0.45933814671824214	-0.5998307578616563	-0.48738016609494295	-0.32166326526542366	-0.5502002709894567	-0.16189068853439342	-0.23994245224163585	-0.3762221895694712	-0.6440591583948899	0.17037994617502578	0.6375637144271862	-0.29154697931597595	0.4103321418614299	-0.4451586885588655	-0.2846757513139761	0.0019916920103749125	-0.2529703835133468	-0.7281907623690171	-0.2762949077372495	-0.5222985242232658	-0.6459505682940716	-0.7843805659709988	-0.4269895078872435	0.4196357867115418	-0.6400874545379406	-0.6788386640751521	-0.9547457910663093	-0.025323180410648703	-0.913618183800498	-0.5465602410052831	-0.4078476350235726	-0.27403644645162556	-0.04457642073083978	0.738544521990782	0.28753319783469644	-1.0381682859523003	-0.2687116714287393	0.03510587479583723	0.07952171802984716	-0.09237682144427153	-0.5095696172964036	-0.6142784092179089	0.0059936195436934795
-0.8919208764917897	-0.11765745187175698	-0.42478806600770447	-0.8527848258483989	0.30112143249223927	-0.4049743921569789	-1.3904650510528462	-0.46027738570309323	-0.5814205462241577	-0.47971176231966217	-0.3343196815029074	-0.575654827318528	-0.18854147870460056	-0.1587238867934399	-0.2528287778039278	-0.6593743060833347	0.1484780173079344	0.6375616036121945	-0.3369701617187202	0.31790122254152897	-0.4363311655292622	-0.29397229174273576	0.15590898432777006	-0.2665215946213542	-0.7864975524339656	-0.2139811367318894	-0.4786445888133529	-0.6013678927669656	-0.8239470881154018	-0.4943062729330209	0.32304657815666377	-0.6245361444346673	-0.6935451069225917	-0.9621284592536113	-0.00932223306598035	-0.9174497240306891	-0.560543282487122	-0.49370616476842144	-0.20524526792668696	-0.00514141249635503	0.7545889442579509	0.3683599879198464	-1.0566846269542265	-0.23620798768287427	-0.061649670899060774	0.07316190876394553	-0.1287350983999283	-0.44330963743740515	-0.6083032680479775	0.0019102031596132246
-0.8765562260010806	-0.13499005173893733	-0.4980131939127147	-0.869643389952315	0.24926394625662002	-0.5344270763875574	-1.335906469983182	-0.4942618936113484	-0.5589464788350554	-0.43017875752435064	-0.35632365835211166	-0.6341848822541698	-0.24692398234269444	-0.11716278106604627	-0.20192029633713346	-0.6576198236984284	0.07372592006092744	0.6089115117289274	-0.41290183354978083	0.24764128830927468	-0.4207515475000723	-0.2854068566498281	0.2516568674513082	-0.2684385738671802	-0.8576581604570013	-0.16602146750888963	-0.43783459945562175	-0.47014295538678974	-0.851571561612485	-0.5589234392288588	0.2617650681708302	-0.6205332225980316	-0.7360840578660663	-0.9797186278438973	0.0021854769247248965	-0.8869232349233617	-0.5470988991878736	-0.5696973029226401	-0.15925535858053036	-0.0010322524865084947	0.7442541062106909	0.3905919253295561	-1.0607020022144302	-0.1847647506799112	-0.13453173757812964	0.08275760261423921	-0.20411624145805388	-0.3717512882852542	-0.6370866901612289	-0.03250697015347128
-0.8825426037413866	-0.15640370588238506	-0.5375754449693377	-0.9144981916117724	0.186927452707269	-0.6912554138746925	-1.3280697125517533	-0.5336637148417565	-0.5354126000649779	-0.4151414770113189	-0.404317713743669	-0.688075317502929	-0.33782750908685755	-0.12583949102125913	-0.19220816669051333	-0.6711227960991161	0.0296002883262918	0.5746635384874914	-0.39186319299529326	0.1483062353043189	-0.3451304228154921	-0.23666460989623733	0.3797934456293207	-0.22360109859678903	-0.8857904797838193	-0.11418929766014636	-0.36873141262781084	-0.3530018570205273	-0.8964905716398842	-0.5852393773494401	0.145861280409841	-0.6599445288274992	-0.7350760365068598	-0.9516982103761957	0.039815696454703634	-0.8723973954938972	-0.5811514815864317	-0.5832429116328204	-0.11283956000058885	-0.020161652688140876	0.7348168750640404	0.4299910132616806	-1.0584869640227175	-0.11560152088538564	-0.1614233076229981	0.09283925112126068	-0.28812432450313524	-0.279697344259945	-0.6573983670963068	-0.05220632672618952
-0.8754696993635636	-0.16106955923143892	-0.5873068593020738	-0.9412465688507441	0.13132541564829098	-0.8358305665629289	-1.2508503468903174	-0.5439315213957513	-0.4925034263364016	-0.3877502759264849	-0.4628029975282636	-0.7130590413161382	-0.48967028834548126	-0.157068813801652	-0.1308154563943508	-0.6646306446482382	-0.024108894506056237	0.5239111028254214	-0.3672813975849766	0.09185899813387141	-0.2548165132369578	-0.23110616324917582	0.5954139808174396	-0.06242405214588227	-0.8843727592477892	-0.06048958864275493	-0.34023090092098673	-0.22151301490615913	-0.8984566309321286	-0.6226699450358658	0.0532005357812122	-0.6973263647757941	-0.773977297539161	-0.9344542816020696	0.058649935885032145	-0.8391850133276699	-0.6157761273261906	-0.552673550183572	-0.12094222304286831	-0.04288933183653944	0.710755602728038	0.5058072339949162	-1.0529362513824987	-0.030332429680164218	-0.19597055387771048	0.1388069472899832	-0.3627225122618015	-0.23129638033141903	-0.6414131188078006	-0.09513856108091936
-0.8704786196003624	-0.18060116303303084	-0.6336199140956664	-0.9699134649273475	0.05694372625257758	-0.9894082630767007	-1.2067586678694788	-0.5389900630760769	-0.45629071323734766	-0.3229968268115157	-0.5292365767827848	-0.7330416727973055	-0.5452819903606594	-0.16512337854309828	-0.1225155601753543	-0.6504966561226211	-0.006981847548132835	0.47560510173881054	-0.39060635741534655	0.05795068056506949	-0.20812338769807406	-0.27163892823615887	0.7614207874552698	0.1929304899828494	-0.8935101736051314	-0.05883942900955221	-0.32736936468225786	-0.11243854306545695	-0.8756813037717128	-0.6535872411547321	-0.039499172535458926	-0.8167500046110783	-0.7658155724927412	-0.9392139833786434	0.04379643749763771	-0.7498881592201353	-0.6216415164255077	-0.5187304373111828	-0.12415390058952694	-0.0674124652074537	0.7094753134521646	0.5702770114301938	-1.0439394452076747	0.04668694318376586	-0.22045579562317	0.20324374131713513	-0.39611845650606303	-0.19946871788668002	-0.6446095450158804	-0.13466372691422873
-0.8551285589873296	-0.23703936616372742	-0.6595150090883974	-0.9865098439066173	-0.04886082672628938	-1.0044804796762146	-1.123975624508065	-0.5189572032492262	-0.3925805542796439	-0.2882336676742981	-0.6083413517140012	-0.7146662544719548	-0.6361428551065407	-0.19241742984152266	-0.11074460907530351	-0.6096928354662542	-0.0592430978448794	0.43960726286919904	-0.46733874263166514	0.05460939653043859	-0.15699827403294828	-0.3106908984529734	0.9251098543865666	0.45047244264339864	-0.9060544996543752	-0.08586585363281143	-0.34245212488610555	-0.07649151942318391	-0.7993864832701616	-0.6833272162927007	-0.10392322428341876	-0.9479607321999172	-0.8007402545392509	-0.9324286626627053	0.0452392916784267	-0.6555047093223587	-0.5924909422127744	-0.48097802162749287	-0.09531205137903599	-0.11509392561382314	0.6654033403995171	0.6081612872261297	-1.0366954441354137	0.13085141177199872	-0.2260955411919859	0.24044874721820664	-0.42967686517360787	-0.17516429218419197	-0.6509543918112053	-0.11432108579632197
-0.8209116064423307	-0.29356725511133364	-0.7042748679587995	-0.9404327179156955	-0.10807503629729949	-1.0113250333187402	-1.0633632766792804	-0.5608992001043758	-0.3548348290731029	-0.20212545818552993	-0.6741541945216505	-0.7056929174812854	-0.6844604695482002	-0.2155519540380207	-0.10099448754243645	-0.6035885657640063	-0.1267436760815706	0.44188061061533307	-0.5642404054729311	0.05707992202283622	-0.11792828420719799	-0.3410464655586249	1.0515597877992315	0.6821644868503167	-0.9222949513944968	-0.1208489344756434	-0.36492680669513633	-0.032669492389851396	-0.7345519592741615	-0.6302819141279843	-0.1722369785121188	-1.0216907590815059	-0.8037365077522555	-0.9253306175260662	0.030158338922446598	-0.5147366830853513	-0.5823671907515691	-0.4642211402318483	-0.06297861078323733	-0.15246660218141742	0.6364073850667258	0.6028340802019487	-1.0277722506846554	0.24062423720699638	-0.24315341584683545	0.21109446706368015	-0.4602377728681436	-0.18104016660090888	-0.6496747614636171	-0.07282217525688588
-0.7732199795147902	-0.37565769951946193	-0.7952494565737999	-0.9204703060048537	-0.08406850445022482	-0.9990702616190577	-0.9857985149190203	-0.5462670255728697	-0.32521769451649785	-0.08294093490706393	-0.7660931736502741	-0.6968888581927827	-0.7837462155019335	-0.24276951136438313	-0.10150314324237888	-0.5598610027211187	-0.15288955471043905	0.40179412310666673	-0.5967146497504625	0.046128022498117226	-0.08772245209642715	-0.4089200039786099	1.0595320525055816	0.860030002902667	-0.8334513374645438	-0.09502301440431725	-0.38747293138023786	-0.05540959123404192	-0.6837235021753413	-0.5896875501634189	-0.24355524781408233	-1.1034107055315958	-0.7577093827169046	-0.78372188683444	0.052615217355971175	-0.3412460822534844	-0.5338048391023712	-0.481753252863616	-0.06538578225415373	-0.16737354723225623	0.581693770283109	0.5574762052179099	-1.060990188198008	0.33510098026524027	-0.28216468860969973	0.23296897383684217	-0.5213626807628376	-0.20898596819894277	-0.6091598878275567	-0.08450261390276328
-0.7289957124818784	-0.528924421080203	-0.8617770755445164	-0.8721587674840651	-0.08634738018002261	-0.9867575819609602	-0.8844410962161117	-0.5639976372762182	-0.27032750917453957	-0.033831689360103244	-0.8999144753672189	-0.6985959729433204	-0.7753452602939885	-0.22403896239792234	-0.16413896257573207	-0.5075286977526092	-0.12863805994951316	0.41835557753207864	-0.64661933967462	-0.026575389637074502	-0.084462633916866	-0.4804642965978644	1.099691990632491	1.0131511712959693	-0.799823679804301	-0.12378734346639195	-0.4096667257797847	-0.07523628023875557	-0.6360465524761089	-0.4987609938333818	-0.30010763616497266	-1.1744495587070027	-0.7720779451739356	-0.5640918652636163	0.04402999399779238	-0.16736633567523457	-0.4706843403746174	-0.503403750825021	-0.052683515486994105	-0.18830598274390262	0.5289140878084791	0.5244994989633096	-1.0889982634769904	0.42647313294169986	-0.3458833458254419	0.2365492324790346	-0.6027193118167743	-0.22303188779030908	-0.590262506358254	-0.06218120090765246
-0.6963460817387369	-0.6021492313683793	-0.9431515451968014	-0.823241669221145	-0.0666905856323172	-0.9469887347118167	-0.8055600952684407	-0.5896001524943608	-0.21758549688453402	0.047226943101356056	-1.0182847427675898	-0.7139058923343538	-0.7474159842723271	-0.2632739775711515	-0.20004565083671233	-0.451343743150162	-0.13561020004652963	0.4369792982044478	-0.7334706711776672	-0.06549117655581069	-0.15309307152907142	-0.4618466699330613	1.1056372768498608	1.083338297074647	-0.7448628686642411	-0.14538928894501463	-0.45749396432135453	-0.11847205736139954	-0.5854872274710645	-0.37756624329433386	-0.3601282279570872	-1.2564038169844276	-0.7564006870048207	-0.3596111943123452	0.07222051799432068	-0.07244823298135164	-0.4425888124213248	-0.491547045328215	-0.03415155608055925	-0.22382548353111212	0.48155492046371207	0.5108792120062234	-1.0759431643309794	0.482652225683204	-0.4205340578811761	0.27419161217462673	-0.6751525778293214	-0.30263541493093027	-0.5509275111303837	-0.04168677789375158
-0.65689337550491	-0.6895963290027411	-1.007712405724822	-0.8074422813401702	-0.0789580786029594	-0.89757459313909	-0.7091273714826856	-0.6194731362445102	-0.17132884011591581	0.033087487906760374	-1.142741965676049	-0.7389351731247851	-0.6643475261647729	-0.29887285113452705	-0.25265800064544996	-0.3663798687256085	-0.12839349959722407	0.39104796398357583	-0.814448880216211	-0.11321048953656039	-0.18347043235920002	-0.38290918706219956	1.1142241537167281	1.1200787753142267	-0.6657895429061862	-0.17583521258621085	-0.4621039782700132	-0.11738045141542189	-0.5254320045292855	-0.18952452462039238	-0.32825240597425276	-1.3325639759975707	-0.75918857487983	-0.16147310054679073	0.10832871284057063	-0.02314413653936086	-0.4459748626949797	-0.48561527674296306	-0.0045404362345313224	-0.296505666303314	0.3684261628857378	0.5360956521796114	-1.0434439297698783	0.444349564247962	-0.4128887825551038	0.29432869596792993	-0.8018846568841864	-0.3835613399023103	-0.5451634076572407	-0.05208509456212819
-0.6268068676399611	-0.7447417325252387	-1.1079995788309047	-0.8034947168388011	-0.028335609273258688	-0.85924342231907	-0.602741639032977	-0.610075366740268	-0.11062575858505327	0.002673168338902315	-1.23454836454116	-0.7687333675410079	-0.5866316401202376	-0.3250489933505642	-0.27890321430151743	-0.30272696963899637	-0.07513215642889098	0.37081791310247125	-0.84770446424648	-0.10643214288950964	-0.17907572181402964	-0.34245853533042603	1.1689401565118955	1.1482969142735335	-0.5469902071192729	-0.17736861718271557	-0.49103652453285995	-0.12373231233128204	-0.43625798203275357	-0.02144881200470842	-0.33361887319231254	-1.371858410672385	-0.8116283377239416	-0.04995964553437311	0.13677252701019205	-0.02801765207645468	-0.4158344618181881	-0.4490545907245684	-0.009322826541147047	-0.35645269452465356	0.3116502613723298	0.574232362510178	-1.0065236246373392	0.4786456086622758	-0.3609069029965455	0.34935182834340917	-0.9000510457479877	-0.46470294251799443	-0.5148525339719596	-0.050182503662021705
-0.5939930588480266	-0.8396295132727365	-1.197603332434478	-0.7672983847725943	-0.004484554576867886	-0.8169232840558894	-0.48036896809830265	-0.5602575538934284	-0.06215730052002107	-0.02176717981175335	-1.3084042651054433	-0.7728607834266213	-0.518998399762173	-0.3780523619920467	-0.31463422033692273	-0.2694243853624304	-0.004793424771691246	0.3282322206435517	-0.9396926048590158	-0.15863819335296486	-0.298039707765888	-0.31585560402806423	1.161055427476892	1.1539409573762893	-0.4548640229667152	-0.1773065640860576	-0.5257559437574633	-0.08811286274718513	-0.361898117846107	0.13530964882407162	-0.37235868643054926	-1.4056237686837378	-0.9414929712648696	-0.01507349618270648	0.1531351342475807	-0.019156423250254774	-0.32808865448008084	-0.42102451144074793	-0.01447442298208724	-0.4162963251359467	0.2730109955638555	0.573648083684174	-0.9706883240706892	0.4710788197233768	-0.367536555108416	0.3793580802193507	-0.92736045946897	-0.583568084990979	-0.499960816319102	-0.037484062872947234
-0.5828257652349857	-0.9246653256784002	-1.3122216582039699	-0.8281668497243387	0.06398273541048502	-0.793664329835383	-0.4140300463013113	-0.545584787414126	0.012627447795510626	-0.038642086606278846	-1.3701605865389959	-0.7981536934253449	-0.4363024101456044	-0.429573449361241	-0.3133475779217968	-0.21262652093447493	0.09414568879338105	0.3003399113423293	-1.009272256480749	-0.163592209289068	-0.4241522272373722	-0.25466695161945746	1.0975001843368273	1.101293912160741	-0.43029680283624694	-0.2061238448127869	-0.5090898015860595	-0.07719034408062604	-0.2956305484869211	0.26754995053429875	-0.4271090938106009	-1.4225894805214307	-0.9735270525643624	0.09558859044184512	0.21482989772573474	-0.048292666766923224	-0.24618099512980493	-0.4096600407708932	0.011897509411481998	-0.457067203116081	0.2177984666918391	0.5519685214738594	-0.9135084659812114	0.4241752567127935	-0.3413457992851876	0.3964459823019615	-0.9543696604154543	-0.6555234184029647	-0.48877270114120075	-0.04521391846283103
-0.568570951646127	-1.0318733226098733	-1.3646884604668774	-0.8917390304728441	0.17286409117354357	-0.7354033555964563	-0.3250772484367802	-0.5460775149732188	0.07029564888424912	-0.03349759927447325	-1.4352922710747626	-0.832089247635915	-0.4312683871927174	-0.48022964949352465	-0.29765112122494813	-0.17678771543937555	0.16406870317819514	0.2867694817602528	-0.9994170741284378	-0.17969913551579694	-0.5024563267538005	-0.21414789660081487	1.087080645754962	1.0777371587819435	-0.43913391100460003	-0.2141793355828133	-0.4773182453242869	-0.08068754318058902	-0.1873307951449341	0.31859688234011296	-0.4870579535042303	-1.4201641824931106	-1.0319079942180283	0.16172470076759288	0.2991750909767056	-0.12555983296206322	-0.18397840255498296	-0.41275346893772624	0.05919922763086992	-0.517976818863942	0.1415658012638589	0.5250437236011624	-0.8468911042651197	0.39793648344232835	-0.3499793833549966	0.3729702055264893	-0.9755031486250478	-0.7146231788516992	-0.5143874405545172	-0.0972986978223819
-0.5497037243146742	-1.068378316868507	-1.434449554929388	-0.9552642061956783	0.2932600080835557	-0.7723427865889804	-0.2555732848206992	-0.5464188785823964	0.0504815058576473	-0.04198028695192831	-1.414231570198746	-0.889117564224426	-0.41545457322234736	-0.5153508136661576	-0.3280576974954454	-0.12756930763495244	0.19572226161045636	0.2816655311101578	-1.0211778149414625	-0.17595253469089517	-0.5646413980136783	-0.20602426760147113	1.055968543615308	0.9365297296771977	-0.4618253625739495	-0.16721531401325723	-0.46896254633129103	-0.014873147383278027	-0.09678578140232454	0.331967714979429	-0.5420092210001697	-1.4108898132594756	-0.9807341588755462	0.2746410328906824	0.33993071059629304	-0.18198210548485336	-0.18128113483743485	-0.39823234909789174	0.05206087761115159	-0.5754989520146422	0.07874939184211757	0.49009574581921084	-0.7819877247707876	0.35684764011965053	-0.3733570099574772	0.361773971847165	-0.9495173033375753	-0.7794416409069319	-0.514704464686916	-0.1372705084706553
-0.5535484086319629	-1.1174771832576027	-1.52506719709787	-1.0181700443642663	0.38448126537051375	-0.8077056177329128	-0.20215637788309393	-0.5226853046715221	0.050074241135758604	-0.05949436304975507	-1.3965418855310583	-0.9578838556853025	-0.38898208374430715	-0.5477076342707771	-0.3689471305316482	-0.04307457438246428	0.17794074066807983	0.26375315509001446	-1.080502933678635	-0.2146384908373792	-0.6192156470868551	-0.18818596777685545	1.06846534713565	0.835036213131272	-0.49246209042712874	-0.20398855318310588	-0.4700640915633961	0.012627694439735687	-0.006414787750322481	0.32304235700595907	-0.6062549511545497	-1.4251799911367433	-1.0012423515553313	0.35906698435852225	0.39002445318371565	-0.2265888173186242	-0.13770450311081747	-0.38516677477176653	0.025379770643806254	-0.6417500756623522	0.026841313189388406	0.4354047792494433	-0.7150612444316042	0.2871146360279095	-0.396977495980963	0.39659981764243263	-0.9838481911421217	-0.8238637822165294	-0.4909843886725378	-0.18107495700733417
-0.5425560258512927	-1.12176173204204	-1.540648589190227	-1.0953407320066175	0.4077945828248475	-0.8631906292152965	-0.1679038201638939	-0.521924816974858	0.056375525310906505	-0.10314249293116665	-1.3686717753831577	-0.9923061989164477	-0.30873268777480894	-0.6217882452700805	-0.4001113666482542	0.009636724021829954	0.20932170464246053	0.24498378818321348	-1.1037530224916607	-0.21179254897366512	-0.6537077555328759	-0.12890652301118527	1.173743133259213	0.7612126890585286	-0.6052898417312885	-0.2848395141305313	-0.4571924234258791	0.07027426947191809	0.060232700562504085	0.32807565080423423	-0.653858030610246	-1.448463022824028	-0.9904706993478886	0.3081493669131581	0.3941861069137768	-0.2808149389182434	-0.15826796315841685	-0.313860752123124	-0.026249122257185332	-0.6744734186772693	-0.03282858202330034	0.39180705296148655	-0.6253550795270788	0.2643947815281466	-0.402848952827256	0.37476340157535987	-0.9651392752863772	-0.8853326965950477	-0.4815777807873203	-0.18165308168124855
-0.5583026963574771	-1.113986941292365	-1.5216048371636675	-1.1330027964183267	0.4770080385294718	-0.9473798918347678	-0.1673957611725831	-0.5306728707845546	0.039040510122128766	-0.10246496126068491	-1.3298909615822538	-1.0481137272676126	-0.19860145875379004	-0.7133811383081239	-0.4281275999101726	0.009069659449480036	0.17344678017884924	0.18622080962738402	-1.122088493543165	-0.20524380026994904	-0.6680088925166532	-0.07252741732039683	1.2232520052499951	0.6761844923759892	-0.6510354693871524	-0.28885055722096825	-0.41683688869764285	0.1537481366083017	0.16602735462960777	0.2750458905530088	-0.6448782061328275	-1.4691657808204952	-0.8828081562884069	0.2287371897005411	0.41101624085530986	-0.33246348525373515	-0.1864090851764077	-0.2388270232474997	-0.07410716649521756	-0.7164330532942911	-0.06445312005687298	0.40371129740409517	-0.5477249802007673	0.21632271679400678	-0.42597421219149834	0.3371483303604272	-0.8721567409248557	-0.9918453942078831	-0.4078766838128357	-0.1955079651708856
-0.5593709437229629	-1.115054197852166	-1.496022816953803	-1.144306190943388	0.5446632773710427	-0.9524382076830917	-0.17736557288999288	-0.48674504737486846	0.0005068276816734135	-0.16837399057003904	-1.291949098301282	-1.0870931557431491	-0.07679895846555126	-0.762456427024018	-0.45422391199067125	0.025465724882049186	0.19298511348270128	0.15577019255613883	-1.1051740438412552	-0.20035609465772364	-0.6389536103924705	-0.05199741128239503	1.3287160374828064	0.7015961519954523	-0.7008324699265407	-0.267998639750428	-0.35302624208763217	0.15699927068803837	0.23322928732109682	0.22988155994800313	-0.6552097275410206	-1.4295099258391977	-0.7785035431338028	0.13388202575443756	0.3997471552367404	-0.36715418938099814	-0.19481326633010437	-0.14917485351910872	-0.14641869377715944	-0.740049614951866	-0.1199564866916369	0.3853226990714569	-0.5028819098620917	0.2246125747006773	-0.48370415960721636	0.31623641102185057	-0.7877372587403371	-1.0655179320554713	-0.37444170407553795	-0.22997096308186898
-0.5665290395704354	-1.0782313410231024	-1.5323809432795255	-1.127379291104683	0.6220344487733312	-0.9271842129337127	-0.19777381481564965	-0.3916948690563061	-0.007830692188244897	-0.1311334835369126	-1.2355307625593184	-1.0680750834091632	-0.022725688031511742	-0.8261284371602775	-0.4913753789959448	0.025174674489471426	0.21514040909528725	0.14726360813931388	-1.0778742315756518	-0.2195132417622155	-0.6132875810530588	-0.10007900302710324	1.427231848199948	0.7037575576759056	-0.7237416800029525	-0.3019768524890867	-0.3262122239029554	0.11853469430757753	0.30170836377776145	0.16576636525422261	-0.7049877846395515	-1.3947507330747695	-0.7006464656632775	0.08092025019980574	0.36095145753635033	-0.42093467246571625	-0.17715386783906908	-0.05659884323910371	-0.21948277127456572	-0.7064165414371522	-0.10441777557710571	0.3572123438041058	-0.4454107333326925	0.3037340864677611	-0.47610683648652213	0.27987171287012946	-0.6728142360392252	-1.1642074602386505	-0.3065770307302598	-0.1614749837397635
-0.5459539580521524	-1.0597962232467442	-1.519724071301134	-1.1100671935188244	0.679645321644572	-0.8852727712231955	-0.28646033095804646	-0.3598404602881284	-0.00339207376929791	-0.12807629617889021	-1.1709554804409161	-1.02490695681977	0.007908551333344406	-0.8577537922556541	-0.5341164930102448	0.029239979133086347	0.209503510485367	0.16018812833390944	-1.04033461845855	-0.24326535668252075	-0.5711140900253994	-0.11821972111543647	1.4496474986784604	0.7404549394234825	-0.7747395091486534	-0.39814409994065125	-0.28963970636920683	0.10503864311072919	0.3465816967935117	0.10251312734561897	-0.7681884738641989	-1.3607428168246831	-0.5695175185154537	0.10651634442755417	0.36225896850745803	-0.38752258072861984	-0.17284400585765675	-0.04251044994825096	-0.27130447425518983	-0.6598968826898984	-0.10245876114374763	0.3025178608492158	-0.39833285117163764	0.2923960512254794	-0.49258780230788435	0.19623211610011795	-0.5364743413381066	-1.2316835593848312	-0.24977578263863584	-0.10098806133507773
-0.5427453588615966	-0.9842332421809212	-1.4837650123384407	-1.1073229466081098	0.6740126938097168	-0.8189155405483005	-0.40332533437093065	-0.3508231791620245	-0.028943154707478342	-0.16242917536582624	-1.11839935991636	-1.0586036259670368	0.05215029695110577	-0.8886938978497525	-0.5203174527469119	0.061162672801112136	0.1844706438848847	0.15578285744608972	-0.9529831474064514	-0.20923317791119017	-0.503590314399257	-0.15203090228785374	1.4616762036442261	0.7687666830689034	-0.8132390646411464	-0.49324617646677	-0.2518983833829356	0.10993564459450318	0.3808871657419254	0.04150885102904744	-0.6980746996492226	-1.3058276884472393	-0.31949320568042905	0.1351065493991232	0.3426887085839489	-0.35082217362617524	-0.17573579897204078	-0.030802281248388075	-0.3605786050763379	-0.6171702947209646	-0.11055760678328312	0.2688683140956224	-0.3632708757647248	0.26153333162845477	-0.48837444195884894	0.08470705574495843	-0.5152530882984053	-1.2637723159279628	-0.2044276158139386	-0.09282702914893007
-0.556493216126144	-0.9026312684980515	-1.44967925281665	-1.0509320215972564	0.6286028116808515	-0.7585373065798064	-0.4854451238723054	-0.35533622126158454	-0.08125691264745687	-0.18150396639426306	-1.0645109164158495	-1.0650974608776103	0.07726029497149867	-0.8937828418296178	-0.5417572179035308	0.05037273491273919	0.1694947966690154	0.13168790431505795	-0.9068562581641398	-0.16925164498460935	-0.4179781499070721	-0.20875093234309577	1.4700849050665799	0.7518309437505583	-0.8003976263594131	-0.5661490435418072	-0.24231459433989197	0.13539291642453966	0.39401830897074314	-0.006159883265289634	-0.6226056967569559	-1.2735421347434701	-0.16584382731485214	0.1303340859912018	0.2833770033076211	-0.3588558597351638	-0.17742594092553587	-0.018796923163559482	-0.43323852550897984	-0.6065734084986775	-0.12556521348758337	0.25491914033663654	-0.31722905353919606	0.31964180622817046	-0.5667467111261076	-0.03614662541390158	-0.4517580745054772	-1.2991482090047712	-0.10811930039898292	-0.07277461048438308
-0.575778183518417	-0.8216745525701572	-1.4438072983981967	-0.9400888038055669	0.5769944284377075	-0.698026830879354	-0.5725029107081525	-0.30381134583904984	-0.15723839944689785	-0.22350786609090895	-0.9719329438860342	-1.0876627335852755	0.12322708939901013	-0.955643184453643	-0.5777023820238312	0.05022366057269471	0.20386859697273435	0.1301005714412484	-0.9082472965110243	-0.163113172705246	-0.3751836682990395	-0.24486483270663992	1.4578451211769998	0.6375763706300939	-0.7237360348705352	-0.6599682148845564	-0.24518451961973592	0.17947484963548607	0.33726368606050877	0.0170264931448567	-0.5362716873742912	-1.2145436109284975	-0.043690267535387906	0.1327709903949884	0.2293885700749835	-0.32727140721308656	-0.17473225233212453	-0.04220000016884641	-0.5528805721527383	-0.5667225797207682	-0.14977161750506213	0.21640703842874096	-0.3004802010289421	0.316047847223326	-0.5893701521495112	-0.12191375240798888	-0.3853793112060414	-1.3517246580029496	-0.036621474385948545	-0.08347417071194325
-0.6094122117553423	-0.7421455378898261	-1.4310425495003798	-0.8896567548683227	0.534262759383871	-0.5840372141272292	-0.6614540749424862	-0.2517499720221484	-0.16875104564077348	-0.27269297011585303	-0.9165578626766286	-1.101464416400448	0.12646132380631053	-1.0126599382690613	-0.5783559876591997	0.018205206988240845	0.25335108956465974	0.1178810634539035	-0.8773258834757703	-0.1849159531757411	-0.3127100716724507	-0.25419990287401206	1.452264566923573	0.600084786665181	-0.6922810104103737	-0.789551136565964	-0.23207358279545004	0.1930210365802051	0.3005817669637728	0.0468161664306881	-0.5032086172404968	-1.1069219706334488	0.043785593730985825	0.09081863553236838	0.18713871425827672	-0.2959513779278696	-0.0963241014906406	-0.05412404975756242	-0.6364548780999393	-0.5271785744007766	-0.17074367201153942	0.13353937102066654	-0.3049352000181481	0.31310677621853783	-0.5544599988900771	-0.16320091372458662	-0.3833689428223105	-1.37536141917524	0.017457792659356507	-0.07990681277424352
-0.617397402737285	-0.6493234839439865	-1.413392958616273	-0.8340594650348623	0.4807106781209069	-0.5118296092304901	-0.7199048966447106	-0.1946481053141417	-0.2006805558795107	-0.34967816277052666	-0.8801504529372945	-1.0842945235688055	0.08874561052640303	-1.0555550885030083	-0.6033309341290733	0.003771163856279429	0.3490348883397512	0.06290488699330583	-0.7920793057033481	-0.18564206607787995	-0.27901165684773443	-0.25455529834642776	1.4156041931894285	0.5938306518591085	-0.6626296305168939	-0.8553935327589803	-0.22587912173090102	0.24253547027519215	0.2771223878234699	0.07120426320430848	-0.47377695259212577	-0.9828150430544467	0.15641593533850104	0.07299932476144035	0.15413011265639637	-0.2881589748325283	-0.06937448978181768	-0.07880376046886195	-0.6893723813855799	-0.5001939040363147	-0.16384723660903744	0.10160896399493699	-0.3140696541558353	0.3178893573469873	-0.4943856849819503	-0.23677362365738047	-0.3430922934325876	-1.4026359866848954	0.027177683979245755	-0.09178737149955284
-0.6716546423188505	-0.5363855934869056	-1.4450961572493728	-0.7553085066089408	0.4103318633858689	-0.4891569730889408	-0.7762861422628995	-0.18079915975125793	-0.225041272147562	-0.4118582199938573	-0.8141243949845538	-1.074672288719831	0.02777179668689238	-1.072631471520828	-0.6228195618410506	0.025116896592612143	0.3387966866250571	0.04391810614235252	-0.7390002254774187	-0.2638147801966477	-0.2059901871943599	-0.2954312569340034	1.367209072931948	0.6133180932573111	-0.610316584555372	-0.8997785095461845	-0.22131506763389974	0.267122287096179	0.2741733226097241	0.056101364525549834	-0.388463909597647	-0.8806186883828385	0.17784850351898654	0.11755520710542237	0.1332024904496395	-0.28342778181071626	-0.017538034908355142	-0.1039166919254709	-0.707444660552219	-0.5274089552264198	-0.1145202952340421	0.06578151733523056	-0.328035374023108	0.3013764564470135	-0.47125890679706367	-0.2946652904402511	-0.3401009534979119	-1.4159234986380926	0.038245473380248675	-0.08537540814291356
-0.6732818329291032	-0.4318953238633224	-1.4998273449689514	-0.706019269087459	0.35115391416416647	-0.5015963264060724	-0.8033283230434037	-0.11993006685199525	-0.24066568758973447	-0.47126771025804437	-0.7397838157520193	-1.098399611227205	-0.08903378358874967	-1.0878801625974834	-0.6688420132917073	0.03775872515097243	0.3310387336420536	0.015042157054966176	-0.6981267619272523	-0.2872566546362753	-0.14093450888302456	-0.34275868223059536	1.325954938913208	0.6411639858676075	-0.5771298909668494	-0.9484615139107913	-0.20503676935226517	0.2540685377731871	0.24197478974946804	-0.015647036297263793	-0.3345622296483898	-0.7982458536371659	0.07949553931602407	0.1514585303758053	0.1260037499876671	-0.2622882772599505	0.014499281876924374	-0.1159206836755599	-0.7462666746337646	-0.5407472469224006	-0.060695923132690136	-0.0012129780434532388	-0.3438372458250967	0.29140534297404724	-0.4681504884666735	-0.3488830903664759	-0.37306059074737374	-1.3709111454758087	0.026840397734156956	-0.056032970679848804
-0.6994642907675983	-0.3504498342175451	-1.5312640695886734	-0.689421847089079	0.2744622785297206	-0.5212257322906989	-0.8395832446328141	-0.09026517796675299	-0.27075206671257407	-0.5095588583739987	-0.6339156498561911	-1.1040072819920106	-0.22452534232301877	-1.0834522803016433	-0.7126701308284348	0.03299803043538091	0.3255081168431768	-0.04733875839675381	-0.6921206475478437	-0.29097921628062673	-0.0586417859615449	-0.34782858124720206	1.2946491408199363	0.6685181823263747	-0.5640958249210517	-0.9940505634780138	-0.17765575452386087	0.3008307342169456	0.23378782656923996	-0.11861744990386176	-0.31726056013511966	-0.7246068216399788	-0.04392623335529159	0.1766867286857134	0.12699457067293943	-0.2390349158270721	0.018263923948162272	-0.16370451271948372	-0.7646000462237881	-0.5611169972730614	0.0008311980830599808	-0.053524679262370076	-0.3062223361185112	0.3023427418229156	-0.40721731793595506	-0.4027265547913249	-0.37583497583023995	-1.3134167882064434	0.03763636310030051	-0.05881802345679334
-0.7422133031577817	-0.3031595517816665	-1.5021252005915537	-0.679960142116018	0.2364573858747498	-0.5549966513854977	-0.875826497435102	-0.14860996522568343	-0.29609720752964824	-0.5734161100348665	-0.5106496932170969	-1.116078493433805	-0.29797546955021453	-1.0712778176052875	-0.7663843663316008	-0.008846312630810737	0.32869764610958646	-0.08834978287181444	-0.7252374506373	-0.2989832910326015	0.031073556616328896	-0.2978559357486704	1.1998011368142465	0.7383082069963848	-0.5878420249157397	-0.9805295694420216	-0.08698795901540882	0.43190372644713193	0.17647263121089485	-0.1993608383293755	-0.28752079562762206	-0.6785625570556508	-0.09287038666393063	0.16799389212779225	0.13198795527845184	-0.1767924485628551	0.04401492675161238	-0.20775347733188312	-0.7974027090792144	-0.6085653392388578	0.080485132288587	-0.11617872117184573	-0.30761902009055264	0.2845937650256385	-0.4094662660402137	-0.46321143197693393	-0.3609851953434982	-1.1991891304119526	0.009799337512086287	-0.13129571564502615
-0.7798825226205028	-0.3015078201181165	-1.5730845269944111	-0.6541298983566863	0.14503987411988745	-0.5343360383952411	-0.8468104246249665	-0.1360301293559462	-0.39960596963623063	-0.5990418922490395	-0.4225298950564131	-1.1689130243272463	-0.3483476143389543	-1.0591908197838191	-0.7785328164287547	-0.06830235180185225	0.32500973554746293	-0.16169004976079396	-0.810048064018394	-0.3420117225681728	0.04551693427280515	-0.24900570172030861	1.123301789081463	0.7860389296364783	-0.5908007675642832	-0.9532849461544366	-0.016829599876869827	0.4994919434589974	0.14088361284979864	-0.29209560940212176	-0.24559033762474175	-0.6516985923081433	-0.15940953737905997	0.1604409657315611	0.13023405786917772	-0.1742636402994433	0.0382203247741121	-0.1915839014922801	-0.8457553626021153	-0.6847649555419858	0.16654936820364966	-0.14676677728616222	-0.28870289934782023	0.3083100222296776	-0.40143559301332044	-0.4731610164767729	-0.3626582648581722	-1.1004946632174541	0.002142440988869232	-0.199322234549585
-0.8183749801235963	-0.3150959905150654	-1.6619807727827562	-0.6492886020429178	0.11648674928153513	-0.5464248815217712	-0.8018785929313124	-0.11985741704663182	-0.4630350873635624	-0.5764884132759939	-0.3144495948621732	-1.1685175805148078	-0.4217529441468444	-1.0177406756680725	-0.8277681231259088	-0.1302001143072488	0.285743668402792	-0.2273047337799025	-0.9253016020732243	-0.3511538958593866	0.08216535895205439	-0.2141384653244903	1.115012905989392	0.8575219212454774	-0.557256568730147	-0.8755734424970107	0.019534876001759814	0.4772676584134559	0.09718148605176803	-0.4218072937194529	-0.30030270292829486	-0.5833130930900887	-0.3208808871299742	0.1426095378561212	0.14491392475694445	-0.1494069312108783	0.04150721342515438	-0.15378793307822863	-0.8678755591727068	-0.7492576880616161	0.2533359597272743	-0.17458939444374408	-0.25883109085601946	0.36826835881722525	-0.3595039622922288	-0.4376646160501229	-0.34172195384815174	-1.014743548687386	0.045273309235638395	-0.23498343935162133
-0.8076485691359656	-0.3470584028086462	-1.7271878649760688	-0.6216390230934119	0.10396761447093636	-0.5184293625468872	-0.7681396952212417	-0.09191964218117686	-0.5177832905088988	-0.5796458887046179	-0.2232491530047231	-1.1320389294589837	-0.5122587487253041	-1.0013588285456545	-0.9186081750614685	-0.18751675125717698	0.2755946310408066	-0.2644571884500112	-1.0189610644483633	-0.39838764440333085	0.11815844479298854	-0.1794132192887153	1.1292688040115788	0.9260086044890734	-0.5269392117675413	-0.7348130288354195	0.09536278590993293	0.46480907885813566	0.042963136567617646	-0.5252711202861825	-0.36739812253665954	-0.503765308274274	-0.46019484551966744	0.13608272396346197	0.1484409774890207	-0.1054060443367949	0.027197477445716267	-0.14943226635240214	-0.9438788414027623	-0.817647731312668	0.33671305766914456	-0.2018572378081056	-0.24361512543518135	0.3191175622450271	-0.2529619443787808	-0.39820167097722714	-0.3410255407602983	-0.9182224934240564	-0.022873163338438928	-0.28385372951256765
-0.8321327316730047	-0.37360554445667715	-1.7619628524532331	-0.644139075599074	0.02311544641993225	-0.5056966831480892	-0.7310329521718935	-0.11470590762360225	-0.5347538993787928	-0.5767474181191999	-0.1636171586130917	-1.1241922604532264	-0.5681413637140126	-0.9329854842010057	-0.9250755072387593	-0.2314929861648074	0.2056866556541317	-0.33206237100635694	-1.1227821123996617	-0.41854917007947573	0.1459305796933214	-0.15349683947078002	1.1562139598669965	1.0450836592094492	-0.45813391144886256	-0.5597075447144232	0.17165258830048075	0.4814089327038603	0.011497030188237339	-0.6093462864703536	-0.42114673816869885	-0.45838462388444573	-0.5802771443251725	0.16965629441414354	0.11162441618245297	-0.09203279916231774	0.03368861674828637	-0.1068416000708391	-0.9683094761239548	-0.8546573369648225	0.45765867845407626	-0.19437970306314345	-0.19249604176786209	0.30662228764147964	-0.19636096672429892	-0.4114080716954754	-0.401050115976184	-0.8198468169601835	-0.07624668541250405	-0.2909737505802018
-0.798591441394182	-0.394049412436976	-1.816031588350183	-0.6358630924566165	-0.07746197783657295	-0.6080749190269656	-0.6992691133701667	-0.11713849013370312	-0.5485017761293915	-0.5596632726196913	-0.14039865961223458	-1.0851330494541276	-0.543104944874552	-0.8593367769135227	-0.936314329944817	-0.30394857564764377	0.13792774300824848	-0.4181477388156317	-1.152085019884779	-0.43127778112939985	0.1648620433101427	-0.11700154197072588	1.1211307802679988	1.186958652655846	-0.3615216792166476	-0.39340081164004603	0.20866735022672317	0.5643146972247973	-0.033140442141380566	-0.6138045555805707	-0.37668169481869274	-0.4395316497083589	-0.6720570034715236	0.2578388834346315	0.0933351488142162	-0.09225345031892243	0.03543556735544186	-0.06043056690873477	-0.9621881390895398	-0.8556142386757202	0.6218037111367636	-0.1492016294667324	-0.09934853683123232	0.3566154329870185	-0.13314424935504754	-0.3487073863362788	-0.405274862223082	-0.7013870999663798	-0.11760851535901433	-0.30548158625171506
-0.8283204134061931	-0.4111535791722611	-1.8634335821192145	-0.619431062302829	-0.13555283306360183	-0.6343695866059466	-0.6735184339483737	-0.15194437366031674	-0.5524095833367209	-0.49942531568531645	-0.12828821324678932	-1.0532473279648753	-0.4868171035721292	-0.7735717872686826	-0.9349243592785609	-0.3745188177279912	0.08730128732230376	-0.4532484813137419	-1.176633603353632	-0.4288772717761292	0.22809537155597628	-0.08213732885930528	1.1159363762810792	1.3146770075517282	-0.25493892992718914	-0.2314401290322417	0.24622952045903582	0.5728414653381803	-0.08077428420535289	-0.6492274979698758	-0.28912094367038826	-0.4317502506046445	-0.7385791218332978	0.37759820853492093	0.03400581975450935	-0.05126090152188646	0.0988077381620825	-0.015483711948490176	-0.9460953913307051	-0.8084592426789554	0.7963343229085805	-0.11374808399595848	0.0037251662461198266	0.3995424963050474	-0.048605574447677505	-0.2653337819564065	-0.39643413180867426	-0.5932083840352534	-0.0834169795063462	-0.34092913628295685
-0.8396077800355115	-0.415263091448125	-1.8447211847353764	-0.6645838575652879	-0.15358185878785885	-0.6089719355751135	-0.6534947952462725	-0.1637177502298616	-0.5802890843848252	-0.4794726406765406	-0.12925800527267964	-1.0253662266510581	-0.34576268022618184	-0.6434979774527969	-0.8773276917821129	-0.4487844112879994	0.10796492123188037	-0.5097465553834043	-1.1980581284684262	-0.3769907263314742	0.24661543377390277	-0.010970778960861904	1.1298682060731748	1.4041151669889358	-0.10442063498025282	-0.06416561035485344	0.32283366630845095	0.6122629270660452	-0.1053260160425646	-0.6073943880864934	-0.24294334126960412	-0.4042831319530604	-0.6905530037246183	0.44391635902015514	0.042877905352006765	-0.003951959531293259	0.1722163695690361	0.04152667453498669	-0.9076344857978468	-0.6977420926529775	0.9494894600513998	-0.04205709533257137	0.1176764884293261	0.4745536254660486	0.07325274724075803	-0.14901970977278428	-0.3315883643002522	-0.46335795993547507	-0.009436109514331447	-0.3618280532158641
-0.869434856397414	-0.4049135626022915	-1.8045448848653187	-0.6511646835592567	-0.18932478163362404	-0.4999331987042333	-0.6630662345713223	-0.2112032377870608	-0.5695683296064729	-0.46520092150477427	-0.12552619687184163	-0.9407988329584356	-0.1778332637502856	-0.5287885930998681	-0.8189576353146766	-0.42889513073298086	0.1577644439792083	-0.5316758123328823	-1.1809329328532372	-0.32011240993209394	0.3020708906449768	0.06364971853405743	1.1498968022514953	1.5426932947706256	0.052009203019120834	0.10555392635068708	0.38142446257966045	0.685255962247176	-0.1366329064944651	-0.4338516761194676	-0.18484515435670615	-0.315716389169766	-0.5604089416022058	0.5112586368663068	0.03025412997696495	0.05787303053595101	0.2474336715904824	0.09611346108904595	-0.8033246704240213	-0.563881777766541	1.1109065723754667	0.039941885226302716	0.2642366811456465	0.5604345793021711	0.22061844659177696	0.018974518120907446	-0.2896813171788633	-0.30535045680344297	0.07403494178462759	-0.3816853789720567
-0.8693996394512992	-0.4018237370441512	-1.753441863132711	-0.6255352693945946	-0.22436523809030445	-0.46226217861015	-0.6162856002459892	-0.2232888789188694	-0.5723268722532213	-0.4205843576894221	-0.1527503585883333	-0.8575787232724009	-0.022065650283009386	-0.4303521243066581	-0.7757780416960491	-0.3667657981876151	0.18438215351143855	-0.5245750307005749	-1.1195927256954668	-0.2628843585691135	0.31112483220628934	0.10838421061141594	1.1732893135730122	1.7010402850017052	0.238559536367723	0.29465321223174135	0.4574374485056992	0.7925359434116244	-0.1587413108509196	-0.25880801045735213	-0.03791160193023242	-0.24531697410859116	-0.3692439749313201	0.6561532968500109	0.016207436808951706	0.10611028612813907	0.3731907714626928	0.20285718154944724	-0.7338933449264097	-0.43110062647377356	1.2935156385941051	0.13914889020936155	0.39457879454343725	0.6201954575737736	0.3612397621194636	0.19296994284374697	-0.24471268949121802	-0.176579520977707	0.2157106886175765	-0.38379118359533504
-0.8622958783206898	-0.3607960977351695	-1.6961988681913833	-0.6187615934322112	-0.26616962035904623	-0.40535229726636945	-0.5598292076387319	-0.16699811757736932	-0.5619626774092026	-0.390529331035372	-0.1939752134764487	-0.8225646018447474	0.11459526036173326	-0.32842863611621126	-0.7174788872838384	-0.2976917854846364	0.2279615113019237	-0.5373771236256479	-1.0284968388818476	-0.21376610033189972	0.3014005163428077	0.1290951270094136	1.2237734943558887	1.8281554487445093	0.43321905291507823	0.45491472749555645	0.5218743971403451	0.8226127476570021	-0.14840501568588543	-0.07271673374752616	0.07396310496422279	-0.135474489916112	-0.21988551037055482	0.7764377050728412	0.027262451378003778	0.17228438833865894	0.4926502035759509	0.2496994901667231	-0.6161568483972444	-0.28176868081075657	1.4623946829186165	0.26559714443883464	0.5517695651961024	0.738609706310549	0.5303063708346079	0.41092593665113925	-0.18670471561613144	-0.06467297400289121	0.3685661964035024	-0.36194232468151066
-0.8502369251719679	-0.265424041544909	-1.5624876149976938	-0.5960770897751967	-0.23795726181028115	-0.3752701986437329	-0.5251754770182622	-0.1910889495348118	-0.536248294966239	-0.36158270557901523	-0.21528846888722164	-0.8288336581671981	0.2696378519691957	-0.258346055346141	-0.6770289017981093	-0.21631440066810131	0.23634522286689313	-0.5086003828428747	-0.8673756204090963	-0.15588053686538955	0.385648368029546	0.1433093054374195	1.357515583765967	1.9448983826440949	0.6340374584484187	0.6657273930547604	0.5823975283650695	0.8943650307317705	-0.1334286829883568	0.11351264172693928	0.21661915101249182	-0.0479324917106882	-0.057705804929103065	0.8995044067401947	0.014275460583821245	0.22154481303504076	0.6738256662216544	0.3004458339828559	-0.4493974239768613	-0.1145283701688761	1.6210285889038176	0.3898787232498046	0.7079426790942579	0.8513684775696124	0.679079044877575	0.6386414265145639	-0.14166201163101744	0.055270017890379955	0.5231353489908399	-0.3209909890840564
-0.8190727787559025	-0.1352821366291433	-1.4051636746649847	-0.5091960602170515	-0.15217178601171993	-0.2952028968892258	-0.47555769379198	-0.18001615085946068	-0.49667812051177684	-0.3410140583337034	-0.20636668653160156	-0.8139427704651343	0.4705556702222207	-0.19469546870516244	-0.6226913089766499	-0.16092756556276933	0.31384986050485136	-0.46947853778544635	-0.6781551966907955	-0.10547467259210182	0.4939853658992135	0.2083592522397783	1.413010716118154	2.05989733025871	0.8255143285688262	0.8317874539848444	0.6181370999015123	1.0305984062917548	-0.09524255415709433	0.34955020889087135	0.39147522918451194	0.027999042655395334	0.12530755235699959	1.0666845617504048	-0.017849117977840365	0.32594170430610914	0.8214255641801449	0.33045239752122957	-0.3004421829824254	0.08061513961047641	1.815120625019477	0.501844780282731	0.8891545737479355	0.9493725418800876	0.824476413426555	0.8404399025983864	-0.06313346498238384	0.1820131303686165	0.6320946106024854	-0.28738048337617944
-0.8050477138155074	-0.013954147323006604	-1.2542648218621684	-0.4217175494732769	-0.092192255664341	-0.25260081925350975	-0.4419931277615186	-0.14363011572646656	-0.4663497562519705	-0.30975528414237347	-0.2085723004891848	-0.8583825611040006	0.676600750409144	-0.12513065839815968	-0.546527740486151	-0.08933479404667341	0.3447635532184267	-0.49779089927003073	-0.4661528802787103	-0.010038045393929185	0.5809885959532193	0.29530702049240903	1.4774211393098482	2.202792391154807	0.9917490930745357	0.9810341361942772	0.6494231043982783	1.1884835658695974	-0.010039067522858491	0.6256508369359981	0.5962654294984698	0.07989004135745106	0.3016007672483924	1.2401976569810835	-0.025527874862741433	0.47602684946769375	1.009198147970914	0.3665624709741552	-0.09956176499414149	0.2773890043734929	2.02436623718728	0.6067179159262268	1.0637049671642298	1.1061796268764725	0.9894181179069808	1.0428638937917905	0.0313651163215075	0.306093464694122	0.7523286157169031	-0.27076084914664167
-0.7430613607601778	0.1247468797121444	-1.1184367094047212	-0.34916906879902865	0.045814197680750034	-0.18565019904704322	-0.41021972055435124	-0.11176357827991099	-0.4204178562847892	-0.2960922699556502	-0.18117947928992983	-0.8453740784506198	0.857671958702619	-0.07905170033325189	-0.4863955380591614	-0.0049098846600904855	0.404397672352873	-0.4847650599558305	-0.1959944939370416	0.07780722466891113	0.7024465505869985	0.3436695944925767	1.505664430546723	2.3484898421757903	1.1151019214178812	1.0999884522563117	0.7073786228216956	1.3413811720362228	0.07981712559116368	0.8906055020821271	0.7576910418462522	0.1754103857195164	0.5257528776983704	1.3526651019441536	0.012402046205080616	0.6361008212962871	1.1528353589892633	0.3994007401020852	0.09955393521353732	0.4640996072397975	2.230738270781842	0.6932864505956097	1.192433319323178	1.3002425304059666	1.1641462824553914	1.2719606281092521	0.1609355881337507	0.44268788425023453	0.907467881810381	-0.18761762681198882
-0.7326606226742383	0.24268258689932018	-0.9578858846282774	-0.2539388234304152	0.18459242950874935	-0.14970550428249338	-0.3417832175842305	-0.09250856776595026	-0.37217885551584573	-0.25859860094951803	-0.12956685208325588	-0.8392643559216019	0.9668671769822226	-0.02374435571337884	-0.4199557145690399	0.12971833280100972	0.4672999222289021	-0.4446849048921395	0.01687761785173807	0.17606794238578047	0.7894560022122542	0.4016903459751964	1.6004152761654211	2.493154127480417	1.2054777678901367	1.1852315309184491	0.7864637303564732	1.4415551952722008	0.1466898839195776	1.1062603008445144	0.8533956902015098	0.22319549618605553	0.7105432195453936	1.4592260127507437	0.06565419003704474	0.8228205453072708	1.261405484872475	0.37889958208121777	0.28490373108377626	0.6128485462156184	2.3565942918122387	0.7609906037241401	1.327015586318518	1.4368205651938442	1.2618388311326658	1.4040485119579793	0.29243516015871507	0.5669834921191182	1.0620216351920742	-0.12965569775735292
-0.6834927349055089	0.3695710036253603	-0.8212035105511332	-0.22269649737431596	0.29432350481482644	-0.08234156602283618	-0.25656513172610673	-0.026796586511812565	-0.30826649061276423	-0.19987888912802856	-0.05082808561721216	-0.8375928542395525	1.0857878453598517	0.008757038930362981	-0.35703606922690334	0.19614367463641647	0.4697941249303428	-0.439941903605637	0.2296182657055584	0.21306021671606185	0.8826139216251528	0.45327622926564215	1.6545265999258973	2.6237834603264765	1.2761686909923113	1.3028939103761266	0.9010186411276493	1.5841055520314282	0.20721402398348995	1.3315829415267277	0.9656938263996585	0.28738834923349665	0.8824543067599478	1.5131595027440108	0.1154604705145879	0.9597526907500196	1.3183235006592924	0.3768662907230006	0.4598218669702684	0.741321677150028	2.463623641569592	0.8065548043517976	1.4397967402790033	1.5472018391189049	1.2904904712928422	1.5137385641083632	0.40918012415679217	0.6847988926362347	1.1831775976063768	-0.0337956661239194
-0.6387960576954271	0.4464393002254944	-0.7063001734455941	-0.15436358454674082	0.4278003333922378	-0.07832336619682155	-0.1843689455451372	0.0492944868110311	-0.21837149581911103	-0.1288778711116533	0.0011379440623657255	-0.8372374173157411	1.1003388827499516	0.0032913049079894632	-0.3226950580564076	0.24325611892319549	0.4637517532300241	-0.42017834283771327	0.40062833974904877	0.2582292427435536	0.9946626052096136	0.47798679254825005	1.7178238922046543	2.728465126923852	1.356224344069036	1.3916205037949914	0.9347340411407913	1.7111643317960294	0.2809048301503396	1.4819763490587028	1.0627981722869255	0.3366661739068438	1.0232794181922116	1.604457554020953	0.13763272070950416	1.0991596120676967	1.3560588029544012	0.35876189225929367	0.6412653437583736	0.8467173249237216	2.583464739415847	0.8325842048207537	1.5662755384929068	1.6667137252771806	1.3646553946408162	1.5939623129196543	0.4935431980798404	0.7768979837150146	1.2639818431504959	0.03864296881209574
-0.5921683179400439	0.5538667337386217	-0.5716240011143819	-0.13904808006716746	0.5211745333436052	-0.09000379117433441	-0.07922640567545292	0.14562641701371032	-0.1887367123919351	-0.09445086595949008	0.03998504799502581	-0.8729265682688375	1.0720654441714206	0.01358719486188834	-0.2571839788937738	0.22919145202615976	0.46220556254215117	-0.43866274972062563	0.5400415183020002	0.2851601260338422	1.055328628002419	0.47858128514095083	1.7560024821393498	2.803391365314204	1.4164678107027633	1.481158991622555	0.9575773162318931	1.8226341543342492	0.330496166918593	1.5961867835884498	1.1209418765699546	0.3459371308323137	1.1447752639923312	1.7108148201285225	0.17948910280856464	1.2440714155933263	1.379320723760928	0.3170173553971616	0.8043058534907088	0.9387542541823418	2.6742223003206047	0.8663387075196958	1.6497398377585	1.7367527113017307	1.46989781848186	1.6549158639943724	0.6126451787663082	0.833185426218293	1.3389384616757156	0.09941373302992747
-0.5623772970229732	0.6555948759812351	-0.43884842185707534	-0.11063480086538671	0.5832667991106756	-0.11206861647543787	-0.01470384728193983	0.16677800070301727	-0.14003703873735812	-0.0924087682899924	0.08603995402419062	-0.9024121076941732	1.0565998895167328	-0.00035969493246226504	-0.2597040266859724	0.17179163427308583	0.47333962425471865	-0.4541096938303837	0.6316861228950238	0.30491298564062835	1.1089844953894805	0.4677693204530241	1.7517762475103364	2.8517367480774487	1.398110979011912	1.574612262061769	0.9486342269014552	1.8957344123479434	0.35812301287771636	1.7314478507134403	1.1532377050936105	0.33411018447580143	1.197910730745047	1.7656380149658453	0.21851068280296665	1.3845311963458946	1.3851968502326555	0.206696941120004	0.9723217824629578	1.0047557452538785	2.7548895714973898	0.8698651061893571	1.682867521373463	1.8412421246843613	1.5293131707900176	1.7048682350118747	0.7063303591727514	0.9168382242393008	1.350168316805759	0.1630370301287825
-0.5331261015799214	0.6830700141173323	-0.3423432230235596	-0.08701996289511224	0.6324008807860932	-0.1459163749765955	0.018202132403331128	0.1925164744932965	-0.12608260646294345	-0.07669551711209985	0.1177503275753762	-0.9198791615193732	1.0272255485559838	-0.006936297654701312	-0.2644626919282993	0.13946702196712005	0.4820860633335301	-0.5005596552947329	0.7532847562387477	0.2793958816719256	1.2186645749527045	0.4872182106273918	1.707251321403024	2.9268888517001654	1.4456506693649593	1.6735410940161628	0.9091304731105796	1.9555423302434085	0.3956850038854403	1.8087851897757847	1.2133615941795826	0.3162831207495417	1.2051421319358893	1.8261691394604829	0.2275728653127323	1.4906444644334456	1.3938823903115514	0.16610691079638218	1.118443363093648	1.0817679067267905	2.813866070424502	0.8887159577980489	1.7220559206770283	1.8709342672461258	1.5511149298449165	1.7344290568481096	0.7965699129658675	0.9865725740610893	1.3893733227876015	0.20614637558762788
-0.5061505916548668	0.7124099553228024	-0.2976077716280062	-0.09114088436578852	0.6601690812073383	-0.18979114704067984	0.06342801753247067	0.2559297777590997	-0.10252081478424198	-0.09545258390526781	0.13970388045550675	-0.8835362563804502	0.9669741801443991	-0.006139309076221606	-0.2971187750430718	0.09126658482888934	0.49937084313938573	-0.5577711848316131	0.8124996874409606	0.2335922482882154	1.2771110522021336	0.5009336156795905	1.6109012425262517	2.9881535979666527	1.4467702872943913	1.7231602343374146	0.8869109332964197	1.987209237407615	0.39890467211942693	1.8776111770351231	1.2370303706444952	0.31069279315451725	1.1959899078159475	1.8798275454002558	0.25583835244419656	1.6170128984009047	1.344038911061604	0.09511125455756657	1.2312497999936873	1.139694318215199	2.9021178122246143	0.8946479364886837	1.7567635369601124	1.8400450241531885	1.6064164045562328	1.7384588831785934	0.8833997995133599	1.0227041358697893	1.4081520306215018	0.259716684000585
-0.494762772879249	0.6947415230918353	-0.3264902076615279	-0.15056862729763748	0.602867293547295	-0.25620720440602307	0.10839975647808357	0.29424190081502405	-0.0860812105382458	-0.1298380203788918	0.11115652424022075	-0.8416219873062852	0.8558498875028698	-0.009882352199826503	-0.315219851954159	0.01966925454323796	0.4909549844542328	-0.6307051198346771	0.8543452921943799	0.18386164189556026	1.2922483942851015	0.47899175686549345	1.5707021927164	3.0413836757834227	1.3940655483730369	1.7400608934572765	0.8950515242843722	1.99377905041514	0.4277093031335058	1.9322532316598113	1.2469095343866505	0.26416170593863975	1.1933987421812091	1.9250202202579492	0.28281686899997005	1.6754251123358348	1.3234834046231978	0.031895536115758696	1.3349915369070113	1.1769037697572395	2.9280854696127796	0.9171276509692857	1.7591324570696867	1.8432769425005617	1.6513519283709823	1.733931808844656	0.9726197853675295	1.0651771637122798	1.484905630459004	0.32115760879359645
-0.4741328870848215	0.6772835541994062	-0.36393060467578475	-0.22575517166392825	0.5601254304756684	-0.31316970403894057	0.14389107263820175	0.33153685323692506	-0.06405177160698529	-0.14728715631737838	0.12539325374983573	-0.7909274780738407	0.8039730832807065	-0.036940615472566996	-0.3503942889553742	-0.061933132594414894	0.5134140905391256	-0.6765180373345108	0.8487032983190368	0.0708734417608334	1.2939100722730763	0.46874237363706106	1.5312726497479239	2.9873980516094525	1.369015025677719	1.734256980279826	0.8628246300993642	1.9893561547090868	0.42756482019529224	1.8768303677803448	1.2403154037914075	0.24607212197088102	1.1707664622944711	1.9492134373750258	0.30721215675326213	1.7171621442120444	1.272168308832331	-0.01775641989040503	1.4302282264279853	1.245531774921433	2.911109562345106	0.9516129097288101	1.7666660145751756	1.831470443604326	1.7007494434742199	1.7141633408620387	1.029440380921054	1.065163693681408	1.5774178858201742	0.4277581914341453
-0.46013180320773345	0.6541775697114118	-0.4249979522690047	-0.280938158813799	0.43470075761339155	-0.4126274578285164	0.14749976174368645	0.35740597930255064	-0.05435192596688062	-0.23136867470981395	0.11007458235208042	-0.7767872398543353	0.724104623210776	-0.03146794904899873	-0.41691372601603877	-0.18742446836837628	0.520691625754561	-0.737333150225337	0.8269489000642777	-0.02077450254131628	1.2589785420266444	0.4772399538418332	1.4727615720666516	2.971718468010562	1.3227333580357385	1.7285067422141893	0.804920438836039	1.9842090711936322	0.4106719414882864	1.8447482259891512	1.2670365064884457	0.18053163468545008	1.1384611890405472	2.0259817397263635	0.32536423992975133	1.7608229838810328	1.249088525676322	-0.07282070569862231	1.502456711874949	1.2903604299850364	2.8744580687743815	0.9769998130750297	1.7966631996321145	1.8019833013449396	1.72024168385757	1.715805257176917	1.0690124664329108	1.0828379456884263	1.6691998946399895	0.45080583729722357
-0.43232785655026146	0.6530814356237652	-0.5035177772152767	-0.36262874348609503	0.33030443947199506	-0.44675417678319496	0.14749649448329213	0.3723997645111714	-0.06724346984677103	-0.29311781298862283	0.07428312747634411	-0.7386477247862702	0.665711303200974	-0.04242973825037333	-0.4844286956882942	-0.27027464482049707	0.5330937021092208	-0.7902153982141009	0.8004952715607345	-0.14363620996332854	1.2198259349193392	0.47358010143118234	1.4210379234267319	2.9537450903970015	1.3332597968393227	1.7477539372005275	0.7309793742537443	1.9597435029113615	0.4069804380038577	1.760516683262668	1.31873993810339	0.14387630758139905	1.0741059837352778	2.070384482494174	0.2968747321715335	1.7601533591731156	1.2431054231609497	-0.09384848154962483	1.5803158731915912	1.3574903280252588	2.874374302137645	1.0080823288271519	1.7831035792363203	1.7444098522257523	1.810402522465979	1.7636367182080792	1.1089273645835385	1.1198279974646703	1.7209315933090092	0.4833219665320717
-0.42805553788729134	0.6311121396208768	-0.5885945621452117	-0.3905512199474984	0.24789413555184475	-0.47373343892825154	0.123146769643419	0.33371810801241775	-0.10114747989915025	-0.39397101413537916	0.036524268427958764	-0.7135296425783089	0.5977840246523561	-0.05925830844193206	-0.5195363444054062	-0.3327972420683749	0.5460256003496642	-0.8315177151580254	0.7357813423422568	-0.22386057360597983	1.1581582391553116	0.47375076689914647	1.4300547183957797	2.894032967934317	1.3458311105830176	1.7276934475851822	0.6250037397088246	1.939459625099068	0.41118111929123263	1.6833261466686165	1.3384480889592099	0.08597381714904564	1.0330591649321499	2.100170645681069	0.2836570187484673	1.77352186026375	1.2696575532503565	-0.11898163012873637	1.6430986431737047	1.4209379023403657	2.8536408628792413	1.0611401557369882	1.7910091159325685	1.7127843796518047	1.9213265505727928	1.8072816090447223	1.0613610321730094	1.1419460126561982	1.7840074877686072	0.49743864962320733
-0.42897201698499626	0.6278959894453637	-0.6497218985742933	-0.4090565369283848	0.13220325752201514	-0.4667610980121072	0.12520934445518095	0.27798291839015266	-0.14923377288138684	-0.4840974032505815	0.0067376127658714206	-0.717592307430307	0.578471462600898	-0.07664360444009462	-0.5819869956409498	-0.41089516139194604	0.546875228044869	-0.8732601370277335	0.7140618281579587	-0.3133337553674491	1.0750188640795844	0.4761642413603767	1.3806870830378435	2.892010723350352	1.3718994902681403	1.6952806811510803	0.5648015298834115	1.9035922342489655	0.3635067555756234	1.6859416096165696	1.3746264621139497	0.038764866385407624	0.984477763284555	2.0883636874825124	0.24882303171459258	1.773000556338042	1.3145924625868946	-0.13078930968242902	1.671578289567179	1.4651807078089607	2.8053625601295575	1.1189532531239086	1.7912616702252422	1.6225065489598556	2.0074947134717664	1.838927562376594	1.0160838731104695	1.1671244188617327	1.8568759366014493	0.4803269326862741
-0.4515163965900769	0.6078355469780539	-0.7577882591387303	-0.4186711258166055	0.06856005188295514	-0.5084033233967217	0.11271277357427864	0.1917698760896133	-0.18247195896121526	-0.5102996238531694	-0.014269403970656888	-0.6927251354776062	0.5723996714525869	-0.11149159745162858	-0.6324266693307845	-0.4766736473098997	0.555974049017997	-0.9353972533479042	0.6922953213828744	-0.3836761791024016	0.9818070243825208	0.49058452788829465	1.3577061756177642	2.829041924538705	1.4109395424302378	1.632427825327067	0.5102655584761056	1.9256133003459284	0.36681320847101967	1.63905446791034	1.420008662551871	-0.003001330580574836	0.9182827179823809	2.1022204988294573	0.19042027513455342	1.6951700983487012	1.3600093606405232	-0.1394188251572189	1.6771078462890785	1.488076434396905	2.7458188414051183	1.1508990297799757	1.8041262768698805	1.5859534765250352	2.087536257656224	1.8559897647936718	0.9597659895174366	1.1722084575136682	1.934088220794288	0.4317025872026588
-0.45798843278728213	0.6038919814320227	-0.8711686496271966	-0.4496633181837163	-0.0005162873667601264	-0.5303086790892655	0.08024367327887154	0.17721717374505735	-0.21766134526851869	-0.5588155041295384	-0.03789629365207149	-0.7244066599572778	0.5923263991594001	-0.16020264355521405	-0.6377494051899364	-0.5253489021897436	0.5479831934295843	-1.0218410375427809	0.694470242271765	-0.46029634030201916	0.9301210619924362	0.5124838385247827	1.283389321875182	2.8067141719362914	1.498065971453164	1.5705593243797111	0.4625016832708037	1.9303367029579324	0.40150799844013696	1.5730714003877728	1.4642690569385324	-0.009650696450528809	0.8700955677626938	2.0722383994844966	0.1608851309329012	1.657629672133836	1.4090332204631402	-0.13181512601504392	1.7185145221645617	1.521211051408605	2.724281242434049	1.1847210657031273	1.843195838610924	1.477743687284427	2.1848680560540914	1.9220044876172941	0.9240151861468473	1.1735181935154078	2.0023030546193334	0.4124717243038184
-0.46618492544591456	0.6630962741549352	-0.9533766808888642	-0.47648985269020994	-0.020462376575907666	-0.5447194086253405	0.06369336575163485	0.12216324416231195	-0.22930450079421175	-0.6190732279879738	-0.0590993553028429	-0.7756642719284873	0.5923038843942566	-0.21483819314715608	-0.6439510361500355	-0.5606235535133954	0.5276952569080835	-1.0634749635219123	0.6582354951985668	-0.48748381618488523	0.8223587817669719	0.536148662153272	1.221849882457542	2.7686589152472165	1.5221766291197063	1.5019438618773382	0.3821918889648019	1.9631230829316568	0.44010832592905064	1.5705824312662542	1.502779619305271	-0.04018323370629835	0.906020576348874	2.049591788962462	0.15161216631910782	1.6213085299962535	1.4461173210055789	-0.15762067339353825	1.730381643342757	1.5285166927278078	2.6974567720186977	1.1645416725630073	1.8675056576196707	1.4364373917891524	2.254598326885172	1.9555011868220291	0.8626421346420887	1.17636306403547	2.0813100195953522	0.4316658501832462
-0.48622001379043545	0.694725674246851	-0.9684804794596605	-0.49371032782550117	-0.09764620595525536	-0.5749312155067551	0.023490660102961768	0.058861201958239316	-0.23311955802170453	-0.6672652795378201	-0.057620976692330385	-0.8000800366754106	0.5866751931084068	-0.263959525100892	-0.6242719650337505	-0.5672454882399272	0.5082142484296884	-1.141218812646718	0.6085507767269844	-0.5059317102260019	0.7177280257372545	0.5581803212600001	1.1465695155097848	2.71679233504251	1.586807205459672	1.444798537399561	0.3310912833253306	2.032528889973549	0.4821837978542268	1.5846963571111823	1.5009901568912345	-0.04064383843677942	0.9088446039381081	2.0111529819111227	0.1141330810741995	1.5706569828716472	1.5150001499415326	-0.17307114031223728	1.719974057262256	1.5635779588928975	2.6653310701641963	1.164362593082259	1.8905996920101977	1.4216596539423958	2.265527760240732	1.9929147788899921	0.8196419227425205	1.2258348954182805	2.122876777432363	0.39634610630901357
-0.5001556947675958	0.7020089177307706	-0.9815418255201932	-0.48351911813384946	-0.12366260161418619	-0.6359002220125458	-0.023101639998214973	-0.009524419288755439	-0.24389064395025253	-0.7192685684605893	-0.019514366133092396	-0.8415086729974585	0.6240462215817375	-0.327928894215503	-0.6161271821847174	-0.534737907013492	0.4732174651980222	-1.20041197529787	0.6159254422012447	-0.5720283825106889	0.6357650460920155	0.5451983995140243	1.0620311648815044	2.63268548960486	1.6811861440776723	1.3845731949838676	0.3116788250392998	2.097413498333809	0.5160715711359427	1.5793194991173483	1.486956829115807	-0.0008881734416536502	0.9663877324879202	1.985098886913897	0.10573137673730941	1.536787496016472	1.5382932886641414	-0.1487509446924226	1.7448629715597828	1.6200511643539017	2.6472973099411705	1.1626928923319801	1.9126972137265317	1.3865084292543333	2.2762961986080095	2.014272103929166	0.7655326635138222	1.2907328306556551	2.1361437853722784	0.3620530654509969
-0.503313615095695	0.7410586072014682	-0.9664073888744289	-0.5386123558409446	-0.15147308895447914	-0.6769597485656041	-0.03423202928282234	-0.11173616648865867	-0.21464890504663497	-0.7798575045730641	7.186833690833449e-05	-0.8936494428164468	0.6337438183620594	-0.32570603380997104	-0.6031825963821348	-0.5184122063177925	0.4334791836050707	-1.1925620654249838	0.6383888231508553	-0.5974964087366273	0.597861678645249	0.5192704619563993	0.9279563157562365	2.6290419351846213	1.7492671838109515	1.3429609811249528	0.2738468605277151	2.1664792127596217	0.5218878990723079	1.6385545851971592	1.4808058400711643	0.029485378689525138	1.024860867878273	1.9493441474173134	0.09065580213118674	1.5109251502126457	1.567110407811461	-0.15150475762271495	1.7802084951589656	1.6410225582318585	2.6816009443508086	1.1570014716434427	1.9049248064248707	1.3412894119383556	2.263963374977221	2.043786681457689	0.6995831831460279	1.400443538097901	2.194007079893679	0.2988383226785569
-0.527318324066341	0.7722875908862871	-0.9333334582150277	-0.590698489221847	-0.0964757025656622	-0.7078271960338867	-0.015689393042300735	-0.18401597380218537	-0.22652055080701533	-0.7853919526199774	0.01175327627583882	-0.8990029657743106	0.6848235534759504	-0.36074644954625745	-0.5702946901652953	-0.47749428764373436	0.38871316054514526	-1.1719586113718354	0.6453549702131913	-0.6855145988375402	0.5706814484796966	0.5374801364579103	0.817802454081168	2.6221381902463157	1.8507943951491281	1.292552349919933	0.2789058215096043	2.2243055567439556	0.554382088151943	1.626381005020108	1.467909166532979	0.09295945745789647	1.095629575578768	1.905401338999487	0.07533510800271576	1.4894360862960312	1.5904232317168225	-0.13804814362051274	1.807305642945132	1.6435906516219103	2.6966861189607267	1.1782022465814321	1.893025387890993	1.345275528929046	2.297549967174486	2.0736398159968843	0.6636070344044979	1.522652189183759	2.2220520259305756	0.23978066368175602
-0.5671300754507967	0.8056657245651927	-0.8494329693936136	-0.6055021120151578	-0.04688388070748572	-0.734420869128917	-0.0046383515101260375	-0.24008783206135326	-0.21813133710947247	-0.8290187167820001	0.03401371986429673	-0.9352177563681512	0.6952485860702871	-0.4106193963248586	-0.5495228078497044	-0.507734202963254	0.3547852564429639	-1.1839533175625574	0.6546825382072362	-0.7208131427330513	0.5847245717191007	0.5582665758711638	0.7162787686996752	2.6173014156805623	1.8922430371426089	1.268043827125568	0.3237966539277427	2.2633362672197017	0.5962543349788041	1.6060091162481307	1.4501932326308113	0.15153178398305214	1.1960561927782423	1.8631819953404307	0.07141278194131026	1.4867684934042307	1.6036858750460126	-0.09253460711658297	1.842661233812945	1.644193137492262	2.6805502713928915	1.2206999730836123	1.8713957768409302	1.3751612828875013	2.3041203852812333	2.064304307225245	0.626784641876351	1.5770134172724122	2.3138995593055833	0.12667762860517248
-0.5822091332784882	0.8402744744428599	-0.8431246155039768	-0.6311185534567257	-0.00754654170630773	-0.818431118203863	0.06511198687725822	-0.26865355946861946	-0.21227022785462762	-0.868372918446332	0.06486384311551056	-0.9611634955379349	0.7193463481031507	-0.4259737406511247	-0.5615795450494854	-0.5300360126984398	0.34065631955701486	-1.1752905328363414	0.672560999105895	-0.766569940230161	0.5867992064987829	0.5425024760671009	0.5516616374059967	2.6352492357006447	1.929223606346498	1.267266704854522	0.33000270172782903	2.2333107367729133	0.6450558791340635	1.5567979406046208	1.4275676692327368	0.19796519387770445	1.2292891673088007	1.8673611073433698	0.0988075052404734	1.4651180215775645	1.5887591378334345	-0.11592146410743595	1.8569473445600138	1.6221559690635012	2.6933330601588077	1.2564800067624602	1.838548056511644	1.3904019164787638	2.3229750247581546	2.1041255239873644	0.6815476424098945	1.647912026762528	2.377151017178521	0.012872916457807892
-0.596841774389237	0.8343192709401039	-0.8317563449139469	-0.6828871608343186	0.022674123079171347	-0.8789209920344947	0.11170279337368334	-0.27907957680709716	-0.23824637623594494	-0.8584493411877825	0.06694035432468963	-0.9941724162067272	0.718799494632245	-0.4448930625734843	-0.6006151192287612	-0.5412784020262674	0.3708110273423574	-1.1454096247313745	0.6915733941031992	-0.7829277112543871	0.5911413447668924	0.5562298891605358	0.4143869559597797	2.541215820956053	1.9393865778523367	1.2997938226137928	0.3330016398522435	2.23966924144432	0.7128197769088805	1.4893001385228453	1.3652439445925706	0.29902250017868265	1.2408945114246155	1.9558072047153814	0.11357396034094454	1.4386362183892156	1.5403928426508418	-0.10639324774724357	1.8769678590602374	1.5957992654468156	2.701307643976077	1.2834234344901119	1.8022722542717264	1.4098306303215782	2.3317659586467014	2.142651413351354	0.7145986164533226	1.7290680647612962	2.3683023967043098	-0.09258495152627452
-0.5881648219657512	0.8125403941482737	-0.8320683898455542	-0.7787397870490114	0.014581616822405797	-0.904767708146694	0.1301774939355782	-0.2710281884146982	-0.2287203818613633	-0.8942469499715019	0.06276907495201149	-0.9927747188953957	0.7165981540897708	-0.43176434729397484	-0.6658629170395691	-0.52759495901385	0.348752450655723	-1.0942740761482987	0.7610448762766936	-0.8113995546365314	0.6089026345244751	0.5527288832796247	0.31942285854599245	2.5279303449262356	1.9203738709082638	1.3551321627838497	0.3335728581204664	2.1818638314415812	0.698481802572356	1.4440803363132197	1.327888468693948	0.36856005150506604	1.259593499287895	1.9936331956512994	0.12947745974723474	1.451674487620636	1.5238891035755375	-0.10175644028008715	1.8323059537585873	1.6074094903647098	2.7236972693093753	1.2947247702517621	1.7672416034282459	1.450154695972988	2.3179872177626484	2.226621340513087	0.7307235161188224	1.7724040725816212	2.3885489231539685	-0.15552861376599614
-0.5920871512642361	0.8082728595650689	-0.7964151967069116	-0.85366139902812	0.00011974968857457191	-0.9352826965988511	0.16056317896542258	-0.2528711167296832	-0.21534416439015663	-0.9212450799575894	0.04580945111241991	-0.9477362124492761	0.6751547384572547	-0.41594119555756565	-0.7216016119079683	-0.5134422460505667	0.3285942885762179	-1.0107094436021935	0.8069073384989505	-0.8308618912927537	0.5934868771280776	0.5691252962787072	0.28253060840583477	2.4741581266578088	1.89135838547037	1.3851666550244892	0.33176288532924036	2.169958283019219	0.6964336560935408	1.4040432995059497	1.2605025366467497	0.39074298347583514	1.2954842126109747	2.0619514933753496	0.10665614960529393	1.4561677348464	1.501101019036679	-0.061295030687712956	1.7665846356048227	1.61051520920985	2.66391182400464	1.3145776751838079	1.7191309895665294	1.537500009993754	2.2844850719932004	2.2513450077626196	0.7176966358455183	1.8183707774311515	2.4363790429208088	-0.19905927483168417
-0.5662491486986936	0.8033224262200515	-0.7549218458074505	-0.9108054557687012	-0.03490011562472745	-0.9302185342739561	0.2321898349845204	-0.24100212900599188	-0.22610221696845723	-0.9578182498206281	0.07036483732781135	-0.8625349523882946	0.6407883866311541	-0.37771159214464356	-0.7748425217455361	-0.4911995715408028	0.3365038679683118	-0.9354635329386461	0.8598884574800202	-0.8225092214124808	0.5907343503142994	0.575976971146312	0.26551280474757666	2.4170228485575658	1.8833539343335695	1.434694781025709	0.36584913881726033	2.1349743271079835	0.7163101430615896	1.3298398740058668	1.2227036631943204	0.45279560840624555	1.2716420880646182	2.1516830350685616	0.07003018372411599	1.4544358715953043	1.4947413131260219	-0.027091688942974312	1.727968781676528	1.6443178042644564	2.6406366656544185	1.375145429498908	1.6852828409926215	1.5809777901734807	2.3005997590280107	2.315582732214625	0.7201083107728176	1.8360257223939207	2.4483230907644593	-0.26260175048783163
-0.5468333755065651	0.7999522159484432	-0.715600270990156	-0.9237745103129006	0.011736425461843877	-0.9232108360947411	0.2681950445295105	-0.1996992597047878	-0.20388266255720006	-0.9824728365452936	0.04733694962384025	-0.7923626384831928	0.642584925623009	-0.34167182866341295	-0.8209876603702512	-0.4900425352229799	0.36921530889349885	-0.8498653412294717	0.9496296026779204	-0.8150953922749984	0.5672582881316137	0.5843197232603409	0.2483496049600326	2.3710872273893986	1.8648166069614802	1.4811657593540453	0.40588173615811857	2.0663809344884947	0.7260846866648791	1.2608055781057488	1.212295084820945	0.49370631127934467	1.3039773336493183	2.1967836714941114	0.052678490254784126	1.4676756825954922	1.448619128777211	0.02771915335015951	1.7355605964919314	1.6458959339786876	2.6048084784561847	1.422972691757139	1.6589212630790537	1.6064712228383855	2.331422705181115	2.3591813787435556	0.732260179765342	1.8238465694809332	2.5227601700168134	-0.30951105722307864
-0.5177835874553418	0.8550101711380289	-0.6687116580739498	-0.9255432715260733	0.03802069289371233	-0.8546450292943157	0.3377526845663548	-0.14794234994933836	-0.18672413607413027	-0.9797406406740325	0.022046938341772505	-0.7142963873177943	0.6338213434296665	-0.2739139346902558	-0.8634330668368208	-0.5093016774093768	0.4176461818772939	-0.7593804017328548	0.9684667124286124	-0.7288226627645755	0.5303490759241424	0.6221727094700158	0.20502090657140007	2.3329450748824976	1.8701794827579203	1.531883605877124	0.434042439567121	2.016940104992683	0.7349149903763947	1.1934985031833727	1.2042637522239277	0.5359484114907482	1.3074036898089678	2.2252379844276335	0.02020313221126781	1.440450094308121	1.460315706456316	0.05263012432150771	1.712389026910495	1.6674205366582573	2.6029823657753397	1.4963859639364134	1.6325146561055521	1.6065630933442656	2.388023075307339	2.4318501706647853	0.7248645364743697	1.7929292566225936	2.6088065046662146	-0.3315043506290147
-0.5015953635247739	0.8696726834607716	-0.6301528683382334	-0.878558386914032	0.05896322522426352	-0.8191081958714902	0.4028239093303646	-0.060848658005466016	-0.21782109436115982	-1.0455267080881274	0.029377322845853055	-0.623556046336902	0.598255906276444	-0.23724796805698917	-0.9037792400983463	-0.48758699598373784	0.45898394671528253	-0.6956042375715764	1.0135181344275626	-0.6805617659532432	0.49231764780248327	0.7174258110782562	0.25092560593805635	2.3097793526839174	1.9062167206236542	1.5686603922717537	0.487298323500213	1.9499310912044892	0.7656326798807523	1.133406972664032	1.1846943551060771	0.5899057902739623	1.3380492452461348	2.234743724011863	0.03755056142831857	1.3974447016252214	1.4658309379109151	0.10040540798375519	1.6672110646647202	1.6970691169353191	2.579171100950007	1.554070981070523	1.630298443242711	1.614206314494669	2.4377978654585926	2.496280660862623	0.6959472116129913	1.738613377637875	2.637921913702774	-0.31908337101287243
-0.4696802576577436	0.8789209506514635	-0.6015917458976536	-0.8102089849779814	0.07736395068042999	-0.7873779755035457	0.48516057490919645	-0.011067402364623577	-0.21491454736270063	-1.0855282765154446	0.03425714592189356	-0.5822386430404581	0.521521176559101	-0.17921128741532286	-0.968878700162216	-0.45079762264689227	0.5309491359279398	-0.676009542002994	1.0675057020861403	-0.5599995736148424	0.43765388587294973	0.7915705017581269	0.3464430067077085	2.300588203129311	1.9051421647161502	1.600124042706953	0.5224402688835144	1.8946183506147682	0.7851874609962269	1.1202931023689202	1.1480835925354136	0.6530070175034973	1.3173732363335495	2.2365009619768257	0.03568062009327453	1.3225136968092823	1.4473387965373812	0.14205291192116132	1.6151812318478527	1.7573880396156034	2.562039627071252	1.5951148802667072	1.644981832351642	1.608633343311494	2.505585868449889	2.558673967610189	0.641913227327352	1.6377053353701587	2.7077411016106296	-0.2784077564137466
-0.42826266384037054	0.8561475588368843	-0.6140434715051667	-0.752090493858855	0.12955399478463778	-0.7345447309111236	0.5942124851909364	0.019214435221159884	-0.2249286879581754	-1.127629499244083	0.047326299733820645	-0.5361675888618607	0.495195845442926	-0.16796416835542688	-1.0215903854442299	-0.40958464598396904	0.5706476247355468	-0.66896680778296	1.159342774492714	-0.43866572628180156	0.39105042872970436	0.8528765162233046	0.43741336671885983	2.235664248416579	1.9607665265087704	1.6038252917216038	0.5235708848713736	1.9097910581013096	0.7859350237849158	1.140401268920189	1.1195118426579649	0.6951464641109354	1.2572752547805166	2.2583635700558657	0.04661791523602414	1.2658617015691047	1.4622502230522634	0.09925460675979295	1.544092527538599	1.7656181524380716	2.5405594680796595	1.620737917024473	1.667508109029957	1.6128345840762854	2.58235313908961	2.640359912753123	0.5934750001145773	1.564025389005591	2.7200766758164168	-0.2259208033679944
-0.41188158520488755	0.8140152690167893	-0.5099280580586872	-0.7255150585948494	0.1550415625313247	-0.6818671417973072	0.6231542278271021	0.0406401368229942	-0.2050624473558142	-1.120756714162242	0.0643485188453656	-0.4884058389448209	0.45761707764172577	-0.1296608592642692	-1.0877993537784312	-0.34329354317073096	0.5749742385206523	-0.7020004291596318	1.2432577033274659	-0.279554576816771	0.3724235628719891	0.9405406539596092	0.5676162523559215	2.205104075484912	2.023204662166489	1.6049104624604513	0.5638828524348203	1.9496070543309791	0.76488606607688	1.1944987037949166	1.0999099331328777	0.8060891617635362	1.2329697118890748	2.2545041433634534	0.03228886920049597	1.2101436910192538	1.4832105681985894	0.1274136773063161	1.482404025885842	1.7753804872782535	2.5141298975232065	1.6289140946175398	1.6986917119268976	1.6176938505030318	2.6309645126274175	2.6771922868904707	0.5060680855800068	1.5071555921676347	2.7474090189362395	-0.1894964353258442
-0.3883897020495722	0.8512250940418387	-0.41312716318230747	-0.6610702554127481	0.14803406311854264	-0.6433079583910264	0.7127381670495114	0.06300312117123145	-0.15986507448013426	-1.1826056754075573	0.10377919328217537	-0.42656258924591306	0.47622077275763813	-0.10154625786180901	-1.0834138317755486	-0.24975367024894032	0.5360605759801945	-0.7434532472124695	1.3410547624169713	-0.13190511956602183	0.3903372811251927	0.9987458517921629	0.645008463936439	2.2739760394501918	2.070084020582828	1.5958043630561844	0.5729559158412524	1.958395574109628	0.7880806784535602	1.2279290492820771	1.0512572917308198	0.815829595420716	1.2009140159279643	2.210000854409268	0.02405761084370293	1.1636987830206709	1.5038839868932807	0.08411665996500242	1.4217480758286645	1.8036844774531846	2.488995119837445	1.604711584300039	1.71273098970025	1.644462840604957	2.627914720773893	2.7325734962422987	0.4318479506404609	1.4323342851872214	2.791698256579267	-0.17065711171284878
-0.3735378773741937	0.8868041195322794	-0.320220213156676	-0.5587329276283326	0.16035491861355325	-0.6166029238375048	0.8324879513523784	0.08854988359360569	-0.14464990183998921	-1.1822359176515997	0.1515693793504953	-0.39115975348824333	0.4996159348514392	-0.09750730270963509	-1.062886113875392	-0.18188801479156147	0.5292921184217334	-0.739398371613283	1.4305675755173104	-0.03395628995905911	0.4119930152530328	1.0392926104020042	0.6873245111880731	2.2838700228254494	2.1601709254089867	1.6064670407030568	0.615966527636566	2.0036941758130817	0.857187887959838	1.269632265092131	0.9858487284512917	0.8421788703533262	1.2106187107988562	2.1828868994833512	0.05972992732920016	1.1454269713652223	1.5267862057240575	0.06407160300677821	1.4185267687207075	1.809757139125093	2.445010455553601	1.6092782274957105	1.7105695948234156	1.6605338519642483	2.623370409406489	2.7089499567341315	0.36007664864150724	1.4056492560287093	2.7736839914984457	-0.16096975304647326
-0.37780868673947304	0.879986785476641	-0.2517067834949642	-0.5022021218583321	0.22606337543652258	-0.6260121318690868	0.9521992753328903	0.050474636560754724	-0.09618159762563461	-1.149276897300997	0.21849524433756753	-0.34108361662682785	0.5534239024343561	-0.04901422771277517	-1.018539419190721	-0.12781266299567484	0.538843825197883	-0.7648526895990135	1.5801994803304322	0.08968564283061423	0.4510432256668512	1.0606759061956035	0.7347843655669479	2.285313068447213	2.251683968951097	1.6116945298536354	0.6423071523347821	2.047509436058358	0.8617299665347161	1.266245363877	0.9197379483760981	0.9206473705324318	1.187371709935709	2.1469217864275825	0.09018469378608926	1.113518372498378	1.5123402641871908	0.027761650992203613	1.4203279343908268	1.849895838642174	2.4881287334803464	1.6185197999189764	1.7173259115987385	1.653409458739618	2.5777571878203043	2.665786980262068	0.3028513903367619	1.3671941138946744	2.7587707648336552	-0.14671192245969972
-0.40163714327980105	0.8783482945907899	-0.24770323672393113	-0.4422965821087474	0.29401813597791815	-0.6502048519190431	1.02516592818998	0.02647745951901071	-0.046296570437279985	-1.0909147633219631	0.25629039994989833	-0.3312405345024858	0.5457380115251459	-0.046470148990835757	-0.9649822329498114	-0.04817917494660362	0.47297477967385715	-0.7777265502338065	1.7051325983630474	0.1883283944460302	0.5601944716738398	1.0760223247228065	0.7531583513107117	2.291229651337422	2.282353131556323	1.5938883949344769	0.6321998298958895	2.0880498477075733	0.8414973730145185	1.2258388838619738	0.8272931424522246	0.9535027796997673	1.2007451333718577	2.113940059189088	0.10487256584306678	1.106734877900259	1.4851476697175245	0.006553194740553975	1.4235393930838194	1.8530076644744657	2.501847315245228	1.6050783595694516	1.7025877045038005	1.647510005593396	2.5525052757900735	2.633934387892051	0.25749536039439336	1.3835938764807336	2.7465411770634782	-0.13640912204179587
-0.403467250579573	0.9299782378388258	-0.2567188636043569	-0.46834545318671206	0.38627399697726145	-0.669105953865136	1.1375767221824877	-0.014783595185367296	-0.05919497166165109	-1.0200779561203208	0.3335746957218009	-0.3197738202102317	0.5235997303927008	-0.007953514149641128	-0.8930376997250115	0.046420588716683135	0.41326046937148114	-0.7438226398360287	1.786274964341429	0.2991051520320003	0.6714771242981654	1.0763584553259158	0.8135623102823051	2.326065609657996	2.270174005959515	1.5637159809934806	0.6010640892519218	2.0641902452957366	0.8182396531475842	1.1713805063967249	0.7335089277514931	0.9691843262313403	1.1969844704458534	2.137600381518374	0.1361627689275105	1.0876763117427068	1.4826778752228937	-0.029617692187390837	1.3933605668285218	1.8642786357268104	2.4994994560841413	1.5639925431996198	1.6878632019053648	1.6759696154729595	2.554343048769538	2.570889766579022	0.1965948149812559	1.3983929503982286	2.7173718396346818	-0.11023302894663183
-0.420670728756711	0.9153157255160831	-0.22251817268201401	-0.49097741856017796	0.49089258109143474	-0.7152591535295895	1.2046108469786594	-0.07540373228913992	-0.10240437399794433	-0.9523596718793005	0.4197249814663011	-0.3143813078799836	0.519394575752464	0.035944933786192526	-0.8569846096093855	0.100252177180606	0.33588936592505353	-0.7443798949938556	1.8130376772411783	0.3550403816670369	0.8400078240099222	1.0882944010390083	0.8613860585176321	2.348391764910817	2.2017589625582112	1.5624091087058356	0.5892193799838916	2.0823243760588257	0.782838486330786	1.1246558048130193	0.7007942779818623	1.0107015953166811	1.2049550930640234	2.1498102978946356	0.1323826121890669	1.096488311156341	1.4555685948095234	-0.06964782632459317	1.3687671049799208	1.8377835772632807	2.4500149137654583	1.4977189300583924	1.6871799348654952	1.7397011724408764	2.5285990388505906	2.51721375522631	0.16493714657177053	1.3897779676538422	2.657697112238778	-0.1233235890797525
-0.4568791157546369	0.8909224885156343	-0.2360302073999545	-0.5193084458836071	0.5329852082159725	-0.7731089255830371	1.2397558101994095	-0.11357630218477932	-0.10835399948176885	-0.7789636326394406	0.43852594955585766	-0.3184836096147019	0.5112948309643807	0.07103856272043503	-0.8093986831457274	0.13053914827401342	0.2879889456575006	-0.7359281917668163	1.8219472418157108	0.43748326456103365	0.9456065528332587	1.0499358006520825	0.8524117897435295	2.404485251606904	2.1155040627505888	1.5859211413808716	0.5745576911019932	2.062476805361333	0.7072813805279968	1.0430913670095014	0.635753335306992	1.019395872162255	1.1527467511969658	2.2288821391569082	0.11234403952412637	1.1232285851195702	1.4206494666893967	-0.11373365881674531	1.2991979016728104	1.8009980348638543	2.4171927521598082	1.4416873125514766	1.674579629224818	1.7941198946845744	2.5323748269720356	2.4886810173678464	0.15973862064746797	1.4008123924432658	2.621355922092086	-0.16748399999926647
-0.483443929008094	0.878495129478142	-0.23404465417177384	-0.5608217131107461	0.5684572375930246	-0.8248675042606533	1.2368157659336148	-0.09831390098426625	-0.1463069835295085	-0.6207539688442398	0.48187947837978007	-0.3056166542205098	0.5397012691349448	0.13554643471290193	-0.76616706242173	0.1796438959086686	0.24314358683574774	-0.7089365672225811	1.8201770914634061	0.5309378451166267	1.0366662473421528	1.00665555800964	0.8089121484676258	2.4066755373679873	2.0534645526714606	1.6370455185334287	0.5097262167202237	2.064782157777703	0.6618446043850678	0.9762021278871966	0.5908839092918626	0.9504063943989838	1.09818586955943	2.2861883091762367	0.07330661467283661	1.1392631522704235	1.4417050563058078	-0.176130111138013	1.2486273850999718	1.747679825316729	2.38439452387894	1.3864372174598938	1.6534179288410265	1.8361171171249022	2.4765095660375978	2.4242093940752545	0.17340749549883444	1.4234864954092725	2.559041197275056	-0.24664802307333078
-0.4894032567797889	0.8449375309369168	-0.22505443887117466	-0.6103909888134164	0.5739189682832888	-0.809456219860398	1.1808815748876607	-0.04094696396655423	-0.16255295570859452	-0.4576392591194208	0.48891557816780146	-0.29969625908871017	0.5295366650611328	0.2933944024034147	-0.6887095919200069	0.2752471915589791	0.21504203285155404	-0.665973038880135	1.7890359952736805	0.5807578313433936	1.1213148719102342	0.9590609301576644	0.7678641268097869	2.4122109926454525	1.96482854591396	1.7064661077130112	0.4776114488818057	1.9901594032094878	0.6528166745856506	0.911488118382038	0.5268943717864412	0.8951343670233755	1.0943496994155075	2.307867613823192	0.020712177198052434	1.155962327396855	1.4307984708597892	-0.1791231484388111	1.197907391473343	1.7672710400984664	2.374617760705608	1.335833873940286	1.632387400066608	1.857776284874952	2.4270233518087396	2.360917974193698	0.1714062368215886	1.4636161868811501	2.5185671595891863	-0.3026613432772275
-0.48036625300721375	0.8393857737675046	-0.2744154929447383	-0.5975497912589961	0.5752012887462727	-0.7475456967676464	1.1282300937101386	0.001255457131986787	-0.2394987345969802	-0.3297678994414627	0.4960501351023331	-0.30911221564488073	0.5358851324986287	0.42731169957330034	-0.5914830313103822	0.41102821109092524	0.2030583232572069	-0.5960803661172103	1.761877449078538	0.58995551893549	1.1589105308122698	0.9432991941412464	0.7038476141391518	2.3638097026464737	1.8579414299016688	1.7687385722192797	0.433028496290692	1.923413343729346	0.6343401774671895	0.878046748203583	0.4526872342997576	0.7242118510352334	1.077467495910074	2.299785247303011	-0.007614215412027977	1.1728617355792692	1.4106366680764324	-0.19953892211756308	1.1794308895858399	1.7828141647418718	2.336113827796778	1.2890859789034699	1.6241451243134617	1.8885744167223872	2.40807150781059	2.354239322595675	0.19535829219049963	1.4987296388564786	2.459210703224924	-0.32563512839601333
-0.45234312278511235	0.7727730782995483	-0.3249057789242667	-0.6300087949568954	0.634856292082496	-0.6819933310339973	1.0414441896142443	0.039231718499368504	-0.30735633418148167	-0.206076372132146	0.5076328685500593	-0.3472556620257012	0.4895824734818131	0.5718875311857538	-0.5302258334747181	0.5199347947330833	0.22665351967199232	-0.5295818838610487	1.7206955065581813	0.5965992461714578	1.1798204540865371	0.9426153503755671	0.7510032665395887	2.288946399830061	1.794121722362873	1.7919822293352456	0.4271969390573565	1.8937559573109433	0.5781697662168286	0.8477755570192803	0.4690942238066505	0.603960405144235	1.0900795068663005	2.3039617811986064	-0.048676948073666314	1.1745650252679094	1.4307636738195701	-0.1950637821557794	1.168705309128828	1.7689224536585146	2.306998938199816	1.270784475142743	1.6014857182405589	1.8875342300029119	2.3755414072534213	2.3339283358662644	0.2041146379553635	1.5233907958765471	2.4374903418706624	-0.3051811161034663
-0.43107829222220706	0.7144910485119575	-0.3519883181654017	-0.6673455591379774	0.6760178319385922	-0.6094096584919327	0.9502525949148284	0.045056173948513564	-0.3685603315394658	-0.13046062034878958	0.5102465471711587	-0.40748473783267897	0.49968394336883126	0.7038809466483646	-0.462140017562613	0.6269747038988989	0.2578868440857824	-0.5146964165391006	1.6092083237505084	0.6489684929595042	1.1669856118302762	0.9899587076008858	0.746214258250465	2.2816883627521642	1.7209058404715898	1.7750255614030563	0.4007074793638637	1.8185027841609085	0.527214263775786	0.7835532487458678	0.4942626670557444	0.46060336759053505	1.057560392560105	2.278027310382094	-0.10255070260319014	1.1403439309113783	1.4202665004067576	-0.18927584924963778	1.1687315715687325	1.7583078782320647	2.3214594530329307	1.2553286817262848	1.5960450331293963	1.8732525422705524	2.4058722555178096	2.316727887308237	0.19121769086402735	1.5489914875499031	2.4262077740751433	-0.30192814971084536
-0.39106865514053424	0.6623639642881722	-0.3796328472388077	-0.6639145795920665	0.6951181129874179	-0.5005722074572755	0.8660818760512401	0.07453350847255268	-0.4706886750361933	-0.053820593071021404	0.4938439777830143	-0.46660659409019845	0.485836202250736	0.7909936296394935	-0.41975171991868204	0.7481791994334503	0.2878381948410867	-0.5414227116388703	1.4998928905525932	0.6871664807511281	1.1425024328015245	1.0584095066016403	0.7058584512986634	2.255018055547882	1.64684318871771	1.7905073306106185	0.3969558190971645	1.777409249104353	0.5074803617763192	0.7803270759248763	0.5245644866033017	0.29147828492834177	1.0656794358547168	2.2545593148605927	-0.1710562516348321	1.1278954549080384	1.4752845977976168	-0.23060844776689532	1.1590120614137305	1.7078843805947101	2.2829021488098378	1.2712234411001035	1.5763066425965637	1.8775499560167066	2.469264791564832	2.3239955453518575	0.16219848112748975	1.5650473153477098	2.407051349288217	-0.3259794896148235
-0.372186334832175	0.6007776833926572	-0.378780774053037	-0.6511778499463764	0.6943408518400102	-0.48262937086150054	0.7777764624962618	0.12701327278752245	-0.5637371691442875	-0.011910586263663417	0.4746315761871801	-0.5005601860887045	0.5315256240561199	0.8882598205663375	-0.4068722284944462	0.8312271028566359	0.3503665641207614	-0.5683883731587065	1.352240728812644	0.7407635894590016	1.0725183109014242	1.1159145505337649	0.6897580959745598	2.2119876938183523	1.614236606763124	1.7921105828634964	0.4189608484285178	1.726480095333704	0.4963800863852822	0.8087489911938655	0.5248458341273396	0.12464288948080889	1.0568387510575592	2.1920814615112856	-0.2231376342984095	1.0941437522034412	1.5324744281786025	-0.25787916220306945	1.1339093270846476	1.6705384694777003	2.2609887966396958	1.304382254186882	1.5929125767861576	1.8943346721324263	2.4865064435176274	2.286293534838426	0.12993333913293714	1.5648048547920226	2.418831118156672	-0.3526888495496719
-0.3794898263571789	0.5184606471155071	-0.3490355028880834	-0.6277667465311575	0.6595617564921731	-0.4416024175350509	0.7022784062984048	0.1790049067037525	-0.6212494096034242	0.04685441506912978	0.44540001887429115	-0.5152059448777947	0.5586473279476248	0.9638674387035812	-0.40552678335092524	0.9123814427898284	0.30684304744249397	-0.6225846034798461	1.2638969645198936	0.7364748916075282	1.0090945766521324	1.199581759741251	0.6256580829649451	2.177452995630903	1.6393277347968822	1.7974430885371895	0.43091311169906943	1.7670606463393437	0.46800228501675384	0.8432590021069284	0.5507400464671048	-0.022310152160842554	1.068438043068121	2.096727841135279	-0.2902507596467714	1.0742068216488916	1.6174221558026414	-0.2913429000058104	1.1181168465553877	1.6383439073157902	2.2145150665785533	1.3474265340587839	1.6027817720525739	1.8842719412403721	2.503887826969689	2.28790867813305	0.0922464834052037	1.5579214445161682	2.4226877775136417	-0.41747806363304346
-0.37767380583585286	0.4552545210341224	-0.352405794119693	-0.6179840296023239	0.5727276743806994	-0.4068818636029672	0.6096500571781778	0.23416814110978051	-0.60274227203913	0.05249874395861529	0.3941103006799134	-0.5386733382359402	0.5855125492052797	1.007859916778985	-0.35283687685720594	1.042183133812263	0.30245297211322764	-0.6905378594283345	1.2457362021187957	0.7030247770262082	0.9378575858415978	1.2340732035410658	0.6032830030972303	2.149350185312167	1.6662654153555643	1.7992727097398924	0.4165810732369769	1.7048171153574259	0.45504579532590794	0.8765358432739818	0.49649885506527347	-0.20410627247598007	1.0462253758122564	2.027468792041783	-0.29019627485167726	1.0443474488833115	1.6898375802616297	-0.3226450962505415	1.1329117920756073	1.599333105149846	2.219524311455367	1.386367821250189	1.589327872058364	1.8400726106136323	2.444619496499888	2.2719232379123886	0.04276495507079821	1.5514594217060773	2.3856205802830197	-0.46158936295818487
-0.3556078735987048	0.42702213440753756	-0.31803961639847245	-0.6075680313093923	0.5972275525782811	-0.3597857107887382	0.576490818137201	0.2467594698803995	-0.5783790941602394	-0.028317162302982417	0.3856114710993677	-0.5357468227702051	0.6177706369922311	1.0646725210975365	-0.3173183350009392	1.164797036056545	0.24723360639559808	-0.7702548984074451	1.2274973109317902	0.6552932283726616	0.8523379412985405	1.2879703983907276	0.5760640654612184	2.0751104877766227	1.7308756890263097	1.7541366081053642	0.41710395715213444	1.734605623673481	0.45676002014510714	0.8889993272827026	0.5078751255595442	-0.35278793256225105	1.1013663949676133	1.9236399015865278	-0.3155691447675158	1.002484562461021	1.7641010258165921	-0.3465211242363789	1.1984256369541257	1.5683593086609275	2.228489734918599	1.3987853181967886	1.5905730234548012	1.812546891000458	2.3757774319815272	2.2348725419644198	0.0032041368274882743	1.565567034038835	2.356079666879966	-0.46906399293951767
-0.3560115268810793	0.36653058917217063	-0.31815328623123207	-0.636379956841598	0.6403001125277166	-0.31956334399988867	0.5304398564082086	0.21017321374225179	-0.5038299066169573	-0.05321084160176357	0.3694553705945402	-0.5092643437824858	0.5786831478154422	1.085258513206206	-0.2805010514027164	1.238772782017977	0.19900825797529814	-0.8286201994188256	1.2183363504114577	0.5903599984059894	0.8378834166602414	1.3249322366582623	0.5455852621750432	2.008968394264735	1.7287582691827663	1.6958641062794935	0.47385329380819147	1.738728412329241	0.4613980410848681	0.9387469121823934	0.49091153388089187	-0.44359076088611327	1.1458113267725434	1.8805107438461406	-0.3097465528799469	1.0167429882449137	1.80090496047521	-0.36625082673664766	1.2336866830382824	1.5142328709521775	2.2413610769862076	1.4100666268643625	1.574981222006331	1.7727489927918192	2.315553155798276	2.20330301343582	-0.023928884208453835	1.5839917912659103	2.3326763032731757	-0.46288250604150916
-0.34351616869009616	0.3549569701225692	-0.3575756062479802	-0.6675077140267114	0.6433727098590245	-0.3233997462449161	0.5263561543165437	0.17848281111495895	-0.4645641894659753	-0.14341961227988917	0.3732202371233786	-0.5053812011711869	0.5903655255930963	1.0985257469320187	-0.28740613722472486	1.271843950789135	0.1533386560760048	-0.8893259720930784	1.212000423002239	0.48272983450250617	0.785688063124077	1.3614893944809843	0.4489446393678441	1.9559894198038883	1.6932375114145095	1.6206092658157831	0.45854017579266315	1.7861736545110198	0.39027990902917653	0.959160810830673	0.5114747354467092	-0.5353169882353433	1.1696779479354	1.8041446262403045	-0.31466092005293855	1.0375646086415844	1.8394803627413208	-0.4461696909446141	1.269290891670525	1.4404646778783678	2.228628548202333	1.404084813311725	1.5408844347101784	1.7246650329784057	2.217189774418878	2.139386321835775	-0.07015561030747755	1.5864734199534711	2.264859635548733	-0.4227490525078202
-0.3410729511284377	0.38118913928366716	-0.335989769372644	-0.6921999879709236	0.628065827059104	-0.3716412071151453	0.5364840080867398	0.1341999304269586	-0.3758132458928039	-0.21444711216070447	0.3666427346402942	-0.48750089699930443	0.5701491233821704	1.0801259447702245	-0.28472202256070844	1.2613711435761197	0.1347918368541632	-0.9763460087807079	1.1288892692785988	0.40380191197003895	0.77746392362821	1.3325930360367282	0.41533578396965093	1.9647630221750443	1.694481173701006	1.5368877598885462	0.4637783648682713	1.798143487419916	0.38032778664222033	0.9290539861886368	0.5304834855421364	-0.5540923324006748	1.1866520858015814	1.8013164424850767	-0.31579580482473785	1.0696651520501121	1.857681004337934	-0.5192649173556244	1.2986365420198511	1.3929752716886221	2.225409516019192	1.4023827431884628	1.4892263140397444	1.6974582027244876	2.110738673109192	2.025901330363333	-0.11896805467348417	1.549889489608003	2.225483804370672	-0.4023269434163419
-0.3409481825193449	0.4004361630892957	-0.3219225160944636	-0.7151000396885621	0.5825078133039248	-0.4236982345015184	0.535399277635838	0.08423730702900503	-0.3001234621756822	-0.24328327539436975	0.3197764808673708	-0.4495502468210744	0.5532085034441186	1.0835014410529138	-0.2955371268411719	1.1896676222911586	0.07690040704887961	-1.0932912806881316	1.0423031432004841	0.28073670343105617	0.7603398264594637	1.290943334111761	0.33948674556832403	1.9791762270170885	1.6693202242926126	1.4923273821707361	0.465112372229498	1.8109401941469674	0.3328456421735243	0.8600585668315055	0.5144566607970237	-0.5873242329022222	1.1403820119696468	1.8154264239731002	-0.30280753154866624	1.129888842597177	1.875001976757811	-0.5749357399971341	1.289603772782986	1.353561197784921	2.1965578929948295	1.3614133634120953	1.4694389788765485	1.684900036052865	2.0597397135187245	1.9129233225380726	-0.15425066707657703	1.5200419217013754	2.152290818837495	-0.3763556108662197
-0.3345016366831373	0.3956878025178247	-0.3658504868637798	-0.7469110435564085	0.5327793921057865	-0.5045883582324537	0.5183822419612781	0.05955911447754756	-0.2209695084711369	-0.276347816236649	0.27715442561205755	-0.38519419451049697	0.49682340764071553	1.1010216273247917	-0.31700278455720743	1.1153473157697549	0.0011277018190996968	-1.154544598771249	0.999255335357633	0.1741964867778596	0.7685437458487686	1.2360599670566326	0.3386014557290332	1.9276888576056144	1.6197160991108155	1.4842947850027488	0.4109110262640952	1.8578516290254925	0.28025618479393166	0.809086295395633	0.5214624445484574	-0.5923406102638824	1.0908417839326874	1.8610653692118604	-0.35606238514075106	1.2164693542616993	1.8881214551215286	-0.6279409825110257	1.2555538847711267	1.2903858898038854	2.1347922043976553	1.3177419560477945	1.4607268346719162	1.7027148154163374	1.967351676317681	1.8394374667168958	-0.16568454736062627	1.4559975374202254	2.103376520179325	-0.31974541077323476
-0.32580264851336815	0.3981681467578284	-0.41377901783547644	-0.7605847197585227	0.49772923008688075	-0.5933918828845146	0.5208326475831135	0.04243664840172419	-0.1313615990416128	-0.36340123352358644	0.2312877400881415	-0.33569110429657967	0.44312778177253487	1.1600835258777298	-0.35718101916232975	1.0327135649706052	-0.05876379614255968	-1.167215399003834	0.9512934863494668	0.05635134577994898	0.7229261485164855	1.1585695713441226	0.3384371245786403	1.9103106524501778	1.5807471062909886	1.4348436711184793	0.3373305273825241	1.8526359733405262	0.23829587217615922	0.7781005591537025	0.5049100964208647	-0.6024373457652982	0.9917522785204378	1.911078073557953	-0.36640229815104836	1.2663382911413523	1.8556371256155841	-0.6432660940069226	1.2086141505150896	1.2470224904850935	2.1054652655431276	1.2421098681434632	1.47926706065346	1.6907286248970295	1.859360187110661	1.7847543030204291	-0.15713988240697568	1.4032345284944767	2.0258870004089147	-0.2610634361381115
-0.3011332112998161	0.3876983531471158	-0.4353567188858631	-0.7832788236179546	0.4081747028079752	-0.6471917170962774	0.51013374670872	-0.00949316837954856	-0.0680054504927304	-0.40237759624830094	0.17656860516608164	-0.3098639982705269	0.3811330277837123	1.2078026339150312	-0.3624916556946512	0.9416723613689746	-0.12648849254435465	-1.2098620940160159	0.9801547211408165	-0.09581855782690701	0.6420918655888198	1.0879998730984497	0.35401164505430105	1.826761920960109	1.5406141763003833	1.4273454913681183	0.27588861479229815	1.8923673232032379	0.20036409500016586	0.7557817969361079	0.5032844760590431	-0.5910422554429767	0.9215901646835839	1.9317596506631827	-0.36805256274960824	1.3239412843380505	1.8180497604514643	-0.6227148053960425	1.1744419670747415	1.222548844768682	2.0171838464202865	1.1758593094477419	1.4692353692142381	1.5998018796676754	1.7939992595087741	1.7388621822200634	-0.17410071750701736	1.346553985590265	1.935993669871673	-0.23060902710324666
-0.27454911257586734	0.40649648172569613	-0.4973327299915596	-0.7994788747018503	0.29482466396224644	-0.6766649191042481	0.5022887277760089	-0.04876485084720257	-0.0029733625570062885	-0.4523073639061172	0.15028750207808358	-0.313807336217719	0.3489394668494398	1.2544909522045864	-0.37319326828944704	0.8690449809655967	-0.09407019096343225	-1.2662265534966992	0.9347970688968795	-0.2138996339283102	0.5801527537790182	1.0155003786194527	0.4142517074497561	1.7349139999278242	1.4709371486915797	1.393089101528232	0.22260114011836865	1.9153609612926439	0.16576963645070447	0.7458101377340748	0.4968887479489038	-0.5601770465770146	0.8362039512633188	1.9598695284556846	-0.347047546897884	1.3490229829660998	1.750196128545074	-0.6004254672059515	1.1311798279346363	1.21383396351785	1.9758287365302103	1.1061652549369057	1.4566605147813496	1.5249383001070282	1.7123025045862832	1.7063373436505658	-0.17316313692643426	1.2632656417045374	1.8513432700967012	-0.14762725430127574
-0.25791396882912687	0.43890690357557577	-0.5204681583106783	-0.8098671790391043	0.23519216758682635	-0.7177121958968724	0.5142735990040179	-0.10615526272629042	-0.01754543936539399	-0.5133836709727101	0.12505834731041499	-0.33989136509501083	0.28760483649018254	1.2710416821224657	-0.40400323611646394	0.8027996203824757	-0.07778618583072312	-1.2766244281461483	0.8473334787125315	-0.2499591610429162	0.47963704866679135	0.9610973332137748	0.46242218385846573	1.7080858745838143	1.4332165224352638	1.3486811144539632	0.1687114669472291	1.9868231029504382	0.11408846904559924	0.7174080669094159	0.5524271075985068	-0.5489723346144018	0.6831719366267787	1.98648590866441	-0.35955890239275234	1.371224204756118	1.684355555125411	-0.5491378927254351	1.091149741617482	1.1950686661019003	1.907767147515957	1.057688043613957	1.4588003740208244	1.475983721725489	1.6970581017805917	1.672767383726771	-0.20579674257538647	1.2222673577419623	1.7781053026733524	-0.10053387576349804
-0.2356525825410411	0.4693045221124815	-0.5583062220902515	-0.8246177378893684	0.1533552756097876	-0.7393062963129327	0.5148139338605096	-0.16856171451588317	-0.0685909402351155	-0.5417788573857878	0.1020684949279435	-0.3892695783155265	0.2508953243123023	1.2520328652762707	-0.4406303182969157	0.7445426663833619	-0.06008457849087438	-1.342786868655621	0.8165714945282261	-0.2820299938772562	0.4310997197933909	0.8909646993036502	0.4947663040107934	1.6544826559022616	1.3873721049620973	1.319502856931782	0.10025230517316437	1.9902098803725745	0.06533392336334505	0.7340360450794223	0.5559430556377596	-0.5746960197167497	0.5106590684132365	2.004691213666726	-0.38058949548408705	1.4023185661523907	1.6524335457894057	-0.5401695030770142	1.0662715511495828	1.1808263297217463	1.8749138725880907	1.0478058370534504	1.4548828458065617	1.4253990113098525	1.660369166535513	1.6476009880786666	-0.23967717936716976	1.1519481840798356	1.696371182019158	-0.07970765945848103
-0.22708480265051137	0.534226751805889	-0.5610892148948899	-0.7679285121797015	0.08777640903864056	-0.7860636318897016	0.5435872492233498	-0.23502124783994766	-0.12069946796497097	-0.6327814154099769	0.08269873577344852	-0.4676687422951858	0.2744348594361981	1.217349478999648	-0.5107570486587429	0.6985848605531311	-0.04967944137351424	-1.3988676346014108	0.7756357585878155	-0.33948428364056393	0.38277029509258875	0.8136234585915357	0.5593210058551185	1.5979320077528327	1.3859793913723017	1.2998647671094072	0.012509329052606277	1.9876130639397462	-0.016723607432475855	0.7287609914059914	0.5769672677779971	-0.5682221317941842	0.3681559387507129	2.017200190494771	-0.42215183758228864	1.401910029644922	1.6247834199509168	-0.5446801793211347	1.0573331297280748	1.1564841737562777	1.8507000492399293	1.0347633084731345	1.459781224413301	1.3984379283319952	1.6569694384055675	1.6151163090395506	-0.31333874546172513	1.0713749494167748	1.6316015308010658	-0.04699856419534979
-0.26359057160341626	0.5535994010151409	-0.5249765021242896	-0.7288569886551053	0.03880188536077892	-0.8480496469151648	0.5624824531992608	-0.31127437106522826	-0.1506697469708701	-0.6840850133590122	0.05509593786504656	-0.5135647374293295	0.261148362669822	1.1725916508745817	-0.5626670325449862	0.6450396653252262	-0.11278696348085485	-1.4187641767138162	0.7253851109400807	-0.3090914936499113	0.33986737668231426	0.7600519936793454	0.677577041691429	1.6018860869338325	1.4118489534551832	1.290596708889493	-0.03774598006472877	1.9865283631933983	-0.06840221257857818	0.7346795098905445	0.5562539715321583	-0.5216412817508997	0.2534025474400025	2.071056852889218	-0.41884950877348553	1.3769441520982748	1.607070533438059	-0.48112467890363186	1.0179617929451927	1.1275023080075393	1.8796402255659845	1.052353617520981	1.507976023039242	1.4009915740739678	1.6508361368802174	1.6357536832249724	-0.35390882329190665	1.0249251194599862	1.6135388860296367	-0.05949243779211588
-0.2854113268157071	0.5731051339080089	-0.4958908584148851	-0.7273175256483829	0.019483062812856042	-0.8795716213557302	0.6218097641773997	-0.36213608165388733	-0.20359919773908475	-0.700789226950473	0.01911256762425843	-0.5792898115934946	0.22930714620449497	1.0983123758298243	-0.6110442549833406	0.5520170710913166	-0.14272880131283958	-1.4586357832563206	0.7502741744685549	-0.2997209670506883	0.2696253188074814	0.7064997227228318	0.714513183831333	1.5663201398495366	1.4070585138933402	1.2939572376291506	-0.08668375005325221	2.030716565734955	-0.17611115881622136	0.7609256617152302	0.5349667928981153	-0.4977011532546289	0.13428829727948535	2.075047763056121	-0.4431991443085649	1.3341514252428082	1.5951116854958176	-0.4422603061978793	0.9908469180120907	1.0871193290044017	1.856945689674967	1.040396976611314	1.5424154227479363	1.370452350015832	1.6398371415391533	1.6449623852370423	-0.3878125138081384	0.9632456235988437	1.5116862643055051	-0.04611165520563537
-0.29384813320663783	0.5832173962215811	-0.4681155124852503	-0.673437344065807	0.02562735408188922	-0.8821148386640267	0.6367998381784954	-0.40221647309594893	-0.22435989387152072	-0.7323514815641452	0.017492914962461956	-0.6144785989343263	0.19728163362036524	1.0240557768637413	-0.6518514125970978	0.5207846575524433	-0.1429155271286609	-1.4519506210958921	0.7853708359504246	-0.29945925060131284	0.21223728636692915	0.6610112296624923	0.7691459966977029	1.524916838414814	1.3804657311178734	1.292512443641149	-0.1361636571625532	2.049264144172466	-0.20651900715066485	0.8217108774157751	0.4909491151516182	-0.4561349857932825	0.06546830983135117	2.0605038861022775	-0.485274375736439	1.2761370599942754	1.5363108515728066	-0.4058165460116901	1.000815286670555	1.0795485602085226	1.8787010819015495	1.0744728443082177	1.5641253029917945	1.3325936028156167	1.628223327601323	1.67551283525832	-0.4143754590014249	0.9372082784247363	1.4555444077057818	-0.05533748089654804
-0.3149036744897743	0.6389782943004594	-0.437857452631945	-0.6853135691126531	0.04098635334606411	-0.900590818242329	0.6589612220190011	-0.4287149455232804	-0.26409554571891886	-0.7641439627051116	0.025097371126033267	-0.6530574960162117	0.16116330811073493	0.9583437403048624	-0.700298569144531	0.49825068539480366	-0.14242146071328532	-1.4702794609139112	0.8479886073217457	-0.3067353703476508	0.11651919038472644	0.6153102320928733	0.8125087470833094	1.5049304808449244	1.3804823198841876	1.2752500609416713	-0.128030085761915	2.0303230124174183	-0.21861100251627502	0.8705951303451119	0.46060377505894134	-0.36672375361093723	0.06063844164398746	2.0167111235318114	-0.46322272889726024	1.2080085261118267	1.480846755546454	-0.40012585445421756	1.0289152000683763	1.0690771831014851	1.9054329303499955	1.104646456011757	1.5508679646331227	1.2857624226278486	1.6241537995672917	1.7000987431490888	-0.4448373585702178	0.9496568319551535	1.3805543286393906	-0.08158859485240724
-0.33867350319980793	0.6951883206776353	-0.4513505638329935	-0.6660868259696775	0.06160360168394021	-0.9140850429750202	0.6904940818471541	-0.4677651328926585	-0.2973382813830661	-0.74874581955195	0.07410012324375789	-0.7236194723914647	0.09557733302604979	0.8335913150733878	-0.7230191690393974	0.4625152892769123	-0.18677414094667216	-1.4884533669115345	0.8618073119938432	-0.32207487949819824	0.12475862457658257	0.5864358568737148	0.8648977289074986	1.4520690713140776	1.3296602821427095	1.2661376605460173	-0.0901133811663728	2.0784589283528434	-0.2373668617848271	0.8586483106605867	0.43917784268692905	-0.2559400410829272	0.10586853323707013	1.992402149395036	-0.4528835191834825	1.1573831532429044	1.444545886669288	-0.3948748911007297	1.0805742947752583	1.0872022997953554	1.9416390247465323	1.137123649280395	1.4967649617867909	1.2754288888672207	1.6339602169385408	1.7370842102840736	-0.45986525779164966	0.9674529877415587	1.302295129139083	-0.11745398014128412
-0.3366575510443952	0.771805599541772	-0.4592147655128138	-0.6919005806205336	0.20381703433632703	-0.869419075588719	0.7290794002503604	-0.4847934549931713	-0.33459915716894545	-0.7731047744858853	0.11794919797064529	-0.7598270941208692	0.056971474134544973	0.7007092996744526	-0.7807065814870724	0.4358297718882002	-0.2059551718786286	-1.4662908649054662	0.7769271611103099	-0.301561079888822	0.1743251050275587	0.5436364086382519	0.9054680292951174	1.4999358881394427	1.2858550449585306	1.2632602078126853	-0.04534423545060441	2.0196471124173803	-0.3193179639335499	0.8490349249132871	0.40111766676153715	-0.1605824638203354	0.1636379528842459	1.970074450751326	-0.4229869302151042	1.1019473884168465	1.4062279825007977	-0.43054637110225125	1.115842716227955	1.0666994592419463	2.000513567710075	1.1558708723209037	1.47176972217444	1.318894267794088	1.6341090613616711	1.7784086104379344	-0.4709908464299229	0.9377136290829322	1.2524984622319764	-0.12016652564307209
-0.3421230533816873	0.7637979706135815	-0.47243419374166873	-0.7212618452282047	0.29465596922890647	-0.854577934015575	0.7225994193728063	-0.5389771029963584	-0.3638754685176538	-0.7881657171697778	0.08837880027936937	-0.8081762284142794	0.0031423844523700587	0.5630009940754992	-0.872756808092191	0.3540031705556916	-0.23385748437069703	-1.4495071416614214	0.7621890737878056	-0.2947318728182021	0.15586051848660992	0.4749530129332361	0.8491301332985847	1.5622772480311995	1.278244019936252	1.294174738517023	0.013073435247464016	1.89034394284517	-0.32767973011685825	0.8558593828988137	0.3544170498096976	-0.06765831725385778	0.21050309276029208	1.9825612558562213	-0.4427883988695032	1.0806166787471208	1.3702060864660734	-0.42957826041207825	1.1483976586189817	1.0502948282386642	2.05276312704079	1.180969711534893	1.4403987592324692	1.3912664609638554	1.6120494065613893	1.8155140693818779	-0.4973039938822305	0.954414671359484	1.1993037143368006	-0.15119770588271508
-0.35026135422935817	0.731954844185631	-0.5126791589444493	-0.7608558189616096	0.3442368569095856	-0.8159268774060386	0.7113173825307558	-0.5629063007520341	-0.3730781566829003	-0.803088872765365	0.04199483438305994	-0.8115902266616635	-0.028132249108678092	0.42010053594431385	-0.9500753783219029	0.26720211200022603	-0.25626685325889176	-1.4339101186057484	0.785643854253948	-0.31768415828405566	0.17276400910812267	0.4183048656602765	0.8390377670486314	1.5593828505697906	1.2779743905852672	1.289806051155468	0.06372516139969676	1.7892072824919396	-0.3854926680111185	0.912661290597527	0.321976323471114	0.021258073372750243	0.29966724066217143	1.9618067183131855	-0.4682339151788003	1.0628576643842824	1.3302439724371775	-0.4767439202508507	1.1008166612365755	1.0624254105790116	2.0550248262326622	1.1723350066367633	1.416406101428476	1.4635305860729866	1.622124958950788	1.8665721661358894	-0.4641242853024249	0.9485803519880056	1.1643609840355047	-0.15244425095720557
-0.37922133906798833	0.7076268671351162	-0.5278862001040034	-0.8210966741385806	0.38410554086443705	-0.7886274510678194	0.67665735076524	-0.5760280146718699	-0.3604747091858763	-0.7932359331913261	0.0010234034084784295	-0.8174733205730267	-0.06301644053307712	0.33385278338262653	-1.0157979537175292	0.17572354983461863	-0.2580026463494781	-1.393931282661662	0.7683987266279187	-0.3521076435951497	0.14904997182513124	0.35403931815001255	0.8437423437682294	1.6066675932036893	1.2960734774144338	1.2955632903226455	0.15756979558774864	1.6576748253527367	-0.4102142206811271	0.9302596861755447	0.27075033783645314	0.08080967546947723	0.4007468223793439	1.9603959779751174	-0.48095570112943636	1.0409807852459492	1.275502262965772	-0.49151353562135414	1.0672618858730165	1.0759448060318964	2.0266367917093215	1.1668394322984326	1.3580411959486465	1.5019190439310761	1.6920213887603428	1.873589374744585	-0.46224888441214035	0.9920178340408958	1.1670666618742285	-0.16771118946142372
-0.3696274044475673	0.6602225056453277	-0.531276521942609	-0.8995807082044838	0.3933801843510467	-0.7562282267379882	0.6319127330921784	-0.5744124062436193	-0.3894973207674631	-0.7820027972137605	-0.06447385490307198	-0.7978711014143512	-0.08443146384916327	0.2700847994429104	-1.0340969756155587	0.07397137550539225	-0.2968579848290319	-1.3742627085683679	0.7041970598937237	-0.40330596620786385	0.06337214383304715	0.3040894122886253	0.7961670168016208	1.602702332575543	1.2963426115783643	1.322925928845206	0.210739355743165	1.549755628781996	-0.45105734092443595	0.9333324127011207	0.264394648627824	0.11676857891293982	0.4980283333961391	1.897956796235955	-0.4640319666951921	1.0135146119250822	1.2311740151704238	-0.4777311827855938	1.0574031847865204	1.1138793212057054	1.9670854143209522	1.1900724915387488	1.3125350237578117	1.5025790942873756	1.7169397677771108	1.886121582134607	-0.41823965265481844	0.9933338560570419	1.2044191808240094	-0.17987926370181997
-0.36094139623793764	0.6270576321599572	-0.5269518418026045	-0.9565298282700352	0.4401270329091814	-0.7324542257719594	0.6005586950929189	-0.5543646300986025	-0.42818790892025327	-0.7382969653554954	-0.13433865484623803	-0.8209770452527068	-0.12348204737999544	0.1810587737220239	-1.0315343381929174	-0.026311329681314527	-0.23422661355203536	-1.3921465885861222	0.680792154999397	-0.48271167420635147	-0.005091840825011984	0.2563474022769882	0.7494173809193438	1.605002515988583	1.3107822660773654	1.3342873164258655	0.2575924252058574	1.4152888924137887	-0.47454020743893155	0.9625080977188706	0.31190712854870994	0.1199150682719468	0.5652165003507781	1.8033603659865762	-0.4953742726748989	1.0085305974052419	1.1834698579531415	-0.4983515824602591	1.073216237560372	1.141528179069325	1.8772284644277302	1.1670350457754528	1.252537325409069	1.4641023091385084	1.7644302516795094	1.8679568180652315	-0.3879443648230509	1.0112483236146022	1.2116472063527783	-0.15213005276486072
-0.34293044379630755	0.5674864852899139	-0.5199600348485316	-1.0182954833203526	0.4741139766912519	-0.7296287071663873	0.5131980098809474	-0.5187483747949007	-0.433325202827121	-0.7904104258108966	-0.2085427416107628	-0.8797621961354251	-0.13761528500454817	0.1441135889733452	-1.0209370217953984	-0.08790435003201043	-0.20710569813274157	-1.3503619504165787	0.6564128890064248	-0.5769594153695671	-0.07626798466872328	0.2589973973299704	0.718657283926168	1.5697065209854009	1.2996353578949316	1.3224227830144628	0.26653278671739117	1.3050986694969988	-0.4889465086821977	1.0187311220875725	0.3621362376969249	0.11178069432445766	0.6687598364773397	1.7429671702347869	-0.5096330097436373	0.9494758054932676	1.1620042597828357	-0.4798760504281375	1.0488052996691075	1.1601271137318394	1.8594069927955181	1.1858984725362387	1.2030828877761033	1.4161990532953392	1.7950177806327647	1.8921199556270731	-0.3967313959150213	1.0796891014716974	1.321090015490655	-0.1335148249702825
-0.36771646587147444	0.5291956758084526	-0.5526451966574976	-1.1059098632113133	0.48412117891869133	-0.7323704262744446	0.4458498546857366	-0.5651202736155699	-0.445520506455528	-0.8935588866001561	-0.23442045294617153	-0.9660619112309574	-0.13052197342947297	0.04689346504023533	-1.0345231139065194	-0.14495747979931997	-0.1649532031405318	-1.3545379867962926	0.6263851712606024	-0.6317360510381719	-0.16421754163304156	0.24851494463974758	0.6745371326962871	1.540614312329139	1.301507412553144	1.3463511478611339	0.2977898243753138	1.2146841386094813	-0.5235453800110528	1.030719893623709	0.4216700137913955	0.11974918459768233	0.7998528168282315	1.6529123338807676	-0.5095462560493986	0.8963961599163699	1.1636194389696874	-0.49925310864800415	1.0277463245243252	1.149634046291126	1.816271961541426	1.2277113189956617	1.129745624089679	1.3705105599782357	1.8248635175834003	1.891649237252781	-0.4081276387275413	1.139015607440102	1.3946042957861364	-0.12413721738337553
-0.41255250156832535	0.456346692910523	-0.5424654516596938	-1.145057164702544	0.5569865066105699	-0.7066498270139867	0.40564129130592796	-0.5916654512358475	-0.4409827466600297	-0.978687179897625	-0.25666763850827823	-1.0654339349987203	-0.12221100764880746	-0.052967234263856154	-1.0509031825692756	-0.21708674380040702	-0.10585062175071687	-1.3792338889554807	0.558098017694155	-0.7206078211208348	-0.21961648589859645	0.25013792123675893	0.6040836440798674	1.5440045271040255	1.3016044692157573	1.3884324355232924	0.2809724103570783	1.139710156983021	-0.5468533248993662	1.1045194672742578	0.446489268666706	0.07539246848561731	0.8611986848453306	1.6117848186814545	-0.5110647266034795	0.8564998325711419	1.1694977526839432	-0.5732422190355043	0.9786915884413097	1.1399074057379157	1.7804459283424225	1.2482658708399237	1.1056989314137649	1.3137505318119422	1.8617347113057812	1.8875756005255178	-0.4301911081046768	1.1554822711794899	1.5147639233607404	-0.09783003113472852
-0.4275896344601656	0.363842578448626	-0.4884094086795159	-1.214988193070345	0.6046910769720755	-0.7323470403681612	0.33516951848591214	-0.6004298885425465	-0.39375614928473746	-1.0722553683888587	-0.2957190464535645	-1.1261775733946195	-0.09661450501253237	-0.1330473957737962	-1.049129905229038	-0.29115296974742594	-0.06493257869686683	-1.4007802651736019	0.4889024656350238	-0.8130195361066102	-0.29798326774536676	0.24614477476817234	0.5704907437650337	1.584419069141059	1.3449645332382556	1.4591942023880702	0.2330225799968472	1.0088887662360162	-0.550356995819193	1.1953691031726374	0.4272484516645087	0.05436326634135844	0.876128363917959	1.5427041746160912	-0.5318018381941328	0.8257692933288776	1.1779548253387726	-0.6347725797867956	0.9093535296219457	1.1124006090305842	1.7433590875939182	1.2677934519298304	1.098506811649689	1.1847200513666913	1.9053850090914204	1.8540925312220033	-0.47661330932653545	1.165600733869651	1.6509503521411066	-0.09011873740728482
-0.4616383841625299	0.3062690852603221	-0.438742514528183	-1.2524710352593968	0.5962796416292148	-0.756257459120842	0.26853222580219993	-0.597723921709336	-0.33847586456076073	-1.1543901354513832	-0.3058673049190232	-1.2198579813075683	-0.09088020323039103	-0.17687768589601374	-1.0114864795948475	-0.3638405413623947	-0.0745789857414996	-1.4267882499316729	0.5174586810334196	-0.8901169749783218	-0.3967542109702199	0.21840955609086038	0.4636160214187437	1.57850248625085	1.3842336094128973	1.4821788187470206	0.1555671494133198	0.9513272066683216	-0.49756093732780293	1.2879125378267289	0.438510621529604	0.048037358849551466	0.8558388251550992	1.4664903715920774	-0.5503532820938427	0.8449406269046683	1.1965849618318036	-0.6857095851946389	0.8493808188242511	1.1068389337146383	1.70853131337156	1.269058651954414	1.0622233740474345	1.0535165677162297	1.8935567376786313	1.7869917973404228	-0.5184281326562215	1.2027820600842702	1.7048115053364221	-0.08883680878251807
-0.47809492768254475	0.27836462988215704	-0.3768417598032695	-1.2410250210125386	0.5884944449479846	-0.7919816581975792	0.21390223175534634	-0.5944831681904008	-0.28910533601648	-1.2776308024780816	-0.2812067238715986	-1.2795998287119574	-0.072635583801869	-0.2041293869179804	-0.9723693559527359	-0.39554352809360016	-0.06639233804191111	-1.4493881128040353	0.5102901487027907	-1.0086540122110437	-0.4022451364463966	0.18986977501284236	0.4296422478104979	1.5655042136777442	1.3891587398534688	1.52213877264227	0.04878361284656094	0.9886546550740629	-0.46810969178482187	1.3595553337118775	0.4531368527314846	0.047743416937032615	0.8439400980322592	1.4079835769831326	-0.5607843278534743	0.8256488917527308	1.1928686379364128	-0.7667252919834625	0.8054146930971381	1.1140877168776033	1.6669758815530606	1.2646436092034328	1.049823937169767	0.940268832772975	1.86080762318457	1.693606772519567	-0.565631407303963	1.191921847694118	1.8061879674123342	-0.0789874205252596
-0.47820628031216544	0.28872581229047883	-0.3184189157665763	-1.2361623939896516	0.6196248893739613	-0.846035118131056	0.23974805846733555	-0.588905932375123	-0.21045572681129668	-1.3834108803779412	-0.23246500273170784	-1.358778780139302	-0.11409638454685125	-0.19699730665327808	-0.9400568937199418	-0.4403045667703216	-0.09353873901174248	-1.4600067787016233	0.5013978820144371	-1.086424596756737	-0.4958674152726684	0.16008978547115685	0.3280010100930516	1.531737521174315	1.3814521437297393	1.6190106809639317	0.006234314196844861	1.0467202788356906	-0.37565674406993926	1.416468561780322	0.45604351313906266	0.0640735579430806	0.8311488294823496	1.3928506025014225	-0.5643274736647393	0.8238308715766754	1.1997588495802372	-0.8209970874319744	0.8078830341676655	1.1050332029068466	1.7361934501542713	1.2648504005934256	1.0096893402720224	0.8441659564519639	1.7896712282011022	1.5667794610067778	-0.6343111625969073	1.2041943928211476	1.890485245321837	-0.03383685025620856
-0.47470990836192756	0.26907953743400215	-0.2938397904594262	-1.2070910167621915	0.6683851218637733	-0.8803625661146652	0.26475966025036773	-0.5730973249469449	-0.15392780100784165	-1.4585882715512473	-0.21175596557104143	-1.3971155546062035	-0.1675883794515237	-0.2213483096067217	-0.874157426166058	-0.4427190662661441	-0.12348325156487276	-1.4565851475999676	0.49927053031253815	-1.1567616184286447	-0.5415784476435171	0.15371883409690207	0.26133393591865695	1.4609565327641787	1.3536060425202199	1.721189424253636	-0.060663158264761784	1.2192779879883366	-0.26700676076427543	1.5382046536742882	0.4255906772999404	0.11750390573020039	0.8147248568032126	1.3699075096349476	-0.5567600651670787	0.8482510158923098	1.1908549829289956	-0.8830365584021616	0.7887540419607342	1.1143916342519797	1.7716346354907848	1.2244585463206414	0.9862695304217983	0.7552851648577049	1.65017180473045	1.501810346319639	-0.6731049915000182	1.1352745308660557	1.8981025714975945	0.0114248978347492
-0.48211351663374413	0.26762470669296634	-0.2657152219677187	-1.2037835118658209	0.6959170381359626	-0.8967321437056034	0.338367076547197	-0.5400990057462928	-0.08696084299512083	-1.5530523668065226	-0.17797516646211667	-1.4811670213131243	-0.20966940394846129	-0.24339351817622776	-0.8302233185262977	-0.4391229697595708	-0.1680297229152202	-1.4571048302509408	0.5079753311594284	-1.1825751065863146	-0.5522062393453281	0.15796490584349646	0.24169614615957452	1.4947296146659776	1.3005700234596396	1.766638241756993	-0.11860109134897441	1.2994886331008653	-0.09809505542090302	1.5956090607522602	0.3874893872595707	0.14813676484602284	0.7730894851740071	1.369028375030998	-0.5755361585233716	0.8558029430135538	1.1747703990581582	-0.9304980436069817	0.7474959896097437	1.117050178439317	1.8361550497703347	1.1700083706261586	0.9363215351362509	0.6980872965394183	1.546732828522312	1.4388090486212035	-0.7083708228648494	1.1325028475137286	1.8608140496514334	0.06540936780340025
-0.48627263796991604	0.29245844835547163	-0.27545995779353893	-1.1845027917922486	0.6825496479029785	-0.8970372741018696	0.44150134814038733	-0.5762639859346617	-0.010728355189227526	-1.6400663665213628	-0.15687534354112942	-1.5179014389517305	-0.2149062918986199	-0.25623696838601195	-0.8654079189620502	-0.4601201214617644	-0.21186310351487755	-1.4589851442456079	0.43401968912197386	-1.2095600321153062	-0.5417757751449908	0.10916999390117658	0.25449404755653354	1.5217669928065907	1.2995598418691745	1.841965426936627	-0.1411240685422292	1.481646261436356	0.008830764822077647	1.6737430788223784	0.29154212466543167	0.21265378716914535	0.726630845034119	1.3991094736979277	-0.5823628923597057	0.8374964504693236	1.1585971324448197	-0.9983273001405844	0.7064806022034714	1.126907908630519	1.9083731392994294	1.1331811062256922	0.865449318813434	0.6894636171527015	1.4106580722165825	1.395230214127261	-0.753429828429989	1.075712074856885	1.856324277204098	0.07777620865409234
-0.4904971622060158	0.23679613941524438	-0.30631827675191514	-1.1434218103368017	0.6440794732864106	-0.8687272425278414	0.4860986590448156	-0.65398142699722	0.059000090611781575	-1.6843512529785802	-0.1289834989238006	-1.5348870225912594	-0.20745367252517372	-0.27082999684499326	-0.9233740998998934	-0.4699526404761777	-0.3008112075422191	-1.4937701088209492	0.4063563041187007	-1.159844224674363	-0.5338094471924311	0.04321393638088533	0.2610641894704301	1.5983461685551474	1.3132965783448105	1.9678195619373224	-0.10660602989877233	1.6507541390054328	0.09004203840836124	1.637389739524832	0.1830607402742745	0.29796208844971717	0.6235221077038188	1.4188680883743776	-0.6223737830203816	0.8666131287298684	1.122530696198615	-1.0932402754642316	0.6617615104389287	1.159183967483036	1.9412613568814774	1.0730094692015577	0.8361404910379218	0.678780064357272	1.2798092436069544	1.2913545464063325	-0.7396782470329053	0.9885722001439644	1.7952272430147864	0.10280572003811513
-0.4710322529890697	0.19329432293152776	-0.30084796432463934	-1.1075278431473197	0.597741550506082	-0.8738245348866371	0.5436383935173073	-0.6490262750084096	0.13704168853326743	-1.6493858898358251	-0.12674071902349512	-1.5296329387207341	-0.20025776789655847	-0.2602753836315509	-0.9315750236254188	-0.5116561613478933	-0.3919830141702441	-1.500622869691724	0.3442418032138296	-1.130004038722905	-0.5246481835270588	-0.011288837225532353	0.25056518588195253	1.6960541263020705	1.3347971050489302	2.0850483398395636	-0.09068725814875493	1.800683555107454	0.1334005615291919	1.643127220973387	0.0879448480935235	0.2620888908130005	0.5374810564951815	1.434113726146975	-0.6493810726778925	0.9258267111263259	1.1078668257698623	-1.1623587730365965	0.5947263480728401	1.222312314838735	1.9509112734334662	0.9693124363013265	0.8332067498939575	0.6922556706537364	1.1103374135439414	1.1688001699835808	-0.6850924063175797	0.8901354595401407	1.7130995822561785	0.14207372673553614
-0.43001323115184575	0.1570114222667955	-0.29656962749130883	-1.0478866271265506	0.475589872592895	-0.824256436097546	0.5897659258273976	-0.6418539712685852	0.1996003718763689	-1.5932861965915526	-0.1502754545545339	-1.518500386012675	-0.19095058178604246	-0.27768996416560165	-0.9502805829049435	-0.5241390511100518	-0.5007778771293815	-1.4813887013237357	0.28585949999687454	-1.0549071512607333	-0.5555551348712584	-0.04249823279398572	0.26377407035998474	1.7099897236159904	1.3727299189579494	2.2028932146774083	-0.048294588262614443	2.0124354234255315	0.1670014567010753	1.5945553323632453	-0.02650056620050676	0.23590480856225154	0.4876578204887732	1.4503349197381488	-0.6936879467039146	0.9816995860223077	1.103321934636799	-1.1434299420859584	0.5446317069110713	1.2838316816658	1.9207351802156833	0.8986100408910891	0.8284142874673238	0.6889015113853161	0.9421980144556598	1.0549740172157689	-0.6362634206424296	0.8219589187886417	1.620520274888245	0.12499294623600306
-0.4165175943013786	0.1875712583935379	-0.3072852787636101	-1.0310487546404679	0.35866021455560365	-0.7300813914951544	0.6456827770556878	-0.6698851565199326	0.18317709778085134	-1.505542274136768	-0.18652442001173566	-1.4927526000028017	-0.17217976676391103	-0.24026773951040775	-0.9730321570764954	-0.5560291379856628	-0.5552605413739069	-1.4555584260798216	0.2620777318223305	-0.971700524693426	-0.5765725617120796	-0.055244484911761614	0.24579914794630256	1.711121286067239	1.3626080479776053	2.2982015436549235	0.026759946017282495	2.180663310966025	0.19817743469762872	1.5580261782518934	-0.07095744304822298	0.14419987970315168	0.4342598566395063	1.4086389318697132	-0.7238562646253204	1.0142623231624561	1.1076711669837163	-1.1000350812823616	0.5005490722463952	1.3480084091882092	1.8794628796293513	0.8413726060222562	0.8183389374178182	0.706085092286898	0.7655419045461392	0.9659024910445473	-0.5897074505727148	0.7611352188888689	1.5201878727205365	0.13656742758378498
-0.39828997379127007	0.17099383268272264	-0.33816923071983374	-1.01706814862388	0.27628782201441193	-0.6242762572944878	0.6833944066918891	-0.7210024007558633	0.1986430030679096	-1.4777767223930334	-0.24085559465450043	-1.4789675674534164	-0.15964600590846334	-0.18351275402795497	-1.0149635841393168	-0.5475136912806586	-0.5818101767296612	-1.4666646902405085	0.1934010586889451	-0.8838997136094466	-0.5933650491332099	-0.04193168017124801	0.3151465209199	1.718458232215	1.3865377147758555	2.4274792173091457	0.0725196277253555	2.323358876845314	0.2021114987009897	1.5083051106360013	-0.14750455224438572	0.09136642992180606	0.41096732088921756	1.4401705252899393	-0.7538420150442582	0.9520009668103873	1.1080821697387604	-1.0861413096381427	0.4552106683781706	1.4067067691228483	1.8533104569738712	0.7858141868311794	0.8343336510634375	0.7505959727558947	0.6275224199111814	0.9203547686410911	-0.5771929433433588	0.6865801605386619	1.4631497761178047	0.15297534056986578
-0.3765195285020007	0.19503443288227645	-0.3664350433117722	-1.0174139495749441	0.21214834178357758	-0.4928614120056558	0.7342711586983852	-0.7515512648898002	0.22105865115691598	-1.4737768271713554	-0.2764094917793855	-1.4596671343621284	-0.1460424455422327	-0.1727694974362063	-1.0391743371265936	-0.5310195736690034	-0.6200503444856703	-1.4530117277922536	0.16796134578377672	-0.7249340417022196	-0.6307968992488804	0.005203545551934458	0.34508123723892603	1.6877977457289304	1.385631522466762	2.521156289627619	0.19213526606590198	2.4325895384576044	0.18330788651650382	1.437390524623217	-0.2200415248113019	0.02273405020800885	0.37480452220569316	1.440055026080975	-0.7826096765760638	0.9430827435424352	1.1534819675326244	-1.0520275438726021	0.3910701083676264	1.4378797797443614	1.7917690236299015	0.7024039016102422	0.8168860650101196	0.7710795523521822	0.5566976565474876	0.883654726241128	-0.571540478347626	0.6526666638134702	1.3508241982762925	0.14795590360169877
-0.3857238966184934	0.19938284318914976	-0.3951847830105163	-0.9843853523111183	0.15442588422915723	-0.40104249746129506	0.6847911371728703	-0.8156285888438	0.21007391499045455	-1.428537023867974	-0.33803975329025404	-1.4214489930389584	-0.08631265371573815	-0.20004644449243036	-1.0410298898892767	-0.45969195770417903	-0.6022836354424677	-1.5002589229708438	0.1514931815452819	-0.6018806906916205	-0.6267575472257151	0.03961757530637727	0.41442646838226666	1.6843953910971419	1.360177917509366	2.5850086693816294	0.25772421678861845	2.5281558403992124	0.12669451287872288	1.3774048891649968	-0.33430906807739647	-0.04945492143443324	0.3318468808569078	1.379969398535201	-0.805724737126179	0.9417197191776877	1.2043860605684473	-1.0725225649662493	0.35639939816179067	1.4645304189702173	1.6801231748554026	0.6540119218737095	0.8411007356574401	0.7671068489615238	0.48937574923547944	0.8827387822756478	-0.609110825724001	0.5494503072554069	1.2993406637290057	0.12364759791456614
-0.41190014956648263	0.20912755214184225	-0.40876174985036373	-0.9475339378447757	0.0542756716826258	-0.3644321395786129	0.6127125490285208	-0.8686076830226244	0.1930348425690935	-1.4243583542595715	-0.3930360026975245	-1.378479050863167	0.01381600790720704	-0.19668794950254412	-1.0831082027798171	-0.4005248724068352	-0.5604358567951035	-1.5132265037912713	0.07995987782869636	-0.476266737488379	-0.6280640953344284	0.09919863937554127	0.48850551688435734	1.6840911279467836	1.3402191556983407	2.6331295739731173	0.30395373282896265	2.573455180297727	0.06247837111335321	1.2631716799440222	-0.3832008420747267	-0.12679852579102396	0.2639849993094174	1.284135579885495	-0.8227906408833852	0.900087166205417	1.263965950511905	-1.07825514973633	0.34251420544523115	1.4636960781738757	1.6080644812693543	0.6293504185047726	0.866950940072974	0.7832454344945621	0.462245359832519	0.8415394608045939	-0.6330128016801573	0.4899208752719229	1.2848758532042903	0.06968884385950384
-0.42845697753305334	0.23043469272414724	-0.4781931374321683	-0.8703419471595952	-0.059760167498167406	-0.333976172699456	0.5178497368609459	-0.9290466479931305	0.18333471999776935	-1.4014810465600032	-0.4228328735602432	-1.3033475015441824	0.07189296065009723	-0.23181708269711127	-1.1108969686973273	-0.3244270578509052	-0.5241790023384829	-1.5323405667862282	0.04292565128612079	-0.4210870944114549	-0.6165652318112145	0.15176525815987016	0.530206951975474	1.663912768955889	1.36313071791326	2.7193364709473933	0.3786965631395226	2.683226108420051	-0.030572176064692563	1.1906988408537607	-0.46478719519029116	-0.23576063447691625	0.1799541692703311	1.227958620882384	-0.8164680051702261	0.908566534453066	1.308691679926669	-1.096302810571021	0.33534359639516353	1.4645457917309777	1.5338630371155986	0.5521689554258484	0.9021683636259203	0.7695099080616259	0.47333730699700716	0.8403071716996087	-0.6800299866000346	0.39356738719263484	1.2954030182662377	-0.017697697570040704
-0.39685530248644557	0.2460395121096915	-0.49911482323029854	-0.8290020645680526	-0.08675319392269462	-0.3342320256503398	0.38293381989688	-0.9353469584447545	0.15425680547145187	-1.4208380976364228	-0.4381969699991036	-1.2737255224408708	0.11830981826949576	-0.25725867113795275	-1.07274730722856	-0.22245758217286093	-0.483373355609148	-1.5217810037084099	0.06306491707854806	-0.4196012569709112	-0.6279692941425092	0.21737603721886609	0.4922891065937251	1.6158954817989208	1.3595975582819027	2.7799730113935923	0.4181043496634138	2.6860232525374705	-0.052166275727733045	1.0787572007554371	-0.5175514528926867	-0.3525214028586581	0.12522584605412962	1.150582143008842	-0.8188592753931807	0.9145903212799557	1.3112163543247308	-1.0785071111255946	0.3400076087539093	1.4668422294856736	1.4258919110280845	0.5034912402889541	0.962137086753488	0.7289838791493543	0.43740176754427057	0.7834169619089109	-0.7219627326828755	0.29594205879845936	1.2562585492426175	-0.07452831977950143
-0.3756669430065327	0.3108925196419189	-0.48969580361155424	-0.7823138455771221	-0.087642133207791	-0.3702607983160509	0.33883850021445894	-0.872263403622344	0.13333287157237034	-1.451282067590372	-0.41113690352679555	-1.234565022324902	0.10473364699900647	-0.3064637966014573	-1.0430870174369513	-0.14745904921807876	-0.42738361973516426	-1.522817941573116	0.03820062700606294	-0.48016548741894505	-0.6115710987993368	0.2702099058343312	0.5237768050536954	1.6035518030887759	1.3475568374667293	2.8097486962472678	0.43746959330109136	2.6774946389364356	-0.040167572686907446	1.0415424849196244	-0.5470544400344128	-0.46714535543153435	0.12941958034030765	1.0864780195475954	-0.7923842984604049	0.9269125064996195	1.31357599133204	-1.037844945275188	0.378825639698736	1.463902031050913	1.3289418416693048	0.4768656844614605	0.9984819988114786	0.6994446010105977	0.43251784788082714	0.764023557167038	-0.7974234658081844	0.22092206886269133	1.2422810269418603	-0.13937012580645333
-0.35927764708362286	0.39335103016767653	-0.498083761895639	-0.8051720105326268	-0.03264608633359659	-0.40000989833743394	0.3024752806117654	-0.7981989933316391	0.10088338340757472	-1.520790130529057	-0.390373964881947	-1.1867306587487363	0.07705371619853377	-0.3415532790527423	-1.0510657975218733	-0.015176640640344453	-0.3722740185173755	-1.54817389558023	0.05762506918407234	-0.5186333082596697	-0.5977815564347901	0.32701075378915334	0.5154187004910207	1.5393389884145758	1.358262781577443	2.8364415627224107	0.45546026041562493	2.6913492683840086	-0.01756735220471329	1.0071982505488197	-0.569000878126056	-0.503883402572687	0.12011959839354677	1.0376267525595066	-0.7558776033949112	0.8889556915005807	1.3202168573276665	-0.9687477764196901	0.41121685766232474	1.441144659309813	1.2573438645853046	0.4580269422584891	0.9995930419207213	0.6565162722586031	0.4578469159997831	0.8258674328607635	-0.9067178406014387	0.18088114489425702	1.271655747379381	-0.22287337093134982
-0.32807845142118597	0.5299993054776438	-0.5435393367843487	-0.8212821461760111	0.04546742849656469	-0.4795762684112825	0.23954805545605756	-0.7437265556275648	0.045367808248967315	-1.6059791780490063	-0.3303098892380813	-1.1235063620042833	0.030789819715521798	-0.32232869391889335	-0.9884713820849335	0.06986460408785318	-0.35021211104591843	-1.5783034576912272	0.07980416514029522	-0.6020374882725351	-0.5584884481024144	0.3670938081766878	0.4992019413486375	1.522774473141502	1.2707208906160854	2.859360835466979	0.4930279122649742	2.6221428662828816	-0.003155404501792955	0.9266470108876353	-0.5745291393706785	-0.5425344181070769	0.08172648364610521	1.010609218848217	-0.6990602219668829	0.8379054232143872	1.3296876174741334	-0.9670368474271491	0.47325959585866106	1.4287327343889726	1.2349195359310727	0.4219164615273893	0.9778469426503941	0.6029474154659994	0.46156851260064435	0.8632118288409234	-0.9851310775443037	0.13224512892702334	1.2801698247868365	-0.27875772486183487
-0.3102365403209075	0.6092794233703505	-0.5875805422742675	-0.795227227247186	0.0893184021990137	-0.5940004454148051	0.18674350312906357	-0.6706590933559272	0.008960803722957211	-1.7077837786922037	-0.3335418048420685	-1.0693707978425506	0.014800158466052423	-0.355709458255126	-0.9253835560998569	0.1415816471469198	-0.3407254302734678	-1.618710366915644	0.08014692275492982	-0.6767596346212705	-0.5061491688846711	0.3713882690201614	0.4767853596395787	1.568755778508011	1.2356717985169066	2.927752262720041	0.4940155385837809	2.6068382371873726	-0.019497231450853008	0.8477780810933396	-0.578731764810957	-0.5387550024552529	0.08188194493832486	1.0580180347779191	-0.6066514652087117	0.7864943864373487	1.304337874254466	-0.9614362876460574	0.5221760820809458	1.4009379405910107	1.2201344852139175	0.4208447791211435	0.9706154714035062	0.644444285316448	0.4797599286668689	0.89777251220968	-1.0592692730713098	0.06396345009456193	1.3067103557152084	-0.32807833353968646
-0.29903369436226485	0.6420417828073761	-0.626865505879289	-0.7714624379884268	0.07523752106008928	-0.780143127789373	0.21145313770518373	-0.609679228454546	-0.0916420883281466	-1.7285088171896419	-0.3488972074931576	-1.0021721751562471	0.026230463718492934	-0.39469782248117286	-0.8660828194126401	0.18244532418999432	-0.3478777860159698	-1.6276494573242821	0.10538370262540946	-0.7091631805185554	-0.4652964645499947	0.37358635515118527	0.4818077963856261	1.57320950864151	1.1585904864809315	2.9977329400228996	0.5570938567452217	2.6400299477656644	-0.03182618120759569	0.7601196001149177	-0.5716864541644265	-0.5869378174384302	0.005319355142313664	1.0661872835155584	-0.5590782752927396	0.7955690008830125	1.2874881531792695	-0.937655694668047	0.5604461253317979	1.369888543812873	1.226250885695134	0.40973975545607405	0.9607637004254993	0.6628082630208605	0.5222389119717122	0.9179902801503864	-1.0919761159658177	0.003929664235166186	1.356868529885189	-0.3962129366224118
-0.29793643494117006	0.6520813268910216	-0.6536164072686061	-0.7787302338792856	0.027438966614509574	-0.9406478132653188	0.21341732130392915	-0.5424411122281734	-0.17911180302108462	-1.677437480598319	-0.3545444746847111	-0.97871703824375	0.008305925332576573	-0.4264360180632867	-0.8156913010435897	0.15974844684908207	-0.36687234346428854	-1.6467054729069652	0.11447241564113453	-0.7568939728832756	-0.39126790656608906	0.36279471903700516	0.530409960234554	1.5615287300122063	1.1047492932703036	3.116455286253877	0.5573949819730545	2.6573576004249624	-0.07466833796549983	0.6921224085298355	-0.5456300893936097	-0.6597296870618369	-0.0657466838433955	1.075672398241045	-0.5417769326829286	0.7764864416577504	1.234398209497003	-0.8818925402196444	0.6091068372747792	1.3358774688520632	1.2166579304561254	0.41748441903376216	0.9541773194067972	0.6876127934350562	0.5845045134771621	0.9735589736613237	-1.0909613905550553	-0.018763678424935242	1.4300488282185737	-0.4196157714573901
-0.27333069009016286	0.6990386577237604	-0.6750136268857776	-0.8541369465765289	-0.009796424732410963	-1.0539784207464564	0.22010960409438907	-0.46988887425778036	-0.30888993092154327	-1.6193517928660743	-0.3289204046075304	-0.9927310119477049	0.00580585795773584	-0.41004553243470704	-0.7984003950570544	0.13209075253581506	-0.3944191956094014	-1.6162373571794384	0.19201307341897117	-0.812565527821083	-0.36074402254838434	0.38589663027572974	0.5100980030174205	1.4701322838687145	1.0583913668219842	3.2280085045069185	0.5261565974005934	2.663185035266466	-0.07971314124657611	0.5699172450336232	-0.5434058055331868	-0.701200406576626	-0.07752330253786942	1.1377921524804147	-0.5230507940647346	0.7442914528099629	1.1832190408872432	-0.783480265836862	0.6394503946843779	1.3152404851670867	1.203676255761273	0.448227871425716	0.9369681915926085	0.7209595092886032	0.6511320159906488	1.02442155435015	-1.066891316541342	0.004883394055987378	1.487542417114581	-0.4427368913592938
-0.22817742517370113	0.7261336566514898	-0.68449083310068	-0.9276040587236265	-0.03283794532444919	-1.1346085711525435	0.26021149142232436	-0.40602967089073394	-0.38042302319041854	-1.5967520941735338	-0.3183161569734662	-1.0228000044366559	-0.0596104439999409	-0.41525225309490416	-0.7783718953819129	0.10469795621621766	-0.4912705959574664	-1.6183534492086857	0.3290324263334387	-0.7842884801313119	-0.3128390904693156	0.38064500326498046	0.47836445969324337	1.415428076007112	0.9689560786403805	3.3126238177308833	0.5122894312382882	2.6331614118235844	-0.125844242130024	0.4639731530490286	-0.5537427030087181	-0.69861106183327	-0.06673816278157711	1.1695179805078597	-0.5202653261424223	0.7103355909110298	1.1392671976469497	-0.6939994669063161	0.6287999029201269	1.3287506148463624	1.169389374678982	0.4742756688764394	0.9166197551869303	0.7249053854791969	0.7378047311076209	1.0903980891112455	-1.0431831376041945	0.024690154000428198	1.6098190738645293	-0.4263570145196067
-0.20754398414471337	0.7401396072636431	-0.6595823356144825	-1.0065572853912659	-0.0007235183782053608	-1.171177725295584	0.28940633005117566	-0.3956432673808286	-0.441716350647466	-1.5731893393131577	-0.33355419348964266	-1.0405519628097646	-0.1133443681799636	-0.4003419754971337	-0.752440376132842	0.03262388680924184	-0.5188396533347308	-1.5997765886291337	0.4545828770939675	-0.7194247747160297	-0.26710535714036887	0.36986424057396694	0.477005173505917	1.3183357048461037	0.9287981417035404	3.354705105393042	0.5043530629589884	2.6169869428815757	-0.17317872693383524	0.3475421426060986	-0.5063711272527371	-0.6311576914623059	-0.05644500154325427	1.158280784032097	-0.5100300864079846	0.6184015496720474	1.0853983967844671	-0.5813004398499968	0.6141590303806809	1.3274016024431914	1.1135481412982746	0.5688145678162815	0.8925530931018277	0.7296016640112128	0.7950584978749735	1.1279180430869469	-1.0410252638941448	0.07024728011125883	1.7192062089512294	-0.35805071420931084
-0.2515467198165878	0.7522896115139145	-0.6216124405751897	-1.090114348610854	-0.04222298973713078	-1.1739286317239668	0.34835494221204294	-0.39239077643120523	-0.5002681821128271	-1.5673522829140814	-0.3222783507502443	-1.0754072129513683	-0.17212756500431578	-0.4188573176788406	-0.7180824017061302	-0.032148064000048604	-0.5719197468002899	-1.5892651521331274	0.523969657284806	-0.6208604610560278	-0.2535247040305353	0.3761403331500304	0.49929510786068737	1.2537120518567415	0.8872774499936809	3.4153953209510552	0.5328121118184638	2.6340287910198814	-0.21334280346462248	0.21503359274926287	-0.5059072238420824	-0.5974061248631204	-0.08247033371902093	1.170628886961941	-0.49319416268127786	0.48675392101627135	1.0841562418687631	-0.48385379359664055	0.5725174150948847	1.3259487712584463	1.1011786810513384	0.6248894997359662	0.8607339931242526	0.7873011503533439	0.9139832782419901	1.210023229387956	-1.0551897187647419	0.10929773025965957	1.8365792660987545	-0.2998298858441829
-0.2809900991655811	0.7677839551270698	-0.616907565096485	-1.1793021657119056	-0.03521608220290258	-1.1342282717717955	0.41510994962024617	-0.44371000228689284	-0.5631506903618333	-1.5429953628105637	-0.330907804492054	-1.099485347308724	-0.1903183346852785	-0.4502319401328732	-0.6665990400839207	-0.07794641076772166	-0.5850980474179621	-1.5942062322984574	0.6459476822831102	-0.5342783553950142	-0.24647099762604255	0.3775884840128226	0.5166042004338086	1.0945716456237953	0.868717839204155	3.483226660080841	0.5695704068092245	2.679496993038526	-0.2785662688874	0.09243902555158132	-0.46209580787913146	-0.526508143143128	-0.11168571904581184	1.1325383564315623	-0.4983900759993058	0.3785474998828543	1.0810277294607746	-0.42639105536567873	0.47733762752703734	1.2854899813803256	1.086369697009402	0.6629181569077975	0.8055340432222229	0.8623955450692616	1.0329755853748472	1.2640083498629715	-1.0435344965860227	0.13885082084138456	1.9254311240437203	-0.25681566993034277
-0.3198462974121187	0.7705623974955234	-0.6582776428001925	-1.1894435207500798	-0.07796544531035315	-1.0664269613839135	0.4991358588356448	-0.5394588267141811	-0.6550525133921952	-1.4749622612348727	-0.3332740361787122	-1.1084871285034459	-0.19588296334041116	-0.4514389554063185	-0.6198709558925255	-0.1489930829002712	-0.6599473430220695	-1.5801059881534472	0.6835869600544126	-0.5042696250765498	-0.2684246672471088	0.3883011696196621	0.5807957844471369	0.9894992353691305	0.8292531641431242	3.5141015178764463	0.5954809973519481	2.6385253524413645	-0.29682561930029755	-0.03279392434700824	-0.46514094042115184	-0.42246868708796226	-0.13624426875637657	1.1153262672831217	-0.5464413834376034	0.33072170359001946	1.0517133108986676	-0.38519613244209533	0.4033029996775923	1.245810906351406	1.0642162217917248	0.6908480354552788	0.8360525864817895	0.9669575943615003	1.1030454645019678	1.289121929643847	-1.0664698367924919	0.13680874171121288	2.0110105572717774	-0.22328617901790748
-0.3575185354702212	0.7160435361066451	-0.6934439737559399	-1.197396029637009	-0.05161488748043717	-1.0843517017426834	0.5606044622634736	-0.6511082017767044	-0.7174436665347502	-1.4020162069599384	-0.3561336990893085	-1.1410541233678113	-0.23249113586404802	-0.47664851357165616	-0.6360037143148718	-0.16670325872982622	-0.7456201753070338	-1.5742372892318346	0.7540333510929483	-0.4604602442968696	-0.28490016302073917	0.35233361134921604	0.6307525783306598	0.8678543230934299	0.8368584945142803	3.4994388775491756	0.5617339546395136	2.580880130766793	-0.299771837559596	-0.08775383822913174	-0.45931927390146116	-0.3267016044096611	-0.1531143968708532	1.0447542654630757	-0.5933160137426708	0.2545130679185023	0.9897285676796393	-0.30172533286601777	0.3489956880722037	1.2451385060074587	1.0306901811042446	0.7045679921363703	0.8718698754244659	1.0625143093830887	1.1785903882872488	1.335591130726243	-1.0598201801736888	0.17741145576719455	2.1130591915568258	-0.19260380710995056
-0.39594609317261714	0.635044983889418	-0.6928698574250893	-1.1778107037172718	0.07209402290831354	-1.03631398779691	0.6490330982104646	-0.7512235949497582	-0.7663037844672436	-1.395772184477261	-0.3326474314250947	-1.201817418327487	-0.2864396466458755	-0.45599270073693454	-0.6283668612061717	-0.14668987404427805	-0.8256046831784076	-1.573804361077023	0.878365425240468	-0.5310044350865548	-0.33513287005971776	0.2860445907012595	0.6539057634017935	0.6657714537648542	0.8784799567896592	3.4019298689872874	0.6058228602581747	2.4776750509293555	-0.2738635319281221	-0.17002295689280314	-0.46591583652716684	-0.21998630159915494	-0.15118740655830537	0.9531204672668601	-0.6921777229220849	0.21110640208408613	0.9608124459818906	-0.25747778655206116	0.3010207759765964	1.2214842494981561	0.9596775652777554	0.6829762231175278	0.8935237630111887	1.1061935466500912	1.2496229566914798	1.30833609875076	-1.0875782469390494	0.2177725893095061	2.2123436060837163	-0.1596934316509849
-0.4273225474638326	0.5906579627990924	-0.6995687824048648	-1.1443782062946666	0.21632831273790956	-0.9613454539405237	0.6682498426168066	-0.7914069334401465	-0.7612388003787789	-1.4116235134335182	-0.2684325068098135	-1.2923356632630778	-0.37045233222356755	-0.4768670245850166	-0.6212188209014127	-0.13692712738424967	-0.8602087618328274	-1.5586601078370843	0.9488866008069173	-0.633937964347717	-0.36322178766644936	0.24036583637337922	0.6447812560995645	0.5505603461773778	0.8974426498412627	3.320679751904007	0.6498549493059385	2.4206948538058852	-0.24112718564810157	-0.19277783268814197	-0.46192400412719126	-0.13904399174398213	-0.1307810045249657	0.8649475461489085	-0.7676104117108606	0.14428810781742216	0.9325515426094544	-0.22570105530481038	0.25580020292207656	1.2248386701303933	0.8659106281149441	0.7315896652548299	0.8729809185337084	1.1677090756579762	1.265813888522628	1.253378268205592	-1.1152410932987313	0.2829651814721948	2.2808930764929607	-0.12460977146466198
-0.4481984823217829	0.5460905445614482	-0.6897033222651575	-1.1266719194176034	0.37754061085252966	-0.9212408518940289	0.740424558229471	-0.8532903359747024	-0.7974108529416487	-1.5034118066891171	-0.2393454837186228	-1.3735533472345491	-0.4894658217824423	-0.47335724272404356	-0.6064281198110744	-0.07262890227234012	-0.8776537473420138	-1.553222859499789	1.03323674445793	-0.7586609850042835	-0.45936388372932824	0.20165054043083247	0.646585980898175	0.4463015299641002	0.9188265599941303	3.238764530174337	0.7060360423153399	2.3906346589493728	-0.14735253933093925	-0.19248282645526743	-0.4459707547036513	-0.029499572669721308	-0.10096472584129076	0.7861603279372983	-0.7865016181592944	0.14162313235118978	0.933785346235506	-0.24745991287435004	0.23415960227487503	1.2222583627660386	0.8001767224689864	0.8024098944976533	0.8860714535921026	1.2374969995838112	1.2066764803923558	1.1780846712838131	-1.1447613848377582	0.3089048015723293	2.31515861581567	-0.13065417127444134
-0.4541122460731949	0.4520544527748432	-0.7296105734936896	-1.0702648372937476	0.5410825741071813	-0.9130749945465034	0.8439056495135142	-0.921237344108673	-0.8027406799820159	-1.5838309210192039	-0.23724180442265835	-1.4388351080721387	-0.6267935408529993	-0.4552135809084503	-0.6043647006134482	0.014018497417765263	-0.9684029984954791	-1.5463464575011063	1.0103210814443624	-0.8446796284793819	-0.5010421895319283	0.1656669793180301	0.7231302946499347	0.4353456445533186	0.9437859682714846	3.1928396377661943	0.7697118307545561	2.3431010486672053	-0.07156706270467698	-0.13648464776428731	-0.4020164633511049	0.041835696341624075	-0.09912641328047361	0.698540075690457	-0.8199655422021811	0.15133290873478716	0.918716318954466	-0.2915647814199926	0.21641921469252953	1.2235003976011778	0.7328394013359447	0.8296958786832767	0.8519173031891645	1.3051141980855732	1.1814494770206891	1.106257282371853	-1.166922256155546	0.3172263778592674	2.3377935777642858	-0.17607350184340578
-0.4617330674376558	0.3718387868855781	-0.7467439514340072	-1.0095970082726469	0.7053650085843848	-0.9604058416345029	0.9538484950296265	-0.971307511715306	-0.8470461585018274	-1.6055934323397651	-0.23080688005902344	-1.4966459871526332	-0.7162841616344727	-0.46290554435375875	-0.5868589105824077	0.08654568791396103	-0.998029320165163	-1.5265343479883717	0.9825109815364821	-1.02122823229914	-0.5331198331996371	0.10152600341665394	0.737318212842246	0.34990446910716305	0.9481909542303775	3.1691152383444168	0.8425524152530798	2.274934209760279	0.0805238867776946	-0.12403283919377121	-0.3709991660417811	0.07286148274265405	-0.10879592524616162	0.6483541740930643	-0.8353187120817142	0.17840864940836718	0.8977146150403369	-0.31841219377473823	0.21252204369362918	1.198682654746649	0.6732190720388789	0.8759058366582877	0.863938104406343	1.397503278805226	1.0885945543536235	1.025889859798233	-1.1878942868041518	0.3315739812420524	2.267862480649419	-0.21774101596667267
-0.4456078483006851	0.2603728112921406	-0.7647341656221702	-0.9537871860041053	0.7518113074431007	-1.0136313291240966	1.0282457878630755	-0.9710644490881405	-0.918699913659163	-1.6228307715007433	-0.21098395721694857	-1.573820894089574	-0.8218164365251279	-0.47563492308967775	-0.5845934326267166	0.12842705230986598	-1.0073630876343869	-1.4984748621398014	0.8952793560057926	-1.1598514364285282	-0.5731701611918656	0.036256385100876046	0.7698144339837929	0.3306797278229248	0.9026156709211414	3.162249491433255	0.9198445144322948	2.2112541204321534	0.2529428502034979	-0.10354852758293247	-0.38385093661753117	0.09026348661515218	-0.07847340813175943	0.6483322601806493	-0.8577466312467757	0.2620594111985335	0.9054584477907912	-0.35984987038093413	0.1975510522845832	1.2033669244775476	0.6565578161921104	0.9178469962437085	0.8816298262759119	1.485688334805364	0.9833962370640869	0.9405012254253942	-1.1711289987456803	0.3075181674093495	2.2114312499079984	-0.25047563379065896
-0.4148676468359459	0.10533241752068474	-0.822368812997459	-0.8428436779133831	0.7904260873358605	-1.0889125102751973	1.076594240426179	-0.9841824950608865	-0.9728230434806724	-1.611505486774248	-0.21332258612743288	-1.5588698804277246	-0.900693364907022	-0.4583484084094745	-0.6213935351808406	0.17321719499561483	-1.0067070239571774	-1.47095658925512	0.8646505367152544	-1.2880782081658055	-0.5947840811762639	-0.00014211529511788163	0.772132266813381	0.26799685458831485	0.8577435532287977	3.132485475082147	0.9457096673058372	2.1354416107330176	0.3879214682401975	-0.04875531863812381	-0.36276958456158365	0.1524851914151417	-0.06743409724657135	0.6203368761352477	-0.9389326765177829	0.41541902118183316	0.8685148477547455	-0.40352624245731566	0.20290688296651443	1.2020760337451968	0.566026305539916	0.9698489761240101	0.9069332212810293	1.5453378548880201	0.8554762718082936	0.834271868476568	-1.1422555802722676	0.3146855259359752	2.144017018914064	-0.30972645216847666
-0.4161760402339868	-0.06575427919762118	-0.8242676012570327	-0.7645084884843889	0.7936109546834105	-1.1960135577683277	1.0707378395324478	-0.9988838715274909	-1.0149783488897246	-1.6616902186834406	-0.23402227746624513	-1.5364151469845893	-1.0309011260619008	-0.40736459293100785	-0.6343436866737651	0.21130771843091298	-1.0002412640860932	-1.3804915125275758	0.7827380688441894	-1.3522598491010183	-0.681906558012558	-0.03465823703794542	0.7852486490571537	0.2814158495563912	0.8560789819462741	3.1095265294288468	0.9547078325989192	2.0140280546624423	0.5562614102320182	0.004345281057139388	-0.42116854964189976	0.11390705709597744	-0.05122949897308042	0.6275481517463896	-0.9708668892596831	0.532147343728386	0.8430676330544189	-0.4307070636467335	0.2484674014202318	1.215736268956939	0.5050287330682859	1.0251388925305582	0.9477250466752899	1.600115454204277	0.6789298025234354	0.7761875576434119	-1.0935718944155504	0.31148327304684065	2.0846409238867327	-0.3529081115497447
-0.40454623072863677	-0.2343610435128219	-0.774213791987532	-0.6963079865178263	0.7787999415057273	-1.310951389499142	1.0416497469681927	-0.9850434845078173	-1.0583325906495067	-1.7140260570345234	-0.2518521494617455	-1.5179916278914098	-1.1452055016188958	-0.39777153183842584	-0.6098321444214891	0.21871960807857596	-0.8803439869168486	-1.3135953527269653	0.78541295630327	-1.3592560609506763	-0.7415476028651677	-0.1265632934637783	0.7562737210211176	0.20607369327917194	0.8985727162175374	3.0440452267163076	0.9420206169778037	1.9561234281677364	0.6983739267234141	0.05893200913893547	-0.4635939386440729	0.05753085331928829	-0.08201880631978002	0.6521756510453881	-1.0000925829926157	0.6344882254035917	0.8063625100596088	-0.4695810470120951	0.28184319825584164	1.2220570848929584	0.44042012448691503	1.078217445154031	0.9479188674115278	1.6091683687920224	0.4956798391046277	0.6852062340522894	-1.006461836447826	0.30144223609412873	2.0368937229195168	-0.36085626237603313
-0.41592667071554457	-0.36555710638415173	-0.695751793189477	-0.639769351187929	0.741662241271719	-1.3256575053038655	1.0808727412500663	-0.9345835363904182	-1.0997006201633588	-1.763719813432857	-0.23087230081200247	-1.500653382372367	-1.1837161021638558	-0.3808528015580573	-0.6010990923019706	0.17279147288409685	-0.7128838594751933	-1.24519777022271	0.7707258977449933	-1.380700360517501	-0.8023981989383845	-0.1529913139355656	0.7671427335466339	0.14739956052861355	0.9444413978563573	2.9817050848951436	0.9259058579343028	1.950242861736741	0.8434561013990598	0.12599316091457466	-0.47213758485811025	-0.013325555112893128	-0.08086049101345795	0.6367746823053771	-1.0306967379043905	0.734718066110359	0.8140961820743196	-0.5002424067899273	0.297870202373449	1.2316056751828408	0.3749741367380814	1.1682427261228647	0.9675296103483735	1.5784899469977038	0.2980208242344301	0.6250040556214582	-0.9788120960790261	0.2670204253039493	1.9865289687175394	-0.3772152571204751
-0.40796478999793495	-0.4826535473080473	-0.6594448762176299	-0.6495623655096728	0.6625491058668638	-1.3543144278210941	1.0917137679516116	-0.8969763194062537	-1.129968543085594	-1.7640773622063066	-0.21514697749124373	-1.507634468810898	-1.252706031205046	-0.3685398204153984	-0.6633953803258139	0.17837869570030535	-0.5087842410537944	-1.217385798540074	0.7289509260268043	-1.2830848111901034	-0.8794847628844348	-0.11448545903351073	0.8307283968845427	0.12027282665180272	0.9572610479077085	2.952522159971935	0.867957891672367	1.9810029854674738	0.9605482299019348	0.21858794451898853	-0.49979294565726357	-0.09780829393036958	-0.07440522909198685	0.64205440380167	-1.0404005750625311	0.7909396475276915	0.8076268157769153	-0.5158946512439809	0.3151481959305421	1.2993355320642483	0.3169349146760704	1.2319996787329537	1.002090392740368	1.5486672116507203	0.10353158804864815	0.6620662883072456	-0.9357307358730071	0.2096880002557108	1.9554518754477592	-0.38702674824191863
-0.412845523329976	-0.5923237555362924	-0.6352531552079957	-0.6884751121994697	0.5486221723400058	-1.35135249142887	1.086686574408375	-0.9234439810780289	-1.13532782154136	-1.8592056842480305	-0.22873449839903567	-1.4827677593655801	-1.322854960006963	-0.3440062469534802	-0.6906036205420101	0.15825691789795032	-0.32797354581276306	-1.2395157728871191	0.7283411755389992	-1.1699561250038266	-0.9356960369695091	-0.08013424693573183	0.9061568294891515	0.04760626288882691	0.9927766062118962	2.918748846138375	0.8412730681868545	1.9685505852199738	1.074270537048335	0.264820025179595	-0.5259696575354966	-0.15488096788878175	-0.06534767718993116	0.6666478463026675	-1.038206496772618	0.8047545505490176	0.8217016617928634	-0.5202393872918906	0.3348746148745684	1.3098717695865492	0.2673833590479989	1.2647125396667636	1.0706700425769775	1.500534406086246	-0.06087740527903598	0.7196911984519444	-0.8766419624476487	0.16326627776334104	1.8898431545569252	-0.3882439037008789
-0.4575899949669281	-0.6840931828046788	-0.638245388042269	-0.7305278167371018	0.5282965020687299	-1.3383989265771545	1.0769718423774615	-0.9397438488864637	-1.1323701521606497	-1.8891642018022548	-0.22881252514428324	-1.4222532933779417	-1.322977421760465	-0.38483947215168773	-0.7004345655781032	0.15299349649899155	-0.16205201386025614	-1.2694422745959084	0.7374955052029628	-1.0300378032697006	-0.9621971826331425	-0.06865964165730065	0.9804333299080632	0.03420596937030839	1.030795582668337	2.8511812151666316	0.7680465103029535	1.9103791227415214	1.1559840608484089	0.34232722282121203	-0.5572038407614401	-0.2254627992572808	-0.032841652722811324	0.7009397676928549	-1.0788088391212687	0.7507841296155522	0.8210522496022614	-0.543322779021262	0.3265187600262426	1.267406223730474	0.23317631714384707	1.3024440506520745	1.1064246823927888	1.4234985825807673	-0.2109827533080369	0.7829449681652906	-0.813671499937864	0.15555086858065664	1.8678032752717797	-0.41198085205977836
-0.5220123544949496	-0.7503869668815808	-0.5559114574641361	-0.7020877289009038	0.46721641093199845	-1.3305688240269806	1.0686915776850836	-0.9235975457961974	-1.0934951629815968	-1.9771182931702131	-0.22502051226312889	-1.3994239289546013	-1.2986906285447888	-0.4553275141662173	-0.6853326698016918	0.10005407675101921	0.019128802227594933	-1.297399111511429	0.768040400915723	-0.9038341581634288	-0.993917604418257	-0.0729200379570234	1.0316910528646814	0.007973831132714847	1.0948945757056732	2.7833078694276	0.7056393395089382	1.826860502529584	1.232351478688373	0.38783302873290004	-0.6316958586164129	-0.2729074466766503	-0.02411786001568278	0.7329994864022866	-1.0902212731187304	0.6873492941336479	0.8335650664247896	-0.5542953269922665	0.3301321434766075	1.261195628383249	0.21188651663757047	1.324440320396612	1.1722035247014997	1.3606847183244855	-0.3589137577028218	0.8387769378217665	-0.7488422737385854	0.13647505986145822	1.8574951592342537	-0.40081589180208044
-0.6136604990450822	-0.7952724108395298	-0.48366044011913917	-0.6732835167301796	0.4206433566082189	-1.2637160348617986	1.0340073915302244	-0.929328101799838	-1.0837124577623491	-2.0954102526203244	-0.21059034597560217	-1.4242235748293886	-1.2674161342503292	-0.47142213095875835	-0.6893593257707901	0.015740947363709602	0.1796553963963155	-1.340210914472267	0.8050714273493556	-0.821703352451545	-1.0475224030746424	-0.09040797717690692	1.0844393655156461	0.05601520632153643	1.227323687564526	2.7540525997884684	0.6349946752077904	1.8384353088066345	1.2691144387159206	0.47531897329255896	-0.6538370127469852	-0.3103613391990309	0.023890499487011507	0.7802803766456312	-1.1413906456776384	0.6122634685953379	0.8509596097297006	-0.6089131918720969	0.3654627631411448	1.2623395302524383	0.17558298967584712	1.3174110432491692	1.1994928970282301	1.2760165564007053	-0.4896353091424671	0.9057941155410439	-0.69295441623746	0.11695678307818233	1.8757424074385305	-0.4099156515105876
-0.6941259048358066	-0.7972594597794049	-0.4376970970669675	-0.681106547382772	0.45726219741089286	-1.2248085684940857	1.0759150936780792	-0.9236075715182436	-0.997909495372942	-2.216936138984764	-0.18834837668615817	-1.4512062555517888	-1.2213491607234788	-0.4546142327124446	-0.6744652964293218	-0.049705899659165095	0.26903271746786195	-1.3910783895513883	0.9561737678069229	-0.7443722797551976	-1.0794113775942002	-0.07890384346321541	1.0761213038664597	0.04646433363872441	1.3518892290034838	2.744398080763493	0.5250498823021836	1.82636055992474	1.2587930426124951	0.6116734867075702	-0.7035173278212417	-0.3603810281033647	0.05616049761317503	0.8186640121998312	-1.2069610487393971	0.5222940451761215	0.8786670015543786	-0.6750811243116701	0.4296602032194488	1.2406308756152709	0.13531225565164612	1.259825928712252	1.2276458484130874	1.229977284788421	-0.6207973793217524	0.9564637406389851	-0.6747489794753847	0.13101114388889462	1.8242579377168124	-0.4794099883581412
-0.7541062335605331	-0.7524461979875083	-0.3782171364587512	-0.7308704277649997	0.5375975620297496	-1.1573446833254328	1.0824438500858053	-0.9250943127387314	-0.9254957178689842	-2.31966019228684	-0.1367740021456781	-1.5322819497566886	-1.1769509955157158	-0.40776869361074664	-0.6347862800492146	-0.09254971045342084	0.35991764763641776	-1.4510186962770266	1.0400555711896424	-0.6526779317314909	-1.1108227428274793	-0.09960978881579605	1.1365128464307699	0.05611187791886794	1.435818482811293	2.7051569066264483	0.4363354623237301	1.7966352595607546	1.266842331820563	0.7474574433357325	-0.7541678182474971	-0.42959916804908505	0.10948686505729895	0.8678653603840208	-1.2197740770708834	0.38949590529987277	0.9342391473616167	-0.7282923591562145	0.4864656418792898	1.2094660778385475	0.1417841856724949	1.1751755937709196	1.2243442394273139	1.1394633241185477	-0.7234878503400227	1.015937790275332	-0.639158650776399	0.13972989077109452	1.7909573113728914	-0.5229602747263048
-0.8175119972440374	-0.6606226049606763	-0.37248443337834136	-0.7669448898264513	0.6332504944140019	-1.073665177782206	1.1529514227447126	-0.8938592979691548	-0.8916338431214259	-2.3722460240892778	-0.08538089308022996	-1.5919685275288127	-1.0960540052673995	-0.39490254572602246	-0.649810498147376	-0.1410496098155109	0.4400653387308881	-1.535033776742375	1.1168919743615164	-0.620797440588544	-1.070093745104749	-0.11189122573107227	1.1336527270130885	0.01855026614782466	1.4503618789981387	2.6777195896874506	0.3832637970939906	1.787878512927843	1.225772641452469	0.8600263303440363	-0.7567863214457418	-0.4685357937768907	0.12564310412786378	0.9176800403051008	-1.2532847082767629	0.3110086043641404	0.9983881869461756	-0.7662959641342498	0.5516326036974027	1.1864789991462485	0.15260025347447365	1.073123111316779	1.1823076541936586	0.9671656317053954	-0.7794497356062027	1.048638697961667	-0.6415706133786397	0.19185325283085816	1.7580536665752926	-0.5803597406784601
-0.8617104385164647	-0.5738292099518827	-0.3178918481905132	-0.8399353671399672	0.7986331376685756	-0.9746745853110014	1.2136300492843524	-0.8991386964807229	-0.8745102627208065	-2.440892481690968	-0.05120343990423883	-1.6662587759181773	-1.0311782665730471	-0.3681385207712825	-0.6966046446632643	-0.2062956726585851	0.4229981449669009	-1.5840036291438966	1.1905784324602178	-0.5569890551994293	-1.056360170958237	-0.0628126829092369	1.1575226491946442	0.045313890515293866	1.399043416234876	2.6931966914939856	0.33719179311096237	1.760254066493544	1.1658013087684116	0.9344859348549948	-0.7264425173723045	-0.4634043259716951	0.1643401210176512	0.9492200899174117	-1.2671781241738396	0.18380045665057715	1.0552113678737816	-0.8027273346749192	0.625344094109189	1.1770034821164193	0.1469312434200671	0.9984308995948921	1.1325940057982902	0.8469717525658618	-0.7593978401918828	1.0878475719401697	-0.6065797513121793	0.25324355161919987	1.7275490247477314	-0.6486140291033771
-0.9035330775240824	-0.4938787558377255	-0.28588880836323016	-0.9089841452054644	0.8748052285386244	-0.9022528880103126	1.2504962986311075	-0.8971391762570502	-0.8454505071899486	-2.482714060582161	-0.09238569523227465	-1.7430662207393497	-1.0002374086024755	-0.3029937533157781	-0.7116247489903035	-0.294867723041246	0.4219063540751506	-1.632883138663771	1.1984414749209282	-0.48547168815423924	-0.9828941207849569	-0.03562437377933308	1.1524831398885822	0.13104639058010892	1.3849154819864617	2.7874595226413845	0.35552486644608383	1.7346350192159599	1.0806925545434185	1.01347670199427	-0.7277792381154935	-0.4492134462620309	0.201786744142625	0.9912592754353428	-1.2688145296939208	0.11275072315062906	1.0935349389888214	-0.8573736841603378	0.677002050777008	1.1311161492422535	0.17099328162246255	0.9243460211445151	1.0436212820531117	0.8251447882720135	-0.6805073190444152	1.0758016356152966	-0.5729425532727055	0.2709432170844622	1.647146124897283	-0.6844666531118266
-0.9452016004675114	-0.4532332508270092	-0.2779999674920278	-0.9648953312250665	0.9280383184124876	-0.8337731079365721	1.2605248976980399	-0.9041728315968717	-0.8324417730511747	-2.5129574543949063	-0.11082695785279303	-1.7504483010789145	-0.9600479261218584	-0.25270002490204	-0.7020299828139366	-0.39552100210572794	0.36804027109107595	-1.6492863663974	1.2156623855063071	-0.4455060643033262	-0.8741119176459374	-0.028048923681363296	1.1193195368555648	0.19295787174956197	1.37547053170914	2.860193966550352	0.3550364569660344	1.7429382065003403	0.9857605737940821	1.0944755470232568	-0.7158689449322843	-0.4065959750909293	0.16570832909805638	1.0309305312333406	-1.2774038487200678	0.09524405042446471	1.123511575052331	-0.908726842708354	0.7232780018644581	1.054981182768625	0.1797964371436745	0.8625768740580497	0.9553130306097424	0.8276473104817879	-0.5891577906470409	1.0514956274817335	-0.5518231371623401	0.31359025527576123	1.5448514150467325	-0.7601146920695486
-0.9849938986817321	-0.37151760829562874	-0.2182496451819297	-1.0139843478102453	0.9806304972668818	-0.7763014080347026	1.2749311356042514	-0.8812173515286931	-0.8373933472116877	-2.425645788058918	-0.12048140917284104	-1.7199371515318453	-0.8796652009627348	-0.205344986706924	-0.7289001678384962	-0.4767528282434858	0.29863524421263715	-1.6041320442831477	1.2578179107204313	-0.4294526590162162	-0.7966659283441418	-0.018947360276496038	1.0662378436690467	0.29929244375814906	1.3544349856488664	2.9069683259454626	0.28164300852363144	1.7650617279200993	0.9036267920683073	1.2008326500548634	-0.6590437851647766	-0.41070109555710876	0.14761316842173094	1.0764877504693289	-1.3309346427702224	0.13067666382909232	1.142472780528017	-0.9502985034886058	0.766353480712942	1.0428826094643813	0.16427878735495105	0.790180093339719	0.8571380507093276	0.8541386643717267	-0.49584752555084854	1.0179512723009456	-0.5260278573453656	0.31767204954568706	1.4571379761101446	-0.852720210488491
-0.993837544650162	-0.29111879501829807	-0.15916949857890533	-1.014220064595834	0.9508921511999034	-0.7596829375840366	1.2388411803259058	-0.8409926875010907	-0.8352253713796802	-2.3072262156725922	-0.12236578767227409	-1.6840172093946475	-0.822516399683448	-0.10195070645738395	-0.7568755053757285	-0.5392638869107936	0.20862381236384903	-1.560292527719118	1.2386728985957556	-0.4056993556420411	-0.7549506301158189	0.025655823397186424	1.0283147213142025	0.33936352368582706	1.378228228413699	2.9520717557727996	0.28226775699045215	1.7926646252102523	0.8154442048509039	1.2527984028430592	-0.6117300405331634	-0.3933377076386787	0.08018006412163926	1.1217796824597261	-1.338236722313186	0.1350870040999769	1.1312933862866816	-0.9587726041763227	0.7987185018927259	1.0892389378931993	0.15810538008743727	0.7021449466263778	0.7796504781466336	0.8728680994053171	-0.39983306105050936	0.9669831328949889	-0.561048397876637	0.29067157471421545	1.368291323969516	-0.894193791819806
-0.9965432123102482	-0.26002179958222155	-0.13686261134427946	-1.020750885869967	0.9600547178095887	-0.7086935881809493	1.2073335647518135	-0.8458842617403409	-0.8277559209892932	-2.181303932845023	-0.08536024533427329	-1.5879868014688343	-0.7790351889055719	-0.0051831970546170145	-0.7749744044079863	-0.5989131973063853	0.192300695742691	-1.5154977196142636	1.2602122264656908	-0.43146454935608824	-0.6875253886243458	0.05934882700629533	1.0639675035973168	0.42424259181042084	1.365560848381499	2.985294316285138	0.29421542193770744	1.866671909646627	0.6955582816573908	1.2707676922461089	-0.508258096168097	-0.3558316352372741	0.023505412675629157	1.115745622223527	-1.3664333277560916	0.14369680738845145	1.095893581794981	-0.971803315429448	0.8086672174919949	1.0848743373518128	0.11574756919563603	0.6311796373880979	0.6819008466619262	0.8772806676423132	-0.2842177301143474	0.9151161234087419	-0.5639356953740914	0.27956405255726263	1.2666452199324192	-0.9405007854541463
-0.9453744989029614	-0.24330138465967538	-0.17882312852129933	-1.0602317404459498	0.9119085437437962	-0.6818309771636624	1.2088515572685712	-0.8374438264265939	-0.7859386474972756	-2.062670121884687	-0.06525325297677054	-1.4935282248840407	-0.7206981325975303	0.05926405422086002	-0.7840314765000183	-0.6004836032731335	0.20000399357473903	-1.4345059172453245	1.2718511091811469	-0.379667408054829	-0.6275601221399792	0.11384571478147709	1.0570152467492806	0.4894584142406736	1.3112004515445954	2.9520904253769085	0.2990611454189451	1.9060620288425405	0.6114941224684479	1.2966643149369976	-0.4230233645545131	-0.34306391551965315	-0.06667009100725547	1.0853090283350764	-1.3612618229643396	0.13899041447390031	1.0625623320981519	-0.971810957640703	0.7457405074538385	1.0769127213782428	0.0855138445317786	0.5985440903523481	0.6206356781653006	0.8538043367180949	-0.12800799282977843	0.8336732529506093	-0.5833506374553221	0.26431348565500606	1.1760583325523082	-0.970370495822149
-0.9218378399161571	-0.23377336204788998	-0.15405615834442915	-1.1726046273779187	0.883426101665392	-0.668420551928486	1.175257095805502	-0.8394061781197543	-0.815060602659161	-1.989628430580107	-0.06636236295169637	-1.3827292624589593	-0.6367715834048354	0.0852207783803898	-0.7977450955159299	-0.5812215475951429	0.24804637592875273	-1.3617395809526067	1.1821318746390737	-0.33622390900519056	-0.5724916470006443	0.17960033031866707	1.0715461681927898	0.6138728112396581	1.2911800389453287	2.9647624191660347	0.3435354269007474	1.9141983594367058	0.537132621282994	1.2499833639703253	-0.33601176588465653	-0.3338257451884693	-0.11274096411772064	1.0579150909517143	-1.3208799847598436	0.12198587303115507	0.9929806592904626	-0.9744468257772896	0.6719066559574637	1.105394235352093	0.062041901598536175	0.5974235045768471	0.5599474689713955	0.7733227365251082	0.05667452222062512	0.783084859630031	-0.5995791000998072	0.23637320497362543	1.1111521458671654	-0.9507019983457375
-0.8831277081461246	-0.22741280102754163	-0.1456448996755998	-1.2059114921804115	0.816886335837584	-0.7052575303791981	1.1549598240453798	-0.8525423192981444	-0.821179244101503	-1.9049591368869279	-0.1018793114785533	-1.2652565497513293	-0.5991010853439993	0.06964267946752302	-0.8106785499378286	-0.5621869281576088	0.2575641692594342	-1.3111913455328403	1.1618714371539636	-0.3113959732294616	-0.5252304660834379	0.2260474030912937	1.098337050187714	0.7283565816637364	1.289757861725811	3.0354502077245296	0.40374421726452747	1.9138182197385838	0.4548237044094538	1.2295105122359644	-0.21816862583217503	-0.32118680256868987	-0.1670033645700445	1.0579710358810566	-1.2804468472797843	0.0891407592959349	0.9077774219711012	-1.0188737787900173	0.6302033895939917	1.1099186704882356	0.06633568366432514	0.6202341318560746	0.5280400728806453	0.7177744879239846	0.2290675607814261	0.7580810979104179	-0.6254664886385082	0.22787164437918755	1.0724654447279378	-0.9453033193255921
-0.858965026017192	-0.24796782068685363	-0.1559275628590145	-1.2820617640712542	0.7149418278788622	-0.7429261005211945	1.0865258882084263	-0.8746316747934664	-0.8248237468637039	-1.8102901051395541	-0.1292414870759146	-1.1895612039325056	-0.5179003546661294	0.05882759369703976	-0.8107567115891519	-0.5280241014903229	0.27745348653730606	-1.261039858898927	1.1699383063734818	-0.24646717295448606	-0.45774741582576856	0.28151462569472074	1.13079881579905	0.878505462634806	1.3228549264575324	3.045781499898464	0.4174628342030601	1.9388332512110193	0.39206372764984654	1.2031854352265465	-0.13353068889378425	-0.26477684719696576	-0.1842880907138988	1.05336060651964	-1.2292772678689583	0.04790407012900583	0.8055382158984754	-1.1096836277325002	0.5763837714976302	1.1265621057477146	0.05380333320892453	0.6724200815540499	0.5371273287323806	0.7428007223689007	0.40345642079792565	0.7283824436980908	-0.661803189973543	0.20853267615686288	1.0290120659921027	-0.9226715751928113
-0.8681885119044326	-0.24809125522072942	-0.19624352600762	-1.3381392853559166	0.6318550690745004	-0.8413660105801591	1.0291313951292478	-0.8442840586898687	-0.7995887191743499	-1.7034737171768104	-0.12482330413053103	-1.1278920882632855	-0.42096486701797053	0.04738958524723528	-0.7884518445641718	-0.42855785390199425	0.301481944881199	-1.2597634490734047	1.100016243094838	-0.2796269536574493	-0.3544640965894824	0.23509872418976813	1.1792091461554528	1.0639270492520008	1.377722394837885	3.0987588352588595	0.43708616588002525	1.9509282143343256	0.34558883329223533	1.2039354043580448	-0.09225357667443201	-0.23689081368990728	-0.19444072783215766	1.0422809324025324	-1.172708212168001	0.03655796652755986	0.7391276470760024	-1.173446764713987	0.5438370273649267	1.1068316937760774	0.08814422701858311	0.6972464591393323	0.5593035534143385	0.7380165467936551	0.5523651204177857	0.7326943603056189	-0.7187630681446382	0.2120153526386907	1.0337775247447007	-0.9188383572462046
-0.8810745601876249	-0.3096868589662351	-0.24686107585653247	-1.3764778458757487	0.5762801615478319	-0.8949698486249773	0.9966746637481905	-0.844369888651775	-0.8310379955127489	-1.6205101927540386	-0.060825941554227145	-1.0364978543443517	-0.3220876781705272	0.008407397553094028	-0.7697474952173298	-0.29083680748865254	0.3023633159650934	-1.2544222428182348	1.106144884168013	-0.29585501574590073	-0.25997442392734443	0.17690707086041985	1.1799271249066028	1.2041993899053625	1.4056180147528194	3.0739702684028565	0.45735858856013073	1.9603433694451078	0.2947802764050034	1.1665584804984717	-0.06134368295039929	-0.20428854091661716	-0.24604642411376293	1.0804969909794402	-1.135827135816855	-0.00042100009100238536	0.6687097119137467	-1.2213407342328504	0.5074026411219353	1.1052919538465948	0.10173852302787316	0.7023643131684645	0.5994446110032912	0.7015798942836424	0.6102592219687273	0.7334601903804435	-0.744792855779444	0.2691888986727998	0.98111164916322	-0.938935247039514
-0.8975309360078964	-0.28735530031983614	-0.2805446012226713	-1.4324802255184328	0.5635132476836284	-0.9903974312317503	0.9975290523412953	-0.8180897813412027	-0.8412525815622777	-1.5507649267266257	-0.04305583934965432	-0.9780549589250302	-0.21316008385185473	-0.001669203921889767	-0.7523135751876608	-0.200482484255828	0.31706852909181593	-1.2361225322471021	1.0949462326558095	-0.3015706955610422	-0.2026235653750102	0.10410952639727329	1.1984632689294845	1.3695516206678477	1.4020024064769465	3.0632025742328697	0.4996010725311558	1.9055040271961736	0.2854966189223342	1.1334180843923636	-0.013716641594566389	-0.19261196360657873	-0.23833163263050108	1.1210934160661035	-1.0993219093999764	-0.0761590662690795	0.5913238782298744	-1.2834712169916227	0.5098932614956485	1.1151081986423201	0.12393553296332831	0.72640264788918	0.6438088070784941	0.6114979527695219	0.6912062262684224	0.6979815575035986	-0.7290918691133421	0.36763237429205925	0.9061146186335518	-0.9196100860124234
-0.904691715051263	-0.314584245294806	-0.3571242378887404	-1.4546445199360787	0.613072734281855	-1.1264761222425652	1.0122533813844645	-0.8018693857197181	-0.8356242842076496	-1.4812426199750144	-0.05777833425099162	-0.9620119653319911	-0.17531661668808202	0.014459491777459237	-0.700215567762476	-0.08007842623680947	0.3737328826284652	-1.2682900862326516	1.045968132834634	-0.32537730919437763	-0.14793219522305545	0.01828701561513666	1.227685283470456	1.479657567011057	1.4137368540991289	3.0354105348157976	0.5481321403085502	1.8311693224922607	0.24381025449627827	1.0603281527130508	0.01973491340522212	-0.1212131119197575	-0.17467936494059041	1.1305318670486824	-0.9871665514585477	-0.16648053342724642	0.4814694234182138	-1.3525634531471282	0.5179172904157806	1.081490076716839	0.18788364161403576	0.7245648126979387	0.6146995363498984	0.5119799738803219	0.7409837502968357	0.713879498626247	-0.7607032698030494	0.4542938675935934	0.9154867185822344	-0.8796127528032949
-0.9025904372664062	-0.3655942190184657	-0.4340710165287963	-1.4560607572898654	0.6348939259015649	-1.219944299987183	1.0748622890287445	-0.7585516641760055	-0.8679245745790505	-1.4460702855097418	-0.04059441068690013	-0.9771045062530292	-0.1615290294517864	0.013647182808301794	-0.6391333261927771	0.005491996340482136	0.48927149982529466	-1.2836059487314209	0.9937285165744315	-0.3430525083437182	-0.07966126073623583	-0.10430728490788206	1.1880527322428998	1.662038119474262	1.3638895920737442	3.07181859652927	0.5679355859708974	1.7513570874056055	0.22336269219066943	0.9733586279035148	0.017445937534494808	-0.062171146862612624	-0.08884457524288451	1.189868554411326	-0.9234489210226726	-0.19500656779640047	0.3979674631052175	-1.4275995464765987	0.5385261492259659	1.0574925443538974	0.2664435596104656	0.7142331608866599	0.5898365216353656	0.44450602250343196	0.8030721358095217	0.738352570406198	-0.7590694918908192	0.5300149950862749	0.8855585182744685	-0.8625476338751955
-0.9015438231678194	-0.3564415110401775	-0.5032877831081357	-1.4988397572565189	0.5717725017048061	-1.372066279515556	1.1932380969855187	-0.7115349402569108	-0.9041654203734103	-1.3917833354778517	-0.0651065453081294	-1.0417121625799417	-0.12540884705430896	0.02770289618402467	-0.6235491512489129	0.053309136255398494	0.5556485657344461	-1.31190944479304	0.8795411337342361	-0.3497303225975004	-0.020238774496989836	-0.18660288269651898	1.098559614288265	1.8435139650753296	1.296438182679816	3.0906888988826537	0.6183597600680366	1.648938981943293	0.2200678477520331	0.901333594366239	0.0268071248687006	0.0007388489301721424	0.0050034035466041075	1.3027478906940444	-0.8446163727459487	-0.2557088982324079	0.32989641929153896	-1.4726251393709886	0.5401378751629071	1.0397273187304328	0.3788200927905504	0.7315917611135123	0.5874236198809472	0.3839304578449704	0.8312122675531496	0.7387866608548711	-0.7758045021616843	0.5864974387364698	0.8692731413382985	-0.8520120561011295
-0.9385469392497388	-0.3776111395851207	-0.5344763135743358	-1.4862587467949915	0.5794469547934333	-1.4700699310608811	1.2702068170995653	-0.6830401264933849	-0.9405429734840218	-1.2931728372108022	-0.0759357447007766	-1.0450533159145086	-0.116445649417427	0.01834976960008416	-0.6102640903893278	0.008540808698540037	0.5928773532956344	-1.39284716808189	0.7792840269319918	-0.35168260117167016	0.02060122642612299	-0.28330448973569844	1.0787771733843337	2.004471535692242	1.245186322575336	3.1294820025210774	0.6603921240457299	1.504670876035995	0.16409337814152586	0.839501236079111	0.018850442806723693	0.05778092585870418	0.08072244514854578	1.4504736734753472	-0.7810290590181574	-0.31151271671714315	0.2687938904041892	-1.480326867241174	0.5281860576160196	1.0311903613914706	0.5285615719531033	0.7188759536144571	0.5710106058463925	0.3599611138478717	0.8442568652153459	0.7834160686635989	-0.7585205122105493	0.6130745729477014	0.844688808598206	-0.8166894119358906
-0.9664939337883347	-0.3962331362202532	-0.6138535154403645	-1.36346856125449	0.6080532240956339	-1.5953045216474528	1.3469252884049836	-0.6225006597726119	-0.9659986670021811	-1.1184948548075995	-0.06510263310363232	-1.056511242566486	-0.13559294845051306	0.04209423712039547	-0.6167834496719887	0.0352309878798486	0.6357222477994836	-1.5053976387438532	0.7579081640864469	-0.3611034209778428	0.10232363864970143	-0.4004996628989238	1.030144160971511	2.148288267303147	1.1581494728905055	3.123029320600832	0.6953700365855723	1.4303769812156866	0.08131604236288019	0.793162456715413	0.05716439471080428	0.09704859666314386	0.06640812108240109	1.6223315980107718	-0.7786825308649782	-0.338190063407332	0.23491803720189783	-1.4460689184232844	0.5456958828613698	1.0168357827991887	0.6278771393333342	0.7346044415328088	0.5652159923241483	0.38828709390070015	0.8549782201426528	0.8153765246643996	-0.7496419045954943	0.6509340721126022	0.8046327003659325	-0.819929036989883
-1.023172254565429	-0.3959173246768211	-0.6641672334214634	-1.3645603560326203	0.6853732789969094	-1.6818460166739075	1.399500689090467	-0.5658621770469779	-1.0319311550383699	-0.9327541912640467	-0.04693652886607623	-1.0563611589207125	-0.16667915431729952	0.0551735617409253	-0.6348370972219014	-0.017787476296181475	0.6731796987853979	-1.5828490133433994	0.7065893431373563	-0.32925299231574146	0.18342091257874027	-0.4668199800952994	0.9595891682255511	2.278927184246761	1.0894851028074375	3.1545389449361507	0.7224977279650424	1.3854733753859505	0.017920203072334363	0.7105139436094742	0.07849381387393381	0.09254304183379387	0.022782445473837454	1.718991287566722	-0.79340149276517	-0.34091866412675625	0.2269855050733413	-1.3643425323041538	0.5272836145247999	1.0673066622334075	0.7442563774832129	0.750896715436715	0.5410992109375543	0.4111271646271666	0.837216918894655	0.8243684138906271	-0.7196797922919532	0.6633389109028309	0.7628604535337622	-0.8166735376764496
-1.0417186722877492	-0.38456186031700007	-0.6918402893747555	-1.309934745015282	0.7934558790755986	-1.7640884025953034	1.4882684199912362	-0.4884376826920092	-1.053071556840629	-0.7570524856775452	-0.06269097637586885	-1.0173247032848558	-0.20017067985653964	0.1039204792413471	-0.6226600927134281	-0.03051316560975691	0.7106708714443206	-1.6422895635115868	0.67565899286091	-0.3441386201292431	0.19184336465819532	-0.5365283850367878	0.8811539784332467	2.371218529525893	0.997387243354377	3.1276337117142656	0.7359874159494157	1.3315429973217323	-0.0340395103559202	0.6524175775848565	0.11979742242516742	0.10319833521515906	0.006966432704955805	1.790395064158827	-0.8174136907670793	-0.35032346680787474	0.19910843691534835	-1.2243061530453363	0.5205766469658802	1.075419478785416	0.861092574603149	0.7730185038290076	0.5037873683399623	0.37011773994015074	0.8434213012261536	0.8490229093914662	-0.6591561010523461	0.6348205207425007	0.7294205173719757	-0.8031570214708761
-1.0626325072877092	-0.3337337753966571	-0.7355492365274726	-1.2521072202616519	0.8571514503909355	-1.7903747180648977	1.5925833394654745	-0.4694056833611218	-1.0479001959980392	-0.5967663646477888	-0.06151883643960093	-0.9774995800595608	-0.28630346481229507	0.14278342315605863	-0.608921065111173	-0.10619721387805443	0.7747856531619246	-1.6396337360889444	0.7164211445135156	-0.2860360828005282	0.1795446144579616	-0.5214562840657794	0.7904862683496229	2.3937996217736592	0.9252189296761472	3.0662177152965073	0.7790074841835986	1.3269408155661297	-0.04426619777472337	0.6226272370150784	0.19727379766091696	0.04506890069751761	-0.011432572474617726	1.8028919238823597	-0.8498791199185511	-0.3539288396570758	0.15939670250384547	-1.1058676030174452	0.5197840552837081	1.0913142816544372	0.9543252720901826	0.7910009713236423	0.43184600551149377	0.2760658536814164	0.8395841527506829	0.8409300338462744	-0.6332691200531457	0.6190141130163316	0.6165406647619509	-0.7747757404472859
-1.0524229469092508	-0.26129499789831473	-0.7262728513081591	-1.15143097649211	0.9339551725592721	-1.881693619660632	1.653061752955668	-0.441302850876616	-0.979957538967574	-0.5535270903353662	-0.08596728906540521	-0.9627067439226865	-0.3603517420371664	0.1219506721188797	-0.5545498361611259	-0.19431524171988834	0.8301294943456956	-1.6546211557749948	0.7444180615921275	-0.26061451431677746	0.13263448569852668	-0.446673323446024	0.7281461879493445	2.419558481300524	0.8489786928516452	3.044374278488732	0.8276673569717421	1.3182304214314027	-0.06550154321797856	0.5959034723536276	0.27594157085960475	0.006666500248854257	-0.006777350753125591	1.7834375258723791	-0.8753477622722355	-0.41719101229898437	0.15656965176829174	-0.9970837826833451	0.5102898112069871	1.108052269921881	1.0545618177413387	0.7925062636039495	0.3544150325193515	0.19701402683193353	0.8966542029729148	0.857217984856702	-0.659183142496859	0.5790510009262316	0.5722264891340745	-0.7167022468652758
-1.0257241415608136	-0.1773140659690892	-0.6810353474236337	-1.052509226430303	0.9050935232367735	-1.919292032083779	1.7182015901879577	-0.48671497020873034	-0.8774546130285827	-0.48158885849746386	-0.0519258936680352	-0.9527047905122947	-0.37471523375473204	0.07914950883197226	-0.4927046110415133	-0.25749425027225425	0.9131621245278214	-1.6992760801703444	0.7522023986707241	-0.252187322976798	0.13344225303246282	-0.35873571911707713	0.7098999670365249	2.365665183932993	0.8090572077331615	3.051200352491162	0.845202556266902	1.3143913765020907	-0.07424710258543839	0.546022256590506	0.3537025960607574	-0.04599559479080229	-0.007991316608225897	1.7428441945145274	-0.8979601933477903	-0.45197001091542166	0.15425733873568062	-0.9185067518225063	0.48851813909929537	1.0599161337928007	1.173878727908225	0.7873388075860015	0.28147606065697	0.16794473086788866	0.9399056584573907	0.9002699749902556	-0.7205423496450518	0.507921806957647	0.5464466602610549	-0.7004157593959903
-1.024825270936166	-0.06657172999192329	-0.6570132944089907	-0.9505270231364757	0.8519674387751722	-1.9289192301703573	1.7733573797825481	-0.5276864282638608	-0.7760671045011321	-0.4807101024469457	0.005740869997889886	-0.965208908864548	-0.38915230465323036	0.005122283800748223	-0.47160435299575026	-0.34713459807654107	0.9617949818545766	-1.706945726442933	0.8127721003184668	-0.2561654022031805	0.13461605614159713	-0.26217995777559	0.6619912595343627	2.3171207714105364	0.8061110923544985	3.0685770865158086	0.8650680922833617	1.3176717308029793	-0.04427870776705829	0.47810392056052675	0.408435313619234	-0.08986894892051542	-0.05539149140818421	1.7284676367272422	-0.9551978151316012	-0.4480850970155149	0.16883727870342496	-0.8105496566387137	0.47922248283898583	1.008890824159539	1.25213956311152	0.78489363912325	0.26208693900640856	0.15090384030023385	0.9801507603587654	0.942970581402524	-0.7336844197595653	0.4509058153846316	0.4830595085780548	-0.7394942900819725
-1.0335406266008917	0.035754706148837814	-0.5963930567400523	-0.8742130498113225	0.8700914765830967	-1.9662364549108133	1.869086942456305	-0.5621093781142762	-0.6189617819016944	-0.520988117121052	0.02771354921111731	-0.9774512480380407	-0.3508079419927621	-0.06467368429263569	-0.45699731968669494	-0.46434210869698733	0.9616644504160302	-1.731535665689535	0.8662061356193205	-0.28640866308874563	0.1566623753278586	-0.14894601994774428	0.5947464809700995	2.258475359005649	0.8163173927275753	3.0138331398665787	0.8560644713524705	1.3429595745633391	-0.044861764037918604	0.42065434126059226	0.4536434830773183	-0.1450035083337451	-0.10050143430222078	1.6707427820754173	-1.0192021423252609	-0.49077163055329553	0.20890310779619653	-0.6984854981770495	0.47521623517301553	0.9678693912375854	1.2828546348033871	0.8182969690563036	0.23956967205565105	0.10249051333433219	1.0294316300365298	0.921109899243457	-0.7767115532390875	0.44426284515983355	0.4764287166139497	-0.7275733206353094
-1.0381091030107137	0.09662382680882457	-0.565031768725083	-0.814115782676277	0.959190880405482	-1.9615926820917235	1.8992446893985	-0.5861862718727765	-0.4850807025946241	-0.5520742214169113	0.03136276662812783	-0.9490754950781387	-0.3209612551859634	-0.12272537433875792	-0.43350454075352385	-0.557899418268434	0.9676708900134121	-1.7430923777694645	0.9563053470611234	-0.30053046619799095	0.14987757041742583	-0.11450958148642751	0.5101807832047778	2.1618558352709796	0.8446591761782984	2.9774670847623517	0.811398333274383	1.4143590311572307	-0.014316860943907389	0.36556099960145677	0.4509962307189738	-0.22350783774858418	-0.1083833791686603	1.5983410201308519	-1.0849422053298299	-0.5057748011589184	0.2586738910581204	-0.6299200743806924	0.48626427462132166	0.9334009029391342	1.3045530657169895	0.8246604617623176	0.21762702093871203	0.08044538822486638	1.0282253826809173	0.9201393285810141	-0.8161417334968224	0.4103569814521356	0.40949990349510995	-0.7314519764743475
-1.0176363183359072	0.19228069606629844	-0.5182309506287432	-0.7481207686596855	0.9741837872082588	-1.9776111926847677	1.94504911299317	-0.616278354329103	-0.34867877773960465	-0.5902095596608584	0.07690104431898229	-0.9795003869982841	-0.3077608715934862	-0.10035641615457622	-0.40852693243174765	-0.5928849096723071	1.0101815705401598	-1.732924370872619	1.00583380796089	-0.3501573556812123	0.1517520779885719	-0.05013165478394788	0.42754329171890815	2.04548955640528	0.894277661784666	2.952627176495049	0.7870370919109784	1.4998582594750953	0.030866868397874038	0.28705890190382144	0.4341817609081578	-0.31462522401346266	-0.09055658613098114	1.4902652134495382	-1.1495120656661895	-0.4884848076460586	0.31090210095238013	-0.5568304152047908	0.5630498055093002	0.8780353575373623	1.2966227585505665	0.833654722861065	0.1719252072713897	0.06661748511246318	1.0550674999256109	0.9000006091995646	-0.8728280088255194	0.4220742470065387	0.304342344156322	-0.7550734932511979
-0.9979572565466339	0.253007876335178	-0.4485702924103081	-0.7621811089222903	0.94703640508715	-1.9197700511443536	2.0142158486614123	-0.6489766354577915	-0.20009937615396164	-0.6765628208699663	0.09769397653164179	-1.0028583973603578	-0.34571675010528924	-0.1172588568902608	-0.39123191267409	-0.6509223473272262	0.9928284087125647	-1.702552972688015	1.0807797828118955	-0.3931731193789429	0.11744166793858095	0.007441489870226817	0.37831688678561476	1.88071783443166	0.9871351876974973	2.9132739847333484	0.7457828577602233	1.536572636882943	0.10562551972876259	0.23248586764910728	0.4281777433044159	-0.36107398360767784	0.015848646471968885	1.3816730118674294	-1.1655739102153972	-0.48318898794300635	0.3496335927989019	-0.5284472426027611	0.6087926947227877	0.7692193757873489	1.3227447858835741	0.8191236688699008	0.11979326342333643	0.02803212572937338	0.994566038974796	0.8916215252000306	-0.9196898972227417	0.4547368717648995	0.23027079341689852	-0.7823251495983966
-0.9699175240499353	0.2794171796460977	-0.43608290820293727	-0.7199639282942447	0.8800943176001388	-1.8705315822723965	2.08657003022002	-0.6769686959401789	-0.031237751844897473	-0.7910027358765717	0.10716607565318621	-1.0301928149475057	-0.33608073236818925	-0.09381019341719207	-0.376376359191942	-0.6398185497450413	0.9847300596139629	-1.6684640704643585	1.1583807237230654	-0.4517173834028524	0.09672448375699091	0.06852034434272658	0.31940603183084243	1.739156560445209	1.037496206291562	2.7974220901341615	0.7367244206589652	1.5576891679655547	0.18730843876852526	0.15393671192705044	0.4229373576655996	-0.3503331863144663	0.14749617258132622	1.2911561786775514	-1.163634880339877	-0.45624069408272805	0.4177570508971618	-0.5149744178494113	0.6660404366413545	0.6101902715780592	1.2934173683625512	0.8348190887957087	0.07738119456338757	0.035170944901208326	0.9758216658766429	0.9072565552637804	-0.9588857039109516	0.47588919799319784	0.12076183627420871	-0.8155355060231946
-0.9511658418416882	0.3576927604523154	-0.4295966475082339	-0.7019666086525906	0.8344179125584091	-1.8365078726668227	2.119193158505443	-0.6884530382790301	0.10455540566023828	-0.9091393796277772	0.09046748279142851	-1.0842214474022964	-0.34024712447462246	-0.09568416615511784	-0.39833373355035784	-0.6151131583807822	0.9935991069007576	-1.661382497248476	1.1156659449330235	-0.48845981231729957	0.12569108256765024	0.10283984622924858	0.32865017121724494	1.614995854508487	1.054633392268043	2.7571564214716244	0.714396833236958	1.5384346416491212	0.2696853029548806	0.061948297948786125	0.3838990958891252	-0.35184478195978774	0.28232951536803086	1.2533979919647535	-1.2040909783827893	-0.43597255013437647	0.5232521325101844	-0.5330081976494766	0.701360704527496	0.5154818492134832	1.282776133498103	0.7974508599820069	0.0635537687280986	0.07174375810588735	0.9178920846754531	0.9370697980027962	-1.0320141124470266	0.5196176327129128	0.03394616479220163	-0.8529667970968982
-0.9111037147403296	0.33644994753494584	-0.39561629326284586	-0.6123745870635758	0.7180559283574058	-1.7912241275895404	2.1609667162765382	-0.684691436273312	0.22002119625745437	-1.0211459513997134	-0.012416540451894975	-1.1416826709012662	-0.28430803224205126	-0.10395389448878709	-0.4706393106877719	-0.5770080520340582	0.9872582514605271	-1.7003422317145365	1.070749100488545	-0.5358514091434204	0.16416190915882845	0.15019464418676914	0.28248038155509253	1.4965427981352901	1.0749449748551496	2.7415229617306744	0.655940115759713	1.4773491234105143	0.3259291086908995	-0.03320912002363725	0.3611462988973771	-0.2797548241259352	0.4406247202821826	1.2593570292772724	-1.237710206845405	-0.39886026930686347	0.6185066241429575	-0.5508217034471278	0.6972898622020438	0.4404940065712303	1.2653177304028298	0.7697356905128737	0.059455262848605125	0.17598947421548056	0.8365214812980947	0.960151183850811	-1.1018035498543821	0.456531214577293	-0.005159712699864037	-0.8776824969940433
-0.8875496149802113	0.2976846049889622	-0.3676920050948159	-0.5880192608578236	0.6255993516834365	-1.6929621174605156	2.2279446208563543	-0.6928298772766472	0.30076069108650305	-1.0278789145628315	-0.11772004483197614	-1.172512950542584	-0.25329939786506844	-0.07361386272521184	-0.5850534490328017	-0.4867447239020247	0.9818292740651812	-1.6735844854713897	1.0462198329925914	-0.5717381242612148	0.1962509590404952	0.17064726950880518	0.291778190861977	1.390268254524385	1.1074047338481807	2.707250235987193	0.578155242590201	1.4459279736852593	0.3826053881596612	-0.1469712267781799	0.32172410911198546	-0.20675747667918873	0.5703876208157628	1.3007186366233265	-1.2779050509163965	-0.30219298036699815	0.6842964933040154	-0.5545333633462952	0.6881894671824244	0.38113741871455076	1.1834623850505555	0.7522392293593592	0.06802135627623404	0.2634263196058243	0.7298834435435215	0.9893851801270671	-1.0967150595952515	0.39730804619572424	-0.009635769255532143	-0.9213726740650758
-0.8892668603526722	0.27084668364972375	-0.33022772840448095	-0.5399696031324973	0.6126803873338614	-1.6120560690410166	2.278407224270301	-0.614383492862399	0.31616931996421227	-1.0174498272904375	-0.23477928903643255	-1.1805138657605614	-0.26899079650413293	-0.09361584862481889	-0.6245500075643091	-0.39977787551814387	0.9854850627403398	-1.619902660763744	1.0113288433773886	-0.5514413309264219	0.16112500469250607	0.18704037320518474	0.27320603925797377	1.3216764656776099	1.1414404256410429	2.6874464534283486	0.5602815339586027	1.4862644798644893	0.4084146672256009	-0.21321726220047216	0.29614862076441983	-0.15304825800727895	0.6815265795912003	1.3179179641404197	-1.3118436587397766	-0.24079319326452947	0.7687618345305041	-0.5212295793409483	0.6681066012727936	0.3812388157598406	1.111344815485544	0.7261013099852944	0.06381436951800387	0.3634267325399548	0.5942616906831267	0.9634567999834113	-1.0776296611461096	0.3693086338748217	-0.004544056198892946	-0.9143684712849582
-0.848941947753399	0.19293725777688756	-0.2878518464682513	-0.4780000004966962	0.5876884088458862	-1.525626213876699	2.359805415976024	-0.5446108251968229	0.3011877146311105	-0.9428055616866488	-0.3558754935925002	-1.1580031689240866	-0.24369487758807112	-0.09621366770955304	-0.6478262085472195	-0.3005031735184317	0.9921191281778465	-1.578596544352834	0.936013702805516	-0.5451534645935476	0.13571040460122802	0.20936563837528982	0.30083595997505924	1.2732144763941207	1.1122315696585037	2.6016852932521806	0.5268826388760692	1.4819961437492657	0.41848576858384484	-0.23673684539882994	0.2434390965475927	-0.144084841042366	0.8061270919830894	1.317884448744961	-1.3415571092943948	-0.18609194348860555	0.8537400045937288	-0.5296362201456757	0.631634375230973	0.41577526008428334	1.0559977095282802	0.7435060191031589	0.07135068750064533	0.44960784731264597	0.4342244403212536	0.9015660228260216	-1.104428017936002	0.36535196945667686	-0.006461444336525101	-0.9001712664478523
-0.8144632159089461	0.1490329272448261	-0.2534031416163562	-0.4274789767727791	0.4950111303160978	-1.4305992541168484	2.3646853027506274	-0.48934229625633074	0.24580406423055315	-0.8036357189057005	-0.4731653405175907	-1.1086284245089433	-0.2364685664209632	-0.04663563953131269	-0.6654757385810026	-0.133427359996405	0.9951148915605141	-1.5303488017599958	0.9090955972282598	-0.530021402767025	0.09259395668101654	0.2246108867912898	0.40011258604847805	1.2264079802281835	1.1273397266806067	2.5480358521438533	0.5646200649781912	1.506715309717194	0.4647805693480276	-0.2787594871329766	0.21797189755641283	-0.12451115894591588	0.8881823419503115	1.2611893932902085	-1.3393926108286975	-0.07958077436614566	0.9309543186953559	-0.5400959757414521	0.6096996352568408	0.46322758212101656	1.020223611644053	0.6906412440652865	0.07534370791278021	0.5076971885508064	0.28711487488367027	0.8953904119394707	-1.1055221919737686	0.31547715965029366	-0.0160697381742129	-0.9372719823526623
-0.7727646747114476	0.1014931513589237	-0.23914992552163242	-0.4085616810766117	0.32949322723618446	-1.3410841297450276	2.367237733245789	-0.4103841109581217	0.16446694743426887	-0.7038515304535459	-0.5769982906961536	-1.088834496040027	-0.24013708047345225	0.036966980847392826	-0.6520208031727213	-0.026868825988750455	1.0060539963814334	-1.5079959042416704	0.8648706682309362	-0.5064946078963294	0.0748431658249179	0.26005644983610554	0.484433680590321	1.1589966327301835	1.1374316388441748	2.505336133845577	0.5956011253006581	1.5212140758714636	0.4571281788044176	-0.27610630813585724	0.21722150095726783	-0.08801535440499135	0.9529010482248943	1.248521347239103	-1.3534608165961406	0.011589436656336504	1.014127476804317	-0.5197636550096075	0.6017202152794234	0.4997473863450515	0.9921962523251728	0.6320240355639012	0.051163592174496106	0.5025969834970674	0.16549470427224305	0.8561528470188987	-1.1304739033810833	0.33126201532706845	0.03688114740161615	-0.9448355545915204
-0.7500926756016363	0.05389697223057802	-0.20124727976958043	-0.4462698098601524	0.2863441591957694	-1.2585101650809738	2.358839007026544	-0.3227265577345909	0.09157414265885726	-0.6497006233696025	-0.7064505293686227	-1.0830397410388108	-0.21798556901509825	0.00819457879698372	-0.6297440065859873	0.07548559528126104	1.0201692063965975	-1.4994262064565915	0.8639930888054612	-0.44295030235917265	0.04844879787785962	0.2816775379392097	0.5515085713515218	1.130176292974546	1.1607752517638392	2.472090236328102	0.6300038577400588	1.558021465856957	0.4560962906750512	-0.2941795487728783	0.25198445798311414	-0.04975942728431329	1.0242004390974293	1.2467385860114457	-1.3453290540117098	0.09515482674921341	1.09147984567751	-0.5242597925257705	0.5440077376013794	0.5857451791853672	0.927262533459967	0.5555497384917236	0.036640545674634664	0.49839144025679405	-0.024864251053740294	0.8301515590732681	-1.1742465944176532	0.3322105300009371	0.13875889414548365	-0.9503900952503426
-0.694223841485955	0.08971093354078233	-0.20616793483341705	-0.42096447860938496	0.24119071000799797	-1.1801999522589077	2.3096728058619	-0.27134888925526907	0.030594020015236582	-0.5144786132206378	-0.8007168354836279	-1.0957799694100696	-0.1448210079276542	-0.04882207299767679	-0.5932207366297387	0.20076779428238858	1.0526355520252664	-1.4806414517085003	0.7986128450113738	-0.3814362271659256	-0.002592029050759076	0.26698681046683503	0.628214155609279	1.1022523858101574	1.1509336566561437	2.430520029078433	0.6481313834259173	1.5739431029906839	0.45491409284070194	-0.3013714191019755	0.24233034665986844	-0.023004229859567262	1.084571053582334	1.2250796484124993	-1.3613019522363525	0.18825599549865182	1.1415449920156635	-0.5355617198018765	0.48392283584894946	0.6747006069616891	0.8347908199676928	0.4852562683977329	0.008051008186938536	0.5006264244176251	-0.1441990522418613	0.8127351544660458	-1.2005892285514776	0.2784552288009873	0.2212961426017544	-0.9560310452458776
-0.6680130423908242	0.1556999303443663	-0.13996019023850786	-0.37592422981215756	0.21822083787249627	-1.1649336883179733	2.285969765204352	-0.20529405276013674	-0.0010158764304242368	-0.39912640234442415	-0.898837749751741	-1.0630971164462704	-0.09729319752056645	-0.0999730435703724	-0.5830466546847406	0.34738531811715145	1.101063397022859	-1.4769452035764152	0.770567493851461	-0.33728227579491593	-0.03237287599873941	0.25020415456657	0.6815612184604569	1.0654903433510805	1.1893302132413737	2.434470984048045	0.6046619784700888	1.613110348794527	0.45817599089899386	-0.28202816304014455	0.22022628739393024	-0.026853336218482803	1.1100629820206525	1.2414511456617678	-1.3445324672770576	0.27578938094135264	1.1501185850451694	-0.5445009532564475	0.4293375800879045	0.7915287452685945	0.7732022140405787	0.36127882196889194	0.019246955337533518	0.46426466028967867	-0.26509717551904266	0.7908586275468102	-1.2326698390574329	0.2370269814529939	0.3413061422672616	-0.9522230656316071
-0.6366261907155176	0.15978893235025082	-0.07935506563680149	-0.3204825905227958	0.15658716895451275	-1.0997566106994399	2.301247941559501	-0.18713478030686784	-0.040154798644516085	-0.3294456695102685	-0.929224711459438	-1.0391556530205814	-0.09187503089435631	-0.10923650246035414	-0.5778110339787665	0.41543687607608665	1.0900320395556367	-1.4537800644492571	0.8262833638935454	-0.34256387283407186	-0.07144589884047384	0.2526806712442906	0.6447288774854405	1.014224564664461	1.302883042189572	2.3862357281313877	0.6080923536282895	1.7293888877630768	0.4452304145335303	-0.23291606455655983	0.17786981445497	-0.054611069782125043	1.0867788039395223	1.2306004074767154	-1.2863520558232397	0.3883037377514786	1.1529395313856674	-0.5720629586799915	0.3962654208283244	0.8932109257885579	0.682520186708832	0.24622349252548775	-0.01683044494874449	0.4256090591980433	-0.36238741898408505	0.7255896331276231	-1.223608342098239	0.2015373339654757	0.473071284541185	-0.9633820512898321
-0.6048034874071029	0.16872301949625884	-0.07390038120238741	-0.3310433056422597	0.12226777633411354	-1.0752189485318067	2.2736015509817973	-0.14432665887886137	-0.020550463984625178	-0.24023588429135936	-0.8822521761310107	-1.0177968308213907	-0.050215984160621986	-0.09680487359519072	-0.5539197032198077	0.5276917343001621	1.0606154059304767	-1.4421220332497222	0.890894428348879	-0.3376304387581704	-0.13136585154757058	0.1782450219432051	0.621513920788073	1.0146584048137535	1.3866273436326566	2.353440234813047	0.6299164636182032	1.8377391902492537	0.42737230913554775	-0.23263348431126815	0.15896756169348275	-0.06459883890946966	1.040952262963985	1.2294216967995137	-1.254047785000765	0.42305357388470793	1.1542701702036426	-0.5936603594839234	0.38342937975790115	0.9823855101693102	0.584841898076919	0.12582989458152355	-0.04158303666160768	0.35757935453227346	-0.45167575588523495	0.6286799401902672	-1.2309268405590321	0.25827234069451144	0.5078616718102842	-1.016898104925699
-0.5741249994479365	0.22127988710461172	-0.07279334259106363	-0.3658264159802229	0.07693076411221103	-1.0452526936663653	2.208646780713269	-0.10993745414167407	0.03208055603093156	-0.17956857813878563	-0.8602677603042919	-0.9892938883311722	-0.04023669749392857	-0.10768023454241757	-0.5235358736837512	0.6322089182657894	1.0200221472000288	-1.4884714988123136	0.896289350749967	-0.30802483739444403	-0.18994847751451677	0.09638410106459509	0.5504597884693294	0.9857693790256434	1.4786217089913998	2.3499630210477074	0.6539972332397668	1.923232359215995	0.4012267810247308	-0.14604831505508195	0.1336210426138876	-0.11232753254767958	1.0332493739543869	1.1960785189115357	-1.2092291800158086	0.3870633354122352	1.179186640562526	-0.6168341840464819	0.3802908781229631	1.0252440827657319	0.5501313014126925	0.008309672316435191	-0.0720223091978384	0.294851767563746	-0.549616479855769	0.5459572950248618	-1.2801359407237176	0.3065661505274544	0.5984232156515672	-1.036482029916368
-0.5420584607126118	0.26896253566662043	-0.12300928906822062	-0.375073153884737	0.04298279086019594	-1.013649425361101	2.129852128790304	-0.1116939117381813	0.14331310128066677	-0.16148649366427584	-0.8398569200641817	-1.0026050820667058	-0.07801674474229008	-0.08669113950147078	-0.5789967680081285	0.6948099933150005	0.9536778340083012	-1.5501868742971292	0.9000401090697532	-0.32859635264539394	-0.21562135058230325	0.0291709576368517	0.4214507093515275	0.9742782057929565	1.5089897978677027	2.3445301662519276	0.6438268851945661	1.9371941290643495	0.407258054021887	-0.141214278045787	0.07888755704579122	-0.1489291157981309	1.040716519054607	1.1847121592578909	-1.162498849608454	0.40966785885858537	1.1942078268842704	-0.6365733209723363	0.36735642950168085	1.0755306154222837	0.5006374250973448	-0.0979329206774324	-0.11644267413084601	0.17416657103284564	-0.6254920205188762	0.4780077833838866	-1.310238917857008	0.30809551538255386	0.7005209465942878	-1.0722180622263657
-0.5595929781832301	0.3463694599249624	-0.142636014146462	-0.4146268095346163	-0.028378386516961323	-0.9692443221913157	2.0428998277900434	-0.11555528190474802	0.27456634508081984	-0.13955805645762928	-0.8042471653528658	-0.986387491936596	-0.14948949531244318	-0.050585397269803455	-0.6051262322441415	0.7678554927294851	0.912172298548119	-1.6133384483023439	0.8449941676506381	-0.3222198924785805	-0.20874055201212854	-0.034345269189968365	0.291963393682603	0.9257373074396031	1.497752146657596	2.4057127926183206	0.6242565251628044	1.9685552389246694	0.4309942994822153	-0.1648091482807497	0.04741280248655464	-0.12762473659267076	1.0110119218865337	1.1889951689867513	-1.1134809438444344	0.41446854452923826	1.2041810562914999	-0.6226853620403148	0.389631158645744	1.109324365874809	0.432632222996277	-0.20879522866627293	-0.12355178380182612	0.07762069158926295	-0.6709527221359718	0.4737941724389107	-1.3131292143657287	0.30364021287159726	0.8001245673272515	-1.0971273662158156
-0.5849303970147106	0.3219149251858252	-0.14963532099233173	-0.5060317477346675	0.012113034670601274	-0.9227536973076337	1.9971908548740351	-0.1666655814941881	0.437347395000878	-0.09268916792159385	-0.8108174954610389	-0.9732115816105807	-0.17958152342601102	-0.0535995664360138	-0.7054918422065993	0.7895802189016026	0.8486557409246128	-1.707652881127401	0.7974357630077833	-0.31589568916863336	-0.19787488890286592	-0.09307156400884782	0.13576544946722915	0.9002372185467055	1.4371140159417113	2.411726738842	0.5444453865442421	1.9457723709041512	0.4080847146949768	-0.1385616792955777	0.04740025832943199	-0.10995802291426778	1.0312910856118165	1.2019655239048928	-1.0749212641820183	0.3763110602366214	1.1778959686307453	-0.6288693467552061	0.360976691943972	1.1017538076646933	0.35513396335383945	-0.299955091089142	-0.14194169103459875	0.003939786612583329	-0.7278538795025705	0.4995817995133559	-1.3051073676934275	0.29637234546461866	0.8699995539762071	-1.1125983885305075
-0.609181624608161	0.3581747517968308	-0.14072321733513196	-0.5422463395518705	0.08776938125959968	-0.8656485158060242	1.9761623002249498	-0.24155087834363945	0.612552106912021	0.028229379701083756	-0.8114977843541447	-0.9417529856895002	-0.2153623595694713	-0.14635975921542393	-0.8253632609251331	0.8722178330647828	0.8065342020446803	-1.740627652982102	0.7731581797557323	-0.2899752131523559	-0.21658527935461008	-0.15356341909548116	0.061560622759359584	0.8788432126220194	1.3557091514578983	2.394016285643901	0.495237162404064	1.9148211438512728	0.40262486578730095	-0.11547771646509028	0.05181132158051287	-0.11630909902238258	0.9959367040923457	1.1835681499055257	-1.043369520635748	0.3203882143241628	1.130064752506606	-0.656637738199074	0.33673131028532916	1.1049523948316877	0.28172614824984576	-0.3952134983146376	-0.14330237133654516	-0.02625802336171503	-0.7423498074948076	0.5745349872182434	-1.2931737001441266	0.2697908334933539	0.9424558714369307	-1.1340966796027685
-0.5959254629912751	0.3661161884900879	-0.13399676958044804	-0.5865764500330792	0.10982135255781307	-0.8218166457438233	1.9062670121639305	-0.3223271182964876	0.8180972713504847	0.1544879909277433	-0.772190996393076	-0.927274423319353	-0.2335677522422281	-0.11231622709019926	-0.9758856623161349	0.975081960829176	0.7629609759262552	-1.761658124908085	0.7861053592625172	-0.29472300533171386	-0.1937740179831822	-0.2162056118027106	0.014920015349436457	0.8475115198372283	1.2646033992678265	2.3875939418303327	0.42479635710238145	1.8093715173397755	0.32680407269111666	-0.09041772278174567	0.018568329833097925	-0.08570604073120167	0.9481547567291196	1.1676386949412814	-1.0188461915454656	0.2695629573893333	1.0493790061366384	-0.7010475981326275	0.35916140364679405	1.0754779689813232	0.23023163744934455	-0.4773086089250761	-0.10437478817925878	-0.028057723547162516	-0.7189845744687839	0.6261908938736951	-1.2421339565154912	0.2202818697254408	1.0123506837838414	-1.1530383834882847
-0.6187705282362799	0.29774007594640667	-0.11853813575821515	-0.6446060770306906	0.09944139144736705	-0.7791983371755322	1.8590378296616112	-0.41473713275263446	1.0127500276118941	0.19197482871747207	-0.743040725995849	-0.860242765798301	-0.2556124926493869	-0.027744387916414974	-1.1071106053590771	1.0300120432831	0.756536093868905	-1.7915084473038214	0.7842337279779629	-0.2574779144509237	-0.16464712038927118	-0.25550043756216556	-0.02597621572936596	0.8114518783170629	1.1736927507770896	2.335886139549363	0.38903236509193606	1.7774922253049865	0.290744941487019	-0.03021835337413502	-0.006227603150092518	-0.09658891516204586	0.8812150142853412	1.121435144194413	-0.9493538554409447	0.21425491420626175	0.9837678943421915	-0.7203474005441685	0.3609348908937906	1.074168125530227	0.19028433358957872	-0.5687686215985776	-0.0702965606869399	-0.020305396680271464	-0.6504553870031252	0.6396338220563369	-1.1782961300837917	0.20351438427661028	1.1193988540990296	-1.1559554381765609
-0.6230371451079741	0.18467609394320253	-0.14677274128236467	-0.7107942437723063	0.036576693015828936	-0.641606522347466	1.8399553953288055	-0.5034278488595013	1.1874481312208496	0.3009135448061943	-0.6751683248651744	-0.8646985619258226	-0.20645069057034054	0.013489858334084715	-1.2107275464273521	1.0660515634174472	0.7179975559224665	-1.814230104201209	0.8079719054793358	-0.2538798163391307	-0.2111541950245714	-0.29954394723515687	-0.08831309890476861	0.7367970615694486	1.0898142536423308	2.2426594714300245	0.42401695429328756	1.780215119302553	0.2100566534327522	0.025685854329730105	-0.02299276674331998	-0.10868565566362895	0.8727501364048444	1.0717496016701422	-0.9233947671906468	0.1507001133858054	0.9142945496917095	-0.7529472442600424	0.3536359898247894	1.0543758013440203	0.1489835762800817	-0.6349400499853806	-0.06257572144782966	-0.029474452797352335	-0.5410479013095307	0.6330731177820894	-1.1252222009835502	0.2052052323518075	1.2092918729114606	-1.1609727869352036
-0.5973817675629989	0.10247466100593602	-0.19680384233159492	-0.7920153591799723	0.013600777488775717	-0.5464317302514682	1.8135715675177493	-0.5989199169904886	1.3432380217365893	0.3972295392248956	-0.6402432059408498	-0.8658141297335433	-0.11806793550051105	0.04109053340871906	-1.322132340203169	1.135365980386144	0.7239988555132699	-1.8546908814242156	0.841643105820825	-0.19691849183899984	-0.2358946360245036	-0.3348109024855212	-0.10979751883704254	0.7369040776027405	0.9570444530902229	2.239712007681283	0.45410316011893004	1.6931361320241478	0.18511901692017366	0.0853275484318993	-0.0054376028548886795	-0.08916102549705171	0.8728991334722629	1.0038040982678844	-0.8845371380261291	0.07539634354516597	0.846156039388052	-0.7800134091224156	0.3636115149981275	1.0249162217900065	0.11267514298677783	-0.6340906217487394	-0.040346284163741	-0.012854331677499128	-0.49085950592045247	0.6475293780083424	-1.1072550789377005	0.22496558803989566	1.268570179865701	-1.1617123418065265
-0.5790905888501402	0.05688685683681899	-0.2008662708483861	-0.8531081202730457	0.02200144998740473	-0.43536588075166965	1.832548516014968	-0.6870181373774145	1.4607016952525536	0.3310505460570841	-0.6347117834713494	-0.8596942320420998	-0.0738607744188977	0.05160605954140622	-1.3978838056218306	1.1959345138633166	0.7563838997124016	-1.885473550801816	0.8422202786229935	-0.10958703900269055	-0.24090792629118832	-0.3153408800496079	-0.10556414477384117	0.6551263914997372	0.8218484835663095	2.2129374616881634	0.4744940480771751	1.6047970673078544	0.13912009538680187	0.1757762995733204	-0.02637262347795179	-0.11319236840288278	0.8123943639875837	0.9531179922838107	-0.8504880712787541	0.02448218138852954	0.7870308970501995	-0.8139305616347526	0.378293006777959	1.0227937278762447	0.09855560623182807	-0.6097815020862629	-0.04072844383761606	0.018476598486685973	-0.3761374845343752	0.7336965182641406	-1.1247581813027074	0.2233187196154937	1.4107512669063913	-1.1460863898133347
-0.5976846332995873	-0.024270300365873625	-0.2374255528713564	-0.8654306302340142	0.027682387572867055	-0.3186515553542721	1.8641415237732226	-0.7723196703731035	1.5516125001334304	0.34870182786309656	-0.5962243850077273	-0.8508189466166198	-0.01419098328095535	0.08685760036828477	-1.3885956363873415	1.2296305173769562	0.8259762580039022	-1.9292561386855176	0.8678963959726067	-0.06044965746229719	-0.2482636640566469	-0.3493646484638723	-0.07310358976221529	0.5652795597534153	0.6727035899140568	2.1833554739771204	0.4981425233504395	1.4979508680159368	0.11797633409566241	0.20289205003499075	-0.027189511789943433	-0.121730247790891	0.765187654818879	0.9284320988534944	-0.8084077306085152	0.0270637700385283	0.6976861756560399	-0.8681754402888948	0.40211786330616733	1.036634150796818	0.07110444170706758	-0.5635586662240148	-0.02985048799270485	0.09985389814899027	-0.25018420671668373	0.7849899985444078	-1.1168395689407706	0.23156327651091382	1.4591457332703748	-1.202244819310384
-0.6218035457954916	-0.162459339786665	-0.266880792175373	-0.8638403995862645	0.04165290205237299	-0.2970042798417821	1.900486528399218	-0.8754065897486851	1.5909292605434582	0.3250652377275531	-0.5697952701829228	-0.822735498322754	0.08849100799149763	0.10977179082662217	-1.3940596923838702	1.3094798129407532	0.8273440246047924	-1.9594644975201576	0.8859144508127288	0.04686529606250696	-0.2409490664310779	-0.38740520122317246	0.006124077224938379	0.4850458078724314	0.5695876699500524	2.103078510008033	0.46977822073424813	1.4088637963962838	0.07168846566555943	0.26627862868356983	-0.017137878687510988	-0.08121511674182719	0.6976891013234086	0.9172240349907078	-0.773401353186518	0.027721507271989142	0.6548168981629945	-0.8981806838089611	0.4353790464769604	1.0359632245532178	0.06713806752429237	-0.5138598487370756	0.005725472597717903	0.19745428902453566	-0.1217156738206232	0.8775314298361545	-1.1396458150171846	0.25438400076295686	1.451596038909529	-1.2772105744765203
-0.604199265231617	-0.24861249576370423	-0.23117564046606423	-0.8501838211509922	0.14604158807557296	-0.30532186717650206	1.90592675033144	-0.9133700866601935	1.6324063042516204	0.2742901724450916	-0.54994300580712	-0.8171694532224159	0.24228980969692504	0.11640923022850487	-1.4044970556806944	1.3976538853167852	0.7607221914309614	-1.9883163199921878	0.9331622716209436	0.10683394905982305	-0.24913095108887293	-0.4352836490576751	-0.004834625218588217	0.47013090747040953	0.5985131551408543	2.0334688910868453	0.4583801723274144	1.3124486624092786	0.013023114022769256	0.39196097981414846	-0.06840177327700325	-0.08419602100353449	0.673363096552302	0.8993783759627345	-0.7307409376837721	0.016357081691564388	0.579225796393504	-0.9777328376677549	0.44054423373055124	1.008561826020689	0.08723540687664713	-0.5426915752755754	-0.006685534790567044	0.25244179852695603	0.008918393549917141	0.925732942685452	-1.1737221104983921	0.28293056573786013	1.460603274319127	-1.2986573757157835
-0.5880241218810347	-0.24397834010461844	-0.22547157754917926	-0.7936644415585091	0.16121248210498756	-0.2888428769525961	1.9097646144160099	-0.9431797371905886	1.6514886235629107	0.1558871693921693	-0.49935820165971007	-0.8439046924949276	0.3490641104461611	0.09309014218823528	-1.3082575581538793	1.474913696749953	0.7095431736828524	-1.963016671974979	1.0111989751147699	0.16017816018624195	-0.2746768004103085	-0.5480373834254524	-0.02755918970210296	0.4024723222025	0.6787255349202173	1.9977609395274676	0.43894827118740115	1.264058007661664	-0.03121524613530738	0.46506974050569855	-0.15594928905952699	-0.06651930926220796	0.6062613882441342	0.9052657418911192	-0.663480678566426	0.009870773954858022	0.4820756415456907	-1.059982020511393	0.41669802583870047	1.0130839447134294	0.1024124375870771	-0.5177521843326766	2.963912847273424e-05	0.3397159951588724	0.11037828570585526	0.9045801148428037	-1.2167256591875544	0.3271476258274391	1.4324368584752771	-1.3258195677530762
-0.5688064020858667	-0.31258158058119634	-0.19431721239851105	-0.7601347801275721	0.24932030244041234	-0.2729976726293292	1.9133380637843846	-0.935736249895909	1.670055323318048	0.020102150735548573	-0.43730629144193267	-0.8568891247643939	0.4339619512493618	0.1380103893465274	-1.1808647139046053	1.557592262571853	0.6380796511309388	-1.9994907740311831	1.0432043890172333	0.2145020084355675	-0.2723070816908895	-0.5916073791574109	-0.0830814208631853	0.3471191431485014	0.7940692821278057	1.9993361873741822	0.38277022554140444	1.1940585995166035	-0.026377845858197708	0.5294192098894921	-0.2545464920456797	-0.08100759153358864	0.5679999211957193	0.9174511662476224	-0.579327009505955	0.05298210693763912	0.4023665586165671	-1.0856864822773749	0.41707787920386963	1.0141425593482625	0.10193014279940579	-0.47004594626969276	-0.0180509967739614	0.39990889258622786	0.19577904928614756	0.8602208743116371	-1.2614183107145331	0.398747103473851	1.3750623484569258	-1.329885079674011
-0.5930634991703364	-0.32453976719291067	-0.20340774036103518	-0.6862636571565371	0.27850059114002973	-0.2740082778651382	1.9636225548316948	-0.9010670585308498	1.6539913345117214	-0.1141393909110034	-0.4054479061539403	-0.8105174407868672	0.443485464794039	0.0817523339310271	-1.000761152319464	1.641503499076983	0.5161979075042267	-2.0098291659141645	1.022144500892556	0.24452729607726448	-0.31856980411535263	-0.6550093641273513	-0.16547658784672287	0.30463871693663924	0.8648857351482075	1.9865405074578326	0.3566109098730431	1.1849148233650038	0.02810562625888169	0.579297176269916	-0.33314566918516275	-0.10166664354964201	0.5284862447509145	0.9480869189283169	-0.49432784771195487	0.06336680831592971	0.3925251205136645	-1.0994425088532718	0.3909267701591643	0.9867386969622967	0.12197389543757442	-0.3723438143952046	-0.08614979498403136	0.42341458157844114	0.2877150550870679	0.8358274644364976	-1.318446967169589	0.4903820172887987	1.311064278490076	-1.3235449855285066
-0.591609374695277	-0.3185412124376981	-0.2681650450167919	-0.6297890139539949	0.3654866770096207	-0.3334822567906825	1.9945133349809208	-0.8370665169359344	1.6094625527229192	-0.21936483217692643	-0.3889492704109228	-0.7973059173923633	0.44705277845887303	0.05833334372662381	-0.8417184049746191	1.71580242831742	0.3555110066993019	-2.029818541669908	1.0090635510659876	0.23904709219025705	-0.3380708007336689	-0.7060426647800411	-0.2574169796768729	0.3240846448162852	0.8458425742003047	2.03644435924175	0.31295939053130284	1.1647553621785616	0.05789270329342087	0.5345018246751385	-0.35480561408831546	-0.0733425237024015	0.42588014917164846	0.9506413076837223	-0.44731585325397105	0.0639608417734315	0.4002453310448161	-1.1222878572811499	0.4141280600684259	0.9535013140978418	0.10168800935258908	-0.2511228413054015	-0.14920343942982903	0.4725232898169535	0.35814875251129646	0.7891915161161345	-1.3944274330227688	0.5896078682211574	1.1972069784466284	-1.2970545395588107
-0.6055797695193219	-0.33688806846248254	-0.31003789610535276	-0.5743084205291742	0.45743058062920416	-0.39459881722897416	2.0320154165379773	-0.7801661427880727	1.5491152838516713	-0.35010443067409214	-0.4257326864713664	-0.7669374513729401	0.3587105731773998	0.04220661328742655	-0.6997383703122919	1.7721802420522537	0.23073409948485696	-2.0539883020842478	0.8932027418870379	0.272866221698185	-0.2976764198513251	-0.7831153792156912	-0.24025089307463565	0.38440229056245306	0.8111623964564674	2.129995411732486	0.19557900493881264	1.0808765335351407	0.11480206529526651	0.4913476724536583	-0.3601732845214464	-0.014815893670756202	0.31811284705219284	0.9971696999558037	-0.38656984505512754	0.04103572949989916	0.40458909528541326	-1.0952117112277129	0.40505963956939023	0.9633272458387034	0.07502341354677984	-0.10549396374722675	-0.22045713020169613	0.5280032049839509	0.36171631032242435	0.7473668012310456	-1.4369610601399316	0.6714691970363575	1.0887413954175589	-1.246403625402208
-0.6440920155921371	-0.3940436415928319	-0.31293875538663257	-0.5141377547283814	0.5147525856145918	-0.45151259622380174	2.027072051561428	-0.6793765809398732	1.515787710528242	-0.43476026541750645	-0.444941610552092	-0.7432249291018207	0.2680513896627879	-0.018421532817691783	-0.51298501870126	1.791262684785329	0.059351763478693996	-2.0739540578202336	0.7722409302229893	0.25978553118929903	-0.2515350699126606	-0.8616913207662604	-0.2696481341633909	0.38340822796411755	0.7906246867010831	2.2207856965155726	0.12231254296122247	1.0690996156021018	0.10099210611028278	0.4138039105529921	-0.3726091010871354	0.039910391885652784	0.11021121559743338	1.06585563578696	-0.35625587649298673	0.005208931804669592	0.3994513620071331	-1.039048345523398	0.38858313190745025	0.9932730679214282	0.037952129459383595	0.04355605380011773	-0.29455722531910766	0.6134996921418685	0.43806159183436544	0.711767349015525	-1.4689166878702065	0.7120734601458898	0.9406227643363458	-1.2023086257125217
-0.6658596099857687	-0.4417258240123411	-0.30452216723753545	-0.4783029131659509	0.5041843915482237	-0.5290775781656434	2.0251922099560034	-0.5804779680814819	1.458194368783419	-0.42116062166380114	-0.42405522012089064	-0.7129959090583626	0.14774292973059838	-0.08612943143643825	-0.3119295126186408	1.797719653867772	-0.11439910623154018	-2.0650948617590332	0.7004310621362138	0.222740073548339	-0.19523114626239116	-0.89372158887017	-0.3240758279814424	0.41758240434856536	0.7549821376768586	2.3105654889762475	0.019778506600853472	1.0731855252629556	0.08132082761881412	0.33002683838562896	-0.3832216628155184	0.10307815116235439	-0.032308225929724335	1.1378711972515496	-0.3101686900678139	-0.021893462985948523	0.42310298779168753	-0.9918976621028648	0.34866194717443344	0.9993111935280663	-0.04370143403165606	0.15633474510615075	-0.34186455990730474	0.6659634960699355	0.529926213065009	0.6498148478768943	-1.4434628014956241	0.7527783219359806	0.8155372613043511	-1.1500444884900893
-0.6404440430738618	-0.41405339106331773	-0.2947517366227923	-0.49633079299086325	0.4890856319387897	-0.6958797819596405	1.995349753641857	-0.47349666701552334	1.3908431577144227	-0.4659986913046558	-0.41465680085070805	-0.713660069660306	0.044700996764685905	-0.11747677780726522	-0.2111144610617477	1.781947341435756	-0.2778508107715364	-2.040044300464928	0.6259599142608184	0.226973319222655	-0.1649172402743681	-0.8817634235532148	-0.3447694934953776	0.4624877094720479	0.7260920831197812	2.346229100225865	-0.04947390491064929	1.100386844440099	0.06941201716467041	0.25468052955877163	-0.3648515562394653	0.14729475505757195	-0.1922411593448807	1.1670770284755443	-0.287372160785601	-0.044272938000739157	0.44021780266128374	-0.9271737833755125	0.3304858219433383	0.995456210535177	-0.07213494187208211	0.221377157708086	-0.4257166102813458	0.631448784666418	0.6462242204666779	0.5638199798368787	-1.4185108120025323	0.7878203827476901	0.6878111374016087	-1.0448444583099907
-0.595555349657582	-0.3911537445527407	-0.27275133312297273	-0.537901246438168	0.4734224382493636	-0.7070228878999327	1.971196764552868	-0.31552234285508296	1.3178548578235154	-0.492270968211635	-0.39327790734226153	-0.6757890401280541	-0.07941663647439383	-0.12047790714842432	-0.07686904206890861	1.7724743728337515	-0.39674923099222975	-2.0134673033095263	0.6061322122282833	0.14077421983153626	-0.17992110373081355	-0.8620531930168234	-0.4187268612060932	0.4859271534967801	0.687189643440032	2.3714470679763804	-0.1195661988732434	1.1711648761286608	0.07394289297379734	0.19634285335035356	-0.3523065543061674	0.18259550956369744	-0.3440109555557247	1.1523449496856646	-0.2605605116717501	-0.107191857091231	0.4552385117664768	-0.8831277042768173	0.3278096574316997	1.0185840026348751	-0.07143527505541337	0.2860400568772834	-0.5222948088140835	0.597195765006924	0.7578569302860689	0.4833623321850012	-1.3594609274346996	0.8459198587039065	0.5633799135746211	-0.9514110034851282
-0.5822421701279388	-0.36965851547187506	-0.30081730565264675	-0.5838103550536347	0.43156382121417414	-0.7423378336167141	1.9710497378351257	-0.18459844380008011	1.208158445652153	-0.5253526597674374	-0.38970889011744136	-0.6673949936345533	-0.20782001328626493	-0.1301029091175392	0.04384497377008192	1.7218161407668002	-0.4656561036739196	-1.9878560251210082	0.5914247738771069	0.12013461157590344	-0.22829433866249982	-0.8240007031299162	-0.38600101102825135	0.5083319622435301	0.5853994456852025	2.3648473629237747	-0.17565652046119318	1.273817050941463	0.08790907641162883	0.06140266276673147	-0.3203595557518056	0.20560089595354172	-0.5400098251508089	1.090386172468789	-0.24958004653379878	-0.16079760520737812	0.49201898128957355	-0.8233343486691984	0.3280648189207388	1.049507869239187	-0.058501002703623683	0.4011550950058158	-0.5802225212776577	0.5148352484622621	0.8811705859157632	0.4030728921176497	-1.289721521494275	0.881515986785464	0.44301513055040453	-0.8872846992494207
-0.5396035041689153	-0.37128814965023493	-0.3781352684328827	-0.6032844901563204	0.387605125614898	-0.837302709363456	1.9779606936962597	-0.030939126830511608	1.1028683388617382	-0.52054639032011	-0.3612708582833795	-0.6625428286798275	-0.34097983152901284	-0.12657424996097638	0.10531903993985067	1.700462039983978	-0.5131816087831655	-1.9914016243871309	0.5826008338391598	0.14235513358167315	-0.24184727985705834	-0.7369515993009474	-0.34019946096509995	0.515056772080496	0.4557144624056247	2.373122664945182	-0.20299233143346535	1.3774175603422165	0.07884765693806028	-0.04652497426820777	-0.2601476783637299	0.21771841172466994	-0.6408935203946267	1.0035547437256733	-0.2600628673284042	-0.20771952592867518	0.5942416020986301	-0.7557716432008927	0.37240179218467045	1.0508907227746074	-0.0005121842236028851	0.4442985322807119	-0.6707659075779666	0.39876141984430624	1.0398773797697425	0.3406016272029248	-1.2269984834072005	0.9130288995088385	0.3814082299091011	-0.820613486332087
-0.5336889019187865	-0.39216748795359535	-0.49320330450108596	-0.6294243196939073	0.2592315891906013	-0.8840369374375878	1.982409068723075	0.0660960613130352	1.0495612769907807	-0.5373432177645963	-0.3369032578838484	-0.6621342034069744	-0.45413599584367115	-0.15939030867053822	0.1665764313647438	1.680751156701993	-0.5332331857483424	-2.0004754481166938	0.5886781578500047	0.1034415615087854	-0.26877989148686754	-0.6672265036548979	-0.29736086921295296	0.6005244028306009	0.31296171560121455	2.2725789122353417	-0.20937797363438068	1.4802708933090534	0.06692916683879457	-0.14490099283944385	-0.1997668951800127	0.25151563785069436	-0.7275426064443462	0.9642886220279777	-0.29367951014205007	-0.2773412574741402	0.6734313143474561	-0.7303432273687372	0.4004816760949913	1.0292463599711406	0.0633577605816999	0.5083106440417184	-0.723796142016	0.28455454416531767	1.1876647948608263	0.26313218619489176	-1.163264627493987	0.9226720946097501	0.34786053048028387	-0.7808981967556804
-0.5276106247190947	-0.45318584623244834	-0.601523518251716	-0.6408686462971124	0.24007218445847198	-0.9303482703730991	1.9824461754661242	0.17031552048511187	0.9797559278297128	-0.5107520538621098	-0.31485994164497905	-0.6522927400584725	-0.5259008650465657	-0.15891281524244963	0.14517756193281095	1.623143247859949	-0.518808364143972	-2.0651678748495987	0.6097305502240044	0.1176248400954836	-0.2910545682612113	-0.5394098634500508	-0.2730865136051662	0.5916289035173509	0.20840420708516988	2.2213821903668616	-0.2377399381200822	1.5989271677954853	0.08213195103800637	-0.21406636651658734	-0.08513121930284753	0.2929695517477706	-0.7906118604254632	0.8955601989878096	-0.3233405299411156	-0.3119246689649781	0.7176627269508804	-0.7511909017744908	0.44430810752717875	1.017716789400798	0.14883701817244782	0.5341775456008356	-0.7865821180672677	0.16343277291638936	1.3308616656840968	0.2115054548297847	-1.1067450523623596	0.9479468115360158	0.31906220792108514	-0.8096181737629816
-0.5278737456164964	-0.48734863758081437	-0.6712197320848828	-0.612754710813255	0.15018452300817534	-0.9556548834116153	1.9770955698190023	0.2818406010472447	0.9290737783028014	-0.5422707049668248	-0.3161053267432202	-0.638035949978459	-0.6003235837057601	-0.205741055735559	0.14417818173528824	1.6013719037618679	-0.48138543220076624	-2.092283425342001	0.635092134343265	0.10026905412987153	-0.3686755911008355	-0.37616243387316917	-0.23977801109915356	0.5461729344847863	0.17752473853804654	2.2085818430494846	-0.27548918477079054	1.7117073788407917	0.07764728604448726	-0.245059878067115	-0.0893506641537988	0.29807334107025923	-0.780353225006631	0.8256623722379477	-0.366691121346546	-0.3717396048857769	0.7720431039566519	-0.7599194649387921	0.46990065824584776	1.0227535375832153	0.2894584645936787	0.5332514089364202	-0.7946752105870678	-0.010840008829801007	1.4232005842255067	0.16434940408231472	-1.0504713700241077	0.9475597726489745	0.29422201114471214	-0.8477160097157439
-0.49920128198793295	-0.4946618074132039	-0.7516647609755328	-0.5486820745560053	0.12001087207078531	-0.9870913879327887	1.971208666715733	0.3741778678861059	0.8802771787214285	-0.5666662868482844	-0.2619758479767501	-0.6158733824491449	-0.6185852168691793	-0.2581656444642068	0.19757495510108294	1.5648605381006342	-0.44212764155171563	-2.1477962976224054	0.7369064833487624	0.07931669343424519	-0.39890208401279836	-0.24763077154360613	-0.3318894078986113	0.5135664289373009	0.16832837216190807	2.1659217976599408	-0.26538196624880894	1.8017042451146033	0.07228122767862381	-0.242655799068566	-0.1077946199748556	0.30224787129682457	-0.76619487233872	0.699827298905723	-0.37681347371547624	-0.3937961070349302	0.8262309041998396	-0.8017483208651072	0.5331843842691399	0.9966984770146567	0.4139376014493835	0.5125322157489995	-0.7960110074389375	-0.17236531498315988	1.480164560013949	0.11522967399472646	-1.05403053234773	0.9249496523296077	0.27974083506743913	-0.8893949123150284
-0.49454778180820486	-0.5033314519192282	-0.8285001612018814	-0.5393290151013719	0.08318007644277528	-1.0082865359238038	2.030430095119523	0.4387803440514739	0.8235763467351838	-0.5705981605959889	-0.18401191534582495	-0.569086505593927	-0.6323908298442484	-0.2937325339585186	0.23282445632595278	1.5385175465668381	-0.3752771499998024	-2.1801191020505994	0.8547953255331338	0.0860043934633998	-0.5033811633200875	-0.10489818217957488	-0.36902051867387936	0.4506792866368163	0.1400941185799934	2.106011038073487	-0.30880065975224064	1.8389213241313347	0.06567252114564134	-0.24790181138413883	-0.11588583172189353	0.27144106977228766	-0.6333287980659992	0.5916370242583816	-0.3717994928645293	-0.404413344863094	0.899204115271527	-0.8692156749267452	0.5800563176594901	0.9400903913719121	0.5623481484208248	0.47294656844936245	-0.7527153705338218	-0.35097246114729064	1.509590677197009	0.041580575767324886	-1.0508052647396886	0.9161766212229955	0.3225175839293458	-0.9178428033553958
-0.5096424357120328	-0.501485504313961	-0.9268972225452512	-0.48716181672593306	0.16617951758467137	-0.9824857564132319	2.041047291146486	0.4990699746694552	0.7545719222222727	-0.5497376605307235	-0.14736716520033386	-0.5597096309116175	-0.6750923566263185	-0.2967175265701676	0.2593171665520631	1.5607087095561993	-0.28088742673471945	-2.208273680114549	0.9423745232567777	0.09153189241236667	-0.6013283705114635	-0.007772038879365289	-0.38711249676722376	0.3938535429405865	0.18856077433905621	2.0484153093965753	-0.3120116922912892	1.9292637425888621	0.11715307316067511	-0.190978893192293	-0.16792416673169344	0.19467471421362056	-0.53320219236978	0.45867747761114525	-0.3639848963253444	-0.40085811752540773	0.9472365795806722	-0.9321302948767387	0.6258508344527569	0.8686162985508193	0.7700144962195818	0.4523412502503496	-0.7183063164959526	-0.5258151943514515	1.4620114941689901	-0.0237959999489775	-1.0273890039495561	0.8997115289872097	0.30655883224974184	-0.95857478027641
-0.5373305018468124	-0.5271460662350094	-1.05288585286101	-0.40907426825325366	0.2414884034261214	-0.8275407639121027	2.081281502520389	0.5483694034008969	0.6841654564857242	-0.48518778166457277	-0.09347328808246638	-0.5561316737969706	-0.7434275934348955	-0.3252546805015279	0.30813395753415984	1.6053403512936701	-0.2015985986933715	-2.239762332674296	1.0412371321349014	0.05011703766092819	-0.6690173288542887	0.05081327964437031	-0.497351429146383	0.37070519990557116	0.26544955764837785	2.009475182625791	-0.3787174120735209	1.9590819324979827	0.12590292668442668	-0.17620464636349992	-0.2580572124994537	0.11246908256803609	-0.41643025103990877	0.37473840171502376	-0.3342354556055844	-0.36023852351642605	1.0079337527755046	-0.9898233392492536	0.6309521383212798	0.7978841625514707	0.9519539558774774	0.43985060783573593	-0.6507850453463153	-0.6540445538619515	1.4190054801006144	-0.02611040585442954	-1.0132227688505286	0.892089287518053	0.3076698194747856	-1.0093259478254624
-0.5779228955368154	-0.4979872213906069	-1.1755565341354202	-0.35145009072662786	0.34054354719325153	-0.7372361981610369	2.127130034130382	0.5580376228705763	0.6089376182191254	-0.3348032617248512	-0.0820559539470897	-0.5793914013401633	-0.7605952016644596	-0.352684395219969	0.327902079695915	1.5763331839246608	-0.11467619220228795	-2.2735595202660894	1.023864000151148	0.004189156827181628	-0.7185848462338065	0.11854773279932755	-0.5278808292922372	0.3439235670187974	0.32620722651913436	2.008595377532145	-0.3722530008543339	1.9568663815107439	0.14479564854312119	-0.16237303965275413	-0.31144555481886416	0.06020352617306154	-0.29161099827244763	0.32609116614205697	-0.30212988673514973	-0.32497538841735285	1.0488407555765193	-1.0350008593033977	0.6065784055532136	0.71793597434778	1.0838618052788296	0.41982863696997974	-0.5635712741492738	-0.762345454348061	1.3609048189420638	-0.09590124413296018	-0.9985673607326788	0.8495745025798611	0.3430019564095059	-1.0478232698614267
-0.6088309644447025	-0.5617853717535206	-1.3044122961037135	-0.33205256357925866	0.36959356965343504	-0.5672218148574035	2.211946713711494	0.4826185663605854	0.5301273889066803	-0.1924875711176682	-0.08135132244822438	-0.5795629915792448	-0.836932743071355	-0.40268223320140323	0.3413832391851682	1.527082761710307	-0.009687104168206973	-2.301970857865638	1.0303778074899064	0.0008632956825443405	-0.7439854477897723	0.17146048100850414	-0.582249036102995	0.35905755989091115	0.3462899014626547	2.047131774114067	-0.3441067938543668	1.9357377009677585	0.17488448376940538	-0.1012623924725953	-0.32331426284119547	0.00047692669567915845	-0.17784889857285152	0.3293269744492803	-0.27830089747665293	-0.25956832276965447	1.1238371282070116	-1.0557019885187777	0.5583067497720516	0.6455694190595257	1.1922950024945742	0.43277398756939045	-0.47878637044507527	-0.829861418132599	1.3007813924495866	-0.17395693810315377	-0.9683071212979659	0.8018315496594081	0.37880136883534365	-1.0731344381727037
-0.6654673602859457	-0.5878683753147688	-1.361935153124791	-0.37996955038045205	0.3485781428062339	-0.3454305199960496	2.2821676076083777	0.4274644137915522	0.46444325982123835	-0.019974764555246428	-0.08436002505118294	-0.584107357870605	-0.9113001032616147	-0.42999472771048275	0.3575125613986948	1.4453332061588646	0.11889289820350495	-2.3390122203427297	0.9818467138774036	-0.0066346057621082975	-0.781441847188666	0.23084861273008866	-0.6078018532948984	0.35360954353013374	0.36209736164262785	2.0387607903716005	-0.3482012760092966	1.88812645717171	0.19856429310273485	-0.04307146070777953	-0.33649653355664794	-0.07882622406060187	-0.14236260133254977	0.36737148576358747	-0.2665187156764931	-0.17139806533764898	1.1794604435589922	-1.0800236732118762	0.4876959562129608	0.5977702138350193	1.2649544225326437	0.4885953205885098	-0.3533901099876909	-0.8536671921353431	1.2141457365563328	-0.21893390839300347	-0.9715339711181865	0.7168937555933617	0.3748359175194682	-1.1197148712431144
-0.6828759352492673	-0.5653312711332018	-1.3705655641416272	-0.35389777991476046	0.33870869252436087	-0.16468725361716502	2.284179073132543	0.4031986060861275	0.37495533194146013	0.12907804608290874	-0.0957543206489658	-0.5820665440432553	-1.0061757266523528	-0.4154019368104208	0.34871693156081046	1.3661435156138204	0.22144551713973987	-2.3258486081340166	0.98176224253323	0.021914919286623886	-0.7977820523031474	0.29982443024087163	-0.6906963026399034	0.29718297430234264	0.3947148129530527	2.111440158948445	-0.3643861529882579	1.886687022940579	0.23084768893014865	0.02245254447174274	-0.3293174305142913	-0.21076257898074197	-0.09510542913385468	0.3605214545533413	-0.24342125822456526	-0.09007132661561025	1.2407867472409846	-1.1061529029743549	0.395439281067711	0.5713895034412558	1.3372842806884688	0.49529042471271023	-0.23011990638401905	-0.8951906943090255	1.144687942148819	-0.22073670622050195	-0.9644282801954616	0.6403718123153177	0.36908634042250005	-1.1382261120039543
-0.7057870741931732	-0.506970624315424	-1.3654487481591506	-0.37520602400615377	0.2783902712078649	0.029683008193296955	2.2921138483758	0.3171403756057676	0.2893125940432873	0.2753794462368559	-0.12530906952225335	-0.5593255185300621	-1.1070935354357938	-0.4176922423528103	0.4037237865465566	1.2779928809795715	0.3269471170718134	-2.271237813748494	0.9547475570914752	0.03720111007491654	-0.8458607476825813	0.3463860592541345	-0.672586569084144	0.3094786877989276	0.41840703755883835	2.069363538687314	-0.3806349388672684	1.8806574764430875	0.22077414393600395	0.13071443273933184	-0.4019239770726618	-0.31407504278134046	-0.05938875130221153	0.3662128327615144	-0.23436015134477114	-0.004868191532702038	1.2894664146257782	-1.0703459010932401	0.3138147424297558	0.5611140153176019	1.3643033290342952	0.4617999303457892	-0.1013926897404954	-0.891054851171561	1.0758133748686727	-0.27211048122242304	-0.9837618656456384	0.5362503796879414	0.3341974138235166	-1.120234717469549
-0.7514485280270604	-0.44153083660478715	-1.3500596807894918	-0.3863443669819824	0.2696952637346345	0.2574238724956458	2.321739265249469	0.2200907259694939	0.25608326536674647	0.4695790102902772	-0.08624570761878184	-0.5389456394576628	-1.1666475960386795	-0.40448806972197815	0.401464334055627	1.225566000859603	0.4601726558754094	-2.2398154829957884	0.956652919254078	0.07673757783134083	-0.8409015073161296	0.3503035645180829	-0.6830448468567328	0.3257764137430807	0.48251999487110153	2.0295716112290476	-0.3415999282811021	1.8730860557707316	0.2314798551652293	0.25494390363133446	-0.36743591629004757	-0.4219541132915422	0.022244176996548175	0.3558430662823645	-0.2245404771127785	0.11442861290531572	1.289028568439708	-1.0691831270716445	0.20885449396096126	0.5251436209279997	1.3902346077687926	0.47240707113720504	0.01401228796449513	-0.9185289410789508	1.082096735873669	-0.26030236233473764	-0.9535136174614088	0.4810055175741173	0.32961403041555243	-1.1005909884783307
-0.8084186463576783	-0.3662159598843395	-1.3274508411656014	-0.42526834618527065	0.24244318141247384	0.4438475198299872	2.318933855449493	0.16010230716654497	0.2515311095435721	0.6245736420250303	-0.10065109661116041	-0.5776555648811432	-1.2438622616311459	-0.3656730371220661	0.38151588352679405	1.1792375696400768	0.5669377335169153	-2.1921008689454213	0.9681032550101845	0.11967282377938471	-0.876520495262454	0.3752142224248344	-0.6402776463423623	0.3608403138504891	0.5019907498402623	1.9998169296799948	-0.2771488157715349	1.883271271362311	0.28271649435796853	0.3483833555642345	-0.32981240503412956	-0.5543797909276806	0.08167544710709365	0.41661826019916004	-0.23212896382084197	0.19495879268530936	1.2947744545609017	-1.0671577095068419	0.1116013961894839	0.5008532564252904	1.458250005466217	0.47959330481263773	0.13200154215265752	-0.9791009625223094	1.1137258720247072	-0.2702366131957038	-0.9023784136979771	0.40987432555095343	0.3206597352305417	-1.1057863570989377
-0.8241790682428217	-0.2870173470076757	-1.2783588614798451	-0.3845211585112935	0.24783706412954873	0.6039329850954421	2.2874724716099797	0.06230857778359002	0.2801219721668868	0.7602305535723344	-0.14910961761440028	-0.6153361338730885	-1.3475232577941096	-0.3179463703918734	0.3321232371835397	1.112230611227806	0.678707643386451	-2.198722580007197	0.9382667077364492	0.1604581026561248	-0.8913377375046181	0.3886060249484416	-0.5934345769952795	0.4258718340847719	0.5552954573964244	1.926653084876516	-0.26013943604425827	1.898597409616401	0.3553943066831356	0.5231174594997314	-0.29028954710781185	-0.6673508782972015	0.12134760225087968	0.4635511575133518	-0.2699489203407523	0.24471081788957338	1.2940667821829617	-1.0452423950305127	-0.008823446246362299	0.4613603181530306	1.4989201436010409	0.49195444644800057	0.22108899211140698	-1.0512630936538376	1.1310307069163015	-0.25588676112149666	-0.9008907746560929	0.3462069225337941	0.2953816586126932	-1.1080923784780148
-0.7964609838539726	-0.20373938127486796	-1.22894093387048	-0.4190073818978308	0.177729672438772	0.7376307347152737	2.267118839608056	-0.05277602535258138	0.3191001292145064	0.9485264932030045	-0.20561706468101998	-0.6246357698224422	-1.4218938675381012	-0.31946771930827805	0.2710956361738062	1.0532591924407106	0.75785064865893	-2.214616552515912	0.8946420153895325	0.15416432106421593	-0.8815558980302891	0.3956784775820831	-0.5507487101568176	0.5131839531615008	0.5497498575770033	1.8607237116653557	-0.245212551206384	1.8801996970794583	0.38252526062673464	0.6526197501145609	-0.22833280306428697	-0.7425581218193484	0.14291927086571748	0.49625171894313064	-0.3144693482864978	0.2820958344613142	1.2910422234471248	-1.0987239788877663	-0.08906684316973783	0.42602425862470367	1.4937893174343357	0.48448410748451465	0.32139083155747233	-1.083453962123481	1.1789607375131272	-0.2854254343682485	-0.9686540215579285	0.27208897566538803	0.3115801266716625	-1.1273086339645257
-0.7923451290515989	-0.1518305682764876	-1.1282219956238815	-0.39130706297358653	0.10126871056771988	0.7641425571383127	2.264820088544936	-0.1431821371218723	0.4055211317539138	1.101071218183486	-0.2816022912151935	-0.6024111338023339	-1.424454399823456	-0.32001395364914853	0.19190341258847304	0.9532289709712565	0.7792229499360191	-2.2748725738398687	0.8306917301862317	0.20988167793375703	-0.8747510285525758	0.44671972056125986	-0.4788519693988187	0.6014689539809701	0.5315727787868083	1.8338884894588805	-0.27417029732006304	1.909429237943943	0.436475972668194	0.8180986257081104	-0.15752605376940307	-0.7677074017139105	0.10851867231456665	0.548560253659203	-0.3553349758928996	0.2992709666154803	1.2867345487082409	-1.1714018710895915	-0.162321323356452	0.40070317367743985	1.4894372816560275	0.506177665373364	0.4237869138475142	-1.1308314048453891	1.2083493094498625	-0.281338654521951	-0.9997683621408309	0.20262342030964012	0.3102356575634658	-1.1193007371435084
-0.7928903209174066	-0.1356941133702286	-1.028897733445366	-0.3913584946055594	-0.036623105246912944	0.7779614283628706	2.2476550693120894	-0.20279263510964615	0.5080651578024535	1.2164974678179088	-0.30064929349867836	-0.5591201421266547	-1.4329215762942407	-0.27384841615623495	0.1868729432285015	0.9254946532713909	0.8165827231336843	-2.2951016537460776	0.8668711240236575	0.2682202584072258	-0.8890456069633274	0.5008036546348718	-0.4793366128160995	0.7050953060125397	0.5344035155818544	1.8044861966873893	-0.32542731349759746	1.9530887082732888	0.4278912662270213	1.010333411641939	-0.15510090979309302	-0.8234593986688369	0.14445198093080788	0.5905549410443944	-0.40551034224700466	0.32510076909473956	1.236307672223993	-1.2536679594308553	-0.21443760337133866	0.36247694878598397	1.4829389053112954	0.506719957163765	0.5239813491967109	-1.2006347670656008	1.212716222566025	-0.2424104396808647	-1.0174594121343667	0.16781266237804582	0.3080878736183058	-1.0890083383642533
-0.8071810222513541	-0.08588420020448607	-0.9267907616713078	-0.37910661668139906	-0.11810294492867839	0.7283479636996268	2.2013395528414565	-0.19074489609776785	0.6013494390630797	1.3246246353979185	-0.28817979369827795	-0.47164020069126245	-1.3835082262607972	-0.15410727473423166	0.18076390357690325	0.9356929040806616	0.8412252570794456	-2.304411952079168	0.926673087823161	0.23711304557886406	-0.8677198494206502	0.5222592114167766	-0.5282750129742558	0.7723432127002463	0.6074546734995752	1.7602182316439392	-0.4151923516281702	1.99595692577197	0.3937400547604245	1.1805236890603024	-0.17297762394912497	-0.8791867701331718	0.21378566242695024	0.62886058885147	-0.44032736742363676	0.31222827014931825	1.1838621697265828	-1.3382179110266446	-0.25520938476213	0.3248059143081782	1.476664066220024	0.472572830271661	0.592852434940354	-1.1843719159171702	1.2086254310429756	-0.22153283848643252	-1.0344418228550303	0.15399279235475477	0.25800554209474835	-1.0493797868242072
-0.7674220962860708	-0.06547337706597897	-0.8486654212499605	-0.34672165074053163	-0.1150883828471653	0.6758871118243994	2.1448042792332513	-0.219992372604166	0.7339276009401293	1.3618284282765032	-0.312770172409449	-0.36846028426340993	-1.3239818797090261	-0.05062730050356741	0.17614178649745155	0.9507991725538745	0.8347576804166399	-2.2818517514205006	0.9415848747527118	0.1751876032847358	-0.8913702711376121	0.4958594618452226	-0.5721672734648611	0.8619031860173685	0.6828269464555639	1.7482626839125044	-0.4584081213843324	2.0411414455804215	0.40369055912826984	1.3313040400468465	-0.1950288185529033	-0.9090743527098424	0.2970457049868823	0.6598402610517157	-0.4689479158716501	0.2581332815706764	1.1098985752381934	-1.4006915985454258	-0.2631653720775426	0.2880638431279813	1.5145308940231648	0.43878246510193214	0.6360228519031488	-1.2029519791254968	1.2408332378594484	-0.21164677906192467	-1.0596781286848047	0.1761871826213243	0.1926250037652873	-0.9849012712486995
-0.7441938371273872	-0.058998471290495805	-0.819588858254036	-0.3687209434082659	-0.04176241788276379	0.6155091562595518	2.1543008049449757	-0.22250467183102335	0.8845408425457082	1.3791410270939415	-0.32139658332553867	-0.2847696195659428	-1.2744964220782689	0.023018448095555442	0.1797865393144805	0.967727145946119	0.8203772692765728	-2.2667439941717697	0.8996870880426527	0.09612943701225214	-0.9118050089460666	0.45633088112556025	-0.546944863078967	0.9804744462604027	0.7835881034209711	1.740484460100505	-0.5182013921871147	1.9939230169068494	0.3987840703841038	1.4128362161221548	-0.23473155201226428	-0.8705747014784745	0.3548623252911216	0.6519025263534742	-0.4707189199345092	0.21551603346887943	1.0544957220026263	-1.449027612089866	-0.25057734692396777	0.2420783772878649	1.5470328277432353	0.4074789526954145	0.6901653824329619	-1.196256568015102	1.2453805868681407	-0.21855932950053436	-1.0783733368295807	0.1751698585397538	0.05231704305636951	-0.9376175968838918
-0.7069649133409739	-0.07529015164909866	-0.7773809193119381	-0.35254532165790015	0.00602853559612247	0.5542589899114351	2.184345598027825	-0.1406221056768834	1.008028209657357	1.3644882132538891	-0.35701720527156855	-0.20579532765556202	-1.2200102029981816	0.11994207690092991	0.16075255348761042	1.0249154934544848	0.8097682149517269	-2.260757406232867	0.8643000238816503	-0.009721692478916511	-0.8724912890666046	0.41554573453172783	-0.6123755424571206	1.114948056476481	0.8382800279906277	1.7211786892312737	-0.5963905540975059	1.96009464384685	0.3934821633917923	1.428100800602455	-0.27612451336269256	-0.8624090480394724	0.3896153581048375	0.7044992676894163	-0.48096913574778055	0.17959221653258103	1.0188005204655008	-1.5064101974196895	-0.24530603752779606	0.1967913591448255	1.5956344697107205	0.42522326078177713	0.7409134266464243	-1.2189358273932585	1.2187018947247612	-0.22486607950811352	-1.0547637824515876	0.1882477566075443	-0.01448932455685959	-0.8831416629365935
-0.6742195260443485	-0.15165384899349074	-0.7003797130328214	-0.3493144800494243	0.0713628940214635	0.4293579268930448	2.1455331116769196	-0.016209399578199557	1.0994812282829178	1.3741283677042166	-0.4349961346863992	-0.1251412320556074	-1.1778458738702136	0.22221635323033856	0.1819592130135183	0.9526703285324928	0.7282658785299106	-2.225540885532458	0.7963414148333604	-0.11431044086740036	-0.8688936136449643	0.36280119345136486	-0.6735918448752162	1.2595170439044256	0.8668223621982813	1.6816294666264269	-0.6923631987818247	1.938937419761519	0.37005056578197326	1.455831902912446	-0.36197733911825797	-0.8468665530656256	0.366050765813653	0.8310554892076137	-0.46074650624656555	0.15383871200864102	1.0220159658219676	-1.5244388685173218	-0.24494492897910874	0.15875943120837838	1.6345574751364786	0.39468217518926413	0.7814873505463086	-1.1766014680358956	1.1743656975362078	-0.24592452028480988	-1.1151262318864135	0.15956804037747657	-0.09930839862685634	-0.8700097639889968
-0.6360869521906009	-0.2387623407161934	-0.6048107004866902	-0.4130308298319319	0.02233687690940448	0.32899163064436715	2.077474210658081	0.09184700123282433	1.1756409840601916	1.3923033276528056	-0.4793257585323463	-0.010400319205482733	-1.1341200877518056	0.3171039725184591	0.18451449404544687	0.8958613633718908	0.6591663754593046	-2.2057746862457948	0.6910086181194594	-0.18899615030089686	-0.8601611199315593	0.3296294050179639	-0.7128465058512107	1.366644220780756	0.9269566400865686	1.6228062114793347	-0.8135778845642075	1.9270287032520212	0.29664347760551923	1.4835757416421165	-0.43488722387611195	-0.7863278270885479	0.3461023064111216	0.8807037007375588	-0.4823286492909714	0.13207612712012812	1.035824425582022	-1.5347220427166701	-0.2811435441678573	0.12440481926758243	1.6525098620552459	0.3441592660684216	0.7910170658565263	-1.097373659815727	1.144831622581759	-0.23385621631846973	-1.144806758367926	0.10594339847698028	-0.1966466528160947	-0.8484304774565677
-0.6060873127927353	-0.3028707555267952	-0.5169667824615117	-0.501189737630633	-0.015144860521990013	0.24403379856700855	2.0116834884801014	0.2520964307083008	1.2123619758402167	1.4223635867279305	-0.5280248801121574	0.058100160474761256	-1.0597180733921037	0.42031014929632793	0.22196287853113422	0.8306341279895237	0.6207636881138414	-2.1541010275968673	0.6514471992359604	-0.24752996133281413	-0.8109664561324011	0.26640432591537044	-0.7517936713967354	1.505314515633927	1.0219312392120057	1.5667658941947713	-0.8680659632653184	1.9679196960388041	0.1936212115040698	1.4239240382807457	-0.5288202609209284	-0.7732123362971042	0.2941885003330423	0.9532776802526339	-0.5143731347901408	0.11191878752083903	1.059524987935538	-1.567186619293326	-0.30225088597279715	0.1025420158512826	1.6455478972094917	0.25850369209853785	0.8069242665030565	-1.0114628417380234	1.1040436941821523	-0.22891975816573265	-1.131687414573801	0.07061864661738074	-0.3109848195524022	-0.8316190373151494
-0.6187135941733943	-0.3619058385223778	-0.44236170536142866	-0.6135415151837983	-0.05966752292871573	0.12940725552111548	1.9294353656579541	0.40814486256965543	1.2732645357637324	1.4254344365187595	-0.5517676145156251	0.08537977093702731	-0.9738265120943164	0.5643172864518905	0.24961284097124814	0.7191466883964035	0.5784978959712214	-2.0768236896933923	0.6219777131069408	-0.29489654660703646	-0.8254275393437261	0.2144313723980665	-0.7144581834534842	1.5814010048742073	1.1185001425769827	1.4661864358670722	-0.9373130750143778	1.978712969053489	0.12946722824413856	1.354730870776601	-0.5823492770023581	-0.7692816416499625	0.26706903975009366	1.0062461846674309	-0.5056725294323284	0.1340037956156201	1.0687064355476124	-1.5025152170832596	-0.3101703247260095	0.11368705681685023	1.6584558572640162	0.2132383143443472	0.8258636848898415	-0.9360607694077829	1.045480543024523	-0.18909805462142698	-1.0231344739967643	0.041905030809619534	-0.43325420064527104	-0.7854224380374386
-0.589037950679786	-0.38346329762693077	-0.3507587530004873	-0.7594206025333026	-0.024703917229546096	0.07237512713627635	1.7745156235923207	0.5663446432112291	1.3020827457309876	1.3826866318902968	-0.5898963942336799	0.12105981511975321	-0.890103617076228	0.6820131103662505	0.29599880459719213	0.6629378324484893	0.5485331034804999	-1.9820757482394011	0.6370121708793102	-0.37485761369687154	-0.827788508978575	0.14886864914189207	-0.6990451073135233	1.5547800557723304	1.2182164548581342	1.3632170348433428	-0.9550641616914104	1.9893102820376918	0.061616586139766304	1.2929983033530976	-0.6313489896316812	-0.7537815161691649	0.2512031172865593	0.9998625072944527	-0.5033301238378669	0.12534726859788822	1.0664680910804956	-1.4124538416794734	-0.29870217378069713	0.14367478546657936	1.624127571529853	0.177360939673363	0.8275794878518505	-0.8957668210847469	1.0073271609143208	-0.21178794589599326	-0.9378196754751695	-0.006827587729014406	-0.5055668753132618	-0.7780058718820511
-0.5516888700272234	-0.38968210471317166	-0.24828427880450182	-0.8505105046960892	0.02429833128584471	0.0719644399975425	1.6054854006988815	0.7157080947831396	1.3307501820343377	1.3219376418309434	-0.6468276634541514	0.077932551057645	-0.8254739554804538	0.7467332520513759	0.29206391476250493	0.5860370563125264	0.5211389123064301	-1.938758848359183	0.6187283051882392	-0.39413193154881065	-0.8069292396635672	0.01754124061316011	-0.5986103718917838	1.5648021465848971	1.3445748210266404	1.2221250023387615	-0.9456261680740076	2.00461890968978	0.05010623068517879	1.1684556151789418	-0.6402979913230268	-0.7731224788487575	0.1663737551886657	0.9993229352086447	-0.4718806478796548	0.1194356166447252	1.0798118612234535	-1.3449249472064182	-0.3063279109143103	0.1457899088786071	1.5888891014542408	0.12380302225206083	0.7984257166653286	-0.8935472499096132	1.015920040590866	-0.2237868834007652	-0.8839501453644933	-0.09286635476834348	-0.5799297640606891	-0.7441820981088473
-0.49782471864419797	-0.3861163476630105	-0.15431987750568812	-0.9556661973804903	0.06606869611348319	0.08467303748094149	1.4391120439453493	0.7991808382657059	1.411131006976905	1.1920240100694517	-0.6988306417317575	-0.05756860693663253	-0.7714633875067834	0.7576600984953263	0.2672273845915691	0.4918549635101187	0.5119130925453252	-1.9513091632720383	0.5526428842342594	-0.41856756950620744	-0.8811497590437435	-0.05825665950770078	-0.43486372387171157	1.5469251210987491	1.4063142477509536	1.1298868897570058	-0.938260277654942	2.0080585603331373	0.0698582108453877	1.0947073933799507	-0.6297331997929925	-0.7301600972555113	0.09667818661794413	1.0312102558800527	-0.44317201361105363	0.09444000950599687	1.0692492693750288	-1.264001109060169	-0.2917896807441579	0.19017113236977598	1.535944039705369	0.07482965131704192	0.7698119026409723	-0.9562143238259203	1.0688633943700192	-0.20822932472198846	-0.904758651987114	-0.1822677803144354	-0.6068144703524643	-0.7039067236685852
-0.4852646786621837	-0.3988975834404467	-0.05958396313587253	-1.061594858524111	0.07478797060742777	0.06134139206840492	1.266399478562108	0.8600579517426054	1.4578275448110323	1.058954240053611	-0.7570920604812408	-0.18847190966070984	-0.7179198871754583	0.7418779796631852	0.22603322274955118	0.4076016905095168	0.4811437565506324	-1.9867213143058842	0.5573280167058077	-0.4336838113911027	-0.8743831522292165	-0.10915245863308472	-0.2767487360374434	1.5714901215402621	1.448600003459474	1.051275021104408	-0.9331132730705054	2.040330449107697	0.09841956960192251	1.0187157919642038	-0.6271190998499012	-0.6819336615996238	0.025397009700265934	1.0968813529843504	-0.3913435074167341	0.0707911747004239	1.0879303089668944	-1.2067306094954224	-0.23859563396632252	0.21575212226677382	1.4467593769052658	0.02553033476847446	0.7735031108844362	-0.9817292688682345	1.096119845886447	-0.169417718553665	-0.8924458792078646	-0.31127789898834635	-0.5889404814364213	-0.7210209541910573
-0.4897335414244236	-0.39696057489789605	0.04070887415213677	-1.1588505529388418	0.07634889453607811	0.04556183532491888	1.0950905795869137	0.8921119457384415	1.5278550983076802	0.9710784315187337	-0.8255143436884509	-0.3033055089903815	-0.653615953882454	0.6963613019643434	0.2528368372778911	0.3196514356896335	0.41356513524989	-2.04768770930717	0.6334900329551878	-0.49724632188072126	-0.8781661397428543	-0.16324672245870492	-0.21350638636091443	1.5626807385382369	1.448990458451671	0.9787109373329376	-0.916247298679924	2.1412276082251145	0.12692564999293393	0.9567420565173934	-0.6608983747945689	-0.6410566268337534	-0.019444732708507655	1.1965741858292938	-0.36972088345205534	0.018737495165058727	1.0753357290418633	-1.1936040695447996	-0.20110753297826137	0.2514710056551889	1.3393205279608975	-0.008920831356483297	0.7363795876466293	-1.0423744323947877	1.1359162881695295	-0.136665431007551	-0.8956772551138334	-0.41713893895766974	-0.4825805995030789	-0.7854653623443313
-0.5013156403527752	-0.3853394093133425	0.09503669487967814	-1.220213774143717	0.07932404996649652	0.024040543030420216	0.9185036268154099	0.8929511964856186	1.6232743873980024	0.9076379421964791	-0.8380355715260908	-0.4092062869761318	-0.6002975315692684	0.6762376858979795	0.25595060145751464	0.1932046642352483	0.3496180030350311	-2.1390132808742583	0.6572310069481596	-0.5531938682195008	-0.9056555042298824	-0.22141563615090903	-0.14206309279689755	1.5162323681509136	1.4731355316184767	1.0087638658076348	-0.8759436444693295	2.1945544810691016	0.154404454320784	0.9662345768332873	-0.6643544180834806	-0.6363342766923159	-0.0729688887162087	1.2037970113613319	-0.33549011798026646	-0.019059504191149372	1.0088377291761357	-1.178175139766911	-0.15362600458699371	0.2569493943015354	1.2801898984221904	-0.05446398723423802	0.6898731203405672	-1.0871328317473967	1.157998421515345	-0.08021264368959255	-0.8948839435164757	-0.4940743223832628	-0.4299128224002535	-0.8576237324927749
-0.4921962960061886	-0.3131803173147188	0.1672038050933135	-1.310479276215311	0.09120127690953525	0.06653724488603877	0.8376185116794603	0.8461211955263863	1.7110433416585882	0.8238174925466737	-0.8683334219091318	-0.5626289354247452	-0.5437729138552705	0.6110169859733136	0.23933718517751074	0.14185960331101108	0.3134507769700046	-2.230710039257649	0.7428645960940241	-0.6382653409705936	-0.9134337903760583	-0.27594942265122824	-0.10383017176803241	1.452208360198534	1.4725866167689516	1.0348896430579602	-0.824132751158037	2.2217313782929877	0.171963283122315	0.9570054596023011	-0.6677331228036827	-0.5991531982077324	-0.11606375146476308	1.2300400816267967	-0.35059084577956856	-0.05886409077020488	0.9605508110132884	-1.166150467730001	-0.0806872426986652	0.2480727831840727	1.2098651742165776	-0.11079717551822674	0.6450499019439669	-1.1375221844674706	1.093203771002436	-0.041865890170214755	-0.832027855768899	-0.5879267624804841	-0.37591990312748963	-0.8636900971731084
-0.4782344538690572	-0.2141660800114989	0.24839485823629426	-1.407333643436175	0.18818686971312187	0.07879786306229189	0.788231467049737	0.8090628745977527	1.7617624153480889	0.7171174387458285	-0.90565802625834	-0.6898434411398473	-0.4922688334461718	0.4949634284653568	0.22528514799015778	0.12310709186611295	0.26250122506296514	-2.2849108711554704	0.842665240509818	-0.765200020258438	-0.9369596251287426	-0.3027958808119215	-0.04522628144231852	1.3383092516722621	1.4339870334915203	1.0834516170465278	-0.7956686103699399	2.251205929173924	0.23594861280077284	0.9710396014970698	-0.6946214800756796	-0.6076621298481404	-0.1147563526323758	1.2598432603221554	-0.313862136550922	-0.0911835098483266	0.8792864793425818	-1.154840689818696	0.01781666942936529	0.24093742151351277	1.1163521696297003	-0.1382413229806947	0.6173230233553466	-1.2053390684489562	1.0978331667023271	-0.005253541581139759	-0.8453286912864048	-0.6159356711731508	-0.2774669210154801	-0.923295640476265
-0.48118747865066486	-0.1287572836848355	0.2197389585843091	-1.481881013518728	0.2623103131502759	0.13346914968579138	0.7633851186299327	0.7516728295133738	1.8847752630131331	0.6034339341574085	-0.9001092162132969	-0.7736725717601348	-0.4848177460051993	0.4032965682183039	0.20425700193230312	0.13261194609924656	0.20929950748493864	-2.3156511131517363	0.926350684054597	-0.8637559067000895	-0.9649718245403927	-0.28506544061754435	-0.007977059592769198	1.211538476501577	1.3663291310960117	1.1519492276729613	-0.751253275755703	2.193235778640144	0.372775616012551	0.9436195405433185	-0.6771356930562331	-0.6038474536786105	-0.11624306669754374	1.2938051839724438	-0.23090949109438133	-0.1241379229129076	0.7779674998883697	-1.1208513763055366	0.10552724400543048	0.2403383050153825	1.0483736292524397	-0.15253110172034584	0.5769629091787406	-1.278687417379555	1.1291223907931964	0.05251582117738651	-0.8622250871995221	-0.6457540540128901	-0.20881109010085255	-0.9939682039167768
-0.48857934794044305	-0.04135556502280307	0.23348520722492552	-1.4517283547031048	0.33503318501965834	0.24583812313249137	0.8424476625676547	0.6791334049048153	1.9244926945445873	0.48958601527121404	-0.9362079964867492	-0.7785726062289978	-0.4812568223556683	0.3344540666040127	0.20024549432039626	0.08611061491614412	0.17248880154869586	-2.387126897158487	0.9557538616199308	-0.9456532082368504	-0.9890784948156753	-0.2540030253648529	0.03309716068443736	1.136232388378154	1.2771476757983649	1.2554248083381017	-0.6649756112088221	2.1229795708883503	0.45363196927770544	0.8954405081037617	-0.7052305089598119	-0.5729308042670601	-0.0640558783793227	1.3344420853443915	-0.20143048650316375	-0.17769535771543793	0.7212196316862114	-1.10232063508665	0.15234844711603185	0.24096772480492942	0.9972953668365421	-0.18448591385606547	0.5030371548346826	-1.3673066943905456	1.175130362977729	0.09562719873768624	-0.9237855229693821	-0.6635477402936355	-0.10949591768689818	-1.0515021466952552
-0.5061546164487086	-0.04053077248413314	0.16998428248625078	-1.4538462091557791	0.3597567933106506	0.3386360997795435	0.9842908950324007	0.613973351875803	1.974517462105407	0.3628946537526568	-0.9559342009398684	-0.8481616104477732	-0.5175254165143074	0.2211477700181348	0.1828807824401964	0.07818154960364099	0.21755590989334572	-2.446100450617895	0.9512520867418786	-1.0051720584547195	-1.006666246804851	-0.24904251062151542	0.04475418049818093	1.1969920527035278	1.1616457906050337	1.3309102184125607	-0.5407488103000242	2.0657616103632743	0.5484900075026525	0.8515607687259517	-0.7410240248139947	-0.5475349737332117	-0.01685215491587616	1.3796546374096992	-0.17967124512099114	-0.2196227609951284	0.6393264081366207	-1.1074832961628158	0.21171876319841595	0.2123656504812798	0.935852012257528	-0.2253839412879577	0.4149460217716042	-1.4340297372524275	1.1938950882725143	0.1560682655265151	-1.0008224031269488	-0.6751555393971561	-0.03912123616652128	-1.069777731077727
-0.5209762551702743	-0.02215986350637316	0.11054446033087069	-1.4843229232190072	0.3700200608914506	0.3723680006033233	1.1680536617951436	0.5318160075786595	2.064344718643644	0.2327592254756024	-0.9501071896861427	-0.8342836139144113	-0.564426295162093	0.11332621216818613	0.1581091046610705	0.028106814284047953	0.239720768895688	-2.465193679868883	0.9662675168394512	-1.021225126112889	-1.0180432453012092	-0.20753418683559172	0.027445739786441898	1.1672765582363156	1.0505540413159584	1.4509989462942812	-0.4099383850298731	2.005679729825915	0.6068637005246005	0.8611793186707523	-0.7468980439894322	-0.5033270996597164	0.018775176550503963	1.4188524134817329	-0.19274375056642584	-0.2836483494278221	0.5705089976362787	-1.0752668598697963	0.2815707692125652	0.22226153881289012	0.8608844025441975	-0.2540210836489238	0.36283565271661505	-1.4432577879009707	1.2166658548984037	0.17882289883187868	-1.1077686791550037	-0.6813218950296173	0.05751688409806842	-1.1395222856980274
-0.5405364178414741	-0.02741049262108842	0.0775675931526711	-1.4836060896609564	0.39666462660518853	0.43059306077188675	1.3689897326295906	0.49667947084837094	2.126744135765445	0.17553095714349254	-0.939242128418939	-0.7725673224921281	-0.6082019387191899	-0.012477584051964918	0.13648470377702251	-0.013873503742549833	0.2677353187429961	-2.4223472046609906	0.9682438003353875	-1.0008840628714417	-0.9700285284127942	-0.1971330720782307	-0.0004317020098335844	1.1942129838826896	0.938842070241561	1.5316875750339771	-0.2630886469912745	1.9529183451565348	0.5919117092875983	0.8029694128319713	-0.8081048778399046	-0.503914727561642	0.00281489600216584	1.43615641215695	-0.2680666506314198	-0.3170872043413557	0.5214054486147555	-1.0571480778381785	0.2967176226733585	0.18680241296417402	0.8023536139244947	-0.2728510698200669	0.3312877725559489	-1.4193760119342707	1.185400020645455	0.20877945024658423	-1.1318561622972672	-0.674408626185331	0.1424625184411763	-1.2376326917937648
-0.5537773187817101	0.0174939466437166	0.05011529611535033	-1.427197292227158	0.3889216090588063	0.5177772784560248	1.5132544951355587	0.4824993169991526	2.1796621752091263	0.17832781701853712	-0.8721978105734826	-0.7146433603564977	-0.6683891516556649	-0.08889134758421997	0.11548148233243816	-0.02330492830334984	0.3057141897099783	-2.3411065372045217	0.9262888729413173	-0.9868220065794752	-0.976972190775806	-0.16958017234197245	-0.03735933891074832	1.132396193597073	0.855515954265706	1.593557476201641	-0.1646992326952237	1.8395395809495287	0.5627426918288522	0.8303424447736468	-0.8538495020173895	-0.5484452638080455	-0.010313647727627806	1.4320015343630348	-0.3344185402378464	-0.3251293512784942	0.4484601149432893	-1.0090115260075005	0.3044761339489824	0.16339298346391365	0.7430666519083134	-0.3141794771749179	0.26917096749100533	-1.4212399961651554	1.179945631948055	0.20482339575645653	-1.1628659148194753	-0.6169075339005298	0.22733729773483075	-1.2981221761221726
-0.5526912952434233	0.12928055835545627	0.033978325014812634	-1.399473456956934	0.3686084866128751	0.6018070993073009	1.7069448279388137	0.4813631092555674	2.1961088126289483	0.18251308529129534	-0.8062163082830696	-0.6423146057783039	-0.7523260529981061	-0.1232975457943788	0.05637919880389071	-0.044603448155657796	0.40303588678172925	-2.2794129875467215	0.8099244069764595	-0.8719560358251275	-1.0249055087737022	-0.16324219580536473	-0.060423870833879935	1.0646164972830683	0.7755863262942628	1.6548194483854988	0.003963368925633271	1.6642188692010191	0.5110818089741859	0.8653072822273096	-0.8734652357156321	-0.5458371798056829	-0.03440347629612415	1.3621336677986058	-0.41365027134514215	-0.29040812426108414	0.37745406804488385	-0.9365703802470771	0.3130042047469822	0.14539143849626573	0.694932286567199	-0.3286524293059437	0.21320963491904718	-1.3889582695368037	1.1694414683728669	0.22763121001568912	-1.1912841955758675	-0.5231306831265494	0.22191422120450421	-1.307890684930903
-0.5367121928928806	0.23386219190894772	0.05134275265981157	-1.3897231649192636	0.3640795876752117	0.6986415891722166	1.8815161144227877	0.47420824049091126	2.201924368236706	0.15802855225156304	-0.7332167458142606	-0.6089874337792909	-0.8185227817067278	-0.17966906798831322	0.029821902371160357	-0.002724144220569108	0.4967319741074732	-2.1524447217323863	0.7337678683910358	-0.7422229258180503	-1.0608418227769816	-0.1557985103220863	-0.01395984336013446	1.026184585560108	0.7552707822107229	1.6574467284237673	0.15606135519679035	1.5518855737486983	0.4834783792153937	0.8612111103989653	-0.8671250603013221	-0.5468978389269908	-0.047654993040748446	1.306389418331937	-0.5260977041942125	-0.3210155136303551	0.34570839121888686	-0.835068336695578	0.3360692363638721	0.13341058263400968	0.6000804757253573	-0.2858981627148471	0.17640509754181322	-1.3445784627179322	1.1853945528911356	0.2364756529176426	-1.2441780761220187	-0.47992239364893774	0.2407944578092227	-1.308460108731799
-0.5131092925074315	0.33647344111692223	-0.004125319382170506	-1.3648225638159575	0.327111631980189	0.8007185087847801	1.975875878176242	0.4404963637539631	2.184385391006961	0.10265904336828838	-0.6337545974377278	-0.5691403414533049	-0.8510783197156506	-0.19045664011667165	-0.007838317128670442	-0.009435286598133707	0.6196548403234801	-2.047072837343328	0.6500973010283705	-0.599564861377613	-1.1236485586207852	-0.1196312427248826	0.06958704783427846	0.9546830167753491	0.7855757347376219	1.648347630121041	0.30841001503566023	1.4812823220440032	0.45745868649115884	0.8599322462087736	-0.855666638378058	-0.5375406643485505	-0.0717866272467684	1.1898918372987406	-0.5978651631699595	-0.35636932071349386	0.26463721294743026	-0.7666380572998946	0.33925095284367307	0.15621336298336702	0.5320342519056139	-0.25586800089445566	0.10862218797610682	-1.3416226620617882	1.220520044541502	0.2668740808620932	-1.3574592660125346	-0.39550896543466757	0.26614921873048325	-1.3429457424473226
-0.4824300834393684	0.4195043746321036	-0.04778766576539817	-1.2889510851232804	0.3288962089957349	0.8687592463084185	2.063557315008635	0.3883798484658083	2.2058299775772143	0.08739906520050919	-0.5213652213346344	-0.5445078919974606	-0.8467403047499698	-0.16480662611841368	-0.0177425840853545	-0.018995824784822216	0.7651601753055917	-1.9635696295134828	0.5137375453437143	-0.46616288623285207	-1.178567664203697	-0.11601923337616518	0.09281038560656207	0.9253817150574435	0.8026252726055183	1.6512554209610506	0.4337119867269106	1.445478243723605	0.37791322977137143	0.8311627340281988	-0.8351676936170938	-0.4918170088650514	-0.14593269787391266	1.0968881359847695	-0.6640257974933793	-0.444559228467954	0.2008114080404717	-0.7053243879750137	0.333924273470036	0.16201548301861007	0.4750077924150662	-0.19994192570757324	0.03451271506751771	-1.3052601639821417	1.2175993220663202	0.30355764568504506	-1.3771482736133616	-0.311543617797338	0.25805715437164267	-1.3154445837324922
-0.43625199700597533	0.4806396626593227	0.0018176484298770557	-1.2473703121500341	0.3073524526603352	0.8544839194993011	2.1151851635046284	0.321354350905754	2.1921724331529493	0.07305656299920249	-0.4298365889888169	-0.5092770858608865	-0.7996246538115945	-0.18585408722624192	-0.04312769773477276	-0.022287359427016103	0.8731999846719155	-1.8860476692606116	0.41175005026352834	-0.3601833767134176	-1.2611785271710367	-0.14307864516579064	0.15237840995781524	0.8961898317866162	0.8138286321121251	1.635817992063248	0.487392241343865	1.428911454864973	0.28706691334972867	0.840346969160677	-0.8373048083856741	-0.39387045652582137	-0.17744448249007347	0.9680475308931952	-0.7693943647037611	-0.4827199409187718	0.15507769784866607	-0.6351991726507074	0.3331448896065992	0.12257655999477561	0.4218071466908504	-0.1005601261104057	-0.0004644882396062845	-1.2838482620289113	1.1506142587967794	0.31654341967902005	-1.420378721357878	-0.23293911345634327	0.38000483545995334	-1.3000392889727002
-0.41163401007369965	0.5045588327377487	0.001129785027422317	-1.2102482383746054	0.28030503571184584	0.7994907915790741	2.074137170916806	0.2923740232124124	2.222694209692983	0.03067194653134786	-0.3034680368388337	-0.49993674926183146	-0.7625324602595708	-0.24141657012560117	-0.07829995685715838	0.02751825549958009	0.9408313509689838	-1.8021275754698927	0.3634931281469606	-0.2754227786452039	-1.2857107269965944	-0.18304232827725592	0.13883353749870006	0.8917347279324679	0.8506024607209073	1.612179939560475	0.516646576712227	1.4990111960220311	0.20487989357578473	0.8599381937396039	-0.8617541386274677	-0.30625970031087146	-0.25389092950432535	0.8496847098222255	-0.8017850789425982	-0.5172892619352998	0.06260571673996611	-0.5824897068706103	0.35021562874211243	0.056021582148418146	0.3568765630911911	-0.020082971828110707	0.014633442310648174	-1.2551801086318661	1.1136480780313114	0.3400043739369152	-1.4703829430747624	-0.12925671628017738	0.4219995072962443	-1.2933133557732948
-0.37501861579853146	0.6088426478482899	0.07050565075320286	-1.1455370641582736	0.2683932929036582	0.7350754541769865	2.0099758781726043	0.2204606927191397	2.2086432471078004	0.053946162438450795	-0.160486960326029	-0.4496045220624659	-0.7537788124162093	-0.2676539593503249	-0.10947537275175531	0.03667525243543629	0.9819314693565124	-1.7410512914401348	0.353555492537197	-0.2779849771474764	-1.3304230027577444	-0.20154046760401662	0.16894208351969084	0.7978280469045365	0.9045530902705019	1.592796223094088	0.5140915401173011	1.5361239834557525	0.12793302560726053	0.8346457241316673	-0.8450455773432163	-0.2566517746328163	-0.30830529255564126	0.7088687445604525	-0.863747943191145	-0.5306154697911245	-0.022192005814694205	-0.5085447592008794	0.33018467492202647	0.020682974532348762	0.3378944448736899	0.02198454474853754	0.04310228233986887	-1.215630741654012	1.024430427042942	0.33379081837893093	-1.536202562179324	-0.022108906711750597	0.45073055964131176	-1.3247227869388032
-0.33352674776480473	0.6921476731531956	0.13963954005243945	-1.148627305684078	0.2879389918467788	0.6895118020737866	1.9442486341965708	0.18840990206376215	2.144367511081108	0.08021047443779397	-0.014785380274884819	-0.420641639105254	-0.7543920960498369	-0.28988727139150233	-0.066077337886535	0.10858520613840991	1.018834294203001	-1.7102646748385002	0.32368002501955895	-0.33931589539318047	-1.384446279850321	-0.29024006251818435	0.19327079195035984	0.744992514437086	0.9274802508776266	1.567706608871824	0.4953781049099771	1.5528079300221393	0.06692530660580961	0.7801354435802966	-0.8563137888839869	-0.22730359266933836	-0.34278355979087183	0.6001133745646076	-0.9398770175771716	-0.5385503480849059	-0.09136056816090345	-0.46437958666096807	0.3650551109833363	-0.04922754005079444	0.37285755008102606	0.1029109812703743	0.0797210885493713	-1.2053106214934162	0.8915325271258301	0.3134479474163082	-1.5631205461964006	0.08159297710907609	0.40132529440641757	-1.3355220205006118
-0.29019229557039666	0.8163688224969204	0.1808497848406834	-1.1422889587852194	0.27448959839771364	0.5929921254839531	1.8591131633512734	0.12580978266781634	2.1530600743572537	0.13193664852663659	0.11270532253168093	-0.3843246343797775	-0.7724810850656927	-0.26009740448910124	-0.021070503930007256	0.17869851527702774	1.014393676737371	-1.7257326764386165	0.37165600063477156	-0.45030816828433357	-1.4454075680453577	-0.3562682155616462	0.177146038385945	0.6579722950248704	0.9659629700102785	1.528423428125533	0.4738007742015493	1.5502142816764466	0.05373282811588133	0.7768294287844543	-0.7700453931231703	-0.19662074323889778	-0.34207480062665063	0.5310336070557409	-0.9451951803784973	-0.5273094213675504	-0.18824253327193824	-0.45378211147090697	0.47682193606853496	-0.06349472555108159	0.4398904129961867	0.19552045599455595	0.07988856924333296	-1.2525434504217698	0.7739427293522269	0.2623657792831768	-1.6118663458675975	0.19068810414049392	0.32047634752445514	-1.3435868983722652
-0.2623482686742509	0.9051165276263482	0.1852043203686991	-1.1558412906420767	0.36616784823136245	0.4609372858931713	1.8599614841750747	0.058369115067238644	2.151455631578091	0.16454918086056206	0.2322140414407062	-0.3630510522912675	-0.7710646315187715	-0.269399002383787	0.03926303129543737	0.24858308750929883	1.0255427716444374	-1.7647322939096202	0.3873025729393905	-0.5396645844530836	-1.461053523577999	-0.39818509640412014	0.16845672615899127	0.6531029345274318	0.967248970789905	1.4989417895365773	0.5023671692297249	1.5994739150429895	0.04747593397875634	0.6571292782368288	-0.7100423375507069	-0.15595458911762844	-0.28223844293783923	0.42038941249614925	-0.9576561467462396	-0.5280257889337434	-0.25592277649792283	-0.4596016553417863	0.5658484821145565	-0.09662492026174103	0.5135474218778078	0.2755378487438977	0.09556063988559872	-1.276306781769318	0.6805640869506334	0.18938861084683406	-1.6192133481205229	0.2825487756728481	0.23925124231351966	-1.3323126918864707
-0.2183477130990407	0.9087151477227264	0.18338511386519793	-1.1471809120748582	0.48881466993677075	0.34881032873613765	1.8019795143394302	0.00969487031114465	2.068347913270994	0.20168184188153426	0.3459172662207399	-0.3827887861131528	-0.7192561607693733	-0.251093837216621	0.056164096971502875	0.2696460451788064	1.0359149112821557	-1.7732101290262574	0.38884773545212886	-0.6905517816950474	-1.4299520962858154	-0.4093933500907201	0.20152015982625188	0.6632508964878794	0.9736445591877738	1.4682839658887417	0.4419361343670628	1.6950252685346185	0.043594633531156855	0.5351803517761826	-0.6227030035757789	-0.14134999547885146	-0.21861626285690045	0.3530893356890941	-0.9498752050140469	-0.5484191330717838	-0.2877278260223438	-0.45479927820987387	0.6546507644320866	-0.1454699933647952	0.5736999062580627	0.327421203022778	0.12753324980184466	-1.2961492925187854	0.6185409195964086	0.10520206561213308	-1.610944611381715	0.3128758093283468	0.16104572182560045	-1.3291160433446092
-0.19494622010542043	0.913770463130138	0.18872625462363177	-1.1675823658652607	0.5849296102596712	0.2486935935159392	1.758433701180179	-0.05327610298858285	1.9723795970488431	0.2583057394173916	0.3884435811382215	-0.3778406971271994	-0.7163817448046018	-0.2479618604226304	0.06344764973676072	0.2450956287992542	1.0297181375187276	-1.837977890746219	0.4389698021459341	-0.8736070354010048	-1.4020213890882527	-0.4482480385906884	0.16666361070119	0.6171301744489465	0.9068073798158123	1.4654368512620872	0.40059954606461873	1.6874802998519371	0.06069567205752021	0.43231076187270956	-0.5617080379790769	-0.09719219702767878	-0.17599200604890786	0.28963187889268227	-0.9099409943592232	-0.5451566647839237	-0.31155097337754567	-0.4649091826376711	0.700187909314289	-0.1466256880367594	0.6294662043988785	0.3417394109210894	0.19246476266970958	-1.314508739969602	0.5613618788047499	-0.002931997014923693	-1.6022833421850589	0.3525371253767705	0.09169786183140047	-1.3261827663619716
-0.18063874879713257	0.8942507459622844	0.20680400616884645	-1.129520717235916	0.6348459061714488	0.15063910546481313	1.7592262452015348	-0.08532415980072931	1.9452842948823896	0.32261777567668376	0.4261165890323653	-0.3659572636828904	-0.7505676999763786	-0.25596781197065177	0.10088708072059353	0.25011845533986954	1.0010367998764091	-1.910390032283318	0.4895469185654847	-1.0429620954101315	-1.347392986421989	-0.4866540731042853	0.12192949917217374	0.6725163707190194	0.7903258437898394	1.4545711416705274	0.3644214191860101	1.7020600829141164	0.051848571314764016	0.3272827056853275	-0.516611511519385	-0.11234585948611638	-0.1831656816834563	0.29412203954654975	-0.8761908286327706	-0.5566234535159529	-0.2830577649646073	-0.4504217014959607	0.7270537287756296	-0.1271064577866758	0.6546442535358454	0.36812021702912073	0.2691619773413002	-1.2915565517938103	0.49275818407357014	-0.10712611764222384	-1.5344749303173881	0.3755185695471622	0.047613427388949955	-1.3273246360669915
-0.19281292843954767	0.8735843182455849	0.17860760555179375	-1.1259636624092628	0.6913585390402988	0.09032212029848946	1.7508240183461532	-0.10420670251418891	1.8963663730525107	0.40400706808106907	0.478979600265249	-0.3417924091912277	-0.8126235455753632	-0.23467411024468382	0.10747516417965	0.25894546947602776	0.9797187676820341	-1.9769879972500415	0.602107665849039	-1.2276220859642546	-1.3001026273725491	-0.47973729952493915	0.10004284972596116	0.7152561106637098	0.7233188647770101	1.4289587785332052	0.3371762757182792	1.685368228433142	0.0568190289901509	0.22709857971706038	-0.48892381751524	-0.15626815748927742	-0.14884517265848676	0.31770607567955816	-0.8900159833970414	-0.512413826952789	-0.202934139924349	-0.4433357482714001	0.7546624688911363	-0.10232619709225295	0.654081509270253	0.36508303835055916	0.35426024414693524	-1.2633783744281288	0.3917078267161302	-0.2562376264197531	-1.5128069900120766	0.3902997732237008	0.0076082238182506225	-1.3196258522614215
-0.20856828579244016	0.8724189619967577	0.12714302878828193	-1.1086025124923187	0.7786587566645473	0.06208803723915233	1.7178249217396453	-0.055942754319584544	1.764744920623874	0.5269709981709192	0.5212435801367308	-0.3615114114641026	-0.8965802738377896	-0.20561205908267244	0.16829930290940656	0.2845145004157776	0.965089304676811	-2.093244721307151	0.6148104204581545	-1.4272828222953695	-1.2502795071075175	-0.46295246894004116	0.05662683295310974	0.6602357553707818	0.6180086818423991	1.4162097726271288	0.37326722670054446	1.6760977903123808	0.06578838270180928	0.1413294987277957	-0.4356682128584442	-0.22908041565397044	-0.10775581620129544	0.28166485689502524	-0.8683918907837475	-0.48670584382185955	-0.14946327801381076	-0.5067944079773694	0.8142001883310819	0.012734073727199757	0.6428213181796305	0.32728562425334784	0.41667441720811277	-1.1886703708623905	0.3686669834032913	-0.4081152579343783	-1.4820724944631816	0.3933800325332424	-0.06456885055712129	-1.29595597796586
-0.17555962666864422	0.8662593550079573	0.11246669572899344	-1.1253050663903745	0.9195565055944058	0.05445710465749023	1.666425667117138	0.005108733361974527	1.6765100185972845	0.6390683524485042	0.544800050137198	-0.38260845448453323	-0.9417686655221089	-0.17448484344511106	0.19040961275895646	0.2620473155199158	0.9522610644973668	-2.21480647225047	0.6070056718738666	-1.6026635681507795	-1.2376100549536484	-0.44753057467333546	0.004000272487862305	0.63629129329892	0.5265195558350046	1.3644858678126148	0.3811944399000162	1.6024075298964395	0.054357647073271884	0.1044443631370052	-0.3124016448744372	-0.24694430387251143	-0.0883081829182226	0.2463417492860151	-0.8736214589087681	-0.4955553596686407	-0.05988366665616127	-0.5383226747259605	0.8467215366843976	0.14607824290645963	0.6386336804092484	0.26814298398029524	0.4446213116991413	-1.105475376543652	0.3214549600777977	-0.5740933800464717	-1.4430687587443307	0.3860593177051447	-0.0634474205509219	-1.2959666740457385
-0.19897621263917098	0.8622854901994567	0.07748393395799995	-1.1622185640101044	1.039385558607204	0.022475207393355356	1.6797556227743247	0.07825028816483073	1.6152710751568502	0.7558349448792668	0.592939943818619	-0.4532183928753999	-0.9250642881403761	-0.08075201966068837	0.22094008613619529	0.2515417984914446	0.9838177273711477	-2.3014199026462356	0.5415207470385865	-1.7203426497306846	-1.2262406519588578	-0.4190627236533526	-0.0634611723834924	0.6410577844826088	0.39390050012592104	1.2874938206865427	0.41503646266878375	1.5869335157926319	0.01800345276530511	0.11262343654685698	-0.22467979090822846	-0.2958271254398507	-0.052637362752667546	0.2729019143797485	-0.8941173811635075	-0.5116965869114067	0.08182278584658408	-0.5668205499714666	0.9237376955654713	0.25925903578362375	0.6092051924576719	0.2398658915111032	0.45545574206316325	-1.0960944614721009	0.2713487936383957	-0.7215394365904078	-1.3893519360818343	0.35411673344702044	-0.012551019684434972	-1.274168536581148
-0.225593633302134	0.824541465869945	0.01870082220447668	-1.174658711033552	1.1991587195935343	-0.03431774441900921	1.6662840080414718	0.06812137454064464	1.592083580197726	0.8592063649443281	0.6017394480492355	-0.5336819354335713	-0.8930352474693372	0.0024925130413485873	0.18374731202912334	0.17825914003702717	1.0344726562206834	-2.428410374234284	0.5160647164607897	-1.806639256359767	-1.155651015636868	-0.3289218328605631	-0.13995167342608644	0.6528220086546189	0.26215301324710516	1.2540453579644828	0.4600709342366665	1.5480950436139376	-0.022946380820546734	0.10525491004593424	-0.13477210476322615	-0.3244724856649308	-0.03750397846308859	0.2841391469490136	-0.9041236358251693	-0.5392007129030161	0.20891000755217207	-0.5818465731086918	0.9464557128097562	0.3932911886533553	0.5066389769722632	0.22778151965840515	0.40380825216644406	-1.0296538128539154	0.2509583834788996	-0.8494894041241514	-1.352493488294337	0.3060697439697566	0.067870240757359	-1.2503654615873059
-0.24784554455471725	0.7739482235408656	-0.03854425818565136	-1.1783161944906848	1.319051552193251	-0.08705805787432057	1.6315009639221114	0.13074262131182895	1.5097809405070772	0.9246567725464703	0.6226447474688394	-0.5933292000781434	-0.8428547567174934	0.07399014590950373	0.19181119877896952	0.1555626490325181	1.1165941653544755	-2.5259673671711704	0.4079310143040137	-1.8337138561353061	-1.103151271727306	-0.23766223228905586	-0.19871469242754153	0.6400542336276944	0.1650854565185997	1.260199326218981	0.4411983502806839	1.5272836331564066	-0.07463445209018729	0.09309252863425108	-0.10175393759186695	-0.33760264938148443	0.011041715763514048	0.2514574598430925	-0.9198220415551657	-0.5741931364003008	0.36321758182350977	-0.644771915312659	0.907802456789964	0.46536269222789095	0.3894343741839621	0.16728979843883723	0.3687663049022757	-0.8918189743603824	0.24006172627284078	-0.9439154126507192	-1.3298897653768276	0.25252906526169283	0.17281551550011587	-1.2500333357294877
-0.30770512946419254	0.7498276799026424	-0.07852171952379501	-1.1620889751106094	1.3816589080598123	-0.08654078389962822	1.5965412777032912	0.19414259770320497	1.4438677936989115	1.0242982031102987	0.6353187251576211	-0.6407224241124336	-0.7889167800604213	0.1490870555624672	0.19919657947883024	0.08638484061592824	1.1754980856161876	-2.603150173069565	0.3195644744611281	-1.8855798737403902	-1.0485015083330846	-0.14304903163417546	-0.28291246100404405	0.5505373568025747	0.0496023884333261	1.293585245767275	0.3945852509439073	1.4830228106757561	-0.14449081393472027	0.16996839732887356	-0.06002285488627568	-0.32652132079494056	0.033367442109414225	0.23243829791475049	-0.9313387289190944	-0.6064357623934336	0.4993243156580044	-0.6901557658074087	0.8757751924727188	0.5367085593773802	0.2579080698462801	0.1456251750434639	0.3449757296881254	-0.7967599798260252	0.21718777097238529	-0.9580829647961024	-1.3411479002444553	0.14734619644664707	0.2951815624567574	-1.2666694165425583
-0.393809388816966	0.7569086175417656	-0.04150006003162219	-1.1724710268664618	1.376094938137221	-0.08476011417835129	1.5873441730691291	0.2783317157054327	1.4823544198107341	1.0894855362083984	0.6328970705739205	-0.6595101677697012	-0.7329791013837235	0.2152265059695889	0.21307540028341637	0.05674166050451039	1.1964399157581194	-2.6787289803654644	0.26633074868222584	-1.9199024215034874	-1.0166989618074727	-0.09973413586485833	-0.4327129693226269	0.4530782820956417	-0.05993521628630087	1.2911745331366733	0.39235763608878366	1.4623321566269007	-0.1934144924357799	0.24230444321004355	-0.06588754018480107	-0.3935967780366235	0.021579439693154755	0.21922498216060887	-0.9807924716734833	-0.6251152598930412	0.5962464405302565	-0.699221964180789	0.8423385105472636	0.6082904952739941	0.16307562106418688	0.07324765293769223	0.3276348233511472	-0.7009951009171455	0.136198604211608	-0.9720699207503151	-1.3328347417000785	0.0990398145848907	0.4633493046650651	-1.2914672004757626
-0.4520598946884763	0.7479586815507735	-0.037114798891281386	-1.2169547405863543	1.3998308257276049	-0.06884745265160318	1.5497149017324383	0.3652024942781543	1.5306411142896885	1.116700140175055	0.6383302532416054	-0.6954946296868231	-0.6351202994648024	0.2706502976525219	0.24305954065696347	0.043974118080607985	1.2898691870329861	-2.7103703714980156	0.23983125195049823	-1.925995408412011	-0.9725897585014968	-0.05975336256871999	-0.5738530956432258	0.4098756941330605	-0.14018121926664034	1.2939282997427817	0.374109699280634	1.4958726643713631	-0.27846988998950184	0.2875302190616102	-0.07908962554844338	-0.44462924000434867	0.040519013150014695	0.23762792487183648	-1.0171204259969844	-0.632977613686698	0.7007817203539236	-0.7472901761162722	0.8165380335262606	0.6325588198706598	0.0537012841447209	-0.04837199904813301	0.3303424403028343	-0.6511380150315556	0.06791631622986839	-0.967462770746708	-1.351525366224118	0.05327560919946202	0.6104772119531713	-1.3319601160767673
-0.5147370029868885	0.7829403454280651	-0.01051945653470102	-1.3438431612402337	1.4855002621780804	-0.07160074778327093	1.5124160904470552	0.48407391044304254	1.5572484900219312	1.181044617445011	0.6860978137272504	-0.7081296376284565	-0.5708758562161924	0.332201446544754	0.2668358552150742	0.032081004320144706	1.376062580612598	-2.749092639277502	0.2110236406063028	-1.914517915163323	-0.9175642381269995	-0.07231975408459287	-0.7216574181628916	0.3076279410566007	-0.2066401029645193	1.2999375785654335	0.310062122114344	1.382613241699166	-0.3193520372333628	0.35932947852610764	-0.11198834162360927	-0.4469213442706262	0.14349497881888415	0.1746674498279272	-1.0622402073739567	-0.6434011620227997	0.7830552457270737	-0.800537167246205	0.7912200500511836	0.6335861414609859	-0.0514160322958207	-0.1516812980921278	0.3338347375685025	-0.5891747678941438	0.07509820545268228	-0.9459355587244651	-1.4066699268137788	0.05197114895981401	0.7200817314538043	-1.3600903479108557
-0.5777594385969191	0.8047628065436015	-0.005227874793499171	-1.4653958336563964	1.4834121395607844	-0.0642297328457275	1.469426178306317	0.6043011465702858	1.5899659355159144	1.195257035844595	0.6978481199342689	-0.7246497075870277	-0.5088444751145904	0.37118795349197614	0.3078230508120653	-0.024862714977830137	1.4767277295827193	-2.7861347194316917	0.11936091936048773	-1.8530608047248864	-0.879015708258625	-0.12228701014729411	-0.8793927867608836	0.25331150578204664	-0.30298022991047924	1.3225954768524733	0.2803846734567388	1.2782283077720593	-0.3308630451150114	0.45284685761905424	-0.14663087474107733	-0.4625372038700218	0.2540863661666716	0.11372934530812986	-1.0878395801395602	-0.6149914896696653	0.825601129470335	-0.8425046968853007	0.7829163699168014	0.5891402681403177	-0.08115309260380778	-0.2561351222752398	0.32539492128721054	-0.5310699630529276	0.0850139475339001	-0.9151353894415417	-1.4096220950105698	0.06852649040243916	0.838106075248154	-1.414550852310001
-0.6343616069205336	0.8337545393019219	0.02919492929922125	-1.5656523798159183	1.4719209420409622	-0.10088235240190709	1.5006427509920015	0.6910152059903412	1.6278343016910548	1.1683775364718774	0.745056908945382	-0.7280142175444343	-0.4591900360475475	0.39985764370412247	0.2813652592431869	-0.12538847727355584	1.5270725421786817	-2.765390516234892	0.0842698220320057	-1.8121180287000673	-0.772454450516513	-0.20142364212724145	-1.0547777679017387	0.35273466557428507	-0.4091359645475327	1.3902447873421941	0.27053424920850705	1.200898776465103	-0.3667990597740242	0.5537953138298486	-0.18804453907082236	-0.4676293060370453	0.3429128555886679	0.1270467134746332	-1.1208910000883825	-0.6257287364601406	0.8790957726723599	-0.8411649940940379	0.7706162905314133	0.5246020490956975	-0.12134622306173734	-0.35790303369495363	0.3243721742911433	-0.5291132948952092	0.07085298024653197	-0.8805745843772386	-1.4163184724371845	0.08190001299276164	0.9306495342628672	-1.4631764739216588
-0.7232394355594977	0.8323721937195632	0.0405324845754387	-1.6463144148476256	1.4247999327821939	-0.1315184742805386	1.5086383182824088	0.7798220982080393	1.638807151793749	1.1657712093964732	0.7657681195529913	-0.7311227296653676	-0.3996927915705567	0.432211484024116	0.23331689650807771	-0.19940164893013598	1.6152759382327353	-2.7035393309135065	0.07115292143199578	-1.7522912608886299	-0.7063908776627053	-0.2818562443214002	-1.2072494582724764	0.3837318414074385	-0.5225993131950467	1.497790808443245	0.2870295779580318	1.1409367295925932	-0.3523279191432151	0.6245008078685241	-0.26036006886404184	-0.5047225460222798	0.45848120610101495	0.14245876807621888	-1.1768756784369467	-0.6067727515729906	0.8861222694097052	-0.8483685887396766	0.7441593772593862	0.4374433390564743	-0.15826651180308585	-0.4400021730115258	0.32867528830340664	-0.5117245112218145	0.051843469666164654	-0.8224403783699717	-1.442932288149315	0.09248382034943034	1.0405242692983365	-1.4854800984652647
-0.7851836959792327	0.8371035400898015	0.058602874486388234	-1.6815866928482635	1.340984166508326	-0.12429622989942997	1.4910557898463215	0.9097728175411179	1.6421479093613194	1.16399974417257	0.6989739654506546	-0.6921310447441825	-0.352918715151615	0.41978827554283366	0.214228756514181	-0.28942856493928265	1.6320721776980345	-2.63252649085075	0.03502490231652093	-1.6678926691104299	-0.6097927666096599	-0.392065550392418	-1.309516886450232	0.5202823255635414	-0.6048686603823821	1.6629430598735186	0.27841637286044846	1.0465701176570974	-0.35052061552081504	0.706116307400144	-0.30048022579186967	-0.5233122321875303	0.5082090494008166	0.16216841108806784	-1.1755298998610841	-0.5709257124533653	0.8477845011022559	-0.8761862377088168	0.668783023240585	0.3489206650248472	-0.1943230229197371	-0.4970902197309438	0.3535284436115991	-0.395768747592821	0.07893008665815957	-0.7811035652703564	-1.459202511606159	0.10889305685720238	1.1727577781002139	-1.542718888295673
-0.8327491959297589	0.8379756927064236	0.12468739995273492	-1.6743287184901376	1.235044447158628	-0.0937499767178013	1.4692297902852887	1.1081437101827798	1.6513637847274905	1.1259094628878787	0.6601345989891112	-0.6475198951199262	-0.3284318654815362	0.41707686442132613	0.16773055953255991	-0.324654486364634	1.6593068949321057	-2.5286878433688917	-0.02203177162715394	-1.5539712625846689	-0.5630714366144438	-0.4944085493871196	-1.4396912764325789	0.647205743461275	-0.7081532905757354	1.7731422650885391	0.25364959575323665	0.9574043975053546	-0.3671047894672237	0.8124149012345555	-0.37642262981375546	-0.5872661667916137	0.5615174824397074	0.18860658220481819	-1.1971213098713984	-0.4954611672471865	0.8079360441487266	-0.9017232424154449	0.5925967793458613	0.2897815912036397	-0.19857846379922592	-0.5340113320257424	0.42396421087654207	-0.30077646673711456	0.10356053677012722	-0.6883649871930995	-1.5003593024797874	0.137610821434472	1.3512052693882808	-1.5947303869691325
-0.8932891386982259	0.8833061862157997	0.19546529230996254	-1.657065783900522	1.1861382698780014	-0.03830580705031976	1.452025680615582	1.2511060072110713	1.6808626740491381	1.1646953654854681	0.594964009753068	-0.5962708742233556	-0.29256700516300455	0.42152418335602987	0.11284663370740881	-0.4201990846374458	1.6611627981420583	-2.4339971050011773	-0.0729028339095231	-1.4651286906527647	-0.539072275090358	-0.5981014365922137	-1.5869608429151687	0.7540316602044809	-0.844465164126175	1.8273634628227113	0.3289713523688671	0.8764869613803541	-0.3590350045595952	0.8625275774901757	-0.43944816164445666	-0.643864330863772	0.5644647424197118	0.2284589139501561	-1.2454897006141745	-0.45030211754521876	0.7417078515850472	-0.8759464343829132	0.5611738356561862	0.2556422484540735	-0.22542255954089777	-0.5397517259454909	0.5092979796656325	-0.2569063767194659	0.1088557804027879	-0.6207730900853962	-1.5518597335545252	0.15467667704712706	1.5198945272047524	-1.6291625489861374
-0.8942911446650671	0.8718118113911183	0.275519389662533	-1.6693209541131195	1.066374220706184	0.022201508768748233	1.4423639248782043	1.4024794937883127	1.7325050715900443	1.1389283079022734	0.5257410721610583	-0.5294117088307818	-0.2597732052322288	0.4589204924927386	0.049515901636888696	-0.47543074128756563	1.6943409476272813	-2.351513589677556	-0.11178415756808908	-1.3546389446763787	-0.5556964923400729	-0.7396119477438141	-1.7080348444664342	0.9222509098563612	-0.9035914887657409	1.8909848062258707	0.39560438227209993	0.846192666415224	-0.3236673369067969	0.8868001761163109	-0.4987536084789732	-0.7205254451514479	0.5528965755218798	0.2085300410647768	-1.2787082569124122	-0.3587301971336253	0.6678001312012377	-0.8435160624911786	0.5056298695264261	0.27182068928841324	-0.2325783843173841	-0.5450936854860639	0.5746282542259918	-0.17418961520489323	0.096756290149925	-0.6032893342948572	-1.5714484073275863	0.20413443224767697	1.701525009361562	-1.6600221673451236
-0.8705492211923358	0.873142415156029	0.3091099452062268	-1.6901951694565895	1.0202574735960324	0.10777585180049727	1.4131987249686442	1.5416959120774125	1.7564816007378248	1.1355632797710131	0.49951213179968795	-0.49289328214002215	-0.19810665617034212	0.5027846671553756	-0.008534173613329987	-0.5086188412100371	1.7252110146296442	-2.2867057076970463	-0.12203432273638955	-1.2151811488168438	-0.5446013050981187	-0.8344928709873596	-1.7461957410207511	1.1040458899324919	-1.0139137173726676	1.9762232174869805	0.4467243580237164	0.8097393332357085	-0.2918749695477262	0.9753470441266714	-0.5172914048354362	-0.7237702658574116	0.5394714901625098	0.22592151492214066	-1.253080338582181	-0.2764263407290809	0.6166556005595132	-0.8396787461124019	0.4604284899384033	0.299192513156268	-0.2409224986692829	-0.4784519464109396	0.6400539120820026	-0.09589734231526939	0.10488670412852157	-0.5573366091122789	-1.6418041808033563	0.20928321684800172	1.8654414486026565	-1.689167152996482
-0.8331243402557545	0.8420581687173145	0.41384617873817164	-1.6878394679140443	0.9710093151172077	0.1634577503414934	1.4373794857709845	1.6151224908221438	1.7740469523694191	1.103092328030672	0.5328230316795731	-0.48074783826326123	-0.13305778589536646	0.5938159493115804	-0.09442518949821614	-0.5416471008846998	1.6391445693715725	-2.2648626775399814	-0.18447969184212812	-1.075881093198225	-0.5535773992491678	-0.930427050729735	-1.7812975452306739	1.269233082535091	-1.1196515042322779	2.000503037631008	0.5446108378535317	0.7697546901928012	-0.2738549341256907	1.0375854911151727	-0.5225182223043034	-0.7338496554589882	0.4949337450005933	0.2259797285859447	-1.2686676648324295	-0.2161217935438319	0.5480000460062471	-0.8318036326795856	0.4339049948156082	0.34632673634153	-0.23897743736427265	-0.3997336018039015	0.6409143586837859	0.01128542071910275	0.12220271754005681	-0.45467366185244096	-1.7237955666159912	0.2329673700789085	2.0267215999478716	-1.6870089497823575
-0.8204824627989591	0.814490501295061	0.5078788591754855	-1.6149769748552383	0.9302176682058558	0.19373653557211773	1.4646279707078134	1.6582929076107216	1.7856341062485188	0.9688800588731332	0.546643328754942	-0.45876671238028577	-0.04375331812054264	0.6610295094152228	-0.15277533047368977	-0.5496392369027839	1.6028756029701416	-2.266521567042012	-0.26579763136522494	-0.973843090938358	-0.5893318878326709	-1.0035900604006647	-1.802896816930317	1.4526179206340224	-1.2253358108900396	2.05754334558567	0.6138286190545607	0.8159404793266802	-0.24635966491128564	1.0570821354477284	-0.5214623882793805	-0.8305558906520192	0.42313496898604164	0.26860571711620684	-1.2198315819039744	-0.15810978397831074	0.47013635550525956	-0.8326698657462609	0.41258038165680144	0.34617305085107825	-0.19851197702298257	-0.30174820298483335	0.6510451140548625	0.09151443270001214	0.0594263062755546	-0.36698583838529836	-1.788637419347916	0.22815080133997795	2.1757317764564457	-1.6763730412747482
-0.7964509218693684	0.7921179920300782	0.6402107810848576	-1.5149667361368828	0.9532105301504551	0.21411429045780622	1.4891265892713688	1.7146954190735642	1.8056896409880459	0.8748801665742173	0.6156559462331881	-0.405571310101283	0.07774958491915158	0.7090565801971891	-0.25067751749351413	-0.5761603037626112	1.4904974463721774	-2.2550354828317065	-0.2673412255362829	-0.8933042732058537	-0.6247921220192708	-1.0882476966313779	-1.8079273243410985	1.6222788102400254	-1.3033351997244078	2.056469843349391	0.6498109404942791	0.837845802589754	-0.23241688343901287	1.0419474392382881	-0.4709998554074006	-0.9294019274235602	0.3294574290082964	0.30421383707008876	-1.1704384467614406	-0.11657312039173844	0.3748501687398526	-0.8082836391053793	0.36443537649207897	0.3756481084587344	-0.21869133587936435	-0.2252204848035743	0.6733971478490846	0.15130099928111018	0.0678497766974471	-0.2840186825276417	-1.8813959268486458	0.1724244529726521	2.310114129067839	-1.6822018141158488
-0.8012798359806975	0.7811613125786059	0.7366900276666358	-1.412729560320053	0.9674916562647977	0.3241851531663492	1.4969229726993536	1.766681477710217	1.8715957546223856	0.8171942067430862	0.7012664998983754	-0.34958779769089837	0.17868536605584046	0.7687860193137738	-0.33023243049991013	-0.5535847360522468	1.4256470658731115	-2.2562962726262894	-0.25766827641486634	-0.7718194382107032	-0.6951661808974542	-1.1090055342141276	-1.8247590060541818	1.6764235304333979	-1.297433065225999	2.050378885008761	0.627610625308589	0.8760566244181065	-0.24246003719442988	1.038836155305526	-0.5047372379873427	-0.9591615200081396	0.23250964836687968	0.2983600896614561	-1.1418502706385305	-0.06088645351306897	0.2745686779527877	-0.7952390792391311	0.33573586970587066	0.35353428681193505	-0.19812787109356061	-0.16560483251323202	0.6809216995425865	0.25196285454890216	0.03969394034835845	-0.18696203004819795	-1.9460326505661532	0.14206600271515069	2.409958806596854	-1.6944122326049365
-0.7856399902110619	0.8288241500843844	0.8395258766695551	-1.3109006006031476	0.9545671157962141	0.41032318562869	1.532795036715762	1.7812241543327267	1.9385278324886606	0.7208674277231695	0.8026378040694899	-0.3001266337712473	0.28207920247983453	0.8594274888794313	-0.33027598807649905	-0.4768260029337938	1.3305325688772403	-2.3092892961858213	-0.2576395907536198	-0.6541813852996254	-0.7650637970339685	-1.1999974121969696	-1.8635754889130502	1.7254458699538968	-1.3037229311878067	2.0372984936297462	0.6170648254652141	0.9096700289248109	-0.2630703266713372	1.0116277974369798	-0.5069496176986593	-1.0072760319562128	0.10888790549214103	0.32930111345452306	-1.1056168476413695	0.018126491912438723	0.18920121848761556	-0.8022425868991772	0.3414021661982065	0.3624698830018501	-0.16348266027263764	-0.09949749082747189	0.6794070590113699	0.2944818027587828	-0.04704929664876449	-0.13607601079709453	-1.9728384413559954	0.08963233604421035	2.4259602645755125	-1.7146754057492717
-0.7563456959339552	0.883421090341934	0.9361539882508838	-1.3283704790373876	1.0072083271160814	0.5236985242236669	1.550041970834208	1.7276912001433093	1.9847443562091318	0.620616013138035	1.007484309052377	-0.2446423518300392	0.36715344762848884	0.986610012279257	-0.32663965639094394	-0.39852151211110487	1.2525929862545104	-2.401584428403079	-0.23410314696682688	-0.5685103915917916	-0.8170200864356257	-1.2449039407391262	-1.9395868718396052	1.6236001378228497	-1.300587406760932	1.9568721728277851	0.6323871141481072	0.9627711678708677	-0.25915699798620273	1.0138054640911494	-0.5667452594731468	-1.0579223628191596	0.05518550057496545	0.37055521372437566	-1.0776833578376428	0.07730925412282821	0.16958079799799747	-0.7727035877403295	0.37351640296226873	0.3821225888266295	-0.13633293597350304	-0.05813769915321867	0.6926422743971173	0.3064501759678592	-0.08659221738991953	-0.0666462675444686	-1.9987197887209223	0.0727710453003904	2.3648219891937563	-1.698490621817939
-0.7494805715382101	0.9736592861136119	0.9496617748323791	-1.306727970837605	1.033127623540654	0.599993985538707	1.5590614765283666	1.6790162217977975	2.0229993271580455	0.5761308121606682	1.1952562148523973	-0.14986328075421734	0.43510091983244176	1.1107708294162466	-0.29203872748148146	-0.31786497951108134	1.122954576538931	-2.5015533187605286	-0.21163229909634906	-0.5700942764766033	-0.8805420437410243	-1.302262429837265	-1.913841451337925	1.5091128532296685	-1.2570468470571963	1.888562425092701	0.612629651718722	0.9473293575265819	-0.24532993334991313	0.9987602129429238	-0.5825409389230329	-1.1127029893830973	-0.0011955373076288842	0.3844940604469732	-1.025283216369054	0.12094738762501045	0.17925419622267685	-0.7656303738503492	0.4014440566396827	0.39585518130682756	-0.09644637489203302	-0.07974816788897159	0.6563116541711926	0.26874487529027596	-0.1202126580240607	0.004128698280397447	-2.0193619041573063	0.06923029053545482	2.303877045539545	-1.7095297287812385
-0.7077873967325008	1.0306894902187125	0.9355540226534215	-1.3168278264416966	1.1009642575832732	0.6451618590184287	1.6159698245984502	1.594012550558799	2.038911882940421	0.4737372734564881	1.4041140335129707	-0.08885660284693883	0.4799178364607738	1.1742627698915655	-0.3139208440270135	-0.22467316993264985	1.0631170271981132	-2.603191804673648	-0.17157587237003138	-0.594389757908296	-0.8975632516752267	-1.368925023484627	-1.8776879774311168	1.4693415958204818	-1.1630472217226744	1.855601239037891	0.5504972112572344	0.9300709721704774	-0.23781591665476481	1.0160847029669577	-0.5963192107037384	-1.1993679390823953	-0.017357252092470455	0.36990134124951723	-0.9584756319881691	0.1906439121060927	0.2352498717194378	-0.7486348602397802	0.40907514452657284	0.4052577303694854	-0.032510268803703786	-0.11378325949084397	0.6178999356712218	0.19280133388975612	-0.13016715737047682	0.0534463053267756	-2.004483356176402	0.08313517890359637	2.188827117543153	-1.717616088141612
-0.694861771309865	1.1233742348991778	0.8949495106296924	-1.3369431554672453	1.2416776924162676	0.6529652765791116	1.6386126392580533	1.5010366207726231	1.9844236874399814	0.42790992740441103	1.5485415389662285	-0.02963428998583832	0.5316198611143497	1.2238747905915521	-0.3689011530896941	-0.212353339888325	0.9833992344447436	-2.7160742221012164	-0.14144883592773222	-0.647025569497301	-0.9132761694607655	-1.3724853604354261	-1.8486705232001355	1.3726592642998399	-1.0892158223230832	1.82297143845602	0.5248106915530975	0.8566061073130632	-0.2731969412688464	1.0525070916468235	-0.6117348533934476	-1.186396049592898	-0.06984920713950209	0.404701381815929	-0.9213583307471318	0.19994918717997257	0.2723245870030289	-0.7528499565949417	0.4408665502481087	0.4082658342896542	0.017287515263054883	-0.18699954424129553	0.5754111020530115	0.10847256135546886	-0.1493862955761549	0.12680559777947728	-2.017252527647833	0.0923159702947405	2.061788315675343	-1.7197164788883454
-0.6982323684525497	1.170074721214675	0.8379899565012414	-1.2841586419433138	1.3424865100358825	0.6772136550860222	1.6070714409146223	1.4181102057826247	1.9447565870587233	0.3758197512227932	1.6616779287835726	0.03465467562883952	0.548073047992596	1.2329057008956608	-0.3944048401420483	-0.1724942662718987	0.9358540474251814	-2.821698722496045	-0.1285189687220312	-0.7267233130240045	-0.9748241518246614	-1.3993460249598657	-1.7836318297999125	1.2510956890653835	-0.9679918031255268	1.7499102764751417	0.49272499447043333	0.7934178404441145	-0.29696977009382597	1.0406520670234998	-0.6170069834298808	-1.1809912378184477	-0.09882445069376472	0.40376387886173487	-0.9165233740253044	0.2251026468923556	0.2986721701480168	-0.7593377539445536	0.4417301468136362	0.4023182037033117	0.01500499407862244	-0.2762771858434948	0.5302934327601468	0.02668943702049324	-0.1420299637270737	0.15715938779743105	-2.005591863618135	0.0820781406810063	1.9588854618917577	-1.718540507561674
-0.7202421212756571	1.2639670080401748	0.7278908755209418	-1.2191585320671263	1.4001770372998898	0.6853792618702659	1.5512120654641826	1.4232587808479826	1.9256384425182547	0.39823169320576335	1.7325459918355484	0.14861672604604456	0.5626150330544429	1.200562054012938	-0.40654554667003084	-0.17659741642955326	0.9158657806048552	-2.8970952398092553	-0.10816584339681237	-0.788653941298656	-1.0233530815768745	-1.3677237466034717	-1.68103350436806	1.1529037343919666	-0.8307524442226653	1.7076539612744592	0.4515715597230079	0.7123372632107042	-0.34404843231590343	1.0414092602290312	-0.6407637225965764	-1.2570063737345754	-0.11122488293230195	0.4086574617526287	-0.9000221760031278	0.24709955680488002	0.36949609729152494	-0.7316552794817677	0.45437770016432805	0.41743574357318014	-0.007777377114344053	-0.34721034693831926	0.5108582248456355	-0.06562189543633179	-0.1572914077003933	0.1465296712266913	-1.93516592142952	0.07389601737867563	1.8542370738586336	-1.740460133576051
-0.6959008389199985	1.3313548984848507	0.646579921945082	-1.1967540665913003	1.46413231869442	0.6735461324927967	1.4568582737959772	1.4189017487646516	1.8590430778489213	0.5120677519375216	1.7680340117835964	0.2151132625250018	0.5509284772791332	1.1796512540725876	-0.4466003681414847	-0.21737321481882127	0.8333839411129649	-2.9496621320382492	-0.11620474770034157	-0.8380493793907118	-1.0783700472909035	-1.3367070706417095	-1.5563248479127891	0.9703653318420422	-0.6616559194529674	1.5841778670971742	0.4410073925656756	0.6296455752573638	-0.37658352264110195	1.0938235728911958	-0.6747057285395428	-1.250173510993045	-0.15595002721044446	0.40878433041497575	-0.9674281829816105	0.2580581331014196	0.4439686273249511	-0.6990463809034672	0.4937958935170731	0.47145385596501	-0.08278341178061155	-0.4709044798479427	0.4993572156029134	-0.10394505690181173	-0.12398532952554442	0.08850757115696273	-1.870221385524473	0.062422289982429546	1.7745259225354282	-1.770259270196235
-0.6711180031399563	1.4397563367507475	0.5486103518595015	-1.1493867052116673	1.5092674819500231	0.765913307337675	1.429291931097933	1.3922915262159774	1.7886933170763484	0.5986227811170777	1.7675450036090354	0.25616534846120553	0.5058130659294154	1.20332767176061	-0.4498386319743256	-0.2319503054429402	0.7980544074308616	-3.0215562795763686	-0.10485868936808378	-0.912215113245806	-1.1257270922517844	-1.2968382463284356	-1.4479640678608114	0.7251510843957142	-0.5297244953428877	1.484314854827166	0.45855932248345	0.5782635080588612	-0.4056696937254241	1.1422716948353806	-0.7083962625326795	-1.2084708398307358	-0.20264501647023553	0.34037742571965557	-0.9945044784388303	0.23385876863248006	0.5388056340111881	-0.6905344396909286	0.5014800426941073	0.5120778924920173	-0.11961440528719954	-0.5541058778202048	0.4769134204156863	-0.13995067729456462	-0.11618333013483986	0.03528986523278864	-1.8252537167532998	0.07842776231482809	1.6920599031983836	-1.7718021863410183
-0.6504347552871774	1.5119082035406288	0.4788280939536092	-1.0991841481448987	1.5585996248805096	0.8756454641702165	1.3523120089482494	1.2700344481691177	1.7483290533395421	0.6872620289557841	1.7236741944127196	0.3287648317360201	0.49174273038067573	1.1990488036960598	-0.42720611517878304	-0.24292195021953256	0.7941225673469079	-3.0849598426752998	-0.13883635059304175	-0.9678814822030896	-1.184097303406976	-1.2768826782723766	-1.3329992832481747	0.5490139006023291	-0.4219831569028357	1.360356384753709	0.4909484569452087	0.5225445448788745	-0.4099951190668431	1.1833520155872808	-0.6820693023725012	-1.2471135236460227	-0.23942484169407527	0.28391867958395883	-1.0358339052778216	0.22393981632220758	0.6646162219052207	-0.6340572016544778	0.4802843715496216	0.5691768158554257	-0.17075005981592367	-0.6181805858938578	0.4595909368375768	-0.20558792719686175	-0.08608498293466352	-0.0363935091693116	-1.7962313905382281	0.08618730829866803	1.6140463428488432	-1.7598677402088125
-0.6201709887934499	1.5682158867714566	0.3978739426450914	-1.0739658827068364	1.6656213293784154	0.9846823078963023	1.3068671053523366	1.1458435550574577	1.6843717882151794	0.7669510170628845	1.679508817952242	0.3599896232373993	0.4196044944172993	1.1674301434429588	-0.43693058613877006	-0.2642118161364128	0.7783830698330645	-3.138443884018217	-0.18535650727763003	-1.0244565051748677	-1.1870349219654368	-1.1583533833623503	-1.25085605758482	0.38351254128189904	-0.35360871883997236	1.263153090959109	0.512337362913325	0.4613177238024031	-0.4157876274843305	1.2372308424385714	-0.6688001185684126	-1.2794150014545622	-0.23182483847377794	0.21298030550751207	-1.042922513641829	0.18990368670584348	0.8096467064139393	-0.5653239410040258	0.44005186747690317	0.6270124901499101	-0.22611602523311572	-0.668312361209935	0.4355635812062263	-0.25763136661599617	-0.01116961030639736	-0.08225277217209256	-1.7763317161803573	0.04075293906917952	1.5790393037191164	-1.7543697552246127
-0.5729942000781607	1.566446875985737	0.31180306804071034	-0.9626614485046412	1.7159378597987058	1.0441780023062521	1.2894505070691304	1.099568538945926	1.665830803501845	0.8326620573725668	1.6098761421425702	0.38483094102739224	0.3794785407121437	1.046997468006445	-0.48932623700397826	-0.2956879950677104	0.7228443020375073	-3.1390045164800306	-0.23458475183083807	-1.0730177566915053	-1.194134336180045	-1.0490830919332828	-1.1232160115340617	0.26732516557054636	-0.25957155832674583	1.2155213299952825	0.4842471151697424	0.3672796701851643	-0.40476514512357326	1.2452640707875315	-0.6220807109812095	-1.271450389838285	-0.23296908984027395	0.09253138825512734	-1.0693414337049372	0.11666899177702901	0.9086401698442803	-0.5206315716785814	0.39129299966477904	0.6642614728515391	-0.2808618303385638	-0.7194631895920122	0.38893017502242494	-0.30307479599138004	0.0452213469557554	-0.11730571402689158	-1.811841112329099	-0.003923875624095236	1.540304254061762	-1.7648929777589923
-0.5251643885620549	1.531553779183356	0.2631578120850133	-0.8790558586134658	1.7777686086994184	1.0917960227553363	1.302571358061083	1.0496663388630352	1.6342028405909175	0.9175900942878983	1.5384705856616323	0.39303168256018145	0.37000957324796824	0.8886351852553294	-0.5143374814543424	-0.3497725674257489	0.6873686427879149	-3.1275708649141207	-0.24657449333762224	-1.1095643338102539	-1.2175949999738873	-0.9078023173028932	-1.0917807723948632	0.2336296190179623	-0.17105720541080544	1.1174860719675659	0.4353928658002303	0.35039315059087645	-0.39525847620917876	1.2503369084127403	-0.5583176851129756	-1.2090648658104708	-0.24095002985692263	-0.02033304656714844	-1.0459297268198013	0.027168305653354752	0.9741071025880824	-0.4818130522403603	0.34049294936717456	0.6572684882159129	-0.37229287500267927	-0.7489304969195969	0.38423017879147325	-0.31341189321405405	0.05133475193066732	-0.18160501642548216	-1.7887170813338351	-0.04982282621834187	1.5096243293731901	-1.7659679609528258
-0.5321012884479771	1.4942600485083912	0.2563219426340152	-0.7862436131845163	1.7910927294949552	1.189652649335088	1.2821969556180812	1.0237214574635105	1.6256751173263293	1.0119044841624203	1.4386290621212283	0.3918485192984399	0.3811836279775393	0.787313930521946	-0.5023013131101728	-0.37220833286974153	0.5597894907890046	-3.0901349277906176	-0.2528140426910144	-1.139833713670642	-1.2366177340409437	-0.7238821464984795	-1.0655936382040836	0.13718995684739616	-0.1261314837198499	1.0306588773967618	0.4059658049388335	0.32944932639433616	-0.37040071717202794	1.2664677725176985	-0.5338663580461706	-1.12372019501204	-0.28348765510115126	-0.09793808654718045	-1.0371914744129869	-0.05152620813987643	1.0039780749534641	-0.4330339062341949	0.2853917572503754	0.6279352811787807	-0.4463171168197511	-0.7900764644336122	0.3828298063520875	-0.2862826948030388	0.08214050503407955	-0.206355213304176	-1.758393505466141	-0.10280645179971457	1.5176261805718374	-1.7913296523334323
-0.509176398125112	1.4337617442067812	0.2738218188912824	-0.6401437488456934	1.8378981740299352	1.3221450002559174	1.2785597946720177	0.9683620612471081	1.658013211007048	1.0193877765076746	1.4313660544723754	0.4064037422673138	0.35864008107251294	0.6571920906118008	-0.44310293672793977	-0.3662394354431113	0.46509272972298754	-3.06868503692577	-0.19466751542863983	-1.180077192634278	-1.2455133366139484	-0.6034315649906513	-1.099769799251045	0.08899047599592	-0.09292837468048225	0.9411325248118689	0.36825591681803355	0.36223349178287834	-0.3421683951757698	1.2258588443556855	-0.5263914740189887	-1.1208194487127203	-0.2521292020125519	-0.16018066182036902	-1.0095572165932505	-0.11852200748383783	1.003592833938596	-0.37268866718286653	0.2259004807468643	0.5813814527854859	-0.5266219919860239	-0.8023300186566138	0.360512347044754	-0.28377931209816804	0.06545051911566453	-0.23312482608333637	-1.6961949467434743	-0.14608635694145972	1.5003588704822202	-1.8064457757053247
-0.48825837063156696	1.3832132515576567	0.27702044421645783	-0.5973049343613823	1.8506139059749696	1.3533239814043294	1.3093292194351707	0.9258531709427057	1.676422543497818	1.003516651558351	1.4467429742481985	0.4167633063862171	0.35011023463689644	0.5531589712353366	-0.43869442600407965	-0.39636053944082283	0.32891106892275845	-3.0056006290535935	-0.13137593373103096	-1.2305132841513342	-1.22342582544137	-0.49162544472427616	-1.2102295729542445	0.03210003964119832	-0.07247541618941583	0.9029975247182944	0.34582721824196516	0.3622599437725528	-0.2871905731434919	1.207972443223765	-0.5266292497972659	-1.1659816316363787	-0.23206984498614722	-0.1996894607622575	-0.9739489000910568	-0.21769713474593608	1.00936852621024	-0.3038573546461879	0.1933512504365167	0.4930865483160304	-0.5630303229769668	-0.8165472760283917	0.3202622271148556	-0.32491462215605166	0.02923457499559858	-0.3179833741264244	-1.63842298618508	-0.1734219885910658	1.4893612191636065	-1.8290156469633054
-0.4832964706237183	1.3243278003044234	0.25484849324309883	-0.5880456802275489	1.9248672511789746	1.4149602936097652	1.349393958012423	0.8507096530634148	1.710757618971888	1.0147365611381993	1.504930061112237	0.3987714916843009	0.3202916332587816	0.48308297732621464	-0.40667742933247963	-0.3703526303472443	0.2157817194143894	-2.9553022296962532	-0.08836655602530723	-1.3008073594220335	-1.186253492616458	-0.3875103614079204	-1.3046132033275435	-0.051349975644060644	-0.08611888418340248	0.9060850104978553	0.2980101895368666	0.3373600092133282	-0.16616298088465267	1.1737493353954753	-0.5313767780627627	-1.077590622723585	-0.16318976877871555	-0.23323455601733611	-0.9273397228518372	-0.2914862636645902	0.9609465358792741	-0.2738361087989175	0.13045577081648	0.37572638613535503	-0.5649502542909561	-0.8279443226698694	0.2718350198060987	-0.31956143154397004	0.006923859142832717	-0.41298646293502256	-1.5683119521658981	-0.20903046420092197	1.4418629928026319	-1.8458048515403422
-0.49187364169987874	1.2441419675351284	0.18655269689878604	-0.5434293896489077	1.9984019312124168	1.5195582417600206	1.417356220470071	0.7810693982877885	1.7363629872205415	0.9635948194144133	1.5971518491570615	0.4177638254824245	0.3003349632354377	0.39890213853757506	-0.34506572122068996	-0.3090627552941167	0.10657310737389825	-2.879631475299312	-0.02891040580032983	-1.381617630822552	-1.1616945918809534	-0.2854657906033915	-1.4165658637604364	-0.08299142646180806	-0.12379066023682647	0.9788777969196634	0.25386028469165445	0.3514949067189384	-0.08231637646474425	1.087326055027249	-0.526134088395087	-0.9694671740769623	-0.050611590554571484	-0.2762111078497721	-0.8335105491403784	-0.3531140547083227	0.8963110734404994	-0.20468190125759628	0.11636748408652883	0.24302050240629997	-0.5175811785497295	-0.7862260227243395	0.20442671286333924	-0.34293586972530266	-0.008955817736061272	-0.4642032506818151	-1.506271015338331	-0.2746260572372347	1.378640958634568	-1.876858847402568
-0.49626603337912617	1.131314506236186	0.11971697217752975	-0.5319441127874646	2.1019974999732622	1.525232302952708	1.4429554390350146	0.6948879981441457	1.726831498178908	0.8850911781638124	1.6694771649152655	0.4366995946276112	0.23735257702305668	0.3039837013787226	-0.31083841952374497	-0.2389153712847525	0.014286143893927189	-2.7613520627763415	-0.025923205006289453	-1.399046306824831	-1.0994370911624418	-0.18002710439525513	-1.509815565738598	-0.04941941892669931	-0.14803945033212376	1.0497772521147466	0.22291777754303815	0.35076378602759173	-0.035001891515927135	1.0225190319423771	-0.5106232125125276	-0.9080193438021379	0.03238640449377142	-0.2692032964701365	-0.7894997215788159	-0.3853401036728554	0.8311744342024561	-0.12715752710162964	0.1489948451555926	0.11605840856176104	-0.4728538631979088	-0.7508240842805209	0.13022620294227488	-0.38700530608637307	-0.02370271565154369	-0.4894874476190393	-1.4282754272730098	-0.3441989911890798	1.3344699893846896	-1.9190548332177222
-0.45896810114830205	1.0239082822067873	0.06715727733102196	-0.5450334216251196	2.1293295170517146	1.480311874633754	1.4671568769281358	0.7292669570824619	1.7125049230944005	0.743206173949103	1.7231337016269763	0.46592388675767715	0.19627844996108895	0.2767320219530215	-0.2827149862261108	-0.2573220086259086	-0.13196533735491842	-2.6188414440146204	0.03406845865667744	-1.4475449484307765	-1.0424366885339675	-0.0858672782106727	-1.5889363553959601	-0.03126886329635071	-0.17103992338261542	1.0962965380437155	0.20397234783269075	0.3236747955321813	0.03188597465075531	0.950851546551198	-0.44270138895298256	-0.8500058396108141	0.06574849060306018	-0.27975136485312546	-0.689380152094074	-0.44163955350084805	0.7497292772267485	-0.055961668086142405	0.15688187168088946	0.022347676054095277	-0.4073002568608617	-0.7249960958309394	0.055797376109492536	-0.42932660616521384	-0.03815550913748587	-0.5046246698798209	-1.3368917902370465	-0.4685640146170547	1.273975363391898	-1.9706726077194454
-0.4043325141756422	0.9018511994171347	0.0008818328889457939	-0.5431557935632039	2.111461015021602	1.4466417376588903	1.5100837776184128	0.7501352774444967	1.7339402786240066	0.7006297892488546	1.8100788169184692	0.5203499818696325	0.14960186015410842	0.26220853346864204	-0.22701863900161728	-0.3241769822972319	-0.2662013403875091	-2.439678000491342	0.08770179443612217	-1.4824328220915395	-1.0404367903789238	-0.017650281445878907	-1.6199242934627827	-0.053904278209054815	-0.15657281076146165	1.1757380372289163	0.2022650709284135	0.3044915665553584	0.06953495435162435	0.880759083373202	-0.3691586053877103	-0.8371744234741119	0.09425595253254584	-0.2771603669734498	-0.6432207309107583	-0.4523680493651727	0.6536665955030554	0.014772184521640714	0.14098959387999246	-0.04685775527455245	-0.3622474482920097	-0.6586933269667088	-0.0017676507697352878	-0.4315805971442036	-0.0665381357851644	-0.5449071127635965	-1.2272034925570587	-0.5580871867921735	1.1621749795113154	-2.000123516066144
-0.37827922538750686	0.7760409702925093	-0.07235086442282143	-0.57377926899175	2.1114591459314314	1.4179252367613686	1.5345420221785246	0.7962974234881741	1.7634505968531222	0.6553170489025905	1.8657716560709168	0.580136599988693	0.04607544193784709	0.2927808762591708	-0.1807111274108406	-0.3680253784891037	-0.36443483980448954	-2.2343421397221337	0.18620100355543825	-1.537007974313721	-1.121939783338449	0.04291927134064348	-1.6913624031767582	-0.10288093353121186	-0.15259487411806755	1.1806994845209382	0.22164934175243084	0.2810065058624337	0.0925037320667517	0.8250359707300261	-0.29854252216102756	-0.8580421096985577	0.12739065240161543	-0.29021151977571913	-0.5964463410449568	-0.4248121419710687	0.5635440707818973	0.06610211537908399	0.11248370693198015	-0.10913338190844157	-0.29909039585865027	-0.590663314387709	-0.03225155297771624	-0.4117644833472527	-0.14649195501556248	-0.573317181511076	-1.0469921623956568	-0.6389673361086416	1.0890442454228195	-2.0326875967789624
-0.32145886292774917	0.7013090047677251	-0.14130996221705142	-0.624594916564621	2.1218986375638087	1.4286788560005872	1.501241917539406	0.8111456401032825	1.782840837306002	0.6120984426534137	1.9401004986899597	0.5914201613572915	-0.019712237589205272	0.3498713597246793	-0.17804758160243533	-0.4017447424772455	-0.40796239379769367	-1.98726069086073	0.24660966188285532	-1.5500869091521174	-1.1719614754192045	0.08934138960710232	-1.7544538935047964	-0.30062651951157343	-0.14457431826029832	1.2104658345725596	0.2700185589414897	0.2571523476391699	0.11503566122913536	0.8007936174740881	-0.26374659192217287	-0.9198555033906957	0.14745744487161638	-0.30806955371893846	-0.5894243389984146	-0.35616045015313474	0.48322856491985977	0.1438907710951871	0.08575510871914066	-0.13760226073646126	-0.2475375356123312	-0.5044006120747196	-0.040696518234122465	-0.45187907159091506	-0.1781747966645792	-0.6274140160639694	-0.9179668345977954	-0.7272003038267847	0.9424268810295438	-2.030145201682875
-0.24884980440610988	0.6049685375346892	-0.20597514667765213	-0.6509835827955496	2.1505654965390364	1.4146308864155477	1.512607082820917	0.8528550891129247	1.8098042674632093	0.5372554322557976	2.0191662602485527	0.6262780709163472	-0.1553369583931937	0.38877834922268295	-0.1509746844561622	-0.45661818801448656	-0.4042263634881687	-1.7206185305521107	0.3186198106617718	-1.5860187314963383	-1.2473630045618793	0.1181715619973005	-1.7996685510366899	-0.4602019354731837	-0.12287299320572098	1.2630833133137507	0.3007978386027042	0.2468966651774236	0.12829466023320815	0.7699754275274927	-0.22594464643126408	-0.991420705100564	0.15429093455185003	-0.35517466860364	-0.5721565477696371	-0.30492246882992724	0.3995669120414881	0.19473477310787565	0.06820807835059207	-0.14191800538063673	-0.22062570856152694	-0.3907865114978987	-0.04446075186608802	-0.4885566880366003	-0.22481231089320292	-0.6848969075057734	-0.7985098150875376	-0.818530323492956	0.7872062235880136	-2.0039762626388593
-0.18107734064404768	0.502101376094472	-0.2673734627193711	-0.7130432198369073	2.167345565059853	1.3656421456142582	1.5249745969162452	0.868651626549879	1.8966375898181937	0.4781977060328713	2.0700814283312727	0.5888407576824746	-0.26024617777792725	0.4203203427335988	-0.1392995600246066	-0.5060297897761791	-0.44001335018581544	-1.4241463327798263	0.3126101790455072	-1.5740377659718505	-1.3103224022102253	0.17399122533858719	-1.820117132191364	-0.6180721807449189	-0.08011544803135941	1.2972192842071322	0.31136064185058426	0.19814872402044129	0.15726358424353168	0.8146782877647765	-0.19462695495933205	-1.0561681150966309	0.10857230549492765	-0.383083196212657	-0.5833688318516352	-0.26850971679745056	0.36755579046808534	0.22465423859615533	0.0377167290604304	-0.16925273246033307	-0.16277484176554796	-0.26266294427434167	-0.04566152027171213	-0.5309311110333041	-0.27559240842884286	-0.7309214330608522	-0.687118361888564	-0.8889473793794156	0.6768013693396069	-1.9571266052219745
-0.10276493123904615	0.42462779345869717	-0.36061092805894746	-0.7211268116029583	2.199719141358239	1.3549525592136722	1.5792339902840904	0.8274942524832456	2.035131771795378	0.43604256029815563	2.0995133774522903	0.5736083082780885	-0.37628268152958855	0.41894012541161096	-0.1516776553449982	-0.5287973666788435	-0.4084794224417715	-1.2341951048618192	0.2834811441462981	-1.577808405977303	-1.3777001005280645	0.25245464586968225	-1.7968518890444998	-0.7550509462737328	0.009653794299562956	1.3023837634438422	0.3182423054452537	0.15674828436740837	0.13130030866659953	0.8055768248540455	-0.17044399605399102	-1.1050881023870682	0.053903004714717005	-0.4137715938452948	-0.5891960572221582	-0.2624786884264887	0.30247275855600214	0.22639518063653502	0.010676045520058694	-0.14067329610629659	-0.11879161348119108	-0.15995361970914984	-0.005934794641064606	-0.5254019238653287	-0.33924202005810034	-0.6685466240363713	-0.6106452526978491	-0.9788645499575261	0.5681322300092037	-1.9144939129223715
-0.017145592464300634	0.3670111820891868	-0.4247920051887718	-0.7006804000922997	2.1454236294799527	1.2918480853798513	1.5806634167065887	0.8528963486270914	2.1865713893468985	0.369241868299632	2.1336321475608253	0.5713252099581705	-0.4738579598853894	0.37504709813839365	-0.1653237601171972	-0.5504686238927834	-0.4073217223836802	-1.0222477493753952	0.2482419192525044	-1.5687583297579129	-1.4891901388607178	0.27377820874949377	-1.8131754292895184	-0.84519417582102	0.10576200038871189	1.3050208450242677	0.31980573536596535	0.1612220540163934	0.13410479604365028	0.8464098153604513	-0.1780614482669209	-1.1792549047137852	-0.03466952684304493	-0.4123052179507655	-0.5856149954543983	-0.2422192277874602	0.25170109311324146	0.2386967323030446	-0.012786818290651938	-0.1360199824826826	-0.053229549107166	-0.06323067301105974	0.02245322801450047	-0.583889978037275	-0.46573031459827163	-0.6095439986084867	-0.5577409679079759	-1.0688962157980444	0.5092130923817576	-1.85800581508075
0.05243928627460441	0.28738798331682536	-0.44880324476519107	-0.7217629425948634	2.1170268540343633	1.2527159472696319	1.5996919412428885	0.8709285878461426	2.3406240507616323	0.36571655366944456	2.1386073849576555	0.5900598577678728	-0.6076261874311671	0.3518753851728693	-0.2095579310623469	-0.5741010792230044	-0.40117364873167566	-0.8279870604620448	0.2195205090411005	-1.5394256676295384	-1.5722748418790868	0.31461680058197833	-1.8006084730680265	-0.9286634870893552	0.2259318901447477	1.3049251633032084	0.3602938420929619	0.1332995182649673	0.12580307687456502	0.9323285710402149	-0.16689561240846407	-1.2515283594192141	-0.1387209227958195	-0.4072514134228288	-0.5929652776997187	-0.23646110965576406	0.25010868113270435	0.16892306564394483	-0.07327364042338094	-0.12547468977253678	0.01235372019261562	0.002704901412021804	0.05515959625129792	-0.642661691886883	-0.5920322498454013	-0.5572983967106431	-0.49055951960266764	-1.1128662130713884	0.5274171386445312	-1.799170183028115
[truncated: 200 more rows]
[truncated: 5 more columns]
