# Supplementary material for: Obesity dysregulates feeding-evoked response dynamics in hypothalamic satiety neurons
Source: Sci Rep. 2025 Oct 14;15:35837. doi: 10.1038/s41598-025-19800-2 (PMC12521569; doi:10.1038/s41598-025-19800-2)
Supplement: Supplementary file 8 — Supplementary Material 8. [file 41598_2025_19800_MOESM8_ESM.zip › Supp Fig 3/Supp Fig 3a/Supp Fig 3a/NCD_to_HFD_1st_MPK119_matrix_6.csv]

-0.9051018103823101	-0.7118110988305906	-0.26859668482528676	-0.0030088045529067784	0.19446907462412466	-0.6557147845801857	-0.44191437389622684	-0.5082707669356628	-0.1741009928176752	-0.6181593124546545	0.17196487828016085	-0.019146263088298178	-0.6526147090156139	-0.7991221879501997	-0.3068064903353418	-0.3662588994257947	-0.10524616679518779	-0.41943896515563805	0.7482244414509344	-0.22784610338737005	-0.24079996248620833	1.032762089446582	-0.24302315321470686	-0.32097712813999213	-0.57681760578099	0.06650084100030998	-0.6876023039393886	-0.4501953922522072	0.05821687251130321	-0.3190159166953671	0.26251055763935494	-1.1682023368940766	-1.479693175191168	0.01688728695381168	-0.38003349927549673	-0.2812164088238192	0.01866923764407258	0.21012795124470326	-0.5320143863077961	-0.31863534285001893	0.4006421186632302	-0.7977114397419116	-0.06323157302104056	-0.7950539038298899	0.30908297989270145	-0.16804607936068225	-0.3642991040745143	0.01920718541016156	-0.1308063635473789	-0.5441981708949369
-0.896339563886386	-0.7146075071097275	-0.28261213568936727	-0.01718609687045279	0.1811387750263476	-0.6324162410407703	-0.5380127186358723	-0.51206008958342	-0.08678737778687615	-0.5984906197733137	0.1730218891687992	-0.026671532602708117	-0.6528170919542335	-0.7998374753179986	-0.2597317497594887	-0.43155967288876085	-0.10238263870259817	-0.43380377290662686	0.6948318191046837	-0.08693709729562304	-0.25825946849062786	1.0730590529812405	-0.17694366664383726	-0.3113792189584477	-0.5685678452431375	0.09272187181705732	-0.7000869394840201	-0.5013065160931302	0.08244816277110625	-0.30673205963309236	0.22985049780727404	-1.1553678277648998	-1.43252555352497	0.027327825428546358	-0.3992957581623388	-0.2936924203583281	0.04035692843629333	0.21940941209596043	-0.5073874801046352	-0.2618869148762263	0.38135184571290415	-0.7835864585877261	-0.09664736194614523	-0.7628575157208013	0.28850893325121335	-0.19797146861203097	-0.38974327688286736	-0.026106409861257632	-0.07608548518825198	-0.5280444061835715
-0.8873856931911032	-0.7107881071477337	-0.2742644071208152	-0.04005483660115118	0.17473479028080355	-0.6414311264608211	-0.5638890029442399	-0.5078824455534601	-0.19601419150358254	-0.6004960850474504	0.1772593133666677	-0.050119426988264874	-0.6651687429075763	-0.8107661148755557	-0.2183212620041588	-0.4750959142659621	-0.11295486742125362	-0.45419839323925576	0.6578425588999752	-0.06975547514553578	-0.2706629973220481	1.0956576251880052	-0.13639134109486173	-0.3283796423929952	-0.5874679806127078	0.06827752164697957	-0.6955787589054904	-0.5408356869161409	0.0773980269388959	-0.3322677981716529	0.2043110537667134	-1.1252546437939734	-1.407658318738364	0.010665095794089254	-0.412024631804449	-0.3275297989438489	0.06365318988229568	0.2338923760228111	-0.4762687210313739	-0.24164587380211303	0.37141148345209185	-0.7756851089326394	-0.14111932627670198	-0.6875456359301095	0.26293356100566645	-0.24175934005711197	-0.3830102322898265	0.017146164817370465	-0.04913499237357638	-0.5291588531376928
-0.8897185891852959	-0.7049230830165438	-0.28533045493391285	-0.033466109356857184	0.17851964320231473	-0.6425708905372615	-0.5623385901576667	-0.5191597329227662	-0.13005586652946913	-0.5915645132077574	0.17876847126304846	-0.08622021252364426	-0.688318519821702	-0.8354679482090137	-0.2188359039652783	-0.49166684089779744	-0.13010139054761796	-0.47387172137241207	0.6122049715374437	-0.05474063436634098	-0.295406463792918	1.0609591376401006	-0.08969619100482552	-0.3490541522247308	-0.6140104489394906	0.06675976179368205	-0.6837386635553921	-0.5869367744213602	0.07366586261050387	-0.3206320608058069	0.18128013630041703	-1.10656783240535	-1.3831134084061878	-0.016208611744314275	-0.4253678147465755	-0.3650277797364868	0.04041207909664872	0.26308268383063926	-0.46259577331558127	-0.2263415600878926	0.34877119913419874	-0.7918294536244372	-0.17492606782140363	-0.6435687937694147	0.24872499898774109	-0.2678808683881271	-0.3544946402301219	0.01899466902521193	-0.040757196968503676	-0.5368929651974407
-0.8874230513344449	-0.696004203897265	-0.30746991073240987	-0.031085475081255382	0.16162974554153595	-0.6218771420596376	-0.567046348712367	-0.5328641777552549	-0.11664590305418629	-0.5968025544678826	0.1617225665937447	-0.1117961296869486	-0.7155807599932199	-0.8462012799504913	-0.23221195700698855	-0.4935669299029253	-0.15074069168981669	-0.4730689245028735	0.539604960325634	-0.01814775434559377	-0.3231069015939581	1.0364003384206337	-0.07964557419279128	-0.34119021860858395	-0.625122924749409	0.08023764918630136	-0.6598474669591072	-0.6092246235431427	0.04664293140003033	-0.31966091186944656	0.17875839215339578	-1.0933366305557342	-1.3652845698519944	-0.04650112225042942	-0.44590755896105827	-0.3971641078562242	0.03798431784755841	0.27311810386424523	-0.44708915169843955	-0.2190647975052593	0.3126832933920906	-0.8118083186741814	-0.19200437696019343	-0.6072626267401349	0.23322699455663498	-0.2670674037834992	-0.34378816330427	-0.01105575040510412	-0.04710026613306091	-0.5421919298482749
-0.8900455898786288	-0.6867246027313884	-0.33963950488038736	-0.048966146312405895	0.1409991572443072	-0.6106823226990145	-0.5768909833351794	-0.5318524844772844	-0.12172678398616621	-0.6038904988988741	0.15642490456593772	-0.12394047401621815	-0.7374876120516701	-0.8485827880566751	-0.24387899025801155	-0.4769657688825418	-0.15390020661475132	-0.4855493022663068	0.46934049967217106	-0.0041739521014029736	-0.3344531743436214	1.0168051827066757	-0.07320078861826813	-0.3097880205439767	-0.6364625875717937	0.10269192857032294	-0.6203065463768737	-0.6334150783583156	0.005473425984318117	-0.3376207359756182	0.16996598776226968	-1.0784374046672878	-1.3544230465975096	-0.07192894184641495	-0.46374067101335203	-0.42125315846216044	0.04984074103989209	0.2865089435594001	-0.4357319941733686	-0.2221472859891562	0.28395822992532344	-0.8240566310720042	-0.20987614708517857	-0.5866385427269862	0.21724220966293187	-0.2651587693117331	-0.3525092282757129	-0.04527878242161709	-0.0592834853556665	-0.5510228280119337
-0.8872395304576158	-0.6770115123413127	-0.3634872828039684	-0.0586572129310843	0.13481734415872612	-0.6083696636951569	-0.5713025796409272	-0.5322050925391004	-0.1083221647849411	-0.6009602158918745	0.14323470159639543	-0.13678811121118736	-0.7543856137112707	-0.8432205569700527	-0.24262709701787102	-0.4639395695593435	-0.1452853784766893	-0.49818552724381576	0.3823519411734463	-0.029237371138104585	-0.3513045946899457	0.99765621705564	-0.06929351696976695	-0.2951147341350235	-0.6549502343661103	0.1152825831585386	-0.5805997840079539	-0.6558213297454453	-0.034197634484343854	-0.34433549259310364	0.14878680269003894	-1.0555077718249022	-1.3441182737034727	-0.08858116550094317	-0.4781228765773427	-0.4439979335624798	0.06758092848138049	0.30497155005335524	-0.4270112497746622	-0.21602199125523525	0.2559196415751222	-0.8421805523632238	-0.21094555830051442	-0.5706993758210389	0.18965141899590396	-0.2530995196757793	-0.3731089328545072	-0.057102610420575184	-0.08457270091349521	-0.5578283375234727
-0.8891041034683009	-0.6600889332526227	-0.3819969659908624	-0.07565212404008836	0.12995348509885354	-0.5980142768623459	-0.5521453948695927	-0.5321990610019646	-0.09579583170786386	-0.5993643191579622	0.13365555046879748	-0.14800135769719466	-0.7722416386782023	-0.8323538068691068	-0.23959950513518574	-0.46628357461676095	-0.13849577423985066	-0.5040536799742522	0.3249639935271955	-0.026457601152026607	-0.3706528900430004	0.9698428389949607	-0.09575077003697041	-0.28757796197669766	-0.6726614098205961	0.1282846106627062	-0.5338452601024704	-0.6719175794744693	-0.07262734310199248	-0.3528422003285722	0.13957763965922662	-1.0448335181041166	-1.3473028109324112	-0.08957537976512657	-0.4801830238792619	-0.4609918948126584	0.07716967324087272	0.3050677888488455	-0.40664581216961254	-0.2079511301265275	0.22805175347480305	-0.8520514768834762	-0.21064376533367632	-0.5593258871932019	0.16546196693221935	-0.24006141422685526	-0.3800194283884484	-0.04876908283180643	-0.10757516713942405	-0.5705812340813716
-0.8823158896177663	-0.6366374176509523	-0.39496009767350615	-0.09271214606543698	0.11760946897726961	-0.5887111666322405	-0.5491999803697679	-0.5322334658308949	-0.09924936266052682	-0.5930583641904145	0.12942628743061224	-0.15935575982137112	-0.7914143415108165	-0.8206979051399699	-0.24211923671246835	-0.4629598848867078	-0.13295658150484502	-0.5067287666131128	0.28198247346693966	-0.016656681606090223	-0.3930870541536111	0.9398646957735952	-0.09307103940582058	-0.28538307020981013	-0.6778469068700053	0.13746812501139916	-0.48267420983996534	-0.6799846809515366	-0.09524541260037639	-0.35960326101731666	0.13278554929458852	-1.039599071516061	-1.3505563491027464	-0.0816058821350838	-0.4870172965241087	-0.4802806416636598	0.0862694608700366	0.2977597254719655	-0.3931293490923704	-0.2076671991979583	0.19964452595686297	-0.8599778205763694	-0.2096473449766246	-0.5644147206922443	0.13615138799357493	-0.22308448405048115	-0.38086891015158986	-0.048617903157100385	-0.1368026670745428	-0.5751895464805651
-0.8749446206807118	-0.6166953445042401	-0.41175195909079215	-0.10524207972984385	0.09899066773158309	-0.5813412202228716	-0.5578774651810662	-0.5386518039544286	-0.12013547850266562	-0.586917677388348	0.11986988838332699	-0.16735325231706946	-0.8168597279409644	-0.8201790841235519	-0.2563098636602727	-0.4635421788474236	-0.12114230488681568	-0.5172106160521512	0.24836064053603407	-0.016503828709366227	-0.4212811607536578	0.9091550396654972	-0.09259345505864415	-0.2746224148253712	-0.6742628767358598	0.1406472754420816	-0.4377638333424058	-0.6842666356564445	-0.11162213170639382	-0.361411885273103	0.12667468731780768	-1.0289307945047121	-1.3556976829221221	-0.07249555781814535	-0.48735060728907625	-0.4911637411875832	0.09410745067245715	0.2966852302498303	-0.38752439286779705	-0.20527072010513395	0.17158660711702492	-0.8646793838687848	-0.20419435280881051	-0.5720124047657421	0.10502086035638727	-0.19972295275967006	-0.38657821922314006	-0.050875636432658286	-0.16005913061693738	-0.574028056487937
-0.8598972485686609	-0.5889070229078143	-0.4493752507407727	-0.1291670563049942	0.07225471153626259	-0.5658118895711038	-0.5761792648468613	-0.5465695224987014	-0.12700067505011609	-0.5858785063819839	0.10493597927234458	-0.1927772994953323	-0.8652940547559561	-0.8220630376794723	-0.2680201361970244	-0.48081097812317575	-0.10992452251353928	-0.5402556285816821	0.1642540350629985	-0.007211411794432984	-0.47262411625695566	0.8644904451570572	-0.08250316681428269	-0.27325759890224804	-0.6821553749679283	0.14142005442538017	-0.3578641822953538	-0.7118518526125894	-0.13709342629477547	-0.37389901039167606	0.11234121395042033	-0.9972754793725688	-1.3537122085674675	-0.06982516354962984	-0.5009834619272416	-0.5176626846296424	0.1149180533754188	0.3054970883155793	-0.357583689010726	-0.20013182152510192	0.11934589267322906	-0.8703822428372525	-0.22000655072436706	-0.5584761820041015	0.04794383254753468	-0.18566117531759424	-0.3921610993214197	-0.06741525638665272	-0.18278562890585615	-0.5719489644341568
-0.8406924927818583	-0.5642763683189799	-0.48306164800987206	-0.15103005100160213	0.04589445215205493	-0.5581029908184151	-0.5787672825352391	-0.54730476014456	-0.1451839364024115	-0.5884037786244651	0.09547511269657064	-0.22152780518716245	-0.9114128271405908	-0.8278509317565039	-0.2910880355784761	-0.4791290048899894	-0.10930268337728355	-0.5633784552180219	0.08807161420125287	-0.0004907675294841485	-0.5289480380617642	0.8331994005885208	-0.09420217849553554	-0.2787960803655388	-0.6934025024388866	0.12383425693680572	-0.2631076997251263	-0.7302296142731877	-0.177839100443753	-0.3793635018815892	0.09711007053538129	-0.9628277106299267	-1.3540008875276959	-0.06265978085908985	-0.5079988848263643	-0.5407742330880023	0.13299743196821473	0.3076073232964723	-0.3297548359472592	-0.21613801529586568	0.0654700637472945	-0.8762569664140804	-0.23577610843810887	-0.548743320322109	-0.008352652892237244	-0.1606908979228873	-0.3813348054427049	-0.07558183522403066	-0.22036719118762801	-0.5709269215713144
-0.8281854705190467	-0.5406431559759787	-0.5197591665380733	-0.16215203275996284	0.03296025288518353	-0.5491765252396082	-0.5831819301614211	-0.551223282319634	-0.13134784420605597	-0.5793170430989762	0.08016432685979889	-0.24810187635749775	-0.9572797218990271	-0.8371105294795698	-0.31821997678868646	-0.46851455185242863	-0.09956024047779802	-0.5886299703515798	0.009750381342442868	0.01155505753027916	-0.5865032228375887	0.8061618470625109	-0.10842266893068872	-0.2794609783015426	-0.7017019665172665	0.11075740765640399	-0.1781142367183203	-0.7467883785520912	-0.2137217788936901	-0.3777041206325764	0.0785663784075333	-0.9239400534012633	-1.3524146612611272	-0.045719035503423266	-0.5122931688104634	-0.5445660906880315	0.14631669578722079	0.30520550071642544	-0.30814794388908584	-0.23735748442197901	0.006005859777679368	-0.8813363474331242	-0.2492615390334568	-0.5506002409766075	-0.06813680080782346	-0.12298210755150005	-0.37496208452704977	-0.09173046922027044	-0.25906767500043065	-0.5704460576184893
-0.813574954805896	-0.5191674046944683	-0.5505814140753849	-0.17353916538910708	0.017870353740500364	-0.5432156873075289	-0.5934667372118149	-0.5482769380562817	-0.1798317768943893	-0.5798830651893063	0.0641168978648535	-0.26470638295285764	-0.9984817423531045	-0.8419002624020996	-0.33780242040660535	-0.4681629081016868	-0.09069219633515682	-0.6102974404012127	-0.05663207526925971	0.010703321943778283	-0.6422210231910033	0.8061618470625109	-0.128123752123173	-0.2772576132924024	-0.692031713291828	0.09577109783529413	-0.0992455619198664	-0.7478311977890613	-0.24666004990223503	-0.38985579995325376	0.05955191570958227	-0.8838622331269634	-1.3571544206824957	-0.01532982088859571	-0.5076575662387837	-0.5241586934282715	0.17581355667640836	0.2937612723262949	-0.2936103562471008	-0.2547192030211177	-0.05093104155265893	-0.8714560775552233	-0.26505468258190656	-0.5495970289426804	-0.1339798707567482	-0.0853132166378914	-0.3751887164424116	-0.0899933787693783	-0.2818661072741317	-0.5731410718233549
-0.7988033823833977	-0.49923303751038606	-0.5803722476614277	-0.19294776226416108	0.00262239532915775	-0.5518865499411254	-0.5983459247876569	-0.537056898802762	-0.24130224667642014	-0.5772951334870052	0.054122010026491515	-0.285595905293475	-1.035984873803631	-0.8508475392102831	-0.35816197125831606	-0.4708982935757611	-0.08067651771938293	-0.6295891486797582	-0.10599349904872102	-0.009622567332356644	-0.6986031509877415	0.8109900589513039	-0.14117596573231178	-0.29134460999174683	-0.684993898312386	0.06559951394669264	-0.03759208761560603	-0.7473972982808781	-0.2628178368019284	-0.39915766265334285	0.03630389258013227	-0.8382190856147297	-1.371597525771451	0.02411555824383447	-0.5002118595061944	-0.49835047130628907	0.19331369576215696	0.2846754793023329	-0.2695702611030918	-0.2764417235490596	-0.10086294747035036	-0.8533539645645675	-0.2933075252247959	-0.5507069122076699	-0.19824361912878724	-0.05686294381567982	-0.36668625746635336	-0.06328804356730501	-0.2985824051119449	-0.5751260252380674
-0.7746477409890699	-0.48370738077301845	-0.594792545109081	-0.19588606119007732	-0.005289273505587823	-0.5642813422310163	-0.6053324748400114	-0.5274567914185864	-0.27008754978884625	-0.5698098157091678	0.034501456470612465	-0.3155902790996604	-1.070528180992259	-0.8676356108819686	-0.3778181454748482	-0.4848459195814053	-0.07854310036095968	-0.6444824706390858	-0.1446683627471707	-0.02737172073914553	-0.7673039124197965	0.809652858618467	-0.16255699351578642	-0.32059987765832154	-0.6749314452065031	0.022688178946093797	0.021079650128375444	-0.741921360181242	-0.26313783791898115	-0.39290459149057044	0.014300571089437008	-0.789132322728672	-1.3890748144752094	0.07141314605000484	-0.4833159478446534	-0.4698710731017625	0.19924825697932555	0.27689661975524943	-0.23960326275841579	-0.2835231103658409	-0.14539547691076077	-0.8349210605690777	-0.31575759148025073	-0.533901517361355	-0.2596728660177925	-0.03549621270654787	-0.34654852197505803	-0.05926148075757032	-0.3078679223217608	-0.5688194460082681
-0.7528010152782254	-0.4734769889598793	-0.6074013718669217	-0.1982550646990971	-0.021238296857001283	-0.5672018588703217	-0.6292680767510059	-0.5179638504756923	-0.3094983206380955	-0.5739131955979755	0.020770446013090388	-0.34869824169615055	-1.1037500219671672	-0.8915930991702152	-0.4018128343960713	-0.5026616954219338	-0.08540356230825252	-0.6623673092348735	-0.15657847864566346	-0.02235030468394486	-0.8369900279648375	0.8070746571902468	-0.16972908868297537	-0.33178310832621893	-0.649315927220891	-0.010877773020794363	0.08105544751957777	-0.7374318840692065	-0.2610147099402379	-0.39056333738075405	0.007798368967961563	-0.7601135145644665	-1.4148983881630923	0.12428122042541452	-0.4616366572054059	-0.43142966986944903	0.1853826689680237	0.2614412009055703	-0.2088265482726943	-0.2976968881754652	-0.18923587121869287	-0.8089234455846117	-0.3464008337445179	-0.5022062241131393	-0.31006607234702094	-0.01614905445402825	-0.32287178315396803	-0.025564999262330357	-0.30198047373500925	-0.5567812901405623
-0.7254115401110659	-0.4719071463562174	-0.6221249355014989	-0.2034208696763821	-0.04727536448769528	-0.5764615222639996	-0.670830972860416	-0.5051153848962537	-0.36940359995014926	-0.5859847993559345	0.013338274883008223	-0.38346877477954344	-1.1332899615219738	-0.9251122780729704	-0.42242280887721345	-0.5119662494337419	-0.09542591063231645	-0.6852417609640722	-0.18143423294492206	-0.034922859583195326	-0.8942262484880368	0.8116065383090056	-0.1521652648604347	-0.3383622891016204	-0.6090686344059663	-0.06360846644808267	0.11759936422072328	-0.7343844574629393	-0.25287527727196996	-0.3882751989618784	0.001225579383465775	-0.725840593372891	-1.4352621835395512	0.165959454127666	-0.44684982067589596	-0.38432139312722324	0.17508484428967583	0.25150148796140215	-0.18845146274256125	-0.31966517176519355	-0.23254346658899946	-0.7870401743781822	-0.3811184356002927	-0.4598704679215979	-0.36384491930878815	0.013513682081204764	-0.31026897195305564	-0.01577185054620278	-0.2855802213400131	-0.5342783709354971
-0.7017567020911335	-0.4811624971087129	-0.6372083720426667	-0.202235970027226	-0.06496440000701471	-0.582068810420583	-0.7072278997930852	-0.48762565453292506	-0.4079788690023012	-0.5970003075392522	-0.005133637660339432	-0.41292651699350313	-1.150342846499954	-0.9610865313631024	-0.4405105228941591	-0.5289986015677245	-0.10510454665582578	-0.7057698547752034	-0.21632346637199956	-0.05780992719674586	-0.9366467295749009	0.8075104923207043	-0.14980840693201858	-0.3500548803750506	-0.5746765596157941	-0.10631582583210535	0.11835351225616035	-0.7416279583925529	-0.2536562729060536	-0.38099428903756827	-0.005632091077681296	-0.6729981237644759	-1.4610587190001338	0.20109232487263543	-0.4289613904899423	-0.3259722244065204	0.15557897198160364	0.25690489754863954	-0.16605005952846463	-0.32661503191873625	-0.2701680601968347	-0.7586929854364243	-0.4187616599183309	-0.3957055683868511	-0.41405251729925385	0.04795412662454392	-0.2855376513246951	-0.010423761225241841	-0.26432790564890424	-0.5135884483848374
-0.6844481722225834	-0.49069995066431404	-0.6396862379647354	-0.18967700705769003	-0.07644614071158952	-0.5871107881098079	-0.7331532227664926	-0.47280164921708917	-0.42597240217782656	-0.6052892141310285	-0.024564852311565473	-0.44202831172431917	-1.1497407981535965	-0.9937785749627185	-0.44892283188213444	-0.5423261956576728	-0.11534721767707597	-0.7197118091438778	-0.25342458497095915	-0.08257897949530536	-0.9668533478119217	0.8034862091076096	-0.15603619706042657	-0.37483386095630206	-0.5459173923016102	-0.14235544409551282	0.10738898335133004	-0.7511427560773184	-0.25226279286441977	-0.37443577309674125	-0.016553462099155543	-0.6214510737580474	-1.4863105436620634	0.22977096958154014	-0.4174138726609876	-0.26517223647945887	0.13249347748958906	0.2558742385366049	-0.13630302663522442	-0.3310747747230384	-0.30965367683436246	-0.7252391177109762	-0.4608096170838308	-0.3239913580661501	-0.4592966797095315	0.05598260587154531	-0.24297686985533962	0.010006194116679457	-0.2299956710732763	-0.5064175912978693
-0.6724161214877643	-0.4994421177743316	-0.6220632525450247	-0.17686002471372184	-0.09808230514650343	-0.5981191220955344	-0.7576066150587825	-0.4536280064117836	-0.4659254367830017	-0.6112889114527336	-0.036004659400892806	-0.46532890830150775	-1.1283744868060237	-1.0316342474724334	-0.44974520378051785	-0.5454836401523766	-0.11620761004651092	-0.7222481572583741	-0.2926271526508314	-0.10494408405524644	-0.983481928907928	0.7994356334984263	-0.13046592849789354	-0.39123363013482326	-0.5199997891355795	-0.18397685240809333	0.10036342321524216	-0.7639761791700064	-0.2575371375171184	-0.36095556963392916	-0.033979285041723484	-0.57935549661642	-1.4951466166617422	0.25836218882755785	-0.39846684159249973	-0.20659556637090085	0.1046068524734163	0.2465074920345375	-0.11646619757842028	-0.33248522466158875	-0.35068446159694144	-0.6978255020957411	-0.49205378342302203	-0.2565016954486303	-0.4868770092639399	0.07306544056863135	-0.20477040078372286	0.03898806589764168	-0.19568362442241	-0.5057307103736172
-0.6615137375062428	-0.501894863728549	-0.6052431251841248	-0.17254546942109927	-0.11907834315379315	-0.6119669062248078	-0.7765280348786491	-0.4407899210411347	-0.4827194308210963	-0.6131968727050421	-0.06078126479310834	-0.47840986490451015	-1.1054184941771668	-1.0719131524097611	-0.45053573978677147	-0.5608377477589961	-0.10511366192382247	-0.7099554588309913	-0.3342645053372251	-0.1539489738887941	-0.9912854275031311	0.7714447486224728	-0.0878088304211951	-0.39786183898178623	-0.49723293741609165	-0.20689021699078308	0.08351521454578001	-0.781042908637268	-0.25097512879500294	-0.35803057848337	-0.04937635117860282	-0.544101638079728	-1.4983759825721286	0.28874954771322037	-0.3823746111666281	-0.13850101266728987	0.06941545771302453	0.24088714637790795	-0.09630033264356988	-0.33636440798096623	-0.38805506448700455	-0.6678150459620346	-0.5154732456512127	-0.19555821852464259	-0.500009281915653	0.09110974339016392	-0.1718717535003606	0.06764122424415926	-0.1510854820379189	-0.5027887596381319
-0.6457029752787503	-0.5037478106597248	-0.5852237146034212	-0.18053406144777523	-0.14505909706986003	-0.6180185186792347	-0.7914818304326404	-0.42922044761616923	-0.4866889337808786	-0.6283140132356891	-0.07595899558511206	-0.4898285796997254	-1.0752409959348972	-1.1110925506400333	-0.4520760404121649	-0.5680715786335553	-0.1112853653283481	-0.680061782900118	-0.370191270169516	-0.1943379768217724	-0.9926058327216305	0.7256690683875576	-0.051613177838107406	-0.4004289294873383	-0.47743678024646263	-0.21751362792071713	0.08062825059958005	-0.7912794125256116	-0.24349056366095895	-0.351661900842953	-0.06045070857411282	-0.5198461135119762	-1.5014543794701716	0.31650238976089173	-0.36834975341377885	-0.08174241747954933	0.03580292889659557	0.2335534311379206	-0.07325707632417808	-0.3433036583060538	-0.426168060789597	-0.6406429917798825	-0.526943232861377	-0.1359694101728657	-0.4879155188890949	0.11196228741980341	-0.13250491698321137	0.08685166093963022	-0.108705690926065	-0.4950369867281735
-0.6327242604602101	-0.5117015524002337	-0.558846569562933	-0.18842033333581196	-0.17473642467846942	-0.6256808135358047	-0.8072656787674723	-0.42144081542082096	-0.4733719017081448	-0.6387478662512538	-0.0901780996755562	-0.5099724921726512	-1.0441633654930897	-1.1459196098485374	-0.44235889385662536	-0.5657897433989674	-0.11368468172394024	-0.6439259706056862	-0.4181261050076667	-0.22048195088626885	-0.9922831790340834	0.6645794593813983	-0.029334701038285022	-0.4073807719101259	-0.4788912208598795	-0.2374828947521131	0.05792257586725334	-0.8079411466744235	-0.2242507801870984	-0.3439988836619473	-0.07504768972177893	-0.4995301551029165	-1.4977260318088714	0.33186267244431883	-0.35698422939311425	-0.037311725582368296	-0.007347181207452225	0.21682340653935098	-0.048833612821952546	-0.34135945723925487	-0.45354926574813315	-0.6253918844748043	-0.536245084394439	-0.07718607889208783	-0.4655338817886583	0.14008804638269146	-0.08000817700303416	0.10111717479513056	-0.07395206242668095	-0.47784604128235664
-0.6209073905261333	-0.525587059520455	-0.532385895379735	-0.19320767928998253	-0.2017515010245515	-0.6327108273049143	-0.8270024374331225	-0.4128871355132664	-0.424914165749649	-0.6444056059753811	-0.10430512337122858	-0.5211623267837486	-1.0096578084899037	-1.1770052213465967	-0.4359751209399856	-0.5700702780203025	-0.11234273641595341	-0.6090390775644372	-0.466237455450835	-0.2420578538045531	-0.975814549837159	0.5974763154063092	0.01117264272915392	-0.41258088722436437	-0.48914977505754254	-0.25440016003716454	0.04169024515797648	-0.8272175641817805	-0.1896679644307212	-0.3361039477691775	-0.09970886823639477	-0.4856781659290189	-1.4831301693465697	0.33961240362972206	-0.34665784510744657	0.00881521666266133	-0.03783888530802841	0.2059438499769036	-0.03870810639618489	-0.32977378300453974	-0.47317958319526915	-0.6150458570232036	-0.5348749462173104	-0.015988822712052528	-0.4473296718104387	0.16954482400486812	-0.030070902903649426	0.10556415045335246	-0.04531189445333185	-0.4569323620669784
-0.616116021540056	-0.5390237898919392	-0.5144173918941438	-0.20109281870864196	-0.2353883356840966	-0.6266046731886656	-0.8486822062562425	-0.40751546318067094	-0.3931215692701062	-0.6561828815024009	-0.1114610533169956	-0.5174613105379023	-0.9747369994468567	-1.193399819863775	-0.4379605164415369	-0.5748889555901602	-0.11143232123434202	-0.5633933139934708	-0.5133665862830785	-0.2591195214467988	-0.9458352099576022	0.5370888680368695	0.058946730829097835	-0.42930428997870973	-0.5055309489193818	-0.25230589558329053	0.021160883797585607	-0.8440453099355505	-0.14335915029468366	-0.3388512691858452	-0.1307075213566929	-0.47853543337926263	-1.4575022451571247	0.33943940843311293	-0.3466824388653238	0.05613734470947089	-0.0571029817899413	0.18565075677977488	-0.034743051742562654	-0.3329640293191668	-0.4907315883451274	-0.6099394823102984	-0.5363804228811456	0.026344854977914868	-0.421694445143192	0.20971930183037468	0.012088652793635635	0.1252786808347115	-0.028532016254775732	-0.43577576731812667
-0.6091506378121434	-0.5582839004180854	-0.4991560839039087	-0.21680794322653862	-0.2779091077035401	-0.6278315373515838	-0.8607931527799384	-0.39878117321171863	-0.37377167831534186	-0.6636533781501532	-0.1240535538567659	-0.5097867936484011	-0.9384630559789693	-1.2003232082238555	-0.44593930329585846	-0.5858703410555164	-0.10602541104709189	-0.5140282263229765	-0.563831299557331	-0.27683200726991286	-0.9033244179202674	0.4730817310317934	0.10735649896672605	-0.46446104005220545	-0.5349150666863706	-0.2578672957806064	0.009619653453891281	-0.8582798745961073	-0.09234507150666396	-0.3375851114949771	-0.16567300710250815	-0.44313575772882013	-1.4104828908947717	0.3427749785112363	-0.3447790958644034	0.09545843288270452	-0.06354572278500534	0.15368437622512804	-0.048101948937868066	-0.3423288131837336	-0.49319356054946234	-0.6134914471721539	-0.5297043726374568	0.046480507610138874	-0.3901385674590315	0.2437348489728187	0.04898180044975015	0.10110885893658901	-0.02071070370294492	-0.41221177792497743
-0.6037701530460424	-0.5781894160926854	-0.46671172266823485	-0.22068726299076008	-0.3040787982128856	-0.6352540439514185	-0.8673680863379332	-0.3920838385002019	-0.37383382072126725	-0.6633967492111265	-0.14074487020879461	-0.5012650099934128	-0.9039881185706419	-1.1890668720026085	-0.45246275076409576	-0.5889406488658864	-0.09844751081138382	-0.4674819624786067	-0.6060723677553318	-0.28893794097577163	-0.8669179219971964	0.4058857903646267	0.1451764936608494	-0.5058694730437756	-0.5812588450203711	-0.25406741533599536	0.0024699383127333606	-0.866348178834294	-0.0416785116622516	-0.33456727336656444	-0.2079693805366581	-0.39728322889481393	-1.3496294608476953	0.3498149963870703	-0.3408825891816204	0.12927888601036325	-0.0657811628847461	0.12589635451291475	-0.06197071996760743	-0.348188959451854	-0.48302371382118175	-0.6228000668256062	-0.5133679525484658	0.055516128399290834	-0.3517798573845115	0.2606925409771914	0.07106200922357572	0.10062404840094226	-0.02673413072544603	-0.3912271399364326
-0.6043190885525306	-0.5959329321521454	-0.42939887740855776	-0.22279004437417957	-0.33116934037750656	-0.6445179426394609	-0.8792784165315336	-0.38982307874111816	-0.340338465307988	-0.6708953301693348	-0.14548644770093866	-0.49610710062847696	-0.8744169512235447	-1.1696875460542855	-0.4620522703682754	-0.585652726704793	-0.09113773284894142	-0.4388104421200715	-0.6387663791907823	-0.2811754135118372	-0.83445822772611	0.33937654521883376	0.17669247909673924	-0.5290812459582168	-0.6358166625672826	-0.24323237038785503	0.010940996860518616	-0.8629355684896656	0.002228024584422103	-0.3378458051976443	-0.25279154775714174	-0.35385867455016984	-1.276384649873847	0.359997588507862	-0.32909276937288556	0.15277871447569452	-0.06050262023151768	0.08738807537156269	-0.07719415380517528	-0.3539608704430636	-0.4655133221842882	-0.6337447716433035	-0.4987046406243965	0.06246185527951501	-0.2992388326017411	0.2667383289517736	0.07336956154107804	0.11183058373525723	-0.03308984634861816	-0.37575457944746576
-0.5988037262326007	-0.6148321794885917	-0.39981527061470135	-0.2370869805511145	-0.3571152722864609	-0.6431581702240525	-0.8950225022085329	-0.3749695656889008	-0.32066646004728006	-0.6759742256296908	-0.137569334834088	-0.4958460160081818	-0.8536627381605875	-1.133442007172228	-0.482882696275673	-0.5859080656283397	-0.089185953879621	-0.41836974652463665	-0.6740907651015553	-0.24962573925788956	-0.8082077836807195	0.274880060324202	0.20919306575070284	-0.5438058491054546	-0.692125308690653	-0.2364532432123873	0.028437634570381176	-0.8584080983089659	0.032835791003793566	-0.3392202723028172	-0.2879061670951465	-0.30965431625579015	-1.1963960277213959	0.3674970024481122	-0.3109040814820679	0.16412377304707904	-0.05830721542596107	0.03605929989396475	-0.09933727500532766	-0.3636049134428811	-0.4337021085334965	-0.6463320478351701	-0.4896051458644674	0.06966211091152202	-0.23868536753204608	0.27936672052212613	0.05335010804544971	0.09926560269165022	-0.05163210717433738	-0.3457170211783321
-0.590557485193609	-0.6326516060272147	-0.38315189432943997	-0.24865931783443287	-0.3704346900070148	-0.6348365885185004	-0.9127200355947114	-0.3666298908001713	-0.2880849685750836	-0.6694976699878705	-0.13483574032719764	-0.5024059523721273	-0.8398290988160955	-1.0759876723670267	-0.5184643734328502	-0.5959889032560245	-0.10116941876461163	-0.4082091205570887	-0.7059441658336086	-0.20450989192227423	-0.7829353836257066	0.2086829213860964	0.20402016087401936	-0.5424818496557002	-0.7492386634494019	-0.2186928444463759	0.019464482811836846	-0.8452941775729581	0.055191046345981085	-0.3410011736062944	-0.3243916174630001	-0.26538799240807504	-1.1224282209462064	0.38081680781849575	-0.3009643538419805	0.1658090258810297	-0.057131344986695656	-0.005534788493282922	-0.11871268344695403	-0.36644096847406094	-0.3921291432567892	-0.6546778406521753	-0.49132839032822123	0.09228518999079457	-0.18611652784817626	0.2809989632754212	0.04421560787117083	0.07564169481150154	-0.07988174322385304	-0.3107643852211952
-0.5893993203825103	-0.6586271937990994	-0.37075240667943093	-0.2406132147277384	-0.38648306489747125	-0.6207510248439837	-0.9225445300323424	-0.3610574715725703	-0.28929463692468044	-0.6656159816035936	-0.13490980988680615	-0.5160246331842577	-0.8339659707088345	-1.003549364600634	-0.5331410771244752	-0.5952119707421009	-0.12259274411632252	-0.4094444656347257	-0.732276570935449	-0.16179323077762567	-0.7458496879409016	0.14191044295711047	0.19042160604330335	-0.5403248560245887	-0.8044256922132151	-0.2006541295993724	0.007342230089427188	-0.8263233100189236	0.06967194795941695	-0.33591348473415494	-0.35455501841380344	-0.22718099424381064	-1.0529686387815367	0.4030488556001253	-0.2961784085591046	0.15243349322076202	-0.0457764974995315	-0.05466276881513775	-0.14518800900814827	-0.3583621521536541	-0.3460384704311604	-0.6732511113236218	-0.502745972982664	0.1294838625378992	-0.14718679699603343	0.26995383493088254	0.026922960687864463	0.04511532304268084	-0.12435597351842917	-0.2847788094291157
-0.5913528113762873	-0.6943808798901842	-0.3576579994651822	-0.2223278132243963	-0.41182828997904064	-0.6021626144867758	-0.9329800731729879	-0.34832279399617216	-0.30405100684254716	-0.6544122211631485	-0.13708146633660556	-0.5269446638851364	-0.8372637639920647	-0.9160994154304645	-0.551752385617515	-0.6013682223478265	-0.12325082200095494	-0.4198067723675395	-0.7603373825563446	-0.13106796952211505	-0.7021878609552851	0.07741828857477565	0.19163299040995657	-0.5365352034587202	-0.8563024527411107	-0.19181322449855703	-0.014452878584833333	-0.8047879357024016	0.07508558387849211	-0.3296004548452748	-0.38317921895583307	-0.20187726150762977	-0.9842117798983759	0.42636238110072366	-0.2868548080185286	0.1359449671018251	-0.03752921055670116	-0.11113134210110935	-0.17203048427676199	-0.35202362468217085	-0.28911507727346025	-0.6956257989268682	-0.5269945726735976	0.15698735804859307	-0.12984348538367257	0.24238742217182416	0.00721712001535305	0.012366570217226397	-0.16503905076987296	-0.2896452803575
-0.5886931719547739	-0.7265324858287557	-0.33781801214804386	-0.2223278132243966	-0.4359295532659	-0.5817137078082077	-0.9377650682090118	-0.3342336448899513	-0.32176370195239545	-0.6425770995402609	-0.1443166439570907	-0.5327701894693655	-0.8420826380807014	-0.8245698822805132	-0.5845097315200549	-0.6155406227042354	-0.12445136949318991	-0.4276128814333287	-0.7737011406224101	-0.10665051482607295	-0.6595072861643256	0.01804325311590154	0.2128893811737577	-0.5273442514228954	-0.897109955425725	-0.17850468543943768	-0.015035341276832509	-0.7840789857809071	0.05901574054820145	-0.3329091074454892	-0.4080321563286544	-0.18676870145536645	-0.9185019988383237	0.4518636050947939	-0.28009772650649717	0.10858361720723042	-0.02187176883637801	-0.1559009704476613	-0.192260210149126	-0.366547348200745	-0.23152577522789466	-0.7118642810829254	-0.5416428192340551	0.17160582267249697	-0.12172091982986415	0.1992371931542268	-0.028810733143198142	-0.021168579604985357	-0.21288304018382492	-0.2632008378322765
-0.5897585338989413	-0.7591223512420219	-0.31876899881821574	-0.2058828581034951	-0.45642665176159164	-0.5564975337503991	-0.9455017720393016	-0.3267112935838873	-0.3531547957771406	-0.6359755967435212	-0.14130860934940165	-0.5355876141432172	-0.845837124718478	-0.7308452418495219	-0.6064957466987935	-0.6204538058839761	-0.12299581682066005	-0.4339305579489512	-0.7690292359445394	-0.08744648074891806	-0.6335547468020398	-0.04730324947816011	0.21808165320638043	-0.5162815380343536	-0.9348135559530016	-0.15805394157937194	-0.017408401443345746	-0.7684720467555335	0.015696156705057963	-0.3317626735696807	-0.4140456738505673	-0.1700960063399176	-0.8527976057416733	0.47774319164640583	-0.2707116792067899	0.07461156102706896	-0.008059025078979607	-0.20839535831387393	-0.21283843428049298	-0.38945849790396003	-0.1771473866715564	-0.7181588503956366	-0.5582970223655652	0.1832829662319205	-0.10966716583266982	0.1618207525211594	-0.05759599611414347	-0.04837180172896277	-0.2575589176809032	-0.2533456103564179
-0.5995329437036474	-0.7916155809596287	-0.29298557310647544	-0.1784491547161546	-0.46998111803015535	-0.5406435501366561	-0.9422369834046542	-0.3232630670827195	-0.3966178216065398	-0.6255905429994263	-0.13852931234828494	-0.5470032797749835	-0.8451611866758153	-0.6380920195119726	-0.611916880869785	-0.6258470335155081	-0.1185037682872148	-0.4306425499771735	-0.7636547509450283	-0.07338739057813769	-0.630825939904801	-0.1091179099717516	0.2292899261460105	-0.5007041362630588	-0.9735470930211149	-0.1556917615651093	-0.007801223777239459	-0.7597524637205634	-0.044758806102817676	-0.3214748588822524	-0.395218999114496	-0.1483896710699702	-0.7820027189485015	0.5011998144848431	-0.2627623350846312	0.03581556541882549	-0.0014414127202233991	-0.25591074861754903	-0.2349734461552469	-0.40199379427168846	-0.131923044163161	-0.710595469716343	-0.570691999184445	0.18854742427822288	-0.10939090738419854	0.11894897211728991	-0.06821669602023708	-0.057134386584388755	-0.3020774685919093	-0.24598789516677785
-0.6163784415259508	-0.8061431615749546	-0.2665106965923138	-0.15247600014595797	-0.472130397600406	-0.5253142786494029	-0.9223545100710334	-0.3307703323710548	-0.43267067909193757	-0.6113499758687986	-0.13287413524248892	-0.5538423823455302	-0.8380622643034623	-0.5465657414729135	-0.6071335878607586	-0.6267418000156935	-0.12344713374829666	-0.4101201793779845	-0.7483678031308199	-0.06251033086670604	-0.6353889230201706	-0.1513812354115329	0.21720013523766069	-0.4850344747708942	-1.0106619872277993	-0.13769748600702914	-0.007721142358655786	-0.7494014900465152	-0.10802055885041635	-0.3257078144951582	-0.36513529731516636	-0.15152020477819778	-0.7268262833264373	0.5189890404531993	-0.26118191881757485	-0.00585734497386427	0.005762419059843096	-0.28450424119447104	-0.2313112748052606	-0.40809918719401556	-0.0950024858549857	-0.6861423822824262	-0.5782532751563408	0.1894761993936808	-0.12166963832146518	0.07642470146089617	-0.0739068726362144	-0.0647952206161393	-0.35201499221264554	-0.2338913165758318
-0.6252034141532026	-0.8143794954710017	-0.2517677631067593	-0.1343830572222635	-0.4864798203661872	-0.4957109489538699	-0.8881395662855234	-0.34156330660593304	-0.42668226058185077	-0.5951752636267639	-0.1328358622177673	-0.5683521959978662	-0.830590244264992	-0.4648221644525564	-0.5976358204720762	-0.6210038932266629	-0.12953390953392724	-0.3714598259325816	-0.7299412614454545	-0.06813652633235881	-0.6184035437767841	-0.18761958095702827	0.204890745770838	-0.46935008070550194	-1.0364066524278612	-0.12106225549664722	-0.007791717709565699	-0.7449898804146058	-0.1799032778621034	-0.3293524148211587	-0.32834671457125897	-0.17196487611060096	-0.6852594988217329	0.5280928353527051	-0.2662871552353244	-0.05835547229859848	0.007863723415921429	-0.3164226639900127	-0.2202550205568743	-0.4157197903743537	-0.06242475870981804	-0.6433881238191351	-0.589128646013743	0.18442879531238526	-0.13839213646579035	0.028661090749890372	-0.06637504835742289	-0.08665393687124234	-0.39631915664448963	-0.22311930175066125
-0.6373438185498751	-0.8193432532804745	-0.2394615067797013	-0.12448144895113349	-0.5039859315293932	-0.4789188925994912	-0.83259865841975	-0.3506897901778311	-0.46176424274458244	-0.5707362876007334	-0.13542694599142888	-0.5836543145387016	-0.8296391493151083	-0.3888209285573716	-0.5870601796414292	-0.6147385785732775	-0.13441658064956813	-0.3159659618072849	-0.7038551987362978	-0.08892293426831706	-0.5970311743385086	-0.19855257789529354	0.1944833984413416	-0.46038325699681526	-1.0432492092558796	-0.12145828223867039	-0.006397206388117238	-0.7523425824828562	-0.2492109978141194	-0.3236964008971526	-0.29075821557310977	-0.2069145799826456	-0.6473781796942659	0.523815379627251	-0.2822906342740743	-0.10973208167521331	0.003515703713985337	-0.3424591460047764	-0.21406415881448435	-0.43007890216971256	-0.03717976814705569	-0.5955953611425113	-0.5866018759623125	0.15596804384828356	-0.16694820896963614	-0.028532181040521316	-0.062183411325225944	-0.10720999598109482	-0.43952688750121666	-0.21152440168600264
-0.6503415523430598	-0.8226770618087398	-0.2263686007289031	-0.11622118670293233	-0.5252610080733655	-0.47582062288809973	-0.7732662217286463	-0.37030075649383415	-0.4704135591684264	-0.5535988242587504	-0.1533506537394975	-0.596593260824305	-0.827161688533856	-0.32041418723494086	-0.5636261802654781	-0.6164031028396622	-0.14258675098144552	-0.24458328602883292	-0.6626950810323924	-0.12470936971618438	-0.5750132683676897	-0.20038345662998264	0.1827322203884462	-0.4566109936977073	-1.0426342773564918	-0.11907749590635279	-0.015458793382291341	-0.767005088891868	-0.31210713226414927	-0.31437529423079075	-0.25480442097752587	-0.2502098272137085	-0.6027476368222221	0.5199026777787952	-0.2981779880038916	-0.16128455446509526	0.002037666016459465	-0.3478910763046664	-0.2069719455540453	-0.4570494710615744	-0.019903440935534786	-0.5524647447668665	-0.5662276053776868	0.11371267347276337	-0.19720099044053793	-0.08287266964053513	-0.06370903838893008	-0.1198086221045497	-0.4887607876895805	-0.19828964437346494
-0.6637272900582178	-0.8259088162675203	-0.2225231843654961	-0.10923176934747032	-0.5549962544734929	-0.47804232937847113	-0.7180661376452457	-0.38699652731587497	-0.4697134308968975	-0.548280690782169	-0.17006245741652437	-0.5971859184421511	-0.8286817626676506	-0.26531167004945355	-0.5291203622343962	-0.613969882640246	-0.15940931155458102	-0.16329962392459002	-0.6091200502991655	-0.16569367087012143	-0.5604484792532534	-0.19349608614398997	0.16786636633763954	-0.464127021219843	-1.0240282483299825	-0.11771023992133603	-0.022790564122530988	-0.7778733080214734	-0.3679283484001921	-0.2954320770353061	-0.21979990120833529	-0.3035621686354123	-0.5916668841436227	0.5101372123358823	-0.3038533718868607	-0.21101597061384242	-0.0022859986869798615	-0.3587252677067202	-0.20553355396147716	-0.48124730588075426	-0.011402791917438935	-0.5110565753596299	-0.5394672454909791	0.0657842199759345	-0.22761163388199462	-0.14243762811061805	-0.08623047211351317	-0.12362931719884522	-0.5221083388315855	-0.17276435448999256
-0.666247327586406	-0.8204313144690012	-0.21937797698281872	-0.10189275563438502	-0.5725406861673386	-0.48119030239649785	-0.6730237228711645	-0.3984932728494057	-0.4650830423098715	-0.5424833682432413	-0.17870293045061594	-0.5960172606734474	-0.8225660229028072	-0.22215006215666433	-0.5134281012428272	-0.6105504848862207	-0.16770887422728828	-0.11648238757037173	-0.5523599709175866	-0.20546694649980796	-0.5714175588426162	-0.18350311969646999	0.12384503017790438	-0.4824758373811286	-0.9930534376231055	-0.1398620638396296	-0.03036459555711845	-0.799920339201321	-0.41571163576839404	-0.2693308840307834	-0.19195660611377385	-0.34873788649417625	-0.5554880630408882	0.4818022899067719	-0.3098134017849111	-0.2583380018515508	-0.0071060846973636654	-0.35485950948663275	-0.20068093364298334	-0.48765961046098977	-0.004068989510091407	-0.46422410622972876	-0.5066254845134999	0.010326632118351525	-0.25285300674872246	-0.19868909705686674	-0.10298468039033595	-0.12647106299791788	-0.5454110283386093	-0.13065008608639925
-0.6668171484155178	-0.7927812995901476	-0.2238875064983381	-0.10147527232866108	-0.5752735608130413	-0.4938297369564185	-0.631350262049754	-0.4181191297506352	-0.4524926202954117	-0.5415046831919833	-0.20255445432176322	-0.5952643102270831	-0.7976570873470882	-0.19067732497033762	-0.5043474453130105	-0.6154182058755167	-0.18073792704857147	-0.04700463860002091	-0.48526555910385544	-0.23512837638839082	-0.5778426753848385	-0.16521227304337865	0.11538470676727086	-0.5088927902842026	-0.9565120422638616	-0.15647031004896514	-0.037418961958883924	-0.8268738385943959	-0.45442992695370366	-0.24881688732428767	-0.16626192589955932	-0.38690612081913944	-0.5121459568965208	0.4479372945657946	-0.3224505300172017	-0.30089799340049395	-0.006719084634983689	-0.3368477461961378	-0.20419815080147047	-0.4793260925330539	-0.006067179575836499	-0.4119569799660618	-0.45457189045317514	-0.03943808593050504	-0.2694854668529557	-0.24865923548087882	-0.12490898566860065	-0.1252656572070504	-0.5714636612658104	-0.05308256758097911
-0.6616360448088395	-0.7590363469181226	-0.2449634071948572	-0.09889477251153607	-0.5835002790366686	-0.5035754995837358	-0.5909839358368217	-0.4338918827211978	-0.4487815442272066	-0.5421389294664891	-0.22094329188792075	-0.5927351044343704	-0.7576319708688132	-0.16349226635298192	-0.5038575861599799	-0.6077268443618601	-0.197548926794004	-0.010545280302709315	-0.4190138151101322	-0.2657452063607493	-0.5750398506317206	-0.15013806906000088	0.09512791114872231	-0.5328503695286035	-0.9175181510904528	-0.16389042745135474	-0.048201723327289316	-0.8474624956353308	-0.4754757536114919	-0.21379694018429468	-0.13709640388365024	-0.41388348939083813	-0.4697079952956346	0.41754478087689584	-0.33919139407473525	-0.32570960454910863	-0.004778388339538411	-0.3236119023599739	-0.20665324906588228	-0.4750624672436728	-0.018599890690882304	-0.36118973986087477	-0.40055129631387043	-0.0798757792482388	-0.2713755567339414	-0.2835918263163441	-0.15681258942556486	-0.12406238461467825	-0.5920950242366708	-0.013804521340853273
-0.6537797956564608	-0.7129415536599079	-0.2640311497234076	-0.09588546469491019	-0.5859865458602816	-0.5160055091940434	-0.5384540432657751	-0.44880991849980945	-0.43550920907763385	-0.5354359950759257	-0.24935380840974547	-0.5979143532379482	-0.7129858541905928	-0.1445035769625319	-0.48659747768848005	-0.6062203193960782	-0.2185447238443136	0.045633325251349596	-0.370625236061208	-0.3009413722848476	-0.5675931501838977	-0.13627702716438317	0.04374803346106494	-0.5593970173796012	-0.8696568267720869	-0.18052802230049486	-0.05711380580259723	-0.8669639892253252	-0.4771259721379953	-0.18991806476243792	-0.12724247841351405	-0.45301637741893436	-0.4299030010156565	0.38808466799737296	-0.3469655878690564	-0.3454044093766454	-0.00044337135413899387	-0.2966985307235391	-0.20531358851004128	-0.46672070087830475	-0.026207100366038228	-0.32361198813652253	-0.33381938047381976	-0.12303474168250357	-0.2631473559992375	-0.3330753531348355	-0.21297276960858635	-0.12850853672169193	-0.6189500088301321	0.02934267027080112
-0.6366542668203394	-0.6550255522889226	-0.2945521070212367	-0.10456171049209184	-0.594461453314806	-0.5324771179067203	-0.4857775485195644	-0.4645302732735672	-0.4035014516439969	-0.5319725863085896	-0.26817873332229136	-0.5979239995112042	-0.6624341614188144	-0.14176393613078805	-0.4761242095473688	-0.6078130937272739	-0.24027218789405724	0.08555187687762952	-0.3169304747127416	-0.3413197416185604	-0.5514574867597054	-0.12989447068329213	0.020645515413374848	-0.5745133620641432	-0.8220345658662922	-0.1880276714328349	-0.08159538681394234	-0.879709123241075	-0.4721912031387648	-0.1744442393892251	-0.1393233399132044	-0.5013811708717026	-0.3998991796127412	0.36003758978097555	-0.3451338875541257	-0.3618255369993165	0.007849186985782278	-0.2754143268105558	-0.1964955080716553	-0.4596352133158791	-0.032493613917035334	-0.2982884030594704	-0.26000944344141075	-0.1561117872808285	-0.23977314994292112	-0.38305626705489315	-0.29448002000387463	-0.13520374691850107	-0.6425365544820087	0.06483553902097923
-0.6145656876702468	-0.5988385116628316	-0.3314675920334233	-0.11174799387559017	-0.6032590484198816	-0.5489020251956379	-0.4600709026476485	-0.4633152916923299	-0.3615442104249656	-0.5352172274061231	-0.2830653639909703	-0.5900663476533891	-0.6137802543585024	-0.130888145623647	-0.4763657691657757	-0.6020654055375686	-0.26164489015984566	0.1116708447100793	-0.2602285195895675	-0.3799179660284281	-0.5330059581605471	-0.14196639235565534	0.02146643292641389	-0.5789553536511329	-0.7617827553049379	-0.2098854440817129	-0.09971452792509619	-0.890295272863239	-0.46463092142835416	-0.1600870415282786	-0.15663104837581815	-0.5471912575458904	-0.39032164412071885	0.3169772502350163	-0.3405729216911336	-0.3755561848046613	0.013730056554774415	-0.2598401886334895	-0.19808777411366116	-0.46219729910327023	-0.03486113549539619	-0.2834609613795079	-0.19412180359729186	-0.18233544387354583	-0.19902491063326724	-0.4270016787011399	-0.3761713448738445	-0.13883767666806476	-0.6584665906616418	0.07978702558565977
-0.6054502383274488	-0.5436086241107948	-0.37414026430417724	-0.121536569459914	-0.5944423528998111	-0.5792063012533291	-0.44050557300313986	-0.4599494168475995	-0.3663738726043797	-0.5408140381074348	-0.30421638826483954	-0.5756582763036576	-0.5530267836942979	-0.11596997240406463	-0.4955282700494184	-0.6116547114974668	-0.2793234855596666	0.11332790761210543	-0.2063549123086729	-0.40783294509771606	-0.5369850480970315	-0.16350206094062045	0.034565814931469374	-0.5772446845335467	-0.7114911141768684	-0.23256271658971453	-0.09752784429751625	-0.9003739541639904	-0.44584682748846677	-0.16209784109267197	-0.17784103427615483	-0.5955516460683652	-0.33319053410465244	0.27033679674540523	-0.33239025765728913	-0.3778638349674151	0.014759208729348017	-0.23727702748928267	-0.20943474767758574	-0.4725916447594546	-0.03322416740466228	-0.2793252186200027	-0.12655820197474504	-0.20707539870822483	-0.1510544861707246	-0.45983216617618794	-0.4595595498750362	-0.13772584236374258	-0.6782331447038419	0.09226134137909589
-0.5903353476860197	-0.49090257806846277	-0.42453805616439455	-0.11511271343312968	-0.5798383839825065	-0.6041268278746863	-0.42485905472884095	-0.4581917886371746	-0.3216653191215385	-0.551551130991166	-0.3244403047986849	-0.5541375983039046	-0.4810105452034968	-0.1047375147462919	-0.5163941571069107	-0.6222136837520094	-0.3009260482054961	0.10984543534567479	-0.1693927615795091	-0.43660125741250777	-0.5450743060305663	-0.2062617249540936	-0.006451634733531403	-0.5807259191320063	-0.6878429061305729	-0.2503308045965576	-0.07242059119565566	-0.8945794758265802	-0.42221217477238604	-0.16933650754276014	-0.19877766952288342	-0.645703367628594	-0.27552382608282844	0.22320766790899604	-0.3241522042035304	-0.3741090552531512	0.019220284366988437	-0.22505533212881335	-0.21272855292134274	-0.4885383577662673	-0.0323932873518142	-0.28216105877519687	-0.06559030787716576	-0.2224752576061539	-0.09203530711544719	-0.4790596919328358	-0.5364672257904763	-0.13468326255490812	-0.6989211238975379	0.10181688630294791
-0.5788954765355507	-0.44075942031024756	-0.476500464435447	-0.10662500848369401	-0.5653490284370495	-0.6229465755843779	-0.4031590367284279	-0.4491438633596994	-0.2979719533483606	-0.5581698206934825	-0.3372099869293729	-0.5331090637546712	-0.40188951208927437	-0.09630491747177086	-0.5335821688988801	-0.6174753933436177	-0.32093586227926646	0.08571284221349515	-0.14614664745747766	-0.4650676907491322	-0.5388609309707969	-0.2598090662860387	0.02620919951715577	-0.5872369919459284	-0.6774542189849283	-0.27116427450816394	-0.04152126225401825	-0.8837483659942047	-0.40054109203125876	-0.1823193947369729	-0.23046165379062034	-0.6954355625864015	-0.23807206787316276	0.18547306487461798	-0.3060013693139668	-0.3625089627855258	0.025444733795921597	-0.22521624764852133	-0.20911564572315272	-0.4762272010665797	-0.027354947488684733	-0.29187764069818073	-0.012473358014780878	-0.22727053132202008	-0.0306952971406655	-0.4776665549878204	-0.6009733504808371	-0.13115490805291483	-0.7129580826814632	0.09443197025026082
-0.5673505940764827	-0.3961545657564206	-0.509849614787675	-0.10452923616750383	-0.5431854194131525	-0.6431353563615694	-0.38330526724589487	-0.44490682884943383	-0.27966425895462266	-0.5641096956312557	-0.3590803189325714	-0.5170815925199816	-0.315966315004923	-0.08537844023787784	-0.5444603557351209	-0.6079259663472178	-0.3305828394207583	0.05853610217392714	-0.13760425644803817	-0.4843748497862593	-0.5300512020190458	-0.3151495799634585	0.06403825304228299	-0.5973556130599191	-0.6857253155868858	-0.2936634763285941	-0.01294170188739063	-0.8815732194940453	-0.37698387504648184	-0.21114063587435966	-0.26119596951703067	-0.7263515777366628	-0.1713060983708888	0.13956376867603898	-0.28068220250891446	-0.3395074688496088	0.036379731269699636	-0.21947027048582304	-0.20866720002861266	-0.4729475434741447	-0.014030977204515595	-0.30009458352019713	0.03712754136009408	-0.23901647858996466	0.022912784761336617	-0.4637197814762694	-0.6536759553084347	-0.13344896216860103	-0.7360390298792684	0.06512954487113276
-0.5599291712602904	-0.35168718627458123	-0.5432107599757809	-0.11643730471038856	-0.5306266557923408	-0.6727595337086701	-0.36276928499666655	-0.4447918836802612	-0.2571586169950995	-0.5680755637892083	-0.37353739118260887	-0.5038209477267925	-0.2229047675767571	-0.07792051616769112	-0.549481695436526	-0.6010089343814555	-0.34962501888549546	0.07055456336242721	-0.14499766211713866	-0.4931274543916729	-0.5180486223367582	-0.37726935598060096	0.1249405645909581	-0.6021685756711375	-0.6933617955593281	-0.27699640434297756	0.0050181405745661715	-0.86656804670653	-0.3568520317210502	-0.2493873780548685	-0.2888840565604333	-0.7439810323135181	-0.11409995050835667	0.08595278405821853	-0.2523121265745217	-0.3179153973202786	0.04622444512582562	-0.22145991453402444	-0.21125630489523545	-0.5003185006969206	-0.0077083182859100305	-0.3133971102152196	0.08137093907039077	-0.2510645325989831	0.06103550536909612	-0.4430621514762394	-0.7110487426468817	-0.132521811432249	-0.7511610153646854	0.012627621663687739
-0.5557745590421244	-0.3288063647064172	-0.5699813690293671	-0.137134743559103	-0.5358909298474372	-0.6994937523314941	-0.34258643718880877	-0.43370098416714065	-0.23562276714199246	-0.5751678125027875	-0.38170620547086476	-0.48619155988923374	-0.17801266649573225	-0.0732431543233231	-0.5491965461758868	-0.5887240899576686	-0.37633284082173457	0.03423147201611327	-0.15937535367521263	-0.5015576985543235	-0.5204786079210985	-0.43597081118391506	0.1281389566822845	-0.6070071391473093	-0.7041723075630268	-0.26319177561368856	0.010652358078430318	-0.846489258736641	-0.33143790045278027	-0.2838525343610329	-0.307678151385784	-0.7459868487865502	-0.06989503214249564	0.03440887553814106	-0.22156501047661975	-0.3001173887023033	0.053014524396203355	-0.22234892705369108	-0.20810826477551747	-0.5363527549720923	-0.003385239639496218	-0.32763883554628065	0.11479909113093278	-0.2739706212679884	0.09944204667541315	-0.4082514951744372	-0.7616129414205004	-0.1362480090470553	-0.7647759606644049	-0.048333769951429684
-0.5536610018131461	-0.3132425942604158	-0.5956477574260216	-0.14462918104245717	-0.5315311955136598	-0.7234124732413495	-0.3257607021192189	-0.4192816869916845	-0.23364658732332236	-0.5792200291993355	-0.39650098088021163	-0.46658480367168875	-0.1087895222811284	-0.06928912462081663	-0.5321108636724776	-0.5846467267896167	-0.3962523832840041	0.060851220893478865	-0.1873869578882212	-0.49973213218502427	-0.5224576116467078	-0.4901737920776183	0.1226889765262766	-0.6117015166199236	-0.725354892035508	-0.2656917888677624	0.016471223745287013	-0.8277638527408533	-0.3068070967416276	-0.3284387684764576	-0.31677830961634623	-0.752797400698792	-0.01643093557420831	-0.023964528693601283	-0.1817278276085918	-0.2926138507998711	0.05960540765184539	-0.21981502869022013	-0.22287169712985225	-0.5508734084476055	0.0041985682271439275	-0.33849796344252747	0.14724172468089294	-0.304734965863113	0.1328811349561837	-0.3822827211325087	-0.8001199310332708	-0.14899754590776212	-0.7901421577406943	-0.11294599044596618
-0.5459137866742838	-0.30764863672496634	-0.608346292197713	-0.16592838963265527	-0.5313882783791556	-0.7441810066294172	-0.3085096642601211	-0.4090413881591429	-0.2408904534672464	-0.5921207595757872	-0.4020044166997579	-0.4522234391065128	-0.07644495367123993	-0.06404095583068506	-0.5302909331140471	-0.5698953815620332	-0.4159245700544165	0.01128638858398071	-0.21699899078884138	-0.48258124707347194	-0.526313185718428	-0.5313517364746303	0.14028410017180323	-0.6052438191942533	-0.7429535497581496	-0.26345668537993383	0.017791414901287345	-0.7996808401160735	-0.290190584836372	-0.3670803877745065	-0.31150843523572563	-0.7539397455776992	0.047847959862745336	-0.07012476071372177	-0.15017104222962427	-0.28903669080958866	0.06359609776306774	-0.23565838027575386	-0.237568430282784	-0.5556195696740585	0.006226416030414227	-0.34928411435046197	0.16415323241483282	-0.33767244849010325	0.144454213432257	-0.34226228392092894	-0.8197583449488122	-0.16399051660611075	-0.8141644562678699	-0.18145715899676101
-0.5456321973300668	-0.3144288301960351	-0.601332213120589	-0.1897578714927133	-0.5162871238368136	-0.7558268850635639	-0.2891419217435221	-0.388251788564448	-0.2862640732219428	-0.608331741546617	-0.42024061243790756	-0.4465432663910036	-0.01818949666702833	-0.049717537872717155	-0.5271515618362492	-0.557371919629145	-0.4311996026777005	0.0013136349973309383	-0.25899301749593534	-0.4581874822555966	-0.5265829040353619	-0.5675542006325223	0.1299395399123682	-0.5964322912984437	-0.7465131072404703	-0.2646759980070139	0.02115944348430178	-0.7698596290334263	-0.2775111079510257	-0.39353092004284396	-0.2867583896361922	-0.7262479622771588	0.11705893303117358	-0.10967715356133681	-0.12571244309150473	-0.28846370097368135	0.0717707679189489	-0.24288660503493859	-0.2615083752581206	-0.56666698313397	0.011050664100785201	-0.35507723293046345	0.1752366571800245	-0.3777301174900982	0.13965714735397122	-0.28936414934411986	-0.8144803795828741	-0.18135304499664723	-0.8276487416058116	-0.2543218848105677
-0.5496443777287743	-0.32787953119914304	-0.5858528356744596	-0.20583302945087642	-0.5041792888852936	-0.7554275943773542	-0.25874690234245723	-0.3752607986896763	-0.32026534763538883	-0.6157416423996869	-0.4394892422476671	-0.4530650035128557	0.016668185677029795	-0.04763635947290923	-0.5247458942636063	-0.5506110631672015	-0.451471136104778	-0.009954790181720335	-0.31783673100715276	-0.4244069260197487	-0.5299865796185571	-0.591132881190266	0.1155878526144007	-0.5914215257778219	-0.7566157704438491	-0.26965652591621925	-0.00676102952362439	-0.737915077956003	-0.2614841016497023	-0.4146543642182111	-0.26230812983578	-0.6820608637944388	0.21787412495091035	-0.1363450126238385	-0.10923334216128891	-0.2799617320867785	0.09169900674461293	-0.24656324604629698	-0.2892065870894166	-0.5546589036954922	0.00528455116292183	-0.3544044763194605	0.17990866083093182	-0.40989970063370046	0.1171819037766831	-0.24520004410767168	-0.7872334446939975	-0.19998673472037348	-0.8366060310044198	-0.3266459047728455
-0.5424965923982412	-0.34701452977486225	-0.5566012993717819	-0.20602034600740354	-0.5043526643941438	-0.7453106898671885	-0.2356236030684249	-0.3619715813877279	-0.3289364937172409	-0.6283254248051893	-0.43904099758754384	-0.4528689465380533	0.07139567812844175	-0.059812799289460025	-0.5183825223585148	-0.5374375725316269	-0.4785705833026924	0.0031146298663480123	-0.382783223797157	-0.39318307467610814	-0.5364155918374047	-0.6007385358976164	0.09067106937807672	-0.5865691957987978	-0.7510186234457705	-0.26890707678862524	-0.056715415148278006	-0.7023218053615101	-0.24599894121147345	-0.41416395519078286	-0.25323131327625664	-0.6245940854612623	0.27643562853862313	-0.15237356399881558	-0.08077045152325577	-0.2676715688562366	0.11416919494852226	-0.25512988128066416	-0.3158420718272322	-0.5230935842795412	-0.005338711397879346	-0.35391150155987244	0.1636834332682115	-0.4263293666722359	0.08326615742015006	-0.20049447019492436	-0.7427173986321476	-0.22696966693946022	-0.8430814354964653	-0.4039498114359518
-0.5408178147298109	-0.3677814299705096	-0.5140162923748474	-0.22027131004906025	-0.5069090077866013	-0.7373815361230595	-0.21634647970741558	-0.34656492149511964	-0.34690228515448845	-0.6386750782635899	-0.45367772791833383	-0.4592780198937755	0.10901814210961525	-0.08409685657798045	-0.5114313199803865	-0.5298889808780457	-0.5007655716712178	0.0010587022431731105	-0.44438743780201795	-0.37255053963592777	-0.5433127727236239	-0.5938672254257988	0.11572967017563356	-0.5834275349373603	-0.7164765398188838	-0.2648642322673262	-0.12020816951604758	-0.6706133935504066	-0.2366661426753031	-0.4097826852367839	-0.2561602711541671	-0.5688541461915704	0.34057699559467713	-0.15446930080255217	-0.040104138226624605	-0.2507645563545677	0.13029387072895726	-0.26286731029214205	-0.3520533115487341	-0.48365401166933947	-0.019319554228011813	-0.35415836902814735	0.13518009836282724	-0.4341752679106504	0.03339689922495887	-0.156583344217914	-0.6904490963993271	-0.26016103033145555	-0.8382201832139092	-0.48272545036038145
-0.5311018129633582	-0.3823646395618484	-0.4683206988208325	-0.233016395891185	-0.49510157249675196	-0.7341977507765346	-0.21251314929325216	-0.33143986012378274	-0.3606361844493565	-0.6470125409547908	-0.4705815721252879	-0.4697306157201675	0.14384017150075587	-0.10901008030040549	-0.5119780190935115	-0.5297997328171118	-0.527339890503084	0.012932095906757082	-0.5051420197900115	-0.34689310512009763	-0.5615947248108613	-0.5840008986239569	0.06305038127384423	-0.5765759223160409	-0.6717254120731401	-0.26064833742341714	-0.18227270923152616	-0.6323419989956498	-0.22720347134535043	-0.410603401033911	-0.2578781618976144	-0.5150868336259324	0.42264773346725937	-0.1610612631810899	-0.009410486819759825	-0.23213844655716337	0.13575087975188624	-0.26628088441699915	-0.3999156650832334	-0.46309415933398623	-0.04299824552773649	-0.3503590045741438	0.09803997796442543	-0.4444291190683186	-0.019383588933205853	-0.13204950624975306	-0.6279239694073878	-0.2975223749631044	-0.8272463707403537	-0.5545983735751772
-0.5302612547381786	-0.3933187810872433	-0.43545401360731384	-0.24586597498886248	-0.4885343051834816	-0.725655761077464	-0.19915803446094174	-0.3119871259904933	-0.4047129663071865	-0.650663268445894	-0.47538078428995434	-0.48213078235318346	0.163050611702391	-0.13719608551715504	-0.5178045614205177	-0.5297628832734731	-0.5571520192244253	0.025244666597826936	-0.5606986323835115	-0.32811718079702346	-0.5784176314232312	-0.5660031348566773	0.006608553770626258	-0.5684541686684067	-0.6188925591130617	-0.24853973626322673	-0.2361928534520023	-0.5937688574468036	-0.23062515704855935	-0.39890898413618475	-0.25635454135119645	-0.47163934636759974	0.5111141561159883	-0.16277307023978932	-0.005968430010792105	-0.21696830550221255	0.1461769340925972	-0.2649707607038062	-0.438417525676751	-0.4381402066396304	-0.0757688869874612	-0.3507387129664557	0.05192548278289903	-0.4453259356856141	-0.07341515684004998	-0.10004052789937508	-0.5577800372289021	-0.3318919569127887	-0.8074347071283416	-0.6193088459523327
-0.545158846577951	-0.40842836148169087	-0.3913928903807335	-0.25875170128478503	-0.47535159104553737	-0.7062780031574581	-0.18032793446023904	-0.2950436423287645	-0.42675178767203237	-0.6552616878867654	-0.4962763023534901	-0.49136467272192086	0.158612448233936	-0.15888326183735293	-0.5357942402924927	-0.5383472145279501	-0.5741540549779417	0.015772694056092947	-0.5965791388774311	-0.3241185807972974	-0.5878795424735329	-0.5364949931330261	-0.04961898552332801	-0.5665304810330016	-0.5649505325277044	-0.25625447083437364	-0.2752478123322563	-0.5578296122189933	-0.23311835724112817	-0.38868467224438397	-0.25492490618382757	-0.4455605066140363	0.5683643425834956	-0.15508231000340889	-0.0048886571106071235	-0.19715299464166539	0.160724802887056	-0.2614553329675452	-0.4761249278249606	-0.3772879111031543	-0.09609301013182199	-0.3416471865501354	0.007986899438355904	-0.4487272372728987	-0.1052092194066994	-0.05609445502950742	-0.4920254806860568	-0.3607768312341795	-0.785566613322986	-0.6681800689190134
-0.558176450662402	-0.41250215709515536	-0.34720146594398715	-0.27003694227721703	-0.455640237537994	-0.6976105696493826	-0.16410103319202077	-0.2787651006132381	-0.4507493234188006	-0.6574147785132924	-0.5139703944667722	-0.5055938668742437	0.18082297956194143	-0.1732203977626529	-0.5494943987999753	-0.5512978922545837	-0.5898320069022723	0.03897498135823298	-0.6371347642939257	-0.3195129489498365	-0.6004600572410437	-0.513859003237867	-0.10003387904763714	-0.5570139632806009	-0.5060882055037734	-0.26337375182909784	-0.30330597929012104	-0.5312136572956297	-0.24745488955627662	-0.3825324019604198	-0.26193519742657256	-0.4242084219047091	0.626952909001081	-0.1452622036461914	-0.007979130111315184	-0.17716486210981103	0.1667123554265556	-0.2681675901734498	-0.5141479301181627	-0.3053459975236634	-0.11503040234581582	-0.33419650210539703	-0.0415664144805296	-0.44157473950915904	-0.1413494488902291	-0.017428473181115726	-0.42617702087947607	-0.3844914301803063	-0.7636247291719509	-0.7217979962314354
-0.5729377429689329	-0.4198864092373835	-0.30135753718062064	-0.2818318143843449	-0.45011061162729166	-0.6901357694445743	-0.14408424265123596	-0.2634193633746116	-0.47258649267641883	-0.655340346006388	-0.5209858398982665	-0.5301021062805871	0.1697076471818209	-0.18293597374459641	-0.5640250301255941	-0.5553557565279126	-0.6085267405860776	0.0073795015430892065	-0.6708527296292507	-0.31635696216561543	-0.6183510667210681	-0.49872348848003367	-0.13455427264197767	-0.5465620478870296	-0.4381100635160785	-0.2670957375913553	-0.3263959296065856	-0.5120720904059699	-0.2712664904077743	-0.3643318291183286	-0.27593184766862416	-0.37893084286238027	0.671323648706345	-0.13055204474692195	-0.022137221874228875	-0.16603475846676413	0.16277374621406457	-0.2688264803136239	-0.5475727042661547	-0.2437021900059609	-0.1332263511216853	-0.3314767789810851	-0.09914817193624637	-0.4195681026844551	-0.17428612018088008	0.028511458293437077	-0.35247891036299844	-0.40731100974263523	-0.7350328729909619	-0.7604720887002164
-0.5916973233095145	-0.4339739301695843	-0.27617664741945214	-0.287202859541605	-0.4452236557830143	-0.6859244096155112	-0.12661179510270731	-0.2469113170427843	-0.4562874232786095	-0.6488672298064634	-0.5369795966044257	-0.5559208907242305	0.1836882186369831	-0.1848011522859057	-0.5751364713184837	-0.5675956672198922	-0.6181740801150533	0.006803489785643607	-0.6940927902570888	-0.31733828099282263	-0.6299966190985273	-0.4954613568718639	-0.13474638233395617	-0.5504888824462326	-0.37281530699740084	-0.26244421615814784	-0.34165547272393276	-0.5078711964732532	-0.30466598288449687	-0.3464890060170366	-0.28767687033031186	-0.29384857299157174	0.7022712247946463	-0.13330677159638277	-0.03337528607146102	-0.15119809165678658	0.15173091490097246	-0.2655828607113662	-0.5857441098496812	-0.1934444654281562	-0.15428795561579806	-0.3241836412116352	-0.1595827254172336	-0.4034731383269551	-0.194799432501361	0.06441173765333906	-0.28913995508535123	-0.4272650328326666	-0.6962931735541975	-0.7830141298422209
-0.6017170626850493	-0.45344004032130564	-0.265241498239127	-0.29200398489344714	-0.45876673416706487	-0.6873083626224913	-0.11737261165946695	-0.24290602219377627	-0.4308329234778646	-0.6415380305425089	-0.5589914825152348	-0.577293103167576	0.14671694535468266	-0.19350438878033244	-0.5897654339369067	-0.5708903856048494	-0.6341399611230354	-0.03299242158473856	-0.7085368827536817	-0.3148143281101764	-0.6373232410433143	-0.5004369917721374	-0.1289246777333073	-0.5669050748211388	-0.31666944509368855	-0.2580531250972119	-0.36606993513624936	-0.5136744630867145	-0.33572932536226785	-0.33304785865894976	-0.3043574471493594	-0.20863292155983956	0.7279513900867752	-0.14657632794481906	-0.04519697083605404	-0.1347035207775698	0.11811249867859985	-0.26953445755655847	-0.6172640237348664	-0.1482250009823316	-0.182261411690643	-0.3263349420129217	-0.2328182560386876	-0.36848985525473427	-0.22159862888590048	0.07396886795301351	-0.23839065853225344	-0.4363895784874111	-0.6673838332506958	-0.7913030606650497
-0.6110642853169829	-0.477619096144525	-0.24987995405310928	-0.2995344746924764	-0.48047126399563006	-0.6962987199901107	-0.11388213928758624	-0.2353544417283627	-0.42598102685963307	-0.6388385529379221	-0.5740680149271653	-0.6045919623718677	0.13441415991916145	-0.21589001889485743	-0.6009038092646775	-0.5729564573229158	-0.6399816028966404	-0.06545660321249139	-0.7130443252441762	-0.31045879013628175	-0.6435233249710685	-0.5222371309295237	-0.12763457524896551	-0.5943938586541772	-0.2714661466370579	-0.25031079201092804	-0.37481868608516583	-0.5257903778049704	-0.3790287417591247	-0.31490008251606405	-0.32658968575120395	-0.12537159011389282	0.7343332974222594	-0.16521774598419497	-0.05492904161615331	-0.12131259547020885	0.09043097575846241	-0.2687398760318038	-0.6452035285433964	-0.09787780409673198	-0.20543698727738544	-0.33598481840752625	-0.30516295967465473	-0.33537290950143295	-0.2491582331486654	0.08141767449228052	-0.19688896743071563	-0.4396156896959889	-0.6382122355613851	-0.7842644234254155
-0.633055762918959	-0.4955392582901211	-0.24845529594768304	-0.31049558458464344	-0.48860182559936705	-0.7064604290561672	-0.10848352644877587	-0.23607981346149048	-0.40617099704411314	-0.6220099139719502	-0.607641202267249	-0.6381990137356212	0.08906737882681381	-0.2385372204203738	-0.6130208740400873	-0.5833002608841469	-0.6369884379072505	-0.12168886387850564	-0.7061170921987062	-0.29001285642942226	-0.6545127995733516	-0.5569972344498932	-0.11736779598677038	-0.6239295040955091	-0.24271404988815898	-0.23079510815072024	-0.3788783531070971	-0.5476261012245456	-0.4206695864088298	-0.3000962926585865	-0.3369477631932776	-0.04723868631270674	0.728342570991302	-0.18630072626682184	-0.07498065320146743	-0.12027468573426263	0.07176565787469437	-0.2714264803735333	-0.670712465796845	-0.056272159893542076	-0.22680557252498898	-0.3511186114030078	-0.3593701614663985	-0.3107386635452915	-0.2647220764195866	0.07446601015694274	-0.1644151722213568	-0.42978015822256055	-0.6011873495037823	-0.7637280083540394
-0.6521742761221402	-0.503489650628747	-0.2567923191484063	-0.3241779571768551	-0.4966243889244198	-0.7085723945823841	-0.11432542577549716	-0.24550750309190672	-0.4283514232785345	-0.6090638464345044	-0.6314132720144803	-0.6726170461139971	0.053220851347430154	-0.26231743304434463	-0.6139960429027023	-0.5898310412033277	-0.6354885316745909	-0.16335787804614127	-0.6891298089358611	-0.24675710323136232	-0.6702080223814461	-0.5950941368901017	-0.11008949383539832	-0.6569702267521703	-0.21726715452057582	-0.21600873915069677	-0.38444199526005135	-0.5659595627855284	-0.4500740748689605	-0.29759404199312434	-0.3344650249471367	0.029232182509979037	0.7210577492409672	-0.21555773989883567	-0.10656802038370816	-0.11882061303401352	0.06187542283859252	-0.2737012677435332	-0.6869158102422603	-0.006325336151779576	-0.2427665095669548	-0.3716888099392669	-0.39362066135754825	-0.2740868230868236	-0.2710164680149922	0.053577245766731285	-0.1362821155725751	-0.40926879183071485	-0.5741410065880936	-0.7323911476423773
-0.6792793041874438	-0.5134592556279024	-0.2650205817491021	-0.3469757502516472	-0.5085582172182106	-0.7169480951808584	-0.10931498055676467	-0.24976137436940168	-0.4392244372847598	-0.5995905436058	-0.6488021907881121	-0.6943821912637993	0.017250796872350295	-0.2919979991765188	-0.6082160286171587	-0.5820946353502421	-0.6271331880082169	-0.20596174027551614	-0.6712236802535131	-0.20407585249609114	-0.6919573558225733	-0.6271376976737021	-0.09488533930262005	-0.6901630574309866	-0.18827392155495062	-0.19985143916084716	-0.37504711977198835	-0.5908553829184775	-0.46333497222363274	-0.29672008107390485	-0.34361113533489995	0.09987206446903867	0.705472019491433	-0.24516870087834325	-0.15221125483959969	-0.11865313328891158	0.05801716434480766	-0.26884109159594477	-0.694006421910933	0.0436504533605892	-0.2545215160257307	-0.3973888726565443	-0.41688568531632575	-0.2298601290277349	-0.2859927717182583	0.03991061066260622	-0.10899238246541887	-0.37436554668944466	-0.5600341767004335	-0.6858535813282115
-0.6961769919284865	-0.5225377574538758	-0.27443825338868566	-0.3635625395102852	-0.5107554042529339	-0.713783663255081	-0.10780294856375332	-0.2531925862426196	-0.4090168427302941	-0.5799649933547052	-0.6778583957505363	-0.7141421585336435	-0.004024368749705393	-0.3262445558589586	-0.6143840220949206	-0.5793390676721377	-0.6163127868548701	-0.2441647477666335	-0.6493907356011512	-0.1454763655714338	-0.7161240711883711	-0.6677546860671055	-0.06520048722343995	-0.7156982779022544	-0.1651386634436048	-0.18446447671753483	-0.3600292612236754	-0.6192370032901934	-0.46665912567148443	-0.2953446967401	-0.35611022052236146	0.16609060516591762	0.6748024524736442	-0.2722927187888288	-0.18677275585485156	-0.12061003246087146	0.04843992827338116	-0.2815698771454429	-0.7085550787820871	0.10097055626162861	-0.25817727240772503	-0.4173524499774583	-0.4229613842262629	-0.18529124519563647	-0.3026190993103121	0.025152344339754627	-0.08995138893903554	-0.338508810028593	-0.5527135014781754	-0.6373217092330303
-0.6951995494745832	-0.5249254169990579	-0.293750384436448	-0.3737981742154592	-0.522663551316479	-0.7019742739159656	-0.09973153774409294	-0.25772289165179396	-0.4076255198707305	-0.5587850224752791	-0.6972231729335543	-0.728940482808066	-0.009648307487541417	-0.3611770109079981	-0.6049772818701425	-0.5720470684951487	-0.6040614042343346	-0.263470084159726	-0.6302226703410139	-0.0747990742158225	-0.7362931348643522	-0.7159553603916207	-0.022809843727647893	-0.7286146388239705	-0.15147266564811118	-0.17281388909377113	-0.34855745398026383	-0.6543520298407244	-0.4647521970290051	-0.2895594554932629	-0.3733803733330515	0.2359286132521358	0.6494125975383337	-0.29481244582946814	-0.2254266581808464	-0.11928432862883338	0.029914932344913325	-0.30760633151149186	-0.7124883935360994	0.13213575369561134	-0.27200023412575186	-0.4411045592306732	-0.4151811874028368	-0.13223848935504762	-0.3314475782414913	-0.004805983643824278	-0.0600212284833143	-0.31213480554687734	-0.5530166220082432	-0.5855310058090338
-0.696512299351555	-0.5261196397748977	-0.31814466900226934	-0.3735821602727555	-0.5467474498477604	-0.6847626004150983	-0.08362725260135051	-0.26105274434339637	-0.4096649965758027	-0.536643094926612	-0.712887038680156	-0.732630488185903	-0.012999265615269174	-0.3955291261865182	-0.5874331931560474	-0.5553107097305363	-0.5957757367872324	-0.30058437549026945	-0.6054182930648181	-0.013318903344286925	-0.7595434495934301	-0.757509069527085	0.018411585821681106	-0.7481406600414382	-0.13675713801534795	-0.14871420982928077	-0.34395450078765477	-0.6903394525877706	-0.46061737408461995	-0.2823834663330337	-0.3933128667651984	0.2994823522078643	0.6180910623463339	-0.32180798542409306	-0.25896441729212016	-0.11428258960545978	0.01950365487954856	-0.3317374491410132	-0.7150215466930031	0.16831010465253743	-0.2785729448438648	-0.4545028682228553	-0.3954106667526637	-0.08403802886588312	-0.36322576008295904	-0.038771326770600543	-0.02907528753045304	-0.284409877793125	-0.5568735830451954	-0.525834513457921
-0.6977384057776828	-0.5153157522658434	-0.34480686533389904	-0.38494475657550403	-0.5500510517490992	-0.67025200859955	-0.08096309613791507	-0.2647301754548312	-0.3839803572206805	-0.5186996028071166	-0.7381204663927414	-0.7111224232766198	-0.027253945361390107	-0.4286882433229966	-0.5706735234636398	-0.5383715309990824	-0.5845912584906852	-0.33013528326148806	-0.5739870565893174	0.041926233025808876	-0.7843547848619765	-0.7759575808532386	0.04682257883762945	-0.766594294838476	-0.12189259879498042	-0.12718961928424202	-0.35032673481817656	-0.7192542283732516	-0.4552716532962385	-0.2743497664875164	-0.4294392209914963	0.32668381538340574	0.5872591183493078	-0.34503074514930726	-0.2800269392555637	-0.09305080476339336	0.01327593726333492	-0.35264461178491985	-0.7104505024256603	0.1911559759777965	-0.2916414183532777	-0.45990981690637156	-0.36703139212676067	-0.05020429237297567	-0.4027729959187247	-0.0755483396724073	-0.025770013035760236	-0.25733719857895737	-0.5670301744017008	-0.47865388326193353
-0.691324319726006	-0.4994147875677483	-0.35894887702313	-0.39863947614466044	-0.5630498349572871	-0.6556658641789205	-0.07624085720268228	-0.27553660710325173	-0.394098423661416	-0.5063058861451812	-0.7563415330293541	-0.6691115621797982	-0.03918782759584285	-0.45872315152659376	-0.5552800398943603	-0.51739428184268	-0.5792419078859792	-0.33293670466241204	-0.5434961420450193	0.09469748609876602	-0.8077492396261873	-0.7865863469297509	0.0478149893927759	-0.7823470866864606	-0.10625190957426218	-0.11177248582242653	-0.36176599098137263	-0.7419386121445636	-0.4486709210346925	-0.27066895346554976	-0.47366077608141294	0.30341504273666564	0.560715402758507	-0.35593121578799447	-0.2951277204508433	-0.07584201893141686	0.005544153172327221	-0.3654791260195322	-0.7085569749450983	0.21912672306999204	-0.2947244791896434	-0.46647641554478625	-0.32338042577426906	-0.006487255414041551	-0.43583491225002635	-0.10615001374944548	-0.025996043007123687	-0.22989098867532634	-0.5825157212075605	-0.44170366322846055
-0.6928547484566981	-0.46693114205840625	-0.37249681593949346	-0.41348834728900447	-0.5537950595444553	-0.6420427582327405	-0.06793098721328714	-0.27462866026920085	-0.3946780338630752	-0.4888092391452231	-0.763677109799102	-0.6128650839243148	-0.04101074210618261	-0.48860692958161794	-0.5372283997471655	-0.5030676330130157	-0.5749120444257904	-0.32410291567451666	-0.5121243637394758	0.13871085181514725	-0.8390395434373634	-0.7757904880362605	0.03381878311833911	-0.8043143121940123	-0.08945344407705616	-0.10999571094486352	-0.3697824866567667	-0.7545110268515927	-0.45418234452916517	-0.27779288990090845	-0.5325003479454254	0.24459898060763335	0.5482689612742302	-0.3508843953699213	-0.30637348356358485	-0.06120448282771061	0.004243832495846883	-0.3721362984784046	-0.702273383066776	0.2650560132071653	-0.2795659461384803	-0.47188545471494675	-0.26478007211295307	0.018023653523862055	-0.45936903626364006	-0.11851269138321523	-0.0005226759148527965	-0.20961865500867338	-0.590527682023575	-0.4140415681556995
-0.6886257161975605	-0.4295442865949778	-0.3859878392204637	-0.42728895886643137	-0.5338419134454935	-0.628659093828061	-0.06508465822057326	-0.27994198142810917	-0.40105988791746566	-0.46555304782612544	-0.7857103498063516	-0.5409194135822883	-0.06130335429048615	-0.5161342398585107	-0.5142124028265799	-0.49389637593297586	-0.5769373458128295	-0.3277131382075073	-0.48082967373609325	0.1691688063856693	-0.871694250697159	-0.7433940802039276	0.013584790764041788	-0.8162131111891137	-0.07076204776297114	-0.11886278824776056	-0.38193729045939173	-0.7618527932034286	-0.4539334897597594	-0.2825863573064497	-0.5956758461235644	0.16985918601008693	0.5471224813905233	-0.33187781106928826	-0.3165704832969428	-0.045641451716389024	-0.024368890357233837	-0.3846839870732687	-0.695730931385075	0.28925557658335294	-0.2605602947879641	-0.4702822415029633	-0.1993175979734378	0.03065805303669366	-0.4772643685002815	-0.11306812710845882	0.019088960521923944	-0.18793374823173373	-0.5996763390262152	-0.39826719635153085
-0.674397942147044	-0.3991820979785128	-0.3984746387001724	-0.4474345178408414	-0.5322755504656503	-0.6211456874410197	-0.06979171611169957	-0.2779863706639956	-0.40868972111470575	-0.45170578056712063	-0.7971797171788905	-0.4554235526151735	-0.08080656815254864	-0.5393578285198919	-0.48239157338835137	-0.48275531263490956	-0.5712747634744552	-0.33264571794413633	-0.4535680304902058	0.18337285922939475	-0.8958348421138229	-0.6993139811266528	-0.007705961082877616	-0.820726915617473	-0.05591340004112707	-0.13140719871951667	-0.4013674047215289	-0.7624749681349774	-0.4501644113545183	-0.2820316123340526	-0.6596882697596639	0.08778906451638537	0.5505028748673759	-0.31637191550404287	-0.33462016299106423	-0.028947651579235855	-0.06651076468530218	-0.3946272305456252	-0.6766564397356755	0.29576113843379226	-0.24669048311269076	-0.44841613129144153	-0.13637142558965315	0.031865340767471356	-0.4945045239318538	-0.09587827214382724	0.03686526970786864	-0.18228283712284998	-0.6115573504295279	-0.3944444107118047
-0.6706065661502263	-0.38018719872228207	-0.41388059995825877	-0.47837428520697023	-0.5281830859183388	-0.6113595850552929	-0.06870545401724547	-0.2724478306892772	-0.4192728008893222	-0.4412242617091108	-0.8038093293214044	-0.36872920101474876	-0.10168116236241495	-0.5555341020993625	-0.458463773029582	-0.4660803533900471	-0.5735647188864492	-0.3269690638771645	-0.42612898772200686	0.18395692145507048	-0.9240629149401313	-0.6557212502761693	-0.03456414551537231	-0.8214888456620019	-0.054863409580711786	-0.15294282969858325	-0.42541977237427897	-0.76912913100143	-0.44345143472952103	-0.27756328209572545	-0.7241105225187093	0.0023490355330782475	0.5485887947181829	-0.29707398172449606	-0.3600069091655876	-0.027464148912217306	-0.11371762897202467	-0.4009726531118356	-0.655339881800084	0.2878281790869604	-0.22817063940489812	-0.4206616903354797	-0.08261820570043771	0.015790156232008128	-0.515506818432535	-0.06573898929597075	0.04591339091839044	-0.18702946490117384	-0.6117764010154452	-0.39875397353545344
-0.6601404746872823	-0.3641805567182971	-0.4247075242707852	-0.5030236840786648	-0.5356189174668302	-0.5880729148350324	-0.07758566415599724	-0.2719909643569203	-0.44307339651955024	-0.43508000478879644	-0.8153943510205892	-0.2839716328641482	-0.13534761663252792	-0.5697904880237405	-0.442192440903059	-0.4509072244319145	-0.575090325728387	-0.3231649448284838	-0.39836739549771993	0.18276653454220243	-0.9446339207808554	-0.6051137390814706	-0.056828253134981487	-0.829147025368037	-0.06553558724132122	-0.16715547133942676	-0.44301982457792394	-0.7750684091366669	-0.44907284442353373	-0.2652042836256248	-0.7621441724938094	-0.07505244838056573	0.5421552219802142	-0.2730867048836259	-0.3831517739155436	-0.0357399717386818	-0.160775697360713	-0.4027732437560343	-0.6452023918187086	0.2977098728549486	-0.20852273584621414	-0.3867532367870037	-0.034346595693970125	-0.00630767623581095	-0.5290488232467453	-0.0300303423373372	0.05051103917744419	-0.20051760667596205	-0.5975139802391525	-0.4202518799832363
-0.6437596577524852	-0.3508855103568212	-0.42492852425154715	-0.5278053584344026	-0.5546789879021273	-0.5777937878584496	-0.08143020518734723	-0.26513625505136845	-0.4767770715211334	-0.443889921913156	-0.8165115180986728	-0.19644746648875627	-0.18046265353091256	-0.5775174237583868	-0.41447057831398515	-0.44353928206190235	-0.5783299809038218	-0.33179660450573284	-0.38089374344035126	0.16223975928979256	-0.9615853847218574	-0.549821758074007	-0.06990389475533722	-0.8465608544680615	-0.07881949813753227	-0.17571941471416935	-0.4642941159687351	-0.7813935950055036	-0.4508401413729162	-0.25921292072230073	-0.7877846747209688	-0.1434143181482894	0.5432574172332201	-0.24615506422991773	-0.4041033031803941	-0.044236325697713984	-0.2122033788315826	-0.39517688912121196	-0.6199037378876361	0.3051947312610449	-0.19745416699049706	-0.35560232516667856	0.014462154700919749	-0.02970633350220108	-0.523129578335707	-0.004751028613990918	0.0573346763422299	-0.20998687881449724	-0.5719351834310648	-0.44595291109491786
-0.637332965666213	-0.3416730324555285	-0.42676880202863937	-0.5473006565528673	-0.5590774726006948	-0.5758649103451976	-0.10497483682396735	-0.2621559093898201	-0.5050698818137559	-0.45891430673396927	-0.8221975387596858	-0.1078777382024049	-0.22899680861407284	-0.5779108271605179	-0.39526402544007	-0.4279818604410649	-0.5897560982852506	-0.353936861258536	-0.37893646930565505	0.1368155044150023	-0.9739443042366279	-0.49518275645646215	-0.08699228613691712	-0.8815217337729052	-0.101999436694002	-0.19604914529174944	-0.4906083516024834	-0.7801545156469198	-0.4515184416130518	-0.2598585477649932	-0.8047422139938091	-0.21941719142204094	0.5544023826263361	-0.21833599327026687	-0.42141730872584526	-0.058033752421076515	-0.26371143436535294	-0.38198574793970025	-0.5867652431995267	0.3177568150983157	-0.1824569442273408	-0.3231655742158317	0.06238822768735593	-0.066893014117537	-0.5186123296898392	0.02319619997122998	0.06097673850397438	-0.21637558534688422	-0.5456618756021608	-0.4852699846602856
-0.6245852654359505	-0.3269171549851352	-0.4312940055385127	-0.5510500055612657	-0.5552382429387016	-0.5686065186059032	-0.12608069211350276	-0.26593062817240404	-0.5222862358355436	-0.4822606695447239	-0.8307350348437318	-0.020154082190581173	-0.27167653910494877	-0.5750114533871289	-0.3888291006441429	-0.42006183856220297	-0.59217626863543	-0.35773019250692933	-0.3816231466340499	0.12135226055675659	-0.9927823985357319	-0.437992773773707	-0.100268783906772	-0.9217423349341616	-0.13053826492648427	-0.23100489155986198	-0.49263544851820973	-0.776607690395667	-0.44930714311375886	-0.2605101622723672	-0.8079708451808605	-0.30540613900567	0.5691663864506382	-0.18514685449120286	-0.44830534342468986	-0.0694754264754737	-0.3110434235365221	-0.3680570188051937	-0.5639946629466612	0.3242212990730981	-0.17213438332091396	-0.29711031881325345	0.11181200622392377	-0.0961296435670504	-0.507824803573529	0.0455690685338707	0.04944770510443837	-0.2324544946857104	-0.5112357555741365	-0.5248947827719521
-0.610562443523411	-0.31574673489757654	-0.4321355365066884	-0.5417195597511408	-0.5642471640994413	-0.5550314539701013	-0.13407573060358094	-0.2713178793897849	-0.5355147862440606	-0.501348947647899	-0.8355938853863322	0.053564921382821915	-0.30857273146287045	-0.5693273322453452	-0.3799841094590422	-0.4257876756017648	-0.5915760393540345	-0.3442116592995316	-0.3887145150853509	0.11133336714026813	-1.016101208426179	-0.39439784673484435	-0.1046441992816333	-0.9716094386168551	-0.16166257087526834	-0.25164581820376897	-0.467428525737105	-0.7795752388375675	-0.4450480360475818	-0.26691081297418406	-0.7779869669905892	-0.3846274578480204	0.5894389062827079	-0.15394425316411844	-0.47775797242320184	-0.08496817417931317	-0.35180689319072456	-0.3589218281621366	-0.5429829345528014	0.3402543460380054	-0.16048577399550915	-0.27539187297651957	0.15983748891163238	-0.11278074062568821	-0.48406842030346786	0.065178757053687	0.049675239935797665	-0.23997747427985144	-0.4685870473817534	-0.5688385339182498
-0.6074948971457109	-0.2980200064156088	-0.4363702534784431	-0.5347718172687779	-0.5633538136683766	-0.5379969452438564	-0.16124606268189204	-0.2699905669776745	-0.5356560439143222	-0.5142029821910729	-0.8442110794159753	0.10818666136456241	-0.3371695455513863	-0.5666823221374001	-0.3732368916664123	-0.43438513229401077	-0.5894464237293369	-0.3386573615989766	-0.3912855572819674	0.11133729580994764	-1.0421664474216576	-0.35914670333190024	-0.11210555229397985	-1.0188461258808759	-0.18993400737172433	-0.27375963280658866	-0.4180168501578157	-0.7790957575916669	-0.44326652628262825	-0.26823129098292997	-0.7466516791656732	-0.45975360908535157	0.6156406461142054	-0.11901064649305011	-0.5135656284571464	-0.10241613657675139	-0.3892623737123691	-0.35674451101884436	-0.50548318384541	0.3246088394885797	-0.1555763989503986	-0.2606605936821974	0.19781981637309654	-0.14328431766652688	-0.45818827835115555	0.08234730592386454	0.060452144309451616	-0.2524477067612838	-0.4154199268507638	-0.6067887995948833
-0.5929688629133893	-0.2905131372597084	-0.43965649619703645	-0.5248985115499061	-0.5820048887482593	-0.5246758707682028	-0.18709938079532956	-0.27001478175044935	-0.5314566163330714	-0.5284123882666375	-0.8604458886372495	0.1482817490652611	-0.3618090915893268	-0.5542391957355985	-0.3755673964082458	-0.42943974263279366	-0.5825229508245904	-0.35304771940327717	-0.3789302149211678	0.11722768121597649	-1.061472091663022	-0.33000329900645997	-0.11943039809430271	-1.0547124618907748	-0.1943573714390053	-0.2867707688891093	-0.3488867095969578	-0.7764950984187449	-0.43986154673702754	-0.2655193007035986	-0.705707913384465	-0.5242267298241247	0.6158620692677113	-0.08460728350207704	-0.5489575430535863	-0.12342222068024533	-0.4101852853367995	-0.3539430369015472	-0.4753153783305524	0.3215805784951642	-0.1604275243454016	-0.2437158691199793	0.22766947149672556	-0.16657384835382488	-0.4235156689211249	0.0990583860073722	0.032540001108048014	-0.26585041815451926	-0.3575732616032291	-0.632130779314342
-0.5840798544369294	-0.2824745727405519	-0.4528715436299741	-0.5187877373951346	-0.5933491342136563	-0.5212242065202655	-0.20914038840182805	-0.26800881283056477	-0.5102494941061716	-0.5480062276465533	-0.8669982079560669	0.17924628621678823	-0.3777770005847536	-0.5268876614468919	-0.392850040198096	-0.4261431439182686	-0.5759120248967946	-0.36692253390963725	-0.36846891982319124	0.12883113806983576	-1.0706189112215785	-0.30429691402830167	-0.1113399248874127	-1.0851580007153616	-0.17284926458952254	-0.28625557176386507	-0.2645217993072354	-0.7681998118934251	-0.43289395285442367	-0.26737314104704163	-0.6626262136465971	-0.5829132075507986	0.6107521149362539	-0.0655044074769907	-0.5816236138421913	-0.15134355313990805	-0.4001385975067494	-0.3525297834824245	-0.43695564380130125	0.31575362315057426	-0.16746521277964832	-0.242299659440546	0.25356014788263326	-0.1783229435038587	-0.37572943251225055	0.10746474230888717	0.0046501298345813374	-0.2761881933366096	-0.30640633977354337	-0.6495556521823647
-0.5822168976916128	-0.2711360486826363	-0.46823692004081874	-0.5085022281264211	-0.6000015032477464	-0.5171428738519309	-0.23714614501504833	-0.27414329336357834	-0.4833535481794029	-0.5723156218233426	-0.8774434342141401	0.19072064589219284	-0.396675582309988	-0.4862480669719013	-0.4153071755203839	-0.4218615720432369	-0.5752632401390464	-0.38032694354557456	-0.3505230148626259	0.13889272303017372	-1.0756466256425914	-0.28670123832779404	-0.0937895331246359	-1.1115678916439904	-0.11571840615124049	-0.29238090787398135	-0.16580791195823158	-0.752058856992184	-0.4373429584558344	-0.26864612699550394	-0.6181302364360042	-0.6232105952652273	0.6146417816661691	-0.036755657444072755	-0.6101806023364498	-0.18084113913028127	-0.37278613435735064	-0.35455517519194296	-0.4084620085149747	0.33716317721215516	-0.17672491451752387	-0.2631545442489188	0.2682538605044341	-0.1850420228736612	-0.3331006530255482	0.12075264321676751	-0.02737268893124749	-0.27123603730663715	-0.2666917492068907	-0.6544234240215903
-0.5608994383312361	-0.2630731433170933	-0.4737544332237883	-0.47904658330486016	-0.6181502708750305	-0.5177991700023995	-0.2669577452133726	-0.2800806270739987	-0.4513286303199099	-0.5888678895774552	-0.8849525341239131	0.20000388988875692	-0.4129998111113361	-0.4276737415118155	-0.4410941204955721	-0.42230884468570806	-0.5684701200131232	-0.3834957179352295	-0.33530474474360206	0.1459789954866219	-1.0885060525238717	-0.27219550688008315	-0.06903549647289828	-1.1202246840477406	-0.04351987368537734	-0.28945824593745206	-0.07227972855649316	-0.7289702394554972	-0.45399779673601337	-0.2809549153511415	-0.580846022836213	-0.653967098631503	0.614442500828014	-0.002288787277229054	-0.6318889777676213	-0.20805553280923164	-0.3393742885808698	-0.35131985020410317	-0.3803589588864694	0.3601308737800763	-0.19534719327031486	-0.2866027727617402	0.27325689341440007	-0.18825286260463492	-0.27447096529777115	0.13386593210917921	-0.04412719818006906	-0.261599945831901	-0.23939233789183628	-0.6451938163958166
-0.543476542026372	-0.25367960501575254	-0.4648882610387785	-0.4528484652231478	-0.6226365696023157	-0.5253719702750586	-0.28782560844222255	-0.2884698672454082	-0.4243046653357968	-0.6010267308945209	-0.8927058384449547	0.2048202035429542	-0.42036864730959866	-0.3599472765144573	-0.4609717673377868	-0.43932980423466095	-0.5644247418438723	-0.3709651201225637	-0.3241197088796805	0.14133242690110132	-1.1045018657403678	-0.26371627100596207	-0.05142231764006079	-1.1103858344993465	0.04353836145782458	-0.29442979758316257	-0.0045239349311089385	-0.6979259462724604	-0.4772359204083248	-0.29940624321409964	-0.5526627267743554	-0.682220052169166	0.6237152104453769	0.03229128236868304	-0.6519720052053888	-0.22972315222496795	-0.3010880255148892	-0.3578814644512326	-0.33373044123869133	0.3723068255861737	-0.21107642923786693	-0.3068346925500938	0.26994029310165074	-0.198757794833703	-0.21033020510737255	0.14536877413802501	-0.061171242492075714	-0.2473896099073511	-0.22264796259544695	-0.6295294306900561
-0.5472014498407755	-0.23959563632582132	-0.46068219252190296	-0.42629529962715934	-0.6270631540283412	-0.5311580905710154	-0.31580450628510054	-0.3047410802420944	-0.408163719855377	-0.612804171283944	-0.9034256173715463	0.20486443523495698	-0.42690991555367336	-0.30068426259272096	-0.48334502133915896	-0.456053411169471	-0.5580979899539606	-0.35142756213381304	-0.310352429176348	0.1473603157459103	-1.1034328462429195	-0.26313041455664615	-0.040989668058450106	-1.0892955279779541	0.12724418134728577	-0.3096348858374225	0.054282040010929435	-0.6617837982299017	-0.5049211518030816	-0.31803103429852825	-0.5321334177484971	-0.7019088852247447	0.6303333024779334	0.06262379414791153	-0.6727203686442984	-0.25283804834204826	-0.2568162501920397	-0.3613876617704233	-0.3152262496564666	0.37058531050007865	-0.2234142565792232	-0.3272648284811808	0.25002000189646456	-0.21009916430361275	-0.14671005857136418	0.16064744794035907	-0.07140970795924581	-0.2265058376764728	-0.21895612486033675	-0.6138863326162457
-0.5512244587998129	-0.23218004534387057	-0.4473583761398645	-0.42143657749491314	-0.6398283550214752	-0.5387525813487951	-0.34024552018758025	-0.30760763790060264	-0.3854365430692991	-0.6203648229371131	-0.8972090875608021	0.18972496227221505	-0.43192754436866176	-0.2545409731225504	-0.5041076651346045	-0.47739077416248604	-0.5497533622855729	-0.31835897980049	-0.2685243753516414	0.14485041964337708	-1.0876952293068445	-0.2549349200346675	-0.038906761674529444	-1.0548423428072455	0.23660786200501915	-0.3092448113182235	0.11469108363792142	-0.6203798524539301	-0.544039416015814	-0.3348002896952586	-0.5065727665342855	-0.7094166203489418	0.6186273984292698	0.08812357479707536	-0.6886402930638955	-0.2743842497830409	-0.2092201681444259	-0.3614678547406632	-0.32195313780770085	0.3740835023910076	-0.23466522052071898	-0.34980008446313815	0.2103300478913194	-0.20041507980408765	-0.07735901205233012	0.1733250639358298	-0.07695331121163582	-0.20644744453576108	-0.22043518040550286	-0.592135339877502
-0.5655065697708792	-0.238063177205402	-0.42515599615593747	-0.4342791475253609	-0.6494670893107009	-0.5495537496261196	-0.3637642272719567	-0.31055305428814817	-0.36392723201431865	-0.6170071053959545	-0.8863413271098011	0.15825999528616683	-0.43156954677672105	-0.21950574957248148	-0.5279392940373571	-0.49914844857570867	-0.5509285204215832	-0.28709139233618397	-0.2249986271160301	0.12725809873019103	-1.0487446732215493	-0.2505917255231331	-0.026569258594246453	-1.0038958969974177	0.3574818241367971	-0.2996693190148571	0.15518059454891545	-0.5683633938529071	-0.5725856433239173	-0.3525904939377854	-0.4931918020802426	-0.7002516603576903	0.5964727817924025	0.11160865214937672	-0.695880417366509	-0.30026540788187867	-0.167427686380819	-0.36736914324127723	-0.3236313626989314	0.37629959510000993	-0.23974605436089588	-0.37052725954196475	0.15568801696462	-0.19076517231010226	-0.010403346059434168	0.19126430567091626	-0.08247404059209035	-0.18758187493038467	-0.24013627452155134	-0.575436611788217
-0.5861427092124746	-0.2478066151735494	-0.40236225963111877	-0.45346091384479037	-0.6488967646845222	-0.5714327559910504	-0.3974376515364601	-0.3113512846296255	-0.34569832734992806	-0.622020989428225	-0.871345685861297	0.12490035906768002	-0.42403901395081567	-0.18807463130399243	-0.5505627418982897	-0.5086824617855453	-0.5624355458110443	-0.2588580156474226	-0.17636576546957022	0.08993490127849876	-0.9897847762019063	-0.2609963999611706	-0.033166898926397945	-0.9462816334552275	0.47685046982872564	-0.29098045888573737	0.166932974820026	-0.5075227817621173	-0.5942058890081511	-0.35512721711267003	-0.4974715649591507	-0.6704576319970097	0.5854434484905618	0.13057172991069546	-0.7070278268336184	-0.3304808836984938	-0.1311003677674054	-0.38720275733613607	-0.3129178490885146	0.3805080821437237	-0.2512585469512181	-0.39526075725258647	0.08411277973974372	-0.18733577962265044	0.046185609402431695	0.21530688632537456	-0.08286891585497858	-0.17022774274484914	-0.275855373119268	-0.5478460195058832
-0.5954402795040618	-0.25127645353604805	-0.38306487861355454	-0.47673938507730995	-0.6454864550951378	-0.5981988366255625	-0.42345212227195167	-0.3107004858250437	-0.31675249672026523	-0.6340575302501831	-0.8508571676453608	0.09120027998574624	-0.41962748533542243	-0.1526232185755461	-0.568582849960184	-0.5159224630906241	-0.5810552148182504	-0.22843102493708245	-0.12613556348895208	0.03827359429716664	-0.9202371405030194	-0.25442886874053816	-0.027516687367856486	-0.8913001532041301	0.5803695337034023	-0.2863384138250705	0.14183868453772033	-0.4574318023797135	-0.6017972828839049	-0.3576464365078256	-0.4980485457569781	-0.6328226211616674	0.5781094215950037	0.1401633753884815	-0.7062273534794112	-0.3542992528304628	-0.09907391825115082	-0.3946642947111282	-0.3083020210716585	0.3973535321237625	-0.26879240990694997	-0.4107913626220155	0.016503863441185346	-0.16346853762241245	0.10327917963334843	0.23420416761798357	-0.0704634519939105	-0.1409454756390361	-0.323100848575321	-0.5149664677597314
-0.6119143319804471	-0.2599382451428934	-0.3554203441858477	-0.5022318920970597	-0.6415241459608175	-0.6207906447768266	-0.4366738774706492	-0.3146423508267828	-0.28038598598806475	-0.6400706617970024	-0.8274673740471654	0.05030431632984809	-0.4120564759217931	-0.10467659767102075	-0.5771233654301942	-0.5321657330779321	-0.6063231645661499	-0.19285342736851713	-0.08716391786279418	-0.008273779077126961	-0.8435736160490247	-0.24857246950352652	-0.01921942291529237	-0.8293895331840708	0.6472082552469618	-0.2718965444017384	0.08468906987213849	-0.41060375705044194	-0.5942903378135813	-0.3671983535680211	-0.5027163906332724	-0.5959453927370175	0.5748052960932476	0.14369008557060572	-0.7089152801283627	-0.3643118301582514	-0.07895386017632652	-0.40152959180669223	-0.31106912563077965	0.39122682565223743	-0.29001576492111103	-0.4137305868439853	-0.0584583430448787	-0.12804706936337634	0.15543625480001005	0.24682986531432455	-0.04195448131818733	-0.10119205621996974	-0.3666849538194957	-0.49075154988740144
-0.6261861406171174	-0.2713870636609982	-0.32827731078487965	-0.5176189371755096	-0.6437372640637948	-0.6362744998109574	-0.43681307596737995	-0.3256997375229629	-0.24744053385584291	-0.646151627628413	-0.8033779495570567	0.016813396685097917	-0.4007857386116031	-0.0512874313545074	-0.5733133696805333	-0.5344917867817076	-0.634746993506887	-0.15921309161996677	-0.039749522813033726	-0.0524498100520287	-0.7660320060837067	-0.24527169116632952	-0.04118021588301381	-0.7754323290486986	0.7001879778970177	-0.2582785365285527	-0.0018700136742398677	-0.3651888876850731	-0.590216188187376	-0.3752167978631009	-0.5038826811308349	-0.5578727890865576	0.5637095358453551	0.1606646464355022	-0.721502750355618	-0.3714312876325233	-0.08024393041684416	-0.41576878623203795	-0.33838903743223303	0.38881708010085336	-0.3173669182502955	-0.39498386279432895	-0.1444315616457153	-0.0776779579533952	0.19667225924024084	0.2585954825081045	-0.023296023202726297	-0.05721020552074291	-0.4035049440430253	-0.4683678414212561
-0.6367616213545532	-0.2862588137022108	-0.29704545769198887	-0.5283622089310562	-0.6432907425547782	-0.6471894980553405	-0.4300164057436195	-0.3336489545579456	-0.20443739033598232	-0.6414002766699985	-0.7781864420633133	0.0026681956925886955	-0.38552229002117316	-0.0030936545300854212	-0.5661029588049046	-0.5390052413906554	-0.6672242487315454	-0.098186789284171	0.007739603426104286	-0.08376002403167553	-0.6898385293881616	-0.23687668375638404	-0.07701601421381052	-0.7273367569172541	0.7207785234404479	-0.25172494928109707	-0.10433620519039621	-0.3302554265323371	-0.5946142460932092	-0.397110688610843	-0.4934762358092198	-0.5248952592021953	0.5519347445933788	0.18538667037237813	-0.7355250845750503	-0.37463523517796615	-0.10205868366168494	-0.41688281632772917	-0.3660614210621346	0.364228567924876	-0.3437026879610761	-0.36728814550864963	-0.22596848355739202	-0.0145389382016002	0.23281934201291143	0.26924387668004934	0.012126575265529339	-0.012090713234454663	-0.43625764753990415	-0.44821294802027223
-0.6535565079359194	-0.30020193509872806	-0.267901847081969	-0.5418384047605097	-0.6423822962395364	-0.650902601472491	-0.4288951104704582	-0.3362090131943291	-0.16018649571879823	-0.6374998980411017	-0.7622053357175018	-0.004247005857123914	-0.36695108629302126	0.0389177366781044	-0.5501034189058184	-0.5508332306192213	-0.6909026913856148	-0.057222672698466204	0.05746129046618562	-0.11015046973629417	-0.6087880330718737	-0.22367975685373448	-0.09924919685861355	-0.6996062622762418	0.7248181884274367	-0.25277648457498464	-0.21518098714151263	-0.31168583708189457	-0.6039951582725109	-0.40859753717870095	-0.4688687431379927	-0.4833349625802015	0.5480278560626355	0.21603135703559487	-0.7396367331745667	-0.3713622937222697	-0.12531136927728306	-0.4088550970798653	-0.3685260477838896	0.3469617763059579	-0.3638923086317395	-0.3534118752518706	-0.3021836812045929	0.051924544834673236	0.25202367610748844	0.2934507836492053	0.03893354928604496	0.03338608578249521	-0.4661415773146479	-0.43690661363315764
-0.6687632914242314	-0.3195069646284766	-0.2554254644632098	-0.5493037041128483	-0.6555448516999254	-0.6468912444387561	-0.4221568288778769	-0.33629942215569	-0.10908719440603987	-0.6376301626267716	-0.7358980119583124	-0.005978158994126596	-0.34984689671579283	0.07524616928411479	-0.533247501167437	-0.5585478566026312	-0.7123410680457007	-0.025328825038534147	0.10883215289335837	-0.12609683520058507	-0.5287133808344572	-0.20440897713230494	-0.10975337996780596	-0.6757036548513883	0.7193344698789643	-0.24201288377628138	-0.33192356392744254	-0.3071743316540755	-0.6033907589995668	-0.41689229048433774	-0.4383021780956124	-0.44470546686232887	0.5310545412177995	0.25137825521093426	-0.7390448148871571	-0.3733824479609634	-0.14679704874486807	-0.4060722326744033	-0.37344232630676205	0.3223979108553744	-0.3926378621968538	-0.34176786464278697	-0.3733282271602516	0.1257663636897137	0.2555800605309637	0.31637148822671785	0.059003867049530076	0.07818002024152951	-0.5022174684768841	-0.42349043839055733
-0.671121087650025	-0.3369986518125244	-0.23863672961941096	-0.5554271527424663	-0.6528530289360456	-0.6421515554603935	-0.4119191998414757	-0.3407943268528074	-0.04849338578804011	-0.6311177720807459	-0.7108773147225479	-0.01171204498242456	-0.3355974600509832	0.11556164771739688	-0.5188702897377002	-0.5618185927972679	-0.7288644255049381	0.0025125002766278825	0.16229816716036055	-0.1550612143235117	-0.46357056377995587	-0.18769443695530386	-0.11867757800053329	-0.6563636987882602	0.7240927069731028	-0.2299878054526628	-0.4377900470441718	-0.3027819349846564	-0.5966084090827573	-0.4113435887432848	-0.4021396302179573	-0.4228650992516739	0.5146618470866005	0.28339638764842184	-0.7382978917674923	-0.38056028132326775	-0.16571485744023612	-0.40609554266774195	-0.3646996625945825	0.3067871444522185	-0.4236976460932139	-0.32352912884771	-0.42763809343790304	0.1920757504027637	0.24663982668655607	0.33268314026362045	0.07150052542634153	0.11469085742785357	-0.5435005888635162	-0.4032250858326777
-0.6625012028101019	-0.3470727196107556	-0.2266853645849706	-0.5451984750721452	-0.6473602925891282	-0.632789264357066	-0.41249561240847477	-0.34977316459778524	-0.005269197739506149	-0.626877078295968	-0.6995218658824162	-0.003927267189933673	-0.3322110586935906	0.16569058796731337	-0.5024425609189662	-0.5679460854381861	-0.7365350791506019	0.015987598393395325	0.21376438551376448	-0.17962726440239546	-0.4249045983300048	-0.18150304165989223	-0.12318044175641452	-0.6360348972404315	0.7116098197271052	-0.2266645885514015	-0.5405310503348912	-0.29578052249040054	-0.574022560027817	-0.4001600264087675	-0.35877851380426085	-0.40490386016412916	0.5133210068792609	0.321119237731421	-0.7369063769468083	-0.3902051978209349	-0.18405356669372566	-0.39702405466341456	-0.34677703979810665	0.2750684519851009	-0.4473384310971643	-0.2855672216958206	-0.46673671110581055	0.24551239795908666	0.2260863399124907	0.346287938714301	0.07817638533954327	0.14754731669071225	-0.5816607904393266	-0.3775983249035769
-0.6422991670210769	-0.34968657154199395	-0.21319715772486067	-0.5281369362860084	-0.6473348562011203	-0.6165314917065441	-0.4111902761698373	-0.35596293195713463	0.03417461120537067	-0.6259543681522972	-0.6893509086222079	0.014091030152309003	-0.3326655289816607	0.21910463263136118	-0.4820513196960441	-0.5648391099722663	-0.729807099842313	0.014306972664425991	0.2819034268564313	-0.18878161476922775	-0.40812752320734325	-0.1850469473303321	-0.13681960513990649	-0.6222869912429212	0.6826135927110336	-0.22662829852139424	-0.6373736826654841	-0.2876288862356887	-0.5591543067076126	-0.38746174048151716	-0.2998911055758665	-0.37039385706780636	0.5166202118664946	0.3580731973636987	-0.7240246584459612	-0.398095894680946	-0.1879783094544702	-0.3891522231228267	-0.31926027412260327	0.2278293644412722	-0.47052691243375167	-0.2568184692741052	-0.4871065688080115	0.30122181638380446	0.1984548233778099	0.3683218689467754	0.08551227684688636	0.1773877707361629	-0.6057947119472753	-0.3522402611955335
-0.6250624471128658	-0.3507902767953338	-0.20187497888423325	-0.5043026643865554	-0.6572329845181721	-0.5898168144017563	-0.39759483373159404	-0.3677651693496749	0.07052087776608498	-0.6192797282717541	-0.6859176877261131	0.03229472416103145	-0.3440721669594414	0.26437462235070164	-0.4795649543916987	-0.5639858041245688	-0.7160182560849718	-0.010835131463060203	0.3623026689166471	-0.18333027391455411	-0.39471631268886737	-0.1775406229081823	-0.1480656752709666	-0.6040777722509092	0.6502456042691058	-0.23212363857981524	-0.7233848710386763	-0.2928223067189092	-0.5495044857881921	-0.3827430068266321	-0.22976781840062496	-0.34571968303560263	0.5014355040505317	0.3971975353505741	-0.7020523599139542	-0.40266760767672255	-0.1896609520166806	-0.37714487548668635	-0.29448364949927075	0.1783274727755516	-0.4766032747321627	-0.23200211227467063	-0.4846486008668345	0.3624942919558568	0.16362239051860825	0.38404772583500846	0.09659226002368701	0.20103785147544118	-0.6109570195584004	-0.3307986487077962
-0.6084447232625997	-0.35743000329871355	-0.18334738246154092	-0.4621118443602887	-0.6618790700101257	-0.5636983083518907	-0.38273562776011283	-0.377676940145567	0.09253553770741607	-0.6100454615028305	-0.692849281463151	0.05135858341423376	-0.34925694520663647	0.3052839260139145	-0.4852176276617217	-0.567563471553383	-0.6943868669599123	-0.021858276130315935	0.4421394181535899	-0.16396582701616172	-0.3929449256116372	-0.17220357582449794	-0.1500882935726891	-0.58458029841304	0.6205285020301565	-0.23139362328884155	-0.7817328263564428	-0.2987343268263951	-0.5448728752940291	-0.3723309076595568	-0.15443991790718697	-0.3153724069742984	0.48082346871642023	0.4297651698130481	-0.6909637829928619	-0.4012288501762856	-0.1857947175118382	-0.3667739489339956	-0.2751822386519061	0.15643484289624715	-0.4748466307194832	-0.21013391157650463	-0.47596465884293415	0.4177555119307332	0.12188467804920358	0.41006858960441306	0.09243102116340432	0.21966075468700144	-0.6122025913116703	-0.30889651378220806
-0.5907241000182102	-0.34567743130174355	-0.16655015939281687	-0.41919780490360053	-0.6603424401275115	-0.5360616145771704	-0.39114615974966066	-0.3881590009838146	0.10364449046575315	-0.6096154591386025	-0.6953472672298541	0.0790636213050872	-0.34884945292711617	0.3334743488811607	-0.47745575122464345	-0.5731940950942837	-0.6674836594764897	-0.028507819449513742	0.5372668651568963	-0.13250611667875994	-0.38980203120488277	-0.17943212881502896	-0.15116848107652786	-0.5698561783009902	0.6186952219106335	-0.2350066927022756	-0.8182525457944191	-0.30133312669534573	-0.5267324431754901	-0.352547203294209	-0.05419209225729664	-0.2701715067673755	0.4742398202855201	0.46505639611343563	-0.6736423565482949	-0.39031315429653635	-0.1662099184809463	-0.3605754792865564	-0.2519913926102605	0.15242399911712187	-0.44853766882301216	-0.17390197714494307	-0.44830380854038765	0.4716379595505442	0.10107927381913304	0.4596870550211136	0.09669639633539365	0.24025174442005123	-0.6152010782515255	-0.2758890943268102
-0.5741027510559549	-0.3236656996538111	-0.1302514204546345	-0.3665964387464107	-0.6554326132977812	-0.5024626266663825	-0.4015781061506254	-0.39569408111733717	0.11478650982540828	-0.6023030593535765	-0.6966838287937691	0.11959185020247272	-0.3403709710001137	0.3656420522430014	-0.452626344359267	-0.5829785485390018	-0.6226512809885503	-0.014396525005276722	0.6428874818514982	-0.07378169805829657	-0.36689201528688986	-0.18685555485892263	-0.15048313365506394	-0.5386455841942096	0.623287634672353	-0.2332553087670306	-0.8237162302054722	-0.3024262339751652	-0.4779726445970864	-0.32438596064346453	0.05559901778045058	-0.20875713561424208	0.4707831588335713	0.49723082218504705	-0.6388082283805067	-0.3525756500391571	-0.12644824160494234	-0.34696432116257414	-0.2029901856901021	0.17437132125372945	-0.40518338568621104	-0.13459607712497074	-0.3850721991133307	0.5183108577912277	0.09834953785823454	0.5165500823474865	0.12457332581289644	0.25349444784817604	-0.5976863131826302	-0.23312484356101146
-0.5512575525641044	-0.294187413376806	-0.07693117449797829	-0.30428723901079857	-0.6362507202469765	-0.4564621045320315	-0.40497445604904553	-0.39462779538414045	0.12303919236644183	-0.59289990135605	-0.6912118443951267	0.15769839396270563	-0.3226359338795002	0.4032599737782195	-0.41967406425114806	-0.5840080130008294	-0.5703819998981574	-0.005877569452081716	0.7529008996421369	-0.00972680803451711	-0.3373483495485012	-0.17666647806881208	-0.12992364813159368	-0.49545571743004063	0.6366549183579193	-0.21916184264927513	-0.8140692998927308	-0.2915534385616846	-0.40162846320291623	-0.28764494098537924	0.1730655554445585	-0.12418660501175435	0.4827793732390533	0.5229005051488782	-0.5915920199425512	-0.29441990590268163	-0.05845593965731688	-0.3308500806564605	-0.15279232616750626	0.22046633127783802	-0.350993671314768	-0.08747327740901625	-0.3029362959051557	0.5744774686146136	0.11937093885639968	0.5804945697570211	0.15391418309427718	0.26991083642016045	-0.5629976573146624	-0.18713906449345102
-0.5162538453985492	-0.25683397586706275	-0.009738385988689197	-0.23148017057305878	-0.5991372890429452	-0.4061949760682751	-0.39476905753705505	-0.39293303986692096	0.08608324609108005	-0.5759096580797148	-0.6684036904563365	0.21260168748604036	-0.2962305180558877	0.45455191864838423	-0.37281482228433044	-0.5636160443201698	-0.5145392002676836	0.0303010221482787	0.8778393948640119	0.074959333664014	-0.28253915847855593	-0.16277574123172955	-0.1064325374711866	-0.43121710932238966	0.6662084993801776	-0.18616015477568676	-0.7657637849154582	-0.2627885573176665	-0.2981245557945106	-0.24068344650860385	0.31169455199206936	-0.0553363674583834	0.49399076557822064	0.5411165488251974	-0.540317456509105	-0.21605837914063636	0.011528555879613933	-0.31911001101875686	-0.1211716336409305	0.2751651610409328	-0.31519249565224733	-0.021869625535720007	-0.19466802962871615	0.634463509706217	0.167977301287151	0.6400651853625281	0.19250360893761537	0.2905508374934066	-0.5339847552775856	-0.13350511232475554
-0.47488848767215935	-0.21615692255847813	0.017869496005487203	-0.19018626935465613	-0.5624998855580199	-0.3560458987736452	-0.38007474106002315	-0.38397638113948496	0.10710961373267155	-0.5856801515628411	-0.6499107277493918	0.24623141935569298	-0.2741089093869232	0.511658189096026	-0.30924135399959646	-0.5381735531881222	-0.4691751793319329	0.08274193879226813	1.0122443764478462	0.1810443105192642	-0.21061373926210686	-0.1941095341430828	-0.13870268620682163	-0.3614960518332323	0.7022430480611511	-0.15960058662781162	-0.6919402394877635	-0.2351054064935038	-0.1818232987488658	-0.1882312685687551	0.4031494689207527	0.023234822379864302	0.4691987531573754	0.5426262875970352	-0.4796087061681417	-0.10834282266822755	0.10561709981866678	-0.3260535390892272	-0.10589974658410657	0.3384579518528562	-0.23682493635646984	0.04458846524239819	-0.06382114571916168	0.6781812961608866	0.18664944203189288	0.7105692559899177	0.2531049229109716	0.30155810155659396	-0.4416750516246754	-0.12201310248118839
-0.47465075048910554	-0.17561049845883442	0.11013093489521013	-0.11209115046140075	-0.5306985787437026	-0.33617359071574815	-0.40151738197419895	-0.40225167730384	0.1015299098171526	-0.5600836106560709	-0.6510111222372297	0.3220908886150942	-0.2456251361314808	0.5565773243627568	-0.2712661896259391	-0.5029532843958097	-0.42104329615283487	0.14435816347009084	1.1485792441229576	0.2941291029068836	-0.16850720387974535	-0.20707245872054356	-0.12466649612657485	-0.31962390506137617	0.6943599435472028	-0.15042944508085776	-0.6679973356445879	-0.1963867015041287	-0.10366322449099474	-0.17568671321767024	0.5478276141916292	0.09615215063479568	0.48169439978687567	0.5421275088358941	-0.43983067663427733	-0.020384396722717912	0.18880803668084806	-0.30259343449787535	-0.07899097758035978	0.37385604832522856	-0.14352609642331435	0.08252737704119965	0.029635958148821473	0.7322034497857992	0.23081699998220487	0.7987037524316276	0.32494453133268236	0.3276857658026403	-0.3806351462950668	-0.05995965534703742
-0.43374171250482707	-0.14079903131834423	0.16221913587663223	-0.0721191746261273	-0.48185225310879726	-0.3122409788277559	-0.3688561830198148	-0.3840863547800881	0.1400507900112744	-0.5530834087439895	-0.6513325931313483	0.37108007553271555	-0.20710379829028466	0.6433423051980098	-0.17775891526374657	-0.504629432294256	-0.3892332118484444	0.17900403576121032	1.2677950445023431	0.3969864680914306	-0.08964931353000169	-0.20287201645365532	-0.14705645902244108	-0.24133332030549606	0.7036322874683074	-0.11295640275633449	-0.5787454423826757	-0.17043863791490468	0.017525896425606303	-0.17627410643365488	0.6479661951965602	0.18766367205403486	0.44865068451205437	0.5305828115079516	-0.37570970278194504	0.11596347761049666	0.31251560168078785	-0.3163024180282083	-0.032537315234156594	0.45096532393162103	-0.06820436360124445	0.1236839278741515	0.13590727528145594	0.771357706606026	0.29904338394197366	0.8602232634355922	0.37745391213682405	0.32236000074540666	-0.27239778492492384	-0.04043960643665025
-0.3986284100180925	-0.07044637874673376	0.2667417460954488	-0.015790882354217616	-0.4407133570755145	-0.29207326938938105	-0.3742106540534537	-0.39993638073350624	0.17247173743293315	-0.513343522126783	-0.6229098202361949	0.43923311356046046	-0.15193106337391055	0.72050005874245	-0.10787176153203122	-0.5078188964664534	-0.33873638350380963	0.2668380218109559	1.3437795214610415	0.5224537987214722	-0.022219275981602244	-0.2043619910738826	-0.17295662522025557	-0.1861767397988215	0.750551361080016	-0.08610197586595922	-0.503261791863986	-0.11101938794955961	0.1530477283674207	-0.18566395429027632	0.7810407177117511	0.2773674404127292	0.4793128707580596	0.5464237280451283	-0.32175377816360673	0.23533858670049698	0.4002779155013202	-0.2778381917967125	-0.0009016204555933993	0.5043210245260988	0.018201531558850965	0.17266954123447098	0.2937963253961139	0.8419665006563214	0.3773871132361711	0.9777545375783147	0.4411507231214637	0.3685322988010029	-0.1673738654843229	-0.011458860829210571
-0.385556723940322	-0.03063007861849338	0.3458528373073376	0.06831846002754054	-0.3926685905168315	-0.28383193772113036	-0.39641398205462974	-0.41156956472567297	0.17675984849869142	-0.4787608303077491	-0.6166747797896119	0.5394000150500113	-0.0874596188901819	0.8444828149810842	-0.010247598270744247	-0.47111164338818334	-0.3264058492317584	0.33809882383510914	1.4247184887778739	0.6497360175966245	0.0512174366079818	-0.18880208920417124	-0.15361508390657916	-0.11466024051661936	0.7650886275554284	-0.07147135254177474	-0.4319639798108955	-0.07421687123128691	0.24160443466230203	-0.18665746577025835	0.9047377941934401	0.35115285230981913	0.4751820988165491	0.536745069488714	-0.28019610153800534	0.37219335348767324	0.5056239406251979	-0.23527854648648977	0.025060384807872472	0.6069964657490997	0.10871505580430554	0.21145186937215138	0.4005008064250532	0.8557416326786165	0.4586557790716239	1.06141206031065	0.5085178876357681	0.3809755549587126	-0.05391478135207617	0.07090771777008552
-0.3491475023868877	0.06264936929489373	0.45203691319187583	0.10372780856191452	-0.36292253433191834	-0.2605403016439511	-0.3786706112574303	-0.38897396737621015	0.21714272041531119	-0.46045221742296844	-0.6180568299690857	0.6146536512939486	-0.04207697512166448	0.9238073098402166	0.13854100503075262	-0.4628666341953965	-0.28084993189555446	0.3821698269035573	1.4947354525890963	0.7677279017517734	0.14811047647288297	-0.17034517977738445	-0.1975113675899082	-0.04800138460050694	0.7999439809836434	-0.03693293776384474	-0.3124531208933568	-0.008873759936860631	0.3422625732715135	-0.20085377000899415	0.9882486686703504	0.45486762646786494	0.46626858675931737	0.5720729979881438	-0.22407549850895733	0.507156199371625	0.6469272352203225	-0.24315372990203196	0.04162469560009077	0.6492766321436453	0.1919642532095756	0.26093653890775165	0.5081822022315455	0.8811558338769705	0.5510582039171897	1.1462801120646713	0.6095307119353317	0.3895455091778752	0.07396469986884949	0.09922145090975984
-0.35301226936062824	0.11145809086006331	0.5656580656233275	0.19303048716974772	-0.3261083275468178	-0.23218369282839307	-0.3801999262852708	-0.4012845885659112	0.22032395550763723	-0.42428080844370164	-0.5880413499150358	0.7425375896971834	0.014996481631710256	1.0204469020752962	0.23418667099261609	-0.4467450301339536	-0.276765141086075	0.4602388664669242	1.5462705093499194	0.8923746380503065	0.22756165545690205	-0.15975695038919496	-0.2622574254743585	0.013144107682079964	0.8253911066627996	-0.013120240395882249	-0.23218647802157358	0.06290563574666434	0.42451545614270997	-0.2257607058559748	1.0366348278334694	0.4945069060521446	0.49231779064062253	0.5678633794732788	-0.17858816709212988	0.6088198646057743	0.7350213400823922	-0.21745575535531286	0.08907357490583115	0.7143667560635898	0.270528295016456	0.2980297538367894	0.6568039948845665	0.9067747973102691	0.6521104249397797	1.2665010969589976	0.6926191488253675	0.40985106811412597	0.19704676441758565	0.16346184743290376
-0.31646739845532834	0.16898666709272933	0.6542996244604479	0.20956117328326918	-0.2908694003517568	-0.2206093093126383	-0.37938365322138834	-0.37528530703978513	0.22679136084123117	-0.3953481675784466	-0.5862909939159556	0.8048167531369408	0.05934518976562396	1.1438132798156742	0.31911242362181613	-0.4091624480015425	-0.24409200097540582	0.4836861503913788	1.600492138976185	0.9934532849419252	0.28509827847939495	-0.12732326921887782	-0.2589837513736554	0.07871009648579969	0.8388413025145753	-0.0022099991954927676	-0.17614129558206754	0.13279113251738392	0.46766000391384865	-0.24427053252280134	1.1335792558304973	0.5279733979123914	0.4735140443934734	0.559035057258719	-0.14843343977091897	0.6852796927453726	0.8211051596041408	-0.23150138112885843	0.09852945378681335	0.7227119025512974	0.35688212694513044	0.3097798091320142	0.7359749911368532	0.9344674655446081	0.703332380619187	1.33752459547532	0.7613214251279125	0.4260702061284351	0.30358099587996606	0.1908554818138518
-0.3150060807306297	0.24574806167753066	0.7641575710741633	0.20842625532313405	-0.2858554938073299	-0.19865664273674935	-0.38388565023981397	-0.36892217905056857	0.20987810782962937	-0.3770475340340008	-0.5832300975070628	0.8961933116658098	0.09996606708714831	1.2200572772310507	0.4408707971760095	-0.42244777277439133	-0.2443616572815782	0.5111164037376985	1.6372925623045087	1.0768031551268256	0.3323115876025164	-0.12770157040024713	-0.31840524705547846	0.11657715699802954	0.8330604820371853	-0.0028973535914789254	-0.06886215319651326	0.18707872209645665	0.5037021155444451	-0.27402362036880695	1.2160996560255066	0.5606425430635109	0.43232687758416793	0.5480936781015489	-0.11304644392605437	0.7819065992318748	0.9098011945306613	-0.2545546029806469	0.11210791096728456	0.723146858571823	0.4217857685077927	0.33225254055888104	0.8181398846360842	0.9192565994913483	0.7410375232299844	1.398264107504154	0.8731246975410916	0.4453603866847991	0.39840599893559603	0.19305000013864945
-0.3037366600071255	0.3254202158093897	0.8296340683337864	0.24910853431646704	-0.2609855075087677	-0.21538173831326474	-0.40573607735414396	-0.3666476018707012	0.21945353994045874	-0.3558839412039839	-0.6016039680691997	0.9448401735203245	0.13408111939426287	1.2925090704568547	0.4967199385265877	-0.4516963114944835	-0.25825759432169887	0.4951232059222894	1.6453951374968938	1.1206725141465503	0.3423968069128528	-0.1429393440195267	-0.348548975781026	0.13419683154333395	0.8200363625950976	-0.028473176920541715	-0.02128543674088155	0.27484307039122446	0.5160437189099245	-0.3153305022430972	1.21766973493404	0.5615703286771476	0.42475174547701516	0.5558302129906671	-0.08913425393033399	0.8235798194136885	0.9601877715991891	-0.2799663525027745	0.139758277778729	0.7419908058852424	0.5150334025035027	0.34770693818791115	0.889424462023738	0.9448000137545064	0.8027953475220432	1.475108088168647	0.9692515424064132	0.4244765341074615	0.4968844826692894	0.18631128198026575
-0.3406544052541021	0.4034346568821315	0.9864853328565013	0.31666826304245604	-0.2248832747456536	-0.1989973184163405	-0.4165477834122971	-0.3360997017099021	0.16148450967541414	-0.3104240195426641	-0.6255860704952798	1.0503628741415325	0.15324919549890198	1.3718523984575783	0.579646437978015	-0.48037495058890495	-0.26873526139837345	0.4520327571220609	1.664166326570691	1.2002508614391956	0.3364547542721571	-0.12621769870913577	-0.335057471342897	0.16964219514153883	0.7988822446330153	-0.055856331635685576	0.0009034535851906933	0.3641509567480655	0.5367226563437217	-0.3709456157278105	1.2627222535129294	0.6172960356759134	0.411503260125596	0.5384414121377041	-0.05397758397445705	0.8826016177696332	0.9957862681081542	-0.27464888788185243	0.14721236968507845	0.7097937322147623	0.5763975784534188	0.361576936984757	0.9350598226298434	0.9941537083420029	0.9067101165226754	1.4985300982099248	1.013018890523171	0.4492545787027743	0.5358490338197759	0.25785073444056517
-0.3000577115964032	0.5012702548482099	1.0699089989353952	0.29737465772015903	-0.217349370278693	-0.17097816418399403	-0.4024871003608199	-0.2741071833515395	0.17336824710946286	-0.31434957884293274	-0.6321938856999438	1.087456088659978	0.16878612321053357	1.4625072368091747	0.6454660599319303	-0.5132408992852431	-0.2828878710458617	0.39148338911475633	1.6847401712162149	1.2520024413924218	0.35025805318508835	-0.1406509868725648	-0.4061327470256499	0.18813978614066607	0.8098770888071234	-0.06480012145155697	0.055124623281996944	0.41583208449127307	0.5946425748413284	-0.4012663407042085	1.2468201073617702	0.6617276009991896	0.35934826644597895	0.532836079098588	-0.036616315642129325	0.9333617274278907	1.0430304831066517	-0.29432660576213804	0.1465480132018022	0.7112960088102092	0.6243126655389821	0.3922926472945746	1.0083560587693838	0.9918035895137018	0.9315251675407789	1.5157219123556556	1.0375655648300515	0.46111672909332035	0.6354226080514773	0.2578767526573929
-0.3259376199676748	0.615353519907597	1.1880283539723837	0.3694196660885505	-0.19112268593739384	-0.15620239113525095	-0.45854270868152663	-0.27846854250535247	0.10896488381328087	-0.30675051424972155	-0.6377916982957451	1.1823302447064719	0.22376066965333768	1.5228453673570654	0.6808830431515538	-0.5159389141308834	-0.2846513863825108	0.42085942096552814	1.6929659591222699	1.3285177358916695	0.33433275629865766	-0.17570088518262325	-0.4523941352973435	0.21030941063743297	0.7892093888868038	-0.0954320832153436	0.09523273923542078	0.4921703504889985	0.5425042368096206	-0.42610495830524286	1.2661652906035925	0.6795210520815843	0.38711965041010554	0.5350091379508686	-0.0014684138955824739	0.9683235598588741	1.0521246810980465	-0.2631893612451814	0.14116585393478287	0.7323839817880773	0.7202383005527676	0.3989801140698814	1.0569363686984565	1.0396717835533948	0.9505146864688369	1.5939116055376812	1.0661557979455458	0.5243602393645075	0.6398866919199909	0.2877903696027289
-0.3458231367043775	0.7009701651179201	1.2741830020575966	0.3660354190860656	-0.19742287117658006	-0.14896371519004636	-0.45857984385095635	-0.2502554607361242	0.059335620974637626	-0.324028609343548	-0.6720135436128762	1.2589578867019848	0.2273091870848781	1.549416372555374	0.7395083151438253	-0.532807240077857	-0.3143023971839214	0.35925824243021137	1.7699980120008831	1.3882442533828312	0.3669601938220768	-0.15478039680167022	-0.5051274023369767	0.23048796409009706	0.7837533077270681	-0.1294046603297326	0.13496983048691827	0.5232521640918353	0.5383130165052441	-0.4467609980568456	1.2534966689536542	0.6744865630838893	0.3338683660949097	0.5188756347820013	0.01871407925339052	1.0227912644754633	1.0799278506175964	-0.31312236579866065	0.138566409678277	0.7847953607038862	0.8086452357018233	0.43918549347964947	1.038693426970574	1.0089676414537307	0.9730667341485656	1.6043736326075617	1.0949847018563683	0.5469763616051769	0.6915192818808404	0.3110776197805282
-0.3183377714781408	0.7766293757522807	1.3429662891061815	0.3841928821570083	-0.19918992480938408	-0.14445346445942714	-0.4464135215494506	-0.20343906906195053	0.040677477618309255	-0.32527674344649377	-0.6879322851905808	1.2732179018737353	0.24755943517218557	1.5256959144670699	0.7483442431840137	-0.5961146184040204	-0.3088372382109369	0.34946661033259574	1.819805412233082	1.4472743486954855	0.3817293913806125	-0.18060225179700354	-0.5749983782836684	0.22381821421698328	0.7862961778024015	-0.16565058256940618	0.16305824402374436	0.5813621464380424	0.555365274612444	-0.49631434802850816	1.2232680800589142	0.6775678638867273	0.3076400554849914	0.5130084377384826	0.03633197810269626	1.0324427446301927	1.111698599495458	-0.3299846788630757	0.11064924606122004	0.7792308343020636	0.8471210527168405	0.45587802933486177	1.0715008991703812	1.0345092569271235	0.9990860734929383	1.6249866667478206	1.1103369825611387	0.6086659713527631	0.7037508438351543	0.27393188467405705
-0.3594084426815126	0.7965665573467263	1.4382122435401585	0.40736948011718405	-0.16235652103262785	-0.15615208387304472	-0.49804932068897945	-0.1960029480617686	-0.0444799099496427	-0.30787312417933527	-0.6991431295378964	1.3120043902610323	0.2840122725744171	1.5781729522099661	0.7048763789835367	-0.6296251883193201	-0.3395876170298203	0.33032081982796296	1.8425301222933121	1.5127888442696988	0.3456556549885693	-0.17119571713829007	-0.6043013537800134	0.24364318591217918	0.7918282617811627	-0.2218222600975218	0.12675572382897649	0.6239069590876014	0.5644833206259111	-0.5420616101464204	1.2647273874226272	0.7001745388402956	0.2656961135421492	0.46253322302534794	0.026141180273498654	1.0645053380979896	1.107688066818605	-0.33517457656789834	0.1327712830153363	0.7898035753039574	0.9017923114312376	0.5016066645032687	1.1027637363671716	1.0378927804755613	1.0407056258047418	1.6585915205523385	1.0769314984312033	0.6712749454613267	0.6989472779674915	0.28878308283932863
-0.32073230996803437	0.8561549777048538	1.5232361487443284	0.36499155778535364	-0.13022269125507877	-0.15070219011730504	-0.546982496934852	-0.18102943045289865	-0.09534432437027958	-0.3174305686572845	-0.7484874821750667	1.341053789258822	0.2725081132842447	1.6064807915772572	0.7043425469831888	-0.6621173520770098	-0.3366733102247812	0.2910702601510522	1.8628280776017074	1.555168975569607	0.35699207396794524	-0.20143720328042197	-0.5900387553993666	0.25031148667972936	0.7983092294398779	-0.26022876135337425	0.11633909009733237	0.6488503762877473	0.5649712655916297	-0.5248904531895426	1.3128680372024129	0.7729260597242019	0.18504199180055073	0.48630758793526885	0.050264235010669255	1.0767741491131677	1.1339897377247954	-0.37110135901996555	0.12161508133141267	0.7507335862093079	0.9345571603641017	0.49167552263287745	1.076836727501611	1.0226375442747586	1.0364053050290107	1.6314642092571447	1.093099413253677	0.7050248774386413	0.7110925191400665	0.2644520291082492
-0.3222129928071026	0.8978262531681356	1.6132230216565062	0.363883941519405	-0.1324132675493894	-0.13519229788743914	-0.6046401258069433	-0.21289973578424592	-0.14783684702160863	-0.33781914332790874	-0.7708804615984477	1.414313705513229	0.2683765652108791	1.5480213250300867	0.7214009175079288	-0.7177042938327061	-0.3626989744062242	0.29350546412117057	1.8428810106735447	1.55179896271859	0.3543636380331679	-0.25184285073762114	-0.6895496391285201	0.22297918209577813	0.7675992540105689	-0.297156468943285	0.11342101538420057	0.6772704690206074	0.6140276070491699	-0.546887404765528	1.270890151026711	0.7826311669360794	0.13539941283604418	0.4859308749147625	0.082689073113315	1.1294903834705754	1.137203299589147	-0.3679654843321728	0.10207850004748986	0.7853312509331687	0.9333513879728521	0.5230408041563698	1.089077493129076	0.9857200825276218	1.0613912156350052	1.6568649922086434	1.1006140821285169	0.7425225700117871	0.7133479976306556	0.2683074557836317
-0.3009273174931373	0.9182188114303962	1.662745552290812	0.34956404988211104	-0.13953164753460237	-0.1653995160479702	-0.6569161913205286	-0.19337305016348164	-0.17584856269733637	-0.3576730486158103	-0.7655440762750396	1.4420643867458305	0.25568453341880104	1.5322968143408886	0.6952633181795711	-0.735946071486884	-0.3640907646674999	0.2751556997219481	1.8205179031425616	1.550400356312712	0.3244171135002423	-0.2911694392632253	-0.742234488278305	0.19680133161066415	0.7691745851685509	-0.3317131816472578	0.05877178457942671	0.7091572535111107	0.65777754700452	-0.5683166937325479	1.1976633918294268	0.7826880394302366	0.09545492196935745	0.46065254461262883	0.10080312429544505	1.1448578601974428	1.1217636825510573	-0.34490481859565025	0.1072473840565273	0.7761668942395065	0.9438680680394229	0.4955206877488167	1.1263917066591471	0.9681099307258106	1.0724772379414471	1.6281727850104406	1.0155843758439476	0.7605043084778285	0.7078717329827234	0.27907876102107043
-0.32754284294444697	0.9225243521854996	1.7375813611648758	0.27875756511827365	-0.17313624463287508	-0.17858308326130262	-0.7037658510068623	-0.1794389441758286	-0.1788510956140909	-0.38410502563133797	-0.7892157799679176	1.4857194198278814	0.2256370635930533	1.509813298391672	0.6770165268219195	-0.7569656735305886	-0.3724902395703939	0.2236773671420153	1.8599861495755519	1.5757751099495416	0.34343259858026276	-0.32492844278979394	-0.8244184834716908	0.16386340367231833	0.7712849301101573	-0.36098359267824875	0.04862016849201563	0.6880940421011822	0.7077584306965239	-0.5832191111465475	1.1854897260954866	0.8121332781215271	0.012946996381464671	0.4165499038522965	0.07609473812080035	1.148327498384988	1.1485310701446934	-0.32645884372522677	0.09317101429658506	0.7524400785294485	0.9708603164043403	0.4857906126847646	1.144742636590442	0.9606581443249628	1.0702794590100684	1.623811158088283	0.9844277544916797	0.7696844940556647	0.7088122118224721	0.3179502134909521
-0.2667274239498797	0.9197773862505846	1.7558073890456296	0.21414779975279113	-0.2054805027112176	-0.2336649945259562	-0.7766040335209915	-0.22475356992889925	-0.16581444551598185	-0.4030645317718296	-0.7671222486899596	1.4469319903407543	0.20300666631363287	1.464027838611738	0.6199942826298311	-0.7711951597095035	-0.38581347099199664	0.1747542386159232	1.8796385774058098	1.5460358662101747	0.319395128015443	-0.36279155633720506	-0.891864354131424	0.10008247140510593	0.7507277797447838	-0.3959733648650139	0.08037677190021571	0.7089160176437079	0.6755966162991254	-0.580054646887296	1.180600911525194	0.7736082467063545	-0.0045011481147779935	0.4106422931514054	0.031436109415047854	1.1522947353527784	1.1905870378356789	-0.31859418808952267	0.10750201687404207	0.7800545043916611	0.9667084648519182	0.4729054231416526	1.1307791058861076	0.9531182172256175	1.0145711984668657	1.657173563231772	0.9266396257944022	0.7776853944765642	0.6936814782363252	0.3140136572849158
-0.25296345842120993	0.8953308093125484	1.7710194013217326	0.20134902874070765	-0.217742392398579	-0.2684290574709862	-0.8523123208784508	-0.278828136166862	-0.20262754977478775	-0.4076173719100519	-0.7427655434060295	1.4512610495580485	0.17934233339960864	1.407395884322694	0.6183687884422592	-0.769920271682923	-0.4053337951743498	0.13502913495995333	1.8495103903764054	1.5460463426626534	0.30940523820370036	-0.3887541220499587	-0.9228911939304542	0.12458249916540402	0.7427887095186441	-0.4207796884458386	0.10356264708138634	0.7522846078269967	0.6489417714799423	-0.5710318433549454	1.1870592425541153	0.7411515953020605	-0.06840756060239003	0.3969053611031431	0.029947224699047054	1.1876393509699659	1.2255244267462246	-0.346340226291836	0.11942576620693854	0.8011408342545032	0.9707528071058122	0.4330615078771182	1.1615683593029795	0.9340852227194925	1.0672970966322188	1.6885571954650396	0.9314979158047219	0.7450568982054627	0.6573406611694897	0.29424525266844564
-0.22337891947485672	0.8623819240215951	1.7867267919705299	0.1380744753788101	-0.2822674355546863	-0.2939468290460586	-0.8673187619578586	-0.31028394030370726	-0.20537609698659023	-0.39162322521557635	-0.7540863664155599	1.4175226206580487	0.12088134760799099	1.3272480789157213	0.6040980370527638	-0.7641664140458773	-0.3941485609775296	0.050192510831086966	1.8907411143223176	1.5333881689555224	0.30573917734192435	-0.3856380709944573	-0.9200420353930008	0.08034251390296246	0.7982910348256262	-0.4468309494600036	0.0824562962194749	0.7471986870613965	0.6874000617576468	-0.5607191361015852	1.2180268906234257	0.7069364237426117	-0.17836998901916998	0.3987594407311635	-0.003385443857408385	1.1904700490894922	1.2212470699221283	-0.3681325604108868	0.10174662590555417	0.7521961933134063	0.9354051862964567	0.40569798792365175	1.1937871948706342	0.9377697437553157	1.0865075750549908	1.6892943373536244	0.9488679127918104	0.738557472243446	0.6523210613023681	0.31720396372648396
-0.18751952216504336	0.8277540274309365	1.772193837688457	0.12059820794219242	-0.3141858313679197	-0.3144425758344799	-0.915820913328368	-0.35256166925774873	-0.21288991202230906	-0.41525509673691074	-0.7282745905236957	1.3680984103440808	0.08822030661014779	1.3050389223131451	0.5449330611634405	-0.7739099131752198	-0.4036763726642369	0.007950959713256189	1.891954491698235	1.50239882252416	0.2812005394371432	-0.4161401580869509	-0.9532877889904021	0.05526839882196651	0.7680234879276743	-0.4628367004753101	0.09786332741709113	0.7328742916432861	0.6660567248414582	-0.5450562851944447	1.1899502350634692	0.6757847272788771	-0.23013823025733043	0.39326957528453954	-0.022440473601791102	1.1718168714673882	1.2327791021826953	-0.38139433874146417	0.12895726454726203	0.711269014777635	0.9036707120415111	0.3388039356580644	1.1838366370057272	0.9566897143045241	1.0997209528388816	1.6501645928492814	0.960848103218076	0.6951896673510503	0.6338945909876372	0.29353590146602404
-0.17860665811291035	0.8366257588378657	1.7647417328088886	0.08813796270374322	-0.35893730660393247	-0.33543340961018886	-1.0076082619399003	-0.4220773532242685	-0.22614568536553206	-0.45293845675894734	-0.7239717119490383	1.3437850962399942	0.02496609588366877	1.2909675429414122	0.5659605785602059	-0.7392084678668484	-0.4126203403195815	-0.060924432555789255	1.874444893670922	1.5269949138305259	0.27641114876261413	-0.3814598071369758	-1.008392226911438	0.0492145188132954	0.76678878758587	-0.4722184480670971	0.13260598832542198	0.7285749994809204	0.6554802340205723	-0.524043344902885	1.23252459936294	0.7033452511264847	-0.2747633605633998	0.4059303906091988	-0.04616211543865516	1.1722118526003455	1.2317689988711271	-0.405153559889672	0.1535700807975437	0.6992961050426411	0.9109285164964511	0.29486323670330605	1.1847093734440535	0.9794611935394297	1.0967846729224966	1.6662053880992154	0.9392560710268759	0.6713125074310674	0.6427508247398823	0.3225615876298026
-0.13518247065467442	0.8383159263588317	1.696053346897994	0.07434251457453285	-0.389832669934769	-0.31827858846042156	-1.0753027330234943	-0.4779970208606804	-0.2046352055772295	-0.48075880189871506	-0.6907182169331006	1.3736932488325186	-0.0465900097912457	1.2339612508997493	0.5539081276255269	-0.7071049252167907	-0.40102336279764667	-0.116340198400906	1.88223675854188	1.5054815186659543	0.26560660422130444	-0.39183311629309114	-1.0445111855570057	-0.017618229770424133	0.7541354697759972	-0.44760655537007876	0.1749630094402889	0.7665528154877332	0.6333726391173803	-0.45566942827449086	1.1977010759730315	0.6333077648891188	-0.3591223837145994	0.4016471615041201	-0.02735836974214666	1.1448826433273542	1.223825669686303	-0.40059592448591763	0.17992518560970444	0.6771631109080652	0.898935900585864	0.2338692979250634	1.1898713609525005	1.0351990928020975	1.0922993133399623	1.66473355329842	0.9843573270438777	0.6487948096030871	0.6243067189966239	0.32778178804242203
-0.13085315142643372	0.819044314782768	1.6264543553492028	0.03777621083807927	-0.47311458722205657	-0.31932206710633404	-1.1138985758063644	-0.4959761682110965	-0.15716980972656547	-0.490106108635457	-0.6553535368464243	1.322904443765273	-0.10179063790019638	1.1708934773607127	0.5458636291410912	-0.6811112492686551	-0.38508004763604636	-0.194875838715647	1.8855768944972204	1.489722315025191	0.2559590756376835	-0.3783994959611824	-1.0845275094466875	-0.06156863543778072	0.7420878714026	-0.4833554344942791	0.1833320938075756	0.7846958887799285	0.6238948755361623	-0.47254944157640233	1.2021725527141527	0.620408177781553	-0.4450345672747778	0.3926029561300254	-0.08131023104396609	1.1939590490972807	1.2060002759335777	-0.4222944443890774	0.2046989719691473	0.7062779355199805	0.9235508959272952	0.21930354716412648	1.2007153445844247	1.048955937128446	1.107986019542757	1.6420682769567194	1.0021297235938333	0.6347946399295512	0.6167165233765448	0.31263918584867967
-0.12572864634243044	0.8395578166255117	1.560653079122763	0.0015013190190597049	-0.5227966954370492	-0.314722162526483	-1.1504983681992018	-0.5012005247234095	-0.14718021843422696	-0.48613548007560003	-0.6412143108099286	1.3050070777511658	-0.1541979620096975	1.1427274678251589	0.518012967774315	-0.6506529999064984	-0.38160488506088497	-0.2695159759576947	1.8980615566366275	1.5130455173554211	0.212509906764314	-0.3774495980888464	-1.0637249348788311	-0.08093158397584811	0.7675191055832327	-0.4602968095641565	0.22733856169513675	0.7955684520125935	0.582144375184525	-0.43253916428785033	1.2339222873757307	0.6179799203444588	-0.5136844049670776	0.36780113583905205	-0.09659728322281884	1.1891979774995272	1.240529374876032	-0.42581304109341095	0.27027503180454215	0.6975032318182621	0.95896988066757	0.1492226430313329	1.2112083665552589	1.1388813348711877	1.125977085139087	1.6495866344250092	1.0317676402383773	0.6214645597268958	0.6024269533221247	0.31776548415147543
-0.12381832926305758	0.832034720238687	1.5024550260098084	-0.017585748374569353	-0.5451985631627366	-0.32585343055028565	-1.185765755383987	-0.5476296943232071	-0.12475182689674873	-0.48178904766670333	-0.6293802915659675	1.2903941501432228	-0.1822425747744991	1.1052611414543558	0.4797601137465315	-0.6563085150781637	-0.40254696872709755	-0.33555434708486803	1.9647892767003299	1.5386745868761662	0.2188807129912318	-0.36835926506516425	-1.0522840998811884	-0.08517142533674447	0.7664654301376526	-0.4537836987682705	0.2786125623504768	0.8281099864030738	0.543080692722609	-0.3849842993218383	1.2659585902636734	0.632836373967399	-0.6017460906937707	0.3970311383021078	-0.12972143948422965	1.1755188514978494	1.2581614786953206	-0.44153033580803414	0.3012607641524113	0.7268156996947661	0.9926170472918026	0.1368176952837025	1.1732489992024642	1.2353825083990997	1.1526165289905497	1.663971921646095	1.0901462759979919	0.5720701677856888	0.5632524013450964	0.3340971188542456
-0.11621689040181211	0.8706177508166757	1.453650515713453	-0.024710358087904144	-0.5637711799078438	-0.27464951800813264	-1.2145354221366482	-0.55551835299725	-0.12227061745546472	-0.49482142067244117	-0.6197040154016422	1.251794940622065	-0.2113915901867292	1.0672321459150198	0.47823878190049046	-0.6084892270576423	-0.3798402581061877	-0.3469907496699717	1.9296897245280937	1.5991027647720744	0.1962582896711592	-0.3111669933973374	-1.0608967053647316	-0.05287327750463687	0.7620174227320816	-0.4402595782731919	0.28980091593962154	0.8285253578821725	0.506629501649823	-0.36663725525863305	1.3421432735089522	0.6602299586530531	-0.7041408661854714	0.41015196826757166	-0.11560440860403239	1.200303917590911	1.273915308596219	-0.4396455441933725	0.3069324263361589	0.733574535989969	0.9859688483636455	0.10442959565839716	1.1161219780528462	1.277748804143477	1.0956543528548854	1.669310690141493	1.108069158547524	0.6000140637450755	0.5618438875140391	0.313682516343472
-0.11155008494125798	0.8691877260914664	1.3863914912195006	-0.0033035649068247656	-0.5758992497100592	-0.257551893687828	-1.2001332356591312	-0.5440563224476976	-0.14218469304237374	-0.5060915588381418	-0.6113413594999426	1.2959442863897428	-0.23239138917831131	1.0749676844427387	0.5153093422919228	-0.6042981445068539	-0.38768757009209753	-0.3624778860961138	1.9286558091481727	1.617278624088312	0.19094779495864547	-0.27210422586730965	-1.0156596522181356	-0.0633355781547459	0.8262255254910699	-0.40848341584075787	0.3119339221102796	0.8419221909419825	0.5233282833458102	-0.32020795721704964	1.4156093551406195	0.6674343738084126	-0.7936664295851353	0.42721189267406096	-0.11735976134016224	1.1911089891575113	1.282045624781867	-0.42775908524531303	0.3126158470417345	0.6956265597275435	0.9991032871689441	0.09551975153589566	1.1337545845843393	1.2503142622404513	1.1392937349007208	1.6754723146985668	1.184142239109314	0.5908933345471497	0.5754294326980428	0.26996670842950954
-0.08457550968825242	0.8734651227429351	1.3301582534499286	0.026484389280344932	-0.562236046283348	-0.21186339289652464	-1.214282916997797	-0.5467817979827382	-0.11052627284938618	-0.48381413500150405	-0.6142749868448639	1.2803337929621628	-0.23198725247083035	1.1043822615134242	0.5125827398224281	-0.5799639269960315	-0.35293652238186823	-0.3364938850008376	1.977190904184873	1.6810828387954124	0.21750347672549403	-0.22401769147404998	-0.9972896549109487	-0.06491969205312922	0.857257706810732	-0.40764333030084926	0.3555149214537841	0.8546480214447237	0.5405771378839652	-0.2777918452794108	1.438713953544411	0.7383221179808136	-0.8818476592121487	0.46973386457002436	-0.09232117723367247	1.2160063538079824	1.2881431284791547	-0.4220771680278118	0.33623973105966287	0.6851636727016917	1.0230366179494497	0.11516576493110735	1.108384926049008	1.3452756717293082	1.128101604772753	1.6741180307637251	1.2053457164496084	0.6175269806208784	0.574766479812486	0.2905232284866164
-0.043807032497889524	0.9084832335272278	1.280671345530064	0.014155593060005555	-0.5561888510872424	-0.1656585771980433	-1.2170631010135655	-0.546458498622688	-0.0956230131068712	-0.489266752923054	-0.5772304136489746	1.3126911578618627	-0.26968836267167484	1.1327900792866945	0.5278295025640658	-0.5445085801385109	-0.3506997245449471	-0.373184925503793	1.9398199524215152	1.7247879794225376	0.24871861689354832	-0.16883626225908152	-0.9794889895136795	-0.04194364031033345	0.8613411309965538	-0.4013421876145157	0.36257533717134177	0.8771974222552735	0.5886133339364334	-0.26007473345785986	1.4773542619865516	0.7644073523531232	-0.9224037700339631	0.4648640188566585	-0.0675574016391134	1.2271974859084351	1.3250869509378698	-0.40169981005549377	0.35960208933348775	0.7077215294359174	1.052647320156318	0.08550442006700851	1.0990545434270633	1.3835029522238422	1.1373334578861196	1.664775185896779	1.2115096229922522	0.6043666323135752	0.5421917549166648	0.27600269820430057
-0.046023262253537846	0.8879783524009126	1.22235724029272	0.02727613841175742	-0.5426253528605838	-0.1359547448217222	-1.2486217357676703	-0.5407000542247683	-0.04285584382590498	-0.4603740602789747	-0.567742981091335	1.356064096269917	-0.2635571033861499	1.1748065856691434	0.5515448168521083	-0.5078590150797981	-0.3680491253759251	-0.3594958428516427	1.9493394738210974	1.7830239596373225	0.2584903488142789	-0.17242037982942177	-0.9005470874618762	-0.06155486893492871	0.9016502624687768	-0.383395581751684	0.3672324461434246	0.9105792190173906	0.5884144679940098	-0.20655276119012775	1.5726853024323968	0.8446162436649084	-1.013644452578109	0.5092901750680989	-0.039754051429713756	1.2686530792307176	1.3243296652566292	-0.3534540491767799	0.34264001613047046	0.7247249531891964	1.023195796587572	0.09555091879132047	1.1150756531006232	1.4566192592068978	1.1203115419024336	1.6645547780231158	1.2077805799227523	0.6250030177961513	0.523624433218828	0.3132666979327161
0.00655021672200447	0.8920965193489362	1.2052438656333324	0.018225963468972463	-0.5313583007117353	-0.0692642258922807	-1.2335485938515496	-0.4968528865598687	-0.03910284158768392	-0.4141474047940442	-0.5255416581392465	1.405610649561765	-0.27897071382533795	1.21230546314887	0.5662038793236355	-0.4765080466874302	-0.34616494541372256	-0.3457421355979817	1.986817567074603	1.804901411525521	0.29364997614408794	-0.16101863586724224	-0.868048281336765	-0.04546327620622285	0.9175740046124716	-0.3555577261443085	0.3736588359534203	0.9617750888560053	0.6312983056352091	-0.1966687309293995	1.578042637773174	0.8763663745820869	-1.0996863655036688	0.5248510826934816	-0.040491864166025585	1.3206531198573366	1.3516818249314948	-0.32534270764820356	0.34747074127038824	0.7260255960978481	1.0409327455350275	0.12210066930740995	1.110298436644055	1.516941374186309	1.1604937940571785	1.6280062546170064	1.2465478802175898	0.6213106962572635	0.49969826169983245	0.2844475017988522
0.04947809126714841	0.9064056408679428	1.1964881920471915	0.039555852797121885	-0.5619162986439757	-0.04168045652057499	-1.1771743470927727	-0.47470151243131403	0.008890736207655004	-0.40846432984004144	-0.5506082379775893	1.375596623238383	-0.27071307048317067	1.2214360492018765	0.5951753070612995	-0.4473198505698145	-0.36303841809347326	-0.38233136793906264	2.007439625390693	1.8177481613772652	0.38707700959979047	-0.17430467852651693	-0.7909726296686188	0.019458343656974166	0.9647901801530978	-0.3666845613344299	0.3927084194459575	0.9266972112359694	0.688492264151843	-0.18164401636445598	1.6672100709400788	0.9536925943989853	-1.1098339426031054	0.585807249538723	-0.0267398901962295	1.357980773103812	1.340997186944326	-0.29770022451666195	0.32955845786379556	0.7704495581402397	1.063834774833317	0.12757508369626674	1.1149812895770805	1.5592968771920948	1.175653742277388	1.612553213696841	1.2453024580850969	0.5904253164215048	0.45633854407915553	0.27623378727557985
0.08619743530433044	0.9232198411608982	1.2231618126946633	0.0666710353987089	-0.5460467129962879	-0.043793629957934156	-1.141194641963056	-0.4611794475886811	0.0467933279685101	-0.3665843540576129	-0.5362304134022696	1.416936786013969	-0.24458218239702206	1.273636402518924	0.6191045626292517	-0.44123412090888303	-0.3785496473196739	-0.35396950287108986	2.0825725953564467	1.8626764278312535	0.4581845658823932	-0.1517376984380328	-0.7355067818753478	0.05563405645912959	0.956383807745738	-0.3478951869211856	0.45537817880332065	0.9685176197408731	0.7357715781295802	-0.15190731124096218	1.668450272979597	0.9568443491871228	-1.121789562763778	0.6030768713408635	0.027524846477539035	1.3575857919708547	1.396462527046475	-0.25109950686674387	0.3216476082043726	0.7744127515836032	1.0433547168658754	0.11267960617824235	1.1223991708395242	1.5912116048037734	1.1575728749612815	1.6143287215680169	1.189650628637804	0.5791977021935825	0.43016663996428345	0.29415631767274386
0.12514587239776884	0.8849988806729094	1.213334952953185	0.10334394429306844	-0.48739295949098177	-0.02022102032781048	-1.0993737148147402	-0.4301105012331698	0.11097622825211077	-0.35681883261850145	-0.5010875367506277	1.4430523062922116	-0.2482292697572162	1.2909001156443562	0.6518945103234917	-0.441157464911187	-0.3974243659718971	-0.3462765521525246	2.179133863351648	1.9089587757680857	0.5380285207332132	-0.11601029147911626	-0.6814509879838485	0.07197996721421111	0.9520424345983753	-0.34302860677647895	0.47742159748772134	0.9651486761065954	0.7220007499168382	-0.1476418923589098	1.7284496165467786	1.0521685912967427	-1.1785248665916668	0.6315567468369778	0.0033947344011515087	1.3867272676185904	1.3921840030126353	-0.26627180287762403	0.3108697065502914	0.7585242987410077	1.0223765015884445	0.1321619914824728	1.1285807385582278	1.6151654885110378	1.1718466219994834	1.5704406159689226	1.1599016533255722	0.5594495468189906	0.40893335197237485	0.26517391636059695
0.17260092712232264	0.9190504570152698	1.2193568615084416	0.16737654817057168	-0.4343482696001032	-0.005820742115773142	-1.0478448369366264	-0.42472204999165164	0.1535832851984242	-0.3207442596935578	-0.503924693559706	1.4442851470693105	-0.24454967529289137	1.3385688895834282	0.6444714116902497	-0.3770278786846392	-0.3622596629535101	-0.3351695465325092	2.1967372101828397	1.940922432279947	0.6419078837318165	-0.13175937487174286	-0.6253949104946536	0.07837776827659448	0.9834350535294767	-0.3580766720979836	0.4487308449355785	0.9734189567580758	0.757176191855417	-0.12212064263559305	1.820797703923877	1.1107523533377002	-1.166376878915743	0.6444977772655606	0.03970281994320305	1.4295885290905148	1.404534949628872	-0.25230701131181754	0.25829715272461046	0.7314373128022273	1.0199343722641223	0.13877154011921694	1.1261267823283456	1.6428848387935617	1.1855673795001127	1.5316233608499066	1.140949446538939	0.5823675708806234	0.4190493586387566	0.23083507379135063
0.2352814755906182	0.9129677809234655	1.251571762368674	0.1715091737880315	-0.39565723824571464	-0.007605542672213148	-1.0079352032413238	-0.4219900664685654	0.18059446252964828	-0.2655641949697216	-0.4891955901580727	1.5030050709525882	-0.2573153199465812	1.3583599638088397	0.6853569178402643	-0.4078251699025116	-0.3992828357222374	-0.3046309872560398	2.3057965330037176	1.8985766113619058	0.7229998300473967	-0.1321911888122103	-0.5968430682752695	0.09528110163839462	0.9979285608060564	-0.31854605882914244	0.4839845289970285	1.0223719599180463	0.79426908729591	-0.11600086772377775	1.8571854004983208	1.1242611269125302	-1.127147978476041	0.6773219147370708	0.07726155153799426	1.483222707345643	1.4299191936770856	-0.2526666572856826	0.2543140548219764	0.690312960463304	1.0297191086366198	0.1476515472959763	1.148752581723232	1.6238986128213333	1.244186161045343	1.4981923843679446	1.0619701803533321	0.5610076655317069	0.3846950797774698	0.19299110435692074
0.3000152173263118	0.9080811024608835	1.3143695984838133	0.19573318349345453	-0.41007295068706695	0.00596267713378199	-1.0086890238252972	-0.41888508972873406	0.22141820346004853	-0.22097915686878383	-0.4980121191058842	1.485535905361061	-0.247326411155397	1.3476297232601702	0.6404683099372839	-0.3619532888276591	-0.3541077898547089	-0.26274848819850805	2.3846821336618786	1.940299083357477	0.8213906429959688	-0.1432431201774881	-0.6305591938632088	0.15340037846942772	0.9363119238642632	-0.28549308048109195	0.4768941547631659	0.9990447533752542	0.7875831065098301	-0.10154712798230436	1.8893856575334382	1.1859250579653977	-1.114409012403411	0.7195904765059395	0.13221705201996198	1.5014770314707413	1.3940436015751387	-0.2665996953660378	0.2530940068157641	0.6764877906322676	1.0532807908937654	0.13082331985312107	1.1531604179699975	1.7006469761387257	1.2518004016011521	1.464773652767853	1.004843889082191	0.5323018842716454	0.3570183631099774	0.2110680883503441
0.3512686877812885	0.8972159571550895	1.3310838874204798	0.20413243340230786	-0.4238330028210601	-0.012316105333937916	-0.9463809133101473	-0.39777333722562025	0.23839134692800318	-0.21011307584654237	-0.5024730652726421	1.5379881043775603	-0.25469881264895117	1.345204665645379	0.6550512930515162	-0.38509557402813654	-0.3596271290913707	-0.26260824679477307	2.436948431092957	1.8841898229958247	0.8652559617958907	-0.12185147205862704	-0.5862423617598631	0.12551862135935649	0.9356923857334195	-0.22993230182933116	0.4314119418849459	1.0156038891434631	0.8262170002374065	-0.10717995130906284	1.904273706506706	1.1915189346295034	-1.0781262454313918	0.7325001657308458	0.14815402098306168	1.518397326181097	1.4044411059655366	-0.272188691633816	0.2357033557654332	0.6315321635135183	1.0600232921592088	0.09321242441324351	1.1599778040826245	1.7176305495056414	1.224219930254555	1.395479866264512	0.9682047617933611	0.5022460816285537	0.33651068018391994	0.19423501165053011
0.34719546517424177	0.8978698638512451	1.3526375777744377	0.20854294251922995	-0.41321065837014626	-0.011966705851651946	-0.9490661597471645	-0.39641724566321174	0.2754256553473504	-0.19048043651209184	-0.5481939958403312	1.5501541724279022	-0.24930515004231077	1.3113910387116203	0.6426763983978324	-0.3904386595378553	-0.36422996147951614	-0.2433797308953054	2.5233125077633947	1.884559117945691	0.9302014742871971	-0.12589926376704785	-0.5567652068094578	0.12728073372444335	0.9137621177709863	-0.20336959836266771	0.42915007390394766	1.0529896440705095	0.8222547169024107	-0.07970220195637207	1.9352140757556455	1.2478484520886233	-1.0512417842099187	0.7252553990704672	0.16866243488859678	1.5487663412322388	1.418648382956996	-0.291812515788627	0.22948694964803779	0.5561573131827131	1.0625117616984137	0.12169682529656774	1.1517722144765972	1.7219266590616502	1.2301043061030854	1.3800170294388505	0.9503243162957095	0.4729832985391301	0.36209551016492475	0.17610457204798785
0.38604169749739514	0.9413798874186436	1.3891160722693185	0.23862438991890617	-0.44152334416564615	-0.008312103584310705	-0.8965141262071749	-0.36378156065115186	0.2231584388254681	-0.19555609654777695	-0.568062108325528	1.5200625053685575	-0.2486560565759623	1.2439009645174224	0.6525330152650843	-0.3702892936818015	-0.30021945930923255	-0.23918100546769439	2.5677387266529488	1.8689020597165935	0.9984560203354512	-0.07353223449386756	-0.5669606087308123	0.17247423044759796	0.8502914726681178	-0.15390176181010054	0.39953579247418375	1.0713203194617051	0.8559836289687806	-0.07654642589055224	1.902468242313121	1.2370200423802105	-1.0073758154869297	0.7006463684205302	0.18997837948755597	1.540609206363864	1.4576738072713282	-0.34407652818326595	0.2182977024631149	0.46987335273106456	1.0824496391517262	0.1160148825971981	1.1276010231520348	1.6859250811033206	1.268482488971578	1.4002798599576223	0.9403871237996911	0.44084069748087645	0.3442222353976798	0.1478317584675064
0.38223018458817126	0.9109274601852103	1.4096211189669217	0.22405761995727436	-0.4397045036791393	-0.027168714952569	-0.8511487755917686	-0.36836220278709497	0.27522108995852357	-0.1906244438216493	-0.618910365698823	1.516545144754506	-0.2538513209857801	1.1924167355966888	0.6337771559931842	-0.3865574626737157	-0.3027063267423141	-0.2707642212572484	2.604643612934166	1.8179550713137154	1.0007659274167549	-0.07336272586967245	-0.5283228202584789	0.141765992936127	0.8297838392908974	-0.10919844049594898	0.38881006751181985	1.0809488578844142	0.8441589068402422	-0.02136651191318806	1.922210233962599	1.174766165305863	-0.9675080108390738	0.7002259426685803	0.24345269416903217	1.5563871536798828	1.4596487261564373	-0.3504599783663464	0.20821436452941994	0.3757871779425319	1.0876536452830616	0.10998591911486469	1.1384117020109443	1.6498827305769783	1.264174369625445	1.4072520956945018	0.9235570705790821	0.41257400962109825	0.32919638620224745	0.12153514671971341
0.40026710470059956	0.8836915743815658	1.4459320753829477	0.19827236348193378	-0.4371176638257652	-0.026358072363706065	-0.8905034136699885	-0.3833221322655077	0.2312937919432038	-0.15804788016100027	-0.6017855060308727	1.5374540302241226	-0.24841319704961923	1.2060533251563736	0.6096587232314213	-0.40047263886111556	-0.2438915050977303	-0.21848438918270677	2.6555679632011504	1.7881802076359214	0.9618091611646042	-0.06501068332815904	-0.5470892507528037	0.13470909035999337	0.7741451695328149	-0.09775804772766891	0.3233423555692002	1.1389127984976122	0.8202175466705353	-0.01702445348321066	1.8969590454981173	1.1637425216622845	-0.957853961346229	0.6737851011406036	0.2120990746160055	1.546473901715468	1.4608082323151061	-0.35142066486188095	0.1773606114524122	0.2730122578412265	1.101697047403286	0.10551170756321389	1.1178757771227528	1.6272779391936527	1.2576259336911972	1.3993663917701071	0.8321196704325556	0.4121991933882855	0.36135876693368807	0.1288263971918207
0.40717025344138913	0.8741071125663809	1.4378279078476361	0.17628406563977542	-0.4540890667469421	-0.040179036391874604	-0.9055383927767713	-0.4070157731298066	0.23142833880373964	-0.1676865605883307	-0.6228625282857654	1.487653379978216	-0.27161571936173734	1.1483867106194081	0.5687198594113577	-0.443208670964904	-0.18731577122324733	-0.26910600008613894	2.6205594812955395	1.7520573994901014	0.9046091704340193	-0.10301928043618644	-0.5198512201651128	0.10146081231348722	0.746258123051369	-0.03019105406368764	0.28283872958802414	1.1227460483077585	0.7414093283061657	0.008793264916853012	1.8684062760939646	1.165788516713278	-0.9723987267254737	0.6526466964135802	0.22318444365563556	1.5699733429443945	1.439324569785957	-0.34284616037793764	0.1415336118416074	0.15778335209292144	1.1287666839270574	0.12313888099269514	1.0617130805372523	1.6101660521568164	1.2753523205345005	1.4183973871727389	0.846532617527971	0.3849804242244261	0.3401101639643742	0.12336753877211785
0.41789660900104614	0.8805627614189622	1.4612019745700169	0.1704255872979861	-0.4655534780620398	-0.03544693264811113	-0.903712043104397	-0.4450590669115805	0.23315179286899115	-0.18553623363548902	-0.6671331611168385	1.413410014401619	-0.27752110670436825	1.1427623440132906	0.5656210297508031	-0.4383597557292349	-0.12309121588157057	-0.2991601587407605	2.6174122000224638	1.6627660711933394	0.9153429053237296	-0.10374092937824257	-0.555525271506468	0.1200690183706202	0.7186006972080093	0.008010698025625467	0.24450219897376718	1.1843691585747274	0.7702253154211889	0.02903255164804065	1.8435825495569358	1.1150107167061767	-0.9101944678265772	0.6145555871873821	0.2371310291008064	1.5505089050541088	1.4343443192546426	-0.2871927005522766	0.06882864404834504	0.05591383766454163	1.1537834489315222	0.1302894855818478	1.0488705582155382	1.6118988862973413	1.2604712302862293	1.4322022669931782	0.8314536193984315	0.3638945003018529	0.3200702839845131	0.13432806740466757
0.4379930604798995	0.8247111680821357	1.45802376051599	0.13524043709311553	-0.4927122278330927	-0.008834636996999493	-0.9440287623362795	-0.4187400740975753	0.19222873811187355	-0.2226950241578045	-0.7090252605427193	1.4059447400013612	-0.33145590817847553	1.1110854648724302	0.6152232389079295	-0.4726596953710259	-0.10115209975541802	-0.3044059821309953	2.5890813114902795	1.5993824860532502	0.8589701729823819	-0.11559456229860891	-0.5270730451907782	0.1256630488805079	0.6651315624657441	0.08259576870573991	0.24742776331597502	1.2187481719398234	0.7287899934747332	-0.02522269140603643	1.7590184876337673	1.0692467505123255	-0.9495885253362216	0.6044505233072638	0.23160556021150516	1.521129279017384	1.395425111026921	-0.2930599066949295	0.08009107789498977	-0.025019670800135223	1.161000937399514	0.12263184295931784	1.050978346653173	1.6147349781605544	1.1997418720059294	1.478187675958997	0.7485695424958199	0.34503778889361836	0.30016916698174784	0.15516132667712385
0.4427697886911031	0.7811620977403252	1.459128621268572	0.14388958932561816	-0.5345773939545632	0.009892235767080888	-0.9559118997765672	-0.4618415981930239	0.2323503553723893	-0.2628809975274916	-0.6827288333388037	1.3378726365589833	-0.34933020153871913	1.1024222197403952	0.5791240944712188	-0.4608381985640557	-0.06323018379458724	-0.37920509748254005	2.523382149731991	1.5718097726864344	0.8201784000931813	-0.1330728192514079	-0.46955887075814245	0.09334871936960924	0.5807949191783714	0.08201480955387927	0.21490462517809622	1.2663870316835284	0.682767421472655	0.0073677158204451905	1.7141799812435567	1.0065973125084682	-0.95912005401746	0.5699182902353842	0.2269329600736277	1.4819351462994834	1.3693099602376575	-0.2766084960678343	0.061778396546843514	-0.08708667432938935	1.152759330182613	0.1133624351339864	1.058568302576195	1.6570814872175146	1.1912083454239846	1.4701721762867779	0.783308633554	0.33575536244627424	0.28013810471615014	0.14206068144587075
0.41298189265604834	0.7846760538868993	1.4149007948705061	0.09968765672096433	-0.5337502896715609	0.01779034172110685	-0.9596091613246314	-0.5023266625176254	0.23474437730781866	-0.29006171775683554	-0.6662865167829058	1.2956690146895133	-0.3829559694978559	1.079694570474254	0.5886051652492732	-0.4612892318656628	-0.0652135327164812	-0.43778572032635993	2.4556285499001285	1.4978410418733945	0.7956310542053553	-0.13611358744385005	-0.46614876753878676	0.08165588657858516	0.5649411917528091	0.04503328755788198	0.13549208808365132	1.341133001647906	0.7127505048603331	-0.008943157115260314	1.6823200064006882	0.975501356747962	-0.996388031009716	0.5175440460100089	0.22132900501788422	1.4653711090815988	1.3251700562715691	-0.2501391053656528	0.04294023091287123	-0.16181575698179856	1.1384332527516037	0.10511565536622783	1.029896173025757	1.6035315159059806	1.1425518830864103	1.4579444372512174	0.7907327098570951	0.34108635002336496	0.25367011103811	0.14961471590793815
0.3756888454117533	0.7705494887157913	1.398355713827434	0.04543508899653144	-0.5099217806372878	0.046950166708875085	-0.9774903292914129	-0.5303659979349423	0.24055241180657733	-0.335679433346215	-0.6800513650969909	1.2704193062547293	-0.4165085440418858	1.0625517614676798	0.5802514986383807	-0.44460313812022123	-0.047996859080478224	-0.45846045441013306	2.409581815972097	1.4671481790471737	0.7889373651334417	-0.1681860420241405	-0.5147760725699004	0.10238558318052667	0.4845912417906805	0.05092298390159443	0.14984336964418662	1.3798328999912175	0.6371476877562283	-0.009819263330335908	1.6710906940564765	0.9280184830814534	-1.0136695668842317	0.4909366012414361	0.2225199844754265	1.4155550817783902	1.2777876436395037	-0.19133037421540652	0.014944609572583516	-0.19945571959601366	1.117114436894784	0.1145418496898862	0.9991202919798683	1.6019156031001967	1.1614712148808535	1.4842929740594677	0.768152887564676	0.3532264991632212	0.23352488257730974	0.15617816589660044
0.374364627083716	0.7284961126743374	1.4175335361096557	0.015683037149362478	-0.533758532693557	0.01502082515895678	-0.9906864635587491	-0.50584545472388	0.207040380564185	-0.36556533954087084	-0.6488559479529592	1.2370855502815632	-0.43882792173791535	1.0832728673766159	0.5922899080809414	-0.45366494035582605	-0.07236215274074397	-0.4775430170495031	2.345428170209183	1.3877227879607141	0.7503243350541039	-0.17471119608872415	-0.5351712496413698	0.09136972420520117	0.4280681755930291	0.07398022106766297	0.14401931884950775	1.4190923541001124	0.6294253912958631	-0.04550508788293181	1.6559748528718692	0.8712826526790021	-1.0490470821970022	0.5171518685797938	0.17010277366513565	1.4044433331409336	1.2313772832813856	-0.15932588097092124	-0.019997865370374325	-0.20458036063223198	1.0848662813578627	0.09401137039986998	0.990428755458485	1.6060498215773324	1.1554048723896178	1.4619485136227657	0.7421693729338418	0.36528348971766234	0.22037094130199902	0.16525544868930994
0.3770228866238915	0.6804827789749448	1.394600022176025	-0.03858073283972549	-0.509988160088346	0.0014161667001675788	-1.0163048725312271	-0.5400992008533703	0.22796256845764096	-0.3654330580697705	-0.6176815336940823	1.195903727552349	-0.488516603325841	1.1056494296822266	0.5827171846543334	-0.4517846107878185	-0.08905207504834858	-0.5086952857676328	2.2776370708557687	1.3059024798376728	0.7684575639572373	-0.20681891774251643	-0.5261191346673982	0.05977149436021275	0.418503566286036	0.03406239592847425	0.13930171671950217	1.4752893987066353	0.6235726049076412	-0.05376371257189357	1.7023404107529152	0.8361235674851851	-1.084817746620108	0.47314675669669154	0.14964953532075093	1.4168426428245495	1.1902961691677307	-0.09729591717004885	-0.0609890861281124	-0.20579931725100636	1.0799688157479772	0.06711003803904722	1.0221727457017882	1.5718410374183702	1.1254252772030893	1.418967998667889	0.7222152303620295	0.3810253697635023	0.20014658545793845	0.17916738922710046
0.3676139669246786	0.6697583541873231	1.3722331320439705	-0.07637383759230998	-0.4623924069885634	0.006199271136607741	-1.0370246154805023	-0.5632042298782142	0.21009377618501884	-0.3988729134030474	-0.5776603773114075	1.1156027376459872	-0.46885127338963084	1.1067166410390716	0.5786816598195675	-0.4932736034062103	-0.10481375182084604	-0.48561302693816283	2.2078477827111094	1.2797453971120127	0.7647795869081373	-0.2502763819481818	-0.540564627722278	0.0478320721058179	0.3906231988402017	0.03132001996213566	0.10616874993723044	1.4732554947620264	0.5804169932680938	-0.060744841604951985	1.6964796827475717	0.815304273355449	-1.1275714330353206	0.47319809853692485	0.11288699990488402	1.363547296423674	1.1509658696685343	-0.09483454351212947	-0.09530592661657197	-0.20435947902655777	1.0408785274836143	0.04726067730661147	1.0250742978962817	1.5934361081468016	1.0873918856744764	1.3937839501254925	0.7032458681714441	0.3910732971021916	0.1800823407412961	0.20920707625942908
0.3385375283523384	0.6593648127802684	1.3322725172124885	-0.12646326424064652	-0.4606130296298045	-0.04175466700216479	-1.0121342893833738	-0.5337925811436298	0.23960118545657422	-0.4171921063325801	-0.5600863724415757	1.074756652281071	-0.520186282509329	1.0875045115366546	0.6094687801380408	-0.49191902873310056	-0.16765432045994683	-0.47811715229747814	2.159928751242755	1.2340371587710013	0.817474342200385	-0.2869641728056392	-0.5076239380682681	0.003634352422308554	0.3407635070669267	0.06285369426955363	0.06782444163124053	1.445716528224348	0.5426097690929037	-0.0725381087419292	1.6742291645238296	0.7410137997565163	-1.1865891298256863	0.4634784077467501	0.10728347256666873	1.3888493231172232	1.1579992421377372	-0.09986193057908675	-0.13156332867290516	-0.1963143653426469	0.9806265166908847	0.02480676025954378	1.0068162176352105	1.598011030116424	1.0573673896280598	1.368664799457008	0.7379771339576464	0.3965075298795318	0.15490521402242768	0.19422342171757961
0.33496690998177225	0.6309874427012883	1.3401484767334129	-0.13038431397107184	-0.43639971021224444	-0.010289923867552463	-0.974908944551537	-0.5339348054329289	0.20899690570905446	-0.43498679776813304	-0.5576559903446575	1.0533983916427028	-0.5519895554046306	1.136240496832572	0.6597564694103915	-0.4625760065246496	-0.18489240385956135	-0.4429904280030258	2.09451619297061	1.1513415430433824	0.8335909855563484	-0.305954768381456	-0.5185608834006588	0.038417716295636416	0.305171847540456	0.06464586304838014	0.0264981087023148	1.4358511653697326	0.6129192343857616	-0.13239155738547556	1.760165885439036	0.6846989955794667	-1.234360983294456	0.4465017849605589	0.07951327046571197	1.3654679889917793	1.1454774160151298	-0.10957917771091726	-0.1662673894491457	-0.17598896674308487	0.9277597459440224	-0.023096171063237664	1.0506859206537449	1.6574334504149157	1.0350941999202696	1.3268779155868364	0.6637162058027534	0.40873344886473156	0.12634742206390998	0.15214084823266752
0.3237033362130898	0.5903765153587205	1.3025898904045847	-0.15429062010513037	-0.4508575083137556	-0.04770251094197426	-0.9590302964351227	-0.5293553204631183	0.18536568804293999	-0.4190667855750029	-0.5281426703857919	0.9911905165150563	-0.5788428373310934	1.1430878551025245	0.644548001647258	-0.47729751964770123	-0.19809042262419624	-0.3805523432769994	2.019551970851839	1.1235443716822149	0.8127216167176228	-0.33040023190766504	-0.5010667813394993	-0.00676636124135632	0.25123656217483464	0.06262795131680035	0.005608092895641627	1.3899722362082347	0.6273405613231503	-0.14308389537822475	1.7706330781625912	0.5799429737672017	-1.3042989870861337	0.47550951230806693	0.04932988607010515	1.365911374675344	1.1388761445927753	-0.1378208786757807	-0.1661301391167752	-0.15034121107619347	0.9019134910931562	-0.04228873890086378	1.0513724531338506	1.6360998037990342	1.0136764897535107	1.2889114348601605	0.6317126492448704	0.4217017691342164	0.10393488081179832	0.14448794454665476
0.2923681020539984	0.5771741416988518	1.2667968548602353	-0.18399115989925424	-0.4211201617113246	-0.059395538174377115	-0.9142517749185182	-0.528345006427176	0.1771207305441109	-0.37660478368441314	-0.4948192257887894	0.9013728898543283	-0.5640543489904986	1.1489052032829732	0.6312698561005898	-0.468510653548252	-0.2399246338415278	-0.39953188810141504	1.9618348501095195	1.120818136836001	0.8146259151150073	-0.33519550097077044	-0.5399361635120484	-0.023886818920071728	0.22659184201532895	0.019817589000783745	-0.01804588410278861	1.3440097219531228	0.6036170742544156	-0.10289435339710477	1.7768506806323678	0.5275232280705808	-1.3225841603077728	0.4142141594098791	0.03734395777464651	1.374049147723476	1.126130214199517	-0.16464096142190426	-0.20634164823744258	-0.1347935872361899	0.8678861030058107	-0.04866282272375698	1.012009743754467	1.5754721943578245	0.9991928902754094	1.2615539197858072	0.6627353380575155	0.43044486997325276	0.0745598259681102	0.12397920339681363
0.30122085941056337	0.555765353099953	1.2409063773255506	-0.21982233185172434	-0.41811902158739017	-0.11160065247246051	-0.8676987061231213	-0.5190297119146402	0.09645205428915485	-0.3755934352694391	-0.5216954217766077	0.8739438294885773	-0.5916444704949044	1.1828257838603375	0.6654075317383186	-0.4287178902565033	-0.259612767884462	-0.36348368693979044	1.8846313708466707	1.0744773826766012	0.8291865793953699	-0.40090471490193236	-0.5176661207962642	-0.036606101485166666	0.24183155878779497	0.007555254422632185	-0.06937720922682702	1.282070845776945	0.6029779230871108	-0.12708888286126302	1.7378307185046598	0.49579714771063293	-1.3702505868323869	0.406360713583362	0.01949979635287172	1.397229118918393	1.1014070777497227	-0.18932930699437453	-0.24723961175309733	-0.11916829100158735	0.8585297819199045	-0.052411065277093924	0.9987357732368759	1.516247640933511	0.9796941010680907	1.192686500069186	0.6194299819594565	0.4369191876667263	0.050837854147851094	0.13922091134374542
0.2653956317047285	0.5491428680294306	1.1969459995882485	-0.22696796876674755	-0.3681912005847092	-0.10788990470572517	-0.8341839120918051	-0.49821833616764993	0.09997795168884041	-0.3395422934136091	-0.5511333438767714	0.8202406735232544	-0.6126115526591036	1.1897940462491483	0.7202229639691418	-0.46145273205198184	-0.24378821799514902	-0.34114774800645953	1.8420131646033517	1.0809882359806684	0.8147909084779572	-0.39505319677092376	-0.43957132877404054	-0.07297840960875586	0.18107766899772726	0.059062605567217166	-0.09032598981548248	1.2268559260203875	0.6108684470850753	-0.1420603472083997	1.6843302023595268	0.4454514088904862	-1.3856451545927277	0.39144106348057084	0.0029719356244299056	1.40334745411518	1.1515226287159321	-0.21313640295554365	-0.2876629769998021	-0.07938474399717213	0.8827564462606181	-0.060440434433839244	1.0013797180582757	1.5375303218393768	0.9972342675030148	1.1751004007272354	0.5215725480990078	0.4328110732007632	0.03958413029635034	0.09349838932463303
0.22141226487515647	0.5090595792423878	1.1682240728604234	-0.24630310816865358	-0.3630848796979691	-0.13141889532237522	-0.8174309059012115	-0.47625472295861276	0.04319424505828601	-0.2841793550685633	-0.5429400798797813	0.7368084092080354	-0.6076650200266974	1.2081272958106344	0.7506559833863802	-0.46775095124383387	-0.23127829080245244	-0.3524642924525817	1.7671534054374738	1.0925196672237383	0.7895629649679613	-0.4179403254470754	-0.43141697518989935	-0.09533110444169848	0.15766465512957956	0.07514730493758504	-0.17658318369756082	1.1495350708110659	0.6720990154372967	-0.12853305934247408	1.6680810246172642	0.37647950381230166	-1.3828183189996397	0.34256858018965614	-0.04674637758230884	1.4050551666606126	1.1664748189653564	-0.23657028380438933	-0.32266039262233515	-0.07962280789140701	0.9218166133853073	-0.06342526927350407	1.0037145844937403	1.499066200692418	0.9976289224294023	1.1611608272062244	0.48995483764403847	0.4250646701898174	0.033434702777924354	0.050114904998334285
0.21827502279598057	0.4900995812101683	1.148333796289383	-0.20271228052602908	-0.35783801936689813	-0.13709453424938448	-0.7690172693600245	-0.479580911290795	0.012004002330857345	-0.23936536430460573	-0.5493012366968857	0.6779374388020675	-0.6136618467073987	1.2075460260084312	0.7524686123689095	-0.44760995223987105	-0.22304597212872687	-0.34608308714884645	1.7428644296210944	1.0655996368463319	0.7530925570324916	-0.4676181065838496	-0.447069260721234	-0.12030064240453613	0.10631576872655144	0.09869056791449968	-0.25625267268184915	1.0606516109851318	0.6559894556563081	-0.1119904587843025	1.6066128431243674	0.326684664226602	-1.4112107457042042	0.28032742399367827	-0.02666397033495712	1.3623429912045595	1.1939436996145194	-0.29181985971262275	-0.34742505599070467	-0.10079488488554848	0.9749248166517088	-0.051725195613503624	0.9389292317128651	1.4653209046963018	0.997472951021369	1.1560669563482302	0.4607834275981806	0.41626030517553564	0.03784472013529509	-0.002351538822527441
0.17472947594346366	0.4532348622567797	1.117359289478082	-0.18674222796902878	-0.3530309228990886	-0.13850843897894985	-0.7410050899973745	-0.4675458263575704	0.01570532375167353	-0.23048467999349448	-0.5788626680991809	0.6575463935138239	-0.5959540736096044	1.2123566148914642	0.774039918460434	-0.47704824447976774	-0.2463156950587732	-0.35127247614910423	1.7145201484026416	1.070935032182313	0.6509364580469248	-0.4599208022388918	-0.45770701473171105	-0.12199029949145324	0.043288243089758906	0.12242195001870888	-0.28099783102414355	0.9637904183353664	0.6206588358710736	-0.14203249912798677	1.5097662814107298	0.30967130004167503	-1.4313685929453304	0.2238266773008199	-0.040238227671745966	1.362592758685694	1.200814363045552	-0.29943622989008306	-0.3629686054483803	-0.11447048430305078	1.024870300252361	-0.03405412196449067	0.9157967960739317	1.495625115871492	1.0206890587868154	1.1657266987579766	0.42949678634227884	0.40083679797482324	0.05426585659038915	-0.05268638109746575
0.12663406272682826	0.40251183454350176	1.113189762073754	-0.1943264978205865	-0.3649661658369183	-0.1723894517727506	-0.7259315510385613	-0.448202037272766	-0.02637166987437295	-0.21071645163597125	-0.5924940336111628	0.6439020929057506	-0.6207720941353839	1.205678987403755	0.7727567813806887	-0.4501162717874605	-0.21484716873915963	-0.3570997619748243	1.6622699221950854	1.0246361838328268	0.6264028616060116	-0.4804735063969107	-0.4421071835803705	-0.11751256330056659	-0.008262626562618738	0.11460567737762473	-0.337369100391119	0.8990978776862362	0.679318047729531	-0.17680685830174006	1.4520772008264609	0.34331576602542835	-1.4441645877812745	0.14886965248161943	-0.04473589134055013	1.3986483403422045	1.1937975649546992	-0.2860867923728776	-0.37516543631407323	-0.11546855931615099	1.0643243592035536	-0.01741327814266635	0.8787692054388989	1.444423764396788	1.0003277004290096	1.159577319082773	0.3973559865527824	0.38650640435340716	0.09053218717620826	-0.09784832880856227
0.1256421853108611	0.3873355703719742	1.134273121276109	-0.18144435257647987	-0.3753576240578602	-0.1792789850286307	-0.6975834735584647	-0.46397472595632117	-0.092688933755984	-0.19958247745097618	-0.6136336435182475	0.6016516513197454	-0.622658680625169	1.1940187151715607	0.7600956955876506	-0.43484804485418244	-0.21779429050898638	-0.38885294239679946	1.5802798968599083	1.005817332245722	0.514534611636335	-0.4507087818196652	-0.48009507902154835	-0.1271723009861492	-0.04032729466316313	0.12333985314296825	-0.3083583102272989	0.8865670790685943	0.6961042056170539	-0.1669731482229107	1.413058644823514	0.340406497443722	-1.438694808524084	0.08480965489254419	-0.03986718271594855	1.3918736394391797	1.1765898585979548	-0.26516713676356285	-0.38747214853891665	-0.11493243435615086	1.1081881530029907	-0.013864201953264762	0.8665569507156061	1.387455193136394	0.9894123013901435	1.1544942237208242	0.3618443003727776	0.37545354367454553	0.1458638082706464	-0.15774060824130368
0.09008194159754941	0.33617313967132223	1.0751728115989552	-0.20264836946366244	-0.38298856766495415	-0.23115413826633002	-0.6902355539321979	-0.43726861735579237	-0.11358332004921075	-0.20454221448755955	-0.6318643009245846	0.553457929033302	-0.6195609004078053	1.1520184843435732	0.717969432134102	-0.3898408941653702	-0.2622857135091311	-0.38978983786947746	1.5944681086926569	1.0106087377867579	0.43694212871744054	-0.39289171002408063	-0.49891170793457346	-0.17430107818921617	-0.08675891383103136	0.09786346053842779	-0.3220240026647093	0.8434768736832036	0.712104545158623	-0.1120015980164675	1.3079331017399478	0.3382688273275196	-1.3776983637224154	0.006081912125227578	-0.05209199125096116	1.3966831155875403	1.138065167263358	-0.24501611542364415	-0.40309212838847347	-0.11604810945898839	1.138795401530913	0.020817731653624355	0.8193555088511337	1.3566838962188266	0.9838304155450717	1.156592996473373	0.3667934839268416	0.35795689695675875	0.21576948672706248	-0.1550025457140503
0.09202149345103121	0.3421612414328955	1.0590307125129963	-0.2256515465726479	-0.37579387851571744	-0.22853715403898858	-0.6977556359408135	-0.4256383048499549	-0.17482836682846295	-0.18068983125827034	-0.6169935197908492	0.5646979548510747	-0.6221193667953183	1.1254753800957704	0.7181935854082795	-0.34590026394958434	-0.3045202628504011	-0.42055661589991933	1.5357706433154905	1.0376322231323893	0.3982305609352297	-0.3877198719845248	-0.49688072114724446	-0.1913019846589515	-0.12479269363531205	0.049537146783870646	-0.3872091251410325	0.7836870631361696	0.6739202983907349	-0.1329543357519753	1.236410846978383	0.3886454074504679	-1.3592755071236695	-0.04752247434445024	-0.038095790572507685	1.4013822293605158	1.1333566431602073	-0.24885221933377516	-0.41853309487985735	-0.11386581797338384	1.1333573773144194	0.04985079025897261	0.7592194519213827	1.2758040126089458	0.9803470540989936	1.1596517679645437	0.33497141348444776	0.3352535988077072	0.27901686273399706	-0.1752683713304179
0.09633654610950686	0.30933963848450524	1.0811529747857263	-0.2087161097820814	-0.4406017960702281	-0.2565227775527726	-0.6907200160828164	-0.4484009841315653	-0.22329046415764991	-0.18743641297019092	-0.6234684825726408	0.5599014042933039	-0.6291719403288785	1.0894320022007604	0.6649796491784994	-0.3045626808754923	-0.29893769477914833	-0.4054041851721652	1.5480115585648129	1.006317320940258	0.31709713712146326	-0.35861146747811284	-0.49926684847100755	-0.20562904984663155	-0.19622159391833466	0.04023465593915672	-0.4621397817775111	0.7567868260221919	0.7467126092300868	-0.1508225609906611	1.2312177470097325	0.3724656072843805	-1.3198036070742813	-0.06919456616013075	-0.04811956470690544	1.3613129423676318	1.1637248728109137	-0.21118809798950666	-0.4396103668962513	-0.10429608132966897	1.1282360884666502	0.04491382098195652	0.7488662090736573	1.2679247138405565	1.0185971513566472	1.1546876928543732	0.30747701941786765	0.30300674821846235	0.35401245072653154	-0.18698863189433748
0.04808887818931218	0.2644158174228216	0.9983159702852815	-0.1905855566321353	-0.40848698237312575	-0.27938513990494196	-0.7162615155503056	-0.4253534919783154	-0.22281356965184687	-0.19260886784459824	-0.634690304523988	0.5134277772208624	-0.6179817157753065	1.0165375138935986	0.6558896977809006	-0.2948662022750854	-0.31327112021838366	-0.39918166841065583	1.5692871799708015	1.05271307647517	0.2694392625481703	-0.332444718110558	-0.570866318095401	-0.22560714369635923	-0.24961472584157435	0.05997847793007742	-0.46276286130411554	0.6949542886595562	0.751682839346012	-0.14982904951067888	1.2565195559656235	0.3934733446037121	-1.2891481373305989	-0.15264546955992195	-0.0659746329256518	1.3193345798987883	1.1775345981639167	-0.202250161784605	-0.4612749365313218	-0.0982517653401757	1.1029625986717349	0.046735204981915066	0.725980531525699	1.2563788819339963	1.0036446923731848	1.1933763767137522	0.22772525743119637	0.27321387936355485	0.4215988382865037	-0.22258888492124118
0.022112261185288317	0.23592308187398828	1.0126669147607577	-0.23469624587295526	-0.46937954609353216	-0.28399600515997364	-0.7248819196357633	-0.41612867071414783	-0.30185682861332147	-0.21871283050033402	-0.646882964523136	0.5147201425621992	-0.6126948023041657	0.9541881898300847	0.6193001223194802	-0.2369162638699836	-0.3410963650724368	-0.42163482531079266	1.5205324448792992	1.0458722149180306	0.2041461182074257	-0.3491630629519342	-0.5944077208865537	-0.24492951727865148	-0.2676276242621779	0.033249833861646164	-0.47847388502342625	0.6178326445900147	0.7590491061947626	-0.14923114383542788	1.2303574798807333	0.40568112450623284	-1.2897155464627434	-0.23429878997516224	-0.11889034851517226	1.3025362646559633	1.1655917080738234	-0.20413440042497233	-0.4875285328628062	-0.09792830641071856	1.0396018545635948	0.09697016917859999	0.6990939919648638	1.2134234825414993	0.9624509892693756	1.1829682271241004	0.26294199105203153	0.24317334254773745	0.48131448768574625	-0.21322942274057288
0.05127125875971213	0.21908352653271357	0.9694607366807592	-0.19850145330694718	-0.5187764947159048	-0.30405484601446353	-0.729818398136518	-0.4195371035577553	-0.30431946374648566	-0.26754828926786317	-0.647813669927484	0.4978299886409851	-0.6149593939841759	0.8698419888957591	0.5632439327851229	-0.19607562855021804	-0.3700510360959904	-0.4318957834988022	1.4977702352975175	1.0199587097124947	0.1585114747473106	-0.34354218171941525	-0.5977838316235015	-0.26771332101670353	-0.29871254693201255	-0.028547659245283196	-0.4911863781295681	0.5583992315949183	0.7143139145731678	-0.1690555629606109	1.2513059265754574	0.4125078044392058	-1.308804461129035	-0.2724915725403924	-0.14172832593857515	1.295589243552776	1.1165836057117462	-0.22057388807554784	-0.5341358466519983	-0.0924201153812253	0.9747426996072196	0.14851054726256727	0.6693154879472215	1.1264082268406401	0.9404637471429794	1.159017238186031	0.23365410484250168	0.21454911294390433	0.5299936074585077	-0.20390946094363396
0.021804009727083944	0.17675327336361285	0.9174565830412214	-0.2451512337751331	-0.493236728874287	-0.27131193157272565	-0.7558630184256052	-0.41073747656031534	-0.2970049034893988	-0.3133407177894733	-0.6346632387414467	0.450756645701974	-0.6083617731021664	0.802696491440307	0.5331052741026528	-0.18257412486777985	-0.38060607623530346	-0.42569211699884735	1.4785704802631314	1.0672669642582833	0.06539655373652237	-0.3380174687921192	-0.6148685307505133	-0.2994612917699093	-0.3380032406292944	-0.09965591838258062	-0.4998994669215757	0.5346666373480982	0.664304094609941	-0.18538967235499587	1.2244975955502464	0.4480587722420154	-1.3335340322205915	-0.30425520203249923	-0.19304694427743602	1.2835190848132911	1.0477366727903163	-0.21235243641041976	-0.5431586267367573	-0.0842159716358434	0.9095102742199639	0.17941801221094483	0.6904375263787009	1.0705656979732938	0.9057601088555629	1.0875632096231533	0.20597009841645578	0.18631275587252638	0.549580999469578	-0.1866846918159407
0.036095838337064014	0.14791013104700673	0.8783442340973643	-0.3040194344887975	-0.5070401996983986	-0.2422487171076201	-0.7585835315958547	-0.39363218250104304	-0.3578798608851056	-0.3252228251973915	-0.6534863400569323	0.43419352397163175	-0.6416838617917481	0.7508937266679663	0.5204822279882622	-0.12966784485086094	-0.3691787093951882	-0.41414167600912777	1.4177167923967515	1.0919549864351477	-0.010433250088186453	-0.36005693061837335	-0.6381781524173602	-0.34695956673988243	-0.35875293146953224	-0.09993090125991003	-0.523205176167965	0.498386759645729	0.6858434605792176	-0.1784069891289777	1.2443180489614083	0.385936748810838	-1.3723547341562914	-0.3378845919367598	-0.24452595668940785	1.2379432961432986	1.0331073327557978	-0.25469386955672424	-0.5818898798724862	-0.08375054756811642	0.8577533516195442	0.20773935513600889	0.6537452542537971	1.0290307428987568	0.8581959190148524	1.0462999169017506	0.1761807928563378	0.1626818578504152	0.5526484038077565	-0.16595432276457628
0.052326984922333106	0.1350026365990917	0.8134040256715511	-0.28537491776360385	-0.5118565457618477	-0.22422847236181198	-0.757786012960307	-0.3956041033075057	-0.3946546249897969	-0.3514325883006468	-0.6634540765612859	0.41232495195052926	-0.6769053091171895	0.7063824102944612	0.4800692818729885	-0.07999216766755085	-0.3944917797196709	-0.4313671528957763	1.3923644372906603	1.1105991431771738	-0.10360133562703644	-0.3398358199733782	-0.6032789678654492	-0.41156745524860494	-0.4231804290327735	-0.14525632893011764	-0.5080905285669757	0.5076275561063951	0.6596016668472944	-0.172051889020173	1.2391027322215282	0.3122622524247408	-1.3619796816704868	-0.3867421675367152	-0.258494569587286	1.191017988602369	1.0012527782183906	-0.3093364498355009	-0.5827818448463866	-0.09765207530173063	0.8180326047317014	0.22746917804123545	0.6240457229176225	1.0036785999473037	0.8569186077111854	1.0232364370016316	0.13839044767074962	0.1428636001900506	0.5329918623532508	-0.15174743025965703
0.024163139058576664	0.11351169764363815	0.7621999915946513	-0.32481637760634674	-0.5108977163550648	-0.20749437382091554	-0.780416535542641	-0.3795682879027961	-0.36597647476905576	-0.37624837795793903	-0.6632075465009268	0.3804950735054583	-0.6823191890453667	0.6526103034322563	0.4698580535047885	-0.05597404215992548	-0.3999908875078525	-0.4399176201813896	1.4163239530248375	1.1738847734865896	-0.19040846870925582	-0.39676377572993726	-0.6170662275171795	-0.43124543933615406	-0.46958996132080955	-0.15424621307204323	-0.5423901491091864	0.481620982951641	0.6101314232356934	-0.21596000581647107	1.237917369047703	0.2768179559169424	-1.3409470161524326	-0.4217102701510407	-0.31114001047067597	1.1331042672189313	0.9694056938233386	-0.3663415064464447	-0.5798851938140236	-0.12329192289073124	0.7786170081588616	0.25239576070009984	0.6237603615670161	0.9685929057777812	0.823106605973026	0.9884595031044998	0.10074155932476322	0.12156736941015951	0.4754599895049275	-0.12109489595641332
0.05170603832025959	0.13551607632755813	0.7224122025886996	-0.32864253558510503	-0.4855620129160651	-0.1499382355309659	-0.790238194628342	-0.37166938616557943	-0.39582173348787153	-0.3796131413060723	-0.6582101025817456	0.384428400244302	-0.696242799665162	0.592523281438917	0.4492285485846093	-0.03405456108596814	-0.400364746889879	-0.45222859768469065	1.3429738174551344	1.2166197946142063	-0.26919852845423115	-0.41617517337209514	-0.5942952626842308	-0.4688070525473799	-0.5002442934741289	-0.13539176794427552	-0.5714228320349214	0.4948968498065261	0.5334259072468511	-0.22490354550786598	1.2413435326412299	0.20985696037096865	-1.3602726567723944	-0.42701122236866196	-0.35543018191167725	1.0834295812034962	0.9468033774765245	-0.42525304827898935	-0.5688102881172203	-0.15155580170361332	0.75439150232352	0.24146251555009873	0.6156698248132226	0.8327339123878744	0.7427659700153716	0.9239708531446542	0.0581973614125611	0.09744374672615672	0.3997348516796345	-0.13421919411205507
0.004074171681894975	0.07630040053477304	0.7155108582706827	-0.31915115669422534	-0.5188565309228779	-0.16835917124515992	-0.7831098069131276	-0.3405629176267681	-0.39003772928645025	-0.41924045781331076	-0.684716468583032	0.377429440809733	-0.68900215470773	0.5185041523184528	0.4484641808136668	-0.010269989716319372	-0.36794245006153165	-0.4368855635592285	1.296293073759157	1.254040635222111	-0.3608071975557524	-0.4153451997581537	-0.5860224539516421	-0.514975459190067	-0.5663305295314435	-0.10215867324164063	-0.6140722655526809	0.5235419257496972	0.5527956202522811	-0.22011945931294502	1.2246342708770508	0.18523909293745794	-1.383627886333486	-0.47438683327661646	-0.3586913142061755	1.040694752417759	0.9211569781200388	-0.4560018432418086	-0.5516102062137553	-0.1817857145915711	0.735377880456044	0.19967672823719473	0.6284510360755228	0.7973442227480243	0.6837957801614357	0.8584685718635955	0.021237097000635554	0.07025048756313733	0.3434578787980913	-0.1612842893732418
0.00906489843957586	0.047795824178374746	0.6655953645677007	-0.3601605663013104	-0.5368384793723384	-0.12303219378501566	-0.8110054449034895	-0.3233606787603859	-0.317249474055344	-0.4493864962730699	-0.6953117795807906	0.35967982746891164	-0.7201438975478126	0.4384942241085626	0.4924847692038868	0.013812976437063007	-0.38003838846065585	-0.413184028215371	1.260491744826456	1.2513688779287853	-0.4070701907397699	-0.44580772452759154	-0.5888712919939023	-0.534206877246497	-0.6284966898859478	-0.06182099807750483	-0.6005476373982932	0.47216843758715266	0.4632358749950211	-0.24410445553967666	1.1718615649083968	0.12200593376222699	-1.421068499577759	-0.5039862289395831	-0.3752065572675324	1.0287175304154403	0.8529186283585947	-0.49314476504524085	-0.5681572238695611	-0.22163817853480267	0.7262240661091756	0.21753081448970946	0.6423164186230172	0.7160515168870185	0.6164449629694906	0.8168947489379649	-0.02804267366940043	0.05033143526953297	0.28883492347631345	-0.19883803742542056
0.0046693916827524745	0.03435800353981287	0.6543065820218618	-0.34842355572756245	-0.5629394780317155	-0.09728531725620014	-0.7944830691349626	-0.3205568009340606	-0.2812663129839313	-0.44006892659237995	-0.6906954539390799	0.37425511108366083	-0.7384619233656007	0.3486961774454137	0.43597031642676337	0.035752121088201916	-0.3399741377414177	-0.40439458276444595	1.186264924013623	1.2431037426571954	-0.5280689900891565	-0.43086157997928076	-0.526003254725944	-0.5802787010033842	-0.7029069274166087	-0.05813262961448433	-0.6776708253342839	0.48885271881496684	0.43465534969485037	-0.2690233408374475	1.0935103246308164	0.11105529063353625	-1.4492072737586963	-0.5088166589654832	-0.4173873327883565	1.0344157141129549	0.7960404975835521	-0.543146806312568	-0.5460727939119807	-0.2711114330529223	0.7293362749407024	0.22314339104133435	0.6270590479488252	0.6394605476740856	0.5557120598844628	0.740044890730174	-0.059429216560981005	0.022491608061604003	0.23864286957200448	-0.20962566318068765
0.05054763963096789	0.0062978251153072455	0.6214117882602297	-0.3492095537509732	-0.5671366371197865	-0.08859819927024913	-0.8302919384720301	-0.29736003434970354	-0.20781475883379885	-0.46444859336870986	-0.6712741677607376	0.37686525146174044	-0.7655722190407146	0.2985960681776866	0.4360188233995352	0.041381065851200584	-0.35038853151877947	-0.3576709163832461	1.1825272931298365	1.199616250330311	-0.5888974598599563	-0.4562156159176209	-0.5464522225111673	-0.6295991296122873	-0.7575932588211449	-0.04230415260738519	-0.724596433766807	0.47708579508063115	0.40099991306227223	-0.2941256209044881	1.0336096910218822	0.058248189491636716	-1.4437127074095997	-0.5156000707362158	-0.4241002952373444	1.0511288373467103	0.7853469888023366	-0.5817212722233268	-0.5202400715686812	-0.3245150187138801	0.7354205134537359	0.1482741322275146	0.608616782200625	0.574086531638966	0.5217714998948335	0.6569562652095271	-0.10181299639763475	-0.007089712583188944	0.18354886267245948	-0.26566086023333924
0.030026465353860155	-0.031283250018246965	0.6469894538337299	-0.3796532077078295	-0.5671148896881568	-0.10291773980678313	-0.8217310674349226	-0.2874749855198736	-0.17867014148894653	-0.4572574395776421	-0.6675026808667344	0.3487042507033262	-0.7936282868895652	0.23060191681101797	0.4512530764481949	0.05230590353868152	-0.3329388849721999	-0.31524238429748835	1.141862544105627	1.211258208147029	-0.6589034562874174	-0.46317585655267896	-0.47066609543641935	-0.6638221726677696	-0.7964119519811217	0.006645472288021204	-0.7102336297000006	0.45395245951886076	0.42431914340068777	-0.2655472736290199	0.9293008251997132	0.051203922752659836	-1.4487339448642191	-0.5401030567739764	-0.42697556216369004	1.0809983174355828	0.8136137740317952	-0.5901103389044237	-0.46684058955879654	-0.37510864294919816	0.7278656682213976	0.06326088199405973	0.6070721471976086	0.5002272045635436	0.4510895115398007	0.6012403384167523	-0.15187815349945902	-0.04083082452792973	0.12082938929578113	-0.3271324454275242
0.0427978518319839	-0.08482525200366683	0.6140069947982785	-0.33493486906694603	-0.596376067107078	-0.1400229806016525	-0.8086566431015065	-0.2920506989852517	-0.1463121346325552	-0.45328013409043855	-0.6735607603551305	0.3279760564010404	-0.8065878416624749	0.1561858966696093	0.43612400694049347	0.0572640745250667	-0.2928193445944721	-0.2888725717194105	1.0355189902062567	1.2112448506701186	-0.7036926705934026	-0.43099322136666174	-0.39896739100398093	-0.6861847697220618	-0.818168864422705	0.06568069814384081	-0.6997354166239576	0.39555666258865696	0.42348055891309233	-0.26484633260409846	0.8604128045660777	-0.0028736137064795525	-1.3970760953693675	-0.5651045535231097	-0.4537106023026631	1.1426773320016765	0.8468038499571113	-0.586518247237334	-0.45529905300524715	-0.4291009332509967	0.7113622957941214	0.01509682988497359	0.603249162949699	0.4618104515470696	0.38821294687557534	0.5768103296999214	-0.19115710619285547	-0.06813869992385664	0.06531143597624581	-0.38386705945435406
0.0347695151052904	-0.08379609059238569	0.6139324097399179	-0.31548599913223874	-0.5805930957611439	-0.15874291906102694	-0.850503051048469	-0.30579185394899266	-0.08447878740674897	-0.4587291250391091	-0.6660349103686558	0.292637216657899	-0.8196154306584811	0.089353819891505	0.40359982639707237	0.05066743597000976	-0.27914539767861013	-0.24339716738724407	1.0047125975442204	1.2034071546596512	-0.7399632990652331	-0.39853213423995093	-0.33742806558285016	-0.7308001216289413	-0.8479100595552854	0.07906617073020994	-0.7768462754782383	0.4024482535571366	0.382256585222137	-0.23274513945996608	0.749239237658955	-0.0023145089878009936	-1.3427280455889412	-0.5394563042311349	-0.47533641328076	1.213440912625785	0.8469219715831002	-0.558657934770232	-0.4110341989506806	-0.47236110039335333	0.6965612311605639	-0.041527611718076424	0.561814745303447	0.4123089564005283	0.28692771402219625	0.521834238669743	-0.21565141137188326	-0.09976176068941463	0.01643507785811403	-0.43414182330134476
0.054819190945569404	-0.11637476682282863	0.6308011565399805	-0.2816124015031433	-0.6162031575402922	-0.1920178736235182	-0.8395039408396838	-0.31044252349348095	-0.03818446234517956	-0.43980906222868227	-0.6326908658789353	0.25410623687440526	-0.8026740282698084	0.040887311275889196	0.436544485804469	0.029358508967546614	-0.2552391444681811	-0.2226888775667875	0.9201391230278679	1.2055202551245618	-0.7895576686574312	-0.3577778376745036	-0.3393379170572487	-0.7264034870460857	-0.8402041567654528	0.08240268960692029	-0.8023455818559697	0.33453373972999983	0.33957643623523176	-0.21981642226004966	0.6766857309974095	-0.06415052319239194	-1.3616810064389806	-0.554741574217868	-0.5086377515282677	1.2907449161279776	0.8798895773314058	-0.5125875194687677	-0.4113109904998467	-0.5074488124372634	0.6913308111067452	-0.09871135352061297	0.5731318080975172	0.3630787787102457	0.2308325971230079	0.461664113647872	-0.2240708020761757	-0.15471771445939822	-0.03331446601722875	-0.5196294052737497
0.08224421559804533	-0.14531035364560704	0.5935651227583166	-0.21410835048107252	-0.6073455543232725	-0.18046129561275057	-0.8510441092992892	-0.32665853537984113	-0.02685410588646528	-0.4225889162697265	-0.6237154881190478	0.25338323693012565	-0.7956820647562075	-0.019543124916591673	0.39718771519633955	-0.0020370957450242784	-0.21527663125596558	-0.1485746739776942	0.8041836381936628	1.1900211294165772	-0.8135948871490577	-0.27640568661319376	-0.29804445418276504	-0.7922666077000512	-0.8426393561805	0.04565294990724385	-0.8250647955331651	0.2658581371893439	0.34379347223256207	-0.16091645825812423	0.5468767926279982	-0.07378404462804224	-1.369892311868728	-0.5394619126570557	-0.5217383758600972	1.3732965537706303	0.9138051908329535	-0.46208288837243944	-0.41921875861561836	-0.5312061666137382	0.696225496303738	-0.15182510787082165	0.5494692714880941	0.31520368930978554	0.17732660559717303	0.3951170990456497	-0.26069030599066095	-0.17246144461760332	-0.05489187691053064	-0.5512793833984715
0.048903943691468305	-0.20127297673902378	0.6226093237308495	-0.1803830757331752	-0.6391132633416645	-0.24647390796663773	-0.8347940931397598	-0.3512866736122337	0.011982816901461505	-0.4218257043192127	-0.595949910336809	0.240130669126226	-0.7839372270615177	-0.07006081841022166	0.427950582028427	-0.04353363426115951	-0.18044659196721957	-0.09127603925328008	0.7114976778970867	1.1692159424395516	-0.8160070442839009	-0.23716580113022076	-0.315322018945584	-0.7947365912266242	-0.8367917683781542	0.0168918739833361	-0.8431715499500774	0.2389014801371768	0.3298158064183637	-0.13674493594548748	0.4611391789789997	-0.11893151015575373	-1.3755646539472597	-0.5246390285206157	-0.5354418038904315	1.4327799379211679	0.9578689927238002	-0.4050389108784578	-0.43117421541082335	-0.5520474845530913	0.6544933523889087	-0.18093532443777102	0.5378216840527381	0.33088343989518776	0.15610220544824943	0.34192582199686866	-0.2547235120297025	-0.22344344242210407	-0.10627822059831304	-0.5734873506364078
0.08251294164165476	-0.20869997749271837	0.5804740535037317	-0.1772046932991873	-0.604502065395601	-0.24066683041236137	-0.8477882961650266	-0.36652153719215397	0.0430507417097041	-0.3919990455508561	-0.5828623144519471	0.22479474157400361	-0.7995987303851076	-0.10642203463307624	0.3907319477201118	-0.0902066094703977	-0.18575367885372662	-0.06770069278383607	0.606229235280599	1.0546873639447407	-0.8777588031643238	-0.20970231078757484	-0.3448037345488394	-0.8136143792220674	-0.7903892145307737	-0.011806135774126005	-0.8320518704983078	0.1697115970899787	0.27272269931760984	-0.097487091878119	0.36283812181221253	-0.20827180668723794	-1.3228375766467022	-0.5323491089595257	-0.5620221813711724	1.4575702317056949	0.9560605179480387	-0.3366893739328199	-0.45351402829851784	-0.5693449085307134	0.6525662945530086	-0.20094052144733193	0.5257570300280348	0.29615090811624295	0.10885066738455126	0.2825028796667161	-0.2517393746581057	-0.22839879021517376	-0.13991146568245927	-0.5810132381184523
0.02406607960853503	-0.22051398477176615	0.586049843221107	-0.1359834507039121	-0.5465896669807824	-0.3022880594395261	-0.8473889155922167	-0.3998144497095325	0.05951306319867604	-0.37310053849970165	-0.5770228095061117	0.21483225877524745	-0.7940035866498338	-0.12354136033964129	0.34619463241994264	-0.1562098642281826	-0.15731628817279944	-0.06281512514530108	0.4810697607352955	0.9848248786806437	-0.9005998426903054	-0.13785685372832593	-0.3069659114505535	-0.879937018495713	-0.7499250603388964	-0.046078768036416695	-0.8758583940958014	0.1826069195881041	0.28546969416914314	-0.031168070580605507	0.287628164251508	-0.20041349932293845	-1.2849942684939202	-0.5392968352382175	-0.5760243700950219	1.4707323971068849	0.9946328314401489	-0.27902308767507156	-0.4423014668030742	-0.5683464814215362	0.6339889658086539	-0.25733177876741575	0.44600431040708494	0.2654893373743564	0.07125730428284417	0.20296722906952042	-0.25039059874110364	-0.23093452447188784	-0.1828091814847448	-0.5845666169493895
0.041636646604378075	-0.24838220012544618	0.5498173680978339	-0.13859562905633233	-0.5283989769214981	-0.3428147980199887	-0.8255308559160189	-0.3888878870733448	0.042215581980896255	-0.35599672357429635	-0.5554777756995042	0.17943678834984506	-0.7923016824561604	-0.13500469836284917	0.33803397250071093	-0.22359766832454375	-0.17287787591982712	-0.047873340412630375	0.38680962409473096	0.9195529129813071	-0.8862683358584846	-0.10441515302420128	-0.36615859355615865	-0.8761850764869556	-0.7058368844554702	-0.06853818728730451	-0.877043864108481	0.1586892772312549	0.27924130363289124	0.028653886546572704	0.21589470955078696	-0.2933525288339519	-1.2561444799645038	-0.505814031442626	-0.5599324390714203	1.42755476349219	1.014389023549699	-0.21444464400394633	-0.5013483438404515	-0.55091994146515	0.6001161223379424	-0.31378347015594577	0.4139381217157494	0.23655670339517032	0.03949325439622541	0.15962069010578045	-0.2641565764271407	-0.22414982840599076	-0.21910707020582315	-0.6200095780291074
-0.024591342905570218	-0.27304459923477664	0.4861540113427627	-0.105577290665642	-0.47766326631052064	-0.3743590396027473	-0.7947456509837827	-0.39984025022848924	0.07318444951363862	-0.3227105096972882	-0.5579945647781176	0.11446546532908738	-0.7830331730371596	-0.18444318309091695	0.2333902120296872	-0.2839546006329956	-0.16257586672715513	-0.05167263334013004	0.24796202062194111	0.8380222787692959	-0.8924058598027867	-0.06878911717171024	-0.3811843484691225	-0.8599584995750197	-0.6702424611901259	-0.09390281348684441	-0.8819281133660578	0.16325232680013615	0.2233835199933128	0.07821694716680602	0.17804464322452998	-0.3766565005031298	-1.2332687619243867	-0.4970058541991139	-0.5547201235704616	1.3667874970413394	0.9926457735737129	-0.1603459139438394	-0.5390640904844961	-0.5206853480466743	0.560137492154277	-0.3555171473381331	0.37449265502160134	0.195110788414013	0.0061940677420542645	0.09935701418642154	-0.26708172328690394	-0.20745620035873688	-0.25589828683543975	-0.6019020817632222
-0.0354201371137048	-0.28006041463437203	0.4679274268570962	-0.05281756243925747	-0.4350318364815996	-0.38253109533011215	-0.7953012795336275	-0.3954191898738345	0.10061519070534566	-0.30222031796263576	-0.5653638330663926	0.09880579943539762	-0.7904392099459427	-0.2004143846841703	0.19306202546683612	-0.3451826048311287	-0.18868443982911748	-0.06873609449983187	0.13597047628408646	0.7658727839291454	-0.9129312633112507	-0.06676290758664408	-0.37559223837839883	-0.916058954990411	-0.6504163427879909	-0.12948215410247066	-0.9355826350107215	0.1756421916627121	0.14922836751715132	0.06551103754090881	0.12618313422373167	-0.39668297508745287	-1.1905467390201254	-0.4598150210485231	-0.5800763927325061	1.267399788606388	0.9312752859399179	-0.12796490050220916	-0.5796751866141772	-0.4883706273403131	0.5233415079287602	-0.3703530079779452	0.3077105297131419	0.22185741315114788	-0.03044550656749722	0.05190515816783048	-0.25636775215827284	-0.2265538527205732	-0.29384404392081	-0.6142624898033866
-0.08410822105889534	-0.2562384339566335	0.45471139979951153	-0.05015736126376682	-0.39736974102800093	-0.41325060202734676	-0.7839643093493881	-0.3877129348686953	0.12348986733785483	-0.27888338528136786	-0.5371128024899379	0.07504420510655867	-0.8069375929361293	-0.20238651686908488	0.1390091739079588	-0.3976223836850398	-0.2112960848745311	-0.09053880665943528	0.05745638874301133	0.6558210554897035	-0.906091668271074	-0.04296862938097375	-0.41850935614225626	-0.934828122863174	-0.6576464448995671	-0.15958147146293664	-0.9974571974040571	0.19066800532473377	0.1137482436639321	0.1048001947746335	0.03616592361854738	-0.40532165229695255	-1.1940133399114092	-0.42442005948780903	-0.5614774381885461	1.1412792149619295	0.8507947735102824	-0.10141968043501888	-0.6145277696850922	-0.4559980267334981	0.4857190459708092	-0.4171122530620214	0.2312647217437004	0.17353772288037672	-0.07408937869932125	-0.026984697359531983	-0.2528195932602641	-0.21392603873710217	-0.3598712809242376	-0.6129986194415931
-0.09082520275815943	-0.3126110988914704	0.43242521737986184	-0.003952365795491545	-0.3740471631114418	-0.43705025421478166	-0.713271114945703	-0.36128476043001795	0.1521774244365571	-0.25428261741399005	-0.5052426521822515	0.034929895441835265	-0.8106594676081492	-0.26344976203431125	0.09688163395512653	-0.4289023419843102	-0.22550167423820433	-0.15083579691791327	-0.05575284541573935	0.5428963956782175	-0.9058191542332678	-0.07389291049018894	-0.40188077852749277	-0.9216198565319436	-0.6725158413910053	-0.20000281337991654	-1.0091980839751622	0.1580628533907808	0.0909802209234186	0.0630517182711424	-0.04125808986889747	-0.4204327588788049	-1.2241792430626908	-0.4070258564010545	-0.5739861805889553	1.0051756868001815	0.7556756534007698	-0.09353086407629234	-0.6462056937756683	-0.4227384209947445	0.43066177326643834	-0.45903867311281876	0.19228761603552053	0.09611541299760351	-0.07702967606106478	-0.08227469818133418	-0.26164349033141737	-0.2028826991136719	-0.397138143624843	-0.619543147090744
-0.11654174721171029	-0.3232399351469281	0.3943676347464041	-0.013885040456307307	-0.3392700818289961	-0.45118812044176193	-0.691821934504835	-0.3384500582711537	0.20247736916814157	-0.24589039979698857	-0.5030386437697902	0.005998604472691677	-0.835462723616956	-0.3099385815257031	0.021770884316537002	-0.4172785132869601	-0.2348108084224369	-0.17813969105613103	-0.12774541794915933	0.4724778726988249	-0.9167251009455573	-0.06088590748399123	-0.38471866700395047	-0.945711647103274	-0.6574615714969614	-0.1960282828291334	-1.0723265831134399	0.15352070009530322	0.07737903869294402	0.07415015669288802	-0.09054442198174316	-0.39141924749614493	-1.19377784408637	-0.3548617425748025	-0.5990402480699697	0.8568951226512077	0.6905383464844547	-0.0964543966349856	-0.6750980443185279	-0.38793597719246675	0.35571945095372115	-0.49590516526306383	0.09712823457224946	0.022973862998175415	-0.1255866475459389	-0.13396577834413687	-0.2733973498143203	-0.16954536629167402	-0.4317690202598728	-0.5895238015733898
-0.16457214229072747	-0.34192969907416015	0.36637708687444426	-0.019342624638391953	-0.3100215817970392	-0.4682999712710766	-0.6397447348301826	-0.31909210461572585	0.23486981089900896	-0.24076511617781543	-0.4809544556125732	-0.0508487660241486	-0.8674062908819877	-0.3677192528232572	-0.008243953935436346	-0.43727713570239085	-0.26481293490060437	-0.2229181467118413	-0.20506777069532647	0.3989926301676674	-0.9157069773174296	-0.08407774337824846	-0.3676752574039071	-0.9176299610044205	-0.6826407987546316	-0.18926622258159395	-1.1173296901809113	0.13487170480592747	0.0668150301851347	0.05440375295857804	-0.12484472634795	-0.4128669685389303	-1.1836825474537336	-0.3435461247026796	-0.6017072807176638	0.7168328767225763	0.5823653860514875	-0.10298544841822126	-0.7016670731347026	-0.3552423776341194	0.2742547433962534	-0.5247814373700852	0.01839718932531374	-0.019789365687734116	-0.16063850381780553	-0.17443450068098373	-0.2541397166429468	-0.17350628805279097	-0.4684569768145604	-0.6121676922078122
-0.17013259632624306	-0.3734311407217085	0.29692503902272194	-0.018729254737606987	-0.28222173167035114	-0.4435842750632464	-0.635870385234843	-0.28998573345012635	0.255109877565809	-0.22539299739295812	-0.47561454241682793	-0.10875299162990659	-0.9054990382844667	-0.39318538038153794	-0.07846290301990728	-0.4409875298192351	-0.26904815520015524	-0.2576755875690897	-0.2570247881438713	0.34077472183340757	-0.9366058616355278	-0.07962906996005253	-0.3551325249453644	-0.9279221535676185	-0.7160603898379841	-0.1937209426243972	-1.1892704868901895	0.05769410515982748	0.04890520880068434	0.01860589912000278	-0.21020029589928685	-0.39595250873376764	-1.2003727383532112	-0.34889320209965896	-0.5995943347420015	0.607655638354563	0.49973753451351105	-0.14104315985074228	-0.7289520337436881	-0.32107671132373683	0.225107933399106	-0.5512466181991983	-0.06553689408589883	-0.04755332595643617	-0.19389718516995105	-0.21843927551453718	-0.2781874034529921	-0.1385988488263433	-0.4705929520723662	-0.6353605672173002
-0.20787141540615103	-0.3726978980793623	0.2636453529636539	0.009060044034330247	-0.29455925040441006	-0.45486542696483434	-0.6142455484359362	-0.2874379107741451	0.2853212918828408	-0.22540474383921566	-0.46256679550476465	-0.15877033011163535	-0.9349395480452841	-0.40975296479185186	-0.13558650125510321	-0.4268264114402342	-0.302195004672427	-0.2925548170137926	-0.2825262842042474	0.3636078880989564	-0.9136797909466902	-0.06870164082331186	-0.30421920829175386	-0.9211642256209724	-0.7362937221319947	-0.1992566563370504	-1.2055728456313282	0.022124932933993324	0.04897116647773632	-0.011212464830319293	-0.23260436294696946	-0.41398946180495155	-1.1996897709375094	-0.31560008062971295	-0.6180532545671971	0.5286810970018043	0.39973688647274447	-0.14999915279318457	-0.7445439756006793	-0.28635111835854493	0.1436823833232143	-0.5956631879319089	-0.15005189347733774	-0.09287893066294632	-0.23343903053932707	-0.2504326416405308	-0.3147609489432065	-0.1455122378248239	-0.5043380196960818	-0.6696112553373493
-0.22360109206417494	-0.37260687345589616	0.18642616185152605	0.023166266246604953	-0.31605737713856663	-0.44100164919728735	-0.5782065671678469	-0.24841777591542505	0.27930117504459373	-0.2244355589839661	-0.43671685690454387	-0.2069248555901657	-0.9651931758281951	-0.43509865324711605	-0.18268830361576624	-0.3876597610254248	-0.30860881848788674	-0.3167864875749268	-0.33984473146172867	0.40048316744404405	-0.9217261964373478	-0.0636114329405537	-0.3143863404129066	-0.9056548110523602	-0.7360319787872918	-0.1820902719847392	-1.2524866434949231	-0.05493611194267796	0.0414046152418941	-0.06431951853490041	-0.28293986801987925	-0.4622606278531597	-1.1984773561592035	-0.2842360989086714	-0.6538194220008969	0.47958668473905186	0.2945388168558859	-0.1913100758051489	-0.7903514666258126	-0.26052264116452856	0.07619898199802817	-0.6386897550859365	-0.1792219798461275	-0.12844927875488668	-0.27545122432843244	-0.27487342585340735	-0.3415637394529339	-0.15753642693724018	-0.5403090589539191	-0.705161637119296
-0.2555079245266437	-0.3640598134426957	0.16031359895649894	-0.0006502993410910484	-0.3320221384049131	-0.41962699047173563	-0.6334116329692596	-0.2521005642774738	0.30540235380640574	-0.2294904463567958	-0.42009693100039314	-0.24755189996968538	-0.9857421746886249	-0.4473590284231048	-0.21778718321394902	-0.36122006352991615	-0.30169573921189247	-0.3395368228229253	-0.37671901813336006	0.3831451624147734	-0.9598262346523793	-0.055049082162561914	-0.28217900998468126	-0.9331314368897218	-0.7278051112197754	-0.18002147557118592	-1.265320145961923	-0.13003940818225548	0.004718699945482743	-0.08831429598584989	-0.3002231099116451	-0.46170363675404047	-1.2056460537668108	-0.270202578039486	-0.6805355142533663	0.4498870078137102	0.23813681427919633	-0.18351845531280686	-0.7659526554727988	-0.26892939507649266	0.011947903341345167	-0.6840569071046857	-0.24237645844658823	-0.15204217533609432	-0.3142949582178731	-0.29919386736726383	-0.32059538204032156	-0.1740143809836926	-0.590374462635989	-0.7109958674490502
-0.28587424810830797	-0.3791698502280131	0.13642662080666	-0.009149573842547203	-0.36554028987052917	-0.43429362651189507	-0.6223917221609487	-0.25087075382653706	0.284016529403934	-0.24428396198914726	-0.4389994375854044	-0.2569862822461732	-1.0041698857674473	-0.4478885884637043	-0.2108959507721583	-0.3244678054393713	-0.3092096547127367	-0.3637772939579778	-0.40703131174235907	0.4344410166851853	-0.9631256435964877	-0.022279223322632297	-0.2697286182514162	-0.9358008753060403	-0.7624663810855884	-0.18738235600794523	-1.2474183452446796	-0.2147902816714208	0.01638767684949801	-0.12231295490545255	-0.3274054701233774	-0.4840512447640755	-1.2223273360747453	-0.22807253614318207	-0.7018538112987314	0.41094148086772997	0.1656773672032671	-0.1757436367317217	-0.7600998066316712	-0.2471147990770929	-0.049406124101511656	-0.6743798923925522	-0.29113494891129166	-0.14845014207403437	-0.34664323918773404	-0.33740896817543203	-0.35585370999143945	-0.19442091533271671	-0.643371385038533	-0.766581871814633
-0.3025942001166782	-0.3918992787070865	0.04757285634640556	-0.00932801428773559	-0.4081503368107076	-0.4288126402286022	-0.6499174518239748	-0.24669702701822663	0.2620660072668838	-0.2617027053210575	-0.4192818281415399	-0.27750743458589283	-1.0189651523635612	-0.4813064869161233	-0.2463581220664169	-0.2864458947496705	-0.30549698382536156	-0.40612875004957794	-0.41929101157344173	0.42697418709245627	-0.9733323851017859	0.022187064654838107	-0.3384236829641719	-0.9218426074842438	-0.7621502784519144	-0.15261382939042573	-1.2633857159222546	-0.2944909902405875	-0.014530927534372151	-0.15242320138936122	-0.3423773522549169	-0.5242943348087092	-1.2512667271736135	-0.23770624481537617	-0.6891986782970869	0.3966176062519604	0.16513461467278506	-0.16627863095116485	-0.7493829223801526	-0.21666698566357984	-0.11438769600354233	-0.692626644253689	-0.32754412869940547	-0.14768835460845042	-0.3779474570050327	-0.39151498687944297	-0.3831900305543446	-0.17194139211622952	-0.689508798674806	-0.7837855851090351
-0.3329749177317226	-0.4333064331675306	-0.03451351076817917	-0.02274624604941957	-0.4501788671139836	-0.4124071937303113	-0.670414547244838	-0.24303395333843728	0.24308264248431585	-0.2830933961120534	-0.4637039095827915	-0.2920935408486849	-1.029866420219901	-0.5283727398290241	-0.2544130878449774	-0.2604062871431855	-0.29144490891416763	-0.43207974047597497	-0.4322084181915537	0.4294867023081091	-0.9989552814743441	0.0019982163264551643	-0.34744265511160866	-0.8919046999992174	-0.7295794546078177	-0.12223927215928714	-1.2672307762648887	-0.3765803286044287	0.0049142467273840555	-0.17416788961295135	-0.31105572633818207	-0.597691259469592	-1.2809762526029476	-0.23607175980522072	-0.7023691275154106	0.3845774583338523	0.18322986731808544	-0.16015231381504064	-0.7336459857850351	-0.2096798596612413	-0.17208612925515665	-0.7094754154789312	-0.3458744197637866	-0.13844185569915243	-0.4289953391402624	-0.3940954977745282	-0.4101985354254928	-0.17770327775475114	-0.7016821567536266	-0.8245065543485787
-0.36677176664642314	-0.4438520287993562	-0.10104463518697351	-0.0457520553845263	-0.4780069829167576	-0.4323385104843845	-0.7076593938794885	-0.27314384468904046	0.22034593339523728	-0.29716996636668574	-0.49623647589423536	-0.2943691202372539	-1.0386795973882639	-0.5435654894878919	-0.2618928630464056	-0.22733595030972564	-0.304461000269007	-0.452391138607177	-0.49231018708007995	0.44154695868116167	-1.0351328032748321	0.024427269598281332	-0.41744544329687605	-0.8566806945213488	-0.6900232807605642	-0.08359581019124632	-1.2689847609757263	-0.45018824108308764	-0.001696556491303346	-0.1526855287781365	-0.2666514593967745	-0.6455962911524311	-1.2732874197064692	-0.23132666033017246	-0.6869012363655937	0.36268950140375056	0.2098316745375836	-0.14645216298565072	-0.7198502392305095	-0.17300106534932908	-0.24485600398978455	-0.7212833202409327	-0.35094090835870173	-0.11836034663886257	-0.43535308821217394	-0.4062189593960822	-0.43676843380227626	-0.17438583270852073	-0.7345742265448931	-0.8659675289805518
-0.4269501926561043	-0.42601274925789906	-0.1583400142820438	-0.09668318224601584	-0.4979525389063566	-0.426169770912855	-0.7508614176831698	-0.28038198313553353	0.19723608481369856	-0.3071583611676838	-0.5325083842616246	-0.2957085405700832	-1.0407677597806206	-0.5854904798226507	-0.26774101686370083	-0.2405882427308561	-0.29837404662448874	-0.4635314700133956	-0.5271398230532631	0.43238530098872535	-1.0349057999063063	-0.007320334695276341	-0.4869438264006445	-0.8247787563020325	-0.7067052776954028	-0.04499643800118184	-1.2814157304474016	-0.5103784938827778	-0.01931335557628225	-0.1525164988283879	-0.272539775569936	-0.6817881072737301	-1.29424394026229	-0.22747251704648055	-0.6743085265986166	0.3443894833828788	0.2049882209881455	-0.13600456442019943	-0.6999714646880815	-0.13100877270738615	-0.27708729168848867	-0.7341421126390536	-0.3847498147136493	-0.08185960452067573	-0.43168610588118417	-0.4010587731966506	-0.4572974629896696	-0.1777190678426725	-0.7806812190669568	-0.9016346464594104
-0.43997931290277226	-0.48106558250752196	-0.2040064417386099	-0.11086628994685206	-0.5078215854065311	-0.4450211703682214	-0.7540277163747445	-0.31941306821450854	0.17000174783154448	-0.3162060098780558	-0.550771596252519	-0.2855554850557834	-1.0406189716191663	-0.6025039469979175	-0.27682305396574236	-0.21993096421825004	-0.2646602274828286	-0.508197817712962	-0.5353843071493481	0.4220363993191646	-1.0552600228007099	-0.004905059512559632	-0.5506409966042416	-0.7984304265174657	-0.6873310305991098	-0.015316122587629927	-1.2700818821715731	-0.5565421695965209	-0.02509521973111493	-0.1554078073052909	-0.244329116320222	-0.6965492075109443	-1.3184192153929044	-0.22573390501095258	-0.6828404861519448	0.3169897196369219	0.2506587337785833	-0.1611681913988178	-0.6780176151427311	-0.08531756993751936	-0.3019222176897533	-0.7540294214054117	-0.3876681959108708	-0.07142899228874172	-0.424200872585444	-0.403443635907989	-0.46195712050970866	-0.18356732592498257	-0.8240325134500607	-0.9611953591980689
-0.467399192235005	-0.4421944171604325	-0.23483817938969037	-0.16883433666310593	-0.5003343097834697	-0.4691414558577745	-0.7481601260503045	-0.347466353912424	0.14273263390662494	-0.3244058536778392	-0.5674313936430122	-0.2656549880538476	-1.0607155345070747	-0.6567890997931329	-0.2883572461913321	-0.1985044736037113	-0.2543542386975436	-0.5535405051320942	-0.5868496308713091	0.3975366913756007	-1.057209144395029	-0.030508873213741572	-0.6112348299673565	-0.7678973134133308	-0.6474495877175845	0.018952061119888362	-1.231550102688554	-0.5805252869433674	-0.03729582969661669	-0.1501569791295064	-0.19926830160524062	-0.7316064881107428	-1.3159690697890742	-0.21361496260248974	-0.7089371151081821	0.2752698955537832	0.27174731915393113	-0.09791526964816392	-0.6543759108822396	-0.048091038536985375	-0.3176079170254232	-0.7770567969478752	-0.3791808025095366	-0.08625476743309093	-0.45648040797561273	-0.3826186673523211	-0.5148520163475648	-0.19761616144893965	-0.8355168205295553	-0.987622582394337
-0.4901005556382397	-0.49495776561196597	-0.2450448663238948	-0.1660784571288404	-0.49081916913526963	-0.48806081149926017	-0.7663568261799772	-0.3473062792640794	0.106319179432715	-0.3283238086997413	-0.5892595577783848	-0.23804358959606362	-1.0858418691862888	-0.6940930426319929	-0.29403945510177587	-0.20061009860727888	-0.25324951268107776	-0.595139191358541	-0.5974327458435832	0.35395229186329036	-1.06941081606861	-0.08682839199257927	-0.6645513295368963	-0.7273917456430329	-0.6260934865061527	0.0645083973090499	-1.2183991782188006	-0.6047438356372271	-0.06358783636978002	-0.14497665016552683	-0.19603449587906752	-0.7353956392550371	-1.3478414245985062	-0.19000769579427595	-0.691759782421723	0.2177948162079503	0.27539078771081427	-0.05505493393116982	-0.6405497421934816	-0.013357183050518709	-0.34168569025571804	-0.7837762481688407	-0.40198927606132157	-0.06881784807962248	-0.4345985434409686	-0.3520748503421195	-0.5030000098957382	-0.21369071801833112	-0.842206165974147	-1.0028685951735077
-0.5277518691922849	-0.5021956177051984	-0.27198315260756434	-0.17995732846172255	-0.470317278260849	-0.49559169009728804	-0.7704813990864618	-0.38269749827292465	0.0627567827652169	-0.3289811975341547	-0.6143281188085954	-0.19661345767674457	-1.083175993035031	-0.7245766446213067	-0.29815003809440993	-0.22466767416662536	-0.22773009714474918	-0.6285946867794086	-0.6002397189585782	0.3311487215759933	-1.1133758871058823	-0.13745618235771986	-0.719176392863617	-0.6959039134902157	-0.6254772360730104	0.0610087133586793	-1.167440087659847	-0.6248158671453824	-0.10336471281065902	-0.11264457019184164	-0.16027038048316702	-0.777249833686389	-1.371073338684896	-0.16801096890422446	-0.701161631745513	0.16309573783945724	0.31486561112038547	0.01517697004953054	-0.6318520649639505	0.04112909804739212	-0.3583542192088364	-0.7884601545353451	-0.39771839307813656	-0.055634997567365695	-0.41861986821514796	-0.3167716314222074	-0.5417608091953938	-0.22856776886246957	-0.8473473946072797	-1.0322325053834676
-0.5532136501303411	-0.5094702346184936	-0.28538205220936097	-0.15631969303570256	-0.4594460516755059	-0.5013572512982275	-0.7223558380382404	-0.384394032397348	0.032644796297665625	-0.32360627102030814	-0.6427424401193484	-0.1621501466328052	-1.1069153859011087	-0.7508437852178153	-0.29543288171961285	-0.22103855453016794	-0.2114403728972089	-0.6497001663730747	-0.6232679983599169	0.31952535946242505	-1.1227144197858892	-0.12643564720659464	-0.7729530498108044	-0.655651262944249	-0.6305760809521694	0.06953451892127628	-1.1493169136714987	-0.6460889700126087	-0.10017111301003037	-0.10858861065935406	-0.1620960928733154	-0.7863400671815864	-1.381004659171075	-0.17215378116914734	-0.7124854533071686	0.11763108601765963	0.30705683787473126	0.044489712037698456	-0.6202263974031215	0.12164570128376088	-0.33636912374243244	-0.7903167157242008	-0.40933179265937464	-0.031106730308227193	-0.4084446244034945	-0.2683602174807415	-0.548687950028744	-0.2487172146282263	-0.8690711331483353	-1.0129873034544787
-0.565263615934734	-0.5156007810415247	-0.24941758235176423	-0.13628713614081844	-0.43938034887949123	-0.5035095700040888	-0.7106685970246581	-0.3821587731511865	0.0021642312481811128	-0.31381756580568837	-0.634920537029879	-0.13650305879486868	-1.1429708396845886	-0.760580554296747	-0.29178056196974467	-0.22538919472005076	-0.22286969618508912	-0.6626546963480834	-0.652413339000679	0.2819785395134665	-1.1681236823122143	-0.09856849125341142	-0.8228007668022272	-0.6514453862025825	-0.6032433253329921	0.09894170180957072	-1.157865749136613	-0.6567076203053396	-0.11204661545767527	-0.11814506290556397	-0.15839601617627558	-0.7721581892468046	-1.3819196288465054	-0.1717337678014563	-0.7238756566292158	0.08140802461604713	0.32782173264415804	0.0831953604657133	-0.6095266734978118	0.17864723939081414	-0.3102475616749475	-0.8224260204488447	-0.4315187512080104	-0.07285559146568206	-0.4014331897077027	-0.1699394814932791	-0.5510993593559381	-0.26992219191692396	-0.8484604802037387	-0.9851289127622141
-0.6053827303225895	-0.5004399073843271	-0.21145643151950808	-0.15214629852064593	-0.42754724324127347	-0.5050832097978669	-0.6703858833315743	-0.42074177778881133	-0.016053185622820564	-0.30833049164178294	-0.6622423323364061	-0.12247173088177103	-1.159152255339945	-0.7942943655800717	-0.29469583103333635	-0.24007819657617957	-0.2153686532212451	-0.6544993748314148	-0.686990782655816	0.2500334787047545	-1.20997257597518	-0.08457691534427127	-0.8619370283836194	-0.62151548744097	-0.6010449553082597	0.07945196913716908	-1.1435002689677256	-0.6691902878399086	-0.0688576136306482	-0.11125242095692814	-0.16126282333973407	-0.7959634251346983	-1.370987106667892	-0.15968699263830113	-0.7263130049642148	0.05264274913563248	0.3143231854086313	0.11670921831535878	-0.6071297851875097	0.2228026694917699	-0.28493298201149564	-0.8431304890418287	-0.4639756672071075	-0.07311851456970297	-0.38779514431739404	-0.1295234366382376	-0.5587685803620628	-0.29340793401693327	-0.8133929874855923	-0.9602405015208358
-0.5903451939579396	-0.4841061320114212	-0.17287012987905925	-0.13273271265887393	-0.41369211070504724	-0.5014707949456084	-0.6498743075301787	-0.4206442758276377	-0.030486757098164664	-0.32371289577984597	-0.6566491575306592	-0.10762470469115404	-1.1974052313072996	-0.7954943110587893	-0.3059111537379149	-0.22473957403659073	-0.247398037534217	-0.6446233991689214	-0.7187928947565358	0.23663304833952256	-1.2373991706252128	-0.06639897133320785	-0.9057209200878038	-0.6422610034453119	-0.6118695531677512	0.08700320454330943	-1.1184387890220262	-0.6678047256047662	-0.06520909025616703	-0.11420643220226312	-0.17313276612522083	-0.7737335516760004	-1.3406084896738095	-0.14596449403910056	-0.7269659157711599	0.03129634231772732	0.2940627586901171	0.1556373325557113	-0.6129599076442077	0.2945278468100673	-0.297047287326365	-0.8604343782139718	-0.503798537533649	-0.1285409300914092	-0.3429308195497404	-0.10095764560046268	-0.5670549625107697	-0.3216404746314927	-0.7745191659739759	-0.927980041417638
-0.6028740721378751	-0.45541922750255875	-0.14498102325251896	-0.10210599655747696	-0.4201167438126216	-0.49020691169961095	-0.6332698420173047	-0.420274025523207	-0.048718141757654196	-0.350088351781074	-0.6678003409864967	-0.09896752735639526	-1.2271452384560182	-0.8009205344147317	-0.31028520618265765	-0.24447188525240743	-0.22974827750657073	-0.6390245166253367	-0.7034100553086458	0.23161351804576796	-1.2503112991365086	-0.045195545838110744	-0.9440383226974095	-0.6625168425280237	-0.634374883793204	0.06196003075743398	-1.1072934892775632	-0.6711655429104985	-0.050503223318420234	-0.1081165946138559	-0.18094210182485532	-0.7896615283604969	-1.308375958121856	-0.1472427202879913	-0.7372264529433462	0.014993108818515908	0.2764922835452571	0.1828315449485684	-0.6157320359304134	0.33449036894506556	-0.26346951030819715	-0.8755288700605395	-0.4989755522450735	-0.12723953567607915	-0.3334820007549865	-0.06868449616861758	-0.5714844276166968	-0.3480372593430924	-0.7417164799599291	-0.9015708180968296
-0.5785499682812221	-0.46450997581687037	-0.12200757291637047	-0.056243741415997514	-0.4248374653799763	-0.48118207070575	-0.6072067499008578	-0.404420999509445	-0.06717785700038317	-0.3751588538519509	-0.6787747255816636	-0.0945702384014371	-1.2691163031922117	-0.7986482121831988	-0.3144425090490669	-0.25766270441537353	-0.24435756208068854	-0.6342933632889985	-0.7099006867817657	0.20240909720542793	-1.2927761451054107	-0.03206945374374677	-0.9632212095191252	-0.6705245998713376	-0.6303672321148349	0.0905788094671573	-1.082929820953516	-0.6682494215208747	-0.02257404780969754	-0.1086888433659819	-0.17869595813106048	-0.8097149678636912	-1.2808495665757973	-0.1500085196548036	-0.7498197829007391	-0.0011401278989619577	0.25799784516786006	0.204938181149333	-0.6210447590987075	0.3428524160444719	-0.26992396079792913	-0.9166945240126063	-0.5124732248675935	-0.11592598748787186	-0.32658806451991323	-0.03413423952466672	-0.5884489822140072	-0.3609824177370117	-0.6910781104868136	-0.8796113981536641
-0.6008876744823611	-0.4340842525203271	-0.1112850802091597	-0.048496120508527106	-0.45301059110009534	-0.4795241679254308	-0.6219038690321861	-0.35838991648826807	-0.08524818450690078	-0.36766936093374203	-0.7053619377192887	-0.11653772236740614	-1.3203002067085159	-0.7952697395632795	-0.31500876413121465	-0.2728619121927435	-0.26639072109373296	-0.6264039042715159	-0.7413888743163543	0.1679782361348833	-1.3077575424612964	-0.034429892267891685	-0.9705854143782926	-0.687774462676864	-0.6252242825694839	0.10033119285864969	-1.097318544898179	-0.6758000321945301	0.010013299988037261	-0.1096190660703504	-0.17844173077420686	-0.8500606264612204	-1.2869723842191074	-0.15337293601183707	-0.750118312626789	-0.004045678815547485	0.23147440441050487	0.264596344620703	-0.6217384713399265	0.34328197325848253	-0.28404720710839637	-0.933323740927803	-0.518657996909155	-0.09790724059088421	-0.3625655874664262	-0.0064376141530258085	-0.608546053378497	-0.36489257861378027	-0.6417850689607032	-0.8291712530593465
-0.588349300847795	-0.4598410519605903	-0.12017492340961307	-0.008073391253650027	-0.44918095925381235	-0.4763313456140632	-0.6410354879242972	-0.3290189614293472	-0.10672263310204302	-0.3979962534502667	-0.7222041983781111	-0.1555247638339427	-1.3016965587932092	-0.7879819475840074	-0.31745752376666886	-0.30469190990473116	-0.29386947460211055	-0.6267942906333074	-0.7100955235815987	0.14768220474831212	-1.3462281282706203	-0.038343469027337866	-0.9694630252169152	-0.7151635721989005	-0.6439405985957466	0.0980395832164567	-1.1101332714412104	-0.6906935492278261	0.04772066565861539	-0.09594191323737201	-0.18531008778354038	-0.8485364775715387	-1.2932534111658542	-0.15875294229188966	-0.7441454747273536	-0.010914149014009274	0.2007443397394774	0.2649593935133036	-0.6134383537880594	0.36482318777981126	-0.3052396995394453	-0.9470402409916808	-0.5281068890150782	-0.1076271509865669	-0.3440054861831215	7.494871844742762e-05	-0.5751673858536861	-0.3615967869383414	-0.6405908023817408	-0.814617601587009
-0.6140122170317205	-0.4404213017398675	-0.15088074589724323	-0.03633759258948845	-0.4287148686672668	-0.4750037170562762	-0.6339209499923986	-0.330968143492724	-0.13189193802732974	-0.39077054037784126	-0.7340279948296285	-0.2140399279217414	-1.2757649916861937	-0.7844835869048441	-0.32408983109380046	-0.30059696995662594	-0.2828940694280998	-0.6384776004169341	-0.7067340664697191	0.14336459677061592	-1.3724634020929176	-0.01801174472538627	-0.9667075912192686	-0.7355311131687905	-0.66472008945039	0.08042166155996988	-1.1179660119478476	-0.7054534926379104	0.08804052271832338	-0.0930974853349972	-0.20813430490991705	-0.8381550370001907	-1.268751864098035	-0.1433066362520554	-0.7781511482602335	-0.006714473394201739	0.22799850048432296	0.2518398656931698	-0.6026123962716664	0.381950971867507	-0.32399047970810624	-0.9707112013542465	-0.5049740723897259	-0.10266062648908278	-0.3677814604073129	-0.0012075802086349084	-0.6305193268010237	-0.3537040127650962	-0.6383507131229932	-0.8100425772623593
-0.5558886448246068	-0.457510883212619	-0.1552536010763412	-0.04418536051868373	-0.41324002311583163	-0.47809623800537937	-0.6491830375190151	-0.2941630389018471	-0.15100762622655167	-0.3880424797540279	-0.7398366265023691	-0.2837079014005816	-1.2711291221076493	-0.7867730226493852	-0.3344548010357019	-0.2873236375079109	-0.31006846191483506	-0.6577911411024788	-0.7011154595849076	0.12517354659828445	-1.3804361792953586	0.008556956607125316	-0.9514439514041431	-0.7501970033889513	-0.6764446320837303	0.08940892436979378	-1.1113027194089198	-0.7235939213906158	0.13149599356064093	-0.11512890942040506	-0.23336895734720559	-0.8000417511248061	-1.2861618500041567	-0.1492259586658992	-0.7928029351187714	-0.00814492467375453	0.23651586342074085	0.24715000562829642	-0.5547010421384464	0.37107730608508765	-0.35108147907093884	-0.9563960239242724	-0.5043559156178556	-0.1003533188571949	-0.38758734786423654	-0.011402423956108316	-0.5911075852616012	-0.3371294240233363	-0.6105395031084693	-0.7886688959734669
-0.5637576169506777	-0.47171855918330047	-0.15808585734660605	-0.04219190834113236	-0.38882109062814935	-0.4898025298916231	-0.6797298673611453	-0.2948146948665271	-0.17877238285010774	-0.39367129436944104	-0.742406052246747	-0.35007355557649034	-1.2390363220678684	-0.7883236644753263	-0.3464975250458408	-0.2876721989929295	-0.32821562655440306	-0.6949105424436846	-0.6813817630593972	0.11308214897023952	-1.3931658984776152	-0.033040397905846265	-0.9294257691801446	-0.7728705519302126	-0.6947969291535968	0.08108897047517882	-1.104874370772858	-0.732217010078625	0.15941098462268563	-0.11406716632162547	-0.25945274040538335	-0.7965051025366594	-1.2978179338432814	-0.1635184754069662	-0.8102125569176731	-0.0048983346554087774	0.25018248885925554	0.23327247765981526	-0.5464313313130937	0.35904477474771174	-0.411626128320653	-0.956315274126528	-0.49644782341987426	-0.12412942217599339	-0.38888200507903925	-0.030338154177789955	-0.5690859757360105	-0.3145912800301157	-0.5531733568792794	-0.8012567528998469
-0.5060270770466841	-0.47385114694239017	-0.2142331274873436	-0.031206037159058515	-0.3683876456732719	-0.5039313032319483	-0.7112291325550675	-0.29880070361332506	-0.20576211820071877	-0.4007201925139897	-0.740842103888897	-0.4096479981052685	-1.2009931532422695	-0.7904092256494428	-0.36266454165091855	-0.29251081543004953	-0.3038123422357165	-0.7311671184845431	-0.6497937196559915	0.12098479898607362	-1.4005060223792702	-0.08182269096407253	-0.8908920010776141	-0.7892950742469322	-0.714542669968381	0.06920485300035964	-1.079926704382851	-0.7332081899803985	0.1774887782246952	-0.09179226899154662	-0.2876628793889357	-0.7852221938861348	-1.2777610063550082	-0.14881988388615902	-0.8199876774669953	-0.0038456324887968726	0.2538974840291879	0.2166273133472137	-0.5371166927553113	0.32837415493663635	-0.4798711310774376	-0.9228241577299624	-0.4781951677998622	-0.07892253759398991	-0.3905090704492051	-0.09313642268522111	-0.5423475414669178	-0.2909224866004575	-0.5648359790252442	-0.8186472344158083
-0.48682964164731857	-0.4744350990602323	-0.26276474914481707	-0.023494838915357478	-0.3444739043356524	-0.5225153740565338	-0.7436864384093744	-0.2637639845921056	-0.23277690435239712	-0.4019793703371974	-0.7362174054601899	-0.4530285829494404	-1.1768177750955928	-0.7616520182234644	-0.38197325020949113	-0.28642647205130956	-0.30246988558342724	-0.7696449877714018	-0.6036364692808738	0.14143797715982204	-1.394462842556533	-0.1155004664528424	-0.8425388350150858	-0.7949617290973052	-0.727111889507444	0.07313183978263274	-1.039001409404061	-0.7300740740230129	0.18007857449914033	-0.08232417643689413	-0.3136952711181104	-0.7810421844036378	-1.2986944743002922	-0.15918606947901362	-0.8429220410354002	-0.012549351542631575	0.2505576300706469	0.19842063469982918	-0.5273717772438113	0.29638012333725955	-0.5298506747360286	-0.9312648776450455	-0.43687983994802765	-0.09655847204910299	-0.39553333487852627	-0.07773353680119607	-0.5080101577360064	-0.2659586609045401	-0.5612606975499923	-0.8334800424323678
-0.45031484747762207	-0.4731433354135081	-0.3073462645688883	-0.016286824362719644	-0.3238672198953897	-0.5519941546920559	-0.7725315199180667	-0.2718774335019094	-0.25522003333201476	-0.38289168367789517	-0.7325614310575057	-0.48940922020422173	-1.1239908157302543	-0.7583581761616666	-0.41540280063470714	-0.30267615728067304	-0.26504148357134866	-0.8122896733081797	-0.5579529450044419	0.1572341102955717	-1.3814354249328755	-0.16006886172382884	-0.7783064128485543	-0.7965301202003257	-0.7406570151832984	0.05321125777019138	-1.0069932120714336	-0.7306985243265547	0.18098552801972329	-0.07108478800082825	-0.3332547309000671	-0.7818739375569917	-1.302697411274512	-0.18555350660890574	-0.8686817568945984	-0.021874972262671273	0.254521007473884	0.17269180418747537	-0.5204535049585084	0.25654491210180386	-0.5384279704695405	-0.899784809400354	-0.3868643970726698	-0.06820196644786355	-0.4060029156427638	-0.10642390726711812	-0.4596922123128223	-0.2374167771816857	-0.5553405306024206	-0.8554567077227055
-0.4316985175301742	-0.4687787173958209	-0.33296514673620636	-0.011409248145698853	-0.29386629246287094	-0.5880429206118698	-0.7915914375710897	-0.25150848093962075	-0.27143811806228546	-0.3542800752496387	-0.7217499094393018	-0.5155434213140869	-1.0905935811020853	-0.7466235478963744	-0.44093692471480955	-0.29437208115997954	-0.2602266211566579	-0.8505478121365547	-0.4940968847304109	0.15867619397923519	-1.3664075544464251	-0.20457353659958857	-0.6994011834436424	-0.7908981714281959	-0.7332289856091698	0.03566086882445664	-0.9622209987458733	-0.7284082927615294	0.1693551328106719	-0.08048459797953703	-0.35320617889399725	-0.7520843514757055	-1.2951295861314243	-0.1737980603054514	-0.8865166368460091	-0.03338712334275284	0.25737857036662903	0.15110666528293631	-0.5180634475384557	0.1960087988425256	-0.565658101693537	-0.8861566228949886	-0.3755917911043969	-0.08582150193628349	-0.4212445834279702	-0.1445733755084619	-0.41791624542845707	-0.2482549922944254	-0.5478988438541498	-0.8807190007398983
-0.45389355803366166	-0.43863998282019406	-0.3522707376762394	0.013458555097304698	-0.2878105549931456	-0.6261842807421735	-0.8029657764792837	-0.27300005608256217	-0.2867658845520669	-0.3257892965377714	-0.7115461161752366	-0.5412981709725577	-1.0456648224937637	-0.7379235200112559	-0.46250951751761155	-0.2793296166722197	-0.25190193591605764	-0.8886678631467995	-0.416152522063194	0.17071913801456698	-1.3499494206606442	-0.23737862106383104	-0.6784118720077136	-0.7947160090972722	-0.7381196748888279	0.005933703524421154	-0.9218445437857834	-0.7339870405263107	0.13950822011110145	-0.09214028082170193	-0.41915809853593455	-0.727685174344354	-1.3071222823690227	-0.19046053907281804	-0.8961917527600404	-0.046578660625251414	0.26317283297269256	0.1434575420126463	-0.5323773597126353	0.15356737244468763	-0.5992907823665972	-0.8507136818331837	-0.3129205344833182	-0.11297393364445867	-0.43327283846315423	-0.14434317172930256	-0.3882343898817565	-0.22494479716476268	-0.5417016150426106	-0.9049077821307788
-0.42291568975327765	-0.39749258829427636	-0.3603447650555041	0.04781339099736015	-0.26934958630834294	-0.6641795730991527	-0.8143254014524206	-0.2910036324957778	-0.2859335753923381	-0.3296874680712396	-0.7052123200680994	-0.549486464139092	-0.979347981167032	-0.7337390470582058	-0.485656585384624	-0.25122340888903105	-0.2434269599153184	-0.9252375125075745	-0.3238704851844726	0.1871103336510943	-1.3358013085348919	-0.2689744409013806	-0.6000347412129783	-0.7984199470690662	-0.7432023933516592	-0.0009968929576534835	-0.8742520703028263	-0.7313574558030204	0.1032666751602143	-0.09737867545380709	-0.4688579719410958	-0.7070473063004558	-1.2668923032497492	-0.18512342075569116	-0.8999532337240332	-0.06152403030900124	0.2812365709549327	0.12567792966657548	-0.5548502669034335	0.11285910377655925	-0.5835938455288184	-0.8398061876777563	-0.28663658423605787	-0.13028368755547276	-0.40869162639694334	-0.11902663356507107	-0.3609398653003738	-0.20316259082556437	-0.5389439909292196	-0.930884133282347
-0.42233302901137737	-0.3397266123638706	-0.357104517383908	0.0915294636317014	-0.2886240841343126	-0.696837956129651	-0.8276620654772783	-0.3033992389663183	-0.3098542683484397	-0.28863236071749643	-0.7033330109919601	-0.552638296873732	-0.9571364221950898	-0.7384418964208607	-0.5068654167396136	-0.21757571010235993	-0.23535928076750054	-0.9636518359729511	-0.24427989352114307	0.19825046939409255	-1.3198814885114811	-0.2926713753770618	-0.5479296041439479	-0.7985442803264051	-0.749830322824981	-0.02436164835831328	-0.8227501544734455	-0.7338814005770231	0.07006769402172985	-0.11511813198397843	-0.5027518500062793	-0.6896773657245506	-1.2434026378511354	-0.19155904826167952	-0.9043971525468191	-0.06557762099507522	0.2956679522170429	0.10023473164558827	-0.5704379675832415	0.05699302857187418	-0.5529485516844774	-0.8102389147126537	-0.2666673955686725	-0.09908583762490593	-0.3964579617437859	-0.08495010691091359	-0.3158127256914448	-0.1790223765977081	-0.5503676182118736	-0.9725780726625031
-0.37892649935670325	-0.31795191416000473	-0.3399698915489368	0.14260435288959747	-0.3107227283511899	-0.7240901538927825	-0.8369425880713933	-0.31105346435349496	-0.3170311233144511	-0.28624783212721505	-0.6949421922902628	-0.5443211450246458	-0.9307374239030024	-0.7503338395454209	-0.5262585044538227	-0.2015417834736236	-0.22457280619699013	-0.996146478942042	-0.1756468763381523	0.2053283606885577	-1.3139643452854421	-0.31062753529406	-0.5103562470569762	-0.7985254661058405	-0.7473307658349642	-0.020971592628327096	-0.7859136525318138	-0.7369059949862464	0.033289409608552076	-0.13145524784999083	-0.5388871471860595	-0.6789832181104039	-1.255400697449563	-0.22108435909253474	-0.9064577587285436	-0.056882421142147345	0.2867455674998137	0.08121730760945503	-0.5880350516482493	0.006520760117782062	-0.5323892287794791	-0.7648910521843046	-0.2789869067996071	-0.09346353733665336	-0.3792805233606653	-0.04722485035708033	-0.24032997160879246	-0.15281812208929765	-0.5438117868839396	-0.9916211958319755
-0.3770783938766341	-0.270881103671786	-0.32478498593210375	0.18124304497995575	-0.3268929258571541	-0.7437521064621125	-0.8441654953027602	-0.3150782595947379	-0.3080974683261005	-0.2812630112759216	-0.6857609191654986	-0.5253991095158014	-0.9161701516490972	-0.7603268207277681	-0.5508152360095582	-0.1834795588585868	-0.22753371203061667	-1.025031154878675	-0.11208874976284858	0.19909172852811485	-1.3046013615056757	-0.3430460163662149	-0.4720558000800219	-0.8015574707341202	-0.7381822166873577	-0.003918799333753753	-0.7695999729282639	-0.7287789443580981	-0.006869312136895336	-0.1259907563600776	-0.5799002067955076	-0.6779056399673801	-1.2264248453380842	-0.2405199467377027	-0.900061698612034	-0.05911967947122565	0.2642060470371719	0.059212120923494725	-0.64652321643898	-0.031615704911228434	-0.4710890023261012	-0.7426857510125238	-0.30063591757138397	-0.10129936535238256	-0.35599269237955505	-0.0046738858582095425	-0.21014389466219163	-0.1668276501166851	-0.5546375499350088	-0.9831450852267027
-0.34093712656877245	-0.2549194668785676	-0.32189712483101635	0.210379645631267	-0.3466057729023463	-0.77718943559835	-0.8466411732647497	-0.3048525539128687	-0.2678772641339823	-0.2716008379560762	-0.6780370400464049	-0.5101700344382597	-0.8998208651135456	-0.7778343649098286	-0.5772486512818675	-0.16800555259010141	-0.23319118092596858	-1.0515231534894807	-0.050725954195637704	0.19976379295460983	-1.2952661057771833	-0.35737583621797747	-0.38345878353034324	-0.8041889522453814	-0.7349771662934762	0.009247997616802625	-0.7579241597113244	-0.7121384199267908	-0.04221468374667474	-0.1357215330035289	-0.5923606657357748	-0.6723332956256893	-1.209117304544318	-0.2490057632060319	-0.8875260677492083	-0.07011448271441431	0.23240128566740012	0.050057844159979395	-0.6769851674593566	-0.06029040942682157	-0.41195402241312096	-0.7062972011224515	-0.3245958506652983	-0.10497669122914491	-0.3461233888479623	0.034432103575305115	-0.19375783533473237	-0.1385982811786083	-0.567507235947874	-1.0159462937566937
-0.3708377051171527	-0.2209516889709025	-0.31619682259457205	0.2161781949178795	-0.3717827641620531	-0.8227446031313905	-0.839065131592012	-0.28468143390125183	-0.2707802722819074	-0.2614084259306052	-0.6718671132716455	-0.49816312989664074	-0.8844719542977402	-0.7998084327536017	-0.5957673369868987	-0.14469241548338568	-0.23951739923921717	-1.0889227537486752	-0.0025951040012625673	0.1827372004752619	-1.2868296376439152	-0.3816332008493454	-0.29476783002688933	-0.8064026711137723	-0.7270698364567424	0.022387810266312654	-0.7682776213023377	-0.6962578558102391	-0.0779356595044842	-0.13755471633903452	-0.6049485055181731	-0.6683184936650253	-1.2294667566209445	-0.2896427678929834	-0.8722013550419888	-0.07679005109779516	0.20045596890037948	0.0427315728047262	-0.7148986964952091	-0.12530887005854913	-0.3493120150378125	-0.7076387234154091	-0.3468733881041797	-0.11571906370722622	-0.3266784806725097	0.10520717792824534	-0.20554203279514988	-0.11006979643304564	-0.5465848884063143	-0.9964548885377413
-0.3473620762625081	-0.1931258672580124	-0.3100611208959658	0.2109204762773184	-0.38828096865220174	-0.8494825886474805	-0.8289041084397178	-0.25253600160737516	-0.22263678305869622	-0.2517229657962492	-0.6643444151813241	-0.4882376981981859	-0.8810897264330716	-0.8185754095659371	-0.6042539688691548	-0.12347689047253593	-0.24136535308282014	-1.1211921871922943	0.02565660696970291	0.15480645434499382	-1.2792747427983375	-0.4067493339082063	-0.21053938162532715	-0.8190118699595679	-0.7253813578292732	0.02294085994109099	-0.7969358515805307	-0.6776099982068599	-0.10493376793327162	-0.13909336736934969	-0.626437787448834	-0.6682360144011111	-1.2116836480985933	-0.30782565587488675	-0.8525270544742616	-0.08597857076869443	0.16900279444938573	0.04280282141575216	-0.742289483800646	-0.13914249019543493	-0.29049956302041624	-0.6694570300995013	-0.34481410806844165	-0.1214344183880182	-0.2687945135153683	0.1352489180471243	-0.23074818490769325	-0.0817159125782708	-0.5460326906528107	-0.9738043159521788
-0.38808300601626017	-0.19226805526327315	-0.3065204234583062	0.18489418746821146	-0.40351257704301713	-0.8344016614542212	-0.8214056769355432	-0.21410651434334343	-0.1788645560012819	-0.23792233398966708	-0.6567604577379043	-0.4863063025448878	-0.8862984550756969	-0.8309726156533648	-0.5880425556189982	-0.11289493641216226	-0.24670067506775561	-1.1397375514440942	0.038449300893283536	0.13251937316488627	-1.2741180127337954	-0.4295190098111955	-0.13687859062468094	-0.8335562357720067	-0.7237487689111763	0.013650036594163018	-0.8408910673601984	-0.6565131902329144	-0.13511741939697475	-0.14731912469899539	-0.6473208240319092	-0.6783889146938493	-1.2040594584616522	-0.31854336193387145	-0.8321808310554566	-0.10168127805124912	0.13234853338370708	0.02195463986082951	-0.7581559465956917	-0.15018304951837966	-0.2362731703688934	-0.6772520557034137	-0.3945191100898775	-0.1254298302549357	-0.16278890052598632	0.20630861243425488	-0.28324685110866527	-0.052507171722595024	-0.5496334042723598	-0.9488514031859919
-0.3781123342855896	-0.16705446275852887	-0.31409500368296167	0.18098594382393804	-0.41581345105552864	-0.836344004939838	-0.8189660831476224	-0.1782335070722853	-0.18756189881297128	-0.22705068886130383	-0.6475684253904845	-0.4813837517306059	-0.889261125282132	-0.8428385876431627	-0.5671510849628664	-0.10451456561200319	-0.2566643299588659	-1.1611141454923488	0.030346457847172936	0.11206252823277023	-1.2708575628475134	-0.45806064305462896	-0.07621690974108203	-0.8559781881901758	-0.7270690326693534	0.027044632444219265	-0.8847686646569981	-0.6361111369134729	-0.1561696914673333	-0.1559933049154361	-0.6569649669366486	-0.6934952394590289	-1.2112722684819524	-0.353584600896513	-0.8076110895176093	-0.11627172620812443	0.09039042455757253	0.017196551275308287	-0.8004237576309837	-0.14282658881505034	-0.18446965731643056	-0.6739939372460588	-0.4478610690172234	-0.12626087112648166	-0.043886508078990125	0.2612810299998721	-0.326856570257391	0.01414953648773897	-0.5993111301854763	-0.9131338316541198
-0.3748788202242478	-0.16357270752332037	-0.3274002851213929	0.12593712769786236	-0.41653968033667654	-0.7924277111128794	-0.8639369368153307	-0.1427076496410107	-0.17321370188154733	-0.2262177215670408	-0.6364624063551731	-0.4606299359854524	-0.8926069646944368	-0.8542570044385324	-0.5424199223330431	-0.10011066170742935	-0.2578753266607554	-1.1770789543596336	0.006328282147140413	0.08889411548791014	-1.2714638217933765	-0.49009167937802206	0.0348496687153735	-0.8695047070852387	-0.7144777607971943	-0.0012473535301654292	-0.9240448182095102	-0.6125346610470584	-0.17149995774783983	-0.16047396678315026	-0.6439267875769297	-0.6937977388794435	-1.2047792313259813	-0.36100247615917186	-0.7885210981424635	-0.12752483549517496	0.04300486045920097	0.012130668690154939	-0.7883233669175931	-0.12261556979977431	-0.16030995922024413	-0.6638476025809394	-0.4594783289244246	-0.13479582876430535	0.07560510180989932	0.2469797426684157	-0.3611807262689396	0.04222712895546454	-0.6052960377193523	-0.8706782515515956
-0.368282987428891	-0.16454659492926546	-0.3906615783174579	0.13177118142982977	-0.41677233487169724	-0.7776455853462766	-0.9092360280120749	-0.11133559004576261	-0.1545969772939389	-0.2316802312328076	-0.636453619318968	-0.44386271558226165	-0.9062911049156488	-0.8610959761477789	-0.5037968324530817	-0.10707500915578563	-0.2619865348508307	-1.1838366595711858	-0.033931204190587504	0.06048197636625567	-1.272757942652528	-0.510528511399867	0.08309172353003735	-0.8806332823216365	-0.7109761543128225	-0.03443914888854542	-0.9703644580372413	-0.5811005827108016	-0.19158002784289735	-0.17962297441367148	-0.6403056226014974	-0.6929158473879572	-1.2024614229602297	-0.3803912520051906	-0.7666047788528424	-0.14043334168936134	-0.008598626143154858	0.02186812065197776	-0.7720121116790993	-0.09771829283728875	-0.13763261045381378	-0.6395565278619605	-0.47249671054001363	-0.1624494033010798	0.18778219619875053	0.22015487995541555	-0.40613995359954114	0.05889210947264152	-0.6129658712219382	-0.8151660206571816
-0.38535680182063925	-0.16662824439628146	-0.4540048315869827	0.09641667808134481	-0.4255528288346705	-0.7249637778633564	-0.908138162928833	-0.08106412401664283	-0.09833746181134871	-0.24555278426296664	-0.6356846241981324	-0.42769292652580376	-0.9155479327494881	-0.864651110611063	-0.44587621359527213	-0.11913689319380298	-0.27726198988897294	-1.1670572298374693	-0.07381462389789836	0.02304455677230363	-1.2721517524538997	-0.5457092221135242	0.14546793812038755	-0.8832970378289708	-0.6958348496754159	-0.03786779987882803	-1.0064986661022821	-0.5650708888563936	-0.2117599564425669	-0.1767250415077586	-0.6404843691811613	-0.6993109754398936	-1.1841563708599208	-0.3893669850969372	-0.7420667953414711	-0.1571754108443803	-0.05343299656211693	0.03869236356303844	-0.7870751065683192	-0.11173307670580497	-0.13065108636000508	-0.633795564767434	-0.4722943588130585	-0.18631634550302367	0.2959402618830554	0.17410366699442664	-0.45612041718080387	0.0824468792245299	-0.5897320991132378	-0.7405166580453115
-0.3803090087838977	-0.13321901284804272	-0.47377582772513727	0.08619182632108324	-0.43493281656776484	-0.6969068204859994	-0.9466316154080674	-0.0544617317880002	-0.04506014328570242	-0.2665591395755361	-0.621523852700073	-0.4157502929854143	-0.9329119631448111	-0.861988999545537	-0.3734875986786851	-0.13585535810317997	-0.2821837899599163	-1.1697573026935888	-0.11901681502984358	-0.010866174623815322	-1.2767015131844883	-0.569851333253332	0.2271309568190067	-0.8857709846592596	-0.6844349005725042	-0.06300743354617697	-1.0252901454543486	-0.5534657970079737	-0.22939406055249298	-0.17376927224087851	-0.6217786549215607	-0.6967855254568146	-1.1556616712610093	-0.40890223385214586	-0.7175694022235353	-0.1802535195029989	-0.09597123197470381	0.048360693738045135	-0.8028909975828483	-0.07485828928625174	-0.1128842711440576	-0.6538125635243235	-0.4411649930172149	-0.19840181433915938	0.35959124822019783	0.10911074830940351	-0.48600955515304084	0.10088558817805733	-0.5901883462128463	-0.679751389383349
-0.37290793337048495	-0.1357749538489199	-0.5515933691188899	0.07997117202939451	-0.45597211547795347	-0.6665418133403181	-0.9520299946923533	-0.037630750389164344	-0.016005347372533944	-0.2931203274998965	-0.6496303238107998	-0.4102116852118097	-0.9441262429554398	-0.8624366237948177	-0.29619812006306695	-0.14748218549605024	-0.2870395154540647	-1.1198747980545778	-0.16035548402707914	-0.03939054274264566	-1.2821200556339898	-0.5809982080074979	0.3128613906383561	-0.8853868074529967	-0.6693546008645022	-0.09046503923287433	-1.0278432447813466	-0.5548676351182894	-0.2370564986478775	-0.18243634393542044	-0.5873983701789278	-0.6909939249175006	-1.1333921606100448	-0.417525555727763	-0.6940957232079382	-0.2004748303084035	-0.13184325241483724	0.09797524890260165	-0.7680866447247412	-0.03180515463720514	-0.13738679878396817	-0.6772598133093066	-0.40376004921156616	-0.18818378907764904	0.449280243206614	0.045781492744554085	-0.530953041648087	0.14914066732584857	-0.5941407938134693	-0.6389106086206062
-0.372168176646433	-0.11004759200008145	-0.6135406294360148	0.06661770527320275	-0.47748114422080545	-0.6101737898712145	-0.9820137479308457	-0.03595864532754047	-0.019121760524000404	-0.32297711487251374	-0.6461288148331839	-0.3965543597820914	-0.9556657552942784	-0.8618188967506203	-0.2263157583096617	-0.15841710076683696	-0.3002733727845787	-1.0920226849391281	-0.20408876532910575	-0.07107267078527897	-1.2765673873298569	-0.5951725562813538	0.3483851278597442	-0.8752294227651852	-0.6560914640721579	-0.10729920829030364	-1.0237516028045133	-0.5801046449597548	-0.25112426406737365	-0.196039150292054	-0.5731642817096732	-0.6947595914000285	-1.1249244471685378	-0.4235422585605038	-0.6773211336232986	-0.21026281129584606	-0.15977862010987637	0.13898063234859653	-0.75589538902026	0.012907526188374296	-0.15142348157303437	-0.7018053952750243	-0.390551704235348	-0.18359807436943493	0.5381681123244952	-0.011545909481863497	-0.5709597145382342	0.15196384104084526	-0.5966705496266792	-0.6040524637311104
-0.33759064232392777	-0.11577626090725135	-0.6245705906972441	0.10888758390494505	-0.48751216202250064	-0.5183037144865574	-0.9990668249747945	-0.04771116743438332	0.020558126850873097	-0.35133522056507205	-0.6728601226575317	-0.3825806977610677	-0.9624988953887949	-0.8532857188746055	-0.1658713216585296	-0.16792886463909257	-0.30632835629402605	-1.031737248982537	-0.2377868532394712	-0.09223358570621149	-1.2556988801231377	-0.6002666306929487	0.37529985189264214	-0.8638086692043918	-0.6392771715636688	-0.12313076921752245	-1.0156908318987727	-0.588763526642296	-0.2803005786813548	-0.21370076978136376	-0.54536901983696	-0.7003420369757563	-1.116918031963501	-0.4244024694434376	-0.6765359297848516	-0.2072810909784244	-0.17802971860005848	0.1662516230954249	-0.732263608546725	0.10010921332833829	-0.15546944573444915	-0.728855836346862	-0.38498320674136366	-0.18404777181074763	0.5776302964788197	-0.0793323510269853	-0.5742350724162114	0.15610590188587864	-0.6002603107169324	-0.6118951111765707
-0.33926100037741475	-0.11459182518006268	-0.6596441670799432	0.1572914676173418	-0.5066722015433731	-0.44677826278517935	-1.012881691889008	-0.07291896018320435	0.0033492413200729627	-0.3717033522976483	-0.6729283837228003	-0.3671586642799134	-0.9634110447306977	-0.8508917440812173	-0.11974877040519032	-0.1592623887909388	-0.3100433838116638	-0.9292805699770399	-0.26662253890248444	-0.12080475999560239	-1.2155810739085013	-0.6073407916404243	0.4080797004403112	-0.8785698381153457	-0.6135436373219203	-0.12609287449238116	-1.0035134151775904	-0.628482559457579	-0.3114151865863094	-0.24065967347117456	-0.4996294686996706	-0.704724426238394	-1.1067576615263066	-0.41562000435846774	-0.6822673874357802	-0.19227957201597	-0.19444127119112134	0.18413757665198227	-0.7135360034279049	0.1346017186905178	-0.1696914893830464	-0.7430760676743344	-0.38062679331644256	-0.1595671425005588	0.6005798349287182	-0.1301922025676845	-0.5661068360044593	0.15642025740803958	-0.609929212861126	-0.6207593520793097
-0.3081838040285183	-0.08914002199635854	-0.6505946534110822	0.1833976414284973	-0.5262590935801823	-0.41252167910100856	-1.0232624478092456	-0.10845017486509305	-0.011868521708944257	-0.3947381334086914	-0.672339654548404	-0.347807016698744	-0.9550460860002492	-0.8523456184355667	-0.08859560115218883	-0.11984674833006517	-0.3310467620970633	-0.872675988256373	-0.2964527627692521	-0.14623215780613613	-1.1631861023904364	-0.6025067638736162	0.43077175973148185	-0.8467124284948164	-0.5932608640425758	-0.12510884698089134	-0.9975449931405892	-0.6635304625343217	-0.34354775265465826	-0.2582943035079853	-0.4553139422919522	-0.7116437800420699	-1.1073304094167078	-0.39958377851243254	-0.6917127976512398	-0.16442867785835136	-0.20431255074099736	0.230704805327894	-0.6993191193321192	0.17299709170152494	-0.17852486114400068	-0.7514878438516049	-0.35931537183477297	-0.13067408189620824	0.570568572819953	-0.1837701729859261	-0.5683882037580352	0.14652940739735668	-0.6258335616468386	-0.6186500315881609
-0.32367588850796813	-0.09983759578781008	-0.6653877703956055	0.23582577037818026	-0.5477767271674481	-0.361852647507666	-0.9936751767319107	-0.13993516530328315	0.029684537320354996	-0.4200793395463034	-0.6787585811192943	-0.333770782055826	-0.9419579478040265	-0.8557086595047771	-0.07595619031698402	-0.08864335508444637	-0.33880323265606094	-0.7557705837692318	-0.3287476453685315	-0.17175608564980677	-1.1081309772551413	-0.5961064986904537	0.4524439196010116	-0.8536166533087911	-0.5689127391265276	-0.11189409507247565	-0.9898736743049291	-0.6960870654597341	-0.3819856740669335	-0.2771606696833882	-0.42580974950277095	-0.721655014913131	-1.115998141773548	-0.37600556417525827	-0.7095473653688548	-0.13961247795833912	-0.20637860536283786	0.25883711734317827	-0.6640501041560064	0.2033224226263654	-0.17068038956864484	-0.767736227312587	-0.3144623453929691	-0.09765759555331321	0.5243232866583849	-0.21206309907610574	-0.5707097311083741	0.10202351499504991	-0.6036929030117901	-0.6014056305332248
-0.32729733632782565	-0.11107495320293151	-0.6756821754810961	0.3234003313229287	-0.5619387313618234	-0.3505197567454811	-0.9264834784736727	-0.1690580368007736	0.055784461831772256	-0.4369091119413002	-0.6809974630113402	-0.3265295599975588	-0.9304064323742803	-0.8513269089285413	-0.07788038533688876	-0.048439450973298395	-0.34461966293232893	-0.6946079577045421	-0.3543483812341567	-0.18804078028955112	-1.0428354496769319	-0.5937289546427358	0.4734885211434124	-0.8196370479120793	-0.5618057846129301	-0.09033227647172674	-0.9878551702982543	-0.7219554329840052	-0.41842750340491214	-0.3057050540208963	-0.3850227103874637	-0.744815361988921	-1.1234441103744894	-0.344492870504693	-0.7292737191597756	-0.12098450942619135	-0.20269274374809004	0.26657875746659154	-0.6581147267102979	0.22035800448801535	-0.09684247042712106	-0.7463328178131582	-0.3205254389509378	-0.06840357780273569	0.47535180934064647	-0.22778976412654214	-0.5519513051433949	0.10159526836677728	-0.6255661064505162	-0.5960792284900993
-0.3393385550878053	-0.12292919894366203	-0.6080732134782527	0.3441318666820957	-0.5716744258975726	-0.3156361553348087	-0.860562924071654	-0.19210064314146374	0.07332498256923999	-0.4475606657608383	-0.672051098455546	-0.3139964630135768	-0.9205937624210643	-0.8437748656519819	-0.10356822290770813	0.006722536300027998	-0.3407418945324105	-0.5953425939135107	-0.3756476541240952	-0.1962613906381073	-0.9836350060835544	-0.581149546420739	0.48395334519376076	-0.7811097749051673	-0.5525821055271593	-0.07493521419002278	-0.9866506218958164	-0.7473623295282412	-0.4454784630820213	-0.32337180209218797	-0.3505186585433361	-0.7757359184502828	-1.1400395543065818	-0.3095980959973642	-0.7583499567333865	-0.10943773941151529	-0.1911458342321392	0.2732040275623181	-0.640936353470925	0.23564226046237957	-0.05896027156475213	-0.738454533827528	-0.32892972180506624	-0.0372516569708414	0.4311622736010207	-0.255359727901343	-0.5391372115990775	0.10748185171019176	-0.6380633333731117	-0.5909531667165474
-0.37469089979790987	-0.14622516378896785	-0.5870629921614843	0.39981480750584875	-0.5698831440371789	-0.3195626427421848	-0.8322628140198436	-0.22080264903072294	0.0914203950836544	-0.4563259876050201	-0.6704487825160899	-0.29261876866372216	-0.9186488518947712	-0.8313242989967122	-0.1497127018657387	0.06342688540855032	-0.31921870141523423	-0.5084083955745707	-0.39886347398978783	-0.201490609747332	-0.9355273871017526	-0.561602609930133	0.4921081673381262	-0.7493441154033844	-0.5383627611468458	-0.07230699466677751	-0.996212812816814	-0.7457063927333387	-0.4704067770515744	-0.35182082777410495	-0.33493100625630245	-0.8031341434787436	-1.1538253598438413	-0.25718221745721015	-0.7910484057388836	-0.10556258726080077	-0.17846788213431175	0.2807831783161081	-0.6420768895416046	0.29099845216478953	-0.012689798705378253	-0.7309768631006535	-0.3429201990984764	-0.021625870078396784	0.38126702017115754	-0.2535515017058097	-0.540856965602235	0.10604324835574097	-0.6373342012215553	-0.5865624743622451
-0.39079411501167843	-0.1551706783865064	-0.5770749674674068	0.423455136372551	-0.5727747308621741	-0.29893720208703545	-0.7810326990897468	-0.2495297268528553	0.11269191166605237	-0.46651248519176136	-0.6853916745311098	-0.26808227273498764	-0.9155016355026154	-0.8210240004699406	-0.20754350623396317	0.12026740478905626	-0.30476255334345936	-0.3946865277301087	-0.42238601315639934	-0.201607526956992	-0.8937704084913971	-0.5633423313809713	0.49360724768252257	-0.7095649745913122	-0.5263641016795537	-0.05846278896262054	-1.023758954163514	-0.7484270643123951	-0.493689411517561	-0.377205257559803	-0.3373536270443962	-0.8338524489011828	-1.170736676205696	-0.19437837510529693	-0.8230772629538323	-0.1126211014696757	-0.1599430729594026	0.2851910214907714	-0.5950059858926907	0.2901933258019169	0.04246502015132085	-0.6974783349787124	-0.3613778859658177	-0.021633964632340352	0.3728313301997063	-0.25315790222297463	-0.5649171487696852	0.11391780396933124	-0.625145289158864	-0.5857358046548546
-0.414697635714091	-0.16514738279919144	-0.5195339132608676	0.4379477142863033	-0.5560123905661996	-0.2894204504648166	-0.7763676810130693	-0.26781080884787317	0.12728682535127625	-0.4726285712488581	-0.6705090166023967	-0.23473703534389764	-0.9162919356348421	-0.8031143105879242	-0.2654406630349427	0.17442384588424933	-0.28487930810067597	-0.33322757782489576	-0.4485964108863348	-0.19640756596042652	-0.8650606008767634	-0.56424143853051	0.47989092804875655	-0.6711552023090079	-0.5206751755197128	-0.047604640312917904	-1.0584629570633057	-0.7493070528215805	-0.5083165295562991	-0.39381859173265166	-0.33267071413515914	-0.8673882063662536	-1.1812114675208687	-0.13152953358924463	-0.856439893123145	-0.12372094258768263	-0.1433466576892479	0.22774050154910008	-0.5527486358871629	0.26870044233543217	0.10318219402104387	-0.6726602960877502	-0.3881862854645106	-0.04569364715763087	0.3284747159972329	-0.22430558094943742	-0.5554794223159805	0.13088958744149118	-0.5980355051094997	-0.6019326176886082
-0.44003599912976893	-0.16823638833593385	-0.46710793658790717	0.46213554618620123	-0.542189394933881	-0.27971284888210735	-0.7554833755456796	-0.2737946434936227	0.15199185238950486	-0.4795922767463388	-0.6863648501601788	-0.19618963336837308	-0.9180259442640011	-0.7878781595357447	-0.3193720378160079	0.22285032058867257	-0.26161487647254	-0.24656889422750372	-0.4707224946557397	-0.19432424481168592	-0.8611607077544952	-0.5761216174912567	0.46909342623912853	-0.6444912976661721	-0.5141988831859254	-0.023778196371022374	-1.0890161614390685	-0.7360386621889577	-0.509077865547287	-0.3985987618708851	-0.3258676856822385	-0.8886344120342198	-1.181822595424544	-0.07538146203844125	-0.8861974205617031	-0.1403341781908048	-0.1197910578011537	0.16498693685464844	-0.5151655821346149	0.23830117123440941	0.16356094530147797	-0.6501402056361767	-0.3861365028398773	-0.06646487217357722	0.2784076576982176	-0.19277838972112357	-0.5461777622933726	0.15329982188010643	-0.5551370931718774	-0.5672168184633766
-0.4707058498301414	-0.20245542970143376	-0.46472017665220183	0.43184688749768696	-0.5340727713825847	-0.2923607969787089	-0.7495921728587907	-0.2804967783016895	0.17661421292443782	-0.48226704559818384	-0.6751055881852359	-0.14916908612981633	-0.9187019032789892	-0.7921964338220245	-0.37044403633110745	0.2514812263494855	-0.24801111712025176	-0.19145666273184478	-0.4971527199380847	-0.19294444363800684	-0.8778808830826836	-0.5888364037141023	0.45175888455303	-0.6223504379148384	-0.5150169498925266	0.003594935603733049	-1.115666321340015	-0.747754157872639	-0.501321029959261	-0.39559786495530674	-0.33599448372356405	-0.9048013380784953	-1.171350264366633	-0.02786176613234797	-0.9074597935402432	-0.167251987507273	-0.10566870699059275	0.15618252267363353	-0.5073238746108715	0.20311221983180933	0.19515894762359404	-0.6181801616579402	-0.35426057018747925	-0.08466502701839089	0.2599978325033499	-0.14717110270745629	-0.5530461840916322	0.17274025031543294	-0.5068512666597846	-0.5366681441511243
-0.48813211398098294	-0.23508387789172752	-0.4373103346861204	0.398113379391341	-0.5143594700190184	-0.2927564997214514	-0.744703292770173	-0.2794439714110374	0.20281293816013837	-0.4897684704328545	-0.6983269579611117	-0.10688547077480934	-0.9256067687258452	-0.7868114957350536	-0.41158232508122927	0.268532743097379	-0.2459993107763196	-0.18246400919024466	-0.5250259535951051	-0.18409841264850327	-0.9139804019792622	-0.5986778764685827	0.39809093357788894	-0.5823794934903954	-0.5252992100603783	0.03544386364537547	-1.1321548261699619	-0.7293029109839051	-0.4772186451139775	-0.3778768294334963	-0.3503428338909266	-0.9131460226911468	-1.1551000191308556	0.0012410157868368212	-0.9265968808924299	-0.20196378139163834	-0.09277374725735174	0.15675889203447005	-0.4995196321704693	0.16810753204286963	0.2352487943229781	-0.6015809565291864	-0.355060801378025	-0.12484159602186921	0.1989902543159628	-0.11130070085931765	-0.5659806242995308	0.19668650819044667	-0.45505921529783067	-0.5087261640240699
-0.5014736954933268	-0.2306589148590402	-0.44970158458341486	0.3902026216789213	-0.4996811751598134	-0.29324771691933854	-0.7443255603662593	-0.27146531092668036	0.23801262032014825	-0.49529919191811694	-0.7244490627941917	-0.07676909984493129	-0.937211304500768	-0.7708151577104736	-0.4470382338700031	0.2667074715454806	-0.23462165549532704	-0.12327092317958724	-0.5560194179774759	-0.17863174736296691	-0.9651772421102208	-0.6145446607108624	0.3539372541446576	-0.5865459135027464	-0.5249152806685135	0.06350548078682752	-1.1356607676305341	-0.7091747149364573	-0.4533550440809587	-0.36514325772076983	-0.3662161826069733	-0.910811440759727	-1.1414554323603876	0.019166534752759923	-0.9433054565537523	-0.24616441614069218	-0.08045325781214856	0.1576174909679377	-0.4928644101824447	0.13319298084965667	0.2754517111466763	-0.5925073702891597	-0.3201614362004317	-0.16270731977358793	0.13728966680424573	-0.06459357855607077	-0.5520210313264388	0.2225134758124198	-0.4055537364715005	-0.4966955297863197
-0.5404477492652304	-0.22293957039822407	-0.4383198768473271	0.34706686308244833	-0.4887678221072721	-0.291387757447375	-0.7780041228303065	-0.259818648091969	0.27210884718962103	-0.4997558348438299	-0.7437166264944166	-0.056132192226140465	-0.9463977282387581	-0.749257837064088	-0.4703159642036717	0.26093031256947413	-0.2194862643312787	-0.11109603888692118	-0.5877153260760875	-0.16243445514713722	-1.0203218005229584	-0.6159810761736455	0.31085564050470976	-0.5473322474939735	-0.5357981934182388	0.09447035172752283	-1.1352131182619056	-0.6952165847549474	-0.43332314436681896	-0.3471130983149473	-0.3818004601945797	-0.9077103016425466	-1.1164584805096867	0.021048656510385615	-0.9666553819182997	-0.284663769300993	-0.06937335591761956	0.1695596089055657	-0.4743763018252829	0.1097795306481802	0.28643897609538177	-0.5721286033162517	-0.302404946005678	-0.20233603737422962	0.06786542715718757	-0.030311435845549163	-0.5614856074921881	0.2797538802875371	-0.35654646314196736	-0.5165287434156154
-0.5277045451093476	-0.2040097448735049	-0.4358891553614013	0.315588193328938	-0.4742369494797415	-0.2889289872109557	-0.8196934186484925	-0.24842377603611293	0.31467867570376074	-0.5110270446151539	-0.7700060294726185	-0.04264623166443908	-0.9611497394140536	-0.7207848240698029	-0.48109574535272975	0.25034196784651647	-0.21830216878615957	-0.04768341834967764	-0.6258016347837859	-0.1561541702283298	-1.0870252714650106	-0.611060593440697	0.2732774228863444	-0.5484584440343243	-0.5391648879894932	0.13232315825530497	-1.1313870988608843	-0.6961310172881262	-0.40838461759565803	-0.3223240008686159	-0.39034190881246356	-0.8865657025051862	-1.0912150108814163	0.014092352639108699	-0.9839712908067515	-0.3125892451901878	-0.06663102463953971	0.19413336118961566	-0.46449926512972695	0.09472883173826449	0.2911299960479647	-0.5897287904635967	-0.3236346345466619	-0.25343761597662084	0.030191242507681636	-0.0015684613671129873	-0.5691896780460949	0.28796569016419954	-0.3092125738572635	-0.5318589132997615
-0.5480751018302459	-0.19209515411777428	-0.4692385840160857	0.2950338741237403	-0.45049587088801396	-0.28487801113912614	-0.85640433628419	-0.2362671029429543	0.36552028557176436	-0.5258134464347894	-0.7945355937470272	-0.046150181605915316	-0.9718909234145618	-0.6905446811244441	-0.4801427620476614	0.23288415243510463	-0.22010699184948593	-0.036589585201592036	-0.6773283077230052	-0.14539537735554847	-1.1561836144903144	-0.6113628415464625	0.25207132425328865	-0.5521080163957313	-0.5388463670843047	0.1664403095449	-1.1156000410033176	-0.700865903878629	-0.3824357894254192	-0.30162344266099794	-0.3925273079165674	-0.8526205479665039	-1.057979616963377	-0.009987382814528364	-1.0022440251918796	-0.3311494860751255	-0.06750127988296364	0.21028148668440375	-0.46764256129408655	0.07811083582400499	0.2767837606234813	-0.6028770012354174	-0.306868835194663	-0.3039605448974113	-0.0030299584424725466	0.035279449400722016	-0.5676298244466471	0.29574081703435867	-0.30582606920236566	-0.5558477092149342
-0.5186569438303014	-0.18846608605183035	-0.4634872411091065	0.2825295757571384	-0.43604756722437976	-0.27664296508256037	-0.898543901870576	-0.21939133492898572	0.4204692804259082	-0.5395266335738704	-0.810653674745609	-0.06579164087968595	-0.9718375907914625	-0.6629498737981194	-0.4660137786685885	0.2225452893476405	-0.21992335254789594	-0.018454441250190804	-0.7295987568868265	-0.14284406521725468	-1.2247608142261153	-0.6019617880790278	0.23717954320340198	-0.5639464842958766	-0.539381611179502	0.2068145805611214	-1.101101720740258	-0.7082255713713473	-0.3621062432821913	-0.2858674854041293	-0.3802129734615009	-0.8235618158772959	-1.0280144215994622	-0.05243467192120491	-1.0196770645254556	-0.3420999391328655	-0.06780513492651266	0.22218489642141465	-0.4334552267322417	0.06336528684753936	0.2645733457029452	-0.6097771275157277	-0.2904662849465262	-0.34258149053207065	-0.0704813771925992	0.056242711652231415	-0.553498767725638	0.29284995142736964	-0.2847295253950768	-0.5639405572945797
-0.5333589947905779	-0.20367379048327372	-0.490578788555609	0.28565733374921515	-0.4238993115399162	-0.27187730825150963	-0.919116855801067	-0.19858548786462893	0.4692975333533115	-0.5487549673570439	-0.8223336563218371	-0.08998334135826064	-0.9586689736040661	-0.6297936862614442	-0.4517590856400793	0.2074475947874715	-0.22380556742000807	0.0020253459268115724	-0.7736792837584204	-0.13981697284698966	-1.2852783173392435	-0.5839242763953084	0.21905969458131422	-0.5878485144936809	-0.5433929478430359	0.22930098411305525	-1.0905905765315524	-0.7047159958170637	-0.3496374281251258	-0.2571894404720684	-0.3542134735215188	-0.7966136475115525	-1.0080484498221347	-0.11012651425481226	-1.0443904977669343	-0.344150599855534	-0.06348176669434823	0.24743604221626345	-0.4450471019232026	0.026394940552672847	0.2521059742908841	-0.6163024865539761	-0.2636243737815314	-0.3837534798118095	-0.10123941149740286	0.08280795837982036	-0.522422716577543	0.2771291623271058	-0.26943009501236004	-0.5656492445524304
-0.5495384542952223	-0.21712591136908754	-0.510752171918527	0.30174635680543493	-0.4049753461839818	-0.27036518245109187	-0.9249565830707083	-0.18006547249222918	0.5314348082543361	-0.5559872955334144	-0.8234784371621222	-0.1250675194874454	-0.9375008717023887	-0.6003715526833295	-0.43450898492296186	0.19198784461244314	-0.2268038236200597	0.018855166043449147	-0.8197623386516113	-0.13993074712090606	-1.3331357880502168	-0.5619098387436847	0.20895909801201745	-0.5983337593152103	-0.5589605131393887	0.24867442729761424	-1.0718686066985657	-0.700009667466879	-0.3641403408508588	-0.21638672350683055	-0.3343225282638203	-0.7738968775954149	-0.9889086324331091	-0.17278698276524102	-1.0650573596308268	-0.34059352949631766	-0.07837218820417449	0.29045818671913365	-0.4612004726508494	0.016848371830828306	0.23646823707761802	-0.6190123273777874	-0.22825109682246691	-0.41614176880901965	-0.14070608573771617	0.06781556991561086	-0.49681050809234295	0.2576419320792147	-0.2730738994092449	-0.5573473046211874
-0.5578493158789045	-0.2247372433240637	-0.5289813167867938	0.3238478740388105	-0.3847372853346373	-0.2773435535451211	-0.9275368233934133	-0.20112686041087083	0.5723393343124392	-0.5577952796904551	-0.816677573496168	-0.17271761545717795	-0.92061214130857	-0.5662452955991537	-0.41804899130833906	0.1773416749433107	-0.22434003337766223	0.04016674940049891	-0.8615480287311137	-0.14603474739297145	-1.3704145259696734	-0.5350542595308385	0.18991399913360532	-0.5969718416032141	-0.5672016830555762	0.2472113641942158	-1.0576763818145951	-0.6938474260944266	-0.3772197822529599	-0.17625472743094417	-0.309744001762677	-0.7632238882467808	-0.9732960858794284	-0.23539747030349104	-1.083596626193713	-0.32880735057433685	-0.07477118273774083	0.33344228233689194	-0.47773376527341815	0.01371753351362968	0.21809225656692893	-0.6068726813897503	-0.19501608721452354	-0.4372923885662866	-0.17087230307715942	0.03861568991507057	-0.4638316517712065	0.2273916910045247	-0.3064888596563441	-0.5559063684674188
-0.5640244018052859	-0.19985215589635402	-0.5331111192984712	0.3619848515875686	-0.3638434009497752	-0.28312542154648235	-0.9333121596805908	-0.21871599991659202	0.6231880706031405	-0.565603591767894	-0.7955037024778943	-0.2254909412631166	-0.9023841916277113	-0.5216635525764136	-0.3990355063980503	0.1832712266424758	-0.2195300620823842	0.06739799622046598	-0.8889184205895008	-0.1537348797250573	-1.402639631760687	-0.5099459183008889	0.18941638817535908	-0.5864327383582455	-0.5798242588767113	0.23109325568921912	-1.0500377523292257	-0.6803358492755501	-0.38472315596329887	-0.13669965542535017	-0.2707671795426477	-0.7706294792396808	-0.9590189669671124	-0.2951637642273114	-1.1017186970794988	-0.30856569049585675	-0.06398429717708755	0.3284353127823481	-0.46678129011681957	0.01917103228582013	0.21822872849975875	-0.5929781668858931	-0.19374803321286393	-0.4617763516335069	-0.20385850710587686	-0.00012557346705889262	-0.42882644127137565	0.19887592912079827	-0.34119468686261467	-0.562529187296297
-0.5695397173495771	-0.18357036090800763	-0.52372617602778	0.3868260264965559	-0.3373533751796872	-0.29635987760886734	-0.9408800503004159	-0.19923789384439483	0.6790150407336614	-0.5763839237324554	-0.7534469389915341	-0.2735892360268136	-0.8830309718358048	-0.48389243622228556	-0.37948562882985126	0.18569844945085143	-0.213877706630055	0.09295457899056983	-0.9098621712297582	-0.16920228535405005	-1.43255052001879	-0.4778216831664192	0.1948273216460059	-0.5691130286645634	-0.5821741278540343	0.2046668871911755	-1.0491223468185256	-0.6646589773885196	-0.4105061622780948	-0.09829264282852916	-0.224833611310786	-0.7918509269810862	-0.9604023696250703	-0.34406868154018877	-1.118937129143252	-0.28537069452843133	-0.058321649141641826	0.31361134804053736	-0.4533142956139514	-0.01849782567978573	0.22320821628998702	-0.575184704746065	-0.1890350798296813	-0.49397885562779614	-0.2029627585831352	-0.042420433812638464	-0.3899384211076785	0.16459028712584606	-0.38006711610355776	-0.5702196991320878
-0.5750187817739736	-0.1999423691582743	-0.5072905875201964	0.42864199915880485	-0.3021983554194209	-0.31428527896127667	-0.946763592398894	-0.2266623668942483	0.7164464334257337	-0.5924176992271997	-0.7033522099343784	-0.3333746025549563	-0.8694536533143378	-0.4589675173514401	-0.35800738719508773	0.1743432252178042	-0.21393840097549596	0.10455174818890242	-0.9085767412017166	-0.17666437435203258	-1.4636118084590424	-0.4374817238310979	0.20117724980622423	-0.5577435879317698	-0.5896837821526804	0.1771914718657875	-1.0437495000856596	-0.6582737727788519	-0.4400807619703439	-0.05959069026934786	-0.17142066861579014	-0.8285476916251348	-0.9708395190041468	-0.39075154875082807	-1.127922405118945	-0.257865563756712	-0.04115762677673819	0.2861470289730446	-0.44042077232995547	-0.006781711350326056	0.2213761558945965	-0.5558821963153695	-0.1939959771556056	-0.5293547245662829	-0.18267652645353186	-0.09726211522350427	-0.38310268486852683	0.1298653508644622	-0.4311169943786495	-0.576310327162217
-0.5421973686382815	-0.2049393420810453	-0.48760297079803	0.46933468462750066	-0.2566520950757571	-0.330140231140806	-0.9591287396672907	-0.25047138150776915	0.7492678858030123	-0.6027585492393251	-0.6513525648961898	-0.36229537673350154	-0.86126945505518	-0.44760997043223316	-0.3440646961214445	0.1691640847828388	-0.21867033668377855	0.11033571247978477	-0.8856985241714778	-0.19594298505615587	-1.5025847348944645	-0.40768687126115777	0.2283043878074884	-0.5478073126011729	-0.5949689260630808	0.14261944235855428	-1.0354042096938223	-0.6457061967200199	-0.46045654940974173	-0.022245216942721267	-0.12294741408495288	-0.868776376800726	-0.9717965590787433	-0.4300576244806014	-1.1202837977810938	-0.23549305791320907	-0.0290139766108538	0.25624792155025417	-0.4409363226921683	-0.0075617215263683564	0.2276096098995526	-0.5396065795147389	-0.2080483205879804	-0.5487145501788053	-0.16344870684603036	-0.15800571704288308	-0.3602921976359573	0.08106596462788425	-0.4764535043101624	-0.5808535808788273
-0.5396610531878693	-0.2105666415050346	-0.4519113208386088	0.48440877026306	-0.21876768287049936	-0.35199290951657874	-0.9642602899137239	-0.23182964940142048	0.7679864327181277	-0.6069614565611949	-0.5949727973140381	-0.4233403065684116	-0.8501437686380859	-0.4369655253063689	-0.34000236480172535	0.1528843634393301	-0.22056142130765824	0.13257135609828655	-0.8472738626378945	-0.21389794837188464	-1.5271326765916562	-0.3728035430133783	0.2514700052987225	-0.5337038927054432	-0.5994816279894526	0.10065525632468239	-1.0332800068564971	-0.6252359286769568	-0.4848355281283544	0.017620342050546633	-0.06890179961483119	-0.9222358705285856	-0.9650527479001406	-0.46749448608005284	-1.1071825981691892	-0.21891244697719642	-0.007232227388705564	0.2347482809789463	-0.44159317804945103	-0.017676737628086973	0.19761129496529733	-0.5268831176202041	-0.1798009278170394	-0.5487626977848552	-0.15813929832438653	-0.2117496545899929	-0.35120344520554986	0.03783233832258331	-0.4986941001341337	-0.5923684394473543
-0.5246095882074432	-0.21774414858326713	-0.4130248978289952	0.49803911047845817	-0.1979898265015241	-0.37144857770526585	-0.9763360164150925	-0.22891017282134735	0.7742006733106643	-0.6082211413362936	-0.5401178720638883	-0.46069269997999707	-0.8445653419432648	-0.4182086463130372	-0.33612525352803824	0.12680308625484965	-0.2220469876674939	0.1588251714343277	-0.7894726224331233	-0.2457847862959474	-1.5397134205166156	-0.3294330014691822	0.2699993755568809	-0.5229539446010005	-0.6126339388529634	0.0729655085509832	-1.041594157675137	-0.6046444390300716	-0.5018596587614808	0.05649988026432793	-0.024492723726739555	-0.9941480835546905	-0.962525325615737	-0.5034451148104236	-1.120164466729287	-0.20020544349481675	0.0098783904616182	0.21431417933671254	-0.4319286867725912	-0.020346330084339836	0.21229859437131776	-0.5155460284593605	-0.20173794918273033	-0.5445059427509273	-0.15051442335439344	-0.2548298183935291	-0.3314310656434657	-0.001058160123190366	-0.5241506277317006	-0.5987592230879779
-0.5468518954937099	-0.2108711556353496	-0.37282410797749377	0.5099254478522036	-0.16481767520408058	-0.3927617000687327	-0.9830465400524112	-0.22275537759400593	0.7694921033057319	-0.6109183681569148	-0.4799688869529639	-0.478445230730291	-0.8490803548064528	-0.4104872907684919	-0.33764543652472423	0.10180404319951131	-0.22916023155898518	0.17290978026732767	-0.7213225187315989	-0.26517256687312263	-1.5269494652115472	-0.3013735089055532	0.29077127504871736	-0.5092519269463309	-0.6248893012961875	0.05350263168295636	-1.051122550204615	-0.5817286568925135	-0.4959878084769237	0.09698803367019389	0.023059603452893616	-1.0665370918041988	-0.9629571007650728	-0.5353509137757866	-1.0797525833429509	-0.18670095336700251	0.017966857509141735	0.20244671292884617	-0.42687171145405384	-0.025928461290015477	0.21608296801971924	-0.5035367528202352	-0.22897802395529782	-0.5371254723683054	-0.09487902036436782	-0.2926322177031446	-0.32348083009145245	-0.03459873734873044	-0.532205377666405	-0.6159683812855744
-0.5583803129279998	-0.19532420065739378	-0.33672577463828707	0.512453303146906	-0.13566558860431652	-0.41129597811178353	-0.9946154018531507	-0.1962530588068316	0.7602422917008134	-0.6087161402909905	-0.4287334641642927	-0.48012083544983686	-0.865399811984361	-0.42006498955335286	-0.3346609811999684	0.0721280183114871	-0.22876627412264422	0.18077266722936594	-0.6538102551062932	-0.29101813228433515	-1.513042357974426	-0.2694546328506512	0.31126703638167796	-0.48489004724974283	-0.6316187060484869	0.04733736137722509	-1.0342261112045297	-0.5530378413286703	-0.47250585983999843	0.12076336417091797	0.07122471980352671	-1.1360064472902316	-0.9597747579977447	-0.5583090609555127	-1.0347101636990574	-0.1703969453949815	0.023744732490413666	0.18553207998887183	-0.4210680699994449	-0.006623479373296358	0.21677830294403533	-0.4894326195192213	-0.26233330920942505	-0.5224494884436746	-0.08257263995022268	-0.3294311734332628	-0.3330683232216557	-0.06359572832467879	-0.5483965574153085	-0.6446992100939217
-0.5480688806703158	-0.17094785720320202	-0.30349348348757255	0.5184642669600377	-0.12482179795192103	-0.4261324822485165	-1.0080369652832881	-0.17271351389919215	0.7473637056581431	-0.6074095645267436	-0.38456722663653414	-0.48831193309386406	-0.8903368085112584	-0.43278154527011053	-0.3384835859542513	0.0372207445089656	-0.22300787030850083	0.18825656173394217	-0.5777697967189926	-0.31589488775259966	-1.4955815916040394	-0.24507969481042102	0.33404531075412647	-0.4632879890986382	-0.6440684606716209	0.056490950278831886	-1.0146568338729047	-0.5180513965138155	-0.42848074161909777	0.14175516055900853	0.11320991782798787	-1.1933025990866093	-0.9578547732311252	-0.5774703718300853	-0.9894320716970728	-0.1542979732907875	0.03652129980500514	0.1716371120618707	-0.40424547719328263	-0.0003563335131687925	0.22889487892943383	-0.4809632979459586	-0.2883025545825818	-0.48750305058181215	-0.03580839437647109	-0.36426450725628867	-0.3588561241558514	-0.08520249816991214	-0.5720350626087088	-0.6657212197030009
-0.5790886131472238	-0.14826979488543773	-0.2850032352545518	0.5172421182505395	-0.11646750876114302	-0.4350844459367892	-1.0184688182624428	-0.1244516502933671	0.7426859217992657	-0.6081431486425476	-0.35732804477954627	-0.4556039143975633	-0.9171897527832847	-0.44622073560496717	-0.33628494358840033	0.011902905708567646	-0.22258901262787673	0.1928791341570517	-0.506369636269969	-0.33279573661107414	-1.4793442281041842	-0.21813066932865266	0.34362330648654565	-0.43791704889474037	-0.6415599070206354	0.0800798552735165	-0.9829245429529362	-0.48424981683710333	-0.383946041477516	0.15459687097959998	0.14881327801054575	-1.2377349877877855	-0.956020159391468	-0.5904787858465724	-0.9520206887907801	-0.14814192126816678	0.017877526278672982	0.16487381107493257	-0.3837629431016187	-0.00030328437089195416	0.24360859225793727	-0.47925270973815104	-0.29596744624488736	-0.45872166484205446	-0.002890699607130656	-0.387856794624853	-0.3816459045148789	-0.09491118267066047	-0.5975339964505306	-0.6897878337394131
-0.5707555378127827	-0.10901054516877307	-0.2785640038165954	0.4999052363692198	-0.11555370312136888	-0.4500697915687291	-1.0299052359633063	-0.07745399068742	0.7273986048847176	-0.605676192972019	-0.34260918504041227	-0.45901351672834795	-0.9515373672050466	-0.46894954741071304	-0.3273637453960765	-0.015361873027541093	-0.21966456786623662	0.19708325348480651	-0.4344278755882514	-0.34342423908260666	-1.4629551165419044	-0.18544714853103184	0.35342277501833524	-0.417863601555716	-0.6357995336046788	0.11077514019709178	-0.9520943778551905	-0.4509841104827833	-0.3322744568481903	0.15447126161415134	0.17547171613619547	-1.2545729809683417	-0.9508880627446601	-0.5941415209764953	-0.9047234706529649	-0.15411918624266352	0.00873022024397291	0.1540374290439428	-0.37535012620002534	-0.006553952134613286	0.2338595378508997	-0.4848810599617292	-0.28811100167596804	-0.44206957245307965	0.047004695614921724	-0.40648079464388365	-0.3972308666721941	-0.10187581463224546	-0.62389394992433	-0.7050598174295626
-0.5921186501964077	-0.05997565657259518	-0.2796117290748434	0.48996858276194183	-0.1279549624512597	-0.4622996681977301	-1.0414305445162766	-0.07655204397405653	0.6704468001955661	-0.5955499938093995	-0.347410648559474	-0.42809099968422337	-0.9857465852525132	-0.4892021498590736	-0.3187175051494121	-0.05591603460723954	-0.2079298831004702	0.20106480345926497	-0.3582272406731807	-0.34703746539702474	-1.4513563122839475	-0.15538386606314236	0.38588712634828365	-0.3899830520336143	-0.6296032310499496	0.1385946696091566	-0.9186701509206536	-0.42305577671735284	-0.2616459039166458	0.14729904328274282	0.19842332816595132	-1.2478719298284322	-0.9477153149806508	-0.5956540227228675	-0.8631362815179113	-0.16701369384081413	0.00875398463433981	0.15694118213748565	-0.37734116831850495	0.008356072655982066	0.2539371310520841	-0.49188000924704556	-0.2853684040799557	-0.42541232952941055	0.09499920111758361	-0.4435328912658803	-0.43212911172352575	-0.10631375131379188	-0.6405275932931775	-0.716267519121976
-0.573538898798325	-0.016555389876247113	-0.2880170198681631	0.46524371551877186	-0.14082659092410052	-0.46230414194270175	-1.0537003314722315	-0.03450249103816424	0.6677213710989954	-0.5893202557328111	-0.3575500733500205	-0.412661943245589	-1.0108887540372877	-0.5069350639688441	-0.3223159566295177	-0.08041021531843591	-0.1869852204803853	0.2057498315682486	-0.29454474961318855	-0.3579055014780254	-1.429209665658538	-0.13473103427437155	0.3916163683979968	-0.3584782894974647	-0.6217460365879419	0.1610872410013295	-0.8951423453658908	-0.3937055676372207	-0.19275286910014638	0.14788810789312348	0.20096082091029946	-1.2158243755731533	-0.9422643689927949	-0.5902117051812948	-0.8261726119343628	-0.18496380504625445	-0.00034252443234609586	0.18037814688143575	-0.38023092642427914	0.016636433465511233	0.22854948213780504	-0.497146135148428	-0.2876429686915518	-0.42101847973352413	0.13499090820218126	-0.47045283303762614	-0.4146945562426188	-0.10074775034313692	-0.6450743966032884	-0.7199701479058067
-0.5903409654402123	0.014187859761408666	-0.3046755202943857	0.4295911309264368	-0.16532332883392492	-0.46649939628986703	-1.061550636223343	0.0005946791989827921	0.6580816016440497	-0.5897645599105527	-0.3730965759919904	-0.37582251982375714	-1.0290048163629617	-0.5048601632829002	-0.3242243230583072	-0.10756242007517895	-0.17215290086104346	0.1954383978304736	-0.23572891967478196	-0.3461164149818128	-1.4044425577775603	-0.1106447248787332	0.3772081414996259	-0.330150207873868	-0.6117846465033213	0.1760681539622299	-0.8889952323016386	-0.37117752746170535	-0.1323122609523087	0.14426836701090962	0.21251663542409888	-1.1728493119957628	-0.9508169613098121	-0.5797599514423976	-0.7892633694062902	-0.20241387400973498	-0.004290331257611832	0.19796187871779075	-0.3899274921104219	0.028744078632659476	0.2365809364802128	-0.5036473585681462	-0.29238460959512697	-0.4407107996422212	0.14723144977651142	-0.45947372909613166	-0.385280261793445	-0.07378351876246106	-0.649688732002403	-0.720707646088251
-0.5803055632421005	0.031251046628859816	-0.3235922948723451	0.4177849846275449	-0.19330362768965825	-0.4713682176799637	-1.0684561124935328	-0.008295785339867435	0.6540317981533081	-0.593968172019198	-0.3893450509344447	-0.3334363104707994	-1.037186770583318	-0.5110299934714049	-0.33012397085669765	-0.12853780364969597	-0.14307119412692265	0.16123965147231456	-0.18558801476912673	-0.3278920234994687	-1.3858652217391525	-0.09438952832751572	0.3610821728188348	-0.30157722741005794	-0.6091971190140214	0.1786607028094253	-0.8854328766503636	-0.35788378268401944	-0.07348748823222709	0.1302821590860664	0.2109271519938587	-1.1762978223653522	-0.967494307206129	-0.5675192752626284	-0.7627048889244104	-0.2164886955955369	-0.020096358778215397	0.20650129060227346	-0.4110289968184378	0.04335747421486947	0.26863953736815616	-0.5113996432223937	-0.29176620051437	-0.4733442037247766	0.18283334158201073	-0.4586148241022296	-0.360678058152721	-0.0330470604133919	-0.6691393798288534	-0.709103852524022
-0.6223824252068435	0.05301531300519561	-0.34288680937460664	0.38660045083943106	-0.21137298481790978	-0.47220552378885783	-1.065018977202016	-0.00342817671753802	0.643110412840379	-0.5988385907270632	-0.41341810807809887	-0.3119601770787429	-1.042956844483465	-0.5248560769866079	-0.3399020319580447	-0.14433478417339202	-0.11572872499127473	0.11678085537248602	-0.13741426780063387	-0.3035704414391703	-1.3661119871692957	-0.09302943814396622	0.33160567385274364	-0.27237775030767386	-0.597842159664676	0.16098089715587224	-0.8805830249546324	-0.3379076418527046	-0.023697569462158403	0.10630809571505824	0.21242242506508763	-1.1451079562525543	-0.9983208386371805	-0.5431216843318366	-0.7173540421708624	-0.2404165364591598	-0.026582916827030467	0.21200721311641973	-0.4333495500583108	0.05133503239812874	0.21618412870880838	-0.5216667833098059	-0.2878333357463991	-0.5115677847083602	0.16882710914061735	-0.4463511340934983	-0.35274124595187006	0.009749079420812403	-0.6476674102345353	-0.7043835566683608
-0.5934610712641963	0.0713536052526251	-0.35740292635805704	0.3578773545473815	-0.231752020386674	-0.4737410696442021	-1.0612223991614163	-0.0054446029906211725	0.6282116284913185	-0.5927614119911416	-0.4480135003678683	-0.26264456968513933	-1.0381105527706989	-0.5239630140625032	-0.35075403743656147	-0.16585116191512278	-0.08610121379540656	0.07956833828143185	-0.09886001863471723	-0.26125212120888514	-1.3579763019366862	-0.09131300866283913	0.3186468599149897	-0.22963300046906082	-0.5967601328644837	0.13812218734750195	-0.8853317464934494	-0.31362663651944994	8.021566845926864e-05	0.08501030166387644	0.2076955960673037	-1.0694110626563225	-1.0337608444843847	-0.5162367255762363	-0.7231640907790282	-0.26359565573398613	-0.02830730581290808	0.21042421785711835	-0.4530022163353138	0.051095607065729375	0.19559076891597882	-0.5352589374271923	-0.28369625216571326	-0.560942171374123	0.14089768721659285	-0.4285603737959695	-0.33225983053474256	0.05486637624009929	-0.6642020167494956	-0.7112987256426853
-0.6250597224319188	0.0874997000223667	-0.3661253428006382	0.3243724828262081	-0.26247142376281996	-0.4749644152067002	-1.0471207786728465	-0.028569925280790526	0.6176921734185488	-0.5751286154359383	-0.4892592809739188	-0.261529229927296	-1.0342714327338407	-0.519362612339947	-0.3711081828244064	-0.18572145245202398	-0.06220831778744655	0.04520380046622573	-0.0629282449377622	-0.22571091332240792	-1.3467003392753847	-0.10712803957130232	0.30835883925595786	-0.1982374038853536	-0.595943839556993	0.10969147636640453	-0.9164607765975994	-0.29620541338293843	0.006715416135432736	0.06993794216721097	0.18956811686881805	-0.9846353949480442	-1.060116596420432	-0.49502234935911693	-0.7226745894537692	-0.2906823969320742	-0.03729260313528354	0.20603976974876215	-0.4682146620369664	0.04683430561045675	0.1760018332807332	-0.5513370602532032	-0.2812517827499629	-0.615132679729131	0.11491124366009622	-0.41034529160699335	-0.30918849087050787	0.09327716012440983	-0.6670450334641762	-0.7185455795757144
-0.6333228962520745	0.09478369830354039	-0.382629141598343	0.280324933344287	-0.28511198546538685	-0.4739083877061421	-1.031092116149662	-0.04701493914459508	0.5917633970746431	-0.549000314967869	-0.5250735790469	-0.19795137224984632	-1.0283958701349414	-0.5065079469181858	-0.3804216492465412	-0.19478980265883045	-0.05031733952408005	0.017115775191861738	-0.04381848875510029	-0.18936322812413675	-1.3351945477342166	-0.12262879901592956	0.29148286184274447	-0.1739317977881442	-0.5794547654142296	0.06307398896342893	-0.9623986757925718	-0.2904775126622193	0.0036251925821922633	0.03668025111089075	0.1839138079784417	-0.8885384225819919	-1.0856442257623682	-0.4742936422075482	-0.7300134908423671	-0.30935328093879055	-0.031042694527436403	0.20085733719691562	-0.5090511163194731	0.032973221979560395	0.15315657074567507	-0.5954975073631316	-0.2917112400696288	-0.6846795882213396	0.09062162723081298	-0.3899990856875676	-0.27857490490190084	0.1263415359374212	-0.6490087934146328	-0.732951047605519
-0.6137355508234635	0.08368756850755728	-0.38744812953044505	0.2431845288479022	-0.2954293653071355	-0.4741956021333219	-1.0083375994701564	-0.06613518087578094	0.5693151655763742	-0.5170690145118475	-0.5535445444342411	-0.17758314863247665	-1.0229313462357614	-0.5000009802444032	-0.39542016606652497	-0.19652118062968596	-0.03718312763542139	-0.006984454539456017	-0.026003805334593143	-0.15441998995400036	-1.3258003550015336	-0.14326832994550237	0.28682818457417836	-0.1711635231268745	-0.5760132886752853	0.01012965953979016	-1.0143820019339551	-0.2856604572810775	-0.020454324098157065	0.0024589604194235255	0.16340238485954786	-0.7964228077546668	-1.1047823209713106	-0.4576358295680712	-0.7159379485624149	-0.3252517555858222	-0.008938914471621545	0.19089741942275512	-0.5186077332952188	0.011261804214581728	0.13408641381604217	-0.6388861468039625	-0.3143071812308895	-0.7643698721998009	0.024621541338061763	-0.37321198937741	-0.2584863482352671	0.16648224537711243	-0.6338986584730959	-0.7464627333568014
-0.6154516273860928	0.05895726857882781	-0.3951376124903446	0.21297820374387483	-0.2955161482779863	-0.4714289487679536	-0.9762046774952271	-0.08582993416280608	0.5335185742511914	-0.47852869765504175	-0.5815435358861312	-0.11157984377130425	-1.0139839881304775	-0.48253800783077566	-0.42952595475215255	-0.1924156715088455	-0.02132433991021887	-0.023496886216061753	-0.0048830033818672595	-0.1305723599847157	-1.3205575075678293	-0.1802805999029244	0.26757660682357465	-0.16965452120019384	-0.5740091403998989	-0.045081839459093706	-1.0588039425913827	-0.28029011501637374	-0.06684328035792428	-0.014152050107557457	0.13512015385948078	-0.7115322632671461	-1.1353918577119266	-0.45184183073050743	-0.7118840418292186	-0.34176551015653583	0.012135454289056784	0.1833312422966443	-0.5133401182494539	-0.013548129447721496	0.14391610019697568	-0.6502087926025357	-0.3392203625288053	-0.8300821206704467	-0.009602130389179609	-0.36655801771214735	-0.24064529997230463	0.20344985218477424	-0.6176901681588223	-0.7663095308605734
-0.5905148328275749	0.03414481829354366	-0.4088494910347998	0.17276391006905495	-0.295414674772885	-0.46720550982746695	-0.9375501191048432	-0.09627207276947859	0.5322939697747906	-0.44655011054010363	-0.5962416606512836	-0.08234881250635452	-1.0026357664674357	-0.4660431983996978	-0.45998803495207863	-0.17099638267944978	-0.02166538432745741	-0.03369220915600733	0.01035465934687331	-0.10220794110410081	-1.3074140904437201	-0.2155367543272407	0.2574944402897682	-0.17335915957300987	-0.5843653766449352	-0.09677990536374055	-1.1004733149351293	-0.2785819607560439	-0.1219970615399868	-0.03629114664294216	0.10986587192052381	-0.643037408065324	-1.164672609505783	-0.45601233459841567	-0.6993365204191061	-0.3523048072166877	0.031634556780619744	0.1625434497883328	-0.4981270238017695	-0.015935622527035377	0.11457115912246005	-0.666275132685642	-0.36721421009972477	-0.8758324196405329	-0.058579279394483166	-0.3413826140563514	-0.19569188140128674	0.23617155034870807	-0.574936830825348	-0.7934114064191847
-0.5938857192214291	0.008834394859268202	-0.4232751040593737	0.14368729968748126	-0.29408191686003804	-0.505920090900988	-0.896131606402613	-0.10595198175879927	0.4842752784658644	-0.40382469974413865	-0.6068239268514042	-0.0464710354764044	-0.9926343915164024	-0.45044912465411385	-0.48602690982585256	-0.1517917042301516	-0.02542509889063963	-0.03676815168529515	0.02517527382521597	-0.07784081266665216	-1.30190888064718	-0.25273171003913275	0.26829225447287897	-0.1636846893141994	-0.5876883120173567	-0.13810096555600782	-1.130675160646544	-0.26789328472932983	-0.1815067529630241	-0.06388749875347552	0.0840092061338007	-0.5845083002083036	-1.180144675369851	-0.46481420236276705	-0.6911419872238516	-0.35818437244623846	0.05186764744695342	0.1308050647889688	-0.4805285712881008	-0.061701399246023136	0.10936912245025739	-0.6786947328442072	-0.3934244861521338	-0.9031893497611538	-0.10663241596734677	-0.3164663365906923	-0.1761967211281821	0.2514877950262041	-0.5141866593432838	-0.8194432970025101
-0.6158822673026266	-0.013093665129210539	-0.4287234201195414	0.11537311666262148	-0.2876227065875888	-0.49853384847789367	-0.8628637262148267	-0.12133607691182158	0.4336671302054428	-0.35989086813747867	-0.6101975814129055	-0.0330813023723048	-0.9856771770485009	-0.45612789811371696	-0.5182703115868813	-0.12569199244206317	-0.028422688119862215	-0.026619670509754723	0.024902063025340263	-0.06480874746612969	-1.2867809531439725	-0.29637316224618004	0.2797622963911722	-0.15180612949346692	-0.6007644818748983	-0.1648632243537424	-1.1528600535271283	-0.2490943006330799	-0.235961269292761	-0.07882482181264036	0.05991469589801225	-0.5339589522001199	-1.1995105904011782	-0.4772607824772477	-0.6948772443984669	-0.36493047981312843	0.07063808424017362	0.09703556266931376	-0.44873668887503004	-0.1134595953400531	0.07397576384881224	-0.6967774043090706	-0.4266810177080935	-0.9001375830050871	-0.1166372728317396	-0.3285171370832286	-0.15861514082568917	0.2621252645102873	-0.44396969004839953	-0.8287287728356901
-0.6226272372052318	-0.035368075077731036	-0.442325730986845	0.07422193413236086	-0.28014032780927756	-0.5246293818473302	-0.8317552911625643	-0.14067189440771247	0.3732128312887453	-0.3137323214330413	-0.6113457721545574	0.004791853335625268	-0.9872663340216542	-0.46917926523654374	-0.539127288679375	-0.10539746022746518	-0.052556805244317585	-0.014121152208469614	0.012553738432145096	-0.053752423342959064	-1.274474066119468	-0.344289804455584	0.2854271895034096	-0.15175420321077868	-0.6086375678354297	-0.18271439316860677	-1.1689085311263447	-0.22342717583072536	-0.2919632520172664	-0.08050921028116415	0.032768332480171115	-0.4291065018007466	-1.2122089622289993	-0.4827194696119773	-0.6945515375006688	-0.3651485674839816	0.11280204217657883	0.05564054502809658	-0.42715111826066093	-0.168453998023302	0.05950695855596418	-0.7148817408173392	-0.46586804440982277	-0.868503298709743	-0.18909407401800257	-0.32194228939563463	-0.13583727895782788	0.2605599146162305	-0.3796719154320668	-0.8831197605023753
-0.5852146080409215	-0.06202992258742619	-0.45299158914414395	0.05257309857725919	-0.28694286130810226	-0.5138039703460042	-0.8096647767699071	-0.16261690724261801	0.3143522855441981	-0.26711809504501305	-0.6056223790105811	0.040612606774135404	-0.9855215959508996	-0.4760538269332394	-0.5541554636837108	-0.08887735165290925	-0.07105946533575298	-0.000781469374256229	0.004636250163989204	-0.03765016826578811	-1.2711069182335701	-0.4004287408716391	0.28969046279791283	-0.14579306595816463	-0.6171082202027593	-0.18473795875373925	-1.1848787248179562	-0.20715803390119442	-0.3524064133655061	-0.0611834577889558	0.0005227982277381721	-0.33965254799474504	-1.2134462256056433	-0.48907199756595443	-0.683033917126942	-0.34878347296909396	0.15027848578520703	0.014419501607235277	-0.38216946066080293	-0.22375256477098535	0.09536886307008888	-0.7216027694054998	-0.5012090510623067	-0.8642391476518968	-0.21226613167669534	-0.3290126899014913	-0.10039812702961895	0.24911717274342995	-0.35744357159002005	-0.9300685683864277
-0.5844731673938808	-0.09159644443258247	-0.4550592288961554	0.04137236428622786	-0.2938071494601656	-0.5318574102795021	-0.7982484888999747	-0.18760012404570256	0.25824538953010506	-0.23461416378313457	-0.6032938481865106	0.033972441649695255	-0.9922603731652065	-0.4860432972459809	-0.5736142400510471	-0.06696843975168729	-0.0891212577092065	0.0024361340061727784	0.00013603972407966528	-0.03431132286089462	-1.2735270042161333	-0.44753812609732274	0.28438542393796645	-0.15399065613028298	-0.620853362750446	-0.1795905362834759	-1.1853330025083173	-0.20200570942233406	-0.4004526803751157	-0.04797918727296148	-0.02675995929195484	-0.29949366319519155	-1.2099937465910386	-0.497081640116294	-0.668954225986965	-0.33029370910984085	0.19488452663424885	-0.018718546404551197	-0.33676421244875154	-0.2641193002443675	0.09714462010439676	-0.7302234422118141	-0.5348493192037106	-0.83433387806681	-0.20715296354479537	-0.33414305050745874	-0.06658001028884561	0.24755122025092824	-0.30235165309648493	-0.9609052643589632
-0.5376647858726162	-0.11726107789187898	-0.4583964649738662	0.03210172510215769	-0.2905016432303127	-0.5092269713404078	-0.7971534685108436	-0.2094645638313745	0.18930637174933176	-0.2222894626449125	-0.5931701153361003	0.05036626422614741	-0.9902057354332291	-0.4879486996576026	-0.5872545726113111	-0.03095312337497272	-0.11296324161055131	-0.004084523488539768	-0.01316423700907357	-0.01789603138366668	-1.2813647114352544	-0.48655418595900474	0.27123262606733656	-0.15395249635044708	-0.6181468793337925	-0.1743540656197596	-1.176613165445287	-0.19333329159824358	-0.4429264456628581	-0.039922352883057274	-0.06134438522744181	-0.27152880703837756	-1.2087038337090055	-0.4984689172586084	-0.6468103271826053	-0.3124252467003654	0.24563630028715783	-0.04548590517851562	-0.2854871639021164	-0.2971058906849705	0.10050567588984412	-0.7493515090342496	-0.5665416365870632	-0.7793173834394962	-0.20743470462457925	-0.3263788770356252	-0.050790417269306734	0.2597500223061012	-0.2694959215697889	-0.9666009831634961
-0.5525004748322994	-0.13980627975644994	-0.4556601857307583	0.015180184016928453	-0.28877985820675495	-0.5299124809692918	-0.8020702583651651	-0.23033276929287752	0.14824620461950713	-0.22821626605485915	-0.5866910325757649	0.009962495781258938	-0.9883147720191653	-0.49438730900264594	-0.6083307756907481	-0.003825989679136345	-0.13575741433950683	-0.018766719679560156	-0.01646821271148908	0.012212507305566495	-1.2981414680290626	-0.5189881455193981	0.26106299495832036	-0.1597015811556179	-0.6274630515472017	-0.16094834195793847	-1.1564379195088696	-0.18469616525812343	-0.477180142539858	-0.024749862594056364	-0.11737856945757219	-0.2606101370034169	-1.2144714148063742	-0.48624564781840746	-0.5956313628939088	-0.30310606378555627	0.29869966280343885	-0.06867041588877054	-0.25793175729108897	-0.37226291090943603	0.09920768647097764	-0.7386348839112218	-0.5782936874706875	-0.6752595240875924	-0.23026688640594822	-0.31047966935475607	-0.04824900970846298	0.26641415850976136	-0.25684505409772895	-0.9655165819673239
-0.5291799423012572	-0.156289343118355	-0.45590035240170446	-0.016691789290728086	-0.3089333940747724	-0.5491235672835064	-0.8089880032545382	-0.24844327642834765	0.11637370668867583	-0.23584795279618573	-0.5785583525255551	-0.02207818902569774	-0.9858728551347392	-0.4932073313041737	-0.6306078250471222	0.008851364324670555	-0.1554441699760611	-0.04691436174498544	-0.014566719115100735	0.035807573577613015	-1.3187313312362272	-0.5548241246080455	0.25351074126245216	-0.167742184891702	-0.647660234136745	-0.14663114000544056	-1.1428090702852605	-0.18696573273056089	-0.49315645362875477	0.0011621010479534615	-0.15891167024876107	-0.2520687938137681	-1.2157844541066627	-0.4670913928385045	-0.548338849648905	-0.287441867163465	0.3480903765192626	-0.0807278076985659	-0.2278023899786205	-0.38867967217912114	0.08777532375832311	-0.7239667943268315	-0.5939498172014243	-0.6148579325803865	-0.21497771351097997	-0.29439824558677674	-0.039503967301087614	0.249374683145609	-0.2246231305904975	-0.9653792767412469
-0.5240434392659595	-0.16664561260438024	-0.45130214180839917	-0.05517992416841373	-0.33694324266810394	-0.5366814114556007	-0.8264243432735459	-0.2621835528029878	0.08752509243700202	-0.24727559638073968	-0.5683993184382248	-0.06288757149725004	-0.9798484764811931	-0.4980853474842622	-0.642490476047114	0.007882933148468088	-0.1788830811730685	-0.08706996108810465	-0.017777481721088194	0.06358012527545595	-1.3366080871229524	-0.5786196091707132	0.24167053676693265	-0.1709753809212274	-0.669830694038456	-0.13146845565282486	-1.1415427324429444	-0.1996451270701834	-0.49935602136935736	0.022896597842298277	-0.19027323010871816	-0.24900446987485733	-1.2243791168228464	-0.4389630749231034	-0.49906258250766095	-0.26889796765481244	0.3951375665131465	-0.08639749567686136	-0.2393394461298873	-0.4083386045455706	0.06848064848758327	-0.7259424942499919	-0.6140694828887051	-0.504729727387518	-0.2402005352329642	-0.261633052719813	-0.03599613865096506	0.23995526598509326	-0.19974492438516575	-0.9603198854656698
-0.5041095565189709	-0.17623387767681348	-0.4364718491817275	-0.08361866046045145	-0.3704190045971395	-0.5623204438881297	-0.8518147563189963	-0.282787110084162	0.05024563507684795	-0.2609752499651078	-0.5640315333163484	-0.11713680063884128	-0.9770780469968889	-0.5054874696534374	-0.6590354819610174	-0.004662920682935738	-0.19192969755951597	-0.1338100930592167	-0.004289975233902524	0.09471090381527769	-1.3558722996976202	-0.6022565969833124	0.215452405600883	-0.16962288239539342	-0.6891142904996933	-0.11643100415639854	-1.1515925327843184	-0.20411158941977728	-0.49536488686981867	0.061852062203957336	-0.22511840781995146	-0.24418445525811278	-1.2381503084319745	-0.4013303308006738	-0.4506419642817746	-0.248426327875486	0.435577649035961	-0.08042388451899565	-0.2322041318049549	-0.4210628873090063	0.04942045470415011	-0.7247655882780655	-0.625561067739552	-0.40192379573239956	-0.2547831292911035	-0.22808359476087542	-0.049132663497974634	0.24078383884701857	-0.20544604074682032	-0.888757844462579
-0.5062895351547245	-0.1784519373037873	-0.4227017775936037	-0.12241712255490644	-0.4147059596992094	-0.507379813489681	-0.8744392999054973	-0.3016720613683835	0.015612646049772517	-0.27610055118473364	-0.5644252952001032	-0.13192178482317582	-0.9775402814494882	-0.5114559479824587	-0.6726926712049195	-0.03244903000907643	-0.20288513807337796	-0.185418077965234	0.022696287596933946	0.12496716048445781	-1.3698420814969174	-0.6178734781872153	0.19630641008749655	-0.1776765280815479	-0.7070236085935437	-0.09826401622195471	-1.1572071879531607	-0.22287597857450367	-0.47817562686593584	0.09076132518702182	-0.24204590014709354	-0.24653971218031887	-1.2534894096923619	-0.3601733508016737	-0.3959593475828601	-0.2190249004291675	0.4629162690778081	-0.07260993237245157	-0.2636472057773261	-0.4141712169004654	0.044652324634002115	-0.7282399770809913	-0.6222928325172516	-0.2982898211886772	-0.2567587671261925	-0.18905700114140694	-0.06498666452533221	0.24693074471868887	-0.23638623987230098	-0.815467410950329
-0.46832703497115447	-0.1755092303958473	-0.4135111478811142	-0.1557915154394006	-0.4545892367268073	-0.5350731225070172	-0.8829649742757301	-0.3119438394055325	-0.0143000856391465	-0.289947756620337	-0.5675972284077772	-0.17619182664403144	-0.976024519225764	-0.5129970104820599	-0.678976060217907	-0.061642559872002886	-0.21820012224932017	-0.25134681097475065	0.06298122003857169	0.14221899669209304	-1.379592989880299	-0.6109314473563655	0.17663094152060918	-0.186876657785941	-0.7258072078426855	-0.07829254952753999	-1.164897359625519	-0.25288813515989605	-0.4578664779570308	0.11537260767159505	-0.2652061810914349	-0.24634051697690315	-1.2713957844842698	-0.3156525524028153	-0.3371394192327316	-0.18521596758455333	0.47867173307234606	-0.06571625706145708	-0.28457569194597	-0.3985152859598517	0.03545782357846681	-0.7201579846740802	-0.6007254613318727	-0.22924369576711473	-0.2568696013540222	-0.15720174503802725	-0.08147300772290925	0.25009719868120783	-0.26944106610526497	-0.7499239275167546
-0.49346501155118033	-0.1683517538057871	-0.40004558649189537	-0.18210704304902733	-0.488072438323253	-0.4924803861299213	-0.8853229174018106	-0.3070908132193741	-0.046069392969312714	-0.29744363795668594	-0.5659881854213874	-0.2134087957901019	-0.9718967461709427	-0.5048041288739675	-0.6798087207005155	-0.07898313120446834	-0.22086467071125235	-0.3097998254967508	0.12106771106817338	0.1472856710220008	-1.3833305799480629	-0.6101423785242923	0.15611831201957266	-0.18099256464578067	-0.7549864174033503	-0.0526573093375066	-1.1675807036021508	-0.2867486887637694	-0.43104190204890047	0.1408193325685551	-0.29027257663977923	-0.232584447084196	-1.2928897900631675	-0.2706324803817054	-0.2861191338698579	-0.16839181012025	0.4677727953763675	-0.05949572161284179	-0.2625785588763048	-0.38220436477093017	0.00026312547822425757	-0.7078584164577495	-0.5629278996679762	-0.16808830941684852	-0.23747616374322061	-0.1409782634975192	-0.1020880848048605	0.2512989808467593	-0.3071616234092449	-0.6377635103812275
-0.49817969187781524	-0.1586369670422405	-0.3827844053978238	-0.20823534592396858	-0.5081084907243051	-0.5125842328588261	-0.9189253644462527	-0.29691567998330043	-0.06866271843371016	-0.2977715080618747	-0.558895518534131	-0.24128040835083828	-0.9657890471955983	-0.5092238719419993	-0.6822110412920372	-0.08807163657788616	-0.233541118287594	-0.36265170055379026	0.17565442532211545	0.13968736195066667	-1.379624132377556	-0.6015398282192924	0.13399414772029877	-0.1791676577062801	-0.7831811371149053	-0.02986205118559649	-1.164309795343868	-0.32367820838817246	-0.4040646731256229	0.163336531128942	-0.30786257870948347	-0.21331117936278918	-1.3054172478190544	-0.2235191809150741	-0.2364750296542788	-0.15411806325708927	0.4459555443026767	-0.06070099289249524	-0.27063517365976686	-0.37498202919988816	-0.03204921125630979	-0.7067105872546037	-0.5094830744076135	-0.05909376149370053	-0.21842458710039026	-0.1337974386469573	-0.13853850265022194	0.2583463696614626	-0.30636310976914055	-0.5266319008449181
-0.508355965927839	-0.15135347586203327	-0.4252446989413151	-0.23044980402230908	-0.5275325871573936	-0.5060149946899446	-0.9436792246345895	-0.2683259620669097	-0.08440669651473746	-0.2887312781596656	-0.5447862805381823	-0.25874369206842884	-0.9558134432475501	-0.5174162885342499	-0.6792294453256762	-0.10431227656174587	-0.2536631835518883	-0.4132542908619789	0.23223932836730374	0.12528354934930802	-1.3796052039723061	-0.5865807539985523	0.10792970430783148	-0.18172122322657375	-0.8112005666883988	-0.012337084021380873	-1.1605184183579504	-0.3519557421002576	-0.38621476684393985	0.18125943338552944	-0.324138472822212	-0.18062335966134957	-1.318803655192535	-0.17596949642567333	-0.1921583611123996	-0.1434966333554665	0.4100136546873291	-0.07498242604664615	-0.2860923588019479	-0.37185492310110635	-0.05792859936081748	-0.7045729126253536	-0.45389488515662296	0.032550289930250345	-0.19948540439947	-0.13652596567408928	-0.17927747051150747	0.2537401071476025	-0.33451853550310284	-0.42232165278480693
-0.515265499543294	-0.15677616004608566	-0.46176983692791695	-0.23940335178062408	-0.548041155151678	-0.48571425844483745	-0.92719858973072	-0.24232936773769156	-0.08129615553557419	-0.2753098298813971	-0.528474092266338	-0.27354531019225575	-0.9520061273224802	-0.516909188758808	-0.675959283931294	-0.12448784413439418	-0.2605569940406324	-0.47037916251271267	0.2980191140969283	0.09799299303886903	-1.3817349703833113	-0.5589090278788843	0.10144358130907245	-0.187576817290654	-0.8380367705566101	-0.00034081465154612315	-1.1502780865771067	-0.3958381484284573	-0.3653789494298853	0.18632202586315222	-0.32584950167682397	-0.14327878618460144	-1.335319608212519	-0.13491610116674527	-0.1648877330844935	-0.13419114892847925	0.377625451855435	-0.10282992652470879	-0.30583228142023944	-0.37154214441931976	-0.08508303847782425	-0.6926045535111856	-0.39163438740273004	0.0862490511351997	-0.1646248494227593	-0.14917549435952637	-0.20503886780696737	0.24191913431746723	-0.34944483734540116	-0.34074813308734475
-0.5038159224478211	-0.16643440505187995	-0.45920307285214623	-0.23911992836339505	-0.5763048997043687	-0.43314123678152033	-0.9426486185833752	-0.22897867062769728	-0.07808470441100887	-0.24600203431281673	-0.5125540223895401	-0.28315238664027004	-0.9472770063969642	-0.5202194040283941	-0.6711679694007704	-0.14709727097271696	-0.2626901890754458	-0.5245617979020355	0.3637970248504754	0.05045032786887499	-1.3792369708682441	-0.543406072245878	0.09959839114563243	-0.19131937392571233	-0.8518198587557174	0.0017482842361277347	-1.140303283348424	-0.43496920654632854	-0.3501789928241189	0.1984437118075604	-0.3186601545069676	-0.11537108546967687	-1.3461038752885741	-0.10764038770662292	-0.16431245300893454	-0.13752286899806948	0.3419889043088489	-0.14334877766448603	-0.2824314038507715	-0.3165385872380672	-0.11660875006472318	-0.6705544538687666	-0.33605467573032516	0.08801909024403648	-0.11977054463647038	-0.15976334983550491	-0.22818388541659443	0.23646521665758896	-0.35375994825188206	-0.26485443742922615
-0.5215885368144857	-0.16841438077513554	-0.46443239270923914	-0.23082413106255834	-0.5729601371024351	-0.3852232474204674	-0.9508570791981386	-0.20335194088086558	-0.08542548990362397	-0.21622582343996602	-0.5038214689606766	-0.2971912668795023	-0.943826731725804	-0.5160916909089893	-0.6590822018347928	-0.16606033321739394	-0.2604180417845866	-0.5730161113388	0.4217294999879904	-0.008773817534812245	-1.360213935050294	-0.5223303349990793	0.10912015965113135	-0.18348309407406677	-0.862426158094042	-0.002800497940256201	-1.127684324186937	-0.45736165312553656	-0.34592207016273036	0.2058753020132627	-0.3099150709011437	-0.09789312110860113	-1.35876536786005	-0.09155884495437708	-0.17627913401561995	-0.14084795183568036	0.29709685038438904	-0.19656793830441746	-0.2898822520269616	-0.3544845448163175	-0.1483680626748461	-0.6523545631164268	-0.27760502616690247	0.14011680863859452	-0.06532577065849558	-0.16312163113722025	-0.2544025946161666	0.2469207014112711	-0.34731443117028815	-0.19588220242331955
-0.5394858784214087	-0.179874609064984	-0.48129977582726446	-0.2131376222163353	-0.5586783207193691	-0.36743586110043364	-0.9221680821783143	-0.1802139754792474	-0.0830139084626671	-0.19091532292502714	-0.49533093612931856	-0.31306905618625475	-0.9462182187666681	-0.5112069319991954	-0.6342015968808548	-0.18177792204821847	-0.2493307633701884	-0.6207754065475809	0.4698949568836828	-0.06565443290132426	-1.329465726099389	-0.49726137049880126	0.1228814610664338	-0.1870259156589705	-0.8701829827726215	-0.017682108673306267	-1.099236624501448	-0.47033986417482926	-0.3430686133934369	0.19929647964966407	-0.2938046214278366	-0.08771634002727147	-1.3572784129739692	-0.07960918628419326	-0.18178471403985538	-0.14404888668189322	0.24388936080904564	-0.25111587490586135	-0.26287767134363077	-0.33357705628754913	-0.1714289230596462	-0.6418504378612403	-0.2187045258542329	0.14944803054583589	-0.012290411040385654	-0.17018815246450036	-0.26483578896678833	0.23838409097273386	-0.3373132868344456	-0.1372597775422423
-0.5735727362952698	-0.19516395675201556	-0.5004739801775508	-0.1946226844737745	-0.537516491055512	-0.3178813064857039	-0.8922408724902555	-0.14973850534674873	-0.0616622908891451	-0.1581804501413071	-0.490932465047033	-0.31697231478553506	-0.9481294540303141	-0.5136115289169492	-0.607584263591783	-0.19178053796587394	-0.24055387190751304	-0.6699606786206547	0.5049248670873236	-0.11811193455634247	-1.2953362302480111	-0.484586301260165	0.14046558916536234	-0.19893514821412805	-0.8545781991261034	-0.040560439923437656	-1.0603981735140262	-0.47910097507047683	-0.353900310778951	0.1757466345209932	-0.28595844525945424	-0.08396134067424427	-1.3397755031510932	-0.08063829120228154	-0.1795948002949763	-0.15035251449840611	0.19138593215066318	-0.31105786306801964	-0.26354660959575726	-0.3079438515778688	-0.20446189647582216	-0.6327470906931673	-0.16028684382672684	0.15437221752821156	0.03343352887381533	-0.178641039317122	-0.244735975947386	0.22558228874022737	-0.33265590938746914	-0.14164834113334981
-0.5894883811983553	-0.2175651419421328	-0.5188961556296944	-0.17702175358376876	-0.506626215002277	-0.3042605425450168	-0.8575964452892453	-0.12369305289193148	-0.046718467548634054	-0.13352012573062355	-0.4865542561543057	-0.3292762774884449	-0.944467858015515	-0.507570275608692	-0.5763189411117355	-0.19876823591213347	-0.23051529395994294	-0.7093338785534633	0.5183593385368864	-0.16941056508666125	-1.2623503904750724	-0.4654114402208567	0.15161888437200374	-0.22029568877133357	-0.8450627705523669	-0.0647642708801665	-1.0231381906606691	-0.4811053920515051	-0.37596474099245775	0.15185894351283918	-0.2884543167108662	-0.09619656650678118	-1.3264518446390592	-0.09511673138647422	-0.17772781328396106	-0.16897122808047754	0.1427733504820894	-0.36624980204016944	-0.2292460120860711	-0.33487753488469807	-0.224221248251299	-0.6234922972699224	-0.11213081904424374	0.14975202601616341	0.05523289634962565	-0.20509299639764778	-0.2078566730032323	0.21047876131382934	-0.31473436923688636	-0.1555397036269221
-0.6024487412563193	-0.24249802870693368	-0.539793077233369	-0.16570214061535965	-0.4770894268379985	-0.24872318167352447	-0.8275101849698551	-0.10534318379903054	-0.033292287185859436	-0.11495373399155093	-0.47799190511773454	-0.33370257584565804	-0.9481408602488454	-0.5072519722650054	-0.5486079798265424	-0.20054975600480257	-0.2093182940428792	-0.7360226977416159	0.5201954758242847	-0.20675473665812683	-1.2362171146331216	-0.4704231018902177	0.17289870314702196	-0.22747335014441655	-0.8173840777383743	-0.09350504176002003	-0.9758215083653081	-0.46888943061980937	-0.39913730982600265	0.11939108822303282	-0.29256835653764995	-0.12506487477226924	-1.3097994629731713	-0.11724436347375003	-0.17743696536471937	-0.186496095627921	0.09538615462449714	-0.420573358687487	-0.20878243354252626	-0.3129006601506895	-0.2484185630169166	-0.6213225811817414	-0.07945990398306504	0.16639382932768068	0.062399546228442015	-0.22569803952799808	-0.16499555157592238	0.19504782206562812	-0.3114855056209667	-0.16827467464712337
-0.5919716062989859	-0.2650412021676388	-0.5621915908735635	-0.14786238111578184	-0.450704201706973	-0.22256362901354393	-0.804412600048994	-0.10357700541662589	-0.007515161116964317	-0.10383397094574746	-0.4775238485389317	-0.3464317980341799	-0.9500510615768569	-0.5113310912289458	-0.5283675774179508	-0.20781348141575134	-0.18940676923694538	-0.7584430554705369	0.5121387036189377	-0.23608936408809583	-1.2217911032695221	-0.4778267931709297	0.19822469564593384	-0.2473265793980987	-0.7768080151532712	-0.12419234447035254	-0.9323514131446622	-0.45125645857947577	-0.42709831523307057	0.0741194855865738	-0.2965331784047581	-0.1733994211124736	-1.2970586590883673	-0.14818460593532143	-0.17525239808894388	-0.1907545537339862	0.047354890096313225	-0.47256697941304643	-0.21860903023410327	-0.29612020710647563	-0.27808624051798325	-0.6252901727973439	-0.05732148966418745	0.18598025148491454	0.05956181188349631	-0.2507917208421926	-0.12947844789993318	0.17126446663692257	-0.3087165112970779	-0.19070048531868097
-0.597763669908902	-0.28191118356689676	-0.5948132029438268	-0.13363449496360563	-0.4228081693879826	-0.17027275302435393	-0.7442830300873087	-0.10524782473810253	0.025153215700764155	-0.09672118861979803	-0.47937491212282657	-0.3570221591119137	-0.953718471120214	-0.5118500489083526	-0.5097455463309302	-0.20937550682812875	-0.16178172679340275	-0.7639648478254897	0.4998900206115797	-0.25519116108462647	-1.20296181778274	-0.4652522629617132	0.23780928814491115	-0.2813496458858327	-0.7454556546850964	-0.1486585476410553	-0.8954287948717872	-0.43201842056093626	-0.45346776898509467	0.017383034620568706	-0.2879836305082487	-0.24259878787251316	-1.2893997798240437	-0.19229426547574024	-0.16830241597165058	-0.20480612370985854	-0.0019132665964981589	-0.508614735626163	-0.22815715269149398	-0.25575060791833343	-0.30734721312313146	-0.6275469101432024	-0.04727656827573786	0.20009865255407852	0.04794737735226264	-0.2847878720917544	-0.07710901907539733	0.15042842020289132	-0.31072648605895875	-0.21671941173414858
-0.5905106393915768	-0.2954259314220594	-0.5683285641360933	-0.1301005783595819	-0.39991737891868046	-0.10966423669893144	-0.683711247988526	-0.1108437944394024	0.05764571240630959	-0.10060514077095443	-0.47497081265455227	-0.37099735042016097	-0.9589878517274494	-0.5175427728432089	-0.4938394461793941	-0.2145364584542012	-0.13391990970555817	-0.7640393404253683	0.47574086443984215	-0.29007790498477265	-1.1836923575025005	-0.46611461024829753	0.2751722804335642	-0.29863336945802393	-0.7055912087976444	-0.15894008032639922	-0.8648950174415975	-0.4316648091787855	-0.473397824372087	-0.03160130568996813	-0.2876832822592226	-0.32115455705935975	-1.286392582771139	-0.23770065907058924	-0.15774485036193844	-0.21448432317652336	-0.046363881796165705	-0.5286186806915063	-0.2355228529509993	-0.22437178205786396	-0.3416472206946321	-0.633244702532221	-0.038485117435309385	0.21664691879780298	0.017463710933408448	-0.31453122892922053	-0.013726121885873637	0.1283921985324955	-0.3251285979927961	-0.23748289487965762
-0.5898576514770801	-0.3029667763427077	-0.5435077420932348	-0.1323597017316846	-0.37337943480224245	-0.10621072926806589	-0.6605311949649877	-0.1148336604066423	0.08786060441761782	-0.10917386419882572	-0.47430688824335004	-0.37737290179994387	-0.9674972720286542	-0.5289512389970887	-0.4764861532602008	-0.23173029034194773	-0.12539157603849752	-0.7423719810926331	0.4355930731055929	-0.3218810884357948	-1.1607570196864436	-0.477177290563741	0.2918386552397575	-0.3152823847934484	-0.6608008359598949	-0.1642099858240788	-0.8438276126508819	-0.42300562566118394	-0.49475843794432917	-0.056124177525838	-0.27233936763832267	-0.41480651582362127	-1.290806847696597	-0.2826973489042199	-0.14936201452485096	-0.22201204399243907	-0.1040364155222755	-0.5296658310984633	-0.2499617095562568	-0.1627465182668867	-0.38075859375676674	-0.6439126649270531	-0.03975145573654086	0.25345375497437683	-0.029074848739325154	-0.33883908025553805	0.07051985331290292	0.11237231973734527	-0.337646039525341	-0.26285964439796805
-0.5926559105035082	-0.3071554303250589	-0.554470048027272	-0.13353226664680826	-0.3444113607463139	-0.0969185372746992	-0.600876301219335	-0.1134465610776803	0.09857988438283574	-0.11964427545239201	-0.4724089964880309	-0.38505948288343894	-0.9698251791585806	-0.5473224803528468	-0.4645139660474678	-0.23899794846833283	-0.12031125923385724	-0.7092993675286763	0.3991708592374888	-0.337241767824276	-1.1290968099218308	-0.4745968774810264	0.31119050487836913	-0.3253997983194695	-0.6235231345023953	-0.1644459057132272	-0.8265234007957455	-0.4187316412077181	-0.5173205592568668	-0.07208242700965464	-0.2519401532753856	-0.4997980104030094	-1.2982370214459222	-0.332342825869232	-0.1389090258508075	-0.2146571893800171	-0.15684822099475104	-0.5346281586128451	-0.27017318944647417	-0.10523096683347258	-0.4176384537712211	-0.6620178946432516	-0.0468453723887474	0.28772429758194623	-0.0871799408154011	-0.3644512588476433	0.15641783371782741	0.0975630612182736	-0.35560725939010995	-0.3015028461474974
-0.5912212315049776	-0.3179653016255167	-0.5574513491781526	-0.13980951380010145	-0.3200799457561951	-0.0884631592782799	-0.551852225552443	-0.1283337176637533	0.1159600891152924	-0.12406300002527357	-0.46476542318022107	-0.3935715190969396	-0.9694383152581718	-0.5719366988890185	-0.4580445144989215	-0.24910011124547124	-0.12151914340521126	-0.6593421431782017	0.35939163462934615	-0.32146361490009256	-1.1002713121693009	-0.4791320009162061	0.308876442117109	-0.3484881557434283	-0.578522556292147	-0.16531994007378542	-0.8165538403074162	-0.41894640846214315	-0.5312269861840884	-0.07876571152301774	-0.23134408144585836	-0.5788963318662053	-1.3134539389499482	-0.3707391819238691	-0.1379141548799894	-0.21266352211141593	-0.20156309248022747	-0.5350396352927012	-0.3018194263480552	-0.01104242597880326	-0.45692842202151385	-0.6718925933742452	-0.06055709882437732	0.31778807052518115	-0.14772480382562275	-0.3887371208150983	0.23800606062948754	0.08591764540179248	-0.3961558897035449	-0.3400374809740817
-0.5971859065763603	-0.3254237426391272	-0.5320400249829444	-0.14921393740714226	-0.2891019617725455	-0.07638606104006071	-0.5402767961984687	-0.13644673799350795	0.12229319843842945	-0.12371802544571002	-0.4618442908521943	-0.4038647063051582	-0.9673671559478125	-0.5975012703010003	-0.4596297147101116	-0.2466603529066423	-0.12767506183345018	-0.5922880154871344	0.3221867521757165	-0.3085934344623808	-1.073063081651984	-0.4866918968686921	0.294707805680116	-0.3537839120248508	-0.5514012036656466	-0.15912958721774795	-0.8127684089347348	-0.41795801473015687	-0.5413651634181814	-0.07836365963928908	-0.21502994073962084	-0.6510665649292349	-1.323718009230701	-0.41023355230625674	-0.14956026159921668	-0.20486858881432668	-0.24408641095229888	-0.5383821522207112	-0.34150153843339154	0.030530097720071432	-0.4937958860284872	-0.6852561242704349	-0.07289803107977375	0.32904639586759543	-0.1963091884670603	-0.4139584427779076	0.30892770445378304	0.0847068242595656	-0.4360384577269195	-0.3769275279679093
-0.6005659843831943	-0.3350514855217937	-0.49664610299156176	-0.1610155538285236	-0.26012134635311795	-0.06139834432328585	-0.5139491288453328	-0.1485899108151195	0.12377435413195326	-0.13086769573446838	-0.4582414484132415	-0.42084722917467177	-0.9654863334918978	-0.6275142483574998	-0.45452833850363267	-0.245382957773971	-0.1404344361162	-0.523367030567401	0.28407330988563817	-0.29777024624106124	-1.0468086731827335	-0.48468611802199807	0.29183209539661686	-0.3400910720387493	-0.5393638771883964	-0.14910984080155498	-0.8175349817163922	-0.4255814396293906	-0.5401692443498769	-0.07447588416792289	-0.1948062107469014	-0.712540694643393	-1.339522195063484	-0.4325177951511515	-0.17840702871889622	-0.1944590933970837	-0.28112711181968064	-0.5368644504646487	-0.377026567039668	0.05526526964867935	-0.5140179216794614	-0.6994716044918972	-0.08589446182223939	0.32309899730708597	-0.22955685729251735	-0.4355737449890042	0.35245246913922396	0.08013591418781449	-0.4730854112746923	-0.4270250841053788
-0.6121107265153469	-0.3475406977375849	-0.4457226812816213	-0.16709318029853729	-0.24155196696648457	-0.04774313254631689	-0.48509229954404753	-0.15815217458095793	0.1248341957155795	-0.13852452399234613	-0.45982527623040265	-0.4326881989942922	-0.9732120976935137	-0.6658963583264363	-0.44685966693823637	-0.23403633635594095	-0.15735615301924988	-0.46658487597621534	0.2521955023221293	-0.29006511402203033	-1.021938902764809	-0.5009577395877132	0.27662575424945846	-0.3325318128673057	-0.5221633337473883	-0.14240211665658947	-0.8218400781218961	-0.44805305986671645	-0.52199611850019	-0.07549120530648998	-0.17473096752898135	-0.7460384493985622	-1.3667097599795337	-0.4387054972406882	-0.20622556290055064	-0.18875459774617032	-0.310214748972982	-0.5393611294044495	-0.4109214185077004	0.11211479614273094	-0.5160659274762057	-0.7083235611387739	-0.09584880432044328	0.3202044447765023	-0.25439341345930405	-0.44129989746519993	0.3691789879921246	0.07648296241400239	-0.5082145119701279	-0.4695126666146014
-0.6114900137914664	-0.3621744652952724	-0.3760819443643447	-0.17335947004541924	-0.2288071123632877	-0.033461372786068325	-0.45480027768838244	-0.1597072772891733	0.1359440036446402	-0.14174449281294463	-0.4715496545153079	-0.4459064166544023	-0.9786787823713636	-0.6982148895765528	-0.4363208377939264	-0.22721381245800817	-0.18180219016807658	-0.40538877934168704	0.23339618860716885	-0.2711479747149741	-1.0043700886574345	-0.5133366729293687	0.24368190962327127	-0.32659724255002065	-0.5150292024681999	-0.15046569656186326	-0.8334798258942072	-0.48489541881294534	-0.4983265550239458	-0.06863925263911633	-0.15878495028526757	-0.750459224765279	-1.3760647159971375	-0.4351648484706133	-0.23335589957917535	-0.19181779260317447	-0.31815380850456626	-0.5298309577301066	-0.4402580384425199	0.11892175223513164	-0.4916274118921235	-0.7124904521492799	-0.08812689084979396	0.3126837047679864	-0.2657646743861948	-0.44501797747783567	0.37214446509977417	0.07297121954247729	-0.5330037056704198	-0.5203728166872917
-0.615690442747616	-0.38199359378474373	-0.2950260755859465	-0.1789736104671501	-0.2164257124593283	-0.025866072260448746	-0.41936234898964964	-0.14228228394226344	0.15130001927399567	-0.146819163674208	-0.4884032259786128	-0.45411541872269234	-0.9911189784818936	-0.7341825163909399	-0.4227217037374366	-0.22286201703296604	-0.20794166625178337	-0.3534715663987765	0.22612851347675605	-0.2641820662210511	-0.9819184334680152	-0.5002710224137779	0.20193100702044106	-0.31301767431545785	-0.5179242189383508	-0.16897984652403544	-0.8446765333003986	-0.5077190251667123	-0.5129079959954341	-0.05868553848092338	-0.1375169476772772	-0.7466360350088097	-1.384037509326443	-0.4325701060943931	-0.2553835661452203	-0.20207581275592834	-0.3034121782239349	-0.5051895086314608	-0.4532613417190988	0.13051024347319382	-0.44502377605784993	-0.7110403765862079	-0.08646291374347376	0.28772189919559293	-0.26623967821975075	-0.42978683830692166	0.39116168183822475	0.06908466043813939	-0.5501648339883214	-0.5740525467258492
-0.6217524251799247	-0.4001061753920349	-0.20370493720623584	-0.1876526109195748	-0.19266159693352067	-0.0192154029855931	-0.38301986361669177	-0.1330037401689392	0.14984423364527627	-0.1576157964089267	-0.5066579728769807	-0.46042419671679813	-1.0082356465926432	-0.772633165044794	-0.3974671610833985	-0.2147915933681348	-0.23373654074049682	-0.3157616465476333	0.21988136103999562	-0.26021232622879	-0.9622121990908544	-0.5013767661440122	0.13838830550413395	-0.2866891168517508	-0.5164134901765403	-0.1985554885488621	-0.8544326393600576	-0.5255642104724995	-0.4607679558301251	-0.039529218499918736	-0.12629475032435822	-0.727784670650774	-1.3773185713487508	-0.4194511236104093	-0.28530796757744337	-0.21840934750381996	-0.276259401317364	-0.4966221013599056	-0.46736199890860997	0.12582332827997394	-0.39121685503144604	-0.7099540647036784	-0.0841616043899108	0.255014504894027	-0.254624062086941	-0.39221579379536137	0.40242104432652026	0.05674113432308324	-0.5582423243440214	-0.6266385655406662
-0.6327069055289083	-0.41912930749456934	-0.12215399618784602	-0.19975797399242268	-0.16215887893757128	-0.023076021208878916	-0.3436040342529962	-0.14028938671387658	0.14114059107592195	-0.16554196861871	-0.5402121340210688	-0.46682352968928137	-1.0315595357509568	-0.8039782553825567	-0.36527160251551427	-0.20279754867139457	-0.25595378370235056	-0.27465703305766054	0.21793995723852766	-0.2319491884525106	-0.9378117889590337	-0.4969944547335439	0.07273614585786012	-0.255462341066179	-0.5137198120833348	-0.2487511713685858	-0.8677391176644698	-0.5321685937720886	-0.41823163713253353	-0.021034322276936704	-0.11416439323306775	-0.7098784648971276	-1.3678951709741412	-0.3882039435449375	-0.3134701727930841	-0.24098290648872625	-0.23623535903533446	-0.5067358799778707	-0.500342382024761	0.12603252029589002	-0.3384120411518821	-0.7115975102813539	-0.08111674074789794	0.2209505233111672	-0.24795392119036394	-0.3568499055700379	0.38310225364491923	0.04879245910075353	-0.5641376624645877	-0.6913582176177769
-0.6333945074159498	-0.4390788359833449	-0.05125811519143987	-0.21437601114885574	-0.14014701769154483	-0.025252945512084075	-0.31654113725605454	-0.13550986200614168	0.13151992043380661	-0.17772447593381452	-0.5719100737283425	-0.4713866027902653	-1.046174977241486	-0.8318891804781117	-0.3367623185784384	-0.18649201888283465	-0.26216217050247226	-0.2343106599831446	0.2345238527909686	-0.21026162750371072	-0.914774246920927	-0.49499893301454767	-0.007653857185931578	-0.2320076014522756	-0.5154722528408033	-0.3081024990366626	-0.8875004175631009	-0.5294376830190646	-0.38364141709499033	-0.010500970580414763	-0.10638852330275342	-0.6793490327448362	-1.3585485330863372	-0.3551934083884036	-0.3310331099400039	-0.26167116631293114	-0.18454897719703256	-0.5061596807629709	-0.5172051159916462	0.09345189663213462	-0.2820616447512075	-0.7160620580833805	-0.07134809759014128	0.18091366031279027	-0.24094962336809128	-0.32362741044679777	0.3447036440490437	0.029544219396163925	-0.5745778361527136	-0.7487905219553047
-0.624609130366751	-0.45321085248984144	0.015494649303766608	-0.23722829436508328	-0.11249181491783893	-0.025594963315166874	-0.28597118551597744	-0.1263605351176259	0.1294150602257657	-0.19123804108010267	-0.5997427666364625	-0.4693955578770018	-1.0612147559831728	-0.8508834500586631	-0.30542574446138643	-0.17348259621937046	-0.2619293976831445	-0.20300616688627673	0.24948910828100992	-0.201040243817606	-0.9001088576865804	-0.49466853039240555	-0.11209308859201228	-0.20393528696061813	-0.5127177264300629	-0.37742491143137846	-0.9184668074912358	-0.5264762167161551	-0.36198258971579267	-0.012302050913797593	-0.10488565715781295	-0.6482109800207445	-1.3435307045203997	-0.3148537946097588	-0.34140996489401065	-0.2840647378168585	-0.12720676382818424	-0.4817827660595312	-0.5409106649710005	0.05281038538021636	-0.22698073853724643	-0.7230080097313774	-0.049306645576337155	0.1399827988010836	-0.23750920132328596	-0.298820602225058	0.30961753227584077	0.0031714130810229224	-0.5840537927861125	-0.785742506496937
-0.6176898206428343	-0.46449620701143157	0.08008704366843286	-0.2531777788296024	-0.09783963928443778	-0.02785890195807057	-0.2512276144192254	-0.10325257031944568	0.11592502711561892	-0.21777388140990733	-0.6207731858553703	-0.462289054259377	-1.0787353930228014	-0.879229722985276	-0.2772539414048746	-0.16102498269056986	-0.25980843044686297	-0.18385015636031898	0.2691278755712741	-0.20578228955278938	-0.8926520743110219	-0.485290997174545	-0.19942662312556117	-0.16918090519855786	-0.5268086490773808	-0.4505032815384025	-0.9415796875951798	-0.5208938933668137	-0.301153956440396	-0.03026826674467755	-0.10453778189185299	-0.6116977069809787	-1.3266489309277376	-0.28132625330784056	-0.33563406739189183	-0.31103372042422883	-0.06302656890110643	-0.4587653599274345	-0.5694138287146704	0.01737285414721371	-0.16798037694850043	-0.7417174718068191	0.0015356135200082055	0.098089284966673	-0.23036067721264528	-0.2821470649493643	0.28251771250014956	-0.03425235874087011	-0.5896362412773877	-0.8164590456135772
-0.5962285168387138	-0.4815873959942465	0.1229155931451116	-0.26286819686543234	-0.09834891113845899	-0.035087355396014985	-0.2104597379119487	-0.08453240806410912	0.10326992568875326	-0.24834411083416685	-0.6332152508944403	-0.45456650476387994	-1.09590580900869	-0.8944440415436847	-0.2550319346976039	-0.15539579213285648	-0.2606172437388537	-0.18645824902451533	0.28456214293443505	-0.21735441395639854	-0.8876892114479464	-0.482803028156478	-0.27695328587577583	-0.1560208530245975	-0.5299003285995496	-0.5207889049838014	-0.9623685357967936	-0.5189338229215636	-0.2856587392294724	-0.04540050088815939	-0.10171259602133094	-0.5690731590541438	-1.3084669901007775	-0.2501861694344055	-0.3199094601815913	-0.3455109264945301	-0.001207405842113074	-0.42861264998587617	-0.5983394477649778	-0.010004024228344168	-0.11511221599519188	-0.7592857505262017	0.057655165285920865	0.06947683556570186	-0.23175047698634826	-0.2614328391053305	0.24261604874050638	-0.07459616394315358	-0.5979400916400393	-0.847090055755627
-0.5769566029288284	-0.49778830584294936	0.14931508587286216	-0.2735783270576771	-0.10414487099418616	-0.038514467731547784	-0.18580105119243362	-0.07119842557603052	0.0957555405392185	-0.2764607755366314	-0.6358223192843091	-0.448783542772205	-1.1156066610305082	-0.8972912823910539	-0.23548311407081163	-0.15695044370379088	-0.2573653163001649	-0.19843611401719727	0.2924078464041922	-0.23186113072649336	-0.885207894595133	-0.47617716802842897	-0.37530282434650025	-0.1657003951528801	-0.5507156121757223	-0.5845752438751836	-0.9883364192951685	-0.5184306870941702	-0.2288946545538582	-0.06305129198389599	-0.10598918387052762	-0.5229138582889681	-1.281812085643315	-0.23063912710796855	-0.2842906414363898	-0.38408761076488135	0.05323896015442094	-0.38594260123092644	-0.5968600838058333	-0.026534700315493192	-0.06945584366344425	-0.771126228871007	0.11285378961619011	0.04784668843684827	-0.25038582265801324	-0.2759254649608903	0.19926073129058805	-0.1123718150923799	-0.6035238859929652	-0.8597225859602998
-0.5542617179515361	-0.5212683483390532	0.16911463584306088	-0.28740793597262937	-0.09015975443453497	-0.043452811118504166	-0.16896597394185486	-0.047963815373336785	0.09079925608130879	-0.29779520703239404	-0.636493448029577	-0.451567146670922	-1.1304792064506872	-0.9027486106566519	-0.21672393590077482	-0.15570008598974444	-0.24479024828983414	-0.21851306202031315	0.2973958184779971	-0.23011147411274005	-0.8856210654748544	-0.45841993328701447	-0.46293583133809735	-0.15107384814876534	-0.5693720932553703	-0.6381010464373694	-1.0232292155795841	-0.5097975078279152	-0.18556803522516258	-0.07862201237065869	-0.12320324442403482	-0.49091600946179187	-1.2447640556502078	-0.21825592886640174	-0.24575371985438385	-0.4141862573581501	0.09975577004109804	-0.3516986046300809	-0.6190146999747383	-0.041698069970067635	-0.05172897371272558	-0.7867424111618865	0.15749202550293562	0.015226535438896984	-0.27769525114549587	-0.29542913239552193	0.16597533498831454	-0.1491059953490493	-0.6041000540065591	-0.8763597005468442
-0.5372807578799215	-0.5462176144650683	0.16996512815033815	-0.30280918282922115	-0.07412068354910396	-0.04974826504261089	-0.1663116267684575	-0.03486640907236974	0.07906004249957269	-0.31667298263629384	-0.6339885911292591	-0.45520327408350025	-1.1387264475195327	-0.901681166791886	-0.2084162232640872	-0.1590276548383309	-0.23249264014437543	-0.2391521111962937	0.2898107366830231	-0.24600603351952505	-0.8823718420119766	-0.4408665110136328	-0.5247140912362919	-0.14948731907444304	-0.5912977780175048	-0.6701315916747208	-1.0361063076878072	-0.5056308837835803	-0.15014064914469177	-0.0960004375198135	-0.14332539596399385	-0.476370798344189	-1.2236318481233666	-0.2158504914842303	-0.21204915090707438	-0.4405213726944052	0.12647114676858764	-0.33305277931987165	-0.6284231352474763	-0.05035094842912376	-0.04427862566494774	-0.7957115509878342	0.18095725656313333	-0.024500336123268362	-0.3075581773556119	-0.2784996305581905	0.15743435159636476	-0.18688630659291722	-0.605168784179821	-0.8859085280401698
-0.5077263424448101	-0.5611328737691967	0.16073105264135357	-0.32578346666543523	-0.05703395993405982	-0.05847385723531802	-0.1517147025282322	-0.024553915930554608	0.05193773288222925	-0.3340727667917883	-0.6235950559681044	-0.4589316998618907	-1.142961829575189	-0.8987591699977953	-0.20576416835274722	-0.15633079522784993	-0.21613673682794374	-0.2525062723940507	0.2682870827273437	-0.2576489604080972	-0.8859026999791126	-0.428631483688828	-0.5824270289160915	-0.15294222825516768	-0.6055278682751821	-0.6747124209210142	-1.0389264987101667	-0.5170084402901637	-0.0657461417762842	-0.11063176291588676	-0.16800710390012577	-0.45387786837893485	-1.2041995701126766	-0.20545628438098335	-0.18372291601933205	-0.46829660860324235	0.13638033262207636	-0.31632856095139433	-0.6381355323641281	-0.05040587541714475	-0.09916168233146666	-0.8063913670120725	0.20227609592606544	-0.06169061431813503	-0.33849239908981305	-0.2692662549351635	0.14042431712026224	-0.22422350711353484	-0.6189164964109373	-0.8758471322141682
-0.48284441571033965	-0.5841760487827589	0.13677923001913392	-0.3492619442329683	-0.0633035534959039	-0.0672775162777804	-0.1340313552438849	-0.00565567866481054	0.02524215345603375	-0.3440986677896087	-0.6102919379269712	-0.4668169188864716	-1.1464556092378384	-0.9004115572899138	-0.2179690333018728	-0.16678493603654218	-0.20383468221029166	-0.2651981194320636	0.24889902652402424	-0.2785639929893601	-0.8987339129953285	-0.4209660129397653	-0.6280836827415573	-0.15431477274129543	-0.6151846482736116	-0.6600293889443308	-1.0370396883082897	-0.5223135397456854	-0.0453559996768486	-0.1227985459347057	-0.1946283640870853	-0.43810607884257113	-1.1995368905513004	-0.19691188872867732	-0.1523404255331454	-0.4848801818977521	0.13668476426723844	-0.2851347769396463	-0.6318660507119991	-0.0481249970299638	-0.12622631411203075	-0.819753886872903	0.21420601700538974	-0.10896143027678798	-0.3699104547661476	-0.26763594687320413	0.12923538207976853	-0.26378519979400517	-0.6380768302770625	-0.8807624842760944
-0.45846088340487806	-0.599624220492463	0.11731920904595042	-0.3659795184010901	-0.06240335020265818	-0.06646217625669708	-0.12454016646847621	0.021656656415191922	0.0037867751680309173	-0.3527584776954771	-0.5892584591174401	-0.47312226892444703	-1.1348995434426836	-0.9030779581265801	-0.23373354415288627	-0.17591448912732696	-0.19220782439521691	-0.2850019657542221	0.22845589449647957	-0.2997531681408535	-0.9164981984063093	-0.40189929314421413	-0.6700386376993633	-0.16440634388476955	-0.6443476231715095	-0.6372615211429495	-1.0313274058244395	-0.5301542858883159	-0.025508838196241734	-0.13170279766635984	-0.2192698006100518	-0.4153403872635488	-1.2013738662379283	-0.20236299005496455	-0.12308689904405563	-0.4894973951710999	0.12894884825374062	-0.25761447985895347	-0.6405168154940994	-0.07405400939051623	-0.13839942515958642	-0.8307661334136371	0.22315919784205027	-0.15748555300438008	-0.39982826731475063	-0.2527836153678259	0.1382215030584651	-0.30504611965640477	-0.6537156753658463	-0.8848816647113372
-0.4463132500671422	-0.6104963901608433	0.09369327860037402	-0.37944618006267455	-0.04945010765064713	-0.06097244380198478	-0.09967852086698267	0.032123438374688576	-0.02718351764925096	-0.36238767853459947	-0.5597101125868909	-0.4827293830164544	-1.1237756962985135	-0.9121478828630284	-0.2530319156202616	-0.18704505699107252	-0.189317839793076	-0.3132995014657446	0.199756707091914	-0.29895941212339283	-0.9410879384221156	-0.3726411828276967	-0.6830374916701545	-0.15809959495528605	-0.6759561522927675	-0.5944548852304106	-1.0204845257795652	-0.5543454836820985	-0.003496761356978427	-0.1385832863356205	-0.25986436093127574	-0.4019736534502452	-1.2081731808203429	-0.20326982304028873	-0.09343345666600843	-0.49368795137357296	0.11558109854201135	-0.2437824659285604	-0.6280551948808302	-0.07187002784374158	-0.15674440406651885	-0.829130964262631	0.2283777025410681	-0.20353568024850416	-0.4356303696912892	-0.2348670756437267	0.14451693436473806	-0.3415235728888738	-0.6764892324035193	-0.8863051686598314
-0.4384593864723307	-0.6440317326484126	0.0685870573883032	-0.3906026452075133	-0.046697536807171675	-0.05527557695508504	-0.07705736382108988	0.04752531959974907	-0.05466813459655402	-0.37401253876947715	-0.5245679473632376	-0.49766131993921936	-1.1253216502816605	-0.9156231322548563	-0.27865107752963025	-0.1947431016630236	-0.18013409612469902	-0.3351186792152598	0.16482965271881467	-0.30496869714580177	-0.972017021347155	-0.3557065598293184	-0.673538151580727	-0.15356437757705138	-0.718954539875998	-0.533599966608697	-0.9933041433494253	-0.5768504450845438	0.03149692108186986	-0.1416486134668879	-0.3138779720018289	-0.38812845502191906	-1.222521967026677	-0.19762490111231795	-0.0688016319289288	-0.494491195848174	0.09376564497132493	-0.23717229628472286	-0.6213716064725616	-0.06816048441429061	-0.19707753689403745	-0.8185178999475223	0.21628024836112253	-0.24033463172994057	-0.4642812775376254	-0.2171023479650538	0.15833335495783318	-0.3730630884016809	-0.6990442725590333	-0.8905897161506464
-0.41690727712104614	-0.6670903336733724	0.04672890414685771	-0.4025112646814466	-0.03572806047285426	-0.054025836297254416	-0.07229051597163633	0.054332885099898275	-0.07341091134884244	-0.3819413899933193	-0.48594612030502154	-0.5126313243501018	-1.1160372438401238	-0.9159183243112071	-0.2987810116902301	-0.19908408212061593	-0.17660470882113835	-0.34511982175003403	0.12615532472781538	-0.31743099000182917	-1.0083655450188935	-0.34077430385258883	-0.6798853308542963	-0.14257267036111593	-0.7404560367833413	-0.45659293926266853	-0.961703497063603	-0.6119175727328174	0.027172225134254557	-0.13309673040139156	-0.3584107306239294	-0.37890520779784975	-1.2417635997021985	-0.18294505245607764	-0.08141694656727619	-0.48633588099090197	0.07130549477120499	-0.2336365361090169	-0.5710886193065944	-0.09566284983171201	-0.2110845619455785	-0.7993411190849459	0.17254754906794537	-0.2679110082059564	-0.4902095154004879	-0.20471158057227382	0.17992538714903344	-0.390152782311581	-0.7193082617082577	-0.891556056376553
-0.40167479041933773	-0.6739778702770058	0.026102517578190088	-0.4188516347249539	-0.01982147644260925	-0.05122594300674688	-0.07449223447613407	0.055801414638192236	-0.09843538170978691	-0.3918147932677961	-0.44554966314463434	-0.5326810092025641	-1.1090896367944172	-0.9242880281931297	-0.31120931507393435	-0.20452081541666273	-0.175656943273102	-0.3419811396453911	0.09117443175591695	-0.32711329857220184	-1.0591174347151668	-0.32157160597091344	-0.6983113367269658	-0.12205744138255666	-0.7568455380207185	-0.3777011227368888	-0.9420320439076197	-0.633934373970475	0.0575388559601022	-0.12519633445040337	-0.4043348075136519	-0.3723643050743227	-1.2691463638896074	-0.16816169535085318	-0.08002493987143444	-0.47784378663232313	0.05698990071559771	-0.2248619825399066	-0.5105310154940937	-0.10223012238792373	-0.22516570817082462	-0.7749544331086236	0.12947413289513438	-0.30862181776971453	-0.521365654908281	-0.19866505790477956	0.20338856225896484	-0.39527171549586326	-0.7394593609103967	-0.8355908719800926
-0.3839739532700653	-0.6955413525612059	0.010844863699209882	-0.4322959438896053	0.0066601158726311786	-0.0570102715678424	-0.0611628106415425	0.04703030964302078	-0.1356973628010306	-0.4091560100544065	-0.407675803557201	-0.5433547023174814	-1.0798969150563755	-0.9398885052068549	-0.32697254942566434	-0.19548245216505852	-0.16542183125458085	-0.3240455699993051	0.07017148544235297	-0.3312495853486263	-1.1125308277660424	-0.30816087548971727	-0.7028108612103148	-0.10009286532300965	-0.7684643883701832	-0.29841122352233973	-0.9176009746831401	-0.6524269722624663	0.03940432457138106	-0.1108108772848739	-0.4484108286907681	-0.36657660921371166	-1.3107883830613587	-0.14671544577456003	-0.09516720966695903	-0.46122278693928376	0.06751883292305413	-0.22814069474162454	-0.4801813786304871	-0.10521073304557771	-0.24571951659025185	-0.7498625689738866	0.07234206556778663	-0.33724643898143075	-0.5452032142066142	-0.15561575120355625	0.23293648827576258	-0.39917739705752353	-0.7674042057050368	-0.8316542921211317
-0.3770637881834896	-0.7169990003382163	-0.014197347947849848	-0.4442625794636851	0.010920914899169468	-0.07340923113592449	-0.051157334802709085	0.03427726741151796	-0.1815683498486565	-0.4290728721726884	-0.3644482232175147	-0.5548246858786771	-1.0409340678241108	-0.9508969879844427	-0.3482627703749681	-0.18177743045878908	-0.16470350367172715	-0.29127081327907034	0.06163579077604766	-0.3381621477465286	-1.1660844651754259	-0.29133519580783773	-0.6824676943237469	-0.1068357950270747	-0.7887584538259421	-0.2297549378734535	-0.8794369388683867	-0.6757461105219165	0.031949830464294164	-0.09333359527203915	-0.45861853515086215	-0.35555579504745405	-1.356693363797263	-0.13139289625082207	-0.12325071485739306	-0.45002079285767466	0.09831146003630507	-0.23940563185087488	-0.42771907108359947	-0.10548513325496471	-0.272549342502005	-0.7163870932183055	0.017977574416212803	-0.36235352680719785	-0.567458427028027	-0.11623493764134726	0.25512745474527626	-0.39063551789991535	-0.8063343909744066	-0.8249383020577932
-0.3664812677124483	-0.7433985245179999	-0.03200091269953036	-0.4503222700673386	0.023935095963627334	-0.09732810862685373	-0.03355433027486422	0.030379974734886926	-0.2317208346417766	-0.45566752098264274	-0.32282698423894396	-0.5648871370068583	-0.9815733692794606	-0.9676334428976926	-0.36159802649957856	-0.1605663297528054	-0.1643517877212243	-0.2621298419187694	0.06476351872717105	-0.3455273295590852	-1.2224191573803156	-0.2835813516756864	-0.6792403452105567	-0.12650571242698758	-0.8042266627097872	-0.16423525597952554	-0.8570851779161739	-0.6865170482115956	0.03424487393677331	-0.08196760380617303	-0.45995930323331297	-0.3571869887231528	-1.3981464844165012	-0.11475071709859982	-0.14453885781701298	-0.43531297334648633	0.1516681190168002	-0.23105235962122786	-0.3838535850862611	-0.10762611213419451	-0.25595166773744255	-0.6833433580676144	-0.030021920456188445	-0.3834765735157498	-0.5920068354712849	-0.1081477662265657	0.24732144497525654	-0.37242503306413816	-0.8518614331475476	-0.7921231335718282
-0.3630381129569969	-0.7540062907283046	-0.05673810485418964	-0.45168995639551135	0.042682121995920974	-0.1226166231408539	-0.028305659440921616	0.01818258653706225	-0.27349047990970954	-0.4778387528235524	-0.28166209479632004	-0.5740593782784921	-0.9172011238941431	-0.9904848096285349	-0.3768559969049251	-0.13331506972600915	-0.16429109337578351	-0.24107233964743377	0.07934118987660468	-0.34566860975898395	-1.270125842490148	-0.2840994974720166	-0.670029013472355	-0.153514624952708	-0.8189427988257257	-0.11476737830802294	-0.8430887319362542	-0.6977922594146649	0.030990961868870282	-0.07485704362169882	-0.44934981068390806	-0.3772293083804748	-1.443353465564838	-0.1052339193638044	-0.15544800723498486	-0.4098103969188598	0.21716826475381584	-0.2416009398001573	-0.35015481710636576	-0.10544640268648826	-0.18833594192865857	-0.6855681446056446	-0.08404867093232336	-0.3920594988806466	-0.6222736673665268	-0.08865996326088514	0.22516388639764898	-0.3538481482871639	-0.8938166141903903	-0.7676019339815867
-0.35858273338279834	-0.752976850411492	-0.07576480890249428	-0.45844458530242455	0.05313198869285577	-0.146758069444123	-0.03257199994390883	0.0038952277297262055	-0.31226303684782925	-0.5000519606932022	-0.22879083790395383	-0.5835357594876365	-0.8490691697620634	-1.0065777756199539	-0.3992560548382517	-0.09952739084927521	-0.1612474831593585	-0.22990128856044945	0.08273061091741267	-0.34922382009868924	-1.3103365583007212	-0.2846861581593304	-0.6556316677918873	-0.1794615846180548	-0.8358599899387125	-0.07460674585808555	-0.8290347310375111	-0.7259760385134127	0.027019884176934274	-0.07476226332971725	-0.44693228850419864	-0.4062529549508994	-1.4952324183797514	-0.09856587208949925	-0.16473696265576881	-0.38736693000416633	0.2804156256543101	-0.265454633373813	-0.328443922949956	-0.0874507721880605	-0.16293724087313025	-0.6470136453042361	-0.13401519616077104	-0.3835448076075115	-0.6545916733408073	-0.06149062753111297	0.20311226996374301	-0.32710926502359233	-0.9255962156251962	-0.7040475432244927
-0.35777445034823524	-0.728803296633758	-0.09498437655320165	-0.471441905742971	0.05712155692961879	-0.18540339694548297	-0.026103940936423868	-0.01064713620683357	-0.3576723172217056	-0.518784286441513	-0.17190766747899128	-0.5994862958112359	-0.7809836693304021	-1.0240442356523949	-0.428965375751719	-0.0571479577176782	-0.16859505613544518	-0.20182490275481652	0.07798745714859444	-0.3668065550578573	-1.3383918005793394	-0.29261696558327327	-0.6469162814365216	-0.208662752343596	-0.8462949443762178	-0.03624360708904773	-0.8184772346667041	-0.748414580878664	0.03669140729977209	-0.07007930159148316	-0.4408205672289524	-0.4463453187386303	-1.5355322688052417	-0.09210174883122094	-0.17593375211152015	-0.3706806207616469	0.34623638056352524	-0.26770494099715886	-0.26799366633241883	-0.03416952817734422	-0.14694523271708532	-0.6154324925280777	-0.17639859799084281	-0.3620969678213658	-0.6933346014913142	-0.03915498340935768	0.17156498695657516	-0.2927969680907546	-0.9529091528498407	-0.6400253922346848
-0.3516732699308013	-0.7417274493484188	-0.10653253698856364	-0.4885736484483411	0.06519427754726012	-0.23347199716787898	-0.016473320109759753	-0.020992844302455044	-0.39056757083244326	-0.5296348910056151	-0.12278784241567409	-0.6066776866335128	-0.7179828462375392	-1.0431747548745824	-0.4663443383700379	-0.012618804010683238	-0.1775624789316102	-0.15359860934938777	0.06969550937237393	-0.3921214905082363	-1.357062105794621	-0.2992377002406966	-0.6477648190129176	-0.26233303357741644	-0.8522983678980705	-0.006710471763202719	-0.7968705189699742	-0.7571786195743962	0.04824974551969975	-0.0822030258217406	-0.4252817440303815	-0.4864643362027275	-1.571369261764109	-0.08763686446009615	-0.19560704754305577	-0.353681742231471	0.41055260211404904	-0.27568112729442096	-0.2459484855097675	-0.005447689733568742	-0.12627675543593067	-0.5999627013155754	-0.2273579407736493	-0.334429272784934	-0.7251879331930161	-0.01736423653082515	0.14477095473202303	-0.24950938913800788	-0.9642469234409807	-0.5789722272729383
-0.3472515688163762	-0.693933594018288	-0.11095225830134817	-0.4923126417894624	0.06882120722557768	-0.2787603885776426	-0.01857180751433301	-0.02956401670471402	-0.41437338870522433	-0.5455447930118438	-0.08301428998940512	-0.609023142684448	-0.647527682776388	-1.0659597870955975	-0.49682068217295744	0.022595958980018076	-0.19809873308072554	-0.10386628224595544	0.057307810281549756	-0.41099761424192777	-1.369062760554341	-0.3111568476256699	-0.6595861249127225	-0.3278166648816163	-0.8449775230268093	0.017210802722369634	-0.7835023952570122	-0.7679769546003157	0.0700526585082511	-0.10947712493953632	-0.39250933482986733	-0.5320131630884575	-1.5975554281671436	-0.08687168546770464	-0.2109396516386722	-0.34012045226779186	0.4673131481795848	-0.2871387759453148	-0.2142439831051976	0.034841866279722425	-0.07607130322978624	-0.5964120287545545	-0.2714394949487148	-0.3164264751571978	-0.761667613177302	-0.003838050221751202	0.11271232029829528	-0.21245267810694016	-0.9695858637915127	-0.5112742226097078
-0.35486360235975883	-0.6849125619448353	-0.11946720026255635	-0.481972994363039	0.05123010860126261	-0.3112681853523952	-0.0022103788398783212	-0.03452461648320036	-0.42967954788138574	-0.5572049131932946	-0.047042824866081405	-0.6163037732980902	-0.5870052851917384	-1.0878406657646813	-0.5255342059953886	0.05416829009251002	-0.2151120473109606	-0.07605788811061776	0.050098795116992556	-0.42494905362526564	-1.3702936522902909	-0.3212785230851014	-0.6780359648821367	-0.39518823921732454	-0.8384775270259487	0.03611317710866234	-0.7698496656391566	-0.7721216607756585	0.08207709764601365	-0.14811882500466195	-0.38181727463447573	-0.5864922589690285	-1.6040867616876422	-0.09574454518222572	-0.19416114843864873	-0.3286073040539676	0.5062498645534511	-0.30162035176489804	-0.22346570521529657	0.1105323355340023	-0.04783945411675482	-0.5901014197079539	-0.3011911533008358	-0.2977511100362343	-0.8028548174724435	-0.0008701357540573599	0.07049798769716441	-0.17801397610694863	-0.9599568734066176	-0.43833638560661503
-0.36628901983790824	-0.6534084580172134	-0.12096530238627126	-0.4772142050015544	0.051175971262079734	-0.3464369656362857	0.013219400835484087	-0.03865869963696755	-0.4304529557322323	-0.5683529089257172	-0.01674364714195873	-0.6204859503594411	-0.5309474132883776	-1.1119595029246234	-0.55865982194121	0.07359320060624401	-0.23474955826797217	-0.045505986028529885	0.04281129881090272	-0.4351866691783736	-1.3592650307210732	-0.32761653715399536	-0.6704255160064061	-0.46920017073496895	-0.8321839777127185	0.045286554497703024	-0.7218088802434599	-0.7937722896490416	0.09675941840227505	-0.19019959305869732	-0.3685476893227801	-0.6479867043303529	-1.6122678773005377	-0.09684952880395181	-0.2009550136581138	-0.31280271487329436	0.5323152922076638	-0.31838923344177955	-0.23376414300518827	0.16183787456405946	-0.02860782470836291	-0.5795904528601135	-0.3401832335414282	-0.2804521488638113	-0.8385737823620939	-0.0017985426974543293	0.03279311855933559	-0.14825374800114732	-0.9411989475331684	-0.41863681100011635
-0.37994282873773544	-0.611338347643869	-0.12900768677622404	-0.48190636231343775	0.054684832572531206	-0.37623353874586896	0.008039161477283313	-0.04374165901947614	-0.4275179436751416	-0.5717556277207227	0.009531910006711821	-0.6239903473233367	-0.49335019998679963	-1.1289342087044	-0.5891918977028459	0.07718376979963675	-0.2685843436856555	-0.009409154598767821	0.027794883259315957	-0.4476065035916192	-1.3419929067623262	-0.33252671945412354	-0.6572247750536222	-0.543333488995307	-0.8328566487234083	0.04794026776060367	-0.6537713613397499	-0.8143416292461192	0.10356284640684772	-0.24348285657493043	-0.34870650963263566	-0.7170964049540822	-1.6042877868481953	-0.09273578962928154	-0.19721483773192316	-0.30546092561717225	0.5334035985720115	-0.3336620006283274	-0.24502353585480838	0.19982387720280723	-0.014570840707899943	-0.5750231196306681	-0.3638815727818424	-0.2777526750832691	-0.8642549473354126	-0.007869310231051542	-0.013532792522217816	-0.11522191250416818	-0.9104062130764913	-0.3575527553191183
-0.38773705339336456	-0.5517638725623171	-0.135198803225075	-0.47286151303745605	0.06187884160444157	-0.39204218766494175	0.009985838440791001	-0.04844103925802649	-0.4078703677914418	-0.5732505793889	0.029484988606790587	-0.6205790957151003	-0.4689510387408234	-1.147477180410521	-0.6229185405712967	0.07430575948436884	-0.31362125989449413	0.018621808889866174	0.004710177792191031	-0.4718961167571796	-1.3156071452435714	-0.3510009633029906	-0.6606545734210744	-0.5990741314993073	-0.8337253609448693	0.06187855872774219	-0.5925649602788046	-0.8296886998936385	0.08715796644602597	-0.287789636604733	-0.3513293597744974	-0.7870207120985984	-1.5899555778552874	-0.0785549259263121	-0.18050583863024786	-0.29073875899718377	0.5173722061942347	-0.3304457107171648	-0.2573012572413519	0.24194935605416518	0.01961364070789793	-0.5828550328216417	-0.38715926769289905	-0.27558861707231974	-0.8816273263465437	-0.013679947494198624	-0.05739524779070776	-0.0869942589629981	-0.8925549825949053	-0.3010539846013698
-0.3987087471773437	-0.4932179503708866	-0.1330731290617952	-0.4531636467546017	0.06802410971901686	-0.3968469897644944	0.005160601960158473	-0.060827645547535614	-0.38145830596585817	-0.5700292401495711	0.05571867056370662	-0.616231685051124	-0.4757003524513336	-1.1621193667280172	-0.6490500892930509	0.06059385552608557	-0.3512093124906789	0.04093239933141647	-0.019814777156238004	-0.49579638828105554	-1.2841436213170423	-0.3631120018742876	-0.6627378546531745	-0.6399188865784767	-0.8382617619320827	0.07558606967259858	-0.5362988337815517	-0.8458365273470212	0.050670179500811	-0.32091964433975295	-0.3555234924676882	-0.8495323545569115	-1.5853509357627025	-0.06230018178532788	-0.15705301725991822	-0.2767836883334027	0.47936132058849446	-0.3493591147587539	-0.2809431845082919	0.28088390552450676	-0.008944420347800807	-0.5960956050942949	-0.4058743651324027	-0.2825496552510257	-0.8820203270307243	-0.023673975179001217	-0.08855006331098053	-0.05878497864841729	-0.8267982707446346	-0.2763957399672194
-0.41184662078369694	-0.4599534707935029	-0.11804201338246278	-0.43637322725894145	0.07185153798516207	-0.3881428715476512	-0.010816629521138323	-0.08023975029216904	-0.35971758571303314	-0.567793046506942	0.07577373551789698	-0.6158458341208869	-0.49508758935478825	-1.1757947851104893	-0.6752840132573392	0.030023137876290396	-0.3873825198672649	0.058896074036145926	-0.05280739192472885	-0.4977403018957779	-1.2496485505880055	-0.37502779929867663	-0.6754518614923871	-0.6695939118232478	-0.8418085831844276	0.08968472448595544	-0.47759166433078704	-0.8678462935059661	0.0068709344088087095	-0.3493504197197486	-0.3600759901175589	-0.9124916203274456	-1.5740579858953272	-0.043714848005162635	-0.1329513483991625	-0.2627101233297345	0.42951119311783675	-0.35816044504466454	-0.30797586400412874	0.312788504720311	-0.04505308650617619	-0.5721157373211769	-0.41292953723200176	-0.3023363126889618	-0.8632182810087159	-0.05217278671294626	-0.10083754614838077	-0.024116465688103828	-0.7926856529449979	-0.25589267551923167
-0.4223912529874929	-0.4342473311201074	-0.10785196893516094	-0.4083210119476955	0.08374488569568433	-0.3819644060545532	-0.011734498803272198	-0.09013909226663677	-0.3500288691364292	-0.5688346348082991	0.08386262672511638	-0.6174017074145808	-0.5216207266391458	-1.1896778330663083	-0.6918610950452375	-0.012512620693901539	-0.43039622453099546	0.090860610176908	-0.07638521610025616	-0.47629691562489385	-1.2111686609862706	-0.3789799794820271	-0.6854400535876002	-0.6855975921477745	-0.8459689314355658	0.0947068884006951	-0.42316654627298406	-0.8854111901311675	-0.03681579965214467	-0.3712653124553077	-0.35865496043372985	-0.9676310596252492	-1.5611978767551566	-0.030612781523479043	-0.10445210177122392	-0.23967615962126998	0.380866559869721	-0.37044732229263805	-0.3480949024872763	0.2879081048964525	-0.0612408820701005	-0.5797249186624058	-0.41824527672969036	-0.32401784386637084	-0.8405371551728239	-0.09009234505229552	-0.12078055275622437	0.01371468136318581	-0.7080766679991081	-0.2634497848614695
-0.4383501653562597	-0.4342186292054098	-0.1011523938981572	-0.37313154611627725	0.07581988656134081	-0.3583774804405202	-0.02121074008909903	-0.0925348547411919	-0.33911437364896413	-0.5763538853903605	0.0960444802231661	-0.616515426649823	-0.5603155056101227	-1.2046776165661197	-0.7022004073515412	-0.06396753207903338	-0.4586592245724949	0.1328092554835696	-0.09064065921807221	-0.45908310893975585	-1.1762125713022569	-0.38711660996899827	-0.6760896844121637	-0.6938603920702457	-0.8423992172128842	0.09405463929540338	-0.376222991536944	-0.9112305015639963	-0.07669139984190157	-0.3972660434460443	-0.36298849633576163	-1.0110385522216463	-1.5439597398187281	-0.021164439575661192	-0.07377406205414215	-0.21552161333422193	0.3238822130080677	-0.3849597604583287	-0.39289060494368677	0.26615197092968745	-0.08020816372269376	-0.5791283697918017	-0.4272888346094873	-0.3545554480136025	-0.7951314701903087	-0.13489584863228776	-0.13225811994390557	0.050824963396017386	-0.6721567807658042	-0.2731623852032634
-0.4596658238545511	-0.40105982946942087	-0.08552821568387453	-0.3389494270999608	0.0709151524501506	-0.3319090156902471	-0.040220677073833075	-0.10208340394545871	-0.3276480878037109	-0.5778465702004879	0.11084961186273194	-0.6243553999473346	-0.5999500544753508	-1.2168554514301955	-0.6967041843866988	-0.11977325571034828	-0.4845695294793507	0.17162489647521326	-0.10128704124027821	-0.44225989583237313	-1.1348517830046856	-0.40091702469245866	-0.659023221649083	-0.6889358483306458	-0.8463995219520808	0.10131855614373611	-0.3568095849089	-0.940186279552788	-0.12492090153369569	-0.4222345100470936	-0.3709743850604327	-1.0392016132648134	-1.5204266410384253	-0.016982863190401678	-0.041632372955229	-0.18738750802336285	0.26832559710401815	-0.3892075175747257	-0.44265794038087336	0.271831045921913	-0.1043715736700922	-0.5706590482185389	-0.4189464055311879	-0.3823014203846521	-0.7406502792517613	-0.18202642344036904	-0.14491850708825604	0.08291079968074844	-0.6411903373381336	-0.28612418776835385
-0.47947076955380963	-0.41767217822270625	-0.06714244219305003	-0.3232674227202696	0.081412899406865	-0.29836129689683444	-0.05333196098233981	-0.1292193783352501	-0.3279577023642424	-0.5758733939150256	0.1298350583436696	-0.6315980336553466	-0.6427203854112872	-1.2335192941197541	-0.6881290962100952	-0.17206878502000103	-0.5143340364834996	0.21199880682941	-0.10144936059785126	-0.4288317028680736	-1.0948362405930356	-0.4019377264408498	-0.6472490841451949	-0.6785254739632254	-0.8535134779374915	0.1117923198498674	-0.34627974255314314	-0.9580247548330048	-0.18580667435607137	-0.4388481448671051	-0.39519966489902736	-1.046209563662372	-1.5156094573210477	-0.0184431158511713	-0.011395737727349324	-0.15431217518593562	0.21725550201000576	-0.3925461211461897	-0.48102755004112857	0.22440055895059569	-0.12421283177537448	-0.5681056138045738	-0.4163032024979144	-0.4047333780513666	-0.6773204522229784	-0.22734313940725692	-0.16503457259561244	0.11375769356248418	-0.5600504268196413	-0.308592810233055
-0.494863930574021	-0.40293772576814274	-0.04407617798763555	-0.3325646014772427	0.10222204117285547	-0.2683688632323921	-0.07292882048768515	-0.1513195371479353	-0.3358890716092436	-0.5733561716976348	0.14724928459206	-0.633395769605311	-0.6881828288773638	-1.2501182670993867	-0.676222166193732	-0.2177145841162061	-0.5332618904784348	0.2663054451441408	-0.10172712491105802	-0.42297518259468136	-1.0555690805768347	-0.3983507940375165	-0.6149268315126137	-0.6734212411337647	-0.8686926043413841	0.11509494130459666	-0.3495008591812023	-0.9800169449042091	-0.24720541350810551	-0.4517633566397713	-0.4090693420751281	-1.032563257683388	-1.531512486449555	-0.015475804916246897	0.006643035169800515	-0.11648164706319912	0.1739553120772068	-0.39351810745875054	-0.5133421311867508	0.1580844975203223	-0.1438145109697129	-0.5756304155030667	-0.43283808875700897	-0.4314733772461993	-0.6069856184109773	-0.25183118886415234	-0.18539894000226964	0.13414159029658984	-0.5031175088149299	-0.3341781785444751
-0.5048184880972026	-0.4131839543444621	-0.017986992498960252	-0.3406658895106396	0.09749277733188116	-0.23388747386339576	-0.07879734503022394	-0.16789294193725296	-0.33402784954039716	-0.5665286837611403	0.16862927160794114	-0.6297134812460787	-0.7271232986385916	-1.2548546859556586	-0.659266430296181	-0.25823925033013195	-0.5428534067722577	0.2745552734691157	-0.09507444193409034	-0.40304674373444904	-1.0206739307331119	-0.4007104901881249	-0.5911859470152866	-0.660828199815001	-0.8806799624197987	0.12599274402717042	-0.38057993922066763	-0.9927174444799689	-0.30642482022987994	-0.467394614116251	-0.42564038177526564	-1.0057606376310495	-1.5325011900351027	-0.02377710004793069	0.019556468925370787	-0.07455490320712352	0.1355282928539018	-0.3811617054333095	-0.5434453884987672	0.09688454231735925	-0.14624111632204922	-0.5950826787951943	-0.434331585794914	-0.4408489393211544	-0.5340897813431321	-0.2744351526333525	-0.21786117788686105	0.1439637440845384	-0.45195096057787476	-0.3517903825736576
-0.5180784461202348	-0.42378342945396613	0.026141758224566453	-0.3365540462366245	0.07977980168267226	-0.19145458439413718	-0.07395599328738606	-0.17518951727344306	-0.32535235349013025	-0.5529088647957225	0.19767084276679533	-0.6295492593257703	-0.7675662467527331	-1.2586624681759306	-0.6373383937148978	-0.28801924638250476	-0.5447089129488812	0.3237479266687018	-0.08559429503213689	-0.37694862772156373	-0.9870096245022744	-0.4076094602606273	-0.573241083770845	-0.6477324637762959	-0.885809715112028	0.1408998998985442	-0.42080328023680147	-1.004064980007096	-0.3653385577995251	-0.4749483231228857	-0.43840303098799627	-0.9691077864750266	-1.534095387535198	-0.04624894927611152	0.024293226692492904	-0.03588917392547482	0.1121595865898523	-0.36799683372102415	-0.5716260322073486	0.04846006464743582	-0.1349431402325549	-0.6170140616015225	-0.43692031533959697	-0.43486316657898627	-0.472550553342635	-0.2946836297015958	-0.24687146558269263	0.14421482676997047	-0.4194082579075372	-0.3631130374786005
-0.5366262029815327	-0.4477740719131248	0.06845542032634547	-0.3511299983823997	0.07041023334701872	-0.1568767858210018	-0.08090634238840934	-0.17383091851774735	-0.29930653277983527	-0.5384872169225243	0.22921794623228625	-0.6226818421199181	-0.7991927648908657	-1.2564357398176507	-0.6061151957112049	-0.3077376357856769	-0.5369463685088673	0.33738484178977857	-0.07693806618941575	-0.3405184404600244	-0.9532443056681197	-0.40647390713967474	-0.5799532808303772	-0.6532934305275787	-0.889420309638882	0.15152708863062467	-0.4533612739561499	-1.0190745642301078	-0.41036589228489734	-0.48828732433350364	-0.44404372296618344	-0.9307451670580937	-1.5421400400585878	-0.08342124575426456	0.03039461723364545	-0.007314070243487017	0.08802262287297839	-0.36144802295563727	-0.5967481607212802	-0.019671652970709098	-0.14304132448439372	-0.6284510190106942	-0.4185037548207514	-0.4230804580442059	-0.4059089334166111	-0.31744902019746685	-0.2786506854376795	0.12941022834554022	-0.3387697968765103	-0.3672534818928689
-0.5587073681929114	-0.4730209226347494	0.09233432770494379	-0.37914306698191386	0.05706252274568564	-0.1197771372073471	-0.0888373869387152	-0.15871940027596249	-0.2728358347482935	-0.5300408997077768	0.24839115566979983	-0.6112349484430476	-0.8254472848343365	-1.247548589557807	-0.5790720477911528	-0.32274881060624605	-0.5247160354876957	0.4109193146692219	-0.07614682628467839	-0.3091146141392558	-0.9230310189493464	-0.3946366188100063	-0.5712796688056254	-0.6574940735829852	-0.885217215559831	0.15779078738683955	-0.4809314627734377	-1.030874504076421	-0.441930967010558	-0.5075083955602185	-0.4511878210412192	-0.8837766923685878	-1.542642682918332	-0.12095806929807344	0.025774198634220157	0.015032335866328433	0.07202064418072446	-0.3230620544970329	-0.6144771713465345	-0.062078559869152436	-0.13895460410398944	-0.6374247179979688	-0.37324475328824946	-0.40127402951835756	-0.3636879222705869	-0.3380694257566112	-0.3180464905097469	0.10328157985536694	-0.29668957600450707	-0.3702410827724246
-0.58141385352857	-0.48746047559332045	0.09906201129006106	-0.4052982430491151	0.037270836500015385	-0.08365746242973233	-0.07442356944586728	-0.1261443164828474	-0.23216109306366023	-0.5282609833749519	0.2698823595928134	-0.5961842023722638	-0.845086923672121	-1.2258376974296792	-0.5517395430135235	-0.3269386273142533	-0.5180211157001655	0.4430311894507499	-0.0806698042912442	-0.28755453328332736	-0.8979330077126738	-0.3818571625724519	-0.5544704456057055	-0.6734088271294382	-0.8765232300603529	0.1655697188951424	-0.5177657466326125	-1.0253936205254126	-0.46432296006964136	-0.5228092978577109	-0.4649048324397297	-0.8372035522504063	-1.525073100123678	-0.16227691011869244	0.01476795733732495	0.03226822824664507	0.05704641701135257	-0.28730879963223754	-0.6262090763411459	-0.0968780930105265	-0.11780780312481479	-0.6403097796114255	-0.3105967494541487	-0.3808353407703474	-0.34002091534373496	-0.34668957769557956	-0.3616368219452034	0.0756230544329349	-0.24301233446020923	-0.3751244655417467
-0.5991725521427588	-0.5039711252477972	0.10051948125511681	-0.44689004798914106	0.02008046300442552	-0.041557509061264084	-0.08259984624712509	-0.10754351377118945	-0.17615932888777566	-0.5306213184075027	0.28686927877695767	-0.5735864403227506	-0.8533261113680723	-1.2011179202974271	-0.5195064298367194	-0.320858403454933	-0.5032395747932727	0.5086721153041805	-0.09769485492936655	-0.2650473680277781	-0.8876252765198028	-0.37777707761518803	-0.55164341560578	-0.7113539944315348	-0.861119109977872	0.1772528932748364	-0.566359900391974	-1.0132206357626836	-0.48153561589987454	-0.5419449725509218	-0.48324969290182257	-0.7797371508036094	-1.497841102961491	-0.20381402180370528	-0.003948533983411165	0.04199599397313198	0.0391887662501706	-0.24229299138340948	-0.6288112595223054	-0.08972972108873847	-0.10463629214760999	-0.6454905756488702	-0.23695119166127993	-0.36599952376221473	-0.3242245565146865	-0.34777532402407896	-0.4011345812819839	0.04244971074310765	-0.21198140569585816	-0.38903333119936667
-0.6092452415411598	-0.5272858528288593	0.10547688291399374	-0.49158491084589795	0.01310926040864951	-0.004463452628824016	-0.0865434143969549	-0.09205591653630577	-0.12716968529081857	-0.5335749872544007	0.2976568684979387	-0.5393588983136836	-0.8509979735425681	-1.159740082947609	-0.4905359467085252	-0.3192241143964124	-0.4978657552520864	0.5277835551815828	-0.11981405485802936	-0.23284846277551235	-0.8814270258516371	-0.3693807091870921	-0.5613320227884915	-0.7572148525701511	-0.8449581929765031	0.1907175455102759	-0.6010270888842297	-0.9888548960407778	-0.5107228213320149	-0.5640154298103393	-0.493129960713238	-0.7210917061570483	-1.4705286553868642	-0.24936943045050813	-0.034458908429400734	0.041510980376044844	0.01626948242555529	-0.20139381090432745	-0.6291508235347836	-0.08725812399315133	-0.09945869993875787	-0.650427354881646	-0.15992497232938532	-0.3479261536160218	-0.2984422913473215	-0.3568546296454624	-0.4362487135483078	0.006307243994896109	-0.13920880987820458	-0.4123865730362109
-0.6125050591812193	-0.5455384450129696	0.11591990429431738	-0.5426233774400246	-0.0005396061448207833	0.02976673596001399	-0.07983642911068557	-0.06750320839255738	-0.08329305614088076	-0.547751814458231	0.30305516606722	-0.49749124908346876	-0.8402261678499687	-1.111318229803278	-0.46273923020146884	-0.3139945860449186	-0.4960338309407407	0.5394871829353823	-0.14826531685439423	-0.20270914426889716	-0.8793522343125373	-0.35723918999567067	-0.573613642252685	-0.8085624591034453	-0.8246908436631895	0.1941928664917017	-0.623350216408359	-0.9589747667543651	-0.5243648689533684	-0.5651557743071736	-0.5155461485563635	-0.6557720904051298	-1.4510644284753804	-0.2965086833204733	-0.0814932941460774	0.03424952331211101	-0.0034108293786039925	-0.16247801097614914	-0.6331614120505188	-0.10904582924149257	-0.08713961721432158	-0.6512392238766193	-0.09583657238562748	-0.3327204440934225	-0.28406824996734775	-0.3660341032984968	-0.45981373758275207	-0.03074968798893496	-0.09425009259386513	-0.4407251417464936
-0.6119831366060076	-0.5492688318519974	0.13221646124367262	-0.5907835965925337	-0.014267638355086116	0.05122572477828137	-0.07992050873958326	-0.0415974730337518	-0.041014937762886214	-0.5639144299214002	0.3050951182848885	-0.4556791247432149	-0.8294623316409633	-1.058922181544462	-0.43963579307996553	-0.3037503539226418	-0.4918325372240259	0.5436325371405195	-0.17214498539303888	-0.16893568059137726	-0.8736010698264771	-0.3363073804182844	-0.5781259396877494	-0.8589980952021767	-0.7987344300030912	0.1845599850048433	-0.6373765632920521	-0.9298209129899815	-0.531202489985103	-0.5498172707314806	-0.5247296618627789	-0.6058724752742242	-1.415545940421545	-0.34173597843168146	-0.1412800779689206	0.022260296981241844	-0.032529911162381006	-0.12858776904610786	-0.6312288868241152	-0.08068885622583644	-0.08887227784878851	-0.6253854153688613	-0.03602206042389245	-0.30867707059533706	-0.27584737516241514	-0.3686227937746713	-0.4855152745573005	-0.06367020346650112	-0.10592915513602945	-0.48294615816314634
-0.6118257365822053	-0.5508073761840135	0.14132502234474426	-0.635257214722353	-0.022511748538984612	0.07325735295291988	-0.07471691392891082	-0.032344429773350156	0.013675199763749766	-0.5816629186683403	0.2985391742854945	-0.4160785850031005	-0.8170340268388475	-1.0030287886660973	-0.4235159814183908	-0.30325827290366775	-0.49558075765658793	0.5420674544304166	-0.19306803094032537	-0.12339996323155536	-0.8650727462215355	-0.31474514104715423	-0.5884813080696928	-0.8926159434708671	-0.7677488637457646	0.17828806246164283	-0.6514602346444432	-0.8898133722932406	-0.5360960333085089	-0.5234569351598218	-0.5292237772125576	-0.5605071456517315	-1.3658767906786178	-0.3889580999184728	-0.1996395683998378	0.0033077856181812455	-0.06401541732325518	-0.08367788302339696	-0.6443220272347907	-0.029919949174130395	-0.09912366018515542	-0.5841484758222217	0.03497889654447176	-0.2841324943089937	-0.28132693431100436	-0.37880277223555436	-0.5167515993143837	-0.10121598540422232	-0.0587515992843175	-0.5379954540214217
-0.6114672013125334	-0.5600090528347221	0.14999804010128412	-0.6762696238429251	-0.024461236843426992	0.08446609729214163	-0.08030680792346359	-0.03155584248297768	0.04902867012557924	-0.6017253955046148	0.29024676064093125	-0.3725407188498656	-0.8040442928899093	-0.9533586097948715	-0.4100601686166514	-0.303700457595543	-0.5015613672488912	0.5724836573404694	-0.22751348431521295	-0.08446828722059682	-0.8512233866614475	-0.28929546265151296	-0.6013907669971502	-0.9222320384227268	-0.73713124325715	0.1687209712706688	-0.668792676639944	-0.8508432154805764	-0.5329189356931452	-0.48422349956549615	-0.526351851754968	-0.5291490105226389	-1.322519381734086	-0.43001371586663495	-0.2500255486682477	-0.017650610322054082	-0.09202691043773087	-0.053236477963609995	-0.668027205212508	0.019362962204731896	-0.11970513371286776	-0.5524961324736107	0.08883634018851347	-0.2649349405191777	-0.2906444535386319	-0.3805194826329661	-0.5340346153937177	-0.13393726174924464	-0.009199989889682009	-0.6012066644985581
-0.6134996028085851	-0.5626685438529354	0.16146604942915424	-0.7207540922536743	-0.019091030434037058	0.08575968065069427	-0.09968973148416915	-0.02369182716175892	0.07999759466970296	-0.6270812537883482	0.27085066711827344	-0.31743955908730564	-0.7935370321079571	-0.8984797187276878	-0.40611591348065346	-0.31070668846329624	-0.5021297308873122	0.5537441126834975	-0.2671695497804314	-0.06080377778329662	-0.8262669947279739	-0.2565315799185529	-0.6222558162615849	-0.9447540395041687	-0.7005941547243173	0.15217419786905031	-0.6925961581572405	-0.8097780911688017	-0.5192054410138751	-0.4348694651590848	-0.5222873778260223	-0.489718631248987	-1.2882293985410447	-0.4650479236776624	-0.29949877973127226	-0.0336243056407297	-0.13477176531901863	-0.020039091556372013	-0.6631156625356683	0.03370240356591877	-0.1376853456183506	-0.5131445344155928	0.1347083816686682	-0.24973207908037298	-0.29208955226609234	-0.37755245959267236	-0.5425161688547148	-0.16432503587570718	0.0515165861010376	-0.6641355773231135
-0.6029991268076031	-0.5558728330922953	0.16230429642834224	-0.7566766636671082	-0.0212559799074882	0.08573127237012419	-0.11007379920756724	-0.029914380894865467	0.09130637232048823	-0.6523995852674587	0.26203706493117596	-0.2646937133963986	-0.790868052052563	-0.8527908427380877	-0.4055061297729394	-0.3310990469743736	-0.5053060060481014	0.5800640742686685	-0.3007419071521092	-0.046118043845741974	-0.8063064643301658	-0.2275778365656033	-0.6312771749424311	-0.9480374470414654	-0.664224042081768	0.13020512191717637	-0.7258558725084934	-0.7676630452089085	-0.49920678964274856	-0.37682163203493546	-0.5094792123547665	-0.4520087722500657	-1.2471109713196165	-0.48249849763068753	-0.35670877930489187	-0.03863901708366621	-0.1754221790375166	0.021394421603041346	-0.6791069623132311	0.08244583333551288	-0.15053713228297183	-0.48575526346755254	0.15185191265461298	-0.23414703477611135	-0.2970662217839316	-0.37507076489427965	-0.5421744675188048	-0.1843653711496825	0.07698724988683978	-0.7297028792515475
-0.5910252415793513	-0.5413716039786874	0.16482738649960357	-0.7870540834690094	-0.03552429732185959	0.07478692635872691	-0.10290857994380516	-0.04340929519138685	0.09389753961343143	-0.6670134008798703	0.2639185217994086	-0.21718964318176415	-0.7871908694056415	-0.8071639533601948	-0.3961205411412885	-0.35669899665865124	-0.51236641695699	0.540978454380361	-0.32416925110472483	-0.022930123946366864	-0.782265098088721	-0.20822137456515546	-0.6443536474762509	-0.9578919372692406	-0.640586819897495	0.10816177488908915	-0.7660515595095768	-0.7309299505544986	-0.4664329163712001	-0.30785979733195096	-0.4957946093197558	-0.41382016568838964	-1.2193907730078086	-0.49411820146956054	-0.4161119005048529	-0.037937538336262455	-0.21916943364606906	0.0412364153852866	-0.7086711724926922	0.10218808102302272	-0.1626075534143471	-0.4705640771114714	0.1257757892371444	-0.2120918935853875	-0.28711077949744757	-0.368957042315082	-0.5381527141315297	-0.19702550248776082	0.09348844190564307	-0.7872005839250106
-0.5790233611314126	-0.537101306740748	0.18864979847951827	-0.8108846059766037	-0.051615057124098626	0.06269372263860962	-0.1005784064507135	-0.06397728032848471	0.06799071265143555	-0.6707074047519221	0.2652848687819746	-0.16817878273506134	-0.7834004362023942	-0.7660263269186768	-0.3794663613496667	-0.38840686708809413	-0.515837021898153	0.5418644734513258	-0.3288082097743751	0.002311212068149092	-0.7590622189514913	-0.18688098115255208	-0.6543684350497975	-0.9678408198182391	-0.6197871975082732	0.08597862348224738	-0.7928609748503215	-0.6990348307727151	-0.4248780762770369	-0.24154110980374538	-0.4848933627558664	-0.36617369164316627	-1.208700241733404	-0.4954069476408954	-0.4864237434052576	-0.033401838326137856	-0.2552104427127898	0.06454534531181097	-0.7102973132142193	0.10608132471241058	-0.18702370289371617	-0.46964502316491485	0.07647753437159935	-0.18779830843095546	-0.2788891248354749	-0.37489862634494875	-0.5311794487373651	-0.19665534634958987	0.12660499213845228	-0.8401674763200916
-0.5702778603140986	-0.5365723497227102	0.2122211816436069	-0.8129004014689041	-0.0651110333025906	0.04015320597344586	-0.08796973187939552	-0.07916830016938055	0.051662082852275616	-0.6662749079859985	0.2704902252795705	-0.12171934509530453	-0.787978694803489	-0.7253193051466305	-0.3599346202832871	-0.4269191259440296	-0.5168425693523437	0.48813327911507864	-0.3242504107835113	0.01872047958520199	-0.7302582734569965	-0.15343996095750262	-0.646021659400195	-0.9740002913189629	-0.6135398809401679	0.06515676581485803	-0.7949422275455216	-0.6746280763097345	-0.3885330983409746	-0.1748647031090284	-0.47606750571925094	-0.3178733819785489	-1.204622611348735	-0.4833171793568284	-0.5592620495876817	-0.025355453069552714	-0.27907540454000046	0.08894172045676976	-0.7205249788940264	0.12054003275143314	-0.22179786354389758	-0.46664251421089303	0.021582790864204122	-0.16280700270641166	-0.25851930621038455	-0.3888343378302185	-0.5267465549584236	-0.18093486055721006	0.12007663495180294	-0.8869214077601042
-0.5675609908987896	-0.53728457303	0.23349879596064782	-0.7961119653250188	-0.07241440520058881	0.010779043864085881	-0.08792348808350171	-0.08851691678073513	0.058002888711926534	-0.6593231939615226	0.2728284819546292	-0.08899586883429851	-0.7963409900486316	-0.6945838808034479	-0.33342333855468614	-0.4541605885934952	-0.5193828166841078	0.46628344130158866	-0.31162287546699263	0.03303550425180552	-0.7076972643331333	-0.13265115108260772	-0.6338567426692097	-0.9847231411493702	-0.6194415758403128	0.04311907264032314	-0.7928088355094454	-0.6704268224967539	-0.34612910918333006	-0.1025131990390434	-0.45795848331438266	-0.27038258577554036	-1.2079870131533894	-0.49430726109497486	-0.6226768553850333	0.0058769055462246644	-0.29017281458067423	0.10439628857676493	-0.6985077772713313	0.13466589263227702	-0.250986357735958	-0.4733407374902061	-0.019028847503243997	-0.1411953231524812	-0.26298576016770253	-0.39871724076307263	-0.527433580731169	-0.1693056968207917	0.10967057189517056	-0.9124788372372363
-0.5595596904911919	-0.5365762797551998	0.2461276048348701	-0.7586525717514893	-0.08609156463483839	-0.009850288949188973	-0.10356720370350403	-0.10481603033861883	0.04836226408625722	-0.6456939963861191	0.2758855960881379	-0.06193101410269802	-0.8139078710654266	-0.6685257741281284	-0.3106715769857789	-0.4760081255544386	-0.5184388084050748	0.44580592524043616	-0.29170971882046143	0.04100101298251059	-0.6881288223297808	-0.12259848542985105	-0.6287380658291564	-0.9929173500751739	-0.627043875272235	0.006237366858862972	-0.7834977862545038	-0.6703181827713289	-0.31042701292404873	-0.02669161522531242	-0.4147710767414548	-0.2314891564131416	-1.2112184380530777	-0.4907984483896871	-0.6642430478666231	0.03584203302709775	-0.2989584139881245	0.10624130857870473	-0.6629703616705085	0.14457739720145613	-0.2868472891055702	-0.49383087418887106	-0.03874249773040491	-0.1267777233856969	-0.25901203406758044	-0.4103511030279294	-0.5391014976597139	-0.1619661080200901	0.12385804210022251	-0.9304423344994419
-0.5582593043510082	-0.5395449400905996	0.24457801675668972	-0.7109650514386868	-0.09977906185244952	-0.0332607253240902	-0.11195835066750048	-0.1115530944206888	0.03773933335591447	-0.6269288424116886	0.2855335502141693	-0.044283510093415024	-0.8283746858814058	-0.639237604638788	-0.27919632143357165	-0.49419720482176926	-0.49931935592332355	0.4298544591787703	-0.27910347787510964	0.05555778179005526	-0.6855290310760712	-0.12054675056801722	-0.6182200758120198	-0.9844128634964884	-0.6485078198776326	-0.026398924538310376	-0.7673659894124416	-0.6735674604132493	-0.2795511235829041	0.04870251966301044	-0.36572167665089805	-0.18135987260807007	-1.2221055930877955	-0.465128291183958	-0.6880965764033375	0.06986249375786677	-0.29074170093730156	0.10878903129953905	-0.6327371138996846	0.1393391464977071	-0.32055771012311746	-0.5226770242837895	-0.038676645111034205	-0.11786052292275737	-0.2610053959263095	-0.41426179993033585	-0.5414569978264012	-0.15542192908022187	0.14442837720657417	-0.9393092694702689
-0.5606746346122481	-0.5404452750368749	0.2695862755040479	-0.6459956199203039	-0.11265014623142937	-0.06475342936477536	-0.13183640982060402	-0.11326377168673281	0.01230940660085942	-0.6053550925292789	0.2993879348925593	-0.030924362733785217	-0.84051283856375	-0.6059002701809542	-0.25625168082293204	-0.4943279676100282	-0.48230210656519723	0.414639118541972	-0.27242328632054674	0.05433151302744836	-0.6943623632450224	-0.1268866205707527	-0.598059616175595	-0.9685520649805124	-0.6754448311212603	-0.06618748973562039	-0.7504604562742815	-0.6989861749609994	-0.24071709298648164	0.11520674216062728	-0.31966110723059055	-0.13188080269142147	-1.2361350871067742	-0.4061546616633847	-0.7034246894649069	0.1012001806757659	-0.2703710896190509	0.10533124049936174	-0.5795592394796287	0.11817465130575824	-0.34331712741010495	-0.5531967989817582	-0.04280290464049033	-0.11523159168084245	-0.24427698977410411	-0.4086578979057557	-0.5331701792682957	-0.13893776626112422	0.1194758701563156	-0.932382860626275
-0.562565072045227	-0.5414029352118958	0.29500252565273755	-0.5653993046736429	-0.11788922602028622	-0.0902076961299752	-0.16088685582287893	-0.10867560797092794	-0.006010345700083697	-0.5810819474734845	0.31467598204993735	-0.028505971446036914	-0.8598695020114621	-0.5768716330081392	-0.24427043301828508	-0.48925328992884093	-0.4677511130182995	0.4044540156233512	-0.2540008427971793	0.035162564589643765	-0.7114433011444506	-0.1393433391929308	-0.5843214303980264	-0.9504498382825973	-0.7028546489926983	-0.1113836240548145	-0.7353244920366907	-0.7298787611991264	-0.21878951289607854	0.17251467752156485	-0.29635529237344843	-0.0830477024472135	-1.257899334724011	-0.3383171624051343	-0.7178798310512227	0.12901808229169057	-0.24869864258607338	0.09658744080832424	-0.5189409981864606	0.09605949670575328	-0.3570893952500607	-0.5679216167719069	-0.04738962788776815	-0.12644464748083123	-0.21704331849006575	-0.40502841522160676	-0.5181722028009272	-0.10946489726714592	0.09540258203618505	-0.9193796063111931
-0.5586609433716262	-0.5368940469692716	0.309594480055603	-0.48770639605315286	-0.12191307217030074	-0.12458663673912063	-0.17412589405640522	-0.1062187728393738	-0.033149758731902124	-0.5569435980404454	0.3027201645331853	-0.038424457827747525	-0.8771961345564069	-0.5561224401423606	-0.22178101758211696	-0.478413890484215	-0.46453196941909336	0.3963589070656549	-0.2345481802753008	0.02214986773064067	-0.7495132280707437	-0.17128761060923167	-0.5667164357504405	-0.9274324363125503	-0.7339451682337522	-0.15749748160292776	-0.715753227072734	-0.7682173861933732	-0.2092200043137483	0.21375862732026527	-0.28121425343311746	-0.04949943869238257	-1.2803495512708083	-0.27434904402894233	-0.7286084836722532	0.1443040457553349	-0.22206634784808857	0.07581581216400667	-0.4934448736671414	0.11725828605560754	-0.37016690046735434	-0.5880670664308802	-0.04392492225865656	-0.1368533444574585	-0.19987748343442124	-0.4038264505151986	-0.5058260304236922	-0.07727179845919815	0.07569661497278019	-0.9086929738124813
-0.5598930136916724	-0.5427561544247366	0.3454548647944426	-0.4071345666308749	-0.10884284943814623	-0.15181519076007702	-0.19776044418504093	-0.10711086221160755	-0.07185199213083895	-0.5350624415986959	0.3270264619922025	-0.045781035197658124	-0.8947775284222719	-0.529631557173588	-0.20162269407745273	-0.4633252903284927	-0.4560962313122253	0.3844491755484717	-0.22757833170212494	0.0034366711667814438	-0.7929594178972824	-0.19295347295318194	-0.5473692498479282	-0.9072823094806882	-0.7643684057549197	-0.20589935088642788	-0.7015188989508492	-0.8100684425659356	-0.1935019919988554	0.24582850729804098	-0.2728800957275531	-0.0162007348372857	-1.3063976726389186	-0.21177437412549932	-0.7388666470121577	0.15624157602615515	-0.1876897798748464	0.04679423241015055	-0.4537736888977796	0.10793595558870528	-0.3815129916019614	-0.6007333250090556	-0.028857287867095842	-0.15837373543080263	-0.18647764892183633	-0.39053918634117535	-0.4979030930320021	-0.056858213708367064	0.06121653588124337	-0.8963843041791252
-0.553005534789805	-0.5518930489269891	0.3782603234675158	-0.31675953134420415	-0.0864400567528948	-0.16315143683099065	-0.23869274307771757	-0.11223239379853678	-0.09741224690419252	-0.5126082440497821	0.3404073868412406	-0.04341181637601929	-0.912158049356935	-0.5029275574445354	-0.1949534959210288	-0.44844788928143825	-0.4544481864119684	0.37585073094052834	-0.226100127347936	-0.019060515267782095	-0.8436236090379989	-0.20802767693655952	-0.5465720539771801	-0.8817256011890912	-0.7905235322400337	-0.24946871734254256	-0.6830598439047011	-0.8458565613008753	-0.19549377200136156	0.27219373475573744	-0.2624008103310502	0.010863781635907479	-1.3366009963031424	-0.14768149507754058	-0.7446767619165401	0.1747301781761938	-0.148972662342023	0.01436845782620221	-0.40305671090979545	0.09303478014618008	-0.3956958545988752	-0.5797999519293991	-0.004132026227828691	-0.18809441920614528	-0.18353357043504964	-0.3743617137198064	-0.4924759057488842	0.0033073442252622154	0.047555808080886615	-0.8782112656597588
-0.5457574157145301	-0.5527849723359847	0.3922889936982841	-0.23911161542601717	-0.05748855035503766	-0.17987228234978286	-0.2807673571507803	-0.1257123077933392	-0.10530119683072718	-0.4933526099991378	0.3506978775117182	-0.03805013537042587	-0.9269673506331035	-0.48002436469812865	-0.18827689406876078	-0.4351185075265295	-0.45496234088464266	0.3702535659283052	-0.232514420509326	-0.05651451384778132	-0.895517000732695	-0.23678951363706946	-0.5462728626552666	-0.8500090277230923	-0.8176242028872963	-0.298639767702535	-0.6685242022438297	-0.8715353076817738	-0.20148329645555813	0.290783411270701	-0.2402305537086864	0.02029697607721312	-1.3703279250193914	-0.08978661741598488	-0.7389962454232312	0.18621735250816193	-0.11115233539892025	-0.024064106373283607	-0.385198557250238	0.09058771241062795	-0.4087308936432503	-0.5426309093484432	0.02063019866330746	-0.21896809724118435	-0.17390871663750168	-0.34380221101592895	-0.4891612710250176	0.05850465875909805	0.0214409870636158	-0.8600917537082846
-0.5423664157960889	-0.5485681590369701	0.42576683110642993	-0.1682404574785292	-0.02490195287094616	-0.1908257995383718	-0.32853252721854825	-0.1393812255898015	-0.13226347549996767	-0.4776304244472251	0.35244898096045746	-0.03558374799135549	-0.9368449760720701	-0.45981686878641925	-0.18984954118599734	-0.4229973255135732	-0.4678547091506989	0.3847824617994533	-0.23234594051606944	-0.09490612873347376	-0.9488259896500149	-0.2783255171636855	-0.5501710962976631	-0.8160189042351661	-0.8322520347824826	-0.3473292125371862	-0.6606998443605046	-0.8927023967885998	-0.20393295039682613	0.30211500666286434	-0.21460484110176706	0.006897703274715006	-1.4074428740100025	-0.03465825048408809	-0.7335722739033949	0.18647505833559613	-0.07522802396230181	-0.04888499563050433	-0.3535344190128395	0.09343969063479673	-0.4138980361336464	-0.5039989062049162	0.03605424458790648	-0.2535814711901132	-0.1798547720882996	-0.3028758729538298	-0.4729963033203597	0.10702548382115051	-0.013629615059034136	-0.8371644300809103
-0.5329786620733309	-0.5444937802573939	0.4790241807079014	-0.10626503625798903	0.011805611517372295	-0.19699509385427785	-0.37178472320522893	-0.1610088748983369	-0.16932623259872517	-0.4618193038716824	0.34823579634491286	-0.030913304810784248	-0.952185772695238	-0.4377811630928205	-0.2034909784287414	-0.41607367183819494	-0.4763999749838722	0.4035904238214048	-0.22757091215393227	-0.12853065916255935	-1.0012998046215102	-0.30740707249385646	-0.5727722736477213	-0.7808396930254375	-0.8400189171674468	-0.3885684203496129	-0.6584313509384004	-0.8958720271235385	-0.20973211957660598	0.30181614300024473	-0.20925833292165236	-0.018007356106902465	-1.4484976789786568	0.05404331487295151	-0.7176882200143083	0.16924981495641303	-0.0437247995575293	-0.07158459042094109	-0.3576523344502245	0.09207590516299251	-0.4132455883831012	-0.46436012469346544	0.024174785285877583	-0.29306879791924	-0.1954931507866357	-0.25517324175453726	-0.49823030437198457	0.15969740870491195	-0.012099509589183972	-0.8156507045572964
-0.5313537465527189	-0.5422232584999427	0.5153679768138029	-0.05824166225649848	0.059159188439564137	-0.21428723660594975	-0.40225121029085686	-0.1789918794691952	-0.17813819679308696	-0.44948561979324353	0.34026802800416556	-0.030874013892888196	-0.9632137175905255	-0.41763900190687864	-0.21282320939034322	-0.40713401974404323	-0.4779407087242123	0.42536645036977105	-0.21830531608599882	-0.16229566310470275	-1.0491125437985283	-0.3304466352028606	-0.5880015555034631	-0.7439444510075385	-0.8575543428477752	-0.41890949134811983	-0.6627145545819894	-0.8864250935693629	-0.20955992039393667	0.2764152795348888	-0.2292085322767944	-0.05334922553567186	-1.4847365549611369	0.12855515026545503	-0.6986520483357481	0.15507754339314603	-0.021395330160232758	-0.09219628188468706	-0.3631119377748001	0.08288009455311292	-0.399732063449954	-0.4168683122750485	-0.009475650903651314	-0.331267519628268	-0.2214758912037933	-0.20660440761174853	-0.4767671423713816	0.21387482537052308	-0.044922290709947583	-0.7781356999952662
-0.5310296147652185	-0.5464020392264787	0.5605278381389207	-0.013407658702687475	0.10315244167539402	-0.22064845458113966	-0.4260336004336377	-0.19744482206390823	-0.18295052751250013	-0.4383830642608172	0.31261284088199637	-0.027793323599885372	-0.9724081789721659	-0.4019110035988671	-0.21608160146133198	-0.4001354822508624	-0.4906380391572105	0.4334450933375553	-0.20029751012950112	-0.19555355436462504	-1.0835506230701124	-0.36101134768961407	-0.6199805096783464	-0.7287919994427086	-0.8663022558020256	-0.44345884471504665	-0.6843653438652055	-0.8870618540997477	-0.20927878466078145	0.23575988477510695	-0.2611007917441839	-0.11586482926223467	-1.523172637498425	0.17744703623575073	-0.6839985099739317	0.14981403256008702	-0.001507523480065081	-0.10271746856779507	-0.3684079354594596	0.08375610959283288	-0.3791454924986047	-0.3567501923786725	-0.05441009742312168	-0.375829076390056	-0.24085247917612093	-0.16227898830154272	-0.4887021508811344	0.27160998325563035	-0.0689321841054252	-0.7281346004834546
-0.5294768272792878	-0.5481659874025488	0.597737711489667	0.018346813255212733	0.14387161010185148	-0.22738837506817983	-0.44767733179359415	-0.20556362822432614	-0.18533132280740233	-0.4333879395092978	0.28243951386857624	-0.02405104012650049	-0.98488205663704	-0.3922600648189283	-0.20960132519886168	-0.4039013030758876	-0.4955258237158738	0.4285809309659063	-0.1688603219442227	-0.21960064027442136	-1.1173360390125044	-0.38684947303829176	-0.6715077027005355	-0.7320899704909177	-0.8732207233244399	-0.45457505837028955	-0.7029453852271994	-0.8760853014912131	-0.21712930851911447	0.1931551243864223	-0.275885068710063	-0.18104183935716245	-1.555861214637596	0.19274319316691887	-0.6772546877052775	0.14575250352771335	0.00955167211362368	-0.10724037293220459	-0.3815565983938077	0.09386525742660054	-0.3536214179917109	-0.3093229417896031	-0.09161682736755349	-0.4030074106708512	-0.26934609222065886	-0.13187600702465904	-0.49009477841841315	0.3272489020166037	-0.09083329793024673	-0.680503930825705
-0.5254878008216749	-0.5552807610202296	0.6149301240467201	0.03779039425185328	0.18541317639941288	-0.22714455596722485	-0.45592414206131615	-0.21444080678165345	-0.19518762148959964	-0.43362595960451633	0.24409286985810957	-0.014440999214022069	-0.992904344350837	-0.3832124840936763	-0.19338646540063958	-0.41151823549196376	-0.5018980007657141	0.41673195179770933	-0.13366059247869838	-0.23090722301337338	-1.1441814674572894	-0.3960052895943499	-0.7113156422397805	-0.744143666794866	-0.8735676877088696	-0.44746068337848904	-0.7193349981470754	-0.8540921826967465	-0.21508419499709927	0.14856456400928306	-0.2682950884732004	-0.25047919345469205	-1.5719117976953423	0.19384384675392638	-0.6734497125735498	0.14178139419587446	0.020138801398864627	-0.10400845086310051	-0.39910092116044094	0.09704891015535795	-0.32532272080170027	-0.26290235554191316	-0.12297226192568125	-0.4242301079340118	-0.29691937942967417	-0.10705412709210996	-0.44637001783953545	0.36686472812405313	-0.10278269302812482	-0.6408198703119823
-0.521850761044333	-0.5745272457434087	0.6296286682904519	0.05897583558051338	0.22495492571037703	-0.2224366104463083	-0.4802446418290426	-0.2213205880200786	-0.20359449131212423	-0.43737695022715767	0.2387166355619032	-0.003623762494807837	-0.9930194006243666	-0.37636745090293244	-0.19209643522476347	-0.4151675496221869	-0.49737505369699636	0.40293265189336047	-0.10454569609236156	-0.2489212211388181	-1.1655681202793329	-0.3808971220216717	-0.7559490023933403	-0.7598773425252935	-0.8719823149663133	-0.42892059662013776	-0.7406824574527076	-0.8180112839533417	-0.21540201170936352	0.10463058646127496	-0.2630904582815066	-0.3307230571061679	-1.5809268765530873	0.1993236087862073	-0.6740042483489865	0.140899076047401	0.028844715397162175	-0.09702672502982339	-0.4123456796007618	0.08396267262470725	-0.29648423656965994	-0.2060422590807715	-0.15778924825183965	-0.4542803599741778	-0.31631206081546714	-0.09907636590091717	-0.3907759148216801	0.4218661579900222	-0.1166657200459696	-0.6025039588078063
-0.5179587940367614	-0.5891374128221206	0.6480503427981736	0.06743660612312806	0.25500522966079364	-0.22095848510767507	-0.48839055654208713	-0.22883038193070346	-0.2067660059638908	-0.43150846689248973	0.17925453867701435	-0.0008199908267374136	-0.9949158650793422	-0.37245318005489675	-0.18845764636730028	-0.41569109236465174	-0.49150440091556524	0.39020787367552323	-0.07404752271210593	-0.2595019928928587	-1.189765249421701	-0.3798634596686203	-0.7930350755894101	-0.7687293729216	-0.868253133010622	-0.40485656233236283	-0.7572503811571274	-0.7692774594832925	-0.2286802424578763	0.06650648794030457	-0.2781113860447225	-0.41323856662500724	-1.5919639965691594	0.20043684009311163	-0.6792786042774246	0.13239033052341329	0.02768831401640981	-0.08752790274433209	-0.4110157502353992	0.08317092591276314	-0.2667243744791267	-0.154212633662921	-0.20267469638555577	-0.4823091320761542	-0.33178206128922183	-0.10704725012155392	-0.3371855027909824	0.49493555815951734	-0.13670908070251386	-0.576879038076223
-0.5216229636844761	-0.6004773060526454	0.6791815338925231	0.062149198420503	0.2828636514916329	-0.22641913822007184	-0.49299952153283266	-0.23498864865644276	-0.22544438836068115	-0.4271023130778838	0.13242073886678246	-0.011326429327144612	-0.9968855229494249	-0.37109882141576356	-0.18672645803905638	-0.41666321046157595	-0.4841335417646011	0.3815134744229186	-0.054953435972377875	-0.26682134022582193	-1.2065357087688233	-0.37923213284018653	-0.8145952495653235	-0.77987014479649	-0.8636861927088549	-0.3833158428850988	-0.7679412505380215	-0.7226790019742668	-0.25064298579159394	0.01756928299002746	-0.29387595694923047	-0.4972842574791767	-1.5946669729706913	0.19432324345489932	-0.6964327217396005	0.11983999864190212	0.017931509729285477	-0.07408850056305502	-0.39763475512838264	0.08708998998113522	-0.23919742954478468	-0.13308085439629078	-0.2473435247247869	-0.5205584177654832	-0.34329747760838575	-0.12091603573557605	-0.28253515767086934	0.5298454921435274	-0.15245844655778748	-0.5564883013661578
[truncated: 208 more rows]
[truncated: 4 more columns]
