# Supplementary material for: Obesity dysregulates feeding-evoked response dynamics in hypothalamic satiety neurons
Source: Sci Rep. 2025 Oct 14;15:35837. doi: 10.1038/s41598-025-19800-2 (PMC12521569; doi:10.1038/s41598-025-19800-2)
Supplement: Supplementary file 8 — Supplementary Material 8. [file 41598_2025_19800_MOESM8_ESM.zip › Supp Fig 3/Supp Fig 3a/Supp Fig 3a/NCD_to_HFD_1st_MPK119_matrix_7.csv]

-0.23857402622404048	0.29713913424984895	-0.98354347855703	-0.676180347786647	-0.6841883436288366	-0.9790917043990028	-0.4446284551554223	-0.21157894804508218	-0.009420243916836981	-0.10788167621855645	-0.1382582338688209	-0.331937302123998	-0.3430960884846681	0.08454902201277444	-0.47387984951232764	-0.30448754178414184	-1.0204258097922307	0.276077467112256	0.0949507152398718	-0.8100509860853441	-0.13602809382728998	-0.2914166969528128	-0.11760269254163747	-0.8494829124816216	-0.28241921181450247	-0.5986808548124091	-0.3556952663282904	-0.8351843978829588	0.035902607795246635	0.6259009746490118	-0.13829415390839547	-0.05842161203990508	0.08628630319757387	-0.3334591757995307	0.2457488580799419	0.14212293917011798	-0.6080447596048615	-0.49783948022534535	0.8445740151488236	-0.22146332549430953	-0.35887683649274854	-0.18654393904126063	-0.43503766546077893	-0.1228350865881229	-0.32907937575695123	-0.4724976018965853	-0.39480636744869957	-0.4345353333604079	-0.07295831535536368	0.2515762618841414
-0.19375724928136606	0.35725245669344663	-1.1177986000263125	-0.6967634721513027	-0.5921451488968794	-0.942855561659081	-0.4494336622037257	-0.2587935226449533	0.05413184672965552	-0.16638700968791123	-0.08350816654708132	-0.3468678994304577	-0.33259544894421855	0.08598942977351662	-0.45295948909477535	-0.2913792771723356	-0.8976116577679247	0.2664738762669385	0.13890082986517313	-0.8210134075857526	-0.043430167829110494	-0.19604826457260105	-0.1769567496030103	-0.8959392156148187	-0.2321527709135092	-0.5592272680356034	-0.2881863591849167	-0.8590891753037163	0.0029210701055733188	0.47473863088807977	-0.1112868716932193	-0.06999048094296756	0.03701308555304298	-0.37575662607927085	0.25760475821024065	0.132420393011011	-0.5847821456118021	-0.4777094708711195	0.8384710396253126	-0.21591860478731878	-0.3333975624375923	-0.18370794715553507	-0.37354511481121644	-0.11065190866623845	-0.3735148073264089	-0.4923823613400518	-0.3996788609658977	-0.46515070940541314	-0.0720724804415424	0.22971516748701107
-0.19297275663449645	0.3615992754239364	-1.0254637530582322	-0.7090058437342428	-0.5669962841317833	-0.9188520848947578	-0.4650195580471463	-0.2973871076341546	0.07097162011977126	-0.18340146108540042	-0.09384502781128572	-0.35862478051000957	-0.3055089752733802	0.0983391268438623	-0.47558327579271326	-0.2935403855583991	-0.854287809584242	0.21360934770175385	0.13507084792164462	-0.8030120947533326	-0.0022938150006515945	-0.1568573915223607	-0.2373513474664526	-0.9231427361640178	-0.2305812015446096	-0.613666044934051	-0.30777172536618286	-0.7983880427265232	0.01924208628158629	0.46707091501549786	-0.0757296017068058	-0.12900507936254615	0.0016711880764115293	-0.38020839383913313	0.24687959501692788	0.15118892871487602	-0.5509970548790366	-0.5116521652431917	0.8273766763645946	-0.1982178897265797	-0.3363571170259369	-0.16876290671263336	-0.2697167649638305	-0.11173914286543855	-0.36683069021645087	-0.5297594164169542	-0.380714710155831	-0.49167982407096567	-0.075712943788408	0.20035316647827398
-0.15639022527258792	0.36930213103142107	-1.0048678365681103	-0.6762498540598281	-0.543179126478291	-0.9129365465537337	-0.49615224979808253	-0.27498975192573893	0.0805645976644192	-0.1815875900221819	-0.04414807171104361	-0.362843725064941	-0.2942603979615546	0.11009381244514237	-0.4986354216458807	-0.3175817461998194	-0.7940577398522242	0.1896643404683763	0.12311689191856144	-0.8110037249121003	0.05482342661442403	-0.1748004047141603	-0.2664681615795347	-0.937552335360048	-0.2098522664203798	-0.621501158213041	-0.28800483062066695	-0.7586634135417475	0.052061005530791404	0.4527681236596862	-0.06352848048029078	-0.167397473724046	-0.02532957219831005	-0.39538225438706104	0.2310714181799662	0.1468769495620141	-0.5131115381116008	-0.5322709343576135	0.7778124112801479	-0.1790675606982355	-0.3494145649783521	-0.16152858401749445	-0.25701016952702777	-0.10593932689453617	-0.39043257033622214	-0.5527738834638921	-0.40069980062317273	-0.4942658311582199	-0.08482919755767288	0.18295766824244297
-0.14189034230088243	0.3574821666263592	-0.9731019252305376	-0.6631446779391349	-0.5184720859177258	-0.8882832453292508	-0.4994435306714153	-0.2597442215801431	0.06343082044376504	-0.22395739154406566	-0.03041172231498406	-0.3739181706391364	-0.2916626950295532	0.0824029929852894	-0.5321520438123022	-0.3291319836061552	-0.7488690783633289	0.17554638618759227	0.10205047281280286	-0.8161764805421496	0.06431387556650278	-0.15517258036944043	-0.30468109451778547	-0.957023286056609	-0.17591296734646694	-0.6190501970490159	-0.26045876993903666	-0.7361598075642534	0.050920242416671015	0.41504726539932985	-0.049691591139250355	-0.22694790503086257	-0.04867887139738066	-0.4159785659196338	0.2073418110641642	0.1719904601867295	-0.4749955614260365	-0.5332110658450673	0.73509189338205	-0.19235000232154326	-0.3677423297149518	-0.15908896849309628	-0.21852933801941968	-0.1118932488665871	-0.41213901016592375	-0.5679884871372867	-0.39245965275847633	-0.5105703604706968	-0.08575437074415096	0.1630797871854644
-0.12431716059820842	0.342934291589426	-0.9392453029989003	-0.6594035928858941	-0.525822467387221	-0.8757941213457036	-0.48405830892689505	-0.23049561642964725	0.0378434779246517	-0.23013150043943673	-0.014578199935876654	-0.39285289906349746	-0.33241958087854206	0.049209532654377885	-0.5412035605595837	-0.32907766250707776	-0.6975673043877242	0.16544241573370336	0.08009345785912159	-0.8265208858036103	0.07795550605721403	-0.14008984670857916	-0.32361754035372264	-0.9661111917325264	-0.1761467381820049	-0.6445795011635785	-0.24609454417507548	-0.688996758550786	0.07928417178596316	0.3971219883258507	-0.06072352759098352	-0.21864311412190604	-0.06514350904834683	-0.4338440444759449	0.18597169873555738	0.20620667504390908	-0.4383488119990981	-0.5478357047551367	0.7237053379167729	-0.2144565091126117	-0.3973671752842625	-0.15488077847976678	-0.21272734509500935	-0.1135361372620391	-0.4309582075698728	-0.5768484782737828	-0.401058385692954	-0.5186779486239042	-0.0935193043596275	0.14079965959379453
-0.11632029792036103	0.3087991671710083	-0.8988512231291096	-0.6289580064423373	-0.5012695472848047	-0.859072990698019	-0.4511148760788793	-0.22141347045036205	0.02644847946868435	-0.24152216075337235	-0.012099103270563466	-0.39728326848974677	-0.34836768675263496	0.028938086247661858	-0.537762625172719	-0.33530279961418746	-0.6734575952572506	0.16092492588297855	0.06632040079067586	-0.826707664145032	0.07216604517550983	-0.1494107251111441	-0.3556979209964149	-0.9822612016528482	-0.15706904410706032	-0.6485868097169216	-0.255280723568842	-0.6413087244136765	0.10280416393664442	0.36715439026983393	-0.07662144031439135	-0.18234956532109728	-0.06792213026858038	-0.44071379540733563	0.15981087434956545	0.22640704967891678	-0.4082777100982753	-0.5573171865744699	0.7252229199088357	-0.21710185597413675	-0.4222719764386039	-0.157208941957169	-0.20478553886507558	-0.1119876757995453	-0.4560559053591838	-0.5969347374408713	-0.3801446864201935	-0.5248297553582296	-0.10844478231166958	0.11613444068550549
-0.10827301751145962	0.29180405795084347	-0.8479062160532269	-0.6050831532417655	-0.5001557610916788	-0.8467779199222066	-0.40969032810036354	-0.2221314512356041	0.034810163095137917	-0.24836324538898008	-0.00817802854818344	-0.39783724491088507	-0.36271464976348455	0.0053622046373362	-0.5342828699236161	-0.33649344112572316	-0.6385838307097685	0.14870301857073956	0.057083867760535534	-0.8403765799911207	0.06485017531558658	-0.14832900186128586	-0.3746702564444815	-0.9952461774302619	-0.15659574401929144	-0.6706353857633347	-0.2573723203760084	-0.6071275601652578	0.12107459302305315	0.34015163259195746	-0.0983991109131163	-0.17134356284722654	-0.07510087198862912	-0.4496880824490936	0.15208443260809795	0.23410473141028076	-0.37823190062233797	-0.5632144923165601	0.7068354095458377	-0.1954685616955472	-0.4620676339596622	-0.15971640530517325	-0.1853772254131708	-0.11759106115599213	-0.4627378881626479	-0.6098663588960357	-0.3668046040016203	-0.5278717820155685	-0.12771272229480057	0.09040616781666158
-0.09502332049576248	0.2710980494743295	-0.8149429874982872	-0.5802476179218562	-0.49199053608055315	-0.841748791044607	-0.39313299661888207	-0.20613591465065773	0.027063966390400533	-0.2551153467304502	-0.01351742054257652	-0.39324582849186296	-0.389528448173764	-0.0073787259582411575	-0.5192742412359951	-0.3337833414460312	-0.5940535510889471	0.12827845327512732	0.0565437134740735	-0.8359158175676261	0.07225026811686029	-0.1602877432279157	-0.37842180753345267	-1.0141902476057412	-0.1698201043038046	-0.7013092559905668	-0.2617203064660572	-0.5651329025457801	0.14081829022455292	0.3098894158471986	-0.12436078021232043	-0.15642908477595602	-0.07385302136154011	-0.44420750478771154	0.14436566122269062	0.228276904703764	-0.3394069330647836	-0.5621960977663654	0.6926769120541942	-0.17685174441506418	-0.49249468700664106	-0.16155634984733383	-0.15925109873724363	-0.12648309298873647	-0.4813201094244746	-0.6319148416435099	-0.35104768745734893	-0.5329986555449897	-0.1416702267347219	0.06431129479731358
-0.09250969156870234	0.25325873120820297	-0.7803354056304908	-0.565411752761	-0.4885972424518855	-0.8321823619639721	-0.3803098776063702	-0.2058931050025405	0.009415151816040395	-0.24907386447022514	-0.019751532271813848	-0.3933221072689658	-0.4035585723592624	-0.03126557414539394	-0.5070986640479481	-0.3476504092222069	-0.5407415524839799	0.11083429348808252	0.04723635716708901	-0.8333959313373877	0.07057165517557802	-0.1551990062520988	-0.37801734054389813	-1.0294912220726231	-0.17840242401898188	-0.721780600896502	-0.27087978544663094	-0.5335283335334546	0.168108252441293	0.2973611947205462	-0.13774694890734726	-0.13842579998231327	-0.07621901558121397	-0.4346968689682396	0.1406260286706818	0.23073189981448072	-0.29739898994983943	-0.567949979108536	0.6760962481754225	-0.15790348726022366	-0.5296327715956648	-0.1648665481106071	-0.14777079930652223	-0.13087166001097492	-0.4828069969404199	-0.6536811560728062	-0.3185725459113588	-0.5324627639193789	-0.15614420877182716	0.03580626649890788
-0.08697421778162459	0.22420850240675644	-0.734314256553016	-0.5436837828478615	-0.4675987196852812	-0.8146250878566177	-0.3538507759055638	-0.18716944231922966	-0.009477412638576745	-0.2575720271608367	-0.01556879291431056	-0.4045627728059312	-0.42300407706869	-0.06650118247242505	-0.4930088594918309	-0.35929562606544474	-0.4535111127945127	0.07201358441974963	0.033661715008098045	-0.8237450662218719	0.10496286533881219	-0.15323414519636874	-0.4024538661036618	-1.0693133496348337	-0.17589448465306368	-0.7345468919122545	-0.2663043376859783	-0.4599789166299253	0.20265646667793735	0.24733165427663528	-0.1497908279943678	-0.14078671681408014	-0.09479731912001962	-0.4387703085761131	0.14342911548705528	0.2456931311013979	-0.23600811918441122	-0.5805768995286763	0.6425461382734182	-0.1412307452466863	-0.5588719141914966	-0.16285883628559042	-0.09805391118754184	-0.13356259387024905	-0.4993742469736433	-0.6898729506105625	-0.2778987972148473	-0.543466734348893	-0.1837587205537688	-0.01643217280628715
-0.09177226848064454	0.1783445162301392	-0.6601039835540646	-0.5163780117411434	-0.46130499394461477	-0.8004089176679633	-0.3120168791098117	-0.16509120198169808	-0.05723027610090266	-0.2687691505960271	-0.020579024209543346	-0.4087149193580405	-0.43198794427128107	-0.11252956689407054	-0.48421852921290826	-0.37626812749285443	-0.4024665079488556	0.04564634624087853	0.014346923138686258	-0.811696001059602	0.09853929158901704	-0.16024699437362605	-0.4177171455074838	-1.092031366202254	-0.17725014157551788	-0.7570726021686036	-0.26837689512113905	-0.37783563663393205	0.25554929998074294	0.2369890411429029	-0.18067048654042825	-0.1425979215985187	-0.1087547471383112	-0.421407189025624	0.15401004870052692	0.2584839336519115	-0.1699359923907166	-0.6051571291609943	0.601664067048298	-0.10991445824675286	-0.5908645198667168	-0.1604689969640103	-0.04773297474502268	-0.13328141664166343	-0.49899872855532534	-0.7301612623092926	-0.23006787324400624	-0.5487586330203218	-0.20440751238802884	-0.0659421956958609
-0.09486293533240234	0.14685658542635022	-0.6171946752529289	-0.4797401739387645	-0.44889995654033826	-0.7675096819752587	-0.26441836788326745	-0.13935638201353875	-0.09955380907866007	-0.28393637936811056	-0.026824983187117835	-0.411148846802479	-0.454043953193681	-0.17701185139087236	-0.4565977473608253	-0.3907559560526856	-0.34273854408740556	0.028771623499906317	0.003227560215834733	-0.800045806406146	0.08912572808769179	-0.17595879294850802	-0.4302717138072564	-1.107096983702582	-0.17708321367088725	-0.7528610669942535	-0.2631286897421781	-0.30082873548152234	0.2964417736641104	0.20965579063134926	-0.2088448291736217	-0.1328315509957056	-0.12406379141129475	-0.41202220823396063	0.173537952611948	0.25303840927337085	-0.08933910933352006	-0.6143353690680595	0.5537065865706291	-0.06440206866360398	-0.6216642351197891	-0.16994330104443883	-0.031095662215008934	-0.13374513702529936	-0.5013187728855355	-0.7649985537500456	-0.19168270734474768	-0.554677938546172	-0.2282771703116539	-0.1137775071616705
-0.11287558903526296	0.10670732800928866	-0.5719960789917657	-0.46530820029223924	-0.43290544358056665	-0.7180842227970613	-0.21269720610146042	-0.128893681100822	-0.12758601066154357	-0.30609635747987535	-0.05411174305546471	-0.41958767317519874	-0.4726929071675463	-0.24866617542724478	-0.43694044165979146	-0.4021323419459056	-0.3078424268779865	0.0028807155884003066	-0.001822067330280263	-0.7735670140132543	0.04231704302619826	-0.18761035133294532	-0.4450532882166899	-1.122891722301676	-0.18806154444302475	-0.7789863957105779	-0.2777075793163028	-0.23116707868405442	0.325517950819624	0.15215518779811527	-0.23437553262110528	-0.12384515333972143	-0.140478995345536	-0.39855387493709077	0.20082993907306923	0.24261611922559	-0.013286662576395436	-0.6080251463692214	0.5315136288440705	-0.032677359546826205	-0.6673021129792669	-0.17887171303601015	0.017633458481268145	-0.12072847780903666	-0.4786233354144106	-0.7885433365767546	-0.16358491009575452	-0.5624790570959207	-0.25710891129692487	-0.17073438039680328
-0.1296869151923202	0.07586006073267629	-0.5246681728088178	-0.43858350162931403	-0.4347474626910136	-0.6610488190687447	-0.1667334223443973	-0.11608263046400755	-0.14421899554001416	-0.30871832112310005	-0.07316736826757744	-0.4208700650545266	-0.4956409380611618	-0.29997977338604714	-0.4105266566172527	-0.4140605624168606	-0.278901364274287	-0.04066582512068401	-0.005529504142593627	-0.7509532128608485	0.028877909195908387	-0.20114169232162618	-0.4397565224793037	-1.140488188587986	-0.20569585757538084	-0.8287208219042229	-0.31800692057989355	-0.1621138854419116	0.3519507704711013	0.12475206987185572	-0.281704420263048	-0.10731461274101695	-0.148660596461652	-0.3798803835626816	0.23569223739015888	0.22417093846674416	0.04568348792733891	-0.6076896984312408	0.5232627310458301	0.017559103744349693	-0.7005281739668002	-0.17816240530664912	0.039174863440150164	-0.09965280708684425	-0.44627266975654833	-0.8145696669534516	-0.13242269508799914	-0.5602000969595611	-0.277040326314301	-0.22338686145830425
-0.16421864226916558	0.05606764708458056	-0.47989064923833313	-0.4138735581383274	-0.413084030711688	-0.6271049654535419	-0.1270365996573272	-0.13575056066588892	-0.15446125316285284	-0.3277674870884403	-0.09788139484948202	-0.41283916431587875	-0.4856458892999986	-0.33795894603998916	-0.4112038561541855	-0.42251220255177036	-0.2593489975922253	-0.07840577478064212	-0.009029275189545534	-0.7202676756483207	-0.00034931972555632683	-0.21858470847751196	-0.44563086094528515	-1.1733277586775148	-0.21402383496506197	-0.8769499033057174	-0.3343236126777242	-0.11711026322589164	0.3660677297456099	0.09119475058864865	-0.30287055732977686	-0.11951977199447801	-0.15375248328308083	-0.35786088184910747	0.2703108588299936	0.198792944499418	0.08900548243902848	-0.5917410914869995	0.5066788930991857	0.06259573057557061	-0.7162887479474133	-0.18268651469307498	0.08269617524002872	-0.08423550671114399	-0.4098062877826913	-0.8316128569786281	-0.09583440734801299	-0.5512861921701256	-0.30288161479167003	-0.2776240345605398
-0.1996162384689368	0.046015187020452944	-0.43799444958984945	-0.39253995137337927	-0.43058953844273634	-0.5934192138977911	-0.103723233695308	-0.13572094258664152	-0.17042406213497155	-0.3379781428641991	-0.11119943916504553	-0.41233607045328524	-0.4922527859387337	-0.37915958615485	-0.42398230610072113	-0.4362198814450188	-0.21772365105214475	-0.13857312285664586	-0.03136982424923204	-0.6938315432028958	-0.005581010788154415	-0.23654657428072046	-0.42829825818297246	-1.1975018074962849	-0.22391971026089702	-0.9362459746571355	-0.36268480040881973	-0.09353811068197276	0.3666282282980945	0.07062662210823054	-0.32392036180484507	-0.14971923413658558	-0.15838170475576915	-0.33966142257941234	0.3110012752664573	0.16777908070154235	0.14207147588084307	-0.5733447171796224	0.49142910392678746	0.09835628278931889	-0.7279055351178642	-0.18072783312320922	0.11535947356412979	-0.06920175731807811	-0.35302106190286686	-0.8342639228875257	-0.07866328339713516	-0.5450952616566354	-0.31963777239013424	-0.33222310322526893
-0.23320821360790484	0.009026839251660191	-0.4092812385081972	-0.35367830515350723	-0.41680927162972115	-0.5681044381113227	-0.08392699450505427	-0.14021901129586767	-0.19462341223993013	-0.3564073621441783	-0.1410339494422243	-0.39943363787147657	-0.4850414774171418	-0.40913982382694736	-0.43789467737092364	-0.4464581788226404	-0.17692113910384152	-0.19635414213622493	-0.04246962639676564	-0.6438352697704278	-0.004832722347691929	-0.27841032868182536	-0.40509723066862274	-1.238762423559983	-0.220530152904804	-0.9776327900782846	-0.3927280677739944	-0.04675445955605794	0.34939050574438757	0.058363493479064055	-0.3339702210993737	-0.14844964949064104	-0.13875758920988962	-0.31550043229841485	0.34411444897642834	0.1335060818313486	0.2067846426260314	-0.5487289793595977	0.48656584759892596	0.10958711623571926	-0.7395574761850279	-0.17238970595692765	0.14029507478539086	-0.04981501980765628	-0.30544986698028975	-0.8342706744972908	-0.06282646134285788	-0.5361827832549817	-0.33035096121563373	-0.38613405716752525
-0.2939151349986827	-0.025221397174538973	-0.37411123342330577	-0.33862973363467436	-0.41171669527763494	-0.5370022319171064	-0.045179308172533655	-0.1658799059330434	-0.2242380553611482	-0.38546384321893196	-0.16643368749609452	-0.39492634079383904	-0.4622831926134334	-0.4592461533974831	-0.46091770981704594	-0.4634676416936383	-0.16262364795195725	-0.25145283227221615	-0.057144495178433785	-0.6208178581150452	-0.019402989867052876	-0.3145419224140327	-0.3858628735995579	-1.267507377735717	-0.2081652958696512	-1.000381318666992	-0.4506698280186384	-0.01951808515986802	0.3330260127414521	0.05352838891176206	-0.33085785889612385	-0.14582177648924657	-0.13008550290445225	-0.295124060871229	0.3820446618894843	0.10040664031687838	0.26768691807933775	-0.5250594303061062	0.47042762487646417	0.11166942148967152	-0.7550741126246661	-0.16611780325641506	0.16333169927672958	-0.032021152465822274	-0.25654776932585527	-0.820352407478927	-0.04437282401085062	-0.5245846204293995	-0.3426594084406996	-0.4286933174192725
-0.3443572394086142	-0.06278553434659795	-0.3406842521408505	-0.30136108778858206	-0.38885357168205786	-0.5128649941775756	-0.012089324207257533	-0.1849127582620294	-0.2529978845855989	-0.402415669076351	-0.1935725002390144	-0.39339910701749664	-0.43603147412417054	-0.5010027312222262	-0.47934299285720783	-0.4665323145238406	-0.16083768636207224	-0.3015434106080586	-0.06166839339340117	-0.5958755348300803	-0.04455022748206452	-0.3616734509363383	-0.3792845321289387	-1.2814903518086775	-0.20864052807055758	-1.0147809262805199	-0.5016227199808108	-0.022976499044737014	0.29085088873177867	0.03652070388475295	-0.34686016871732217	-0.14596791738709458	-0.11614027281626169	-0.2787538640471957	0.3998638125356557	0.052352467509739584	0.3008692992538186	-0.4972063901257064	0.45436487059790237	0.11574210853549802	-0.7436711139047528	-0.16033050861877576	0.19439194973670665	-0.014121171689426545	-0.23662056209272736	-0.7979610246537793	-0.03565930121972475	-0.5139380620241317	-0.34185059420701036	-0.4664242897444074
-0.37824167808987363	-0.09125997374477815	-0.29086287109491205	-0.2734072401907247	-0.36101636111958013	-0.47673684059518723	0.007254522888771689	-0.2268749533513367	-0.2547460588142886	-0.39882593311305226	-0.2246750808191466	-0.38252137849748385	-0.4169458409396111	-0.542746798493723	-0.5061459298878953	-0.4831150223218813	-0.1487645781548992	-0.33330112054242295	-0.07500133939709414	-0.5880355844845279	-0.07811341614479564	-0.3784496969553857	-0.3936587255690092	-1.2893787086714437	-0.2174276544753065	-1.029925310366664	-0.5548203767695997	-0.051888458307500884	0.25402819856315106	0.016766670520487078	-0.3609836796053459	-0.14461108864811184	-0.10019501018906658	-0.269896296670212	0.3900467826421147	-0.009288923201588773	0.3592423115188858	-0.46439369160947147	0.4363488772904529	0.14870537271014078	-0.755654491491383	-0.1662011167606288	0.22011799253371941	0.012181871200112649	-0.20522429396671563	-0.7746314880004846	-0.03528969213336079	-0.5011949173489245	-0.3475395914923974	-0.5033083140482032
-0.41326452098135064	-0.11768090731412376	-0.2527949079444755	-0.2508113377214565	-0.3510659922757446	-0.4486175580393287	0.015726720343769353	-0.27374215299526855	-0.24781463431664413	-0.3812465439505337	-0.25645446068245364	-0.3757832516267299	-0.4053639118905988	-0.5750169886829427	-0.5300613841923701	-0.49079413904058916	-0.12361935213601197	-0.38424643765446265	-0.0768724749319585	-0.5783927773590898	-0.08478599750670215	-0.4073048272174725	-0.40902772889694605	-1.3211575045927166	-0.22173120371822982	-1.0420142439485631	-0.6096187791162683	-0.08617074547067027	0.20602776727057828	-0.006673008704340279	-0.3612945050305158	-0.1550778190820345	-0.09286426819718356	-0.2701294481889772	0.37335219510664297	-0.0726971262181447	0.41792695543809916	-0.42008323304216466	0.41728729821558136	0.15128016169862826	-0.7661966501704373	-0.16464072067239133	0.21748907790303612	0.03742190990377704	-0.19339315063561877	-0.7382113522553413	-0.051567048507762114	-0.48345880412747116	-0.35865245933355067	-0.5388757324838587
-0.4416039314576242	-0.17026908381262118	-0.2200394046142335	-0.2246918687937142	-0.3383719858887245	-0.4406654278293698	0.009688289645420364	-0.32057097336211854	-0.24433639872159868	-0.37420947973237545	-0.2786719244430814	-0.37368846914211373	-0.3751741843878525	-0.5917396888253392	-0.564935158276303	-0.4890927428272132	-0.10638604420251288	-0.4296082273193302	-0.10146385293233848	-0.5921247774489224	-0.0949864503743826	-0.4119709291078963	-0.4209682565654642	-1.3418285585073304	-0.22398635171963743	-1.0613207023346736	-0.6524298029514661	-0.13026377243500234	0.1665244537462666	-0.032035718651530584	-0.3729998113468796	-0.16347706680867616	-0.07850302449291933	-0.2593179687244787	0.35142554431690637	-0.12279642495285485	0.4340126085403619	-0.3800185093660987	0.39725146384200927	0.13889298003193207	-0.7719273633214128	-0.16338574590279129	0.22348553123632509	0.0665262072277294	-0.19262176296464825	-0.6993873941096218	-0.07255183963615874	-0.44692942056837764	-0.37065615204472857	-0.572349728040457
-0.4848197111230278	-0.2115194343366742	-0.16877891896502886	-0.20340731801179363	-0.3389794643727221	-0.4390708381365133	0.009624796018160822	-0.3560131133550553	-0.26323886864780466	-0.3684374668107414	-0.30259971389665946	-0.3744210482103011	-0.37196190033110127	-0.609197905244007	-0.5772751553075741	-0.4813472619827685	-0.09115824516781347	-0.4509242797145593	-0.11639033223487708	-0.6204118776149872	-0.0815039696027209	-0.39843862131863045	-0.4358385366840677	-1.347610100008144	-0.22329399650991083	-1.055078147648558	-0.6943189168641962	-0.174431282282775	0.11579606139456555	-0.022508318512585744	-0.39553465467168436	-0.17156113980766527	-0.05600683140520567	-0.2622409830912152	0.3165298799276476	-0.18212334325961796	0.4527980767621015	-0.3359919074287519	0.36524806260558357	0.14006666438804172	-0.7537157665901317	-0.16924017583048998	0.2104835310992248	0.08571076826040672	-0.21423543178116936	-0.6698706414489076	-0.06391079214079304	-0.4077426765713132	-0.38123687400928763	-0.6116546161778957
-0.5158608885156611	-0.25107901878309546	-0.13670000105053762	-0.1630182359133414	-0.3183093529571515	-0.4498416270993868	0.013165499467695404	-0.395033636018841	-0.2876034986215594	-0.3677858996131338	-0.3292663243786455	-0.384121718776645	-0.3610664549289285	-0.6274382918770934	-0.5760771678045079	-0.4853327089371741	-0.06515830165307096	-0.4470239190081725	-0.11399614692712771	-0.6421651328271059	-0.07822004329254849	-0.3873594088805562	-0.4737178950185671	-1.3435675099107607	-0.22626549479669134	-1.0179988910863123	-0.7198153866638425	-0.2231184470990258	0.07014086079284758	-0.03365943736929388	-0.3878260692197396	-0.16449685218030732	-0.04160471393516455	-0.2593087953366601	0.2808422598136914	-0.24678689917995783	0.4779708636911554	-0.29358761192620925	0.329181724342321	0.1259677723223021	-0.7404589303624293	-0.16995122831880166	0.21521180344284607	0.11005632213132173	-0.23818368826900316	-0.6323109111996867	-0.06640928195876648	-0.368158989231471	-0.39220347964359953	-0.6586098934244174
-0.5404213862031167	-0.3033448440900228	-0.10421388153486673	-0.1265832019702665	-0.30827121521707235	-0.4358318278228988	-0.0027044058604031697	-0.41618059589698053	-0.29622607013288943	-0.3513434640515417	-0.36377039034727865	-0.3963266115016766	-0.3569243432487481	-0.6545556979479988	-0.5704138176490056	-0.49396162002489863	-0.05783178430412668	-0.44182833041066055	-0.1035338116902976	-0.6694333712478402	-0.06917761820165128	-0.38210516996754657	-0.5199052329501258	-1.3424240929633373	-0.21763401212586359	-0.961512409114768	-0.7606920699566343	-0.2679213015427637	0.01183088200120277	-0.041922516771722276	-0.3898026259090928	-0.15854827489450168	-0.024978507210054603	-0.2587005758691416	0.2573035746863635	-0.31138284567107144	0.5210389538240099	-0.2605349198354166	0.28472098588337325	0.1257035360586871	-0.731460838405532	-0.16418841593646782	0.2112862531238607	0.12914715742113705	-0.26970779507018927	-0.5943685191253664	-0.07585016753683145	-0.33793648113558067	-0.3970152567508763	-0.6888417348127741
-0.5593447398564607	-0.3507144652840545	-0.06894305009600502	-0.10309790031854235	-0.2790086361292896	-0.41404796085215423	-0.020125703272204865	-0.4496941390770056	-0.2805493877829508	-0.34061718620017	-0.4051351646600797	-0.4014992210132511	-0.3410684612893677	-0.687465490171935	-0.5408502789583384	-0.49761974561338296	-0.05463442969585003	-0.3887790081791321	-0.0871129427446347	-0.7012477380702792	-0.07088333616466683	-0.3539483919947441	-0.5737015494904848	-1.3503409949643117	-0.23067202831022587	-0.9130482143001007	-0.7789069128767139	-0.28530437449011037	-0.037336373322014026	-0.04951375111433937	-0.3753844628597044	-0.16596671156991255	-0.01990459628561659	-0.25182246510334033	0.2113701700641301	-0.3718595987268123	0.548812880484772	-0.21559095342508652	0.23135592724874804	0.13487980439856334	-0.7200884888749286	-0.16948613626981465	0.21459119148947053	0.14422741909058565	-0.3210608000559332	-0.5630036070637762	-0.06832712890552911	-0.30426802392792557	-0.39192877313956875	-0.7100845889209871
-0.5847074573828366	-0.39184599771423756	-0.02288483702083558	-0.09228061956163296	-0.26714743031903676	-0.3943696166883523	-0.05251609017535983	-0.47236123216154324	-0.27168880194001555	-0.3272008567412469	-0.42835045816032624	-0.42030186747196696	-0.3340323030046133	-0.7177566672195079	-0.5125960928091465	-0.5079817727169541	-0.05243508462204864	-0.32868166657734543	-0.08649182113933376	-0.7424027373902671	-0.08890142572872865	-0.30590710412188504	-0.6342701033974232	-1.3073172562107973	-0.23582051550336325	-0.8485845068887079	-0.794285149854374	-0.3242314814672391	-0.057825541431981	-0.05835142013530822	-0.3733486137787107	-0.1880525268348244	-0.03180057411685141	-0.24794112447725686	0.15553495964617725	-0.4303151856877953	0.5413812110324643	-0.16560336225858008	0.1768881257198826	0.14597796048296866	-0.6856275535922505	-0.18120608672341132	0.22315545673216466	0.15330525980632834	-0.3827072914994441	-0.5387596134087653	-0.07272464566405484	-0.2712905497158354	-0.402166303804953	-0.7346898217867379
-0.5884048531894528	-0.4269895727789484	0.017296153569265352	-0.06829805149656606	-0.2648239337630417	-0.37293235150501325	-0.08752535577051929	-0.48999281589356036	-0.23563645132648686	-0.3024228386994559	-0.45308465695449396	-0.439404726433383	-0.3238192735525226	-0.7100895225352156	-0.4822217165354553	-0.5134114830178983	-0.04810474656173695	-0.2638175327900091	-0.09712028898845305	-0.7722341276546275	-0.09084444446567533	-0.2520540556652907	-0.6839566376150363	-1.26918555561909	-0.24729638741160223	-0.7805871278857578	-0.7884667707946276	-0.3569966698992758	-0.10032170571767303	-0.07718795460965694	-0.3807117291231608	-0.2206360829817568	-0.035055709463609	-0.25976796134834906	0.10606508812817037	-0.4869633472408018	0.5082184779968696	-0.1140650345426671	0.12467517403925488	0.17580044811681267	-0.6417564754219462	-0.20154005877748132	0.20160746226412501	0.15633112880156508	-0.42337529885549463	-0.514915773984808	-0.0814269617200911	-0.2492332965934843	-0.401561224540184	-0.7627805903063777
-0.6065951066604887	-0.46029160622434795	0.0538860502634372	-0.05736264992551228	-0.27298798140144254	-0.342289209965707	-0.14539629553083278	-0.5173092282171077	-0.1782866009619653	-0.3083603399954028	-0.4661937200259113	-0.45231170113518926	-0.33087481321594353	-0.7025683343054633	-0.46572467534010764	-0.5057937812358891	-0.04771669568189081	-0.20181036591842907	-0.1143391303847574	-0.8129134685603614	-0.07982103251400237	-0.1880566909363879	-0.7182485153064302	-1.2376585554411415	-0.2601657895508832	-0.7140467058363265	-0.7814408915637336	-0.3426483544358749	-0.12122558232536784	-0.08994798029221067	-0.3840506606543509	-0.2505992229749298	-0.03803714037880374	-0.2760630144636556	0.07024446969931838	-0.5461370175079857	0.4944150909811548	-0.05827395593536575	0.07700952479892811	0.18745620330071583	-0.6169317773454943	-0.21635688556674756	0.17306290668658034	0.15455010595715712	-0.4530170150007682	-0.4971962844763628	-0.10050233531551003	-0.23859040604251353	-0.42377014854221473	-0.7934789128755583
-0.6168249844464356	-0.5073160465934771	0.07695252780472178	-0.0368577741786202	-0.2670735185114575	-0.31023397066506014	-0.1943771937449917	-0.5331700474613849	-0.1491933818651823	-0.3383375088318487	-0.47816072922727776	-0.4716234976164956	-0.32355176267166996	-0.6894390299465367	-0.4422799572991102	-0.48749527958363464	-0.05168360174985245	-0.15360244817802143	-0.12951936385477655	-0.8439009434010701	-0.0665252283511666	-0.13636830898977179	-0.7308789762684922	-1.2063601926121315	-0.2669674207232432	-0.679997745622164	-0.7715109056027655	-0.31927976977263783	-0.15559199963708237	-0.09821888484508609	-0.38761236955820194	-0.269007982679024	-0.05011544516523146	-0.28309080542502174	0.04801103782671224	-0.5969029214922579	0.4763120913003685	0.00776149591488981	0.03321024083561498	0.165631080168888	-0.5947525259547376	-0.2155525516904777	0.14338765124224406	0.13533329018005338	-0.5186683882284192	-0.48803074254716866	-0.12126156349245332	-0.22325123560396415	-0.4262973024466172	-0.8275339939470859
-0.6254496169859738	-0.5480585109801466	0.10787221895396129	-0.016456175486171752	-0.2555378635178574	-0.2868628225375514	-0.2505800251950223	-0.5317451541418965	-0.11429654696451039	-0.37708279182696225	-0.4934298002056344	-0.4890609125787845	-0.3212233651926199	-0.6651208601644883	-0.4352074014553343	-0.4738328182811425	-0.05937689717937707	-0.08449470572441993	-0.15025110613352027	-0.8759703219094771	-0.06306032065074271	-0.09025159881493126	-0.7444992451020427	-1.1487749342909392	-0.2765501460145532	-0.6493651924132178	-0.761247853467957	-0.28847689730733794	-0.18647254904196936	-0.13504460178823174	-0.39001612448209294	-0.27222636016690444	-0.04606637436804499	-0.28603101718310625	0.028926396369176027	-0.6515619424696136	0.4570734335389023	0.0799496415222986	-0.00932709217632261	0.14741998212406887	-0.5767359296083292	-0.22475964467328957	0.11358899226277708	0.10679648937397779	-0.5526610241655909	-0.48500478137081016	-0.12456468775393141	-0.20775169842477492	-0.4171240682419273	-0.8603648368227368
-0.639249439795534	-0.5757399462527848	0.12688219824151567	-0.022259794838397233	-0.2543075036724266	-0.2725635609376518	-0.28098670311122165	-0.53323739099698	-0.08172339419183856	-0.4047712818353964	-0.521985219731355	-0.5023965768917946	-0.3264596873004744	-0.6462580735073987	-0.43089920114923774	-0.48443083171657053	-0.07008140328870295	-0.011011423484609716	-0.1418951716470224	-0.8886557312881257	-0.05312532824883317	-0.05084577376794357	-0.7461269948653112	-1.0623328893089998	-0.2867310620565674	-0.5661876547170679	-0.7653036539648129	-0.24964583404833013	-0.2227307119173935	-0.17035447530191983	-0.3852218290239205	-0.26917058907491237	-0.045776406029680826	-0.29989673383313925	0.005609146681487698	-0.7048839573307656	0.43564870297969566	0.15595846812693193	-0.055733611268688574	0.1097055052664226	-0.5651786351159885	-0.22966858972560708	0.08279501787738994	0.0653002932094981	-0.568987388730592	-0.4721605895584916	-0.10892514078093174	-0.21115770867864195	-0.3998418962932418	-0.8829792775563903
-0.6229299788192187	-0.609249733400366	0.11690894071119995	0.007717043652479115	-0.23701799379227184	-0.2687631221696772	-0.29485866007272177	-0.5471951560250179	-0.047406878419534504	-0.41762190417376105	-0.5547940532299901	-0.5065889536495971	-0.3094260874917583	-0.6320674572147457	-0.4392445717915505	-0.5084719673948528	-0.06908249192854835	0.029677744865816952	-0.14140320474998513	-0.8959403913174866	-0.05390937000590148	-0.006849257276167803	-0.7254827122939871	-0.9844829309277514	-0.28933939163086486	-0.49073637935508396	-0.7573743354878544	-0.21856099066714788	-0.254789416186196	-0.20036588355397686	-0.36766174375626365	-0.25839828665325165	-0.058530732942228346	-0.2964913467353176	-0.010114449387974402	-0.752374718227687	0.4031244257845625	0.1984032847377984	-0.10440358605021897	0.051880218426489766	-0.5562073385330425	-0.23428142895490253	0.04977977985965164	0.01288516486662462	-0.5754489631920536	-0.46361291590158266	-0.09779340615689826	-0.2199949960672128	-0.3739796594148286	-0.8887351519483815
-0.6161256432074029	-0.643178036395146	0.11621926567578074	0.00959360181832786	-0.25190102411424803	-0.2619238826828575	-0.31547634806564656	-0.5602685195402869	-0.0014698294061760027	-0.4271655287057768	-0.5868369655575423	-0.5146308852510963	-0.3007245662993697	-0.6133983234964477	-0.4623747148813563	-0.5292693595850129	-0.07739497838446717	0.05705389824132381	-0.14985801493637776	-0.8947409357945467	-0.06819424379448133	0.027027757491649484	-0.6869585620157213	-0.8954112801897383	-0.2936696597147779	-0.4010184429062039	-0.7376090646400373	-0.16102576331766225	-0.27585847116335627	-0.23251422860526053	-0.3698467143513107	-0.2596719940755332	-0.06338743511136033	-0.2988093078629552	-0.036012900141600065	-0.7980646960465209	0.3631761732092074	0.23642868964520042	-0.16221662137778806	-0.007261636082470641	-0.5495084855013955	-0.2514839986751688	0.0289374619177477	-0.06005847219335483	-0.5840408541327929	-0.4535791809424231	-0.0894040442688547	-0.2331652419983042	-0.35810294534948883	-0.881450323785612
-0.5971850400829044	-0.6741661335306286	0.11011179985081532	0.03837429604194598	-0.2605137630733703	-0.2688114028020438	-0.31542919471010816	-0.5910113883901413	0.02807762631632286	-0.45661830481357785	-0.6036788461975064	-0.5169919224841447	-0.2890847323906379	-0.5856606024937474	-0.46573543645617904	-0.5560386232389145	-0.0728965990797498	0.09439081062828886	-0.1625124967879473	-0.9001791310977223	-0.07181197319331675	0.06389476420223557	-0.620811675666206	-0.7983838231898058	-0.29099647858468	-0.33385331737404217	-0.7156299108601376	-0.10318448412005429	-0.290019998382065	-0.2729998243064243	-0.384388288308881	-0.24487237935558065	-0.07596114705890461	-0.3100939996826179	-0.07722205503723686	-0.8488445963687731	0.30839070679886177	0.25772754499004896	-0.22793823327564358	-0.06639999540275873	-0.547965041039668	-0.26700170777810944	0.014326722976796658	-0.1143995360005224	-0.5877871794279903	-0.45972634653309974	-0.0642302760591597	-0.2400365594838354	-0.343215599315688	-0.8721236324761866
-0.5649987258939049	-0.6973712391077447	0.07337437281642178	0.060685473013755695	-0.27809793549989265	-0.2898613155724931	-0.3154107535463085	-0.6152289083750828	0.03991891006707105	-0.4918345539966397	-0.6261672692463717	-0.5200543928196826	-0.27425797771081706	-0.5554283293010427	-0.49204110982098104	-0.5732327808462842	-0.08226272768784951	0.10519674509909413	-0.15105497361233922	-0.9093714017779704	-0.08143372857363734	0.11037370232961688	-0.5486860195905414	-0.7081072913761306	-0.2821554216261274	-0.2664221310363973	-0.6883784948167879	-0.053952418209158914	-0.2883515961319466	-0.2966957772083926	-0.40313295742425453	-0.22520335606508554	-0.07729521541415339	-0.3225192168579821	-0.09418453833933856	-0.9033883254773434	0.24409651922768477	0.2594762187987502	-0.3033057975961074	-0.13947017677025764	-0.5583461583378361	-0.2809391886994064	-0.006248120797943099	-0.1884400681010276	-0.5886937389647418	-0.45868218360600466	-0.06274165011163564	-0.24641353171804256	-0.33877981070086155	-0.8609781777152822
-0.5356444629448731	-0.7181093635010696	0.025831143785420046	0.06874055717511475	-0.27893951021577046	-0.30532950000557263	-0.3140421390734299	-0.6375115548680668	0.0599271136360635	-0.5164920909625713	-0.6466217008212001	-0.529028973060693	-0.26124756927120474	-0.5408736037816174	-0.5139086987112945	-0.5921764767785813	-0.09737167413094239	0.11547266839216357	-0.1466513875633686	-0.9179477102167404	-0.07362938072059586	0.15219459523811674	-0.4759513101157159	-0.6528657730640195	-0.2752285491292056	-0.16577108826283388	-0.6710188706605171	-0.023368234209900602	-0.2882095830216135	-0.32469723967419256	-0.4123866497447925	-0.22573086657773128	-0.08252341945442943	-0.3429410236629898	-0.11264473577283755	-0.947605366643319	0.18391127043571728	0.25987685559192625	-0.3745592918515645	-0.21965003792207635	-0.5842279134927737	-0.3006734744589422	-0.021304849699596888	-0.2505991677510562	-0.5838343928267845	-0.4574568326258667	-0.034157450106671323	-0.2509700256029795	-0.31897079083565416	-0.8361496007954334
-0.5091646278893543	-0.7338247035113243	-0.017430105035995763	0.0763365116251	-0.2756449172477485	-0.3286858095901062	-0.32503027150858854	-0.6483739146014132	0.07483626344460574	-0.5497397901532862	-0.661423840187908	-0.5281843550325641	-0.2618378638535517	-0.5362439171709134	-0.5445263262598926	-0.6081848536850779	-0.1177950350921064	0.12776621070760488	-0.1279161841461853	-0.910823261990088	-0.08785413831311323	0.20770428872391972	-0.43580837920699744	-0.5972720445788546	-0.26489302697816314	-0.0709676564961869	-0.6397238333530567	0.0038894210101296095	-0.26937824171737873	-0.33054206811882286	-0.4250306948082632	-0.224334756230671	-0.09318248437367585	-0.3508674531406933	-0.15258133193547294	-0.97956066683443	0.13968772194062845	0.24479937937155719	-0.44054911912495404	-0.3141858040133274	-0.622726879944229	-0.3076219441078107	-0.03363561847206647	-0.3161572630195253	-0.5927198574720146	-0.4602275079352129	-0.011053821673927608	-0.24389697613112898	-0.30763947118540913	-0.8277617364617683
-0.4657233826954714	-0.744775549025931	-0.038572213118653186	0.07441290111039203	-0.2738711658905065	-0.36018072779034666	-0.3073199847197747	-0.6352556553957471	0.07366713478365099	-0.576842262055193	-0.6715511532138767	-0.5310190704939355	-0.25800154725899715	-0.5106574900535226	-0.5733561069896264	-0.6304652028815283	-0.138692116038338	0.12286413574079731	-0.1116000859285948	-0.8897620459257627	-0.08395164798556073	0.24123454434855743	-0.4084739613310254	-0.5507669960181139	-0.24245747560523473	0.0025783874885164705	-0.6096034308471623	0.013281544605488794	-0.25917167890292775	-0.34761235434940874	-0.4305629277453413	-0.23457537414873633	-0.10691285969307121	-0.35339086779437284	-0.2007246857397848	-0.9805166878862934	0.08048603637724223	0.21821441176796727	-0.4959853168091559	-0.38243658622708043	-0.6544371187250227	-0.3113693576112003	-0.04161910833947346	-0.3685011037026161	-0.5898372737549926	-0.4549435348587149	0.012625796398718267	-0.2215487399012383	-0.2923551882581135	-0.8193008088106245
-0.43587793367873556	-0.7388301359594622	-0.06259152566091714	0.08425368267488038	-0.27591332063860197	-0.40127795506186165	-0.29792549564234105	-0.622410693256866	0.07304959938345665	-0.5979679955291684	-0.6753757279949746	-0.5411255037800669	-0.27172332407855154	-0.4941977721658241	-0.5961659191824349	-0.6513579794422385	-0.16576104516683468	0.1205663016148695	-0.09634830825296074	-0.8687434898089046	-0.10522297295970011	0.26483221302901755	-0.3753872246201298	-0.5150607343834734	-0.22752994449106798	0.08909688418279609	-0.5875958286994238	0.019736634500063268	-0.23753104633630645	-0.3570120368542714	-0.4388043978217685	-0.24667994790250472	-0.11323780744856202	-0.35051443602109816	-0.25010862425265284	-0.9688537055056974	0.018622632218538184	0.16598349893955505	-0.5494285451655274	-0.43084863093516484	-0.6818623882028282	-0.32354752222342786	-0.05821287020441923	-0.40982667694368136	-0.5415237040195838	-0.4558185523099233	0.03833401624108101	-0.20332541336737125	-0.28947205276113447	-0.7796931599696544
-0.41313027906797195	-0.7415361315905908	-0.09294920045354496	0.08401263183032108	-0.271996899755943	-0.43477430479742774	-0.2785618067877932	-0.6145576524215762	0.06634982141425352	-0.6050043673273505	-0.6685152592257741	-0.5551016070127416	-0.2909699901994383	-0.48739594074773346	-0.612610656348507	-0.6760391352483872	-0.1894561175782738	0.10150812829916356	-0.09366339087370498	-0.8511545564686633	-0.11820490729888303	0.3110443141949187	-0.35003735058208757	-0.4924092464042967	-0.20902779562117596	0.16945308984367174	-0.5715081503704198	0.034912662006511455	-0.21818654418303093	-0.34878417062885475	-0.44480444887796733	-0.27295560503967764	-0.11784712703529632	-0.3604787192896154	-0.29521304585545427	-0.9285288324285352	-0.04414078276221456	0.10044624576127474	-0.5938550036914524	-0.4687686318771115	-0.7066879070522393	-0.33084731552315366	-0.0625844104841072	-0.43018526392746903	-0.47438873774331103	-0.4561561703071285	0.03886198136675376	-0.18053499692504332	-0.2963806706628237	-0.7326181468516794
-0.3818505316070027	-0.7434053646161003	-0.09129332170111056	0.08212193763309106	-0.26157432269815845	-0.462082096229176	-0.2612364501142403	-0.5911715744699553	0.0632400693623124	-0.5985727089750525	-0.6410666760498829	-0.5788177458517394	-0.32328018409406	-0.47436437508604373	-0.6227881695665347	-0.6900478148204001	-0.21417371178762923	0.0815982059432115	-0.09311970850219708	-0.8284229664613075	-0.13922311144749577	0.33333519075122187	-0.32749353381078816	-0.5134631504749928	-0.1941907972789066	0.21576745319061655	-0.5394784153466896	0.0072229500603578885	-0.20724045565040936	-0.3326467541194213	-0.4536781987702895	-0.30581848568524805	-0.11603284543186376	-0.35814737759393045	-0.3387351927907134	-0.8626027593771741	-0.0968753877376625	0.027376243868589077	-0.6353750784956835	-0.49164022148776	-0.7255517224259352	-0.3343509280424998	-0.05952088777217508	-0.44383182558017253	-0.3819356602090536	-0.47073207941916106	0.03241784679373087	-0.1437117774828464	-0.3090428963677276	-0.6870967677555374
-0.3659809010561718	-0.7336442272326046	-0.07396283271873916	0.048783343287705894	-0.2790143682001063	-0.49296376181003876	-0.26939654837936283	-0.5705877721839784	0.0670287707382987	-0.5913066845514297	-0.5911435651732408	-0.6108634838920856	-0.36166512418106944	-0.4427113721903074	-0.6232751726333754	-0.6873190119553665	-0.2275686722122737	0.07982933965528782	-0.09369876104277297	-0.8080796225129643	-0.13473907602329613	0.33578570796752016	-0.3224289306266795	-0.5425888599619888	-0.18392263773590525	0.2579770932508785	-0.5183578510782523	0.008938856487892215	-0.193132309246223	-0.315938101627353	-0.4644070191483566	-0.34421715383682583	-0.11088724491823623	-0.3651693782608578	-0.38812663191515767	-0.7721873649297983	-0.14927345313068635	-0.03488318584099227	-0.6685857357833757	-0.5088021104957141	-0.7556156815283314	-0.33600480275231565	-0.04676120185818344	-0.45956536268926956	-0.28761015826786274	-0.4837523589508191	0.005481935821985617	-0.10982080378119063	-0.31831845291963035	-0.630046290391999
-0.3419845589614243	-0.7111043596017738	-0.051737802817891754	0.007470093424369001	-0.27335045786623285	-0.5319522770952256	-0.2779460119763565	-0.5358993131450727	0.07195773340089494	-0.573715062635998	-0.5349411943985427	-0.6346633275138966	-0.39652935308662335	-0.41188458708187803	-0.6274382230017705	-0.6835117358063285	-0.24973433958112873	0.07690740727204799	-0.1277535349596372	-0.8011990469859969	-0.14005303135418998	0.34312082400646854	-0.3169386139599794	-0.5856035747685854	-0.1794826408195776	0.24810400741983213	-0.5074438666262078	-0.018921382059823	-0.186719057614693	-0.2972744470839522	-0.46488216263563087	-0.378786761456563	-0.11482139837394556	-0.37104221128655285	-0.4205462682618794	-0.670717947416996	-0.19783571930355012	-0.09617731502418657	-0.6906986830944343	-0.5200545209068506	-0.7857876772574287	-0.3488312793324426	-0.05085897798469334	-0.45267102793316705	-0.16440788055056027	-0.5130585595720327	-0.020709754144312982	-0.07709347723213628	-0.32512801642466943	-0.5698499362752236
-0.3454726240286264	-0.695118390999129	-0.02693953231202696	-0.0583100256805537	-0.2859826602075435	-0.5695856059681514	-0.2915917728907445	-0.4711236366883022	0.08972050806743885	-0.5506503224219937	-0.48934360956003176	-0.6640517090642071	-0.42954756549326956	-0.3854591709874081	-0.6397271672963327	-0.6782368001443904	-0.2652855880323235	0.056754462441313415	-0.15485914247793722	-0.7841793869447286	-0.14381314121738392	0.3490904953524321	-0.30054466790758094	-0.6193140478167399	-0.19486776451147284	0.26399332416169397	-0.5067588137824616	-0.04550617123132724	-0.17896977484233445	-0.27364115127949173	-0.4524217401338689	-0.4274261755627382	-0.11573174915726722	-0.36867693022458836	-0.43721696974639074	-0.562582951860707	-0.2589488427605441	-0.141482629462354	-0.7149793461143527	-0.536447887829571	-0.8165067181637248	-0.36124196721143825	-0.06089060710749622	-0.4705878372718722	-0.023517356497288987	-0.5367877746664691	-0.04080596994713745	-0.054257620150465626	-0.32260079190767943	-0.5286170562484702
-0.3627131964608219	-0.689759828752696	0.014977086026753026	-0.11466478522536841	-0.3021089227796646	-0.6080473529777188	-0.3011944837163971	-0.41009295821941194	0.08562898227430868	-0.5195682821101854	-0.4413033183529368	-0.7009845519305631	-0.4669921498005373	-0.3623420143170032	-0.6418273367397697	-0.6718982387655618	-0.28410158414049924	0.014418655322812612	-0.18858057934691802	-0.7651698773538451	-0.15503588581915867	0.3459509715858387	-0.28570282782495615	-0.6321612706931022	-0.20972056069273504	0.32684024724582106	-0.4984767035303161	-0.08516326646834195	-0.1897851810978944	-0.2650351626056874	-0.44320743818514174	-0.4565916684461782	-0.1292048979506744	-0.37475893188995957	-0.4586323807306575	-0.44877682993572277	-0.3096506043399619	-0.18039626124165062	-0.7207784876429404	-0.5576166145287681	-0.8328334956894199	-0.3512542665454499	-0.06833405674713491	-0.478659703929566	0.12682510887157122	-0.5662408801666954	-0.06471074594521306	-0.023404444885223266	-0.31637407741252155	-0.4935141641222682
-0.38480224724773165	-0.6836957591465953	0.045307325646388785	-0.15684483700945828	-0.3345797287012776	-0.6490289060552648	-0.31387523486942054	-0.35442491741025406	0.0738890173472405	-0.4877958990821022	-0.3998182774064531	-0.7371378804887565	-0.4942146121570807	-0.3477971929855645	-0.6413633574561505	-0.6702665811249936	-0.3089466070985138	-0.05246320560500263	-0.2145390679729428	-0.7404550737887027	-0.17714947034023695	0.33975377983552135	-0.2981671331375533	-0.6511815638691861	-0.23532468126021042	0.33530681748053587	-0.4969771499976458	-0.1022316072315261	-0.2268465741541033	-0.25980181377456246	-0.44483114194497936	-0.4639227842066317	-0.15817519593914806	-0.3742114215994137	-0.4766565598404807	-0.3304347083748389	-0.3556285534133052	-0.23368195731818733	-0.7178960090349304	-0.5609011598302813	-0.8204388344993386	-0.34246867192421937	-0.08162779242602454	-0.4804091732196437	0.25533779777321175	-0.6033746676832498	-0.09221486640283676	-0.0010079152404259002	-0.3135414536887165	-0.47692097156917324
-0.4032901395707591	-0.6956155337796501	0.06832124934154413	-0.19782462357658243	-0.3571418085584072	-0.6724749113100215	-0.32890571709595495	-0.3214468534113215	0.04741706904633296	-0.43716776606869806	-0.35789193936984265	-0.7694399238718257	-0.5226808326161934	-0.3528650095964145	-0.6476203208051505	-0.6762602740131302	-0.31749820305446813	-0.12836157605767257	-0.26082039828681874	-0.7124597202633687	-0.20886456057559383	0.3158600768159118	-0.3018147118986215	-0.6511108916318479	-0.24603841768468163	0.3265105273651264	-0.5012742152955503	-0.12260939611269821	-0.26699801134153034	-0.27520031250606714	-0.4348026267623637	-0.4397595762068467	-0.17798399242673127	-0.3743286024120353	-0.4870362237065168	-0.23445256702845002	-0.4114894728769915	-0.2812664796637302	-0.7081200127938816	-0.566675677541838	-0.7792091755009074	-0.3379277648077796	-0.07436974761222542	-0.47026846855604554	0.3939090157369377	-0.6292656128392947	-0.11752893197274254	0.013959375526373177	-0.31097836739214085	-0.4407128440417834
-0.4301832992133378	-0.7049838669254378	0.06447151405025547	-0.22303261195117097	-0.3698271783320084	-0.69066142822784	-0.35258253738754436	-0.29108189294568154	0.021384357657021118	-0.37773583618718604	-0.3299615709343179	-0.7950477475441177	-0.5442171334587973	-0.36735092707298517	-0.651830419774042	-0.6809444564744436	-0.3331456443184262	-0.17841601591628398	-0.28977677669718627	-0.7019795931690418	-0.2512524904192695	0.306117627320132	-0.2907012171252643	-0.6328733107494893	-0.26452399049691117	0.32436011744147286	-0.4944867868829772	-0.12360987484402637	-0.3109931189708622	-0.29184133334070034	-0.4294429277904953	-0.3902277730785749	-0.2000904937475363	-0.3702999410811545	-0.501593401255654	-0.15571510020391988	-0.4512508725209268	-0.3162593809051469	-0.6990083396621098	-0.5851547400515227	-0.7570870728133918	-0.3433518537332438	-0.07459978138644947	-0.48272721418574616	0.5164924016966588	-0.6732079795864913	-0.15327756422206884	0.0229378753053675	-0.2997870960410119	-0.40548239655864576
-0.4570560362876379	-0.7145318991226004	0.042822865596090234	-0.2657583868330978	-0.40086667186793495	-0.6859443218572638	-0.37751639143940185	-0.27158256131705777	0.004992500258369814	-0.3091283260716763	-0.3110655745230473	-0.806451713109569	-0.5582772469380347	-0.3836649491426694	-0.6744798162598391	-0.6822357448870813	-0.33766517506169635	-0.2196154071279312	-0.31044260184266675	-0.6854441235315206	-0.2682315189945455	0.3131817169283983	-0.2621041966816318	-0.5869321898102711	-0.28112650759429414	0.33436740504852136	-0.4942292831049352	-0.12579843956948483	-0.3504453178473056	-0.3183602372134086	-0.4142438690051956	-0.3203737810944654	-0.21165841145868852	-0.3677489802402237	-0.5190497971869147	-0.09514867569467922	-0.5039791744429709	-0.34132628158073713	-0.6985130257065786	-0.6066967995034217	-0.7242441482613824	-0.339309611368093	-0.07144322678613994	-0.48977487584288937	0.595025557761965	-0.7013869261459205	-0.18030488987187537	0.021355399946017754	-0.2864915836962699	-0.39607946526576476
-0.49021575597818073	-0.725997087895562	0.03432748194554473	-0.29337884218559923	-0.4437337791887358	-0.6776845687190578	-0.41604581842821764	-0.2594816471733944	-0.018356394357319963	-0.24688064727626605	-0.2988321579578259	-0.8201548565595294	-0.5787600143205361	-0.394711767659141	-0.6950045179678979	-0.6734279881045749	-0.3414308246139178	-0.25129300695098833	-0.3182655721907076	-0.6669590942947697	-0.2834940719717211	0.2953684161484297	-0.21439161336184548	-0.5307653025742111	-0.3000989599468519	0.32550806323662834	-0.4970987103397125	-0.13604151610761125	-0.3933715502047158	-0.3433928934935289	-0.4106465387032661	-0.22593480316621234	-0.22287451518587714	-0.35664877999641026	-0.5535878521515843	-0.0423689596237405	-0.5719980318824005	-0.3708385984854946	-0.6997740204534065	-0.637440945088855	-0.7014963684384178	-0.33707357811101596	-0.07591780302719904	-0.5168611480699103	0.6241384721188222	-0.7251256743368326	-0.18723107850040524	0.00806676382901569	-0.2755806913937241	-0.39187893540805635
-0.5242663665944308	-0.7335314222379785	0.008901886532913059	-0.3030557835629453	-0.48742420606513975	-0.6712862775764712	-0.4620152045641568	-0.2613692276322638	-0.0428231921951766	-0.18859236438878396	-0.2829653474355682	-0.8130858038032349	-0.5864467648101553	-0.41893428383616066	-0.7036189165119854	-0.6533950206576453	-0.354536336848495	-0.28517592423589966	-0.3315189353139976	-0.6556473352245497	-0.29193438589889753	0.29951244572291386	-0.19333911204501608	-0.4648126585346266	-0.29969506445732624	0.28626214213906664	-0.5138967489141735	-0.11048072657799568	-0.4358639375459842	-0.37774440965317996	-0.4037672423801384	-0.1154723093067492	-0.23779044371157304	-0.3512139706005642	-0.5913967297993816	-0.006878042123207796	-0.6353632797898727	-0.4002627715360628	-0.6869343448426236	-0.6578446914940064	-0.6669305269189285	-0.33784314324008	-0.09250749137739281	-0.5354716681438128	0.6281493336523496	-0.7474901389792559	-0.20375060389322788	-0.019935877338628876	-0.2755305564563935	-0.40518378995677756
-0.5526788871018544	-0.7442153574319665	-0.01623286255443411	-0.3153871849589107	-0.5314833393201539	-0.6449175222971831	-0.4970947333277177	-0.2685377181591239	-0.0642040111129052	-0.13987374102442268	-0.285070492674951	-0.784256751886917	-0.586052916053551	-0.4497303138345263	-0.7226355604190251	-0.6405689723025721	-0.38251200387561585	-0.32588639185338547	-0.3496683872949481	-0.634235122592457	-0.3165320349214852	0.3004096366658614	-0.19133448622014898	-0.387176558487213	-0.3048837907438068	0.2445647248057436	-0.5240561313038615	-0.1282241734764254	-0.4687920944211344	-0.4245373840312926	-0.39709325745383944	-0.006602845980863037	-0.2398328480077701	-0.34406820510082176	-0.6348247030419204	0.021274761432589568	-0.6926597740029206	-0.4222331493719498	-0.6742247130502814	-0.6717807077676236	-0.6050066429533021	-0.3321816785950558	-0.11797492589228971	-0.5413759224840475	0.6424251855539709	-0.7531073009086967	-0.19637026841581068	-0.050094809293376105	-0.27890776352263075	-0.42086894475820025
-0.5775562495655732	-0.7768516889675021	-0.04267889010841907	-0.30796206148256583	-0.5656109420005389	-0.6229206890141259	-0.5243904569406503	-0.28151671354846175	-0.09448305666560679	-0.09390207695739038	-0.2948774939693782	-0.7472358784091784	-0.5685788086136634	-0.48787837895729336	-0.734194000113326	-0.626031404392909	-0.4169385707073217	-0.35462879320148666	-0.34431329010688183	-0.6171737506025541	-0.3307849522058425	0.2951579758877452	-0.20430836147907283	-0.2990167867933178	-0.29495566606630313	0.22049806579468836	-0.5302362219768723	-0.1265989905610517	-0.49036146863629426	-0.4543845479648592	-0.4019524183288355	0.10354467800939911	-0.2401448582198254	-0.34625198125116946	-0.6886481989220344	0.03661901792802741	-0.7505943980364266	-0.43881609964598417	-0.655841441576192	-0.6805242717498869	-0.5367232955745906	-0.31915491127329776	-0.15664185711943024	-0.544479156119901	0.6405995163891609	-0.7478681620512931	-0.18833832828972114	-0.0839312542278208	-0.2801805436487739	-0.4358444812520729
-0.587598504811618	-0.8053455401171558	-0.09003339417525481	-0.3025200601009431	-0.5894925533613949	-0.5873384011336367	-0.5509030146732304	-0.3051722964066107	-0.1313116000328355	-0.051045827321557824	-0.31018777184214397	-0.7120385579647699	-0.5624715208472186	-0.5261770919920676	-0.7530775064913016	-0.608986172382955	-0.43491238125803067	-0.38045696558146486	-0.34008039191924666	-0.5980277291797769	-0.3420981875027432	0.29730588452091566	-0.22871738580494627	-0.19641630592312886	-0.2773121777358326	0.1936490337553151	-0.5369510389637453	-0.1329585967591856	-0.5123813064230603	-0.4785707185953697	-0.41893560930922236	0.19858005010461918	-0.24237065946508415	-0.3454529054380835	-0.7509230495214038	0.054852213472991275	-0.7926987947731883	-0.45104323964688725	-0.5888889553747502	-0.6850966775708004	-0.48710165300034813	-0.31378114220742626	-0.1808726803839866	-0.5294828035319672	0.5996099338601917	-0.7357725295979984	-0.1993737221447473	-0.1098815271467696	-0.2931781556081491	-0.43380017451620373
-0.5856101086729397	-0.802051398707798	-0.1498968579159034	-0.2922613048795568	-0.5825729481992228	-0.5540340444265065	-0.5754806508015652	-0.3354195691401426	-0.1662068783594005	-0.02110681082580072	-0.31985510093052116	-0.6775240695600031	-0.5403485145664654	-0.5551226026560869	-0.7695470192501885	-0.5952107795851417	-0.4535204460112509	-0.38400164474568027	-0.34195554679150525	-0.5744071532671561	-0.3511823775298522	0.2886729998299376	-0.27064800779866177	-0.09431350032949218	-0.2604623946264935	0.11992511457181596	-0.5453310470486239	-0.12279252320205976	-0.5174665843951993	-0.5093500256289754	-0.443217475375858	0.27459559534218847	-0.23822357722954296	-0.3341121561948457	-0.8050220181367722	0.08117605149388657	-0.828219978249782	-0.4750248430088114	-0.5289858481475666	-0.673388960581971	-0.4466923279428604	-0.3227027015950027	-0.23429576604302613	-0.4959142625953913	0.5605304260120767	-0.7210942629929532	-0.18397702329395338	-0.15877973047312197	-0.3192733693049626	-0.4303278342440665
-0.5699197077615739	-0.7910468212631698	-0.19101848978665786	-0.29178001255237473	-0.5835647834855109	-0.5012181996492684	-0.5940387642602574	-0.36480619584757185	-0.18956964063531467	-0.006445279443004537	-0.3260114588702524	-0.6390246278773252	-0.542080157003613	-0.5715231560523912	-0.7930485459737001	-0.5746291270444102	-0.48294579565067197	-0.3697470291777754	-0.349194373438271	-0.5509024702118199	-0.3488973292774128	0.27766790877005226	-0.29822764767953924	0.014343591280583285	-0.25085580396264884	0.049078724417291476	-0.5537204737401586	-0.12842690132458737	-0.506347260011675	-0.5394777491530347	-0.45847457980386536	0.3339825239973915	-0.23274392463016885	-0.3255087653945234	-0.8483562092611969	0.10789283077292264	-0.8460391449153993	-0.5077554549499366	-0.480845491159704	-0.6701957562110901	-0.41514891603792686	-0.32965975596363595	-0.29351448674854963	-0.4502368698871302	0.5410711403205158	-0.6905667778023198	-0.18215711651219485	-0.2057370275674623	-0.3429238313981958	-0.41026718859726097
-0.5620899091212296	-0.7672095438535396	-0.23603212888462574	-0.28354012109596427	-0.58962389039667	-0.4588785212420694	-0.6055537537421987	-0.3866163478901656	-0.21627224491750469	0.0017153285092077809	-0.3418080739270339	-0.6047309730210143	-0.5282471167139366	-0.5744334235013089	-0.8108239076548764	-0.5493747651624076	-0.527872086836205	-0.34803366976921885	-0.3265073574952132	-0.5359743325949617	-0.31895756523209146	0.26374243540952336	-0.3232383209419055	0.10848039263147295	-0.24563681015804537	-0.012033987785567909	-0.5581432055214556	-0.12404697176527033	-0.4924775646987748	-0.5516302916382043	-0.48529111517771784	0.3541078182740188	-0.23230972111833056	-0.31979537127073965	-0.886079332070301	0.1471118745366204	-0.8507257911410591	-0.532473539899233	-0.4424433603332697	-0.655957988648777	-0.41301223406037557	-0.32511957203713787	-0.364847061566005	-0.3940467677962209	0.5153363168151004	-0.668402862446825	-0.18636439285195844	-0.2438721162297847	-0.36323390877134665	-0.3943538025633134
-0.5528814618374291	-0.733830446764504	-0.27729031144447763	-0.29047314015818804	-0.6136325754963681	-0.42423517428160007	-0.6000687913902927	-0.41516150731302065	-0.23584800389827648	-0.005293715780580225	-0.346341790611918	-0.5627797364315743	-0.5300967223570419	-0.5803094739791745	-0.8236694268829711	-0.5306344359069441	-0.5569486689027643	-0.3508012230105697	-0.32188887087357154	-0.5026101535810273	-0.2778944065090145	0.24796360532740963	-0.3440899777488893	0.1850138216142282	-0.24016645172315876	-0.07421800037271929	-0.5714141614914349	-0.14853699984271707	-0.47761931713203143	-0.5543523261151433	-0.507831818797045	0.3455107284978286	-0.22517500200315718	-0.31340415920774395	-0.8952934741218599	0.18007227785295216	-0.852054866022565	-0.5581495104298368	-0.39913709543457415	-0.6360097818338962	-0.3899368131248089	-0.3249172937874845	-0.44160660636397325	-0.324667279995346	0.4889734965839005	-0.6435155021606229	-0.1789566495985068	-0.2932622195712632	-0.3913653282334374	-0.3706935056463564
-0.5427225864904466	-0.708117196488476	-0.31216900411314985	-0.3023970185515744	-0.6189589455238135	-0.42304388289856193	-0.6009903827153695	-0.42749736104041125	-0.2697442446617407	-0.02435857659871451	-0.3454074482386858	-0.5318202139449444	-0.5273938575000539	-0.5768328433593366	-0.8386108611597767	-0.5141997538537668	-0.5923787732494226	-0.3595871571576986	-0.3108212234251907	-0.4891637381395137	-0.25075890480949325	0.21721902445522878	-0.38090065405216367	0.2552898800584564	-0.218534826176556	-0.16007416502595428	-0.5779090563327365	-0.16711571907687398	-0.4626291283067518	-0.5477000818792063	-0.5482160678319328	0.29978353092374765	-0.21949697254056266	-0.3169322029584337	-0.9104043381637472	0.21449496637171328	-0.8419245551227938	-0.5785896942472641	-0.3377021485225233	-0.6326147885703428	-0.38466170531707256	-0.33039470153502754	-0.5341221168421446	-0.25505873676303825	0.4966775300847376	-0.6293552583308365	-0.16894696435378626	-0.329398938950925	-0.4236344664547772	-0.3545174337719763
-0.5176368182861066	-0.6892404881673723	-0.353205048291637	-0.3162219707456527	-0.6217501669562182	-0.4185657435111235	-0.5882139242565504	-0.42018459407159614	-0.3032690189200853	-0.03354512014900189	-0.35108872901787347	-0.49777897118564385	-0.5253573770823994	-0.5640679088637082	-0.8424763541558828	-0.4938558873499965	-0.6150495323476581	-0.366036402234233	-0.2926610532111894	-0.4816600903798238	-0.22606886668558865	0.20486331297799656	-0.4191046260012756	0.31583526921184707	-0.21908632380708365	-0.21557961466124587	-0.5932580677915156	-0.19114036913823676	-0.45022161407843325	-0.552133840069472	-0.5766873320542717	0.25050634892559165	-0.19998477835332829	-0.3189241076183347	-0.9246995523015338	0.2380228105163134	-0.8227278452684628	-0.5988481596923109	-0.2621091589800199	-0.6204412794378044	-0.38084638993634296	-0.33843625583918824	-0.6034197913271477	-0.1847765835782915	0.5149639974396647	-0.6127508214456131	-0.16456854167923077	-0.36291314250843476	-0.4466255955136648	-0.3239987150099751
-0.5092873108304794	-0.6708267544101971	-0.4069239263903516	-0.318736862167725	-0.6152878347179105	-0.4185528982052643	-0.5659278945208894	-0.40981565105212586	-0.34394263994731417	-0.060803063416232296	-0.35509825567387765	-0.47473636385486423	-0.5069276001808609	-0.5507598078479702	-0.8556995134805154	-0.4677044624585457	-0.6166234652137532	-0.3815388899624413	-0.2666224457931087	-0.4713946850210794	-0.20034103317702598	0.1837512886017591	-0.43221828667356643	0.3658719038554977	-0.24265286037255102	-0.265739842265732	-0.5991335384546639	-0.23696750323470347	-0.42909590493491684	-0.5407902504587321	-0.6184945582708241	0.1937448093630587	-0.17295502124477055	-0.3238511493962501	-0.9397448275969322	0.26533803999573025	-0.784060568756743	-0.6037670880481295	-0.20046504232323464	-0.6139108689227496	-0.39730895976705255	-0.33045844921122275	-0.6637518395571387	-0.10850252729128211	0.49813850836098483	-0.5871732304133783	-0.15827072808652945	-0.385562142790656	-0.465025588264589	-0.2659321932515353
-0.5160043827587342	-0.6623332170193494	-0.4429958760444478	-0.32123012941591866	-0.6048639374134885	-0.4290120777656584	-0.5433577774897322	-0.39888485808196067	-0.4123331572460807	-0.08986434526948768	-0.3628279024251516	-0.4871378654883641	-0.49578976790721774	-0.5400739709199592	-0.8567591080257386	-0.4268730904873347	-0.610217642245429	-0.39807555441266657	-0.2357702799118596	-0.4752222303076776	-0.17485524645787281	0.16625348707938564	-0.41636854029073567	0.40527087046201576	-0.26179159211418107	-0.29509532385431575	-0.6100454883948763	-0.2507090352078193	-0.41829283669780787	-0.5335955556150195	-0.6543634388852686	0.13869491337752873	-0.1407623297219154	-0.3183961715591009	-0.9467925831413199	0.2958193718378157	-0.747299422532972	-0.6102205967279482	-0.14743393812677416	-0.6060898017373568	-0.43070483715279134	-0.3226080201012026	-0.7209899335238157	-0.04724071723438755	0.4516777996548842	-0.57953025371054	-0.1628699356235828	-0.39678394301145864	-0.48694112284873603	-0.2104226432459207
-0.5428854799487041	-0.6504781902959563	-0.4974872370710216	-0.3434078821457302	-0.6094146625415073	-0.4406171471970026	-0.5268060159659526	-0.38854925991992084	-0.4677975407155568	-0.12452902193177207	-0.36380440999266306	-0.5022099173890356	-0.5021112079441126	-0.5315558479783933	-0.8557941111985352	-0.37449692521772937	-0.5664078696195787	-0.41279318577336677	-0.1927355023891075	-0.46098068084532573	-0.15802460996656145	0.14259168729344898	-0.38896641039009705	0.4230607070394138	-0.2806842770531039	-0.27978272767570384	-0.631787599507746	-0.2890397190957426	-0.41918067043368445	-0.5423821934762872	-0.6948557758817777	0.09808535904188029	-0.10491582313689851	-0.31024349120566724	-0.9487191302023742	0.3365216763328276	-0.7039689732358546	-0.610940786323314	-0.11083855579257222	-0.6011576244957897	-0.46676710047855235	-0.3118013042973967	-0.7805785742972817	0.00038528275127879956	0.400925230410094	-0.5722054852300358	-0.16562520889522112	-0.3970881711484028	-0.5112863306598421	-0.1692398567980405
-0.5683695011142078	-0.6540441467116436	-0.5580718579174203	-0.3636259904553162	-0.614761661422661	-0.4520403891092032	-0.5133073174970557	-0.37540528376538684	-0.5241080523982845	-0.1589192833252207	-0.3529943083093324	-0.5113129747385499	-0.492514075636311	-0.5202708076771904	-0.8475783744661008	-0.3062901264170325	-0.5288984228279584	-0.4289029458785005	-0.1459297825232154	-0.4681404420284922	-0.1621517450267686	0.10979716691405157	-0.3931290982762204	0.4208968014010444	-0.2949718270740084	-0.2327062486396096	-0.64559214042349	-0.32795982580187094	-0.417333996406765	-0.538775050642889	-0.7158588990892029	0.06871439569230363	-0.06261425754198055	-0.3015443870551384	-0.944309804352577	0.37051178311757543	-0.6486451173914978	-0.5986463896374609	-0.10456824447327369	-0.5950081895459999	-0.49278543149036425	-0.30261891356123605	-0.8516281596487385	0.03832621139787296	0.3622912015873271	-0.5717532685859037	-0.16304117331762782	-0.38954176470259283	-0.5163756623121902	-0.13930222355096827
-0.6174574307094964	-0.6609430932824853	-0.6099898387907925	-0.3815412478135474	-0.6426176277389299	-0.4478450679214559	-0.5023544333623244	-0.35306640868928446	-0.5699036229760074	-0.18109304059451187	-0.34921908597153883	-0.5238092120177145	-0.498545273545769	-0.5252072634789544	-0.8517879729179658	-0.24462350095952062	-0.4904612311762001	-0.4449807841125725	-0.09216096255579223	-0.4810137921757027	-0.147182812207204	0.06586703739578424	-0.3874918504584701	0.4093003390039323	-0.2995705546583133	-0.13507272123033345	-0.6690815886594145	-0.3758136783582748	-0.43981159985768964	-0.5383956146871046	-0.7423143943573682	0.04585132441577589	-0.01301490576632991	-0.30960194609970687	-0.9368238768241817	0.4117814801762165	-0.5815971475229081	-0.5836349899769797	-0.10059497552786538	-0.5905175711400148	-0.5185132470501632	-0.2892343619232309	-0.8769437179584818	0.07005833547243921	0.3228327301977904	-0.5770001872393962	-0.1779699909784327	-0.3617072335235477	-0.5097385498105519	-0.11451665380127422
-0.6845657418456599	-0.6746441573767337	-0.6637193867436629	-0.3906456428499446	-0.6450235021840663	-0.4745929811943791	-0.49075237357535456	-0.3211453330828553	-0.634457666224382	-0.19333317932052368	-0.34833146071696813	-0.5340945183151805	-0.48602514220353366	-0.5218739829483966	-0.8546844649506562	-0.18115825022035037	-0.4239082586646116	-0.47023182203792296	-0.026234986750362232	-0.506954121231681	-0.13909212142028596	0.021758049769278347	-0.38913265967336647	0.4037918179379173	-0.28774316397107497	-0.02301337058473486	-0.6759797668950841	-0.414826188641604	-0.46375566493020937	-0.5287736979095456	-0.7641451405314414	0.028699985887067868	0.06023409248727986	-0.31007406111817226	-0.9284353698291741	0.46655399010424486	-0.5264925944676665	-0.5540978173408276	-0.09662027227563605	-0.5807902280528288	-0.5616332797874615	-0.26213856644120187	-0.9032861793848609	0.08217677017543942	0.2791535154536363	-0.59329344772592	-0.19818240357040848	-0.33441697116819846	-0.49830707797329177	-0.0925033360140992
-0.7390441897210372	-0.6699691311135275	-0.7009320032545263	-0.401972230669129	-0.6554182440419138	-0.4973214210873505	-0.4905794001275626	-0.28361277564535825	-0.6864074779988906	-0.2143049416724569	-0.3474788134076517	-0.5481664386506621	-0.4807660888490951	-0.5277171932239905	-0.8502488830613002	-0.11324862772507091	-0.34868426547638576	-0.49325719467370055	0.034700311790732505	-0.5427197471883721	-0.12681006616368332	-0.012125410335772805	-0.39123178171897444	0.3893661640200009	-0.28680852334887774	0.09659974683639241	-0.6958935246286772	-0.4507652999450672	-0.4888887121073264	-0.5318270716139855	-0.7824407502155533	0.005784237820464028	0.12222012128226065	-0.31589306056202704	-0.9191460454532814	0.5311737778151384	-0.4677203163714747	-0.5205515614409142	-0.07935838968446023	-0.5850718341762188	-0.5978358189382452	-0.24558166373541104	-0.9378203591680225	0.09467969078120221	0.23893637874059115	-0.6118341315585758	-0.19909422982598346	-0.31118294812565106	-0.4925350402846641	-0.07601546215609864
-0.7784508711939868	-0.6507844390736576	-0.7163338526038376	-0.4088570587152807	-0.647877160280361	-0.5234031502219245	-0.48947829924600583	-0.23208980573117527	-0.7389690800000717	-0.23695607635400878	-0.3536986587137694	-0.565049498681813	-0.4743592271803	-0.534162734511088	-0.8371551073880328	-0.05017294565213137	-0.2821032918698112	-0.49427999196496664	0.09159349669249874	-0.5739203558666188	-0.13762686824152018	-0.06888981762088345	-0.39985274462655485	0.3745178578944202	-0.2629349016963838	0.20864955295912901	-0.7097650211664203	-0.4673713428114074	-0.5123443175473373	-0.5341207070509141	-0.7965066061471708	-0.012422557057744818	0.18725135262699893	-0.32849753397623516	-0.9169412846347313	0.5888401373722892	-0.41482596159424323	-0.47813160056144205	-0.09144218560055692	-0.5831742729448479	-0.6476218069817277	-0.21408633718467168	-0.9575557893330447	0.10822598225014571	0.21717033705079195	-0.6252764100884901	-0.21414447916116214	-0.29140832299395636	-0.46840591876095916	-0.06425373419559302
-0.8219097030737744	-0.6283042929962418	-0.726653719913801	-0.412981406507454	-0.6411934116789189	-0.5291908463946214	-0.47758654978466375	-0.19642846144017484	-0.7740172054135217	-0.2621906299667767	-0.35839193232700567	-0.5779142965550701	-0.469766558265195	-0.5423245673216603	-0.8116457566124844	0.0029796234228445795	-0.2082717539386206	-0.49734135616181596	0.14138424446307246	-0.5952444046072808	-0.13420942069588251	-0.10239719229834132	-0.4330210413089374	0.36065182680702257	-0.2532936543611194	0.32341492045014786	-0.7295166048764856	-0.47336833497173786	-0.535424393993109	-0.5459857032041204	-0.7852427753515105	-0.015676323843124167	0.24544296916549677	-0.3304935178660385	-0.9068780130502668	0.6270159201978157	-0.3587192230478121	-0.43191477005767825	-0.11072142073552076	-0.54597220705742	-0.6830169155059935	-0.18733684348208532	-0.9461403632871749	0.11145169042280648	0.1755199306944633	-0.6321362221226451	-0.2374004034694031	-0.28649971509653466	-0.44368252169841665	-0.040108384819790545
-0.863950265918785	-0.589991962048268	-0.7429015940839877	-0.4000192588511287	-0.6187197883464898	-0.5439257410397776	-0.47614837244074354	-0.1806449401957549	-0.7936777382502852	-0.3039055406751669	-0.3552800930742069	-0.5760617604703268	-0.47346744448536426	-0.5723485919301197	-0.7905259401598483	0.04157996846467392	-0.13967278428273977	-0.5228474987603948	0.17330207066540956	-0.6087671339548183	-0.14157460391663562	-0.15302370493568548	-0.4642593481645294	0.33673008017757733	-0.22785228525808093	0.4410231096142792	-0.7384478334361443	-0.49019138623907993	-0.5544427658082638	-0.5436503233842533	-0.7772046919673387	-0.01603683118536598	0.2949162756634379	-0.3463367089815172	-0.8963338878497507	0.6660133710918994	-0.293372425558216	-0.38192884986471093	-0.15136967604369853	-0.4700714587944053	-0.7078457174472407	-0.154640642332398	-0.9174433204772635	0.11154448124553995	0.14476064122232815	-0.6377014902086104	-0.25646634878986635	-0.28412722467560886	-0.432602276872822	-0.04693235205692666
-0.9050495312583153	-0.5507217704666139	-0.7479775197321462	-0.39033975346459393	-0.6039382519847574	-0.5533845370386951	-0.48709308643961446	-0.16096341052260785	-0.808816072370045	-0.3311889649975217	-0.3691886178121565	-0.5645007673278148	-0.5104540539930322	-0.5857572986448798	-0.775714890568461	0.06942284619879714	-0.08995791721135897	-0.5375864293881543	0.1823278947175901	-0.6309486476395614	-0.14022167310419728	-0.1923483187335273	-0.49802633446238487	0.3324153904563055	-0.1956319570865905	0.5523706702367291	-0.7598070758685809	-0.4803263243349566	-0.5743495290880881	-0.548280716426467	-0.7675004464149746	-0.022844277529139527	0.34773814937273456	-0.3581877566567719	-0.8535982185104523	0.6883015192531676	-0.24298885950235077	-0.34043356396745594	-0.16523057811105948	-0.3836188990389585	-0.7147866295950509	-0.1353392843698889	-0.8875341134959858	0.09880409092718936	0.1465717916540578	-0.6495722764054555	-0.26617881193003773	-0.29254311635942376	-0.4143289160293337	-0.0758255952742229
-0.9299319870698157	-0.5020285656877131	-0.7555100237034214	-0.36958443889251147	-0.5740550194517423	-0.5743522841458043	-0.4935925462329548	-0.13999487832275934	-0.8159477005991732	-0.3588947655053608	-0.3776846648844486	-0.5329269771843641	-0.5339394994111518	-0.6060204853559754	-0.7665762004390538	0.08354646168769177	-0.046492202206889426	-0.5496807911211606	0.18702248079389344	-0.6452361750452942	-0.13897663504363958	-0.22849957074429755	-0.549198324629568	0.32694922669214815	-0.16993906770953526	0.6570992488682164	-0.7771470067854658	-0.4852732758452786	-0.5836523950000829	-0.5305626754206607	-0.7603290546276025	-0.041623062811278866	0.39068952224399367	-0.3780461157653049	-0.7984772401736705	0.6989002696740025	-0.20459783060704884	-0.31041222674834046	-0.17067114293438818	-0.28604418290355776	-0.722607963708626	-0.12158441396618944	-0.862222550824977	0.09363187904741209	0.1655389415102359	-0.6649112056772966	-0.26463155161365115	-0.2998737307107769	-0.3929328076409673	-0.11286820851796356
-0.9482289315408259	-0.4773230604602247	-0.7495733927654211	-0.32903668787364176	-0.5376056777936983	-0.5862048914798855	-0.49017602884850164	-0.1364158636252008	-0.8229609471222761	-0.3877155929815465	-0.38255570312356657	-0.5048209875133816	-0.5470635640836844	-0.621578922136889	-0.7618578264296929	0.09368586526980902	-0.014449448732759088	-0.5626192849737822	0.16690167779905257	-0.6795677157679787	-0.12001788521171575	-0.25615844641578756	-0.6073239233059662	0.3333852345472044	-0.15132459594499664	0.7380266797609973	-0.7852679243122644	-0.47121673167716016	-0.6044156685566964	-0.5251358217977664	-0.742732945784792	-0.07004606928378607	0.4229780852174666	-0.39465413321069764	-0.7432951761983678	0.7047811703096312	-0.1683431021222654	-0.2976814970970816	-0.1675586971327387	-0.1965375272863818	-0.737769677878646	-0.10614188121629835	-0.8402740939140504	0.08804292652044603	0.19446222644824945	-0.6809900319487048	-0.27399764137091887	-0.31488666588660186	-0.3795573712618592	-0.14424804811874115
-0.9546847439999822	-0.43785861631458844	-0.7269694337254905	-0.3017152546867005	-0.5025861357387355	-0.5965267591500615	-0.4849975633075948	-0.14549983096224492	-0.8392963433328712	-0.4124266770923043	-0.3942903246064623	-0.48255227091362496	-0.578666935847681	-0.6546685535637407	-0.7623185523526392	0.07473920432335193	0.0059765532686831355	-0.587241021457926	0.14002168908647455	-0.6952819814167651	-0.08612057705928994	-0.2745614955526507	-0.6384500913608828	0.3269699449376218	-0.1426544617469118	0.7701075564686917	-0.8055646087226371	-0.4413544156234283	-0.6351887764825423	-0.5278944388530453	-0.7272175287668465	-0.09154046075991087	0.47344485962243466	-0.4136365877566764	-0.6885998394582054	0.7162605397140129	-0.14047882445116103	-0.3102530665187381	-0.15341930049095961	-0.08929628434669035	-0.7286533144471258	-0.07986062771471894	-0.8198922928053098	0.07430497642520152	0.24039007304227558	-0.6955259212248153	-0.2704038728711396	-0.33665578867697754	-0.3879156420533399	-0.18326068298626597
-0.9471105728740626	-0.42004344984617026	-0.6955345306805836	-0.29406764935282276	-0.47722502298993075	-0.6268401306820535	-0.4883034337092501	-0.15138814049206087	-0.851760256726345	-0.4367813957219761	-0.39707538360359707	-0.4505856955360942	-0.6082247346953896	-0.6707208965613568	-0.7552550058153413	0.05541966247624759	0.028473136627424143	-0.6112616212677104	0.10394384868124887	-0.7181555342493018	-0.09353163842966954	-0.27730463107936404	-0.6771063145839128	0.32953670534909174	-0.13848354690591166	0.7464134230772281	-0.817210808647325	-0.41850105090579526	-0.6477898213431339	-0.5193300911584056	-0.6859719715625786	-0.10143653493056874	0.5273689768154302	-0.41163271215096964	-0.6332010389385341	0.6996520343372614	-0.13477673458749723	-0.31987035472321007	-0.1386574146888506	0.015247604988409918	-0.709686950172908	-0.05971311223384649	-0.8004616573911342	0.06319906022114832	0.27851651219173706	-0.7105228461595126	-0.27372544256588915	-0.3623660209091746	-0.4119394566711215	-0.2025049254768992
-0.9334625084107124	-0.400548242986988	-0.65503630799455	-0.2868220065196695	-0.4621151385389827	-0.643368141436827	-0.4884481618302094	-0.17186735325463265	-0.8473324826247955	-0.4668280373627011	-0.3919793844700008	-0.41302106540721206	-0.6415970759961879	-0.6835249265358797	-0.7376505706987345	0.02445082295458064	0.009030370227372672	-0.6221788471118523	0.06625773740673249	-0.7317424905177475	-0.08842492577467542	-0.25685647643820964	-0.7038399976850063	0.32464858063365204	-0.13741144433197755	0.7066700298789695	-0.8481384043024963	-0.38690770783916845	-0.6551899381933313	-0.5170733736634073	-0.6469559117009562	-0.11668647974155985	0.5560844664640586	-0.4099180259697568	-0.5658644991959292	0.6503861819453581	-0.12601070872962458	-0.3392523945469823	-0.13245547199468838	0.11976819306569568	-0.6750529463223323	-0.043572069030999236	-0.7772489731960343	0.04226152394791197	0.3267821701079804	-0.7142768735734898	-0.26549339522166526	-0.3785400357395932	-0.4315805833400946	-0.22192730562118385
-0.9376346042306032	-0.38231611512605973	-0.6201508807305135	-0.28547821857150435	-0.4236488450910468	-0.6808935653111202	-0.4765629484775561	-0.20342943769008284	-0.8218437797351414	-0.4825448167892318	-0.3799378674537434	-0.38667525538102093	-0.6725699547628259	-0.698006673828035	-0.7147266406238706	-0.015076482697749232	0.01810292149162172	-0.6362096041394224	0.027328311098309382	-0.7539159462124134	-0.09245524211911889	-0.23842635688496422	-0.7258747422475694	0.32436289904884175	-0.12857658718215925	0.6621942887088458	-0.8701176114390344	-0.360758335523868	-0.6600047869447296	-0.5126916527236147	-0.6074147234870138	-0.11973561854118424	0.5847248853428728	-0.4136989660348154	-0.49137167900691026	0.5874384584483485	-0.131348525575888	-0.374443723896171	-0.12879296952717145	0.2318353595113209	-0.6492420036407516	-0.029832471589708788	-0.7274311158253729	0.0060551058693429725	0.3752169097445556	-0.7169861004083387	-0.26501576904464175	-0.3865351430277014	-0.4431807015745254	-0.23777984628371956
-0.95306967269045	-0.3908302759251698	-0.5909341463090935	-0.2746672746242914	-0.3913156748813747	-0.7065637352753841	-0.4904594158466379	-0.24988137399186838	-0.8033947964489455	-0.49277278306439537	-0.37280883514598057	-0.3543652092150988	-0.6925825442554565	-0.6949209979971436	-0.6883586528892621	-0.05088834215400956	0.005697716917151738	-0.6440778993690082	0.0008979522622176446	-0.7836973295383547	-0.08823255394727533	-0.217864442041633	-0.7588259563472334	0.3184483003715415	-0.1304331056403722	0.6337516105794482	-0.9043207015479785	-0.3444362236492902	-0.6688177579853344	-0.5081429766096411	-0.5725795815901971	-0.12254438155526481	0.609910037221765	-0.41699529174412725	-0.4343817150761423	0.5310188547222969	-0.1437396765275683	-0.4283478681667095	-0.09958689688381336	0.3306726310001355	-0.6108647597278957	-0.03211760008788579	-0.677184161599304	-0.040495268508716556	0.40050189860469915	-0.7190773343088261	-0.26078248577072993	-0.37805200734844674	-0.4717593576301466	-0.25243209592466914
-0.9573293506744985	-0.40410498576250886	-0.5587012927927308	-0.24858790309325504	-0.3755410930072701	-0.7433013565413374	-0.5036259399346878	-0.2969170196508863	-0.7987012557145333	-0.4896398134787324	-0.37046339621419977	-0.32026297227297323	-0.7067287971954337	-0.6944669691689136	-0.6557146821586445	-0.08463329631331874	-0.017257387442122952	-0.662799360464398	-0.02632850333373137	-0.8172455862256083	-0.08775225718083925	-0.2022054952320683	-0.7725871686964646	0.2978651838988271	-0.12942131760739473	0.6136872881552815	-0.9310655914209424	-0.34084788473466	-0.6884655890632444	-0.4923254410716968	-0.55650485116855	-0.12070060427703604	0.6258214880427154	-0.4366373150429127	-0.3821865821946857	0.4975289984073048	-0.14670863202738327	-0.48893736869562127	-0.08336058381742593	0.4005293592037127	-0.5790125272251885	-0.03261118986640088	-0.6447618895487942	-0.08753039897329863	0.44685194503510006	-0.7269948985395353	-0.24286370814272223	-0.3571615394318178	-0.4961336931337156	-0.2826470765474538
-0.9545243562346564	-0.41857797367845595	-0.5041471350833155	-0.24288004793963439	-0.36242921480696844	-0.7711216313827065	-0.5213222207763122	-0.3327148653220261	-0.7826392505197897	-0.47840714581809696	-0.37573260804929504	-0.29463278406697857	-0.7038744704533118	-0.6756834160157174	-0.6250973048685595	-0.12653542533289747	-0.05257924959094057	-0.6626715108029898	-0.05529211655140842	-0.8567482235803846	-0.06576048705704554	-0.17443318162526308	-0.7787073698196957	0.29000629298517927	-0.12495182620348902	0.5526066802565952	-0.9631466648105113	-0.33564080315397604	-0.7052984775627247	-0.46513655620180155	-0.5329878339725297	-0.13263614420099984	0.6248004998933904	-0.43523436790476105	-0.31484162359805384	0.46614161742169247	-0.15301407624445007	-0.5375205066024876	-0.06751460110975024	0.4404906202339712	-0.5283563480554367	-0.04804775503495336	-0.6289843582022573	-0.14449578358059903	0.4763955982120254	-0.7397642225013461	-0.2269189146774123	-0.3197661347193331	-0.5305539873519957	-0.3083514358413587
-0.9409207853841135	-0.4210565690974265	-0.4722598726448563	-0.23868109674758003	-0.3616714482474223	-0.7820915668805545	-0.5393460073497203	-0.36448161744122215	-0.7687319118063931	-0.4721513621397553	-0.3804785881553803	-0.280935696777015	-0.6827064158053702	-0.6639208895989479	-0.582672480663461	-0.1613520703625608	-0.07659280718780473	-0.6680703884709989	-0.08096255266419003	-0.8886469622989244	-0.0536239762751205	-0.16246547944950668	-0.7846777568563287	0.2638172796927235	-0.1217171862438922	0.5058283952529536	-0.9817133135678885	-0.3472886940763943	-0.7273119952624884	-0.4510223323404533	-0.5063070333615167	-0.13482664952987572	0.613437464608179	-0.442930183183734	-0.27167835478910707	0.44485636618321733	-0.16133215061732115	-0.5780292914965777	-0.0859939711408492	0.46493853294538423	-0.4905717785699791	-0.058772383723083244	-0.610360272718492	-0.20174888985738307	0.4888108375573549	-0.7438888824017171	-0.2199778040374861	-0.27172009620791754	-0.5554011447434041	-0.3334387888588985
-0.9438138069242422	-0.417298918480582	-0.46717565783456294	-0.240885959299588	-0.35667010643900254	-0.7955657611968752	-0.5722466775954836	-0.38670352398802355	-0.7259320105492557	-0.47040554057308687	-0.3771470586573883	-0.2656367984261767	-0.6621544975779973	-0.6366856758183068	-0.5275853264619881	-0.19267490512943236	-0.09948874819948754	-0.6849697891698708	-0.10892749451734743	-0.922718751341478	-0.03530340732455471	-0.1376863804540875	-0.790247243368463	0.2236841965882524	-0.10857095615945897	0.44386766665518484	-1.007649228643814	-0.35890326370885217	-0.7431387017387405	-0.4416131478671906	-0.482129813769817	-0.1235905731812961	0.5941359522136527	-0.4361075985223553	-0.23631901124601148	0.41515160597149103	-0.14309698242705904	-0.6070967116965414	-0.0991740555704915	0.48655930404618014	-0.4604298483270036	-0.07263110521389135	-0.5796750252342033	-0.24887003297376847	0.4862100156941823	-0.746537675709942	-0.22378453095705148	-0.21450784528538916	-0.5839528974030771	-0.35881130873763356
-0.9473911168116598	-0.4068653671134682	-0.45128904600335334	-0.24646068677130945	-0.34989902902352943	-0.8149871106551785	-0.6120467707998318	-0.39870135239597004	-0.7067128202443341	-0.46714493490514386	-0.3744166227528423	-0.24918891674908342	-0.6547347794166714	-0.6166885990002208	-0.4768196362678159	-0.21914123342158182	-0.1266849327041965	-0.6943812000801746	-0.12132286308491129	-0.942177375379303	-0.021997161927665928	-0.12091239030307199	-0.8046582250373644	0.19498344133619577	-0.09414667311830457	0.3466902517475362	-1.0206390972014485	-0.3847899858562306	-0.7337395489235694	-0.42120982264458073	-0.4555137349409587	-0.11820164357771715	0.5805519520554686	-0.43096182674553096	-0.1927244817448507	0.37860142663453666	-0.11799250755610124	-0.6186859575488811	-0.12497843053662452	0.5163809528347428	-0.421436533185481	-0.08957583749078754	-0.5217220294285704	-0.29579671270346786	0.45669982942740867	-0.7499128186700348	-0.23032110282271226	-0.13908115218717892	-0.6250743732776497	-0.37178896669069045
-0.9539192899358557	-0.3973016086208985	-0.41595686918276503	-0.24138169348575303	-0.34049251927885543	-0.837530620223229	-0.6484944471713648	-0.4039765960176	-0.678999886161432	-0.47225961046270176	-0.37002497402368295	-0.24172145518156887	-0.627136414024511	-0.5826132402321721	-0.4227240062959544	-0.22958409877919447	-0.15024628872622586	-0.7023173394218396	-0.12591750163801477	-0.9499594977960673	-0.006506800207516619	-0.09349489251098878	-0.8297092101164534	0.177759212860231	-0.07747899836577776	0.25728178922176437	-1.0276614108169653	-0.40365711625558964	-0.720678673669201	-0.41113804355721406	-0.43250814334977206	-0.11582436367713586	0.5363771695948414	-0.42543007437515373	-0.14239995949199483	0.3338728074540839	-0.09484484821632468	-0.6135834309754504	-0.17048683450788488	0.5175262096563191	-0.3834823118381647	-0.11916187432178256	-0.4736606356761445	-0.3243998928386528	0.41250074560688627	-0.7441668457344703	-0.23279100023966492	-0.05539009054154478	-0.6565800623223258	-0.36896368884224207
-0.9647695960258675	-0.4032427152571964	-0.3817626045377897	-0.2341199251972219	-0.3231157631000842	-0.8563752012743271	-0.6841185738481484	-0.4169915515473043	-0.6473004525855888	-0.47928421112128844	-0.3643916082379944	-0.24090041291914233	-0.600502092763796	-0.5579197538527352	-0.36705975596286033	-0.24177228665252656	-0.19042680390403185	-0.710018321880999	-0.12678701829427075	-0.9452770945621772	0.03430861650757644	-0.06628396777724961	-0.8562750915843669	0.16435427783598816	-0.04905855631424148	0.18742947558473794	-1.039464200876949	-0.4398611178136953	-0.710352180279481	-0.4092063492754273	-0.42609456807958807	-0.12941784865649986	0.48431141775266057	-0.42535502825565896	-0.09881986147293459	0.29231442999395096	-0.08069340659165732	-0.6052271011779459	-0.21830375530760388	0.5110083818204842	-0.3553588127128801	-0.15464181309094047	-0.42505842293577717	-0.3489167708230785	0.3672817823075181	-0.7362480017868778	-0.23213511084200614	0.05831787558968031	-0.6801750231569317	-0.38454890084483967
-0.9679729019711012	-0.40902597835387927	-0.37381785011203406	-0.2459844915708272	-0.31314759018024163	-0.8783715694687239	-0.7182445310405496	-0.4206592679244333	-0.6262880606082696	-0.489056795858769	-0.3625533495124017	-0.2508757735996281	-0.5711857236824383	-0.5366356538694375	-0.32332182533858733	-0.2550719184073813	-0.18303457839761533	-0.7134756686443666	-0.12928624228591928	-0.9512395332197773	0.05086778091351082	-0.04710296643626418	-0.8889969028639271	0.15544681349864112	-0.0336069468073394	0.12871590935588043	-1.0395277880711489	-0.48425375637682977	-0.7029450383126555	-0.4164706320641871	-0.4262066031219319	-0.14387153427376648	0.4574472314953148	-0.435273130347756	-0.077411420516653	0.25103109243643096	-0.07828216264473582	-0.5805714688646744	-0.26416021773410236	0.4978983951363863	-0.3242895021743787	-0.18549860843844918	-0.37897792549302717	-0.37273596466176173	0.31401306740384327	-0.7251242260503459	-0.23423990622909857	0.17306506710497493	-0.7146946928237609	-0.3940749890340726
-0.9671319726890385	-0.4412998705281244	-0.3718017974964587	-0.2330990170567401	-0.3090985037641285	-0.8719347977762577	-0.7546923007850638	-0.43271485049721053	-0.6243772809881127	-0.5073897687620559	-0.34833816881605767	-0.2523841900216946	-0.5550606559082463	-0.5115428723322231	-0.2940856247832889	-0.25887030851246484	-0.20361134507910408	-0.7112619504056067	-0.13996454991872528	-0.9499485958094926	0.0731341871330005	-0.021885584508945122	-0.9356484673401418	0.14290882194611093	-0.014120558845373896	0.07421061002536272	-1.0382747886063188	-0.5354836996311422	-0.7004534057020473	-0.4169599275428548	-0.41080764509415674	-0.16621319213731162	0.4440274753959458	-0.44904468423204813	-0.0566112711319152	0.22687319957926427	-0.06809968854438178	-0.5509837492789635	-0.30570587100997526	0.47166863523990854	-0.2857259237120781	-0.22342754397216033	-0.3393845302449678	-0.3851858285502436	0.2590351038882456	-0.7123063169751266	-0.2429179085424841	0.2713348307316392	-0.757992448654009	-0.4084552671955791
-0.9670685107465602	-0.48947961049984245	-0.3732515719538805	-0.22982950374966174	-0.3176851128418872	-0.8654084079283451	-0.785550173287003	-0.44453963435090893	-0.6135310584611562	-0.5315946938702091	-0.34547381050468184	-0.26819379569340807	-0.5369897934264565	-0.5008484343988554	-0.268173107542848	-0.2568149552976179	-0.21232651793895002	-0.7225210997628172	-0.15860489697340788	-0.9449742089351634	0.09774449219686421	0.009547358379807781	-0.9870517009708936	0.12478772364386041	-0.00045825564425330324	0.01607983814703137	-1.0335868743307162	-0.5696192611141501	-0.6913898721683708	-0.42820307575821365	-0.40008655226131795	-0.19752862325476644	0.42791223354280045	-0.4498352762878894	-0.016637299173146287	0.20242101355184952	-0.05196713203092862	-0.5283813257019	-0.35892104458180213	0.431669463063186	-0.24877739738024526	-0.24671172135005018	-0.2875456105110845	-0.3738270164514855	0.20793506937041184	-0.694896112973365	-0.25190217752651034	0.38048997083222397	-0.7915953315560363	-0.4224584995414693
-0.9846547282971972	-0.5384293078752618	-0.3785153322487901	-0.2533149011655847	-0.32142116878029137	-0.8596953518415212	-0.8193034555679339	-0.45370227811626984	-0.6037563645685224	-0.5712689736667291	-0.33702208480137663	-0.284109384165066	-0.5274500874258147	-0.4738368467574917	-0.24701074714295457	-0.24976069619126928	-0.2240687448307262	-0.724157467310736	-0.1773384926556334	-0.9203549162524048	0.09887277827664813	0.033008385910911105	-1.06074815774454	0.1134817770888358	0.012287949291504695	-0.04223690731313042	-1.025548288417275	-0.6072552381080276	-0.6774062742835021	-0.44409562095258615	-0.39533425558055774	-0.24680481425016304	0.40839062340952337	-0.4443892766600944	0.03468148974029431	0.16314942421420922	-0.06439392783634049	-0.5070216886945658	-0.41306421466683985	0.384387692467903	-0.20433693182928753	-0.26325838307939137	-0.21343498848978665	-0.36205590457614806	0.14456107016252778	-0.6801886798554154	-0.2800318743814988	0.49187149849091555	-0.8310009215473215	-0.4346451676661721
-1.0176379137245033	-0.5867958449352819	-0.4082888025235357	-0.26498639455813194	-0.32390341124185545	-0.8504813696546153	-0.8393428239954523	-0.45651980959903915	-0.6035218030012992	-0.6238506542396627	-0.3221564580682828	-0.31225222989545803	-0.5110723439001196	-0.45141793534014507	-0.21732132842010782	-0.22784148032039503	-0.2330003154000302	-0.7143362887752842	-0.18872581140475791	-0.8729644546110297	0.09162846025008388	0.05825541638950573	-1.1497993263707564	0.09697232808171538	0.018894377280904866	-0.07870508302982222	-1.0123757870449543	-0.6392047549631372	-0.675877971240079	-0.4827327484363607	-0.40761846706956667	-0.29052268330988607	0.39182326634718123	-0.4516433141598915	0.08624050967445776	0.12277962051987049	-0.0874209380401034	-0.4821870533409148	-0.4523666120746116	0.32464716806242133	-0.17448637369624134	-0.27247053333452415	-0.1455395615534913	-0.3225826418392733	0.08054196919264862	-0.6619223320200702	-0.30770963223622483	0.592784154908047	-0.8500072410520657	-0.449193320406634
-1.0527948931497493	-0.6462207443799366	-0.4405673580701886	-0.2826379605617532	-0.3280597126869743	-0.8523698510866968	-0.8507964207422125	-0.4675242663718941	-0.6087154398647489	-0.6780417496439521	-0.2945619737371866	-0.33964726964109904	-0.5006767466465168	-0.4326119674457158	-0.19530561151578457	-0.22235960106772762	-0.24755290966020013	-0.7051408437835112	-0.20980187692026223	-0.8199883838480106	0.08212820286601592	0.08289690743498296	-1.232831073415549	0.07402940344954097	0.03383368543760495	-0.1310755907468246	-1.0007479835613464	-0.6565925880947641	-0.6730390183741514	-0.5087212188966224	-0.41339668874192464	-0.34193147127137713	0.3675660773506865	-0.4525140486617934	0.12740302803453124	0.05184430555063409	-0.10579151320521078	-0.4540085910637692	-0.46777250163936585	0.24464055176245228	-0.1366798533060654	-0.27872304139568616	-0.07361482948129475	-0.276885615808318	0.032018099299772736	-0.6502794693574984	-0.33052441316265213	0.6803649760353483	-0.867452786991367	-0.4634758549996073
-1.0861903938616355	-0.7201111346141564	-0.47768123028598836	-0.3106193326437902	-0.3425970859362169	-0.844353139994177	-0.8490319048287741	-0.48835717435750003	-0.6211444576968828	-0.7319459523714349	-0.28122531444664867	-0.36737730155113596	-0.493553970348463	-0.4170014033596091	-0.1951349852614312	-0.22200019995831463	-0.2577243821807459	-0.6879943932103747	-0.22140034486049004	-0.7581729349701767	0.07525692165607113	0.08844795412760999	-1.3052055687178152	0.0706106627436448	0.047132493074401385	-0.16646523538008612	-0.9856291016051058	-0.6741095062236319	-0.6675600820745394	-0.5430592925656842	-0.4251793854183076	-0.4001208486336486	0.341868462608414	-0.466108380500569	0.16305885229048808	-0.004413951237895319	-0.1364154415337932	-0.41971227691647783	-0.4896435291999427	0.15033446616947743	-0.08003143981529696	-0.2761216816592864	0.0204467595591034	-0.2342226393237222	-0.010739791094327367	-0.6432119680987676	-0.3545321023144278	0.7498000661241264	-0.8685425745962533	-0.48173068821776477
-1.127071593663027	-0.7693973191770174	-0.5551708018821888	-0.3768772842080743	-0.3564896012185425	-0.8444041890114274	-0.8538926921441752	-0.5015508408878131	-0.6282024175187376	-0.7803987326262656	-0.2810846839407291	-0.40192855949874035	-0.4661106559856343	-0.39717947428697115	-0.1983247802716846	-0.23211029084353876	-0.29059140605947004	-0.6777523649438184	-0.2256495883535276	-0.7045297100287196	0.061911758932257845	0.10039084175501585	-1.362648921928797	0.049040897380925014	0.05199140510057809	-0.18579289417606926	-0.9960971173518274	-0.6766912061684538	-0.6682684354113995	-0.5797331803504628	-0.4429550375982075	-0.47061366609149446	0.313379233863219	-0.47607133026644577	0.1828810832544379	-0.06130078593737319	-0.17822170384455957	-0.387593241290675	-0.5028080753056904	0.04497153762220208	-0.016603059928010894	-0.26849780570605947	0.10086866368984504	-0.1952958374018378	-0.04925651347540896	-0.6295054280323882	-0.3660095653250358	0.8045561180398908	-0.8520133446711684	-0.5182095654299912
-1.1758453280988213	-0.8074077085347462	-0.6407385945783742	-0.43848177533705474	-0.3733648562110994	-0.8526187333171331	-0.8678149771425767	-0.4961239108559103	-0.6439118728289618	-0.8172523242463907	-0.28165774726297804	-0.42204647413390983	-0.45138367951450364	-0.38859228266602486	-0.18175283670331258	-0.24956528871026135	-0.3353247915021342	-0.6614462623565556	-0.23542729645423002	-0.6627393144911855	0.04377027296575196	0.11560248216055338	-1.4117647802867026	0.028882735143150096	0.056779997287769134	-0.2006835067529849	-1.0063806119228247	-0.7054323588188162	-0.6662836611885699	-0.6008243362973685	-0.4640063358738401	-0.5549168880215503	0.30223909970069396	-0.49293162672009794	0.1984206823323313	-0.12530675119871443	-0.22509644700924877	-0.3677859387011938	-0.49128389810093476	-0.05412661474910221	0.04873962972815686	-0.25175193043409144	0.20514608858631136	-0.16379463859896098	-0.07871228131587507	-0.6250185199976197	-0.39080623298958406	0.8543987938476476	-0.8283383562370676	-0.5552490020077546
-1.210807238158443	-0.8333681115528782	-0.7305188082963031	-0.49024183041616104	-0.39928278297919484	-0.8442986214155201	-0.8642945823164674	-0.49002005842414065	-0.6562484301591507	-0.8568559772053383	-0.29153542317281655	-0.4442756094022585	-0.44287764704273813	-0.3750707203355219	-0.17060792417635365	-0.2582192584419379	-0.35722751065946967	-0.6544350734194128	-0.2536815191632532	-0.6248840621077492	0.027555352882533496	0.12272457980392412	-1.4479707546986604	0.0019227729163432627	0.03146514059978629	-0.23159243174438537	-1.0233107661743979	-0.7066800871218668	-0.6769817404425502	-0.6248920676864694	-0.4754175358405838	-0.6524755272713612	0.3056378282246045	-0.5065529907761688	0.21289406487367782	-0.17992615542280435	-0.2683625616923145	-0.3392766236633001	-0.4621951995657648	-0.1602356495715937	0.1294240930082013	-0.22496498762996894	0.3039724917938402	-0.14538208786222567	-0.10470327433208293	-0.6227408666497252	-0.4021158995046936	0.8623341966185926	-0.7997557929515888	-0.5931319655819585
-1.2462264957223441	-0.8443354734640899	-0.8198935005731884	-0.5125894873693037	-0.42732479405077306	-0.8343627574011185	-0.8900683029915498	-0.5064599448984394	-0.6695794968368571	-0.8749821473423987	-0.3150377274841224	-0.451591018095567	-0.44441308293042325	-0.3776729154107496	-0.13998997129168814	-0.2570616656222674	-0.40615052797387463	-0.6397093872597482	-0.2889493291056556	-0.5844597328879831	0.028807035364761358	0.11229409055843362	-1.4766500496875483	-0.03348263677374584	0.016758286359697488	-0.2693303182297172	-1.0392318999912018	-0.7142050984360904	-0.6798957789636221	-0.6219981314223884	-0.48215802361894083	-0.7470420295856811	0.31601869473804023	-0.5196134878287915	0.23107773232048645	-0.22025411243884338	-0.2979258382757214	-0.3281044945806661	-0.41676257480488277	-0.2688644824141308	0.19697160788526355	-0.21400289472001344	0.3844765251705355	-0.12822116144724965	-0.11810019658424539	-0.6255270221205462	-0.41676818793185494	0.8565053648320612	-0.7717816747975637	-0.6311974652703978
-1.2667378170497132	-0.8464940652765189	-0.9174119206586347	-0.5469567251310837	-0.46150804237640725	-0.8454739912634166	-0.9064054700611391	-0.5082960914595728	-0.6696170951768734	-0.8943560582765786	-0.35455729539727326	-0.46254293457554085	-0.43053314448989954	-0.3946476510737535	-0.11358009028195659	-0.2639047743272047	-0.4402649377144764	-0.6392474526480214	-0.3319586508249116	-0.5409262044970168	0.02478716025437092	0.10747394510812185	-1.4732040792910435	-0.051285825109338004	0.0011617465958925974	-0.3068128164214934	-1.056998268763794	-0.7035862473506806	-0.683034679129943	-0.6164853129324402	-0.5033589604934378	-0.8320570065982121	0.33473370069348557	-0.5248606873475249	0.242852419877521	-0.2695522987437414	-0.32543910107623997	-0.3110987880012315	-0.374323348379504	-0.3672314413152202	0.26282012273711747	-0.1901513824186256	0.4772550169687184	-0.11852300122638129	-0.1322528853349049	-0.6333120893192249	-0.42870917734137093	0.8566991498007377	-0.7460994058678971	-0.6608540857579372
-1.279355737288114	-0.8343523807511316	-1.033440874289807	-0.5634380835194303	-0.4779932470030503	-0.864070162702746	-0.9086199807175079	-0.5077041657551172	-0.6929249511407573	-0.9151616629148889	-0.3848187282665291	-0.47829868368156825	-0.41290661805975865	-0.4188428004155469	-0.091625036041252	-0.27563046048493706	-0.4598366932152116	-0.6182655122326374	-0.3733020911722281	-0.5024891178300759	0.037964282390138084	0.10648619717703904	-1.454539658867443	-0.06554343103618943	-0.004318189116754614	-0.35629769672648626	-1.070816640648229	-0.7244899805926291	-0.6779864152131571	-0.5973105363300174	-0.5172061182770128	-0.9073983114572396	0.3720021863299873	-0.533701436846841	0.2491946754544488	-0.32218446020072017	-0.3508704001335135	-0.2710639329771774	-0.3236459416763645	-0.4496458930914368	0.33526402550842166	-0.17578221020338441	0.5669391351711864	-0.13759817660404794	-0.15413318207164042	-0.6334111107227066	-0.42828831571382275	0.8316521878871969	-0.7160325659870806	-0.6850260702561648
-1.2804453624480798	-0.818991627051604	-1.1131876489275483	-0.5404767634032919	-0.486470407634575	-0.8739368702480516	-0.9050153634622982	-0.5015992236221243	-0.7185428836428936	-0.9305871643380963	-0.4173256973061198	-0.5056565213015147	-0.3874478611618607	-0.4517627574639957	-0.07501320126586344	-0.2962597152256886	-0.4697686228046042	-0.6115129958662507	-0.41870506228758114	-0.479010267742928	0.08307759580235893	0.10411818027733348	-1.4039761726168334	-0.09180749041780575	-0.009204177964509324	-0.41654648499633257	-1.0792079232228489	-0.739980488273484	-0.6611805233052326	-0.5743521597516156	-0.5246805792173924	-0.9668817796577182	0.43721125065567074	-0.537013506952267	0.261721147097361	-0.36627838103768406	-0.38588603525779586	-0.24667878950555258	-0.2533085152823899	-0.5155760797381989	0.40968675462073634	-0.165064257114718	0.6386060377214398	-0.1542741132024695	-0.16192495301472323	-0.6281476572445148	-0.4219440246235845	0.7948283571359506	-0.6657961819053325	-0.6927463460167493
-1.2836987822519494	-0.788763263965666	-1.175108248269169	-0.5336737674094318	-0.49992647138271257	-0.8919132705182211	-0.908853333803634	-0.502551186610733	-0.7527423167410179	-0.9272125401807383	-0.44365714240857984	-0.5239725120462002	-0.37534191706001513	-0.4831811874863641	-0.042304238399347195	-0.3197795438240746	-0.4654415354776765	-0.6183625482335794	-0.45896542518510247	-0.4664997641488928	0.11727652905850246	0.10163511410800434	-1.3109756286945724	-0.11186298223912194	-0.01398544970808151	-0.441964995518236	-1.0869550287786693	-0.7537059476243839	-0.6330786970925291	-0.5233043436588163	-0.5118596911486221	-0.9980986226453826	0.532940820086514	-0.5333043787911185	0.27304900887159694	-0.40367564721632415	-0.40440875309126856	-0.2093235494231885	-0.1794214735392481	-0.5440186459131441	0.46784443596897285	-0.15205004952876863	0.7140454342643393	-0.1765245110658684	-0.15239498212163435	-0.6237017001500215	-0.4103621075332017	0.7600621926451617	-0.6060416093587775	-0.6687434578920838
-1.2848961287902916	-0.7512305793844211	-1.2211435196228742	-0.5123294968375941	-0.4756063180971594	-0.8985690464811658	-0.9035919997418553	-0.486828323541316	-0.7591357863972126	-0.9024924546102897	-0.46273401792030944	-0.5360437366684445	-0.3584054634209112	-0.48295443370877533	0.004250126559218364	-0.31542171538718844	-0.446103919466825	-0.5938444970139523	-0.4485523938203066	-0.45206548652387457	0.16889466800551275	0.12537103527212984	-1.2023580011443962	-0.11468641869173897	-0.017680250367016544	-0.4191021032996818	-1.0834430020257149	-0.7574589329129356	-0.5792091207821123	-0.4612011270674555	-0.476012068465289	-1.0067387839110036	0.6507629809178719	-0.51497847206905	0.2999918869928236	-0.3859062286332444	-0.399510628556581	-0.17169385193702216	-0.097092357632201	-0.5282012394810791	0.5222551933204853	-0.1400007189289148	0.8008990587605345	-0.19707756143634209	-0.13835841862759612	-0.6042564601321526	-0.39588897460205064	0.7415880256313357	-0.5290078611910124	-0.6168565288952261
-1.2528579174459447	-0.7089775576246318	-1.2264734229660794	-0.43411328444345687	-0.43924799094167577	-0.897185739922613	-0.8897562248105952	-0.45469020124524506	-0.7565598826612139	-0.8691549716293272	-0.4643394097774965	-0.5329382243386436	-0.32424279256782607	-0.4812154668075414	0.06509703049550877	-0.30023134944341534	-0.42420157594979147	-0.5427711494129704	-0.42631152432799324	-0.43266383721588886	0.2291715325120253	0.1773656674174109	-1.0790660838119324	-0.11167076296167107	-0.012271449028895962	-0.3757100993163677	-1.062758141109286	-0.7354089192952694	-0.5271772293708864	-0.3860736182841573	-0.4214099807821106	-0.9931730572518195	0.7843540693868954	-0.4874664627357654	0.34231622678734847	-0.3577757243277884	-0.3800572322860508	-0.12920498428623017	-0.001112298271278972	-0.47977393244912614	0.5732771127383329	-0.11828845810560915	0.871178570109999	-0.21763084553684778	-0.10610323209575445	-0.5674237149804247	-0.35483495823960653	0.738069126973003	-0.4397716741224767	-0.5494586730078554
-1.1935713164796709	-0.6452148511468558	-1.1722156935093122	-0.30991175260447223	-0.4018907376752561	-0.8745738379596946	-0.8664789241625892	-0.42290448832476474	-0.7488961607996816	-0.8297636607964154	-0.45627076444721615	-0.5131791371832861	-0.29936475920108147	-0.46036949682438966	0.14440545490468354	-0.27723409446739317	-0.3688601661646435	-0.4917926511242186	-0.3920772200075257	-0.4086826425473493	0.31524526923226287	0.23408318487414553	-0.9349121729933193	-0.09650915092398163	0.006382893472148985	-0.3069904023923239	-1.0167071397828542	-0.7148146820347754	-0.47499813784565204	-0.2877814217130421	-0.3502232021460828	-0.9327154871143973	0.9275659007251706	-0.4474609714749289	0.39317522879853495	-0.2969004077561082	-0.3447977341990456	-0.07774173550014728	0.10501875684905179	-0.4047045031611545	0.61523750781097	-0.09362914769641187	0.9457472528746832	-0.2195357452982551	-0.05301413114590019	-0.5248831677587987	-0.3093355650510635	0.7384850208963138	-0.33960842446879147	-0.464822028297229
-1.1164554785331435	-0.5761121874126416	-1.1054151220796353	-0.17773707893970678	-0.3486948650717941	-0.8401502210294851	-0.8221695695740537	-0.39959839444292833	-0.722932051876459	-0.7752138918444522	-0.4344497972577937	-0.4949682640728311	-0.2725579197426071	-0.4235715289061178	0.19783907603136824	-0.24280240635962977	-0.29115342174233294	-0.43029621526896156	-0.349673746411473	-0.36887155007241734	0.391867917288791	0.2747346035682552	-0.7772895199407502	-0.07687700191851235	0.028757406560757853	-0.22198398950179138	-0.9719582260288497	-0.6633643702493813	-0.417832814938847	-0.19465248968989116	-0.27941676811534577	-0.8399131489625873	1.0662409580609962	-0.3939888167774163	0.4439165430619165	-0.2106071955553288	-0.28342181601506433	0.003583711162618175	0.20796780228691275	-0.30441449145264526	0.6419947062756051	-0.07528566239783373	0.9830720298814007	-0.21236070077363117	0.011388596339521656	-0.4875877828895628	-0.24814009178348786	0.7497237340008178	-0.23207510365221173	-0.3648028917451426
-1.0500501196439573	-0.49562970268939105	-0.9874385753810394	-0.037144114384033367	-0.2719728575145749	-0.8131190909094475	-0.7829363437389596	-0.3790547585440394	-0.7138543380962966	-0.6962877084368961	-0.40962048720153027	-0.4702561032057838	-0.22863126923179317	-0.37155309159015026	0.255154632138482	-0.20206342899886356	-0.2111418640075345	-0.35511134323324584	-0.30029725834831733	-0.3187234783268802	0.47918352805926734	0.3249562201205708	-0.6187943476765957	-0.04883416606161087	0.056481874685754184	-0.12233425394486405	-0.9273872589847422	-0.6247097138195752	-0.33721208802906716	-0.07813535675306806	-0.21921717990119075	-0.7207072349350179	1.1870250759191423	-0.34091966223553744	0.5100789463487143	-0.10827790471580459	-0.20584968134763906	0.0886408594816491	0.31831858807473334	-0.17921893032924868	0.6626285567109528	-0.051915703566837744	1.023060166680306	-0.1941243824810803	0.07664488777122964	-0.43889170920144965	-0.20218879309307533	0.772422454085728	-0.11644063601382264	-0.2550183223275564
-0.9621487723582804	-0.4092084589148709	-0.8600165702939997	0.08786554372446849	-0.19397694947803157	-0.7820777869679584	-0.7287643979746684	-0.3353642559060516	-0.6894823780735662	-0.610516699677242	-0.36388993825605936	-0.4596115368456489	-0.1732517241913923	-0.30777455177710433	0.29511708775387513	-0.1484818662427434	-0.11741715250628604	-0.2942214959078886	-0.2227181516141002	-0.2722841676142174	0.5570814621150035	0.3818649062796605	-0.4423991025161885	-0.01617139166679112	0.08432786165600958	-0.004285570589243326	-0.8849186919758016	-0.5688783524315041	-0.25830766509655073	0.011032512060751332	-0.14226260746982308	-0.5766831650737931	1.2897055395185504	-0.28294441507090334	0.5770133389710542	0.012620564948026691	-0.11429772198546254	0.18915137996226156	0.4358213057745163	-0.031431401679353335	0.6842435171484993	-0.022929036950856848	1.0804844442329957	-0.16121309039469786	0.13858430818905088	-0.3942710925059411	-0.14688885426280382	0.8105775121769992	0.005580034064258843	-0.13634846666886172
-0.8888130415028093	-0.31747571566303	-0.7094415677915388	0.20968934318712504	-0.11455217701310827	-0.739810573803468	-0.6665838049208653	-0.2796079096326881	-0.6767380266287394	-0.5007691489982525	-0.3088800279245732	-0.43408525504188555	-0.11904227126528881	-0.21096181792627947	0.34262155915810405	-0.09695608413143275	-0.0353481261502752	-0.22647542803095977	-0.13022593657307563	-0.2224888462342886	0.6424755694187029	0.42132377645208247	-0.27796311178512445	0.006033963426517674	0.1099308148954806	0.11459580007911416	-0.8264827332641639	-0.538418773256047	-0.18846274695699236	0.09927002638034799	-0.06625315116489554	-0.4248416710955296	1.3844479754060681	-0.22361124627116463	0.643779746087461	0.14669385872037538	-0.020024256306233845	0.29149871810576433	0.550458039394731	0.13090147113600487	0.7095156891895729	0.009296913732075996	1.1301238157624325	-0.12514246946476396	0.20624217032841918	-0.3385573625317138	-0.08257376702084127	0.8629937990829518	0.1314250818970258	-0.019155491894809466
-0.8203256578629834	-0.2068705344229808	-0.5432740093913867	0.3190563828286743	-0.03952008515166122	-0.6929790248198084	-0.5957677284110791	-0.21506386006792644	-0.6403395239332834	-0.37328955363265737	-0.24551158655213734	-0.4050998244227924	-0.07389875730575883	-0.11682688980686469	0.3900056311915946	-0.04356538010166835	0.058585354672756676	-0.19145198364818006	-0.014210356504913358	-0.17677520492800564	0.6917645221693227	0.45919528897055945	-0.10998751685343175	0.038109260460792875	0.12649959621353596	0.2560742624657112	-0.7756215613639055	-0.4819402228134784	-0.13466269160360164	0.16682231443247958	-0.008098259927385835	-0.26389542249092035	1.4640544920285259	-0.17364952805821948	0.7115742323316722	0.29335911215349286	0.07407120245100732	0.39706247144040296	0.6643592126668907	0.28960260990841585	0.7253585160733274	0.04335895264654515	1.175840931727463	-0.06560652196470762	0.29231446153799967	-0.30540666071926054	-0.030977532325330803	0.9418673378795326	0.2445655129346858	0.09445894421989423
-0.7537798864988531	-0.08061938052384643	-0.37937717904277773	0.4166424180828203	0.03844570475846841	-0.6477586625500587	-0.5349159262536451	-0.151730032681678	-0.5808519539342356	-0.23962895594615047	-0.1751551506553033	-0.3604808493547504	-0.04382924220600044	-0.029121769650657603	0.43407798226716227	0.019125097589919423	0.12613507427845136	-0.14525814406214327	0.10322294568536053	-0.1344032358066461	0.7400037512163817	0.48275202975958476	0.041385326178618814	0.0734898082563136	0.15045039121743242	0.41405346951328337	-0.7312994079252946	-0.4366882029812925	-0.096058290852143	0.22339619587705548	0.05036952507453675	-0.08428526298085752	1.5124216388652094	-0.12726415159126134	0.7735250549446548	0.45109475725069126	0.18597496054041135	0.5124312886309734	0.7678074207835863	0.452682987074459	0.7261277521256351	0.0788247942691088	1.2138510176865567	-0.006659340415447035	0.35868019088443953	-0.2569810927034408	0.02772432057248031	1.025172867284645	0.3497900375058379	0.2104238687988972
-0.6788503007618518	0.027688524687133804	-0.2262917047085038	0.5263829072072513	0.11202910098683763	-0.5904595918657326	-0.4664002331967717	-0.09190400365924539	-0.5216483653152351	-0.10078051699126662	-0.11238056771229532	-0.31781911705196836	-0.0009238228575116018	0.054971145887183416	0.4523121428807329	0.07770369904349508	0.18737946914435638	-0.09300133836599604	0.21344089415925033	-0.10133784232477447	0.7960917508213621	0.5025401818679958	0.14363615073407168	0.11204001740659023	0.17851127030298813	0.5371914081502227	-0.679956355982019	-0.39776792826866003	-0.06513569146600495	0.27146218249807386	0.09353272002665873	0.06158598993035299	1.5265307920140545	-0.09548653860882536	0.8274397877079449	0.6103325178070456	0.29393300719909493	0.6077891533319812	0.8575879351332487	0.5908561301446749	0.7362270770704477	0.11561923190308335	1.2549932171574483	0.04397570000314691	0.4165657201811663	-0.2187870376847338	0.07567063128042557	1.1128101326141793	0.44102259542512606	0.30386623159866794
-0.5917226739852072	0.13664560026566344	-0.07403319291315819	0.6196205002661531	0.17153525742420908	-0.5466575832427477	-0.40809160758678276	-0.040539868595359574	-0.48690450202737684	0.018990597585911206	-0.06738196820751631	-0.2815362299281287	0.03227671807436687	0.09279445789859912	0.459123679095159	0.11029316401343807	0.2287119517682064	-0.07536822116417961	0.2953052951633718	-0.08275481607870137	0.8245411078058806	0.5028066965626141	0.22151242052380588	0.12677621480388518	0.18840167731563806	0.6281700893008118	-0.6458916219570606	-0.372037172159163	-0.06163597476295687	0.2907590035005046	0.09593305644541152	0.19853360869366127	1.5210504974183592	-0.08419029656137965	0.8731105045058069	0.7315042719005905	0.3842824961145125	0.6985649997169977	0.9424270401668824	0.7085443289166335	0.7347115102577126	0.14099257859126188	1.2535195632913256	0.08826824227136623	0.4634168351589979	-0.2069981599876649	0.11446469379033912	1.1850473003699018	0.4996229181354016	0.3834272971542935
-0.5494013564433813	0.23784948599426609	0.05681611557517772	0.6778018537784865	0.215623408600106	-0.5048746824033046	-0.3720988910664591	0.0040105172778747335	-0.48569009121058776	0.13515651215365523	-0.03698033606728211	-0.2578170630091323	0.047337063829611295	0.11884275900365135	0.4470726305433195	0.13990564678440615	0.26011572664064075	-0.08120230394493713	0.35123702776488785	-0.07738563509053857	0.8249583458466578	0.4763884516285759	0.28394561771844645	0.13097856559414395	0.19733246288679643	0.6979434437032508	-0.6264267025880104	-0.3765890283742414	-0.07383474986278923	0.28977527030144645	0.09124507936973021	0.33410381044360954	1.5115050821174503	-0.0882361509463093	0.9035904760421763	0.8560190157367795	0.4558923552207023	0.7736500077133528	1.0115352178050014	0.7999682120267756	0.7248450557803479	0.15491929510842412	1.2432549051628632	0.12557295777065344	0.49739879121454755	-0.20169064453332544	0.1274904220691217	1.2454509513160028	0.5302654859819959	0.4573006644569798
-0.5478275798900729	0.31648424460001173	0.16292185644581308	0.7234653128409906	0.24841223443151134	-0.4722974364490377	-0.3474512252021763	0.04661282248032604	-0.47674610129687445	0.24907275421871328	-0.004971419427617743	-0.25023193890453654	0.05161388805533738	0.12922495437891396	0.42173693415013525	0.16728461228405378	0.2757401093691273	-0.09709658466302118	0.4040726272579164	-0.07974243128827982	0.8137880921760763	0.4403897929768162	0.32166132633976463	0.1319233175877469	0.20101872908098817	0.7450144274080002	-0.6290300425854776	-0.3842014030705456	-0.08791066634122613	0.26572522934174897	0.05724997047502193	0.44696750142786834	1.4954729359881331	-0.10914349454217258	0.9253549757876076	0.9440213229033473	0.5283620377498254	0.8334466521851157	1.074280882100343	0.8781663012014823	0.7036939275033739	0.17122040098022637	1.2441055508904628	0.15196131212189992	0.5153227824029072	-0.21888796542509042	0.1292664276842901	1.303356182176991	0.5364438520382941	0.5220479591246547
-0.5550100432994489	0.38835391946724884	0.25739879594934	0.765913566164528	0.27769629503228843	-0.4348061965912849	-0.3346010020881586	0.08148082069277016	-0.4809395402419798	0.3422985641681694	0.006498711291163089	-0.24288365391410255	0.05756038216173466	0.14721853386010403	0.40210533500358536	0.17970599694633008	0.2733427845188374	-0.12469180424377427	0.42825687317585726	-0.09192419258714224	0.8023184282090006	0.4104837182520688	0.33687065939119554	0.13251125535374647	0.19087719090365632	0.7736176270582622	-0.6319496482591653	-0.406789037501016	-0.11772385125196094	0.24192251903011042	0.01904702647841134	0.5417299764583668	1.4806744927891984	-0.132127376517324	0.9515779439958776	1.0228678185912556	0.5738317859721079	0.8726811108839254	1.1247436208826005	0.9320737611550228	0.6825008061912864	0.18571656636071646	1.2614158919239682	0.16750225568456745	0.5282464234862739	-0.23602736809583008	0.10758042078729088	1.340969212911081	0.5237354692385051	0.5638310376986808
-0.5475733574371051	0.43674446247740084	0.29505894348658607	0.7921470871636409	0.29096752425120115	-0.4074645201285634	-0.3273183764144656	0.11500170845903965	-0.4868077397206279	0.41889683161572855	0.011659156091015787	-0.2341904688215161	0.05934476109095771	0.1516097536877425	0.3705930082441637	0.19097127354564714	0.25605759488052693	-0.16257728087561896	0.4625665266746723	-0.1142502926838354	0.7768293192790121	0.38044599751432073	0.35138488464938084	0.12217584349780305	0.19628304798114335	0.8000400478484909	-0.6220121691702415	-0.43834317905004233	-0.16903641100786865	0.18862374251728486	-0.004950764683934264	0.6270762505586844	1.4662257235864906	-0.16393929753647146	0.9659548014389955	1.0919680475930498	0.6161937167770783	0.8997535975498584	1.1557232139101703	0.9684458595403609	0.6458847883465799	0.20531602524017845	1.2620329095996214	0.1829814945187672	0.5244907471426521	-0.25675033106601686	0.0918980872305934	1.3733690000714387	0.5027771824319632	0.5970084108478521
-0.5528856606294166	0.4797756960527666	0.3179671733871102	0.8123567311537375	0.29630365860273516	-0.3727680201783322	-0.313544927948199	0.14457380231466166	-0.5131884444775285	0.4790466394479028	0.012707296573808488	-0.23181623781133193	0.0453183783888884	0.1592925886908977	0.33292857645280577	0.17226243912951633	0.2304262411884374	-0.19033595611333473	0.4848264478262334	-0.1206512993013645	0.7648020301333018	0.3457195839791446	0.34896321878904135	0.10919171905940475	0.1839711876373905	0.8019576292598994	-0.5976387870194759	-0.47095380149839744	-0.22821433162809165	0.1445323733840512	-0.04153425650692969	0.7072656587092969	1.4566182486412085	-0.20565339798860446	0.969402420056689	1.1357206001189393	0.6418774639905036	0.9312088389372413	1.1646395822631446	0.9842499376529557	0.6024571184515883	0.21425551265813247	1.2580312804021818	0.174764948971219	0.5202702252602341	-0.2846407897245296	0.06836352024464618	1.3993895735310746	0.47214214659473325	0.6206759163529884
-0.5369451915634579	0.5117609109970355	0.332228718704933	0.8164239293435175	0.28305435097902965	-0.34636117192304805	-0.30780972600650536	0.16681504408408754	-0.5462270015875987	0.5234333911184702	-0.004430842470960683	-0.23890994779047103	0.03445947047464597	0.1424039412724198	0.2956412592151081	0.15518283275206213	0.20860181702823724	-0.22434998552352994	0.4960571651518092	-0.13871186206082142	0.7388476392478466	0.3232151734002849	0.3444966399275868	0.09221495851548754	0.17536982202907642	0.8040661011285521	-0.5932595988950605	-0.4946553190503975	-0.2758426079967772	0.09297860542091799	-0.07591525430517812	0.7858402445085526	1.4383637252470118	-0.24078891331716568	0.9670267369226613	1.1751563498952617	0.6661648675283388	0.956686381360073	1.1881043637530302	0.9921814528003885	0.5594123486858595	0.21714043365356236	1.246760224511489	0.16301417160867193	0.5089977824644902	-0.32071146347206925	0.0296472958186696	1.4196832000457549	0.4438366200286824	0.6483369552735726
-0.5059696797180213	0.5345471266279189	0.31538218282499186	0.8105121891218996	0.25499296528804866	-0.33438691068364956	-0.3168113482652703	0.16889471707458711	-0.5645371243127933	0.5529104019254383	-0.021192369666826884	-0.2537259106398482	0.01855073238505056	0.14843556569263341	0.24040903015348744	0.13719743479540158	0.15372527656472945	-0.24561810375606527	0.48801958362338993	-0.16300279164794035	0.715285760643313	0.2994421915470648	0.3427752563601944	0.07414427461055656	0.15716512649314376	0.7912475176966334	-0.580369562928275	-0.536321212053589	-0.3317624356385541	0.06493717879390629	-0.09945775229159823	0.8460704473721019	1.4142886492069358	-0.28315874444603883	0.9685611220159016	1.1990274601594761	0.689643958803816	0.9656252543076574	1.207619781411191	1.0016168311271607	0.5183047939808926	0.21695786612277948	1.2354741924636206	0.14111156403300001	0.49644793723788927	-0.3495886059119272	0.006444908032948895	1.4190250239691775	0.4119701006604014	0.6745806147068586
-0.46518842662160986	0.5340023859298704	0.2790974221901555	0.8065772073095481	0.21097764771831037	-0.3235253186965995	-0.31776211864699194	0.1626384590297373	-0.5783379933572839	0.5778400599420179	-0.04273229146188072	-0.281310637968247	0.0018223055436330155	0.14849797119922759	0.1896249960102921	0.12920764398299103	0.1358035008644934	-0.25597503454072895	0.4796417571458854	-0.18270689998346537	0.6682706365645408	0.27549035158560636	0.3647439644503755	0.057147946834803086	0.1309640603248357	0.7634527102100044	-0.5787148111726224	-0.5660880444108802	-0.38188263921951304	0.037469782846117586	-0.1250503191913097	0.8990135534349666	1.3945213684814506	-0.31899850921516704	0.9670335894782648	1.2156218980304274	0.7150280936338962	0.9789255770640676	1.2222050084231755	1.0070320434432198	0.48562276001659804	0.20857948306882382	1.241779154634736	0.11645772024977856	0.5122871367879861	-0.3850752036353382	-0.02028918547543736	1.427143208145909	0.37305926953422874	0.6932276439937545
-0.41434744868170414	0.5376040357351329	0.24592681883151374	0.7899272112566261	0.16579743528275556	-0.33216932365662544	-0.3286664488314658	0.14359013948158886	-0.5913819145643042	0.5847312543518559	-0.06162656293338514	-0.3063902563431017	-0.013043522952684508	0.12720125640807292	0.14927609119869367	0.13527647455924954	0.11359170775607266	-0.28287246796841287	0.4671229145335751	-0.20091762575800506	0.62574402814858	0.2606925018304802	0.4034516862656735	0.02741565316088133	0.10325536409821028	0.7437620703172916	-0.582589663068692	-0.5934784247690712	-0.42284360149509775	0.012785904700209008	-0.14038314207178124	0.9500901429314842	1.3847946962192172	-0.35715229901290446	0.9670120528749401	1.2219287902599147	0.7316190342724671	0.9944610358007587	1.2403693090559202	1.017265722862712	0.4464965130592621	0.20034346223070024	1.2340814098462483	0.08523045304449318	0.5143783265120132	-0.4208945189228535	-0.04107125346574263	1.4278767790052522	0.3297744593450751	0.7095131886648918
-0.3732379263935372	0.529667431338773	0.22351203130993813	0.7645256031182968	0.09994875898941324	-0.3405792339909085	-0.3554019345568139	0.12167175831350444	-0.5819904803482501	0.5860156934077139	-0.07565530639002419	-0.34075290816509074	-0.025796470115196996	0.11627800566856088	0.09650007436735177	0.14983181455682165	0.11869871970515249	-0.2915028607040041	0.4512386164117904	-0.22043329325558406	0.5975385530794559	0.23741935587974297	0.469410541152223	0.013499437878891874	0.07735085112426678	0.7182550560379386	-0.581084309901381	-0.6296320243759762	-0.4597730532927701	-2.6268875449594193e-06	-0.1695118796310758	0.9818327039203437	1.3807006856795538	-0.38508355168734515	0.9744505998760209	1.2281450621316328	0.7377864633546597	1.0032397041602787	1.2505923309228586	1.0259967041657556	0.4201535186227927	0.18489223097241725	1.2474251658901054	0.062464680460370056	0.5139390733162742	-0.44338691112546924	-0.06005062066702195	1.4520112602776436	0.2828535716353415	0.7158115398622411
-0.30900336403784945	0.5049519046999259	0.20546817201048895	0.7257664338584353	0.03438487089779661	-0.35641550287808915	-0.3712599348298013	0.10014961430420881	-0.542264784650724	0.5784216927220291	-0.08045020770447205	-0.37117386499485994	-0.04665806927498038	0.10999637869264227	0.04296737589525983	0.16635940638603017	0.15793419034213496	-0.29661338738091325	0.4429896230955583	-0.23948603159323362	0.5804150557930104	0.24584534524551532	0.5294724376169525	0.0013062900121357357	0.0390795355684965	0.6902444844890303	-0.5789013274226636	-0.6482773861900536	-0.48987655933154395	-0.0018907239025551942	-0.19623804007077056	0.9951661723101252	1.374860873144042	-0.4014899497791931	0.9831744905209865	1.232130697291026	0.754857740131927	1.019058392911853	1.2581071424605432	1.0389046689446033	0.4041236318553505	0.1703146435075614	1.2461971210016696	0.049987937618199654	0.5122000243895033	-0.47109611333227785	-0.08329987574976119	1.4874875621142132	0.23439121113416106	0.724056698585848
-0.22429117841207166	0.4768614090467559	0.16932686690889895	0.6727454423087951	-0.020939569346687458	-0.37398168011122845	-0.3847462613786806	0.06137046046136725	-0.515794449526618	0.5598346016874756	-0.08511604998393014	-0.3899492587335903	-0.06043775095425431	0.10909676565962372	0.002624677494790913	0.16593827539152534	0.19871011851520765	-0.2953958964086486	0.4282932481792736	-0.2532048307993223	0.533990734705079	0.2679579115472447	0.602627789564662	-0.007535336345150273	0.0020931368581132205	0.6546286635867309	-0.5653464677377583	-0.6818877313404693	-0.5065832434992712	0.003063434739405425	-0.19429833429226825	1.0053750371682062	1.3704574203776072	-0.41309919085511854	0.9983799198302001	1.2371297622106072	0.7637454801244918	1.0489648507001534	1.2682747044637348	1.0538778242035385	0.39630147467828714	0.138965118117832	1.2209287495679566	0.03411252637963352	0.5065364880870225	-0.49158003401424055	-0.10840695170443955	1.5243800632486815	0.19898909595772507	0.732544994436181
-0.14809300952085455	0.44194701381511187	0.11879632990104205	0.6303086189057364	-0.0820240842146454	-0.4036948658004923	-0.4025720972318088	0.01424746435229573	-0.472614093256428	0.5476150047540912	-0.07814494549474041	-0.4075086620615293	-0.06677809381725588	0.09337228777347892	-0.028642275797531102	0.17951952500116705	0.24649080211254853	-0.2949439086627566	0.4136270611663767	-0.2914161989442226	0.4911392773496582	0.28996055262245146	0.6773231711854606	-0.01831918311423654	-0.01940844834879829	0.6149052271180928	-0.5429060806141622	-0.7073272761763642	-0.5069156146085614	-0.0002795813194388333	-0.18084154681392697	1.0110314350875418	1.3650000236506983	-0.4162381116389814	0.9932884710169155	1.2468460674816275	0.7760164383681637	1.087689035854451	1.2797831042934589	1.060709286969555	0.39677485071047636	0.10238096186695837	1.195228166238143	0.03731018694844497	0.4919006208210505	-0.5159057309730446	-0.13079082148543963	1.5616189728445062	0.16652966622730417	0.7403525063316814
-0.07524476473791741	0.4100059738579415	0.08749595130559971	0.5869299082718833	-0.13369963780495475	-0.42745602399037913	-0.43446970822634245	-0.02294325381147589	-0.4152976950845293	0.5313124380276923	-0.07111605552339087	-0.42663509678864725	-0.0954086252977298	0.07897155673905448	-0.048714485087730096	0.18882085090864323	0.30699323514314675	-0.2786514181451524	0.39154798340196734	-0.33302894661051985	0.44652309323877104	0.3097769675346328	0.7614654644281111	-0.02880606836486564	-0.04004519914817589	0.5843749015335604	-0.5247490484521803	-0.7186033127032592	-0.5114950338242127	0.015722571875124	-0.18566867715758612	1.0112872520788687	1.3616749107049408	-0.42155262604137655	0.9838716891068007	1.2547293269293855	0.7936006532844913	1.1268378571593805	1.296986419356109	1.0697546022405142	0.40880967281915986	0.05557340318767453	1.1793794981450199	0.028286805330175767	0.4995721717326229	-0.5554960453681039	-0.12914946113800216	1.6131543634101972	0.13771525827858289	0.7568386696772327
-0.0029927577842924296	0.3762696624250891	0.06529243973473951	0.5440979803203867	-0.1731369011412815	-0.4581926262033501	-0.46893274188110706	-0.05113532824398205	-0.36156031360575513	0.5112500308305074	-0.07178470925767079	-0.4342171928132445	-0.12111192255361677	0.06919917264359064	-0.05600510869222203	0.20903446375545914	0.3807451228825733	-0.27487547435027965	0.34479502403826856	-0.3802490528616776	0.3957438283476581	0.3315346857949543	0.8527138241895178	-0.03022273594981507	-0.05289680602054496	0.5548192741928355	-0.5164091738390145	-0.7302164822815171	-0.5205168950710802	0.026797116045314658	-0.18204207410997733	1.0086292136704889	1.3593581599808595	-0.42182215058500494	0.9750082021148302	1.2830377507854365	0.8142866225154499	1.1634461720697524	1.3167160268328781	1.0880912940649534	0.41936061376887573	0.016745990124804516	1.155258300350992	0.03947733180584036	0.5111883885980848	-0.5839824108126932	-0.12775052561489603	1.660007126657081	0.11458210376812099	0.7583791083173139
0.0639764522676201	0.34457625482416765	0.036407919302296005	0.5149822658600365	-0.17414394676903694	-0.48870354968062363	-0.5070879766475069	-0.0697929310597384	-0.3234885882719743	0.4928805904751403	-0.06448222467344125	-0.4437180100996933	-0.15639072154160832	0.07940640011260805	-0.0467042009945078	0.2298961504104852	0.45964953572799877	-0.2532490689291968	0.3079873603876978	-0.41763649152119936	0.33676953784735064	0.35551095358452917	0.9518089431412499	-0.0271051004114707	-0.06141097949030362	0.5319153116031771	-0.49853887561366317	-0.7343029604805116	-0.5251016020089248	0.04690160436174491	-0.19434978135825118	1.0001603652849456	1.3559174876973032	-0.4265248828623143	0.9726407420475264	1.3179602746283354	0.8413215052972939	1.2034730899694959	1.3197510200661915	1.1005644573729847	0.4344418396976161	-0.016135888778142773	1.1207840851011635	0.05683248787747049	0.5137948703063566	-0.6058054669570142	-0.117896769298651	1.7118461340506674	0.08273629742559187	0.7679782598240252
0.1268674714403566	0.3070941569138629	0.02280088287750103	0.475015726297506	-0.1543946138655282	-0.5213693618040811	-0.5320229978616301	-0.0693105857102904	-0.30511591956903317	0.48914821599674363	-0.05248490923868676	-0.42868876227271374	-0.18425564070950196	0.07404179668964238	-0.03226135675370791	0.2539535284273375	0.5552795815280804	-0.24186428633176954	0.264929699437382	-0.4355857355177388	0.30019563516549963	0.38992686299846624	1.0468674595162535	-0.036833928080488236	-0.06443425525923528	0.5036814560648862	-0.49458514868648146	-0.7314930517010879	-0.5112302448404781	0.04770312334325009	-0.19814437951550795	0.9992141753120205	1.364153872499487	-0.42897635473408063	0.9527971115313638	1.3657845753761055	0.869387480677317	1.2553267408358275	1.3332564530930724	1.113078863907347	0.44866239928396057	-0.05273076644633655	1.0823160282556266	0.07122534952258762	0.5099550345269123	-0.6171020132984665	-0.11803990427727398	1.771452841765965	0.05102216002176073	0.7919220130897283
0.18799396759990963	0.28626855342465823	-0.005433396045384231	0.39786147399337507	-0.14356861894462708	-0.5642005724841035	-0.5605869599925823	-0.07016971487229041	-0.3128516117569947	0.47022206998050875	-0.03972253510273208	-0.4092117191400654	-0.20047665827190678	0.09228751855241545	-0.016051487202347947	0.26407147052608104	0.6300403004211795	-0.24234576329131824	0.22673674971747032	-0.4514035937389571	0.2796882478268609	0.4285147747504824	1.1323285109685641	-0.03963503486853895	-0.05760074306204375	0.4996438336662042	-0.47528814033954553	-0.724145287248586	-0.5092011192182617	0.05243873671201088	-0.2047761358489232	0.9916200725144375	1.3833508464930606	-0.4388626318932608	0.9297022370623693	1.4209391616083853	0.8974873621377185	1.312865252553977	1.3541624312142286	1.1198989090570346	0.4531728330100223	-0.08432430522554685	1.0143572222221622	0.079349104247402	0.48194987489607033	-0.625344391738319	-0.13421280596283833	1.8315404459334992	0.01929411193813533	0.8170081443126616
0.2443638623734267	0.2665336934740392	-0.033385315963541926	0.3226180294573489	-0.12919068197992406	-0.5879892373461918	-0.5711959981238091	-0.05506937631767704	-0.30729509501722563	0.4596818222960771	-0.026024381143740245	-0.38467605207864	-0.19941475014201007	0.13280320587704225	-0.010056844826966924	0.25900125131980456	0.7038410878593263	-0.23140248098341373	0.1905171606801463	-0.4747163070306929	0.24362400392720698	0.4489917400490717	1.201900645075303	-0.016517386366202712	-0.061892727975536875	0.5031666302862577	-0.45978130922292665	-0.7138098071332587	-0.506271469326905	0.039885518576986	-0.22019308268272803	0.9864335686682596	1.412050650031577	-0.43353571281513925	0.8948088281428402	1.4777104434904036	0.9252351419941889	1.357065635739394	1.385114055258788	1.1059048726514598	0.46948922680339844	-0.1232822186720202	0.9580501659948055	0.09708921368185862	0.4656187609827905	-0.6239091054098338	-0.15509701359849787	1.8801741562111218	-0.014700341300714806	0.8598261806620997
0.29337685535767094	0.2477643725271438	-0.06333200181727355	0.24803430757467954	-0.11667749437194055	-0.6116083220238607	-0.5761949541082355	-0.03762958000094755	-0.3209009677781534	0.4542698677620688	-0.02664152626000867	-0.3530218015238028	-0.19223095839259888	0.1878725501113378	-0.0070689333593756416	0.2569480127584556	0.7644727180375448	-0.2330179817367009	0.15594630384188019	-0.48497578739673364	0.2166660348466894	0.4723170932314032	1.259708430908125	-0.0017015388251975822	-0.04976328208793982	0.5108311713725808	-0.44609672331038047	-0.6979373926677247	-0.5012237090027087	0.014336961306678048	-0.20744501739148138	0.9877244329858552	1.448778617565466	-0.4276835468032911	0.8551386006058721	1.547156239704666	0.9685673300646588	1.402285939398758	1.415480243069228	1.0887059812460964	0.47939958309020014	-0.15264314872610557	0.908463510538628	0.1081948961558797	0.45590597463219656	-0.6273558683872401	-0.1672427086419051	1.9187518326252477	-0.04002220828980916	0.9080973306999983
0.3492971304649223	0.24125828042728129	-0.09448903651801668	0.18733299640525095	-0.11466931672115917	-0.6354401293959726	-0.5853681492200735	-0.02526931696615664	-0.33341016332746165	0.4511941382277719	-0.03579951896749062	-0.334529100682067	-0.18180808364309525	0.23080040242011166	0.010761034729398034	0.25376006012858	0.7989192227006733	-0.25103954026707914	0.12697679559602515	-0.4933648660660664	0.1875916592637396	0.45598686454893633	1.3112974537186382	0.015177385559537931	-0.03623328384283902	0.5140491217169745	-0.4342684844535937	-0.6693928076270437	-0.500227351063723	-0.009148550942196281	-0.20256708087973516	0.9835978155531924	1.4707800454883841	-0.4294409987546651	0.8276387076077452	1.5984606468620721	1.0004549119273498	1.4452648409270692	1.4514839738397523	1.0793272249758128	0.48671400629725403	-0.19213430096608963	0.8630851552489199	0.11685436011420884	0.45135004540759843	-0.6289675173535537	-0.17769186234879256	1.9397951278042402	-0.07056586908468669	0.9543815983485405
0.4031859208821449	0.229117984258631	-0.11773821054191431	0.1320492821926395	-0.12700091540623443	-0.6608344131962929	-0.5936750764982336	0.0007551237931111843	-0.3287695913948371	0.45366769318943023	-0.05524979602355856	-0.3424295776893547	-0.17766405775267607	0.2667527351298923	0.039134368956761964	0.2711647832332022	0.8412140090924612	-0.29079373025856886	0.09569590039273898	-0.499543448457498	0.19848430266892508	0.44176468008884867	1.3559388482631627	0.01713364833771476	-0.03207863377203366	0.5210973180087712	-0.4278703275180969	-0.6317659869876342	-0.5059897092728931	-0.038632320478395175	-0.19615737800024552	0.9642046341676593	1.5075546647549403	-0.4320204404708258	0.7981400220337742	1.6552316915180227	1.0354872827451524	1.4729691644624863	1.4867143741826012	1.0760557283786756	0.4999857141674644	-0.2288957070259005	0.8228349356994334	0.1083274210840657	0.4572348078293896	-0.6228249645685762	-0.17701336762652262	1.9557747463569328	-0.10132405327502189	0.9895321404644024
0.4518537371017664	0.222569484171154	-0.12691522287958398	0.07117970405875924	-0.13723612388640427	-0.6833567080773046	-0.602218237418992	0.036829878934178606	-0.3187339336079938	0.43924216161519025	-0.08236819697924758	-0.3530436469580772	-0.18306189134941747	0.2998609838237935	0.05563740059014185	0.2845620129958861	0.8739975830332879	-0.32930650814664253	0.07391001989343722	-0.49229457538406785	0.2223239497393708	0.41731152179734377	1.4007714528918984	0.021916340203965934	-0.03231417462270106	0.5403633712480984	-0.4271186948686766	-0.5899077265373609	-0.5017557545738678	-0.058895268091378294	-0.1968475425880183	0.9400886972555608	1.5291002752898764	-0.45131297721156916	0.7806057027559385	1.6898731024709819	1.062458048259614	1.479661831230093	1.5175835255849515	1.0902089123751224	0.5153990668284666	-0.24595201537337533	0.7900374510070348	0.08448064710159801	0.45009134507359033	-0.6180480020829128	-0.1819845291374454	1.9566509559944816	-0.12753843512874202	1.0278576380451396
0.485543129835092	0.21128416332423247	-0.14666243522369565	0.024560981669333078	-0.14806827995827962	-0.7149103603312319	-0.5997819029053586	0.056938309958536194	-0.3084854496887278	0.43072701155449583	-0.09309564529879237	-0.37809019437352076	-0.17525882866017178	0.3410181758297762	0.06625103931926063	0.2935198201914985	0.8948811611554268	-0.3712951588357008	0.058995866558907026	-0.4724764227889816	0.27799085121098455	0.3776547475451572	1.4339013104336407	0.028560681527397113	-0.027670813603631873	0.5673014855008525	-0.4354574095549141	-0.5489365404282154	-0.4547504222388062	-0.0765085638690576	-0.19044758388451927	0.9085768580977179	1.550297495821228	-0.47905497183519924	0.7702229062930552	1.7192312516755426	1.0929196186263836	1.4950751000267355	1.5495709582054364	1.0983014392140527	0.5218850819791894	-0.26807740730120777	0.7546781448681017	0.0651796885129476	0.4412602641573562	-0.5907209917362102	-0.20032228030176308	1.955483355710027	-0.15424851734874506	1.0553216259315612
0.511577747750244	0.18485489961446266	-0.1664707417628029	-0.011644570362207871	-0.16095849699971645	-0.747008011288293	-0.5895430886448444	0.07108374115183547	-0.2826174521412645	0.41663227208355413	-0.09900356399723073	-0.40826241606056346	-0.1541369543342377	0.37271353216098163	0.06368192796588626	0.3177656723254428	0.8995408346268144	-0.40766087329791745	0.07746606166390613	-0.45919732914142086	0.33536150895921646	0.3324959433900069	1.5035754561059247	0.03152431144105313	-0.013502752833695997	0.5847789530013939	-0.4428206256946048	-0.5120059107403038	-0.3657228062450857	-0.08559076884149701	-0.2014977609817365	0.8694156043603831	1.5650580612372171	-0.5018621392288412	0.7862768777732658	1.7323738130388855	1.1249526054106982	1.4998854151025105	1.597210742112757	1.0910267865244068	0.5299286569777605	-0.2867262228875214	0.7384263186237996	0.04424402207996778	0.40939828921177257	-0.5665658876572164	-0.2233277432166778	1.9548374058144387	-0.18612187201552408	1.1038918712891703
0.527291955086231	0.1616223903996357	-0.17547829794956601	-0.0494210420146647	-0.2032442914745629	-0.775756607525269	-0.5741741293612277	0.08242437946966498	-0.22615940553455788	0.41694801559270295	-0.10752644346588225	-0.42747753027334917	-0.11571810879837616	0.3927492118549281	0.03213909469369596	0.33296238222971	0.8835113960709565	-0.4561281393472494	0.09487274009442784	-0.4407637288413383	0.3928614481690858	0.2830170875005163	1.5895854973360979	0.014348195335132824	-0.005420516666191188	0.600353878944734	-0.45054898683126676	-0.4754180143205552	-0.2650042882783797	-0.08748333737104844	-0.19393823097189705	0.820481066047497	1.586957625743854	-0.5211311521936165	0.8034983289409829	1.735115197474451	1.1368877630506207	1.512079762247708	1.6455585954873961	1.081561349575054	0.5333854472773364	-0.31371096066938453	0.7303499765819008	0.027406344299350637	0.3688191684926033	-0.543923896550907	-0.2517795027572278	1.9355648691820277	-0.21162017161646984	1.127680212280906
0.5238106811494049	0.13408547044193395	-0.1793753763577896	-0.05016574767136399	-0.2721892211838079	-0.7942074941259157	-0.5741295437626743	0.11383471211276892	-0.1836420083271338	0.41511010216919975	-0.1293103963228268	-0.4567651416471411	-0.05924515012031305	0.41164426792029707	0.010206188331417001	0.33580659118458395	0.8652061551921013	-0.4941505205319551	0.13530470190309432	-0.43827049191161593	0.43264592274587194	0.2406015477788241	1.6891330154045967	-0.002675066159736411	-0.0025644022674912266	0.6301900574120147	-0.4617037721135883	-0.4363794630291058	-0.15565721487746612	-0.08027413805204268	-0.192827052771193	0.7729208718711982	1.6019829076429108	-0.5233121847853517	0.8317091256361311	1.748473397333115	1.146694444760112	1.5157872347876562	1.6822056128671552	1.0697487769260603	0.5311025531866171	-0.3294968822098614	0.7209707088656865	0.004293015157532588	0.321437430732715	-0.5222747936464199	-0.2729376913124212	1.9189168860686	-0.23127430747786626	1.1336313294510416
0.5144667882829108	0.10701301892001021	-0.17106441958733992	-0.0011732748427710437	-0.3365471464876461	-0.8121900807396812	-0.5798010186446553	0.17537832166504075	-0.12761034982030495	0.4226452471569074	-0.1580775761623165	-0.4785288177614482	0.015056834503513233	0.40697768820934266	-0.017761001354746748	0.3345225015923653	0.845181059637462	-0.5250652714281641	0.17648418008031458	-0.4369598835255549	0.46162678283983094	0.19334981371710785	1.7741475814540852	-0.021664028744609702	-0.01913695794609429	0.6410332138394209	-0.4791901345257329	-0.4038245627379111	-0.03688414717634336	-0.06333436415212747	-0.18546138072962287	0.7369533613929498	1.6104076113659502	-0.5270207057246118	0.8497775526764217	1.7688155326177966	1.1441827866520693	1.5239833599970969	1.720345026494203	1.0538878437443981	0.527804191155879	-0.3401683918381692	0.7354658318732384	-0.0057038520443270175	0.2650822694131513	-0.5045744425246101	-0.2709893943264846	1.8819143493052302	-0.2482585178436089	1.1250782784865554
0.4983359802248997	0.07768284691460822	-0.15088580798692638	0.07971778607678529	-0.3940140857256899	-0.8375030183185869	-0.6046762811507695	0.2419563203569753	-0.076208593638132	0.42752034540269906	-0.18953805778639027	-0.5138061660343864	0.07929342313990546	0.38521516642534986	-0.04847595443915913	0.3399798823592948	0.8054050859487676	-0.5629610463096907	0.2128883906819407	-0.4347394332599116	0.4896621290740983	0.16820577972750955	1.8532139368942335	-0.0571677349993354	-0.029722866765958145	0.6414818064139451	-0.49458306081801046	-0.37459423115006457	0.07810517760106504	-0.04733221095756414	-0.1752267986318163	0.7105110006908582	1.610343625732614	-0.5293586618015846	0.8738030041963503	1.7913330309410853	1.1492006692014274	1.5406283451637715	1.7425409245497447	1.0464861991996641	0.5216961133211784	-0.34358120861890296	0.7273978764793586	-0.012094732311340787	0.21187116188937694	-0.4973000684124188	-0.2612828999908719	1.8510310161268813	-0.2605484739856859	1.0976306626478634
0.47179249588537536	0.048892871894296135	-0.11581379642786786	0.1967948631313675	-0.4362779311001909	-0.8725855640040429	-0.637474077714425	0.30748369451155044	-0.016147191179539895	0.43300131112766876	-0.20575416861125634	-0.5383801166786488	0.14099176899983457	0.3520760922495231	-0.07408873705824601	0.3387212136016803	0.747754557435361	-0.5833566081723072	0.2489303250064457	-0.441645841755067	0.49830652166685496	0.1585729009647045	1.9121835211124343	-0.08693432887965268	-0.04170987269639474	0.6302626536313609	-0.5132121832397363	-0.3416461956395065	0.18546280847584126	-0.021307996327938845	-0.1626639646105782	0.6896115975405764	1.6018874641898404	-0.5324261949778321	0.8917055993910402	1.807438308660934	1.1428915300909857	1.5419463255427615	1.7659081731757997	1.0251739367523305	0.5198407846788881	-0.34204396978062296	0.6918175222605073	-0.01850314233076011	0.1482837126971881	-0.4831436637332832	-0.2515892264038262	1.8098654647367387	-0.2787976335415857	1.0628007194367897
0.4445638099086147	0.027131011107101515	-0.06313731535468278	0.2794215420297682	-0.4532468135834444	-0.9022337989545257	-0.6840658601315759	0.381628469527434	0.03432373368675803	0.4447618336168301	-0.22976317397881535	-0.5528067549568018	0.20645775916200643	0.3365412691378617	-0.09135562349214206	0.3117204403823699	0.6878705583714708	-0.5919928122561442	0.2739504859200278	-0.46456442453215185	0.5143885849567754	0.17134465896037962	1.9641478183536858	-0.11154737429973857	-0.05098703561520827	0.6176045917203067	-0.5141753865608452	-0.3359104535928982	0.298367259931339	-0.008179350165396792	-0.14424671905553205	0.673520478320367	1.5977117061186232	-0.5414058790139331	0.8874529033836049	1.82350563020999	1.1466196775059438	1.5389364844554008	1.7795293069529108	0.9857393540524502	0.5071550705259443	-0.32984345202473736	0.6541596755181945	-0.022635021837773554	0.08505883810365569	-0.46980664412345396	-0.2279191249200811	1.7664176928953057	-0.2908144625478454	1.0228964188653222
0.42293733813814305	0.009166937067886875	0.004606518070545196	0.37867776669093706	-0.46321220023277954	-0.9214751103776739	-0.7299966038592187	0.4402062087488214	0.06391647156509142	0.45191314713106195	-0.23893625990924958	-0.5372737860220861	0.279252303222888	0.3170484275620019	-0.1409170446945644	0.2809365745513662	0.60066676024805	-0.5760599874329506	0.2845103570776212	-0.4820997959383515	0.5221301588450861	0.18513445797213662	2.0223018028570183	-0.1310780039023866	-0.049322558178094056	0.6134292968100363	-0.5253030295530488	-0.3287967782026381	0.40122302484929834	0.009885568580941178	-0.13269143627894703	0.6639489793195555	1.5844904338818613	-0.5443677881112904	0.8881528429916609	1.837139012306907	1.1508392457397219	1.543400072521806	1.781118997012893	0.9373815546725577	0.4853809183098308	-0.2981103654017414	0.6303002609516041	-0.012519419779619892	0.0033789804193743557	-0.4648719896280123	-0.20128986676408744	1.717093203391802	-0.2966636562573978	0.9884305704470344
0.41202375744718067	-0.006205706013882896	0.06943185751945764	0.45448007255501494	-0.47036051061972906	-0.9365504056280971	-0.7726870950477894	0.5005643454167621	0.07739442223578633	0.47511764077693003	-0.22521604109575133	-0.5347643728691157	0.3489594654450908	0.2994927513271804	-0.1802056384708163	0.24349688182788537	0.5231397163672162	-0.5493134598529712	0.3087525886363677	-0.49579766807021064	0.5288948445473813	0.19941732528228087	2.0772229570706022	-0.15729395091395845	-0.04507039730798717	0.5975501030469674	-0.5413385089664267	-0.3310195042505769	0.4880199774663511	0.015136524000572174	-0.12457478473046472	0.6422347516783816	1.5786478393622911	-0.5487272726017343	0.8769520471770414	1.841573479185934	1.165629903918193	1.5609962593756315	1.7705921411510315	0.8844630001006593	0.44955169724120675	-0.2821492346617086	0.6037939603657192	-0.002660920756748445	-0.07031737045628253	-0.45015264190459464	-0.16613797488642948	1.6859062533855584	-0.29504139089675474	0.9515142907656227
0.40678966934264676	-0.015141169975663647	0.14211862717340445	0.5272075135685983	-0.48156932205517694	-0.93205822499253	-0.8078823596216272	0.567112660647376	0.07111774941016283	0.4976649124620513	-0.2104133507066182	-0.514958999348068	0.4283795457669063	0.26951322779916426	-0.20413152855529493	0.214816646301163	0.4586942304278444	-0.5242389787961871	0.3358907259919771	-0.5189316835820026	0.5088817515568304	0.24994596869639843	2.120523663382922	-0.18578936533309748	-0.048635471508760804	0.5605349972474741	-0.5657104296092629	-0.3358536113923777	0.536120371888006	0.01465527724807858	-0.1259699944577884	0.6137568661874446	1.5799480959112953	-0.5393419209709889	0.8547029738568022	1.8501596394715754	1.1720722765367886	1.5736037547283792	1.7422727091742107	0.8327908298092508	0.4181937800250157	-0.25597349861846735	0.5784114706143247	0.014611728613559166	-0.14021904127317755	-0.4350405777529076	-0.13916466387256948	1.6339083056391146	-0.30298297680768893	0.9170100779966853
0.383992313024608	-0.01007215331323876	0.2158673305986536	0.5990843028301482	-0.4849753933486376	-0.927243051355843	-0.8445753735014316	0.6306016418731898	0.055760023245384094	0.515389086641594	-0.2042903176448657	-0.4919276391715683	0.49621413182313995	0.2462601231168164	-0.21286457466052794	0.17467843075103534	0.39923730549211467	-0.48928298930030173	0.3696192368947713	-0.5351317986324938	0.48919581723327193	0.3402181051525148	2.1269967161048515	-0.21834601627054623	-0.03728914032382706	0.5134070356335168	-0.5962634175835834	-0.34766894879711735	0.5416936310796937	0.0010249830479487133	-0.12608094649472326	0.588998493171402	1.5855084260483543	-0.5285006247431056	0.8111408863117407	1.8426734964607447	1.1746497906855664	1.596011509888134	1.7003292748066372	0.782192847503085	0.3939302043363972	-0.22332974138274725	0.5388980779978996	0.021664766061440143	-0.1750098384094409	-0.41793165220167355	-0.10762291207290861	1.5810708267980895	-0.30478577737153373	0.8642969714868018
0.3599666988161715	0.0073903453010351425	0.28486190648826026	0.6586221074068701	-0.47173574002846747	-0.933278823605298	-0.8897768312938306	0.687414535863882	0.01917260735797475	0.5197194811727722	-0.19073732215867925	-0.48162092002268464	0.5489349034466376	0.21114375600041396	-0.19242616208784785	0.14694112821761787	0.3601698472041299	-0.4527335524419838	0.3896180663974929	-0.5444138922021299	0.4797485570220486	0.4254306583254201	2.1057911235182796	-0.24952973814126791	-0.019684900154926865	0.4696824194898526	-0.6278265534416476	-0.3706743594008713	0.5285292171888555	-0.04150834273734498	-0.13141198747729854	0.5571292016229755	1.5893111842570116	-0.5183851104776925	0.7595460373011369	1.8156914035478622	1.1878972875134743	1.6070921531695006	1.6431238596586866	0.7269460312503744	0.358597455469275	-0.1875195576737653	0.4890658135640352	0.022397275981961767	-0.174674923227704	-0.4005705760897923	-0.08878688754028843	1.5357919805838631	-0.31368828291463813	0.8069471300087387
0.34593294498285276	0.017904749515964012	0.3421272063182124	0.6927234605049754	-0.4612906637675721	-0.9393895570732728	-0.9188481588617264	0.7096328899846959	0.00043485127361716505	0.5095986091872613	-0.18472926112382781	-0.47503052019756753	0.5819268672453862	0.1736424056831571	-0.16619513683342077	0.12408921517622185	0.32122403858323273	-0.41549391932170127	0.39699006708991613	-0.5526174000999825	0.4846537412037792	0.5166988894243368	2.067199211934398	-0.2676768493517244	0.02316929326491112	0.41950281361167646	-0.647250759375521	-0.39922902483179235	0.49119739491190606	-0.11483310453943758	-0.15426046313598785	0.5409035672220412	1.5832280551158022	-0.5316586556672656	0.7068520383717567	1.7760409641804884	1.185455832379549	1.6081636649514686	1.5836104057845513	0.6717143608152434	0.3381185975089827	-0.15019299384619073	0.438438015660979	0.032575517688711336	-0.13936563506431368	-0.38269312980255854	-0.08989833376464622	1.4768632146044083	-0.330818927311186	0.7553772567123098
0.2970642049748689	0.004302892345598719	0.39170758765022423	0.7047325999267972	-0.4498752062282449	-0.9351238746153283	-0.9405671578254159	0.7045234988892408	-0.026705008825850828	0.49626883222536355	-0.17294145399814814	-0.46515616761417167	0.6021081465152986	0.13619101678156212	-0.14254365520875228	0.10818033946570253	0.2933533196774568	-0.3817398788202137	0.4155059218677121	-0.5768413772695492	0.5019846931548155	0.6322096451939574	2.0305933226169324	-0.2820691238741552	0.08139392798441092	0.39071855725499793	-0.6495650223839625	-0.43409261449880665	0.4583634098510546	-0.20489670155675155	-0.18566940107632174	0.49845042510223153	1.5800792771595735	-0.5350437008318157	0.6677783747468853	1.727444018131002	1.1850650430685192	1.5860002896718117	1.5150868755118005	0.6178145902767814	0.3243259851259318	-0.10536264405392033	0.37611683423486564	0.027950000353956405	-0.09731782391474908	-0.36426469920467924	-0.09934491102420101	1.420340357273916	-0.3421747966044526	0.7201859066565853
0.2479416171969721	-0.027889818823784128	0.4448895959751007	0.6832462029275591	-0.4280767790302531	-0.9362475066718152	-0.9471880024943999	0.6889320537873447	-0.056946696599988925	0.4804274172031162	-0.1649025159638376	-0.4431922056371125	0.615025715758336	0.10239729923710547	-0.13149749469113345	0.08404998340685399	0.2766025650552076	-0.3416731464112055	0.4353501462177909	-0.5929767913997159	0.5418942537155561	0.7366450557278441	2.006433337105506	-0.28609536957788706	0.13250188267347168	0.3725859884125501	-0.616236377987588	-0.46325070328993256	0.4141482322599657	-0.3113561965709449	-0.2109023153812551	0.45188310045776536	1.5750928917335794	-0.5414125909844526	0.6317356943590244	1.678995812825812	1.1707388547219009	1.549472599234703	1.4472675898881786	0.5658767856462894	0.30438540152482274	-0.06568946288265556	0.3165791213814923	0.02176199775478335	-0.048291310561024044	-0.3362018759203953	-0.12185235942203099	1.3611843880977479	-0.36076358387759694	0.6835492224529623
0.21745763800106577	-0.04767869847291237	0.4742536039680839	0.6316632807241944	-0.41741276186866827	-0.9418613925679906	-0.9400953208078431	0.6726678271502297	-0.08665660205654413	0.4606867544882074	-0.15951375621996194	-0.4277613262566291	0.6232190141323605	0.08137818840975528	-0.11817300569447435	0.05919153415157632	0.2691849115898748	-0.3222408087629537	0.45830547972748725	-0.6046992709641573	0.6031489556111802	0.831884581363379	1.9860211678065096	-0.28941328148914425	0.16710412288546211	0.369596817388884	-0.5564662713232293	-0.49683884358073616	0.3772165142956391	-0.4083847643724187	-0.2265795655815192	0.39319619873868844	1.5665738145513375	-0.5525363321365664	0.6054506615757187	1.6378712506752429	1.1600069282420793	1.5025733849118965	1.3698991675523688	0.526615564304548	0.2790954778825422	-0.029848477856603578	0.28548053195914436	0.012455569067671776	0.007731878696254668	-0.3063620995509704	-0.13495799659449564	1.2978376916178989	-0.36428762275888366	0.6525579135371038
0.18181755161149366	-0.06812843592903337	0.48444257508136895	0.6080771764413518	-0.3984606488950511	-0.9465349068428386	-0.9080426453033242	0.6400068662072554	-0.11911315327794189	0.43982882598036194	-0.14178664607510189	-0.3983127075434928	0.6371635571684389	0.04917172385113377	-0.1165982289738153	0.05511144070571352	0.2694947859437578	-0.30677208091362473	0.47573120981725703	-0.5985296945616355	0.6834502402651861	0.9255092277549801	1.9846659416941912	-0.294692060233128	0.1919386604165016	0.3847827317185974	-0.5003399591108596	-0.5337983143851681	0.3224641653548733	-0.4934330827333874	-0.24250959269155214	0.342211539472287	1.5692158434114434	-0.5517439292583068	0.6035243103019675	1.6107328257839044	1.1415698449962295	1.453149956186539	1.3080850855372905	0.48963530309025505	0.252443262005691	0.0039088907441681715	0.2664104924574535	-0.0027249627855366887	0.061690848621804774	-0.2681370091914275	-0.16402529824107334	1.244230982222979	-0.36372008585328935	0.6158754169229093
0.1693157831202116	-0.08713327266428803	0.481671148145304	0.5684220867660261	-0.3655764132399886	-0.9686878150215001	-0.875609899747219	0.619098550897002	-0.14815854309762455	0.41795917956461925	-0.1349860710477753	-0.36632865581854296	0.6325443285862724	0.025672335896306388	-0.10053063138725453	0.04906582632530587	0.2905236212812051	-0.3119136374872139	0.49412476955594203	-0.6014405249771155	0.7587653926974578	1.0087198205110373	1.964820503314892	-0.3021370466427558	0.20301419329453507	0.40000219649231133	-0.437190521334123	-0.5677109872395345	0.2760802662756662	-0.5802322505599181	-0.26450316312716576	0.30604096305397654	1.5575884340412025	-0.5524120902008388	0.6056650486724521	1.6063820997066904	1.115134839021083	1.3912903068961953	1.2555222825178987	0.46140885841166385	0.21943635465156328	0.015560466875986861	0.23689488284861407	-0.02204345112659286	0.1338734862297037	-0.22450192894488602	-0.21342645938054297	1.196012962098984	-0.37196509405395534	0.5823814083706538
0.17055668656372305	-0.12542945247969292	0.48903119847067844	0.5561268904154686	-0.328712871704623	-0.9858472168534075	-0.8483499940098991	0.5922267366725302	-0.17784099624720534	0.39086063137591087	-0.13233469488250285	-0.30691879256642496	0.6275647499266783	0.0052539401339989885	-0.08693208429270366	0.044902400009163436	0.3272942702846791	-0.3351557869273246	0.5121349380983957	-0.6032801167117643	0.82790870004092	1.083288311743872	1.9352987504936372	-0.3056294522214473	0.20273798533025622	0.42227650980102893	-0.36751422112994575	-0.6203887265420789	0.2158923907165323	-0.657153172037817	-0.27905971530808965	0.30112179948702295	1.5404156744480617	-0.5324443140452609	0.6169523824749767	1.6121324595819175	1.0888839256746585	1.310558891326591	1.2035370270451107	0.4225253504590934	0.18455903933799095	0.0415557316278221	0.21854879078481343	-0.024007250856083004	0.20655377186995136	-0.18356751466852356	-0.2580175893243953	1.1493594856022216	-0.3854205227262645	0.550618120750521
0.18638400134700506	-0.16821911198275435	0.48317184931702817	0.5336408387495031	-0.2982138706389332	-1.0167060045015934	-0.8148139673131242	0.5724525823954092	-0.19815570340850314	0.3623218034753671	-0.1631642318721807	-0.23549871401528782	0.6052211309159197	-0.014120017303272692	-0.07182835737003675	0.028515792578595857	0.380843875828473	-0.37295036326079367	0.5165980639319645	-0.5920598395288894	0.8896975501586113	1.117841938678484	1.8916826461042686	-0.3166068994843492	0.18464838314743354	0.4440562432887045	-0.28432147802072244	-0.6683110137477795	0.15523415967849372	-0.7217766432177498	-0.3010900274922052	0.33019735951024864	1.5071619770051996	-0.4952235857390014	0.6371505837967866	1.6309812567719395	1.0566964054086188	1.2239976579506493	1.1496190431309756	0.3828770952250552	0.14986286670770393	0.059007114089001875	0.20397129891279303	-0.03967137014565379	0.2722912731751984	-0.16559269957771455	-0.3125253002977799	1.1155736570570718	-0.3953646110143244	0.5225218785910434
0.23759708639612764	-0.22680597405787628	0.46986955821665316	0.5073578910672392	-0.2882045197765753	-1.0409446315690951	-0.7649149792606857	0.5503848249836452	-0.2186255019535342	0.3371067761059281	-0.19334083124544627	-0.1529439527271299	0.590480994249398	-0.05845032869460805	-0.07928996509855633	0.015178319774282897	0.4414788665426257	-0.40399004462952454	0.5058778480079296	-0.5687369352497031	0.9279921049321842	1.0998397701815523	1.8275434902794416	-0.3219749968865975	0.1586747384150068	0.4817591331902083	-0.20153628451710848	-0.7210080765983928	0.10862616189681071	-0.7747142946268373	-0.31124609313418244	0.35593956523968223	1.4615205325491387	-0.44098804469491093	0.656977180817592	1.6652931607171968	1.016247320903672	1.1315305774723394	1.107163083126018	0.3607653666221107	0.099028007173544	0.06687117254792667	0.1919298694969647	-0.04304830164906665	0.3190093325771556	-0.1428172693029796	-0.3689825476976396	1.0816091224997986	-0.40913681952422243	0.5035950583392215
0.30003895425641747	-0.29041568362319276	0.4459719316909174	0.504121370071164	-0.3016851181080566	-1.055684476086423	-0.6870063667261934	0.5313523213590504	-0.23043763531646366	0.2884524485524904	-0.22235024533457062	-0.049910502701134306	0.5746287014342152	-0.09525072053257144	-0.095492894981343	-0.0010767044671842168	0.4939896243830626	-0.4317997543166493	0.4923367539183877	-0.5537674174838025	0.9554282825323274	1.07685253294517	1.7612113322001353	-0.32096647873748074	0.12106182179434592	0.496048151598839	-0.11859116956806119	-0.7723660688098383	0.06290398348064483	-0.8123256287279009	-0.3153570035609903	0.40983549356784	1.4009195038175473	-0.3804250347055914	0.6888186572586945	1.7174629685686962	0.978117108011282	1.0458230027032014	1.0772530048846678	0.3612311587658199	0.06330319606040685	0.08132966124962633	0.196476331292469	-0.03911906607986161	0.3344137083755042	-0.13027339615352568	-0.38762458608210626	1.0509886522127143	-0.41177457627863256	0.49621534560729835
0.3594379273544903	-0.3444379821457047	0.4316981061328945	0.48988648532370294	-0.295102588415476	-1.0736147070052733	-0.6052974215653834	0.5185727412935627	-0.2756602519084651	0.24129786343037823	-0.2295350986097598	0.06920832456785889	0.5674499344866806	-0.13311065197588495	-0.1250048093448572	-0.007130147564797377	0.5460441237334016	-0.4776685638438204	0.46836773012010935	-0.5206994881050535	0.9921539881012675	1.03051661040567	1.6836554378633533	-0.319961643832004	0.06388485098849249	0.4880348015860968	-0.030594403497730082	-0.8280883939768124	0.043363332013629366	-0.8046452435641192	-0.3010452163479606	0.46138538290927206	1.3457782257993758	-0.30956505953861757	0.7203832904534221	1.7723195988602458	0.9491593592479692	0.9716317775657586	1.0484781804921677	0.37482790872565996	0.02493587777403252	0.09710809802706857	0.20477731569200813	-0.037874219929032636	0.3377682739577512	-0.1249241795800479	-0.39886856529398684	1.0348869756198142	-0.39751160792984386	0.49013220131196666
0.45275836250321655	-0.3912375188205182	0.40430730946297044	0.4669369967198439	-0.29804673841670376	-1.0818755608533086	-0.5050256009238365	0.5170859529445951	-0.32599068888628596	0.1863072537602321	-0.22716498345632696	0.1957124226615526	0.5575178153871134	-0.1626855737864551	-0.15426333295954026	-0.011896329089944813	0.5886535233259613	-0.5356948490489003	0.45022162758698736	-0.4794961408446035	1.018784637150266	0.9785442469005318	1.6039336457943385	-0.32362693165903755	-0.010199750514474032	0.4541884773768584	0.039327360442975356	-0.8876503397862351	0.020952706377152675	-0.7823108388929718	-0.278734012203835	0.5184162524387397	1.2910090916486694	-0.2340854486748832	0.7511962961921143	1.848546264986781	0.9296585814035764	0.9124195769764759	1.0301510860352356	0.3995733784993626	-0.019929480941301602	0.10124267101298105	0.21518454683678664	-0.02575204554551923	0.34204588645160416	-0.13000509688965214	-0.40208922260268676	1.0325318056219563	-0.3901686049256021	0.4836201826738039
0.5434480542504694	-0.4130488808361128	0.35760304411472904	0.45085602535669667	-0.31257528251655936	-1.0787747226224633	-0.4109653945176384	0.5078810287717731	-0.38708857159058446	0.14008129614887252	-0.2110387132442717	0.3068141918433193	0.5321317984782846	-0.18935598821533176	-0.16939371241387133	-0.011084189665125505	0.6206084636556075	-0.5948614559274457	0.43609651573540864	-0.43697538330646807	1.0272597551909526	0.9386527012396035	1.5254340212738868	-0.33011657674959816	-0.09491066854469252	0.3996403723074435	0.09263760205926141	-0.9562247144919735	0.0067395609179858595	-0.7406741356140808	-0.2784350797293141	0.5676672227980246	1.2267024387518033	-0.17081167005542458	0.7768093869516862	1.9301966306936507	0.9138016204665338	0.86801575276267	1.0223013638548393	0.4306973345871702	-0.05563329553688199	0.09655811966217585	0.2179081107808225	-0.01156533378869159	0.3192256124840098	-0.14838509682271198	-0.40126485760574554	1.033488708054033	-0.38316355376652156	0.4857770166929468
0.6440097077951691	-0.4392804930321793	0.3157000735883532	0.4129421141620694	-0.3290167539733413	-1.0568003464775804	-0.32535590978074735	0.4846442398877338	-0.4604611165783158	0.0962910412071388	-0.18282626924201775	0.41111446076579394	0.49258694269715936	-0.21125362658074956	-0.17099434083895212	-0.0009274864176890537	0.6436225579900269	-0.6564639096953753	0.43603086119885504	-0.4142106133399716	1.0199722167834295	0.8750248476943154	1.4458785524095659	-0.3397392809612442	-0.18519001872060392	0.34368343781797295	0.11921663166091985	-1.023706766910863	-0.013505364785911822	-0.7026225809064386	-0.2965289545198721	0.6186660429048868	1.162750852620261	-0.10759531727744018	0.8020248336989614	2.002189048742095	0.9100854271183756	0.8527572578900898	1.0100167649837972	0.47057930143708643	-0.09334991265642847	0.09277553282979459	0.1965047859911036	0.00012701106583666715	0.3041234231979118	-0.17618582085078258	-0.40721660843700463	1.0320688409018375	-0.38559403903824013	0.47990675788988
0.7326121807479289	-0.4489007955082351	0.2858521124929393	0.370591354971047	-0.3602999705395449	-1.050663523750464	-0.24764834701578317	0.4754273290014563	-0.5448342254910312	0.05434416980672048	-0.1602167170895868	0.49203113892052486	0.4387864129332894	-0.22079552979630312	-0.1384661046603854	0.010840969731857261	0.6531749752925954	-0.695998376664119	0.447690223976294	-0.38852363697200404	0.9998513259613073	0.8074842232744925	1.3548761045863578	-0.36035025196398457	-0.2704006283645145	0.27138859401211624	0.13610934347125364	-1.0738679087888863	-0.02616945943875055	-0.6671064867315046	-0.32005315344937585	0.6645361548562045	1.1049281699676228	-0.04413123965536162	0.8049412813637445	2.0592796369109143	0.9104444838157176	0.8446709991908472	0.9895243453293734	0.507687020531624	-0.11561061144756227	0.08609588754841324	0.17249770651475727	0.012316733428619612	0.285042116726886	-0.2078035431891377	-0.40586235977006807	1.0188700672151048	-0.38915114814814167	0.47009459382426455
0.7989811953807584	-0.4481354323031921	0.25193771731308773	0.3074639659508334	-0.40385317428108214	-1.032306667003414	-0.16747527068054072	0.4701082793906529	-0.6401684462504593	0.006182690635878771	-0.1370944026342254	0.5510491102221626	0.39968866880865916	-0.23000486080472626	-0.08347605076206477	0.009063805933572613	0.663816720576051	-0.7159769810474788	0.4563602053707422	-0.3741536336678358	1.0024891613643239	0.7207908925441411	1.27499538145508	-0.3769644432121112	-0.33133649910705587	0.19250542637964213	0.14294711271250707	-1.107494752177995	-0.05148782868892623	-0.6198612186575526	-0.34554419936456315	0.6849812843902562	1.0550503843875103	0.03215087999377987	0.7998273170106205	2.083751878030072	0.9153184828701357	0.8480904376669874	0.9567219873834027	0.535699559663479	-0.12845036368839985	0.08289741566909059	0.13174689393550412	0.017306168423314686	0.2533802050015465	-0.25053975470945045	-0.39647367382411436	1.0057909063323822	-0.38793569367451913	0.451170632571822
0.85794764372696	-0.4422548580206439	0.20822229497172642	0.2366923387895314	-0.466663963061947	-1.019165863741835	-0.09183568601812306	0.45763904623353957	-0.7391487295949947	-0.045346511573225036	-0.1254265986097641	0.5974399295317327	0.3545138575117271	-0.23181550275060037	-0.00401571943532979	0.006192997112287631	0.6421642356507768	-0.7073326681056242	0.4457359712236782	-0.35611368988298786	1.0097470846352603	0.6393697187643091	1.1990879348803727	-0.3969906992870366	-0.36511612586840103	0.10052630569631389	0.13525865306217227	-1.1182121362778927	-0.06527770457633772	-0.5842562531311132	-0.3647736814531733	0.6946047662231388	1.0135384742675475	0.10158414396025776	0.7857284775376951	2.103802225251778	0.9103608053481166	0.8650098802374645	0.9303661214445811	0.5733508971028257	-0.1380658143422449	0.04724005514373654	0.09056845216424644	-0.004063067219163369	0.2270572497662624	-0.280174758726231	-0.391743700742293	0.983834926742557	-0.40300105404213743	0.42156080681771757
0.9079022620643574	-0.43063986555571887	0.15985126611269157	0.1804469666728652	-0.5212296850691007	-1.0041115794253235	-0.039790519991329716	0.4501453888616692	-0.8358315095578719	-0.09697837658413395	-0.0984463844953263	0.6279926078414328	0.31633129730220017	-0.23371841002666582	0.05191393005109649	0.002164323490898204	0.6134161943715772	-0.6735287310978029	0.4285386734758062	-0.35092221127599477	1.0280521499352626	0.5898437313462964	1.1295007700840245	-0.40362283986591113	-0.38995147015279463	0.0076569413351101675	0.12083936943335649	-1.1360689875665235	-0.07207217579837162	-0.5653418891514785	-0.3673723716053561	0.6874708267222666	0.9717854517292561	0.16293474242571904	0.7633225785877911	2.110655686340693	0.902998621625918	0.8868014639046645	0.9130026421202488	0.613565372901753	-0.14241285698622844	0.016461445226308248	0.034807456579842924	-0.021360959432935235	0.19411965817161753	-0.2952526919460691	-0.38007986485465217	0.9554483834918563	-0.43552201087405235	0.39896624223872545
0.9457218329507707	-0.4139896818470614	0.09308471653029586	0.12624246555184737	-0.572928408987895	-0.9892142581022864	-0.011147657691209173	0.43883821308900267	-0.9259710180026497	-0.13808933550861327	-0.06725992871907373	0.6503506528011428	0.28402441259852845	-0.19021603662370884	0.1386039795679468	-0.007928879411549433	0.5687161542295828	-0.6459711555389197	0.4087956881960101	-0.3669986124788324	1.0780631298406964	0.5698875686322113	1.066469203600083	-0.42048150641062787	-0.426960074035884	-0.07653182409689277	0.10236614119076962	-1.1335561674882337	-0.08845429454195115	-0.542853630843756	-0.3763008463068232	0.6696010239967962	0.946788468972079	0.21809065836111233	0.7404663688410958	2.1039659112383253	0.8959209446935624	0.9059646061948102	0.8997494080427335	0.6514324799884605	-0.13411656026724655	-0.0328822090900747	-0.018823360360154195	-0.04491066254463649	0.1610016405584205	-0.327851736493309	-0.3598309999205508	0.9220619435256822	-0.45589374245135506	0.36086472404528164
0.981206660049336	-0.4046801188516813	0.03285784140863495	0.06756795730837577	-0.6167284163351967	-0.9729708373135297	-0.009327117989012418	0.4098464505168212	-0.9983703928588007	-0.16212294899045376	-0.0371956660480668	0.6750277744567799	0.27179969175137414	-0.1266169450587895	0.2136281208771386	-0.017675531099032207	0.5154343513258284	-0.6218037313399662	0.38183477682389766	-0.397310780351143	1.1446104932777672	0.536479033201234	1.0050469065233334	-0.4303875901798097	-0.4529613714717041	-0.1401162784930999	0.07670832555542219	-1.1178327187895811	-0.10580935416908907	-0.5254097495732554	-0.3836688452300424	0.6540507310885808	0.9359390307437488	0.26567733658888215	0.7043387167637535	2.0901261424627178	0.8813543709309266	0.9246774211161604	0.8856848344067852	0.6676727576473408	-0.13510244220525375	-0.08863661351853927	-0.07275549758253333	-0.07186183881311833	0.13886906237839575	-0.3583810816862404	-0.369765100609586	0.8876132522012424	-0.47723413750795574	0.32569424224143895
1.016120095488688	-0.39669194331324015	-0.032569157245026	0.01296701094014017	-0.6656713344376326	-0.9617787444655562	-0.03540222330437012	0.3923386568437623	-1.048109268281014	-0.18292384517292598	-0.01671538433424557	0.6977545963020105	0.2706406374518654	-0.050987210282841144	0.28100497014871345	-0.04565241937451573	0.44797319614522246	-0.5802864323497456	0.36297604577080256	-0.44791597713375697	1.2125645757027006	0.5018447622071529	0.9456231983551321	-0.4420464375160706	-0.4757728284026747	-0.1925940897853108	0.04158829001126232	-1.0828596728852102	-0.13859146919318738	-0.5201900668084467	-0.3836386862584515	0.6194760020075558	0.922522762824391	0.3106822374648696	0.6540262745874897	2.0635126988586676	0.8619844357813283	0.9417691828328602	0.8686612857990387	0.6794948838120387	-0.14841060766503997	-0.14663607261931064	-0.12501869184921388	-0.09469819786692805	0.08906993095259186	-0.3840069533475218	-0.3712463386388146	0.8445933966944267	-0.5029109245470572	0.2852166267687406
1.0476309404328101	-0.3577628747683876	-0.08599900314484947	-0.04199447219000444	-0.6930108917827408	-0.9617939883000783	-0.07962133290651356	0.36448306035496364	-1.0882237112863802	-0.1856570576256607	-0.006019799485377669	0.7100362724841446	0.2852369690742076	0.01686622523174125	0.36498872410296535	-0.07900833375593179	0.38015610733060584	-0.5214215560780289	0.3219611192664967	-0.49664359112850576	1.273148728891402	0.44001180617473895	0.8978226485404186	-0.4523731016683694	-0.4776690878942823	-0.2312375490306907	0.01657353786486325	-1.026947108353538	-0.16019584309334073	-0.5217064691772219	-0.38744598172050715	0.5891520857954232	0.9114474060906652	0.3481753698476999	0.5963469435630254	2.00614645399946	0.8397533490797852	0.9582357915742327	0.8494716948403896	0.6770114357541831	-0.15808713909723207	-0.1997111291149154	-0.1699795118768541	-0.12467711297090338	0.04187063706907355	-0.4026109919915499	-0.3813732073526237	0.8055794493886745	-0.5426661645355473	0.23883202534709894
1.090946643385503	-0.30979083296458176	-0.1404083098391772	-0.10675238570401253	-0.7350841265489786	-0.990625214403172	-0.1442018216680118	0.33385907790856306	-1.120149244326575	-0.1874024175790114	-0.013161050116482659	0.7296837532624179	0.3060006468092323	0.09818484739626006	0.45421939804662337	-0.100790457090454	0.3159575615467993	-0.4446043438938765	0.270829389242898	-0.5667376057117626	1.3273425304386588	0.358072620641425	0.8400062385414271	-0.466079602265619	-0.45994801116245193	-0.24422735541819834	-0.023291990727611282	-0.9551142475026918	-0.18050422146355735	-0.5281452544877495	-0.37750884691473696	0.565401565146211	0.9065588609040065	0.38167059668831194	0.5311850133943159	1.938103849974222	0.8127543284983414	0.9684554657395615	0.817583229390556	0.6594993754437949	-0.17651406465992964	-0.23200001755188132	-0.20048294881302603	-0.15390084634124612	0.006141117711082072	-0.41520340171342723	-0.38082657448616286	0.7606523096475666	-0.566292948109717	0.18853448008226525
1.1223310327984881	-0.2549030328519869	-0.2016116315145656	-0.1342540718260699	-0.7638701791161026	-1.027259893830912	-0.21105827684782233	0.31036564259242977	-1.1397531348466592	-0.18604559755497452	-0.032012102263850976	0.748161097412733	0.3356832521645014	0.16956060311368182	0.5314629394627335	-0.13387085911665125	0.2581948899554907	-0.36826803023740073	0.19486382406907427	-0.6183080312057528	1.3761150850651018	0.2969558060290607	0.7827848960081176	-0.48589630479771406	-0.41595608798827166	-0.25120787236606323	-0.06733186434899549	-0.8804143556610615	-0.18564363563910347	-0.5312661201147951	-0.3654880614099061	0.5400303580724672	0.9079764529806305	0.4118384644438005	0.45195030304270417	1.8729281229742363	0.770608635894452	0.9791672416121647	0.80489582935394	0.6368477566972913	-0.18604743801787096	-0.26224301175780823	-0.20644196175337512	-0.16211645696866567	-0.04227457531633311	-0.4291534410130392	-0.396724302709405	0.7254176786552138	-0.5797853660092633	0.14704221306051707
1.1634033209580426	-0.20440092545852823	-0.28417029089790385	-0.15580076937875215	-0.7931240940853275	-1.0521429123109605	-0.27801837603683593	0.28084330449466033	-1.1580094850118001	-0.18292516077088078	-0.05201795366954113	0.7685048202992127	0.37595366540896286	0.2338389030398031	0.5604228195831802	-0.17264174871346688	0.2014530064376269	-0.3021155719000646	0.11881941905635388	-0.6753467509658536	1.402919947686279	0.23978495577798564	0.727879265293639	-0.5073793297727169	-0.3717830992702968	-0.25091575212088635	-0.11699111996633826	-0.8173923159017293	-0.18816915247711863	-0.5390447696053158	-0.348195050447037	0.5163100540448531	0.9080635504815266	0.43499096760014505	0.3800513709368537	1.8054830914129298	0.7210094739673447	0.9845024512509195	0.7927154567785604	0.6138592017627921	-0.20005440575743325	-0.2767111092769175	-0.20795365505872523	-0.16828692981543347	-0.0915415336546837	-0.44170133423863434	-0.4183021402503223	0.6986869678497971	-0.5903424186343956	0.10787880873852995
1.201571815439631	-0.14718346274060887	-0.3573677789959901	-0.13396239261212545	-0.8184249705813047	-1.0878635219884734	-0.34748927469204116	0.24729332170573076	-1.166321590742189	-0.17750351235720568	-0.0676818202368335	0.7898657617737307	0.408966135184893	0.3021081320042562	0.5626994212784786	-0.19834936632609335	0.13095052289360787	-0.2354629808238342	0.05491275567815947	-0.6958962846602861	1.4009288359924823	0.21084474706441236	0.662083530350063	-0.5239799851004674	-0.33427259622655625	-0.24575766058377338	-0.14735522311983015	-0.761493690309673	-0.18804677947778886	-0.5483694704007163	-0.3248728305900256	0.506758528743064	0.9207866549729911	0.44767106182599237	0.3047567625847829	1.7604146458908407	0.6553185297619063	0.9878926476901253	0.7987639286428718	0.5926037943845255	-0.2110833037977144	-0.2860861037007817	-0.19268147915993666	-0.15775692441041186	-0.13389504042046035	-0.435832111328728	-0.4251516480121256	0.6579385330010644	-0.6000283237639672	0.08225758034966243
1.2269683012763588	-0.0808053698409557	-0.42152726149354425	-0.11606903745286523	-0.8402767027372782	-1.1330421790936314	-0.40862826879659797	0.2348519195178585	-1.1761614032050478	-0.16193691882351374	-0.06275062472337739	0.8028555760926366	0.4450629001354921	0.3604677256786727	0.535071882446537	-0.2164127769997807	0.0691683844874418	-0.18995169084665184	0.006229469337572005	-0.7095296928715289	1.3770275856411243	0.19979292730958198	0.6010673082975135	-0.5359042331612469	-0.31129698703754344	-0.22908395759941652	-0.16350024603229937	-0.7198957307363745	-0.17881215036171655	-0.5533514362737296	-0.31046796811104893	0.48855122171872667	0.9443611878813813	0.4553292141673187	0.2293394934874124	1.726530223319146	0.5922679346272803	1.0007593528131307	0.8177993316182592	0.5721266490172587	-0.22239431868298584	-0.2734319991904388	-0.17959890729722955	-0.14620692114541686	-0.1693006197746028	-0.4427960614274908	-0.4272888454811074	0.6220176057158596	-0.6008655536798595	0.050094008380494645
1.2513789023240354	-0.010817801852610937	-0.4727650566080155	-0.11877023657873934	-0.8615857585150362	-1.1807488986978438	-0.4538590746507379	0.21089200490208743	-1.181385265907517	-0.15398816830335393	-0.04693698067790617	0.7994074581401585	0.4801370221937149	0.41580857498206514	0.5073088036038037	-0.23556293285205993	-0.009198562213637884	-0.1662719982397312	-0.04103097156550556	-0.7074462284371955	1.3446404596139951	0.19531519039981662	0.5687636458747902	-0.561608531590708	-0.2867556018852825	-0.20247700936718477	-0.17477635967130217	-0.6656544389043406	-0.18981413767180966	-0.547942692284727	-0.2937465139711245	0.4870752165755762	0.9712995033139371	0.4514163196895188	0.15681351338639546	1.6947504704179555	0.5420269284251402	0.9958769770034805	0.8289106675096931	0.5626094832755585	-0.24186400765852606	-0.2647142225910309	-0.14787943635067707	-0.1370617661804366	-0.20150560594121725	-0.46073172600729484	-0.4310485832913165	0.5772310059252207	-0.5817253056336076	0.008662234853311695
1.2717757111426518	0.06018248402567857	-0.4807755856748609	-0.1384777796080471	-0.8752096036066664	-1.230505589590574	-0.4911237646083316	0.20005795560652012	-1.1965120530775395	-0.14729685245998	-0.02781166310774912	0.7987060250376687	0.4976163626058424	0.4345054873413005	0.4443343744659902	-0.25368783045065024	-0.10345047043127904	-0.16205192310120425	-0.09398493786523211	-0.7090327044835416	1.299391315238776	0.1906259819754097	0.5436894987494181	-0.5796913771057323	-0.260874902402629	-0.1747388905617978	-0.17660347656847303	-0.6228118003460391	-0.1987858914559889	-0.5291784845580817	-0.28709114409801506	0.4972226238982033	0.995830182743221	0.42778129199661663	0.0998269169972384	1.679446067901851	0.5007639675831065	0.994875646110156	0.8303674451375924	0.5700283707510753	-0.2708645885853872	-0.22681975236818622	-0.1088950016057103	-0.12928276325293211	-0.22042883047782139	-0.46909075776778747	-0.4449129590636624	0.5446154266704062	-0.5693906987985183	-0.019879522491539597
1.2740800119322635	0.1300819544683241	-0.48379758533028117	-0.1686891291754679	-0.888641187781737	-1.2660492817563724	-0.5233449129829453	0.20708679002461178	-1.2298250030711593	-0.15639271207405056	-0.0010873078713473012	0.7709595117207833	0.4861849861921009	0.43327861908628124	0.3813656036731618	-0.26522186151251803	-0.19600668053410591	-0.16308153183320478	-0.11910231315258613	-0.7063816257481924	1.2557630933500215	0.20681254409093458	0.5203327927154751	-0.5928986600681555	-0.23156265288447062	-0.1596264401353269	-0.17660742032002857	-0.5947355894374302	-0.2042005189818789	-0.5032816242519823	-0.2850627927467781	0.49872577278617924	1.0159789376827049	0.4020522162475356	0.05028472164952058	1.6582420903140875	0.4657493105188351	0.9887569587532408	0.8435224291978669	0.6033696745324983	-0.2990153831834956	-0.18250338074779257	-0.06460241771126542	-0.12683397370688737	-0.23957195230053885	-0.47999723757748286	-0.4552140194207114	0.512543219652682	-0.5515365413512078	-0.04539181567327701
1.2831824684050495	0.1841491095348782	-0.47047921827909844	-0.18757948231723587	-0.913284141370115	-1.2888240754858318	-0.5377906469143133	0.18861506844351306	-1.2627533377536588	-0.16907807684476117	0.017864844912304095	0.7260485432243231	0.45597030743744627	0.4161687642354869	0.3352842773563961	-0.261874927432954	-0.2795147848877323	-0.15285977571169174	-0.14492843160043234	-0.7159976519066098	1.2174947049417872	0.24524534880241866	0.5091928340722156	-0.5840945567554497	-0.20135028452429876	-0.12991029127373763	-0.17801673153769138	-0.5735349327007433	-0.21178588236624657	-0.48129295149576556	-0.2939919525856196	0.5141954026791115	1.0600272040683203	0.37772300381687185	0.022396770385449273	1.6503377177463254	0.44410551625184924	0.9749346656375442	0.8621060255246278	0.6438199590605066	-0.32274545644873953	-0.13555254448638662	-0.02977626276779931	-0.14382100497800016	-0.23740596403232317	-0.49448806316802313	-0.45464028330906103	0.47415659769347795	-0.5263195387624865	-0.05935179649009117
1.29428947922327	0.2195405946271857	-0.4373033958183715	-0.1977295606190441	-0.9487561429497434	-1.317828399615384	-0.5482446858966414	0.17253491413702504	-1.2940962309549997	-0.18700275276874662	0.03348312036328201	0.6628968534002808	0.39944724430638623	0.40166298625563773	0.283348270742971	-0.2647528808585416	-0.3430975406346495	-0.14799702870626882	-0.17640439864524515	-0.7250095658089565	1.1728638081829161	0.3203886674364521	0.4890588557333665	-0.5688429354513133	-0.17516281124208646	-0.1089918786673855	-0.1893230032768251	-0.5678638731581757	-0.24348728769256223	-0.46271464698616926	-0.297577131394495	0.5314035126061952	1.120313932800978	0.3446697477652503	0.008210016539879256	1.6418246230894613	0.4224482247567126	0.9634151829304635	0.8811540982102677	0.706529702166003	-0.34066846559007424	-0.10065635907531648	0.010937019561570643	-0.13551797931858459	-0.24668695341789584	-0.5110143931951779	-0.4542523110127541	0.44028826280362027	-0.4767655594366432	-0.07482704697808922
1.2908587874988986	0.22417694884454337	-0.40096102969314196	-0.19514608967410013	-0.972982393693217	-1.3247785959683311	-0.5584244417465062	0.17342851272811793	-1.3122399417575021	-0.21261098236200598	0.0438967494329044	0.601925381175096	0.3575717657768083	0.38299114191747013	0.22951859049317055	-0.2816539564896075	-0.3838549179558763	-0.1675284295699669	-0.203560917770537	-0.7100747922002704	1.1372228139436458	0.41759746918372204	0.479058026238698	-0.5421999623802549	-0.15038017830224754	-0.1026311772496337	-0.1983859763369795	-0.5707087832925999	-0.272792347680155	-0.4507624004054782	-0.2927481452909036	0.547530994201548	1.1914541657386661	0.3286406079582543	0.008445705295173661	1.6243619378116072	0.4160141113115424	0.9520216498538945	0.9123579212041928	0.7818887660886071	-0.34883935583601244	-0.08068951464810645	0.05404648703910793	-0.13977186590234086	-0.2566507908106704	-0.5270913173218873	-0.4707886404175941	0.4073231574112972	-0.4305201988167636	-0.08665304133490509
1.2693707142819495	0.2071453456758529	-0.3595195450115579	-0.21186497416666392	-0.9994230831194155	-1.3234721397741422	-0.560373602730394	0.17406162913881132	-1.3317514566796838	-0.24974514255648864	0.05845330050043259	0.5487021167915641	0.3093074909375629	0.3673548008789457	0.1775914255130197	-0.2863253385483635	-0.4073140593621444	-0.1753343244341558	-0.21571512609445498	-0.7072563916709683	1.1080721540719027	0.540541310118245	0.4749502126898862	-0.502498808653366	-0.12712731574187638	-0.10576380534419841	-0.20766724764500552	-0.588023253584146	-0.3064607856623604	-0.4627401066720882	-0.28706078691057996	0.5631801313126183	1.2642797888183872	0.30858623762404835	0.02302870718957049	1.6055102939087758	0.4196983546993437	0.9278982226128363	0.9334649413314308	0.8609809245256512	-0.35794497286809224	-0.06191337970247914	0.09343857278240675	-0.14202221865115455	-0.2621887523760167	-0.5320139182081306	-0.4731317007376773	0.37562122028482636	-0.3989329286956613	-0.09833520603062457
1.2451638471455497	0.18359300955443297	-0.310347453756562	-0.2247392041103346	-1.015290247288962	-1.3020021412079414	-0.5700297695878204	0.16999360012031853	-1.3418349437436272	-0.301836751350931	0.0772599354488275	0.49709649600146993	0.2547800637631898	0.34666027114284026	0.14551949569205497	-0.2945249524796708	-0.40812995009845904	-0.18791428783248917	-0.2166087587750755	-0.6950001887637763	1.0835896750249296	0.6606972204322792	0.46984150305594036	-0.4665364925249425	-0.0933204383567838	-0.12015463199669282	-0.20148970881123676	-0.5940829681726374	-0.3375659373623131	-0.47388426393959515	-0.2972441115401677	0.5686539491370429	1.3303692440990742	0.29206242884272104	0.0343712138540672	1.607336697402149	0.43198409251651376	0.9216577630592571	0.9541055726906951	0.9431269458118464	-0.3769527384573834	-0.053225491582487405	0.13867435505579906	-0.14505065867674416	-0.2543200958823848	-0.5390930207623337	-0.45612152133828987	0.3426903074453361	-0.36271862753446904	-0.10267966329299812
1.2118990171491717	0.13496240704296306	-0.24656221157910524	-0.26004851445297106	-1.0367926641888108	-1.245597738768167	-0.583456570861144	0.17099045879932417	-1.3322988047383346	-0.33978413572679916	0.09185829234818366	0.4462928838280983	0.20674223999517793	0.3033702904448915	0.1093410989525474	-0.3130794621830718	-0.39871862907246725	-0.2037908317751364	-0.2057407384172683	-0.6894963445414437	1.0595615478597764	0.7772218277487799	0.4698378069847249	-0.43669895016401394	-0.05759605092227869	-0.12692112025007157	-0.21108694421448196	-0.5996428634117241	-0.3608646485309614	-0.47447576147249454	-0.3058990771036459	0.5855885730313568	1.3731189231261207	0.27314378030534703	0.05352287330540406	1.580089860197981	0.46488916107589845	0.9218885662793495	0.9467506863635562	1.009456539318805	-0.3931555601785205	-0.04549512211736429	0.16616369059871955	-0.15828492055286802	-0.24577193339704215	-0.5572345962015272	-0.44789279338027477	0.3232644871064717	-0.3216692235745004	-0.11391968495645817
1.1742199524084662	0.08135669127021475	-0.18899833445447028	-0.2946109876131974	-1.0508026814218583	-1.1690627488100331	-0.60016169750665	0.16325556337065633	-1.32163372498539	-0.38068452973651495	0.09685755110990511	0.401818175142838	0.165659651274081	0.2708207760907958	0.07948400702580402	-0.3274271004641393	-0.3849971534285538	-0.20873575394770807	-0.2059636776647272	-0.692618578696592	1.0453459658971844	0.8713266517643008	0.46980355672479535	-0.41211792594332125	-0.03275877406152211	-0.12696247984914116	-0.21262616724809402	-0.612796092609995	-0.38802289330809386	-0.4764194450026447	-0.32853544141297447	0.5996682383307738	1.408323005392489	0.24733663317057583	0.07801968275719115	1.5519256697909458	0.5017925172252574	0.9165278742941233	0.9248313704733377	1.0708434700181795	-0.4062799106709686	-0.029458511587942625	0.18478624252399006	-0.16396970239298475	-0.2432394234034141	-0.573957583411158	-0.4452939271505386	0.3123651809370111	-0.28945406632277293	-0.10093567367144671
1.132016589775962	0.02823412364207476	-0.1440857003321479	-0.32694963073175637	-1.0508183593506764	-1.0789668808681085	-0.6250257552550126	0.16877479109616614	-1.2989957602163034	-0.40621820877900283	0.10073322244007007	0.37985659237149194	0.12207066744936657	0.2478929066973726	0.07345858035070481	-0.3192967526830501	-0.36447213842254067	-0.19773231202217198	-0.19249996921781318	-0.6985926303398913	1.0489668593063388	0.928182453931387	0.46340417902242653	-0.37201743954506217	-0.005496477034094056	-0.1309115984903735	-0.2052179459435921	-0.6238741614730084	-0.3776755763647844	-0.4938965021163444	-0.34701205950780684	0.611086536271974	1.4385231543334187	0.21438964094947707	0.10523619321302431	1.5125093725521552	0.5217167059422441	0.9160867372797924	0.916057715649057	1.121297683563631	-0.4167199518324982	-0.013475761008737921	0.19911872446461024	-0.16055958122501726	-0.24057432538633278	-0.5856925739953851	-0.446787041882715	0.3126438563556885	-0.2708654508735922	-0.08715529666181207
1.0764628015320992	-0.026395189688869437	-0.1270288485929984	-0.3382510418342112	-1.0524925971176304	-0.9813669181257598	-0.6464039661803334	0.17578333527748136	-1.2584614384209607	-0.41410348746801084	0.09008847539930491	0.36146619737541696	0.0904834229066307	0.2362050057307171	0.09822601724037161	-0.2773269547515337	-0.3256360745606931	-0.1817947743306989	-0.17024972127158047	-0.7082565304393548	1.0438848259318336	0.9832920208817146	0.46031327786734916	-0.334504332816574	0.012393784436508886	-0.14816057589815276	-0.204663500871952	-0.6395242473315805	-0.3673270004400005	-0.5376179093152279	-0.3562650623819303	0.6284329256538286	1.4648165416616732	0.18476675483909827	0.11831284479809076	1.4603616267249293	0.5380571762793517	0.89532468218439	0.9077408875472761	1.1455687397282328	-0.41030952414497984	-0.00840506162987405	0.21360546082414383	-0.16661529262603622	-0.24236283643766593	-0.5937815668272213	-0.4399768185998947	0.30707320075770955	-0.2453299737451752	-0.07352446731203313
1.0375730421692098	-0.08363865254205238	-0.10356195149228045	-0.352041086433314	-1.0524956226828412	-0.9040399486201738	-0.6672413141116821	0.18929672014668847	-1.218638329485695	-0.41534176519212196	0.07697243350908434	0.3565386460522854	0.05976183208907256	0.23830279093724607	0.1237362439207168	-0.23598282429967382	-0.2661319056331134	-0.14637747190220166	-0.15440763691066714	-0.7070637109082433	1.0217987683005312	1.0450647130109922	0.4488145539114468	-0.29353920497387714	0.015070765867776888	-0.14694697535482404	-0.19723347294120175	-0.6500042130403492	-0.35605836085359066	-0.5799470266208193	-0.3664631813824941	0.6425484411822605	1.4924641132299046	0.15214137335405087	0.13333767989906095	1.4159785273117316	0.5494738534401521	0.8805098307864492	0.9036968594653633	1.1371968308081086	-0.3971244746290493	-0.02433294080439724	0.2176460280302412	-0.17298934433074079	-0.23295073550997042	-0.5927744296398225	-0.426096302692773	0.29742322281722167	-0.22860046298358977	-0.06730113430353266
0.9885925997753878	-0.12940696831803916	-0.12348024991008888	-0.38238937880474	-1.0500542666093267	-0.8238564488564684	-0.6793016018042055	0.2124399908717506	-1.179079555135114	-0.40438006454884123	0.0650660080254982	0.3475383271312886	0.029955730981703815	0.2563841684385725	0.13921002810696936	-0.1783491355150184	-0.2041328262838213	-0.13042908618047266	-0.13257486414176783	-0.6842944379472918	0.981378852875323	1.0996735739383101	0.43689792750345485	-0.2735645143099085	0.010140205842751628	-0.16505958746765076	-0.1830837563304805	-0.6735986824482161	-0.3462080897964467	-0.6205084424404219	-0.37884359937324896	0.6516515825483007	1.5120332310909432	0.12511652946747298	0.12758991876243775	1.3575772651201967	0.5651475694004822	0.8731554584973462	0.9101521963645751	1.1100594869197613	-0.3781903877286394	-0.06021481413002685	0.23247392125024496	-0.1736557086521852	-0.22757664860746502	-0.5870541834264353	-0.4210913382580747	0.297036555579565	-0.23606357799966166	-0.08044349016956769
0.9371064644497726	-0.18020214519733407	-0.15214886139210554	-0.41362796930642165	-1.0474998644174915	-0.7453674221122134	-0.6984099155549963	0.2369433176935194	-1.1529155254938819	-0.39742747556777985	0.05615635872932205	0.363666097494264	0.0025193795586181318	0.28709987025963596	0.12912707006301363	-0.11195936398067599	-0.15528418574924624	-0.09747230859925957	-0.10127976727968949	-0.6681324798498129	0.9602499083655422	1.134724896923443	0.4375077792539982	-0.2661975666248986	-0.008954841890891203	-0.1695446455289947	-0.15788480778789624	-0.703212180869522	-0.317032956697031	-0.6619171264246789	-0.3865615498056564	0.6391206471423209	1.5130484412733782	0.10331249263396605	0.11092644554936396	1.304541107670334	0.583875897182917	0.8644716178861718	0.9146203011632412	1.0651332637781907	-0.36070945072059113	-0.08931480157553703	0.21264369201029773	-0.18866795488230015	-0.21260058035659365	-0.5744738604098829	-0.416478609551511	0.277068418530569	-0.2511093739729564	-0.08301145807385271
0.892500446725661	-0.21519454083476894	-0.17770468317013172	-0.439975171676782	-1.0504816964581594	-0.6608650204595643	-0.6961085049992893	0.2555465444182369	-1.1481433522958633	-0.3891777531646302	0.06021641174597113	0.3865315621451362	-0.04001056745155755	0.3149011344473661	0.13221388369505283	-0.03951853395798416	-0.1492742298685943	-0.06851330613874934	-0.06210087409700608	-0.650686220333877	0.9349450081163306	1.1437188816329458	0.4334248525847036	-0.28510296561969434	-0.037886677370848276	-0.1646830126565416	-0.13801502752385567	-0.7440447756134082	-0.29580250029482924	-0.688539249621177	-0.409637395986473	0.6242105368950833	1.5173301287375769	0.07118373190789248	0.09870432331101872	1.2631674581489318	0.6116019423724779	0.8514864825135801	0.9091505721012181	1.0173083641645129	-0.3367192115150755	-0.12162948210133932	0.2036834571718691	-0.20874746820779086	-0.18723800240254757	-0.5633513339417985	-0.40013383004806596	0.2601275776285169	-0.27210480300067563	-0.0916585872230518
0.8620316890288733	-0.24497353070909145	-0.20731619382242053	-0.4680377888692483	-1.0608228032963658	-0.5975653464229299	-0.6974122252501893	0.2819704042638655	-1.1548400171168527	-0.3688676904226229	0.05224362036018602	0.40891512949340403	-0.08379133121455758	0.3477911704226342	0.13916464372558643	0.018406549579439407	-0.13069052394419925	-0.06624239342143967	-0.03826138014514808	-0.6295430023705327	0.9119673323771119	1.1396248034220235	0.4162519200988967	-0.3077157795406535	-0.07431530082010233	-0.15055538345267167	-0.10090780516644478	-0.7808371135476594	-0.2860486672186384	-0.6866995846980408	-0.41406662956820767	0.608170376214688	1.5032727632919674	0.04972494409110439	0.07632636516711896	1.2076019963678122	0.6281335473703864	0.8378901885690511	0.896891551701818	0.9761126723990227	-0.31251633484993924	-0.15167703801842694	0.18683288416366856	-0.24040994073279903	-0.16335606453446241	-0.5592559685260201	-0.39258603305907946	0.2492209174111915	-0.28086149354999457	-0.10685526854073062
0.8299354018109671	-0.27760269075100724	-0.24409084393943897	-0.4975112289489033	-1.0831990584392923	-0.5472994055941228	-0.6875508712664351	0.3153984058978674	-1.143005242676006	-0.33282746146787845	0.04572916971653914	0.41603738994109934	-0.11197214292708613	0.38227872585649514	0.1417525269700419	0.08247042722906753	-0.12430692154451883	-0.060455193354786094	-0.03081488773302098	-0.6081461947194693	0.9004465380032796	1.116921457509442	0.40063306235679796	-0.3176218633098352	-0.11350304149307675	-0.1350513183608844	-0.09716054523246787	-0.8116894079262196	-0.27622382758728115	-0.6800881150853266	-0.41532406492038226	0.5965114464148794	1.4797264782217057	0.021451174898443837	0.06666549522641317	1.1266894037307429	0.6587798624058856	0.8058613855143613	0.8821057607860252	0.9263167193868271	-0.29106476549447097	-0.20159163309347256	0.15631267393145976	-0.27646513548061596	-0.14803764726443708	-0.5506694874546162	-0.40137875214171037	0.23720571955207262	-0.3155580948242953	-0.12099754111285906
0.810245807259081	-0.31545487408179795	-0.2988309635589748	-0.5224698504394928	-1.0978507705483544	-0.5310877437167488	-0.6730722233591717	0.3476259272822919	-1.137820435832944	-0.2978494047566306	0.04676808656308336	0.4195834879106693	-0.1276854162236864	0.4209302364928148	0.13798465981996552	0.1578085575072226	-0.13422420116212647	-0.06891597581017914	-0.04251598275471115	-0.6004550801906339	0.8871330153826571	1.0821873740229573	0.3952907610220377	-0.3346264783837782	-0.16720075227085401	-0.13476266885129393	-0.0970464084227411	-0.8354998216938965	-0.26883738327589796	-0.7059732404604521	-0.4280240987780909	0.5629445440933785	1.4550192498041188	-0.021154115192371724	0.056574676368423206	1.067549894017273	0.6970413526864079	0.7679104433652968	0.8970239860316271	0.8978355919603251	-0.27775774529927894	-0.2545621608274779	0.14035947226124784	-0.29779674058793004	-0.13432138178696693	-0.5494247421444662	-0.41060695033244093	0.22418182915820756	-0.3539077441777746	-0.1445618049737326
0.8006890475818393	-0.35227742681329766	-0.36077927716995606	-0.5388585029052545	-1.112267038673761	-0.5397009642368712	-0.6450360520048147	0.3758387714201126	-1.1366014968005715	-0.2708759537769564	0.027413687409007004	0.4068537207761985	-0.14515287178299469	0.44276083914375475	0.14128230874168643	0.2198182967429493	-0.1495875716714202	-0.08807936426161399	-0.04794557166248156	-0.5960606316021442	0.8759336844572434	1.0657282385958138	0.3985479853818088	-0.3589249747970271	-0.200067170552163	-0.16973119756675592	-0.12309326354977927	-0.8761621446460861	-0.2794153456253512	-0.7277860206027985	-0.43740114455294277	0.5510973237693234	1.4302700776268866	-0.05711596409087309	0.05101576579060914	1.0065258604239022	0.7329757121809479	0.7460282093835988	0.9163144565700222	0.8743281180142999	-0.2573941773081167	-0.28424291278313407	0.12305871596833506	-0.32693843471701445	-0.1141891405131165	-0.5512651956639352	-0.42675804821857755	0.20254523001896585	-0.38012271446972595	-0.17076367903147083
0.793607537838154	-0.3765297219160052	-0.4121936007373037	-0.5454412103506461	-1.1315167847486796	-0.5835002636076737	-0.6205627601830425	0.38501351086905133	-1.1596472839856433	-0.2563923743280446	0.0050205289502168945	0.3819306195306332	-0.15431186529479507	0.4660351726711423	0.13369805181839398	0.25958120628980097	-0.19106782541106276	-0.10334154057657015	-0.06928262615277576	-0.5971671832394896	0.867138684973298	1.0716985867021869	0.3998566409968133	-0.3915320861723409	-0.21956595813159754	-0.22687136366317553	-0.13349154448958264	-0.9390069375436966	-0.32571622746612433	-0.7400219484500714	-0.44831335767724684	0.5312531977173978	1.414150192000352	-0.08764319877199274	0.03942716819141216	0.9561195911578994	0.7708916212576119	0.7448660472871329	0.9259434363619146	0.8495267252218426	-0.22901776558498904	-0.3133493103213112	0.0884056854018243	-0.35793010204996883	-0.09529386330729099	-0.5524970996770805	-0.43403572634820475	0.18310584676999078	-0.3933212357176331	-0.1963199568190481
0.7882144436120606	-0.4103460784254801	-0.46429277097290067	-0.566113302744973	-1.1456348971751575	-0.6508825301996021	-0.5894630213134104	0.3892862293653148	-1.1922541153617174	-0.27279511114433425	-0.028640592495283577	0.34485489454663765	-0.1759991733976012	0.4837616492341589	0.11154351576597932	0.2712216989071389	-0.2241762415270434	-0.1205195535280631	-0.09874249356071045	-0.5897097504228889	0.8712844876943876	1.0832479864914681	0.402774812423757	-0.4254488438845955	-0.22140390310422933	-0.2795924445971866	-0.12944873517432146	-0.9902960190874174	-0.3806273843300941	-0.7312153285081975	-0.4506106505839772	0.4894337007132319	1.393545534073377	-0.10914948001507571	0.02877187691815236	0.9245723198028191	0.8173499064696512	0.7711477457256719	0.93964441321873	0.8297341708091619	-0.20253084956453943	-0.34528161048693407	0.0466425744544137	-0.3837243146596817	-0.07625478420230916	-0.5606817275829477	-0.4396658926073286	0.1586214929516293	-0.421978259976936	-0.23395611788270587
0.7809736935699064	-0.43527223140281246	-0.5240979593918726	-0.5827907923903977	-1.158746871643443	-0.7018547746004888	-0.5550301004451035	0.3948611408233313	-1.214740667922232	-0.2792115362571551	-0.0740543993762289	0.29758329977084336	-0.19812600809883169	0.48879865860764016	0.09030065471011935	0.2637316862023097	-0.25850528635722386	-0.15921337518613918	-0.12376420861808472	-0.6041653106216988	0.8889732037842334	1.0847097889760986	0.41680978044767675	-0.4638434129708188	-0.22436145311838818	-0.35498541160132147	-0.12195467927713924	-1.040398526695544	-0.42625055644309856	-0.7165845049825144	-0.43343759180644437	0.4683983227657588	1.376885729540796	-0.11210946985753485	0.018992686836652874	0.911847039092138	0.8558280913792599	0.8090222408353209	0.9386074093871206	0.8323697760805452	-0.1749362718042535	-0.3518746246934591	0.025878731576112028	-0.39810175012268223	-0.0615191067984146	-0.5714800183621763	-0.460902960132887	0.13779698120604242	-0.4469696788851986	-0.26558984640274813
0.780093188390136	-0.4581275114706683	-0.5459852826872175	-0.5915303567217871	-1.1655601694461726	-0.7641688593244635	-0.5330297920321108	0.4031208581551285	-1.227984566449957	-0.2903830401532257	-0.09434764012142713	0.2625931994923832	-0.21832331887949294	0.4786289601919963	0.07313285813455603	0.21835299934299918	-0.30516494949033773	-0.19535033065482593	-0.14804582968329325	-0.6162139017845523	0.8907352094908253	1.088028815384654	0.4106422696128883	-0.4818395111920445	-0.22025261418660022	-0.40806279246605887	-0.10998956904283475	-1.0833656098554436	-0.45497849932274226	-0.6916999396746046	-0.4021538745711302	0.4467806346698603	1.3455423991507578	-0.11954360069492238	0.03595046341199174	0.8963893885364547	0.8772321740049029	0.8490178279812053	0.9090697728169665	0.8427679623802069	-0.1526868347816274	-0.3468045622780441	-0.0030057827693292464	-0.4023649859077215	-0.05719661665452994	-0.5772274320824391	-0.4721151767776523	0.11842194230991605	-0.4604049005886354	-0.2876038972666871
0.7948955108404776	-0.47002232092529994	-0.5611699113331711	-0.6032447895453217	-1.1601917165571625	-0.8231216375642131	-0.505530048455116	0.39619319159860106	-1.217655140677136	-0.30094844576345925	-0.11509559894643111	0.21559809004958672	-0.23375831386264792	0.47423952833092586	0.07902499212031283	0.17187978223074002	-0.32834262072864834	-0.23327683810823885	-0.18203736602515702	-0.6089403807414747	0.8782631237744589	1.0970168381572154	0.38689131598263427	-0.49247418659371966	-0.20185697751195497	-0.45507332752601437	-0.10657729600569835	-1.0871863297661921	-0.4935796267223669	-0.6690423003960626	-0.3784167228803711	0.44730712089024827	1.3096661467361965	-0.11869045394129682	0.05800807848233382	0.8965504650362599	0.8994056638391366	0.8931513722250568	0.8765361083488032	0.8460688185621901	-0.12775117965375943	-0.3237712787086278	-0.020618043131503422	-0.4113937433167286	-0.04919120378456957	-0.5892907053498458	-0.48440056011958077	0.10502012436010469	-0.4703660300478817	-0.3147624365014427
0.8013611353121426	-0.49320563182592425	-0.5800407331715491	-0.6066051861660438	-1.1398315880499799	-0.8747703312745966	-0.4855830119001208	0.3996070075907189	-1.1970200622633087	-0.30540093701710785	-0.14067693482566274	0.15618071499615863	-0.24892843000402842	0.4571198266321807	0.08222716992180316	0.13080643990819926	-0.33350391848047334	-0.2802312615467843	-0.22098474537394056	-0.6040295097889296	0.8729393600115758	1.112808816727286	0.3533699212968059	-0.48397694351675263	-0.158035017295217	-0.508590045670379	-0.10625344440736775	-1.0608298474330837	-0.527115368057151	-0.6336261054453719	-0.3505631968999697	0.4477916111280763	1.2600325551567537	-0.11356159763137233	0.07335150064054155	0.9017554421823963	0.9022485582708774	0.9509823043125545	0.8451699696329639	0.8344806370259483	-0.11829282112672565	-0.28842653347178693	-0.04799212216879732	-0.40329312786508964	-0.03840585217966373	-0.6004738950316708	-0.4972213086867116	0.10189490872961957	-0.4857567967575638	-0.3405594078265328
0.8056418892180475	-0.5057342639954446	-0.5868859623361715	-0.6104938304629413	-1.1138056761090067	-0.9006718274797197	-0.4623336064302676	0.4026389922742187	-1.1758693332999148	-0.3035528681006203	-0.16235942768387304	0.107021804473925	-0.22780272725761708	0.4341191223615765	0.07943604172837317	0.0827816016407894	-0.3589248558125315	-0.3043985505981042	-0.2351170036074058	-0.5958684248388355	0.838595451802612	1.1269369959438185	0.3225651389543073	-0.4772156592077586	-0.0919927869301862	-0.5648712047091997	-0.12912789938600416	-1.0218649053912545	-0.5374385125561486	-0.6105712559407445	-0.33903566146887176	0.47251751407955406	1.2232326840349013	-0.10557814784967026	0.09690848992282236	0.9265989420971288	0.9112404073179379	1.0184689569959242	0.8268505248124107	0.8186872774919479	-0.11031013602906896	-0.23806012168759652	-0.08925991169376726	-0.39641702405148893	-0.03202703449676059	-0.6056781858744886	-0.508128994486652	0.09422025983371848	-0.5117265766071806	-0.3740661474785899
0.8283031887516588	-0.5127401645207642	-0.597559704304246	-0.601792571810994	-1.0827320211913398	-0.9206945587230209	-0.43866262195000694	0.40426765972244993	-1.1633108934061362	-0.3052520667222244	-0.19786211398951745	0.0789354756937893	-0.21812663377747063	0.41824500262041486	0.08323443040672893	0.038386559353884124	-0.38935478320158834	-0.3347544822469943	-0.24102355388594185	-0.6017829895553897	0.8131101713251099	1.144432509371474	0.3006541142155614	-0.47350271941613553	-0.014538498587824017	-0.620369423645353	-0.1438717305693074	-0.9868258889329787	-0.5398766560798276	-0.5759505546057145	-0.32319152214591607	0.5205785103478828	1.1915473836044899	-0.09581055003998716	0.11806236822780466	0.967452592078659	0.9156984048477111	1.0887244128336353	0.8111039873776604	0.8083443151733063	-0.10412971564751365	-0.17264903276699634	-0.12781902357493444	-0.39443312353924026	-0.03134799335058817	-0.6133343193907355	-0.5013400883629692	0.09184143217564669	-0.5229104336365917	-0.4094678905655817
0.8531072070073176	-0.5099236935576147	-0.6129383607453613	-0.5766204888325465	-1.0612122760543763	-0.9170659812886097	-0.4334458734867819	0.4007623088275814	-1.1578750536116669	-0.30215694942859384	-0.25389052938031725	0.06322449891345276	-0.20790235834022805	0.4186354204981179	0.10325753897662271	-0.0020295756570401806	-0.41032071323612607	-0.3684154330584416	-0.2376205148922747	-0.6217784179321711	0.802067965152142	1.1499841361444523	0.2526357672443612	-0.4638592969590155	0.07254676460336393	-0.6817866639731098	-0.13661545969238914	-0.9715098840076133	-0.5494683323420919	-0.5038684797938491	-0.2995183166100947	0.5946344052455863	1.1690901382935897	-0.05988665250952964	0.12500710049337854	1.0014423430243053	0.9060058301394939	1.1551744353076665	0.8016241754951559	0.7848249575857957	-0.09640929614188451	-0.11870523297484308	-0.16041591761811694	-0.40613481759505143	-0.034752611649929474	-0.6099405322794935	-0.49554060295412256	0.08816159622156125	-0.5474885570685215	-0.44071919737373816
0.8699445268013306	-0.5167891933525102	-0.6208082643161339	-0.5501835770322673	-1.039207615329579	-0.8968149136601233	-0.43892219883792116	0.4033231067021589	-1.148339480633322	-0.2911700908595108	-0.29320837517083687	0.06141227955097408	-0.18233662341037968	0.4370812147773169	0.11071562556786052	-0.03545063261435303	-0.43314889451637884	-0.40852879140105003	-0.22202414602405351	-0.6435743330917565	0.7850484372447815	1.154329066880515	0.20726158962066843	-0.44886191154711463	0.16240533972680576	-0.7261183406936076	-0.10175176799934335	-0.923783167573004	-0.534297605573357	-0.42725494140429665	-0.2807830986559855	0.6739960572155541	1.1626577631537012	-0.027645338869086027	0.13134281677438778	1.0331146325169371	0.8947894379342628	1.1995275037002209	0.7994454634340011	0.7609525859423975	-0.08819297706705066	-0.08816525045187432	-0.2077585756353498	-0.40066179516399425	-0.04045404430655246	-0.6095491374898676	-0.4831072176216088	0.09446048391318476	-0.5723731391314587	-0.47596284023862784
0.8784709080767137	-0.5427935946577921	-0.6166318383529948	-0.520792988430244	-1.0270486939026102	-0.835714316121828	-0.4422030919670881	0.41821605331996814	-1.1304821794664734	-0.28119116496912183	-0.33071934655650564	0.0678375235671492	-0.1645643777258207	0.4455438482025051	0.11415570411724414	-0.06456441710080282	-0.4553076269873479	-0.4639457812437525	-0.20238485964902506	-0.6832563792256015	0.7383028836811846	1.141331850988401	0.15724475230281854	-0.4383485069422791	0.22273414802580946	-0.7420098642448466	-0.08612500043835711	-0.8647974840723064	-0.4959187387632552	-0.37262248537502746	-0.26895653595148483	0.7588320391560757	1.1523432362601127	0.0004586467461942148	0.14992158887217383	1.0701947274433832	0.899710383869205	1.2294510889672972	0.7977603919704199	0.7505982060074269	-0.097530701056849	-0.051847688311394614	-0.24973551615492012	-0.3923566659342899	-0.03746528435627257	-0.6138946147449135	-0.4767056747325431	0.10041418576155081	-0.5987577679343393	-0.501729755416394
0.8981043001703167	-0.5549492132362529	-0.5866303742550797	-0.48869375580819724	-1.0331457579045924	-0.7644673842326294	-0.47719718445279236	0.42101593164292106	-1.101175483306278	-0.2577578726824501	-0.3536497854204	0.06997149373277364	-0.1509744277798774	0.46055587353856114	0.12028686326239428	-0.08954801334980005	-0.4816960692607588	-0.5132925340336554	-0.17761100373095295	-0.7262180273208053	0.6893321670884579	1.1075145941647466	0.09211962512842502	-0.42088894221800555	0.2616554577550573	-0.7683473202710123	-0.08276005241988774	-0.8146822079698754	-0.44595965963141354	-0.3434016129468839	-0.2574516287262473	0.8624181518028312	1.1537650441125786	0.024831882763788945	0.18361942262622216	1.1041939674317285	0.9086222493420394	1.2465509966800004	0.776354079819859	0.7375462394552866	-0.12026076745409309	-0.012659466683429502	-0.28771987607121663	-0.38769188195414656	-0.037705064924299286	-0.6177684501360975	-0.4647059413230602	0.1199125195798614	-0.6117130594160993	-0.5081285381304113
0.9348091889674462	-0.5879032235118661	-0.547767544648056	-0.44364124144111566	-1.0463903071393759	-0.7152460879028154	-0.518762167062504	0.4120598952294836	-1.0895713648467136	-0.24572961446915692	-0.3660197597170936	0.07434472256848133	-0.137845816858028	0.47100380144567167	0.13454002906822474	-0.09529993835343109	-0.5084003383420713	-0.5513917331333129	-0.15711934987255025	-0.7531539921507155	0.6444467573395201	1.0853053800311958	0.007657350680418595	-0.40159199140402857	0.30918908003523826	-0.7695125618985059	-0.09470150014485876	-0.7732059383075336	-0.39929027391302985	-0.32215375836227583	-0.2596378058525197	0.9493844055660224	1.158031965661392	0.038281413868605105	0.2248984990413625	1.1187496844789293	0.935896648153224	1.245063621358481	0.7481579982296475	0.7063747488015377	-0.14743255170175842	0.007251874180059142	-0.3297070003776665	-0.3905069264604522	-0.041044865693244253	-0.6252096507889257	-0.4322456940423229	0.1398046586878295	-0.6256597516304254	-0.5134555626154633
0.983370454693239	-0.6131405198554705	-0.5021727710922558	-0.3811698680730224	-1.0533460815583826	-0.6499465769205481	-0.5650088009230614	0.396622751820796	-1.067302449647679	-0.24040467404549162	-0.40029790649137864	0.07224510380752457	-0.1271817516184534	0.485033787447373	0.16747628922942664	-0.0700444516557382	-0.5134457655083804	-0.5770830279899567	-0.15126076368691688	-0.7861213625532972	0.6129283736257006	1.0554672069342073	-0.05548852296597802	-0.403882255319515	0.34817044230515753	-0.7901046096685633	-0.11990833619055405	-0.7092465264759087	-0.35920027502156204	-0.3152600802880816	-0.27405252166983607	1.0550260679152583	1.1694828260433299	0.040692952226590806	0.2709198611094473	1.163495502549273	0.9812316857793892	1.2291856130462677	0.7327650174262823	0.6675648728236606	-0.18325753529138464	0.0429211951544522	-0.3777133867047846	-0.38240934949923033	-0.03516241396473465	-0.6411754361377513	-0.4083312217821481	0.16002253382279819	-0.6312310848070256	-0.5105579545263005
1.0366808281439637	-0.6358342709276447	-0.45777886547983976	-0.32725987584355937	-1.0602245665388297	-0.5725286715083113	-0.6197001572388794	0.4039414031762164	-1.0519577138013556	-0.23525029974263129	-0.4430031027473168	0.0615723979325473	-0.101100876392991	0.47962516251517195	0.19144615223727365	-0.03456675784391215	-0.5326369395922009	-0.6020448229498251	-0.14780306170468976	-0.8294013012565445	0.6050003446092864	1.0017233424903536	-0.10501908051425284	-0.4186394955481295	0.3800258637424693	-0.8333808356972792	-0.13390726230062017	-0.6786434977471182	-0.32203086135483416	-0.31507168979106887	-0.27554999928196616	1.1670326823530002	1.179148936652606	0.04231076483005963	0.31392669586333505	1.2072516134661744	1.0435917053423045	1.2022334364751524	0.7247343335352985	0.6393761761827287	-0.21438849924053	0.06612623633506548	-0.41537369253210576	-0.38212934092080497	-0.03317379047711313	-0.6517824357197816	-0.39913012683660687	0.19072312634929714	-0.6402252454890809	-0.5069976450424837
1.1016578952266456	-0.658287066377334	-0.41462291971813975	-0.27317631254870905	-1.0561760852357585	-0.5060695616131515	-0.6682165248712495	0.3979872756925177	-1.0371118175042449	-0.23080288623547468	-0.4775586773339615	0.08041371729867176	-0.07710960091930555	0.4862927139950857	0.21161887035157578	-0.010391071712738387	-0.5361133461117512	-0.5983652934767795	-0.14522023549524402	-0.8760099008607378	0.6026963755751393	0.9448842659733894	-0.14486699101855685	-0.45244199213659675	0.3833352126943482	-0.8625044143031078	-0.14441434438628092	-0.6621717480796432	-0.2803545458053908	-0.33005162681455397	-0.2679043057064837	1.2867099654345782	1.1842538773992306	0.039744818620375655	0.3611838575982921	1.2530753867870554	1.119178139106226	1.165945739612601	0.7336865595587986	0.6215649277220039	-0.25065221460837667	0.08376347355403672	-0.44128872544698605	-0.39004414099694457	-0.036074830210762694	-0.6511204470015255	-0.3797927227210667	0.21797870710457373	-0.644067041015421	-0.48479837011617466
1.1775101379871296	-0.690996069553074	-0.37734812053644523	-0.21638134660708164	-1.057253186450707	-0.4407646467435917	-0.7160119130287892	0.385885925668365	-0.9841569682809874	-0.2337020486758395	-0.5083457376819023	0.1041499496113734	-0.06642663285362388	0.48755221915588615	0.2201713824679147	0.03860875679515431	-0.5358579107062752	-0.5967994729936127	-0.15049146250968673	-0.9226803573887578	0.6255765681564274	0.8689064373010073	-0.16823675650412767	-0.492263265646688	0.36642680377856535	-0.8875157815102259	-0.1370142425702762	-0.6637874106264566	-0.23891139362504044	-0.3333284085642569	-0.2667119655866045	1.3944096870023255	1.1939978835621337	0.022395838665294984	0.40674395456998563	1.2944044378077746	1.1911853079235186	1.1181586117254383	0.7419500792570642	0.6130110359783493	-0.2955993070402365	0.09718825579335438	-0.4360691452910472	-0.3810675053850902	-0.04347812907265723	-0.6568184967462071	-0.3716063245504819	0.25127530501744655	-0.6384759363142398	-0.44418811662097674
1.2414263836697157	-0.7308987043278772	-0.326596703871844	-0.19237140851622	-1.0514900348274143	-0.40028111503303565	-0.7657995071145796	0.3757292564471788	-0.9725825237841683	-0.2655489822546941	-0.5220482279478059	0.11989317544369316	-0.08184057152415362	0.47759452249046175	0.2218770193651673	0.04655580528621692	-0.5451278465016115	-0.5907521569794758	-0.16068048280371822	-0.9666653702237472	0.6259431187518927	0.810227507043963	-0.1986866667289969	-0.5189614643520704	0.31252958367452366	-0.9012652162263795	-0.11334454168972233	-0.6629042564370893	-0.21244558865892915	-0.3412628875418408	-0.26970106338903527	1.4801088912429097	1.1987219064915713	-0.003748099752745179	0.4530714398756023	1.329217837659642	1.2548270207940777	1.073700063128226	0.7355026310453677	0.6094319627780624	-0.32394918680026963	0.12775440970058374	-0.41444327480569243	-0.37215117212151094	-0.028797770502601433	-0.674394761664884	-0.37178660681061837	0.28232210223561893	-0.6283258475700686	-0.39254017064918234
1.3023264307577693	-0.7580595992225418	-0.2922418946229983	-0.18102613123246883	-1.0370179312713041	-0.37679546650674806	-0.7946769456868809	0.36998282601662674	-0.9322764806569266	-0.30099211438329215	-0.5328276640352974	0.1297919689585047	-0.09576477607644619	0.4566549110162613	0.2245245792546992	0.05776459364155958	-0.5514692327104095	-0.5625365475924775	-0.1600966070582692	-1.00395016430967	0.5993620529086043	0.7532525628181097	-0.20348140743343088	-0.550476033582735	0.2560342027201338	-0.8929761162713088	-0.09179193943836875	-0.6612185911802754	-0.1835834383540949	-0.36507593823085605	-0.2736595774313215	1.539018243633023	1.2108207551602743	-0.04626462701533015	0.5062391853419368	1.3805931754112186	1.2881086641923332	1.0328633496770814	0.7267108083346869	0.6129224911986547	-0.3431253062848797	0.1723102431653699	-0.38947703236684916	-0.3380378064801693	-0.017111789894287053	-0.7006649222360762	-0.3710207117358836	0.31183534919536604	-0.6072162144503643	-0.31761288331878845
1.3778086740012223	-0.7709940480663988	-0.2598205533743826	-0.18942261259943696	-1.015180501787235	-0.35629768041745036	-0.8122327001917025	0.35763280617333415	-0.8854048843607799	-0.33153129743375664	-0.5299740865974586	0.156708636951825	-0.12830445745829241	0.44486999592191145	0.24037727985590746	0.060155702090374706	-0.5459236260340561	-0.5325902646388178	-0.16839010783724556	-1.041710616809847	0.5781050577372	0.6738942192199616	-0.20494000033740734	-0.5964509943228935	0.19748697042145985	-0.8712587114102028	-0.08330313020763261	-0.6536837794866519	-0.16775073912602362	-0.4031799214464936	-0.2557372167998188	1.5722821346974303	1.1972624348549346	-0.09084644170306556	0.5493664097084101	1.430850466706857	1.3245483546925152	0.9918996422369629	0.718851046006543	0.6078467782089512	-0.3533118622162689	0.20546420331917936	-0.33734889308558225	-0.3205854187151963	-0.0025297895888455975	-0.725049706812368	-0.37172417798742957	0.334906743653791	-0.5857078555849413	-0.23069016315552648
1.4575154686922964	-0.7655283652626793	-0.23219779971286103	-0.17911523387850103	-0.991351700291872	-0.3586594449292034	-0.8221075932577401	0.34665951485546326	-0.8522231111123435	-0.3659946552960263	-0.5355983485343824	0.18877834873410154	-0.13710085169563468	0.44232876373010666	0.26373615922685	0.0486750682789638	-0.50437376325688	-0.5084923603826004	-0.1794344431287406	-1.077337360937563	0.5713819692785699	0.6289858486430313	-0.217041307103796	-0.6412418152531364	0.1740744952119524	-0.8539430293567353	-0.08514231034485595	-0.6376184375523563	-0.16565529035972618	-0.42000036180209105	-0.22515363239835287	1.5832679252328739	1.1945675482977245	-0.1354966469246655	0.592525371196692	1.4666205992887897	1.3394705076057876	0.9593753955279206	0.7218200611260889	0.6122845027596975	-0.3584422658425527	0.2390449972568685	-0.27119594203672	-0.3005799978098732	0.011471239921178608	-0.7221476663585111	-0.3596946005551541	0.35031784479049266	-0.5594027836309702	-0.14175853408973957
1.5298410071955089	-0.7472102854982823	-0.21089565777268718	-0.17345207898145504	-0.9345986981755289	-0.3558784362107036	-0.8060759192396013	0.3377549123397619	-0.8447204522188455	-0.39836270414897207	-0.541699364656622	0.24053979019508526	-0.1313888148447941	0.4425429548271441	0.29563420943278873	0.03595065152078585	-0.46086652555131635	-0.46428448824314106	-0.186106811158765	-1.1060361295966818	0.5642949974851732	0.5895934202294844	-0.21942859210969004	-0.680752269040576	0.17172264057053507	-0.8381230012232054	-0.10171070658608823	-0.6228377853519915	-0.15918739893219913	-0.4405282187046725	-0.20489492459343595	1.5852307252714317	1.1714691626608178	-0.19033909106596575	0.627169934454168	1.472210831568481	1.3425055364930067	0.9075954763690032	0.7524618748973047	0.635114609141059	-0.3436630080117655	0.2820770745713819	-0.2197096778567868	-0.26046561359501796	0.012904165052151664	-0.7094259566904043	-0.35940377359834613	0.36020242684258574	-0.5333343391661879	-0.0655960979376313
1.5807885356292433	-0.7105888930366042	-0.2079785146227937	-0.1780387207194742	-0.8751991516541212	-0.35102069588804896	-0.7732494805139432	0.33576489996590925	-0.8186333456398376	-0.4126087835460458	-0.5593977258053828	0.2887018243381272	-0.11924937206377181	0.44855610011766683	0.3196839024037866	0.004815663223851274	-0.432781922836566	-0.41102331939295444	-0.19544989490925263	-1.1438603350183505	0.5474792951225681	0.5332088366675627	-0.2048227018213152	-0.7343378700730616	0.19107797650853894	-0.8189947651094494	-0.11240685676103182	-0.6083478404057174	-0.17116560047768453	-0.4721250303842684	-0.20705468443126218	1.5800946678189391	1.1249866794842494	-0.25607708454225503	0.6378397551031801	1.470596033727282	1.336456343998801	0.8525625894727812	0.7810194018064175	0.661649382502327	-0.3233336070809911	0.3275692620063736	-0.1843611845033349	-0.2226235527519913	0.009402615753481627	-0.6893646956053792	-0.3903672517767688	0.36463662427678595	-0.49948227150310986	0.0030598887280045865
1.619989750281786	-0.6756295402895188	-0.2071953143943966	-0.20763640712389964	-0.8143250546696544	-0.35346196841365407	-0.7428164947602729	0.3429248908232282	-0.8097802030512673	-0.4115563051822163	-0.5674258829661563	0.34037953506132634	-0.10801989697495273	0.44292023141120807	0.32036763368791604	-0.05962860459597359	-0.4164222097688765	-0.35810627966521685	-0.19561281205162667	-1.1838810537351396	0.5346666353354557	0.47624507510181	-0.19170053279308658	-0.7955674447528139	0.2196094963048505	-0.7853637421977455	-0.1104788262211148	-0.6277733124200413	-0.18907284937957508	-0.4989975472162859	-0.2268690583855495	1.542867277863886	1.0837247199319688	-0.29929829280667797	0.6264891820018017	1.4467132993857619	1.317308319798347	0.8108559254228259	0.8088693373504855	0.6842730397394532	-0.28352539323341086	0.3682969931878906	-0.12187075752497516	-0.20226987409887714	0.0018170206633498442	-0.6695503757507217	-0.43619789534646164	0.3527990015080488	-0.46168448306073556	0.061245364409349114
1.6372439049747327	-0.636974861521672	-0.2228966899660426	-0.2001005060939427	-0.759873407472993	-0.3726550700750884	-0.6963543327157126	0.3390941551431048	-0.8000428414659844	-0.3912340558486279	-0.5603277558292004	0.4109861199208896	-0.11202681755702774	0.45472232245261923	0.3371427120915164	-0.13520564572678057	-0.3876902921272624	-0.3300127896799611	-0.17864075797132	-1.2187382598104972	0.49085569185077427	0.44102008250491187	-0.19296500803682956	-0.8301382061118294	0.2601111865677129	-0.7496094678683506	-0.13970457708735204	-0.6339089099461732	-0.2076763150369104	-0.5139682245715652	-0.2403127521274035	1.4956589280780608	1.0624859836385194	-0.34370280304021195	0.6109888970143412	1.4024834480121435	1.2748107429371953	0.7701556051868128	0.844811871029979	0.6964237136393339	-0.25396382353291885	0.40663668037950157	-0.04262555702063835	-0.1815466682650532	-0.005563013774385141	-0.6620026717634595	-0.47404681592637665	0.3278810258039425	-0.42362434531719384	0.10517230154379516
1.6399580153559932	-0.585582123281184	-0.24630140160496533	-0.1907168101385631	-0.7261581590751511	-0.4024358043555081	-0.6367856387235648	0.3378540751510753	-0.798434390989392	-0.35820966902443896	-0.5437645008764332	0.4400016150485384	-0.10251103918436917	0.45381264884969863	0.3502584604622495	-0.19829633284103063	-0.35796096279716166	-0.31364076207701674	-0.1662392264197522	-1.2310797826126225	0.4534384222183724	0.4058883861644732	-0.195332193807454	-0.8536229243732787	0.3341537123812762	-0.722042224944994	-0.17859994279714908	-0.6462896452390456	-0.23641004923133696	-0.5204653855044277	-0.2599709348691965	1.4261694048864992	1.051465474790493	-0.3704745872046734	0.5803139213242307	1.354832322293619	1.2194681952792965	0.728048868297251	0.8639758835169863	0.7047163982828895	-0.21789728455267374	0.4381998755247869	0.008782849113368027	-0.16592368546112754	0.0010644187565039202	-0.6610462621120452	-0.5119864866980495	0.29814448802539883	-0.3867547781713376	0.12801033069046774
1.6322840380312393	-0.5332065673063041	-0.27263498123220914	-0.17197136985345837	-0.68262577672329	-0.4615072244978221	-0.5770415435861121	0.3397906921649898	-0.8152291180682341	-0.32048752886682996	-0.5304647361308896	0.459312546364131	-0.09198439031230221	0.4609469169439263	0.3772123158893697	-0.29148596301605495	-0.3296566682964572	-0.27941784037543427	-0.15641623378440972	-1.2223413663734788	0.4148716676370491	0.39040430135406184	-0.19689818714880797	-0.8680726574964901	0.40871567321617946	-0.7055639504046607	-0.21129503510538616	-0.6517832059101359	-0.2686256225918728	-0.5326299451849269	-0.27730366656361644	1.3480666081010777	1.029738393295459	-0.38846529226363147	0.5496571538532947	1.2949132877224763	1.1738099631561894	0.6947076826249274	0.8798431417758404	0.688540432095577	-0.16651304159276897	0.47147622166876085	0.02561694834867486	-0.17003149077483748	0.010744427221566957	-0.6591829502013449	-0.5240885424713936	0.25669895709060714	-0.33911338315332823	0.12373600443851651
1.616053236432866	-0.4879373026702812	-0.29645516130673777	-0.1294982178382834	-0.6408072395375023	-0.5160395653499356	-0.5110352960872016	0.34866369334521763	-0.8045724296647929	-0.2482153398659305	-0.5259592892921698	0.4735479830195268	-0.050480491095964766	0.47572240160084334	0.4063789445779767	-0.3535697990354639	-0.2862628161713335	-0.2488215783926236	-0.15042099012737717	-1.187491507289074	0.3733041340290079	0.36715558323144076	-0.18917971119822746	-0.8963124317867557	0.5073952272564982	-0.6999014597570766	-0.241086134356388	-0.673018079971471	-0.2899041720864039	-0.5560254682036602	-0.30708835205967455	1.2709801653082247	1.0087517261575507	-0.3987124652464126	0.5109908257122162	1.2259084947676213	1.1222462046871473	0.6567203968013867	0.9133420947345611	0.6845109455817381	-0.12571928938655977	0.48773434072583566	0.006712245622207569	-0.17106457751660692	0.006218667432149403	-0.6397997360750568	-0.5294105235155542	0.22098630279855067	-0.287502878113194	0.10325359529349099
1.606665084130474	-0.4445786769062464	-0.29976042423911875	-0.0779298765064487	-0.6109597636842482	-0.5577041343459217	-0.45803844929211895	0.3723143507538377	-0.8287626667358896	-0.17262867492293904	-0.5058016911020683	0.46390582361040933	-0.010462562181982568	0.481004109576726	0.435834121332394	-0.42997297229827935	-0.23974831778822314	-0.21597402712890507	-0.16019709049312195	-1.1031185920894608	0.3591277161861456	0.3509822985106174	-0.18685229515388105	-0.9174092820409065	0.6032459045515532	-0.7126525315972836	-0.2706433923386814	-0.7016304024344568	-0.3001301232155635	-0.5909079208211439	-0.3256203556831326	1.2069759832289855	0.9886623772776465	-0.4105196454775076	0.47761515996517667	1.1498602226438162	1.098055955110397	0.6175740819567659	0.9387188072168883	0.6845218971729108	-0.10087258314215967	0.5069418610004315	0.008924523560253141	-0.1946032953168007	0.004105035191903287	-0.6089409961691017	-0.5226442744867265	0.18969858868398914	-0.2310250473967222	0.06011935849984802
1.6059297686346017	-0.410216835034655	-0.30275652375157175	-0.01533889056513032	-0.5878598483532397	-0.6080959591721482	-0.40870833612803226	0.40746745839432635	-0.837414453728137	-0.09962120514930885	-0.5030075282561686	0.4641883002159755	0.03248647723231977	0.4770241376979459	0.473568400274808	-0.4704817516287319	-0.19743399810072224	-0.17750795626301202	-0.16624378166879886	-0.9890021898172398	0.36524643121367684	0.3437783450843772	-0.18950501474613346	-0.9164666248921236	0.6865669499784771	-0.7371825716979681	-0.31646282585318386	-0.7325703962081057	-0.31523185779949126	-0.6139487968428304	-0.3462800483953721	1.148623845826987	0.9810592148468424	-0.41447118962852353	0.45856701326091087	1.0786117455429256	1.0837960574978522	0.5734489970164565	0.9545863045268795	0.6956995105464632	-0.0891382021119707	0.5184271793047023	-0.010502248005370956	-0.2109823947744876	0.0011391287118130131	-0.5700194882943167	-0.5083672594196426	0.14918108601717128	-0.17931413125675125	0.013759730559966613
1.6130206454546674	-0.3781762372779895	-0.30404920881816105	0.022276854163389308	-0.557961212942789	-0.6524919052824437	-0.35805699527905843	0.4419488742008193	-0.82194773143317	-8.791082995421307e-05	-0.4822133793774313	0.4625920694739549	0.06323498663135876	0.4845062565124561	0.506892573644518	-0.4733192994250871	-0.16079358359001097	-0.10661634613415474	-0.17203645072116902	-0.8335232712805759	0.36381294469851483	0.3195503546491357	-0.1833634503312772	-0.9016499025807541	0.7519518709145362	-0.7624114065200824	-0.3694037467355572	-0.7740382935463316	-0.32081896578739943	-0.6269271442228572	-0.38379593031307474	1.0818904370274671	0.9628008394747193	-0.41313604098289486	0.4210433977135156	1.0254778509532694	1.0860225567760444	0.5302110945895797	0.9624470230595709	0.6809174256016061	-0.07310564306047584	0.5151892607012769	-0.039781863329430525	-0.22495313998167857	-0.018627019016210684	-0.5416128139090411	-0.49225316203115216	0.11289799887410226	-0.13268642701152028	-0.04106061488238627
1.6363118808748698	-0.3505887306493474	-0.3022958417043202	0.07278700110064037	-0.545492198586879	-0.6999614451727993	-0.31382201227010004	0.47539071504035624	-0.7721906231509099	0.0863983446844527	-0.4510619255039301	0.4454418895286585	0.09108590813688236	0.4683092602429296	0.5336259388085139	-0.47960269309356207	-0.12623880783363367	-0.04381780877912615	-0.17546467756250603	-0.6817451031866508	0.34122884020288646	0.30103483437754214	-0.17699134963447807	-0.892067368745054	0.8097972018544697	-0.7644570002290308	-0.392481884882771	-0.8065495401475701	-0.3537179142923391	-0.6416033536211332	-0.45021514390295614	1.0004574100396393	0.9711230377851565	-0.4092007096563073	0.3882703652849643	0.9963225300363867	1.0977653626138195	0.5181195123170386	0.9640422112957001	0.6444935984239204	-0.06948450729166017	0.519405002907939	-0.05110548553181119	-0.26472791445992944	-0.045327340732277725	-0.5159844754831462	-0.47839426781401306	0.07448890111884687	-0.09246589243704936	-0.09364119333128516
1.659860710895537	-0.3192053052436085	-0.2809921089148472	0.12470237953154854	-0.5401311720852038	-0.7267169105996845	-0.2821141818599856	0.5108859888649374	-0.743799475578995	0.16049882247118646	-0.4133010774271636	0.43069124669067554	0.12622018425185516	0.45757025346362196	0.5638711566635017	-0.49037975469059586	-0.07707190171873314	-0.010659417958072594	-0.16356663500850516	-0.5069687204137033	0.33835237514160477	0.2902131131619593	-0.16969555392404484	-0.8722664604220919	0.824613966511329	-0.7879022240333665	-0.41572566059532023	-0.8342025706736832	-0.3767965554992301	-0.6430476807648978	-0.5027671626728433	0.9259985329605035	0.9960487824905565	-0.3840667330446498	0.3639548940331717	0.9922035738270815	1.1156547322535537	0.5001711677898413	0.9659744616347732	0.5948754340088487	-0.06669960555390138	0.5303517217100392	-0.05947595930064731	-0.30687902217428203	-0.08644111994913996	-0.49272599621301805	-0.4302769873991664	0.03419822875022226	-0.07150338535151056	-0.13542063095738352
1.6752555009269474	-0.2917730168982057	-0.2724603562165635	0.18584828371591905	-0.546733780528727	-0.7460537468042664	-0.24730193325529326	0.5457001994250031	-0.6986049407159345	0.23251857822942804	-0.38663374822027474	0.4121431752432546	0.1832626922588036	0.4695771996017103	0.5895944534420524	-0.47160860548521394	-0.01719137299332706	0.04348344324206624	-0.1470034815190909	-0.30782165765184477	0.3359442468877535	0.28599431767556255	-0.18240805041875707	-0.8400827194869525	0.8474995617408905	-0.8002589393271438	-0.4451284163107882	-0.8643762223800886	-0.4124182277003638	-0.6469123437101153	-0.5294383972148554	0.8685272869000107	1.0135226383582936	-0.3680938480083427	0.34182094364706866	0.9967042267789296	1.1441282326381268	0.4889944435299749	0.9766908850481484	0.5305082724350163	-0.07710166210639638	0.5239107796822025	-0.0974315320476198	-0.3437340410918579	-0.12652795718479365	-0.4663592832093658	-0.3667332536428013	0.005493580647154853	-0.055192842610810255	-0.1649376736290578
1.7051669175790938	-0.27403890522040075	-0.2517471076132572	0.22230641845503193	-0.5399715322626412	-0.7599498872709802	-0.21752505609772038	0.5784620667012479	-0.665796066020796	0.30312515097756954	-0.35989526524803994	0.3768768578331678	0.23390786179289438	0.4553490516493183	0.6063022123055809	-0.4331376592404138	0.01983810662604648	0.09264385447472874	-0.1090456630367338	-0.11031131487445985	0.3566008362969988	0.3028827125624782	-0.19440776450767155	-0.8200954597540632	0.8711763459512187	-0.8100365799295682	-0.46328855707693767	-0.9031281657761454	-0.43968751464355443	-0.6396416423417013	-0.5619620493541915	0.8077742084462807	1.024252964869182	-0.35495421693172435	0.31615694818872897	1.009042591773584	1.180319278548866	0.48567505459449	0.9734648899565002	0.4690753916552318	-0.09601971530249023	0.4975502534369934	-0.13760477414922145	-0.3717498576564393	-0.17202800315659916	-0.42939338130949034	-0.2926838683990931	-0.02314486268585723	-0.04252160203219859	-0.17768661163174718
1.7424923751864339	-0.26735510345815333	-0.2277911806471713	0.2365890493784167	-0.5343670852872098	-0.7503949729489099	-0.19743819350328207	0.6149670576792687	-0.6347934144479924	0.3695191167566852	-0.34955353262616284	0.360918876241532	0.28147670405243475	0.43871572377167495	0.6054963798928228	-0.38538367659126427	0.06578443460441977	0.15142688533952245	-0.04338198918964264	0.06563774245440666	0.38899609383064804	0.3290928697839225	-0.19663937838611462	-0.7921132132550361	0.8793253330468904	-0.8264076636935995	-0.47828304846940684	-0.9366165062834204	-0.4577902078295592	-0.644188507492286	-0.5916520537486956	0.7466749192094942	1.0289155701505677	-0.3452862468847805	0.30569818625230016	1.0222174158821016	1.2124959314814512	0.49032107119702995	0.9745776729984877	0.41930110881280375	-0.11688204602434213	0.48839279758201054	-0.16849175047067183	-0.39304079373817224	-0.24254622796896946	-0.3946465504075494	-0.22464409484716094	-0.042318204236510434	-0.03381255379586117	-0.1924693489366882
1.7809535908049139	-0.27582660384115115	-0.2077414278399484	0.23601337062142286	-0.5360526001608574	-0.7230310829658839	-0.18220229071796656	0.6456584926313867	-0.6284542522473171	0.4415409266941895	-0.3455502349193134	0.33830018280721597	0.3230259054468329	0.4136649829060987	0.5960954188414997	-0.33734549800976554	0.1012777043126585	0.18170398267076696	0.03156831011534058	0.20460441732494772	0.4284458129516652	0.3475797727581981	-0.19910104312914748	-0.7721874406706583	0.8849157965631196	-0.8351999740322033	-0.5017529867344004	-0.9670362427164536	-0.48128406112676797	-0.6557659992339778	-0.624551287567676	0.6933571782534254	1.0519559621198016	-0.33255017981269236	0.28826411007357616	1.04594524160157	1.2337700407989765	0.49321482139775963	0.9835576289538611	0.37206568441931365	-0.1482544699253904	0.45531798374002247	-0.1955443513180245	-0.42588407038522086	-0.31057380103342325	-0.3544633520059489	-0.1659872516082151	-0.06466419899988637	-0.03725000281449455	-0.182678620035652
1.8376501623672024	-0.26861926537466274	-0.2025905089976589	0.22508398798470983	-0.5480495163233716	-0.6723614141739247	-0.18196092156139915	0.6697219288633642	-0.6306060885939246	0.5145659146932176	-0.3383584339700668	0.3099340378060838	0.359157635840204	0.404873400121491	0.5812080404035624	-0.28457064856757397	0.1257270913462641	0.23254308969019893	0.13676886612901562	0.35841319891828904	0.49418901152603834	0.3776849439500981	-0.2142925561892252	-0.7349695528259803	0.8865809251098542	-0.8586582015547911	-0.5223203470530107	-0.989477151466763	-0.5010571205739917	-0.6575524810810399	-0.6418288147131544	0.648421476914071	1.0802483333930697	-0.29957469153581656	0.28148321262311327	1.078995102867941	1.2430159681022068	0.5099262277626149	0.9818689717232271	0.3070392603581394	-0.18756434097263214	0.4232202349104231	-0.19294299281654512	-0.4520856744408399	-0.38210750048867065	-0.3267711876849596	-0.11017271655635871	-0.10209161592959412	-0.05060286434928629	-0.16773704943184467
1.8894922465952777	-0.26788798001680997	-0.17630221833808055	0.20969254974319468	-0.5381586685987684	-0.6333735411540307	-0.17204144289680795	0.6837867025515229	-0.6261241174121106	0.559417395571147	-0.34132892399204307	0.2990604144973831	0.3936072707356922	0.404771741450904	0.5590419681844614	-0.20529154654741366	0.13366411087245955	0.25504819799557793	0.2596973528133313	0.4714029756778846	0.5581631802909109	0.436847912588065	-0.24166191425842026	-0.6948595226600248	0.9186424966727447	-0.868657425486161	-0.5472986774938666	-1.0016695206674573	-0.5453896352385119	-0.6581058030585439	-0.6798221957267139	0.5999985725838385	1.103504650124967	-0.27091781954762545	0.2740311562981286	1.0972406341684124	1.2471894588421373	0.5285786787648636	0.9701124368134637	0.2515456837851748	-0.22034658558890227	0.39504794085626893	-0.2008318333705994	-0.4743218147722823	-0.45663501192114975	-0.29379087576274165	-0.06695872381774005	-0.1315381690720459	-0.06915601580312618	-0.1359733219656534
1.9178557538755403	-0.25632751210738947	-0.16482783540956095	0.18519967279876873	-0.5549340524342397	-0.5871582124983441	-0.18286990753400495	0.6775422786619573	-0.647317326697947	0.6011813065331864	-0.3473391412016019	0.2795707615744555	0.4222374911570019	0.3913726522239518	0.5267801422036203	-0.1737312204452917	0.13310035568604325	0.2893417748800188	0.3756249576246116	0.5401510452185952	0.6053503537588037	0.5195716567961657	-0.2678589031785609	-0.6599731740798713	0.9442967345225428	-0.8746451497994668	-0.5779475566273347	-1.0192852546217621	-0.5745955630247959	-0.6715421453154505	-0.7207593692951966	0.5327027505129961	1.1217058878245123	-0.24117776129922325	0.2650361002385738	1.112454653552815	1.2272624641796526	0.5599740784123763	0.9576492667432028	0.1927251536214747	-0.2626040050339949	0.3856323112493067	-0.20862000419611643	-0.4814942882665534	-0.544049941428361	-0.26457143112060316	-0.023828629326870642	-0.15854539533749845	-0.08188212236245036	-0.1082581331081018
1.9267896029734763	-0.24802387667536582	-0.1464837856384207	0.16026578318476084	-0.5722202066875248	-0.5335949259496586	-0.18524414901509767	0.6653044980446567	-0.671817556068443	0.6083677026595461	-0.363319270683485	0.24594161887379645	0.4337515614530537	0.34396646493510113	0.4988625537547886	-0.17588164533192696	0.12633631923602845	0.2973388117453949	0.5013117815845817	0.5780539345433694	0.6778184347856582	0.5972233073214842	-0.29426331561531066	-0.6354756443884378	0.9851737077685117	-0.8757550303020798	-0.6073440023403137	-1.025589810688751	-0.5970452170869848	-0.6912275129845434	-0.7513832001311047	0.4928472826980973	1.1420646611605059	-0.20303948818939185	0.26698809964901205	1.1033565594135948	1.1991810571861239	0.5794446798337225	0.9446403429275374	0.14379181317356715	-0.299925314991177	0.39467269125006166	-0.21385758569298088	-0.49541454778681604	-0.6145570926307549	-0.24804697654060504	-0.0002016341842104044	-0.1742152839718017	-0.09605512792064222	-0.07846051752295327
1.9366625014785612	-0.26286742962594484	-0.13457058507213285	0.1344153869417565	-0.5913823213918912	-0.4740981933009333	-0.19439470117897892	0.6556194515128819	-0.7129328762244909	0.6136861804967666	-0.3851900694661468	0.21479621553354972	0.43804020592700343	0.3236081511047592	0.467990663556699	-0.169397285343302	0.11949356591592313	0.30030284261650836	0.6211397514030922	0.6264341069659727	0.7624052448564445	0.6730334927724145	-0.3296010582582929	-0.6149547977535084	1.019194315129025	-0.8859947993478146	-0.6346403307543199	-1.028771293852858	-0.6059661080195908	-0.6979641710309277	-0.7568401685012748	0.4752806704808661	1.1500294815188634	-0.1612990403795081	0.25816474905414677	1.0805126380214816	1.1562579155468877	0.5893539706641576	0.9372366901684834	0.08583375576660804	-0.32726182646294666	0.385484891761154	-0.24900020181373378	-0.47801989133976547	-0.669187071644041	-0.2344825071123903	0.019698664744904008	-0.18872674195739214	-0.10618610419105172	-0.03881946481743727
1.9452380599049417	-0.27608912947876557	-0.10685977650644965	0.09623593089190088	-0.5924861025909689	-0.4209584696394127	-0.20851736459517314	0.6340771480309565	-0.7336672357649857	0.611022440848311	-0.4062602087074386	0.184650251625922	0.43416546156190794	0.30679587018838883	0.4372927030253382	-0.1273705604896919	0.09089900548510907	0.3146188152100784	0.7140346772554227	0.6612514970903616	0.8124634950760452	0.7358293821875608	-0.373466869218975	-0.5936749474037573	1.0815537553432548	-0.8929364151343162	-0.6584048324627088	-1.0283418972297145	-0.6122615189850997	-0.7118060517097524	-0.761197757109777	0.4375827206626882	1.150869854703185	-0.12627604326692315	0.2453444398269633	1.042573476336943	1.1028932225777386	0.6210832517119582	0.9411645393978922	0.04460458009363851	-0.3563437211759823	0.38930262663616516	-0.2850230415725087	-0.45580431925114573	-0.7127408100831489	-0.22052542936991845	0.025541296083845505	-0.18840234062181593	-0.09248057750155635	-0.005423175397822458
1.959827281367626	-0.28991160915612546	-0.05858115645492053	0.07037947370187536	-0.5849736241732246	-0.38076550760622163	-0.2272942042624763	0.6132272407062681	-0.7582502106339055	0.6034271014840057	-0.41750418065690387	0.1529314380796901	0.40951602078910143	0.2869002383189386	0.42079866493214996	-0.08719149163368725	0.0568288952942965	0.29432850632452817	0.8180679908942701	0.664841331669687	0.865061496378771	0.7762419366837852	-0.40194083513160894	-0.5734744462803428	1.1465313825682644	-0.9031193219620292	-0.6783103384761351	-1.0160553099815761	-0.6030088864339409	-0.7374204632104655	-0.759933484747326	0.3934669447896693	1.1539054273081262	-0.07866973876025073	0.23244332917985125	0.9847474161911782	1.0352301616356145	0.6564598502522979	0.9482344767699183	0.04179771057731979	-0.37807206280833544	0.3937145910088763	-0.30376009820031574	-0.42671872032975927	-0.7476096392577143	-0.20799876620614083	0.017731183533867035	-0.17659083093797473	-0.08231380064913733	0.01753141295432594
1.9561366532736943	-0.3109603594373019	-0.005012990395025346	0.06074983057113681	-0.5699644552871074	-0.33739647725812555	-0.2626942357842261	0.593844507108529	-0.7891563857435688	0.5828206829921833	-0.4310121360492011	0.12818739585608804	0.39418609680594663	0.30170543553981544	0.40332711708609426	-0.07620867875055617	0.012920228135047951	0.28206250709681935	0.8937633681697879	0.6916813116177969	0.9188252772835617	0.8075621506243182	-0.39618215905419485	-0.5513749614214049	1.2182836627184206	-0.893371182612088	-0.6927442371842452	-0.9896382641038833	-0.5938961267246083	-0.7812518976140277	-0.7600231127812014	0.3572121203331741	1.149644497724976	-0.031941520477632566	0.22710170335085395	0.9223597597168347	0.9574824325942288	0.6936504994410575	0.9654014560597688	0.05644026759038436	-0.37950860636408407	0.40359422535127665	-0.31229590874437535	-0.4081825264060567	-0.7809699966732436	-0.2010551989083622	0.009766450624453037	-0.1532241538316959	-0.07598879578552925	0.0450274362953343
1.961197216288279	-0.33172765194353654	0.05930326053253776	0.05818181782134846	-0.5508745690758581	-0.32086899803324964	-0.2915294464257506	0.5741143767608263	-0.801639719521626	0.554647268193748	-0.4367597790943849	0.10862554485434144	0.3790559398032982	0.33752893561481195	0.4109895322456687	-0.10232944116628553	-0.03866301600851392	0.2562795821445787	0.9424093818549405	0.7149006470245224	0.9422745171207364	0.8181702411372862	-0.3838345337817733	-0.554210644659124	1.2828895608255813	-0.8819270972407176	-0.7025553631130352	-0.9711648328657191	-0.5769509411063358	-0.8046130179177599	-0.761855029358195	0.32596260242249353	1.1518217212486048	-0.0013975004485895462	0.22033719329764817	0.8501969350673517	0.8929956758742353	0.7405630815521773	0.9731911764048187	0.07291845109154907	-0.3727433375298562	0.41315019426514255	-0.3047151277434324	-0.38532232688897533	-0.7947453214039225	-0.1874387906259402	0.01030624981875598	-0.13640704188125305	-0.0662904651942596	0.07303585585848496
1.9678735999785064	-0.3314047958949711	0.11042626331077518	0.07159017721648911	-0.5297665758589091	-0.30020267267224854	-0.32699904081854225	0.5662576309413778	-0.7972083511489573	0.5015506579651777	-0.4259559063602091	0.09704864996600944	0.366518245582123	0.37040771209215845	0.4227344145323622	-0.09379303492094362	-0.07775619120949338	0.2360613583038511	0.9839606487411146	0.7428628205907156	0.9437073866538863	0.8326315798354347	-0.3686569204135132	-0.5501796567792059	1.3588727564761642	-0.8700482038996601	-0.6914374867055664	-0.9598167551499082	-0.5760449780372252	-0.8179737776054375	-0.7454393102307474	0.28444304123791836	1.1301044836971608	0.034502108206319895	0.24647558139104228	0.7914395016581329	0.8124259176813415	0.7793102425926378	0.9693821355904191	0.09444629677618135	-0.3589766844776029	0.42442563576809816	-0.30565739760063504	-0.35326835656024247	-0.799582274241705	-0.1647326415755937	0.0029219828481320416	-0.10156269096303919	-0.06434070571270693	0.08298761728867923
1.9623517084521804	-0.3310708329925066	0.18323661683655365	0.08558030720732197	-0.5120417146500971	-0.2930985541197822	-0.3540667009247372	0.5495941377760732	-0.7699409906493332	0.44696587564308465	-0.4163868030085049	0.10030937302487164	0.3659054351018439	0.3765464581245436	0.44117271101521444	-0.08204483445235122	-0.12261775668142158	0.203025708563655	0.9983131666637763	0.7396640355298353	0.9290207784750928	0.8205579775462581	-0.32606955584576836	-0.5603754967214742	1.4176565413097761	-0.849286173933063	-0.6704731993921543	-0.9558867190072231	-0.574057801677742	-0.8367083894952136	-0.7309640954905655	0.2285760161039164	1.105250880118363	0.057279434981430975	0.2657023840092524	0.736168698375405	0.739333102251928	0.8085978135563823	0.9849567952577821	0.12145998088930798	-0.3313420224565266	0.4257056313925058	-0.33156249233761315	-0.329504790469193	-0.7928753577992061	-0.14049458315923274	-0.008074991395510957	-0.04305430183992467	-0.07092874481958433	0.10000135154538772
1.9610941784480935	-0.32251451663427955	0.2350126213874307	0.1201178507842339	-0.49510583833277655	-0.2975631837889896	-0.38971043592758636	0.5320349102052784	-0.7405157967475879	0.4047942677990564	-0.4025022357673048	0.11000651804093195	0.3592274494803708	0.39119092861895416	0.4617183593608344	-0.10740357473116484	-0.15389024526824716	0.19002345205748963	1.0081602753234833	0.7402498988083783	0.9026193714657424	0.7745196491175177	-0.2586665227329826	-0.5786273962134822	1.4456314272323405	-0.8200827684087504	-0.6528469497924789	-0.942592868365103	-0.5546893788764495	-0.8637559661215184	-0.704495098563451	0.1724791064978186	1.0839868919696165	0.07225786405601327	0.28589099175321736	0.6835189347442208	0.6725598585730722	0.8407655162865121	1.0036591999995523	0.11800207422965565	-0.3017186084679583	0.4199714431715079	-0.35306160462863	-0.3026146177390826	-0.7701252413028189	-0.11319380921505266	-0.05198136546292366	0.011401536201653364	-0.07481770955456787	0.1090051714120562
1.9856827539469997	-0.31257792125059863	0.2976290303026431	0.14218442745780044	-0.4663056756297159	-0.3079472847513453	-0.41371592911322547	0.5329136452716866	-0.7083586737816463	0.35740702956493975	-0.3887671633058218	0.08344592197462497	0.36523160917020775	0.4020136518504015	0.48021646762836045	-0.1263837371881464	-0.17467921404597314	0.1700016544904237	1.003380211338599	0.7656536605251084	0.8818291975408256	0.7123133469258349	-0.1821928380480738	-0.5871194896554353	1.4648095887198973	-0.7659786369432503	-0.5990918622801367	-0.9517183320373113	-0.5439894715813681	-0.885533024452074	-0.6894350034483657	0.1352356889296658	1.0609129021929118	0.08345546941358818	0.30040803290524937	0.6229165704857598	0.6083170234994019	0.8579562831854055	1.0168235070541634	0.12818961715867547	-0.2606345125994252	0.4139722538808973	-0.3714528348301591	-0.28280553006070225	-0.7393541399800421	-0.09721698520490171	-0.09179225646370817	0.07653378490708074	-0.08510270835521712	0.10016670922745348
2.0336609191681045	-0.30259891787930326	0.317502087199169	0.16952521119119543	-0.442700986001038	-0.3294547561753281	-0.4436543415283853	0.5333874473635446	-0.6693797091351799	0.3342330485593563	-0.37420411975667434	0.0766494180473301	0.3630356989673009	0.4326562190622793	0.4864271331524039	-0.1201866551268628	-0.18704766221687583	0.1384692789085533	1.0003097055253363	0.7760873356766382	0.838632831420522	0.6409513787401389	-0.09590756271472536	-0.5931715884218631	1.4600528568050397	-0.7306672024441454	-0.5337759593841391	-0.9676341341825037	-0.5411864752263547	-0.8997260587572102	-0.6890629896539158	0.09050779088206476	1.038412643128498	0.07788269053003086	0.3085927253178832	0.5780985170778747	0.542020812289872	0.8918590830642312	1.0435114150220546	0.13717248505869242	-0.21521961775640044	0.39817181796885953	-0.383171617915787	-0.2795947806100943	-0.7047902042001661	-0.09295972015848797	-0.10490096939770563	0.14796952649897088	-0.09566555121254793	0.08816868619001943
2.073065867731924	-0.27191446698371086	0.3457040495535822	0.20312274575127268	-0.4104789090448689	-0.3550488066288369	-0.4713844829366492	0.5379809738999253	-0.6417579393525117	0.3042573910449119	-0.35669598113210516	0.06717386792555374	0.3877337726439835	0.4566994381603576	0.49360054317703117	-0.12159642037617538	-0.20872600564264335	0.10686551834660263	0.9984843904367647	0.7513720581120796	0.8121503181706522	0.5728366036795276	-0.0013751204760489855	-0.6084048165280735	1.4664498142692044	-0.681365895128869	-0.47934940409223287	-0.9908805669168983	-0.5361903331426163	-0.9024440828445452	-0.6955245389037702	0.03804968720315671	1.0142164437825076	0.08338173532710301	0.3101787982591029	0.5551567636555409	0.47874606753541027	0.9262328886094	1.0589957133596921	0.16371928186899248	-0.17670322419537296	0.3838213020312099	-0.36947602701139254	-0.2856542316916263	-0.6616683365501457	-0.10049482555367187	-0.11659160399969075	0.22156787573814127	-0.11005555396052324	0.05774191969011572
2.1251749136368447	-0.24737967914922088	0.35401749307267255	0.23086760497609699	-0.38681964922184864	-0.39977793339662326	-0.4803240121628736	0.5444080317145035	-0.6329267869108689	0.29652869159318945	-0.34889374316568006	0.06432900190744477	0.42350605503150157	0.48804879950334545	0.49982847653849083	-0.14791918844175264	-0.23733185261976733	0.08727430114026254	1.004868170041893	0.7513443291462261	0.8038009379000461	0.5257963411324533	0.09022732290779467	-0.6143983747409016	1.4610365252034225	-0.6353292195516218	-0.4189622974970006	-1.0182121169976046	-0.5373498299010787	-0.9062279656438192	-0.7118603971548805	0.0024334065400272832	0.9986580053386536	0.0839262832422921	0.31608121765994746	0.5369343381740397	0.4175771729231269	0.9339870413177398	1.0591348411213328	0.19671658918130208	-0.14473392656341494	0.34522141817869106	-0.3678295183391435	-0.3063769700653863	-0.591000888691335	-0.1099550222953165	-0.14171214021771045	0.27697607214786163	-0.1395644131726262	0.025004177563492484
2.1869554659046684	-0.22956378063815924	0.3466298122068479	0.27327103447635215	-0.3582132602179534	-0.43536806798722594	-0.48922175697998227	0.5470455445551962	-0.6387409591173366	0.292790939319644	-0.3397642598793301	0.07232572860039618	0.4649464694652739	0.49916655806945387	0.5045618660586488	-0.19997451128381366	-0.25931998660273503	0.06830146544633223	0.9957346277475508	0.7610079922459813	0.80539022028332	0.4913650595892136	0.18067338881070877	-0.6187412412760179	1.448270885553422	-0.5852111324617122	-0.35331553704402674	-1.027408462613851	-0.5409367436610564	-0.8853278551556851	-0.7312505030218912	-0.02703763784530553	0.9754681566258674	0.07127047789199278	0.3164706973417113	0.5289679736903288	0.36965844850278157	0.9352855966293376	1.0529405480635494	0.20981748837485248	-0.11286159466708287	0.31096876561317666	-0.35964483877623377	-0.33248531583820745	-0.5157904505059832	-0.12139216098129206	-0.16471387262977585	0.3305976567296516	-0.18280968031261788	-0.012639314267805327
2.2287115506400026	-0.2013326823117671	0.33654494403889557	0.2918648615000591	-0.35010793604977497	-0.4736227176604337	-0.4752291154401984	0.5496948261690997	-0.6360394540015919	0.2822637322114308	-0.3257440932065275	0.08198426559647665	0.5026939966849119	0.47500419680262673	0.506700074796104	-0.24731001750348777	-0.265955817017619	0.0664085876897953	0.9861791354135766	0.7455392582948365	0.8094784380166026	0.4482334429008444	0.22982524690225245	-0.6333174477777102	1.3992623054287359	-0.5385222188994166	-0.28590768273463063	-1.0477320245957482	-0.5308497840866908	-0.8561133546357622	-0.7551154033878564	-0.06155236900734375	0.942164899207004	0.05525239819796947	0.3034237212381533	0.5332793676855576	0.33938915604029185	0.9203817658904381	1.0285855401400739	0.2073347393547314	-0.08503758223313092	0.27518426526167655	-0.3679314161125694	-0.3464630729463604	-0.4267260206646788	-0.14350670574198063	-0.17787130775816767	0.38378724958316174	-0.21407547485904338	-0.06307868545058085
2.2486236132559263	-0.17820366878099952	0.3281045116722817	0.29274947556175246	-0.33095883127581405	-0.49854659750136154	-0.48238358669710646	0.5417012138760139	-0.641639008600347	0.25368961397276635	-0.3148297764123363	0.08027056049091755	0.532860753664794	0.4358041765974153	0.5063657294223634	-0.24754049223846114	-0.27549361324381094	0.05955949482442119	0.9879232598867876	0.7313038708248966	0.8255845161448445	0.4174280502718621	0.26991893382214394	-0.6329886722423146	1.357507501523451	-0.47696901250506807	-0.22640122746103328	-1.074114169922343	-0.5367924284430214	-0.849556607976942	-0.7773968751553599	-0.0750603896014674	0.8936220807769896	0.042014961024278284	0.28699175887511635	0.5294069439223384	0.3148898395000907	0.8912301703984407	1.0104018763652454	0.20045317888441408	-0.06347377694745007	0.22795035323938323	-0.4019920198535102	-0.35696199225711617	-0.35260390178943246	-0.17360352869233725	-0.19900995395998694	0.4239324242849262	-0.24398449560614993	-0.11003787243984406
2.258791574666998	-0.16896705762145622	0.33025467009276926	0.3007669469439839	-0.31966131576942103	-0.5221936982340508	-0.4728959580708619	0.5221327951898376	-0.6548869259194021	0.25118116104430727	-0.3164773334638026	0.06391289396863423	0.5512375069427219	0.38869305591960895	0.5105888418339457	-0.25534398207769354	-0.29537824822084646	0.06392119819589928	0.9731781866786358	0.727563541430897	0.8501347999329555	0.3824904552622197	0.30874454306088145	-0.6363075533070546	1.2979514643633663	-0.4431434548637544	-0.19668459551881654	-1.073073949252493	-0.52091465767816	-0.847884582928651	-0.8090654471245928	-0.07502363799526598	0.8540113999622138	0.012161330596192866	0.23744531494292448	0.5103956943213197	0.31575509658975126	0.8634863701131616	1.0003478636520522	0.1880536475510761	-0.06577365912964711	0.1591742817482961	-0.38323336461182356	-0.37024860966042467	-0.2624039347650823	-0.22314185466662145	-0.22203059469220757	0.4566960014606131	-0.2750378639509749	-0.14622083099833647
2.2599671427527546	-0.17740119858679365	0.3206286363541106	0.31003306299848304	-0.3020810408209928	-0.5549038266627222	-0.4727640687348263	0.5043769855183728	-0.6858533291264599	0.23562315351832014	-0.3282919729858419	0.07306944018840636	0.5521450100892428	0.358479444302163	0.5035503211479755	-0.2665751542652761	-0.3043843689424272	0.06558132469780911	0.9711157038882299	0.704174514233137	0.8770065180921749	0.35967837973317235	0.31900877923083537	-0.6442772638137142	1.2578267691646836	-0.3956029095569805	-0.1799916231255046	-1.0777509703130523	-0.5266256998024262	-0.855982316902133	-0.8320288963036979	-0.056392965373570414	0.8157182667973568	-0.018703324276580377	0.19278500746877586	0.492289224941593	0.32989262802759656	0.8292765288465203	0.9662182937943495	0.17030717658707523	-0.08527064357801115	0.08827676037769638	-0.33955157130687796	-0.3772490578510888	-0.18829023183341814	-0.2679325413231444	-0.23547762312295467	0.4604549000517609	-0.29843002543344904	-0.19467500586831307
2.2752565531748843	-0.18682132526416897	0.31951699551963453	0.30099384940049156	-0.2958445257679437	-0.5830186576556884	-0.4771883140195722	0.4896806210012333	-0.7107526847579267	0.24754616389523063	-0.3313283461238794	0.07437633788657846	0.540525083966993	0.3262941694931024	0.5009969335369906	-0.25578898616041224	-0.31622772976171115	0.056997314630077886	0.9656528884580021	0.678167114259753	0.9074122965613525	0.35103904970496064	0.30610037371337395	-0.6412202406535173	1.215078958236981	-0.3417038320421963	-0.16640911078263282	-1.094761712846448	-0.5338414514054856	-0.8492218340673338	-0.8491897920974028	-0.0344387409349877	0.7706428490977338	-0.039153690028203555	0.14921201457094	0.4874274451195112	0.3407240992818632	0.7837815797988308	0.941193225534313	0.1557748923105921	-0.10504535469042173	0.029935358866223217	-0.3027162750213024	-0.3991018809299288	-0.12473130333892479	-0.31871980478357675	-0.22386788287646522	0.47014775520897756	-0.32071604072819876	-0.2509498147078653
2.244750327172574	-0.19000293404924962	0.31564090515829824	0.3093369252363153	-0.27132187965439153	-0.6133782944358522	-0.48795118413743116	0.4598799078289787	-0.7371923157502421	0.2785844432645428	-0.33994418067991916	0.09664960525798987	0.531171175997641	0.2892494309120477	0.48017059774546167	-0.22197455191094076	-0.3367457809744298	0.02400558787080958	0.9867101970656671	0.6634883003358671	0.9339185715287182	0.3581231198586516	0.28655333148353235	-0.6467217741459419	1.1903186342323377	-0.30738635547712323	-0.16518144412191327	-1.1089865211285408	-0.5414449441230872	-0.8357539955798782	-0.8620413605316151	-0.01588289542343798	0.7241296378372495	-0.06686935290836002	0.10113378353933636	0.49448958449092795	0.3789564064251264	0.7591783742803495	0.9252492318605331	0.12598984979805586	-0.12300653931822347	-0.040921074695405804	-0.2506284216028394	-0.4272981370792717	-0.06195938860947997	-0.35967767318144367	-0.25008811042823215	0.47830106927908417	-0.3486282857790496	-0.301283842759654
2.2060455675682005	-0.19845575472341717	0.3343998093530344	0.31960408299383725	-0.23556167923589114	-0.6340740754120131	-0.5112094600405042	0.44612112224430156	-0.7642767901128549	0.29068801369058106	-0.34522057976403964	0.11070748827976436	0.5349484152787047	0.253296133847121	0.4681534341963204	-0.1972736443412676	-0.35598310102460184	0.010303672065373198	1.0064569337270313	0.6369872299704094	0.9601767248068617	0.3795561220291338	0.2684879210015767	-0.6602659588000411	1.179950945709618	-0.2523422244468386	-0.17580892662271266	-1.1205957005523288	-0.5358590951166536	-0.834520363406597	-0.8625291438698206	-0.003013979422690893	0.6813376940523975	-0.08259184566156191	0.05924849677168276	0.5030676790902759	0.42030795776948293	0.7321044255125698	0.8973457488618133	0.08131516373459158	-0.15734099921423667	-0.12552820388243355	-0.20674369837292664	-0.44990894665212966	-0.01763863042333657	-0.3843158417006898	-0.2860449199630806	0.46924711358641896	-0.3663860099689688	-0.3469718746401447
2.175511240336749	-0.2061389209080807	0.33932502296237343	0.3093312720594298	-0.21211958348162718	-0.6542719900507376	-0.5224707084458602	0.4318044096333334	-0.7769757122348407	0.3239930572572717	-0.36214559291772475	0.11490563569287826	0.5246992551083596	0.19811656642599498	0.45583946405043047	-0.17085324227375945	-0.36338151014830017	-0.006880292787904618	1.020792838388464	0.6354095229132646	0.9779169193445991	0.39266078169293556	0.24305993665851539	-0.6632782075297421	1.1531138154820182	-0.191753304089539	-0.18525931527685818	-1.1282594964392914	-0.5172586510148572	-0.8510182398819808	-0.8489852563277902	0.006196067326271246	0.6307308360501651	-0.10872841067095348	0.021401793016955172	0.5028116315066239	0.47249324077346433	0.7063885604887192	0.8729522537053065	0.029804843979961977	-0.1992611191486512	-0.216059952879701	-0.16383539063857827	-0.4697617418465082	0.023625331552830496	-0.3920334832644613	-0.2967931534126709	0.45609757065513595	-0.39030055866840446	-0.38178788939270225
2.131392310584425	-0.20815102846329142	0.34336633837367436	0.33782668782457187	-0.18581479694365807	-0.6754831114097188	-0.5566071700986536	0.4138977853125745	-0.7617644172414918	0.35765842417763266	-0.37170990477007904	0.12817797636437883	0.513439152655722	0.12148674323626892	0.43901333291012107	-0.1323970986034459	-0.357353928068854	-0.035623221211776766	1.0581217645465584	0.6247488020413285	0.9783312781359857	0.4060828742155028	0.24148565672549632	-0.6800743256913735	1.122356279003165	-0.12467381895796828	-0.20965768225365533	-1.1285193744998974	-0.5186015058352776	-0.8576899653888945	-0.820246544350522	0.01650723337357629	0.5836967731743712	-0.12374479111357979	-0.01690203493270638	0.5075117441359924	0.5252434295050863	0.6947510652754374	0.8549856483627278	-0.03573297278646431	-0.24141964499605142	-0.28342154576082434	-0.10851849801907312	-0.4694123154485566	0.0414898451516046	-0.39257317076399645	-0.2790497550981979	0.4490223000937391	-0.4091690894768421	-0.41964886066398616
2.080974021966191	-0.20296286554994944	0.3425471905330549	0.33773154145950607	-0.16474520089974448	-0.7149378227092755	-0.5953718970002548	0.39929055835549454	-0.7301706835379056	0.39034644030158205	-0.38578948603482033	0.13194226912697718	0.5050948709491231	0.08021951048902383	0.41604190376943667	-0.06671078680191136	-0.36331389489390936	-0.0547638562076147	1.094469436468841	0.61237955027335	0.9569953124310275	0.4020567943123973	0.22581899646234493	-0.6969096957200687	1.101321287769927	-0.05415946250786295	-0.24500923921266762	-1.1290340260234966	-0.5065394561235849	-0.8706362631884476	-0.793981795923681	0.020294845919214252	0.5397909443725306	-0.13895526569563021	-0.04100601673984948	0.5243776445404593	0.5761793603857854	0.6875213893866923	0.8437294474823693	-0.10243142520462425	-0.2738670905960071	-0.32661479834420337	-0.05669602510100065	-0.470257015784474	0.0611408716303115	-0.3918073264014101	-0.2668150152357637	0.4356216314049407	-0.41790386658641676	-0.4492869098735044
2.0431404004652065	-0.19557150670863363	0.3289161239109591	0.3729217952791029	-0.15434675409977097	-0.7527743133826108	-0.6274186713323578	0.3992373809358011	-0.6784337261971671	0.42181127345690184	-0.4207770142878594	0.14852191554228694	0.4942896327044471	0.032273649209511576	0.3954734068215542	0.008325217981788657	-0.3571111777474282	-0.07956833932194489	1.1314574424291681	0.6076613600835297	0.9261968676252114	0.4032968771961841	0.23045781224243775	-0.7027429177332024	1.0975142420382127	0.015548526374368116	-0.2722297084055749	-1.1355374149878632	-0.516171419793036	-0.8736607117831993	-0.7620747904027931	0.025397357800271754	0.5097310908876509	-0.14958620291207056	-0.054710869507296846	0.5578848776648927	0.6130659895354909	0.7039877892563722	0.844002204829503	-0.16746593480225996	-0.3136999658078451	-0.34748590834874354	0.003030656903620027	-0.47012682815660867	0.052228867233170585	-0.36991342248272274	-0.26853658900772803	0.4225565306303551	-0.4349001281671421	-0.48332390838485334
2.0295862409425713	-0.16971803240212996	0.30399700467767066	0.43393681142815455	-0.16989950703366713	-0.8013060050379623	-0.6532299979756446	0.4098872489306188	-0.6341680132543164	0.46848294180694394	-0.4489927165096713	0.17254631941386622	0.48543808528460347	-0.03015502797191254	0.3669897586415366	0.05096475367171336	-0.34303622457917193	-0.09959158296869067	1.1635363100830953	0.5963557630057214	0.8891253926805817	0.429006650661481	0.24263193161177038	-0.715883920726328	1.0920571133207095	0.07612067150966753	-0.2934037105075909	-1.11992751348494	-0.5185768297983759	-0.8668107399689482	-0.730614775973924	0.0170516165404346	0.4953993576142798	-0.17836682888982844	-0.060701291385072645	0.6235860841269087	0.6398874378882853	0.7259224500328602	0.8680034170704563	-0.23679975947922483	-0.35947886391433165	-0.3713310484870071	0.06822968664499696	-0.4828555319733555	0.05258624953914909	-0.3404835967977359	-0.2566943132715621	0.4095075480377067	-0.44541328330019836	-0.5070118178599211
2.0214485933369803	-0.1317245143554737	0.2892247130060717	0.4916586512455693	-0.15932823719835434	-0.8601035322534493	-0.6851161707799733	0.42014940123021327	-0.6025712937585797	0.5021793753035704	-0.48010559881340586	0.20427832673723398	0.4792858135775502	-0.040076079141786645	0.3302663326450067	0.07871509506861452	-0.3277837835406499	-0.1301885017690009	1.2028499850463943	0.5613030321711412	0.8590886517189809	0.4529602308639927	0.25384729010782436	-0.7246821446613735	1.0921507589672856	0.16219491404890587	-0.30862264776065085	-1.1240741968146433	-0.5497070100500432	-0.8633107961072815	-0.703220484504784	-0.0008817972949608427	0.4914208636126597	-0.19875215683987266	-0.05457699602315704	0.7067905652469213	0.6697730395819577	0.7590561843403006	0.8945333122368968	-0.300983540154058	-0.39675548946460415	-0.3621510902988328	0.11060903650788764	-0.4848214352731344	0.03089041453660174	-0.30367448228018634	-0.26255193361868584	0.37252290225251766	-0.4489809607607393	-0.5354784104005705
2.012760629994034	-0.09244613525549635	0.2612009536827441	0.5497689508117054	-0.15865492791640312	-0.9074419835828046	-0.7167317953710894	0.45948717950812873	-0.5618428247200962	0.5446978393943449	-0.5026508011295675	0.21874063147193928	0.48252757647197686	-0.031638075868302265	0.3047773779382904	0.11623521211396257	-0.30909634310204026	-0.1670521001134883	1.215759828800402	0.5226256515001086	0.818093867258899	0.4941655141444811	0.2750886113828118	-0.7313649989011132	1.0864425250257224	0.2560855423563665	-0.3230795130219375	-1.094065267085086	-0.5471336015567348	-0.8521910728720457	-0.6707768598580022	-0.03410189986535681	0.4932280618566828	-0.21951927555243791	-0.043311678502849386	0.7985236793312164	0.6768930991147866	0.8090130713680257	0.9337482169285852	-0.34437118124214583	-0.4347000524138444	-0.335661300173103	0.13644200906713744	-0.48257341982464175	0.011205431448102173	-0.2774021814928266	-0.28090255425650607	0.34794098350986363	-0.4432119594133866	-0.5563884476579286
1.964075250506199	-0.06461185452749753	0.23713614843246617	0.6011362491098238	-0.15545293099639257	-0.9403307282041548	-0.7497359462233385	0.4796178840254887	-0.5249205472902897	0.5518138394897905	-0.5328940263012937	0.23896571850990975	0.492199841531646	-0.04387923520135269	0.27647817028255933	0.15492691468617037	-0.2759704452643045	-0.18773701305969356	1.2370183722335981	0.4861336214379426	0.7745169972576227	0.5317003866992358	0.30353086500441767	-0.7472877578410169	1.0766310034455482	0.33479604089342413	-0.3376361319990425	-1.056752562605991	-0.5428974058706846	-0.8377288813384969	-0.6388655452970241	-0.07101283216670426	0.4932156499278082	-0.23725869267600483	-0.0281217359692993	0.8757342382002806	0.7023346134655075	0.8678515796124504	0.9813263256426012	-0.38671819934084767	-0.47797209993825396	-0.3183925863881524	0.15550965238368014	-0.47835973480640204	-0.019328276284798218	-0.2501965699438016	-0.30320650418071365	0.32206449559318373	-0.4422017286574101	-0.5844220361899763
1.9411493310648376	-0.05023478944067855	0.2460396016738969	0.6782685343424617	-0.1479450871944478	-0.9672025543844605	-0.7911861500958313	0.502068562447094	-0.4762807167704189	0.5348105437474733	-0.5503113660131822	0.2622333338137143	0.4786973853501862	-0.0450241332689561	0.2589455818825299	0.17052518379192858	-0.2505878521384756	-0.19628212763846795	1.2455267735852453	0.43847416512781906	0.7566870713872366	0.5589053494960339	0.3183511249592393	-0.7577782858196057	1.0750029699887316	0.41701487465225906	-0.35433374410006685	-1.0045979395547389	-0.5471190225512591	-0.8323875733781685	-0.6069461871945444	-0.09007775349099426	0.4970042200177692	-0.24420967440574953	-0.008584457761812816	0.9456437734202566	0.7117783262376132	0.908646100981732	1.0386118229213932	-0.43122315904239245	-0.5134402572558742	-0.2896966851156228	0.17734459002321287	-0.46727345192504294	-0.044610720675449314	-0.2159722187621282	-0.2744778865132079	0.2906061651229198	-0.4334685991748836	-0.614848387279714
1.901985584717817	-0.05465405515000958	0.26232431656468375	0.7395619462843609	-0.14777400798487533	-1.00972627501871	-0.8319704645524393	0.5162508059271163	-0.4386632733445094	0.4998547829594594	-0.570081331905876	0.2670413841226228	0.46995576145329776	-0.014617103285592226	0.2340661568107559	0.19351702390521686	-0.2428508177300744	-0.22398025673632027	1.2545611722238665	0.4406611984346135	0.7745172187383449	0.5651764692644232	0.31818899063525624	-0.7609103778590333	1.0671305099269932	0.48378922428020443	-0.3527824578264024	-0.9631319182891408	-0.547912432676542	-0.8342515074464767	-0.5668189982552747	-0.11320841343761893	0.5022470829740435	-0.2629457812001318	0.00801327379488825	1.000577858022832	0.731012419719028	0.9344985680924065	1.0921265275676801	-0.46843095703924276	-0.5434422174594739	-0.240010274167694	0.1926675949994568	-0.44120413906757827	-0.07195494574283179	-0.18699801641587388	-0.24543834285313615	0.24906044063492266	-0.4333470513737684	-0.6576385667121206
1.876502453424569	-0.06520480906860811	0.2754571961695713	0.8280361107162835	-0.13901814878923963	-1.0412094774141236	-0.8842835176624796	0.5307699850253595	-0.41394077283292435	0.45340902355085355	-0.5696841166097684	0.28238312980543845	0.4500544354307892	0.03443054678012901	0.20726464625359403	0.21560946139242052	-0.25399230909245624	-0.24972807303629815	1.2746458011821606	0.4369568929962524	0.7911561162043199	0.5474830517570034	0.3249197827232739	-0.7661284981843246	1.0828230299933828	0.5221206065507868	-0.3480520438281531	-0.9209783864080849	-0.5608426760131076	-0.8239775600079172	-0.5271597423428619	-0.11285039256483236	0.5129953853819228	-0.27798280068102516	0.03705783071966018	1.0565313599715387	0.7349181393626352	0.9517883401734935	1.151231443048957	-0.519305432070634	-0.5599677671081047	-0.17032738317675483	0.18037246948106628	-0.43039622865442	-0.1121217098344944	-0.15520073656029815	-0.23773222027792484	0.22122760074424758	-0.43438952854483565	-0.7002488979784263
1.8641472796786425	-0.0937908218627744	0.28058894109136645	0.8621689424332205	-0.1340179346914892	-1.0541590007832127	-0.9433472972584422	0.5460704799006547	-0.3932174791192615	0.39192056017868476	-0.5731569953385829	0.29629008466843487	0.4335943473661527	0.055602312420736356	0.19714043059113942	0.2193134794610751	-0.2564547757502242	-0.2589578725565381	1.2546900589763035	0.40506858226487086	0.8306303089451552	0.540060246904989	0.30942609859300363	-0.7757345840610737	1.1065026676721663	0.5632959674063432	-0.34233012429174914	-0.8885318783130552	-0.5490437534296029	-0.818649465373058	-0.4954598580156409	-0.10120275558716348	0.5200168991458087	-0.301392722545187	0.06458856021800212	1.0920818449376104	0.7341802474210634	0.9612575383480598	1.2162385310987998	-0.5538868287929376	-0.5715783421725199	-0.11851487977332273	0.17914172888433857	-0.41336338629702085	-0.14794409986815651	-0.14040147272390763	-0.2514558418937929	0.1952822998055676	-0.44089412475672185	-0.7382305825568488
1.845310089077385	-0.12284534194868188	0.31302245094163517	0.9172055541217548	-0.12058360000259087	-1.0532799832150253	-1.0026624836064582	0.5516741594709643	-0.3873280026876407	0.32111946357856175	-0.5734281942017878	0.31324272565212075	0.39583114515742324	0.060569288759690997	0.19272792253670792	0.22122656598739376	-0.26596454343079234	-0.28639878867807733	1.2266519651825736	0.3938338480997993	0.8815380642953252	0.589814640961225	0.30407714433005567	-0.791800570533965	1.1065415786056467	0.5739248059112979	-0.30873887243884834	-0.8560176663970213	-0.5381077367487782	-0.8362227075592348	-0.46046253534060455	-0.08398932958326308	0.5328817350250953	-0.32151219574045997	0.0766058478221253	1.1079022853182603	0.7358355596528781	0.9592555031764878	1.2771327443393197	-0.5845743523218822	-0.5802959053846639	-0.08701075356874476	0.17646728673584022	-0.4116347189797976	-0.20531794963829317	-0.13749104350523794	-0.23558092303082812	0.1556109507480339	-0.45067302666441267	-0.7829482651607276
1.8517850806254301	-0.15668666363657968	0.3423200339989908	0.9355746719980192	-0.09969132133361126	-1.0724066657863363	-1.0763930576669316	0.5437483265939632	-0.4008900083601036	0.2563718717010655	-0.5738630227677921	0.3197329825458618	0.35060888537420026	0.11244440205003084	0.18658928391537133	0.20677828594723874	-0.2936440614227635	-0.30241691868761433	1.1867889003886671	0.39903196269862057	0.9334872852821239	0.6240844152440597	0.273977737466639	-0.822828935489988	1.1127751101491934	0.5901973497074762	-0.2857389133665897	-0.8275030621169792	-0.5283664934873332	-0.8622523439002412	-0.4175748891387808	-0.055681809502065624	0.5392601824740113	-0.3454723430444704	0.08503783917711857	1.1020710313540298	0.7474557819692844	0.9538764304823305	1.3438112779379439	-0.6206535538964935	-0.5947781961062255	-0.05754405066406857	0.16092652843425664	-0.4230762715099098	-0.24076456286940448	-0.14445998449984682	-0.2077410786339442	0.12554946145576937	-0.45413869247312666	-0.8286255452486795
1.8641098113731203	-0.19008951702396276	0.3910834723516919	0.9567641999815824	-0.05719824813670517	-1.0873677706970877	-1.1642038104371237	0.5357235488458933	-0.4010838725897704	0.19614714402746614	-0.5860470868897095	0.3157162344279672	0.29451558636934744	0.19550777724665996	0.17818014740387517	0.19862044767067483	-0.3361619203632251	-0.3047989362745263	1.1294263104704356	0.42200102641354115	0.9854625144337452	0.6330921929752429	0.21684423576183484	-0.8610478414789213	1.1344414961297054	0.6037820980200616	-0.2535973381884503	-0.8186820178296964	-0.5240821795293245	-0.8843263946372287	-0.3730823409553798	-0.01899327409641106	0.5355188419134062	-0.34363363179249057	0.09261095666513795	1.0543422140984124	0.7633866407738189	0.9372180775273431	1.3841542649443774	-0.664335722883355	-0.6016089358997441	-0.01727668298191841	0.12941729278214156	-0.4263440510883438	-0.27924941786177565	-0.17295352077180143	-0.18419119070119377	0.11957945803275134	-0.4619519753120471	-0.8806661760070555
1.8858554791905344	-0.2209150754497724	0.43299760673279497	0.9534346950378294	-0.048605917990184676	-1.0882214077126633	-1.256845214393014	0.5326743468830664	-0.39206351715037685	0.12940240521260574	-0.5955064649063008	0.30552674523330803	0.24898513873770006	0.22644255188689227	0.17230306771898463	0.1900244936826804	-0.3814875460853734	-0.3094285995621434	1.0600141489784458	0.4924589066487183	1.0259199233812346	0.62651775563663	0.1368035959493036	-0.8999466535255124	1.157871325615545	0.6166333642120845	-0.23577134917175316	-0.808731689824684	-0.4912964386385796	-0.910275116127916	-0.3279577082992341	0.008251235479885748	0.5208081168118118	-0.33948450631348964	0.08371456761690624	0.9719570240417612	0.7770194932460296	0.8976270748496207	1.4217056127748002	-0.7095469204079954	-0.5987175818179724	0.017824026107715815	0.0827105523509177	-0.4436038453068874	-0.32099084929211197	-0.20110276907389735	-0.16406721386655512	0.13270897040418075	-0.4664624485072255	-0.9356166328006612
1.9147294921335358	-0.23954833743640447	0.46520948615708857	0.9511536536104155	-0.030422647895298128	-1.105791615714193	-1.3496518885257414	0.49929069608884963	-0.3898497857570128	0.07976309408655227	-0.6056948695489808	0.301726937418157	0.20525558009858394	0.21398123288035992	0.1620169423061938	0.18034545466635088	-0.4280671458223907	-0.30710087077965803	1.005564614029959	0.5827823157206405	1.088298355181783	0.6195571936131483	0.0500592685710012	-0.9396510070703135	1.184216881050177	0.6211395359149116	-0.22063012702287682	-0.8210955404639046	-0.47997592901541697	-0.9353375079797347	-0.29082984969626297	0.04083401009182587	0.5124916964682644	-0.3362189494047382	0.06756755801033254	0.8802468022729759	0.796678716812191	0.851363248215069	1.4541704305155536	-0.7652318003076158	-0.587460127140214	0.061232693205601416	0.055842727330803046	-0.4735021235497971	-0.3570550943500697	-0.22417059259245228	-0.15038771877010237	0.13481570440434126	-0.4820272987833384	-0.9921048402862132
1.968489485250526	-0.2546675423064777	0.48153355363578954	0.9259611821251681	-0.020718656327583584	-1.1361283524146013	-1.422001873028489	0.4592868488352506	-0.3922160048101498	0.044545079232551056	-0.6214162580659687	0.3079438019463271	0.1685336340840386	0.23719521602016055	0.13690835050863986	0.16188416968737437	-0.4833757593196185	-0.30325054172723886	0.9640322648251198	0.6695163879126245	1.1468669388769215	0.6043336937871008	-0.03885489901549739	-0.9775870537598756	1.223060109506241	0.6343196543037324	-0.20391279616407432	-0.8409792782189764	-0.46146129709092837	-0.9567545814427602	-0.24915770039576324	0.07538051992115488	0.5131398987538032	-0.32795883523432134	0.055644150417975255	0.7924398507729615	0.7937780081664711	0.8042996518703504	1.4804576887781022	-0.8117035958800134	-0.5701301169179123	0.1079288148892954	0.01771403020687535	-0.4894132954832706	-0.3781658490174974	-0.2544964628008902	-0.12919657449594366	0.13384345811512338	-0.4909447271199957	-1.0270828650036143
2.023743527050212	-0.2680502915408343	0.46441657337507863	0.9037639676388658	-0.01209237108785977	-1.158356844144704	-1.4775916408267846	0.43771381577883056	-0.4026592019995044	0.026608124394321066	-0.6492517548143654	0.2930439180227081	0.1342381409680185	0.28138671239776725	0.11918663173978475	0.15822199476240453	-0.5260493645084418	-0.29746295243540055	0.9190411954059139	0.7678454338260658	1.1694716727198302	0.5620750013469938	-0.12779148943403612	-1.012783646555862	1.2535073961421446	0.6600782969130892	-0.205528110404171	-0.8693128162894392	-0.4332789967823694	-0.9722121321131743	-0.2173502653005852	0.09207673723178991	0.5135454050300882	-0.3376588947894335	0.03415862800052128	0.7046027003945594	0.7896653744938871	0.764766715523113	1.495230331881369	-0.8582404019617134	-0.5596997150667156	0.1472762394499207	-0.029314398080489846	-0.500745462358372	-0.4026065464801888	-0.2844051673693563	-0.13620961532141784	0.13654142985094608	-0.4974874541292883	-1.0448047514143448
2.0848824345859693	-0.2690138111165763	0.4611366328561829	0.8702551477967091	-0.0020097547886720134	-1.1593769386065509	-1.5274253378220743	0.41112183682848286	-0.41115543629605567	0.03912271993436717	-0.6849141657508391	0.28767314230438024	0.09762726700257122	0.286108716465968	0.09750078058181452	0.15848452674455568	-0.563024506313336	-0.2969993960520706	0.8512212810248035	0.8373553152286493	1.1679763614430334	0.5199723182946311	-0.2182661382876827	-1.0553860685077339	1.279104305216615	0.696278069077777	-0.21639569777909062	-0.8841118428011248	-0.4144355692559783	-0.9841257979074649	-0.20145774982088388	0.11696333371336536	0.5006393529869873	-0.33704849149176513	0.014503090346305434	0.6313674549786931	0.7777693392544014	0.7301468591243074	1.518396060399068	-0.9061822738896195	-0.5412483209259669	0.1791818119313276	-0.06715046109319767	-0.5147797821342872	-0.4313139698477249	-0.31605602996218024	-0.14645886280052822	0.14343571217976844	-0.5047053316279667	-1.0401988301061453
2.1329004098816915	-0.26612602910282485	0.46496164858214195	0.833176794680748	0.011832838667679962	-1.1663703590372139	-1.5699250773472209	0.38820084335893384	-0.42612820753354563	0.06495802173462269	-0.7078182513683088	0.2944014495442823	0.06982264545719534	0.303130601276519	0.07864337616677403	0.1502542503375271	-0.5828508014619036	-0.3134557828079232	0.75837619495616	0.9039164462624487	1.1504910912167046	0.4846164208985142	-0.3181273295999962	-1.0969776930732844	1.2967963284514468	0.7430204898136938	-0.23800119269836642	-0.9147598692719032	-0.3986328337870022	-0.9913249083717872	-0.18250424451388753	0.13397195504109616	0.49331032298529387	-0.3457647561665984	-0.0033044610768896442	0.553063400179412	0.7654746902237985	0.6945200531836521	1.5262622771079064	-0.9444513276736253	-0.5354203633583144	0.20945691981649187	-0.07383551813344136	-0.518825181529433	-0.44714005332200496	-0.3537534665737109	-0.14882159581318738	0.143499125305165	-0.4894578943489801	-1.0315028291726795
2.1529436115669425	-0.24403651612560848	0.4518469102411863	0.8174516954362868	0.02323572635881423	-1.1676309995689358	-1.5912664059449424	0.35360265516935996	-0.44465409973129233	0.11024154959703725	-0.7334556477899346	0.3082862777941477	0.02612819821938191	0.34087798986792084	0.0576313785894139	0.17445803436464852	-0.5964692071859832	-0.34407566859709143	0.6849490369544606	0.9913321296150681	1.12303001285535	0.4167248156396237	-0.4198971720879495	-1.1153144683109166	1.3140411353574781	0.785676697852721	-0.2647433080261181	-0.9346851326345474	-0.40068723975722803	-0.9993501870415228	-0.1525706644465539	0.12820956848040937	0.48162877192530684	-0.347089692641249	-0.019291297090917748	0.48002101955639065	0.757139445464069	0.6628899861897375	1.5349223826421885	-0.9970557812901862	-0.531926851103919	0.24993684465428728	-0.08406513205411159	-0.5351467833992294	-0.4646909130701971	-0.37507377049544777	-0.13517427135518198	0.1605145051573138	-0.46814291276272496	-1.0173852368516056
2.1747501653808303	-0.2235670892466665	0.3925676789280565	0.7770636080498328	0.04533384954347818	-1.1704083761664688	-1.570370793273285	0.3296711163734417	-0.4613494041767304	0.1546053590857265	-0.7475498431276932	0.2917517281416714	-0.0019720276348618657	0.37749379891819623	0.03377465995800537	0.2087480406880428	-0.6055559460954916	-0.3576112446950632	0.6289521107004126	1.058168654309736	1.0881129441770852	0.3296403173925516	-0.5210963411802431	-1.1334943143492215	1.3517289684953997	0.8559857024473061	-0.3168511693887174	-0.9728138447035773	-0.3844322781425814	-0.9989276568643477	-0.11284049897041741	0.11516332674796004	0.45666551537486477	-0.3501277972423905	-0.02582305519837348	0.41472264667952824	0.7426315553020886	0.6238534960809763	1.5436477491368283	-1.0478902713631681	-0.5439370309360879	0.27814024093321443	-0.09412581492183635	-0.5289272272457259	-0.47294272114454367	-0.38012501161180284	-0.16196257074488538	0.19674326322746122	-0.4536798071563643	-0.9984080786619893
2.174759532457211	-0.22573090632899837	0.36173506584569015	0.7578619594792452	0.07181783205732534	-1.132484980354873	-1.535204544353375	0.3116522179562514	-0.47910898079101844	0.20308154313575297	-0.7520919449364397	0.2877005896866519	-0.012938179177725339	0.399938930370055	0.016148224615496323	0.26172260790496804	-0.6157074807846143	-0.3848679005329194	0.6055435165127842	1.0813476997660763	1.0529291494289217	0.2645395947186029	-0.59876525398265	-1.1414066974706554	1.369001531867314	0.9291835159615214	-0.3588160961254692	-1.0035181113515705	-0.3730813011677335	-0.9949909075153333	-0.07244962550456442	0.09430845470357632	0.44191201191840757	-0.35824781122686167	-0.0236574909978746	0.3495139452561656	0.7219158095774643	0.5897891966095934	1.5390080056219115	-1.08146272362211	-0.5466513461993694	0.2918831256015136	-0.10061827858079601	-0.5143672486276752	-0.4696336065792449	-0.38599118967808954	-0.1968066245727434	0.2066012859390526	-0.4471380216482421	-0.9586870472815209
2.15218956191831	-0.22200960541582337	0.308215267186401	0.7200051361036571	0.08476936905403812	-1.0897139979919623	-1.4819009883237606	0.29732242893060457	-0.5063263299796583	0.2493053080838546	-0.7433378756241551	0.3025156873703153	-0.00669546103689557	0.4283516217840451	0.0018431977379591892	0.30717258558273935	-0.6139801133027866	-0.41934214277398896	0.5920665951640763	1.0801548802349648	1.0255835574442136	0.2068431272161098	-0.6571248607838859	-1.132185466815745	1.367679857160099	1.0047576264404627	-0.42106459545859815	-1.0206911761689155	-0.36117863851072307	-1.0043004610552255	-0.01885290869175359	0.06631733850074038	0.42024099810208293	-0.378198927599328	-0.0213792570781454	0.2956839107715482	0.685326584568946	0.5689596759575485	1.5281371551741385	-1.0973984538413564	-0.5524007462509702	0.31678285873684414	-0.068331181324957	-0.5053389586787326	-0.4642924353671942	-0.37342512005993034	-0.2393588108793887	0.1972453231989894	-0.4309145913033448	-0.9157214181435975
2.1187069473960842	-0.2217415263512601	0.2504339460813137	0.7014058752339711	0.12617340380598313	-1.038297339228969	-1.4121712130780009	0.2966182640001568	-0.525626391384766	0.29796426792693287	-0.7277738878608115	0.3217805486116464	-0.01011998315385806	0.4844141397450845	-0.012543163156393741	0.34220395792770975	-0.604693996079049	-0.44244536044673416	0.5934117602075494	1.0420341881784023	1.0049548429658794	0.16272421377026386	-0.699054324675287	-1.1219373017935188	1.3792405549033249	1.0757176831854371	-0.4607965004689537	-1.041801229798103	-0.35439449093678055	-1.0019744350848392	0.04545828801370416	0.03178329942964716	0.39451684751187155	-0.3707359623968257	-0.002818111711244085	0.26159276228788686	0.635808123460073	0.5685346220635319	1.5155382040581529	-1.1034884705837196	-0.5563381086619344	0.34084788907561825	-0.022472091389897367	-0.4862448511684681	-0.45172095968910586	-0.36146848251146263	-0.26605733457603786	0.19293839419579462	-0.41584457050493234	-0.8568006175961788
2.0786463034856277	-0.22107713454529918	0.21702108707508844	0.6854877030084521	0.16250606866745393	-0.9719012820679136	-1.3337063487484946	0.3049087109064488	-0.5309617047932829	0.32598756607452717	-0.6997412209141658	0.32766302659142016	-0.023660436408555283	0.5554080629519685	-0.024830931235943536	0.3785460779967623	-0.6002669306409282	-0.45403032371908497	0.6037195385237852	1.0005710892378215	0.9680327409484135	0.12423265980989331	-0.7380042623575687	-1.103748754092115	1.3931641839336995	1.1239146313599622	-0.4914965184608285	-1.0530343126621415	-0.3535736350153518	-1.014814389089817	0.07833857067436835	-0.01562021593005812	0.36386002518786476	-0.3645935052864853	0.0045191858439880125	0.234962285852193	0.5932439515795114	0.5592258143728359	1.5102580425476435	-1.1058314120569543	-0.5543550066664396	0.35461429006020967	0.022990729426283895	-0.46202901746535446	-0.4403098752964552	-0.34506178394884063	-0.2865595387199488	0.19872659430750556	-0.3888156813953202	-0.7945961218638916
2.020619607077303	-0.2201110906845801	0.18660321119584322	0.6891313763069832	0.21516339066344187	-0.891824752696104	-1.256643012867762	0.3530870608561888	-0.5369244307722358	0.3468435211854404	-0.6689872219117394	0.3166927253400273	-0.03069329268064811	0.6310574236583222	-0.02965318254899641	0.4004142047389762	-0.5970283333280599	-0.46860059010008176	0.5941873047555313	0.9580049936555174	0.9349919303893623	0.10538565584436452	-0.7659231522950718	-1.0818068199798683	1.4041186493333024	1.146861978144449	-0.520900898073996	-1.069324867315051	-0.35696533110788053	-1.0345245736646131	0.1037708154284854	-0.06843856319595144	0.33684268000818146	-0.37395818426489497	-0.0022722645421041437	0.21244251015865684	0.5496609237182409	0.5538139488229734	1.4851772753727235	-1.0964465974596393	-0.5478472314884308	0.35279316629747076	0.06786828202002525	-0.44103117884384285	-0.4203112801910115	-0.33729994802441615	-0.3164228078621881	0.20084764109021042	-0.3971110128335512	-0.7199520465233223
1.967812713982033	-0.21507135572788924	0.1669735263323734	0.6785633336157801	0.2461953752966184	-0.8141157460766044	-1.1694571587746796	0.3894288145909707	-0.5397817065040518	0.3607081233369577	-0.6228307086740614	0.30530684173799505	-0.03203245023598674	0.6888075188167709	-0.03253537230765282	0.41299954253629273	-0.5964174844059145	-0.4779549687089964	0.5763717257341169	0.8917100132939686	0.9042762877335966	0.13073403925096067	-0.7643653814801483	-1.0568008415242365	1.426951325693331	1.1486927911662008	-0.5227785877852328	-1.0779729209053805	-0.3567142902018486	-1.0565878648197358	0.1311771176287033	-0.11259992263516287	0.3174163207290783	-0.37870180816537935	-0.006679691255062646	0.19835809013967795	0.49996855484555935	0.558181664782571	1.4543793612091516	-1.067638087360845	-0.5444978288322864	0.3405636703711867	0.10992971801838276	-0.4284144317124598	-0.40238861783584934	-0.33439552023664876	-0.3435261444108628	0.18663399249654483	-0.4063815041091566	-0.6450985555871708
1.8934264186751026	-0.19802763599130896	0.12803316375426835	0.6826944775768868	0.26851766535824445	-0.7368773648872884	-1.0721844549480903	0.4324975119169622	-0.5612138895371704	0.3697533624346345	-0.5714735020419918	0.2969022586242289	-0.02619544895524098	0.750369996567805	-0.02629069665165492	0.41796627869904757	-0.5837266212741177	-0.4638760450648024	0.5696747593592404	0.8228542510858752	0.8684036879389694	0.18024837672192326	-0.7492615096607305	-1.0212216057546226	1.4426220556369718	1.1424599285092094	-0.5073923890691379	-1.0879091951663333	-0.3590668229852559	-1.0850208284387588	0.15249971306841198	-0.15785405851227954	0.30162706320791083	-0.36933484668326316	-0.00817812979948068	0.17257588667600696	0.450646305615677	0.5642103284400655	1.4158603343768028	-1.0300102841918908	-0.5351194479494009	0.33706631369770157	0.13960647107843654	-0.41452642693662345	-0.36679548105832965	-0.32020021657706826	-0.3786438618371144	0.18122580246694187	-0.4033341001954495	-0.5627200316685795
1.8138741807443068	-0.17717577993834274	0.07393535651647039	0.6813225782026795	0.2899476887341468	-0.6715117518946292	-0.9625494018345879	0.4748225971282253	-0.5582911810901736	0.36369267962492124	-0.5428866981955295	0.2788225987088482	-0.029985369879135904	0.8195536166562988	-0.011429570331760548	0.4265261261033785	-0.5811202554852104	-0.44250514975984867	0.576488608065537	0.7664016316040259	0.849902105958049	0.25888577712378213	-0.7000662596931181	-0.9876721595143444	1.4623008711353087	1.1278394548520907	-0.471368538462589	-1.0955158296404177	-0.3617497125075941	-1.116059958414173	0.17217060460577718	-0.19963867068288346	0.30496403168573166	-0.34651559991133535	-0.024862682060952306	0.14188713645906398	0.41117735895580665	0.5782577643529907	1.3803892095391568	-0.9869386081597659	-0.5077580651481978	0.31453742982638616	0.1664566242330834	-0.4126205922550879	-0.34350258541693385	-0.31786283575324403	-0.4231493089824667	0.16995568845426418	-0.4067868344855864	-0.47441336031845766
1.7385090259556109	-0.17273960151966555	0.033186393653261	0.7095622047041799	0.3180032048286193	-0.6072215275996238	-0.873044629751812	0.5383161747137988	-0.5710805288472263	0.34392687283260975	-0.4936696147480969	0.24958499391331562	-0.02788045644544942	0.8776589593996373	-0.012336134298698637	0.4090487399051533	-0.5710533843411151	-0.4042469521721853	0.5707833194081146	0.704799008464109	0.8351581975523775	0.3296327956839994	-0.6052956426253204	-0.9668843467763495	1.4659880711919038	1.112845877119449	-0.4185155400413671	-1.1080805992577731	-0.3413753635081092	-1.1644681556324206	0.18999009408686104	-0.2337297289598866	0.33092251093314495	-0.3314585572886622	-0.03903854425885891	0.10401612982370664	0.3708995870954392	0.5967836391096504	1.335552061160142	-0.9233632233264657	-0.4798010111439087	0.2795674031821589	0.18710185594655057	-0.4200735417878484	-0.32987540097971974	-0.3259169987292359	-0.47879201555043915	0.1479782519168033	-0.4192312274184179	-0.38891730528150426
1.6681575987995962	-0.17262727083818646	0.02204768550868342	0.7364484668376547	0.32832423291588303	-0.5303166371269055	-0.8023716940223034	0.5909968650015601	-0.5793820753449014	0.30330483165332767	-0.4527880631447342	0.24562629841481898	-0.02918451217053648	0.9364736505120401	-0.03310911747778126	0.37700611533128003	-0.5553816709345549	-0.36817066988213776	0.5506585506670446	0.6395861687699665	0.8019299573500446	0.39952083770572816	-0.46565067996452764	-0.9513439131303091	1.446043623721008	1.0875615683735478	-0.3432928868406254	-1.1223644282247218	-0.35083963084514536	-1.207998349690737	0.2032092523676973	-0.27769313598205875	0.36760868450653045	-0.329728989833877	-0.043639819980470965	0.06098308396042318	0.3377520594154674	0.6237722011295805	1.2769639742367118	-0.8417748011397684	-0.4481766481199224	0.2560068357573899	0.1905029412412309	-0.4347176632174462	-0.30333217933798984	-0.3414647491131723	-0.5090319284415579	0.12328277640512286	-0.4285120752068992	-0.31460018217767793
1.598457183452029	-0.15574788205361245	0.007312792750420911	0.7449940314376768	0.3456156131454409	-0.4642344705174737	-0.7598992427509315	0.6408128092319523	-0.5647105719504488	0.268155100949313	-0.42726230865796155	0.23495138636727128	-0.04479429847610898	0.9798738022695138	-0.055968706088881236	0.33662950634371813	-0.5401003344881736	-0.3405205181942219	0.5092302219139646	0.5861853945299453	0.7692715174380541	0.44990210526132557	-0.3132651134194534	-0.9292031759426056	1.4377986563227512	1.051856376029902	-0.271096784576344	-1.132837827679292	-0.34707477264355	-1.24722820437391	0.20417246646251624	-0.3368155155544394	0.40796754783391764	-0.3224778062769566	-0.06255598646381633	0.018859325613713333	0.30492923483566764	0.6320090980933759	1.2247501858771053	-0.7732341512788043	-0.42671240450294706	0.23064233929577296	0.1828222692719236	-0.44563308944535873	-0.2876899423973437	-0.3648817808923626	-0.5254345688055195	0.10824672152104753	-0.4385658954563841	-0.23535165168243707
1.54444662104186	-0.1316651936585132	-0.006441327460406901	0.7599026636598386	0.38124739207332314	-0.39724164990181926	-0.707727511982359	0.6870017570405247	-0.5533748351682467	0.23485060023988374	-0.3986620886133195	0.21572329466877815	-0.056752369837017945	1.0013437360958244	-0.0723864153355194	0.3030476839790318	-0.530875475529098	-0.30921973159732985	0.45364629865450923	0.5442324171926212	0.7212220752219648	0.517828747373419	-0.15142647513383506	-0.9132817798028483	1.4299568061953507	1.0136840691403566	-0.17352688638433408	-1.1486899133578417	-0.33943728742613455	-1.2907388355561087	0.21995676758208688	-0.39466219033463606	0.46437011322440236	-0.29397518404590806	-0.09514421525711063	-0.007324738808234645	0.28289574212058405	0.6340900867646719	1.1868687084267069	-0.7232902352794877	-0.4108440191310031	0.2017402808457201	0.17068738863531643	-0.4525816495689024	-0.2671145918506804	-0.38979338960710075	-0.5390467930383502	0.09431327661868275	-0.45280369983263746	-0.1693698557441894
1.4976955428266054	-0.1001164275867773	-0.015848214730767383	0.780648896078892	0.3944113512529534	-0.3325385154646801	-0.6640371268866234	0.7324627844319833	-0.5412241469370851	0.1961487319772783	-0.38345243222690184	0.2112002083168632	-0.07371490459062385	1.002981054751932	-0.07326597390628954	0.27802503412926227	-0.5230008989792866	-0.29296822865405076	0.3890454180011649	0.5182212252239065	0.6839348780537804	0.5790593221879602	0.000613385550223855	-0.8934030836762414	1.4149439304337508	0.9700800610583151	-0.10082405844223526	-1.1625202563690815	-0.3322384313544644	-1.3437617755156759	0.22530428633396707	-0.4356666579894578	0.5182314217773166	-0.28195894816178085	-0.13120790362257845	-0.03249750850460122	0.2684534515302694	0.6328086589318505	1.1692327108063776	-0.6842634245913589	-0.4044829332597432	0.1812358230844417	0.17004131721474164	-0.4736688198086726	-0.2595703628458169	-0.41548711715293135	-0.5384675753714934	0.07545996758159897	-0.47254592018979596	-0.11726789089655865
1.4760037356983795	-0.05829836537138468	-0.04002584468788359	0.7842499388632053	0.409155755678011	-0.2734441288013733	-0.6160894473966422	0.7689671215892704	-0.545761560458449	0.1586701677413951	-0.3866164988226149	0.20486546496018354	-0.08734197585862034	0.9988236415262752	-0.07523788586167093	0.24586295412906295	-0.522264066078875	-0.2886716150858786	0.32183357577661603	0.4855209534924082	0.6543099583472898	0.624128858422422	0.14322703261123734	-0.8687103673941998	1.3990739765106905	0.9562752102639676	-0.028513749772611407	-1.183344970551981	-0.32169823844924844	-1.3796708319778812	0.2513078782044109	-0.47199420719624	0.5613216370529523	-0.25598531379702544	-0.1504036661217784	-0.040023268268697496	0.24677120863752075	0.6218792617316617	1.1368479751964655	-0.6427312626630292	-0.4046287254425602	0.16089648526443917	0.14758576762183379	-0.5014980029426424	-0.2623157568392396	-0.43539558445487064	-0.5358315563786885	0.045746394646346264	-0.502863472888063	-0.07639421848416406
1.466524254401277	-0.02351472810155212	-0.033493873286910426	0.7955562926339749	0.41772140584040207	-0.21923250866006713	-0.5593257244481582	0.7782313255086359	-0.5479525658698536	0.11879831744499836	-0.3657284365566197	0.1902073732244378	-0.10610075764492859	0.9691056041992983	-0.07617903305255899	0.22941268213041605	-0.5128346276321557	-0.2949303019990032	0.24476221853760372	0.44998853524853555	0.6261937146971842	0.6773283464608382	0.2809699970245775	-0.8424618858311523	1.389007977425555	0.9526367224577053	0.04402228067722426	-1.2060742904674928	-0.3184626560595681	-1.4283494160910404	0.2862903892723109	-0.49655955233634497	0.6119105961977526	-0.2200660354902213	-0.15932136661793667	-0.04037697233528006	0.22622901422816727	0.6155350138341331	1.1067770155400223	-0.6057372537066258	-0.42099862408899397	0.145290248609522	0.14430718729285347	-0.5302014065155807	-0.27252685563878065	-0.44683867382435505	-0.5203205823283737	0.011430226973040487	-0.5032325413469099	-0.07188701818018277
1.4475652918070727	0.017568767185517628	-0.026839378580304572	0.8041055642352332	0.4298231165797538	-0.17309017677698685	-0.5130468068793288	0.796932124080881	-0.5575820427188606	0.0953909216654368	-0.3797787896753265	0.1674902044656592	-0.12450356810972989	0.9274592756250382	-0.07980127477375819	0.21271396084206215	-0.4990075970633323	-0.30441063820245545	0.17081573534900474	0.41731220048756024	0.6001561403984353	0.702166420291947	0.3840001997969873	-0.8336160145355717	1.3684684520786334	0.9283386810742329	0.09835720174180933	-1.2269660392454889	-0.3209831369716848	-1.4779172726585752	0.33377451726523477	-0.5189715790779847	0.6639868553797218	-0.18491942535029357	-0.15770208815013628	-0.04503846456086613	0.21201096454328985	0.5980877524969829	1.084005721398108	-0.5887462095209667	-0.4502873669491274	0.15195320489224445	0.15365620317157241	-0.5614312447512189	-0.2764962280469289	-0.46092639521578443	-0.4987497489968872	-0.027031096952006402	-0.5022766822835313	-0.07066864459841815
1.4629085629183904	0.05570465490487986	-0.04208390130687036	0.7999750381076659	0.4367049021767938	-0.13351888325321898	-0.48385397771956284	0.8192095400079934	-0.5294402894503395	0.06623251637018589	-0.384991461818093	0.1558266433322754	-0.14657993944354367	0.8755520258510467	-0.08714831415489868	0.1901416094923706	-0.49868165686267973	-0.3306866357812097	0.11407633029593647	0.4136384680115503	0.5696295093911103	0.7306163966555158	0.4718819314906467	-0.81646483629112	1.3686933572741498	0.9153783759392085	0.13755507639445927	-1.2495170650587375	-0.33079135804757775	-1.5010394743509792	0.39547718484363725	-0.5225476394222067	0.7163129153302318	-0.15884206447505017	-0.15895224881568015	-0.044861256688473614	0.20238749303504394	0.5695110763382928	1.072224803272387	-0.5696072553899794	-0.49285814987488336	0.1605920374707237	0.1528328140500336	-0.5957800466538692	-0.2882106752152899	-0.47905565889599433	-0.47387719224580876	-0.07032155859804631	-0.5118581043207036	-0.09879973234007793
1.4896937178285328	0.09553181355886896	-0.03841685412530378	0.7771501047453471	0.44027754458766344	-0.09343953573564392	-0.4747872278063662	0.8425559528350892	-0.49835870258951165	0.05107835817918645	-0.39149592218559515	0.16074118472598514	-0.16866559469701498	0.8017196926854535	-0.11505151273921681	0.16979391861525261	-0.48981683468553083	-0.35135368221024976	0.06753535078640198	0.43559364697501135	0.5364076858017047	0.7672480841036954	0.5286035159146828	-0.796767793136772	1.3574141152830979	0.9047174331300811	0.15584341228470425	-1.2608917774056494	-0.3209808708050307	-1.506537201479351	0.45661568416650306	-0.5402597011400118	0.7583952605813705	-0.12171239776560001	-0.1626117092951685	-0.03007851429471322	0.19505807214974447	0.5301800562560903	1.0567656053041175	-0.5329697323768776	-0.5454663180186595	0.17213728445199666	0.1501616666561139	-0.6197163158656183	-0.300127306815406	-0.49046173135141613	-0.44154819775919096	-0.12433743751673335	-0.5316725142801121	-0.13409200263031285
1.5378498575008674	0.15011770918820783	-0.009798814905202072	0.7269279609124814	0.4545942441125053	-0.05763634624441237	-0.4573684981515493	0.8499831384323426	-0.4429935436440081	0.03566444325024723	-0.3933562218081974	0.16310505537674622	-0.17984410393822964	0.7487609048474593	-0.13787816482738394	0.13718719897261814	-0.5017237654021051	-0.3849171213010849	0.026311418737603086	0.4484982810836975	0.5075803181763445	0.8118951929358527	0.5425193226026178	-0.7760790964851234	1.3538999391773787	0.877041209109316	0.16561022900484038	-1.2864506236600357	-0.3253173065960872	-1.4881003086171192	0.5125958603243804	-0.5528039523453399	0.7885189905602122	-0.08270272871573789	-0.17584144893028691	0.004032221945337966	0.19354540453685556	0.4785685294555789	1.0483954687988213	-0.5085283440176527	-0.610027364589418	0.18411897403455918	0.143556881818334	-0.6418189262297366	-0.3047671493956049	-0.510913881958539	-0.39585346630554374	-0.1831121536157262	-0.5585288351694275	-0.17691248256896464
1.5990332586494322	0.20387917334404043	0.035610973577766	0.686404567980902	0.4646468220501804	-0.02091294561792806	-0.4525551209673851	0.8597374899619143	-0.3748303455976659	0.036120701853233725	-0.418100003601065	0.15546776177960647	-0.18794552022079847	0.6811270816696544	-0.1375783301026246	0.09085779427060894	-0.5067322064463543	-0.4257324905117897	0.004363157007579892	0.47893662760062605	0.4867658066840533	0.856137637715122	0.5129174882383628	-0.75366693646955	1.364549602264719	0.835297226073544	0.1443104908238164	-1.297758749429195	-0.336323826239489	-1.4537601948195482	0.5651991853982743	-0.541791786284264	0.8170219794265561	-0.04017831190589909	-0.20424315782454422	0.05148526389753334	0.18671346865979047	0.4323257925958076	1.0493237043631687	-0.4981153148167632	-0.6765910971802286	0.20332067844598592	0.166294282689295	-0.6645594770060985	-0.31041724971798057	-0.5241392859856254	-0.3415897241278736	-0.25430716170394174	-0.5849233497345987	-0.20797270070063903
1.6767027142277402	0.26410937018207536	0.055245123983126546	0.6485347701009868	0.4686738493453949	0.003909279130080233	-0.4398281501886359	0.8694822521207218	-0.3351183477522798	0.04244641994917213	-0.422965292040963	0.13196484303078254	-0.20174075485826143	0.6133466243823422	-0.1298005457684284	0.03835308506389895	-0.4960296363293552	-0.4657608139633219	-0.013231090501332834	0.5096927907261822	0.46752841828337954	0.9168752731380205	0.4617126104295049	-0.7357703318671436	1.3757645115124169	0.7706246960710444	0.11459223498390048	-1.298837127176212	-0.3494257946491879	-1.4232510511051264	0.6062537084918789	-0.5267741253499822	0.8344816899753523	0.014786871296954085	-0.22821261417582858	0.10766974337908272	0.1771010731378016	0.38946722204948275	1.0360257677230647	-0.4933993732477132	-0.742913178941704	0.23395636984762702	0.18783868287961225	-0.6861816085432811	-0.30945052356702274	-0.5124666573289817	-0.30333839648960714	-0.3355328139531331	-0.609758973736668	-0.27361850312205405
1.747496735742735	0.2872012767236804	0.09526723617467511	0.6145242694248482	0.4554628563793103	0.029383070944252833	-0.43688036517012846	0.8810577123345466	-0.27868826287680104	0.041395511070621636	-0.43649864237981484	0.10394153292124222	-0.2306178126898466	0.5376150589156995	-0.13639393163682928	-0.014159385371075223	-0.4790119748247098	-0.5078052968427829	0.007904193251777904	0.5522847192766747	0.453576420528439	0.9532293534662021	0.3933365249680744	-0.7157765343767936	1.4035256467070627	0.7108216080960669	0.07265646881012154	-1.2880438853396492	-0.37327619149999886	-1.3739439397292739	0.6218831714375433	-0.5142349956059421	0.8533656051628793	0.06042419377002417	-0.2515929465325282	0.16162608888331897	0.16850455181756802	0.3423273039883644	1.0175703028056495	-0.48609396289775264	-0.8071491612451969	0.2554502829384798	0.19529201678298702	-0.7108160761068435	-0.3346548891641298	-0.5073528336442014	-0.2752181735892011	-0.40123488420052345	-0.6424043499482684	-0.32776159803957655
1.8163260129869123	0.2923874202090409	0.12912966361077088	0.563998460407374	0.46464847235847734	0.03893023378864925	-0.4262783300124968	0.8598486394866832	-0.23266642302664226	0.0534902185209646	-0.44827806438163237	0.05756194562555176	-0.24588196440920124	0.4532213714332613	-0.14664512096116641	-0.06511218636967034	-0.4658012833055246	-0.520159952918149	0.045098069673430594	0.5971418910376503	0.43959383628574394	1.0171014852926514	0.33055308806506145	-0.6992850503905264	1.4105389533575554	0.6443642523183333	0.03209266420692026	-1.2800342592646332	-0.38554068543280456	-1.306801438037875	0.6448448970006125	-0.49744351655462316	0.8848358796254766	0.08575879215640936	-0.2777894834548992	0.21046640515541304	0.15979940258824174	0.2957590259749828	0.982829479191048	-0.47512116758038847	-0.8575930274469629	0.2622867036618075	0.18635364713403538	-0.7168254622155055	-0.3491919552210884	-0.5032399842068211	-0.26276937899593933	-0.46421948195341356	-0.673040327286669	-0.3845855546830399
1.8704302461608873	0.26236710869091195	0.14382184066988296	0.5054877707268706	0.4539173426594953	0.051256633585220444	-0.4202672109111675	0.8519772916708431	-0.20357057190455138	0.06961953611455421	-0.430900014964413	0.034571529416459246	-0.25633331303600504	0.3811720527417899	-0.16139803549991893	-0.11889502364543944	-0.4479020229070925	-0.5358535664298281	0.08947270671429562	0.6412273917488946	0.4213556012117012	1.0841447230381402	0.27497514199649886	-0.6874360763196072	1.4207761605500044	0.5557132778342626	-0.023389656574958857	-1.272763945810476	-0.4044704790883521	-1.2273657926759522	0.6840689398639199	-0.4784999994701611	0.9213121204018618	0.08022526583065728	-0.31722515780293015	0.23847893693752126	0.17417384189539878	0.25402980378224954	0.9576136481238138	-0.48027493978377034	-0.9080497206121819	0.2767659271800228	0.1928685750287592	-0.7198906446021374	-0.361709539330624	-0.5038869031555686	-0.24809793557863827	-0.5070885478946976	-0.6967148449701844	-0.44418249636578633
1.9216166350423254	0.24058808276587335	0.14013804770622512	0.4421696256013716	0.4552320882691617	0.0522581245006505	-0.4272613140727546	0.8352314170930628	-0.1772768654895478	0.08163076079643275	-0.43850771805723177	0.04128458811065507	-0.2700495865011233	0.3111395134245779	-0.1731641146826875	-0.1779664518456292	-0.4349987785275302	-0.5465678005282667	0.12723464948764715	0.6803721595443669	0.40327849652716796	1.1437744082132144	0.22547218177996556	-0.6784560843109383	1.425960393920699	0.4681882678199677	-0.08375155795804315	-1.2481299165583413	-0.4230590887642872	-1.1225343202122684	0.698018164443764	-0.47133737978607676	0.9459884559564774	0.0871441255224897	-0.36200124409867984	0.2654553387970457	0.21734228098537392	0.21550116430636876	0.9528201947279096	-0.4914166692202887	-0.9557551999976749	0.2937469833153636	0.17639090833424223	-0.7312506487240589	-0.37510235696468863	-0.5048180361921233	-0.2385530253092895	-0.5411669897048521	-0.7214779733821232	-0.49963853176762935
1.9614196843523175	0.2276597048273863	0.13396834339115468	0.3648123655528692	0.4630347458957341	0.05330058751235547	-0.43937692525667715	0.8025137916864808	-0.14698856539624758	0.07226391154595516	-0.41464413469494277	0.06487412508783366	-0.2747803178296918	0.24547318325397266	-0.19687568337639427	-0.23740403004937422	-0.4311741823432754	-0.548974509587842	0.19165498150524887	0.7150345518596267	0.4017466883913404	1.1959466738526594	0.18055281803956702	-0.6666185236912483	1.4187924811611776	0.40293612497456277	-0.1417509201739374	-1.2330868942008941	-0.42238855523092395	-1.0147602558169024	0.7097097392857071	-0.4681666831027861	0.9404457165186166	0.10740581875869501	-0.4210851336557962	0.29834536259536193	0.28283607002727756	0.18014789673406892	0.9485966392422304	-0.5129356138244358	-0.9969442269170852	0.30821204647108047	0.15763237290181348	-0.7342312909580893	-0.4106091983300616	-0.49658098181578814	-0.2340183478582547	-0.5573300009723807	-0.7480984482282211	-0.5551353751093346
1.9763882724084134	0.2041361455547046	0.12700703804700417	0.2908370243564332	0.4976507875721656	0.05058092620287249	-0.4360222674723115	0.7709946196852014	-0.15243125411678754	0.05427927205203056	-0.38682253329466104	0.08288161396082368	-0.29094223415097803	0.19608587166761476	-0.22293069781429614	-0.3075038936570998	-0.423791405635229	-0.5344580319650273	0.24794635637811377	0.7226353694996573	0.41777228042508596	1.2271944099759986	0.14521721911788985	-0.6771817833007755	1.3946181558147477	0.30943653287648754	-0.19658855356916857	-1.2253888081864655	-0.41771118725655	-0.9173119804818078	0.7286608976022012	-0.4838726684341511	0.9347749501744016	0.11987772262270188	-0.48129808943158	0.3480099445614518	0.357946949279223	0.1694961610294438	0.9273629220124675	-0.5459262336757525	-1.0346765341615694	0.30848084049493385	0.16483949878121396	-0.7456222549600592	-0.45052542814800906	-0.48849670136486295	-0.23816636249561554	-0.5772405404827372	-0.7762387413388445	-0.6086551104185375
1.952897986615125	0.17345270437310306	0.11554630851281615	0.2154034724403379	0.5283157161350281	0.05153170030723817	-0.43200139346662636	0.7183472306668219	-0.1660335043052485	0.0425389382213088	-0.35115053935948753	0.09221283713821843	-0.2992386606016102	0.14788792274018964	-0.23881375477316508	-0.3761628683653576	-0.4182287506682386	-0.5259094035477788	0.2937782175889992	0.698166334631865	0.4485224740735362	1.2622186625447498	0.14150463878437963	-0.6985314978762913	1.3761886406873525	0.23330218782833106	-0.25351939109888083	-1.227345103920142	-0.41252242100720016	-0.8321586933169854	0.7447445333733678	-0.5014520843046018	0.9011788974933734	0.12279629125775327	-0.5328602419625907	0.40056031047037033	0.4322711857317188	0.1654383918629027	0.8943915549127516	-0.6052950657370826	-1.0730823524260455	0.3064814478828851	0.17389408340985174	-0.764334447597914	-0.475140808116878	-0.4669787253127774	-0.23839171532078612	-0.5899997829629132	-0.8048839144521635	-0.6524129511794216
1.9150222132704282	0.13507145615397137	0.1044250718008867	0.16359914958813443	0.5460491039367061	0.05365206165715586	-0.42661727393448545	0.683117626000463	-0.19538002046123115	0.013360992834329483	-0.3344114363805788	0.0799407405034508	-0.3160774895185424	0.10173292109423074	-0.25738118464886933	-0.4229035720479214	-0.4152213166182447	-0.5298013851008812	0.361317475037671	0.6651314193124612	0.4754207762474566	1.3004427027832304	0.1479047557009914	-0.720992755529583	1.349438152138302	0.1743017074576761	-0.3034714122728806	-1.2195675228282363	-0.4065765032990356	-0.7746506286438608	0.7615773675815422	-0.5225192153120595	0.8737087480284419	0.11060392632750908	-0.5729674667597491	0.45424338340619624	0.5021002149046924	0.1789879994333636	0.8799174866793973	-0.6758794689209446	-1.0867111919721537	0.30676870095070946	0.19498021319058179	-0.7772478308622042	-0.5011199892824441	-0.45066372287768264	-0.24997143978908629	-0.6053043125553271	-0.8331957961511153	-0.6926363845021499
1.8491904004680222	0.11677316678379442	0.08621961570425904	0.13439000016162264	0.5698435240092222	0.033312405712399566	-0.4292707006295581	0.6643228951827762	-0.24159167744837914	3.8652833718122445e-06	-0.309122142386724	0.07579293492031057	-0.3298571711978162	0.07167227705387344	-0.26660073330391676	-0.4540807173121186	-0.41119358571673936	-0.5211941026106396	0.4420795218498549	0.6225982666895898	0.5190687415606023	1.3273494075995338	0.1543127575695294	-0.7327319275035458	1.3101285112929208	0.12122374813700806	-0.3402348322887974	-1.2096851002520328	-0.3945131946058683	-0.7222366195345102	0.7608321909152849	-0.5489116417665949	0.840958011903408	0.10683828315771929	-0.6149648221796127	0.4960981511150136	0.5750463865364688	0.1977404582019296	0.8570912107760101	-0.7567890555637359	-1.0956774684786295	0.30865607498085146	0.1942592609841268	-0.7996865473497459	-0.5508812735701504	-0.4545240550493361	-0.280439446282979	-0.6111351820386898	-0.8496073384298841	-0.7267479124845052
1.7862249130380605	0.10559613776238859	0.07939933775495214	0.11594732920249406	0.5819416590805979	0.018798095974754948	-0.44557782494242576	0.645382144401177	-0.2731273028254908	-0.025760666579182533	-0.27682647846846414	0.06576780558213657	-0.33909060356027243	0.057805074930610836	-0.29221919679125485	-0.4862064657655162	-0.4179449977630606	-0.5064457116485265	0.5226141813478636	0.5922833970206062	0.5642032380219096	1.3335266188044264	0.16080527626652652	-0.765353288427691	1.277443067763229	0.0977031515248578	-0.3842041823529522	-1.2154201142704573	-0.39008309059310287	-0.6546004905847318	0.7532844762933724	-0.5615900752576639	0.8105578811084546	0.09948395862570383	-0.6531055593059145	0.5221991152455305	0.6564307817797909	0.21880179301305844	0.8560226521943382	-0.8306218870994989	-1.0993320077981037	0.2934316623861585	0.19092676648931278	-0.8197408178317727	-0.6192079325360613	-0.4748135470213272	-0.31384995161190826	-0.6077664616368395	-0.8597381264000598	-0.7336427438088278
1.719299494068227	0.13205720746286947	0.0630080080515189	0.07847099861213722	0.5983605763239919	-0.005514081542329764	-0.47893007026882717	0.6159783004144208	-0.32477523827799304	-0.058882276092230436	-0.2700223098166252	0.05917691693839111	-0.3372314268659739	0.06799078685440986	-0.30800625458443	-0.5231069443433086	-0.4309025655093981	-0.4855954050282924	0.6033254237353862	0.5427139600625137	0.6224796886442876	1.3479967231612133	0.17631226625317203	-0.7882920924310434	1.2339255985712856	0.07402955331894666	-0.4117118494532616	-1.228918428827947	-0.38048939996047915	-0.5994449735526156	0.7392077041268598	-0.5628837563789678	0.7727219563236086	0.08447083115748155	-0.6866758376320892	0.5323812969291319	0.7531620035931271	0.24556149431963528	0.8637848816586514	-0.9156745072854584	-1.0857325633765753	0.2795469212292593	0.21012170714185202	-0.8327956217892696	-0.6762175835780784	-0.49207605404345334	-0.3587866722943932	-0.6203054290895295	-0.8746849282327792	-0.7310867494916881
1.638288333991163	0.16297919357480248	0.046531833052157974	0.05229556632239716	0.5932396696794797	-0.036728839192366664	-0.5240607102573163	0.6015452077128123	-0.3647114393974555	-0.09181630903372487	-0.2454783335466489	0.06531388341288875	-0.33999028237244255	0.08804069208994356	-0.3230720673423353	-0.5647446966830039	-0.4489587279725062	-0.4756582698231916	0.6696986178148655	0.5073751705801983	0.6904687333832469	1.3323770929087753	0.18502710936962438	-0.8199369011568105	1.20150474938926	0.06078464786584895	-0.4316665363684404	-1.2259601703054899	-0.3942480531073211	-0.5696846408420454	0.7146990331714256	-0.5473572782657408	0.7257568010529465	0.07581358194428112	-0.7176679887529831	0.562363540471966	0.8341998808684474	0.2773898223239677	0.8658084495319972	-0.9988805027896293	-1.0795277106836814	0.26017149951361135	0.24398369708632384	-0.8540838699756337	-0.7353393411629672	-0.5079464214950287	-0.4026289426189703	-0.633781125775664	-0.8826495573848622	-0.7033874439640232
1.5617663452694706	0.21591370197215176	0.06432710121646593	0.026606572913222337	0.5954497075400802	-0.06881884940714958	-0.5631632139186404	0.5697756223704359	-0.38272100181329816	-0.13215263465015936	-0.24114394323472074	0.05297552806192722	-0.3463806339779291	0.09262500188147725	-0.34272186528797083	-0.6110353616078182	-0.4480985116805356	-0.4626659872123879	0.7220750589222261	0.5054125759970203	0.7507849898182319	1.2942713568352215	0.20916799851310452	-0.8603584282788217	1.1586511007224911	0.06691599150694214	-0.44641663115715546	-1.2197520779728817	-0.41035118155613287	-0.5574109457445486	0.6708936188842672	-0.5162490102573783	0.6754608832689006	0.08995382794749512	-0.7344277734603379	0.5740461177257341	0.892467306121669	0.326488873311041	0.8725040328237329	-1.071015138655881	-1.0617154104531006	0.22858984532435495	0.27003562106348733	-0.8597006550748192	-0.7862378359792268	-0.5292210042214859	-0.4373631826241847	-0.6443086826859716	-0.8894514325913427	-0.6537339555081457
1.485487900533672	0.2825263009461735	0.075597291660095	0.011347449902501954	0.5865242901690186	-0.09082241540224323	-0.6015292381902442	0.5502834827698851	-0.40421601666777224	-0.15399841565738862	-0.22648435097367278	0.030420809306320594	-0.3555762606881718	0.12035698888060622	-0.36638580978660046	-0.6541128780312906	-0.45555988389795915	-0.4512792584890364	0.7814618407432894	0.5138196666441723	0.8086826451252096	1.2512622660076669	0.23101744670540186	-0.9060923644612753	1.1060834672154718	0.0741790841771213	-0.472211782140792	-1.2101877113095119	-0.412211452582978	-0.5663848841711597	0.6152007120657337	-0.46834339912452244	0.6226224460545199	0.09202228593836442	-0.7660078738519986	0.5648239045357585	0.9311202377532286	0.3557525284660063	0.8654441355994538	-1.1413280821862057	-1.0365465031029197	0.19687948355453283	0.3086213905044277	-0.8545760913993806	-0.8389725814098297	-0.5555366168061304	-0.4714736825530285	-0.6592227895654684	-0.9076292310660223	-0.5834477771706232
1.4260584844373625	0.3250405609582381	0.09192080094605938	-0.00957805618550754	0.5790211634982888	-0.10033613615724805	-0.6438104149094968	0.5361062519154898	-0.4061450365063261	-0.18487326129326437	-0.2095700707785313	0.0190547379991353	-0.36302253851655913	0.14999375973878765	-0.3918703849693344	-0.690700432884	-0.45988061423515775	-0.4280465964128061	0.8251335492650925	0.524295053744336	0.8556604465382579	1.210948292944434	0.26837661997704376	-0.9351450006964853	1.0684864262556708	0.09465642413605296	-0.4916205146494444	-1.1961248388964094	-0.432161776621823	-0.5759970167159633	0.5709641065002207	-0.41731405510838454	0.5723610676725492	0.1026521388300035	-0.7909873968992158	0.5528167965655058	0.9548444960714431	0.38655038797592556	0.8577818295103393	-1.2021082481320942	-1.015964571329167	0.15345218040814484	0.32942596853024797	-0.8452557557753606	-0.8763381405137876	-0.584565096799517	-0.5072800233974488	-0.6775235485789327	-0.907177075128876	-0.5214390129343236
1.37619285332558	0.36725544077202404	0.10989524897874156	-0.012156497965440726	0.5554588867928347	-0.13017777490510324	-0.6952330399269572	0.4828250926656831	-0.4012304226268598	-0.197853366167179	-0.1924529903734049	0.014932726682878627	-0.3784936642179687	0.17336454181260852	-0.4050610106872409	-0.7188219499609615	-0.4581361984626927	-0.41820784868498356	0.8667401034769018	0.5430988475885465	0.8970973381602244	1.159406155699653	0.3130189262191348	-0.9551457042686599	1.0504724798978453	0.12931403278857928	-0.5000371764252515	-1.1704309882156245	-0.4511318576845573	-0.599895825464485	0.516518810422456	-0.3641363605112312	0.5231054749670201	0.11326399192994188	-0.8259597081018345	0.5314435344560029	0.9533841438018049	0.40799769887614123	0.8778669060275888	-1.257595533365449	-0.9873675052942609	0.11484875646500133	0.3309535365622049	-0.8256479423768008	-0.8964197630860337	-0.6221275674079952	-0.5240572367005456	-0.687282282474712	-0.8921314156732508	-0.4624771600881209
1.353206047887745	0.4191032444867512	0.13314919555053517	0.0031403128911821334	0.5285343819843347	-0.1409042697098417	-0.73045823054129	0.4512289443879352	-0.4066042824705308	-0.22515176984168578	-0.18969572207249935	0.014075563751899386	-0.40529093262524984	0.1961639825578631	-0.4183367242996619	-0.7387131906308945	-0.45468926525915887	-0.40753632123877	0.9137578835837067	0.5594684174303637	0.9240150926695867	1.0830221869921566	0.3433944714911501	-0.9473809938948812	1.0329402508965058	0.16480201493011826	-0.5016835767070216	-1.1267789223221283	-0.4802133225622642	-0.6442221223823184	0.46025567396532524	-0.298282050541766	0.48973596138783126	0.11418566801100671	-0.8660998251658892	0.4978443999530355	0.9499131174963841	0.4282507733428075	0.8969570517133125	-1.290722698587558	-0.9532149897667488	0.0827874199961121	0.3427104189916886	-0.7851535365027955	-0.9206468530730785	-0.6656148403544802	-0.5618288064458751	-0.6993140671860394	-0.8714722908636444	-0.41180811595518485
1.3330270235949757	0.4450024083513394	0.14706083775156603	-0.013499365341632161	0.5200113647862734	-0.14658765314013097	-0.7764594335205948	0.4061100831805692	-0.4044066828451828	-0.23094594020255835	-0.16600825026881613	0.03382697472446104	-0.42337878372290777	0.2121805401604643	-0.4241907714422826	-0.7666893815206499	-0.44496220411148873	-0.3792101881169937	0.9403022040327123	0.5988143979780541	0.9354975075982486	1.011234923229087	0.36780234017875707	-0.9504831367896657	1.0332925245476143	0.19997213553754914	-0.5105301074023891	-1.086881798992955	-0.5124457662745592	-0.6804973120445478	0.39132683233653764	-0.22742158898537385	0.44530104629786926	0.11930693404732262	-0.9068049843862653	0.46243677252478815	0.9321113385642942	0.4464033143873052	0.9083179569916068	-1.3085535201048468	-0.9297227879576798	0.054400697595554014	0.34139910666935397	-0.7462279406278765	-0.9551150636467121	-0.6889731816696985	-0.5940551131316177	-0.7173411635150322	-0.8334471769636463	-0.36348613926164913
1.312040088964385	0.46690310481227215	0.16219372193085846	-0.0343564649001606	0.5012547858406713	-0.14925017498561993	-0.8034738710274695	0.349977245570462	-0.3921840950409601	-0.24088932186750234	-0.13897703064379868	0.05074949280090559	-0.44934145646613305	0.23139019467749677	-0.43351490313002905	-0.796201620717285	-0.4508773830543625	-0.36039033954432576	0.9561307298288163	0.6462835435225344	0.9529607563127567	0.9449351325748386	0.38292346033051344	-0.9548521152201606	1.0344204228060971	0.24937516432829926	-0.5182693718521756	-1.0553188651035528	-0.5400945102341894	-0.7275351633271147	0.3345118514785281	-0.1436123576038349	0.41599534803137495	0.1314331551646902	-0.9271838973887006	0.43524734402894516	0.9022846378179462	0.45117192405226036	0.9310641507641529	-1.3053687041867792	-0.9255923911993961	0.018565801525376256	0.3246935028626175	-0.6975845605585962	-0.9807536697854419	-0.6990589393265849	-0.6267407132375254	-0.7374715705135084	-0.7943372183399071	-0.3321483293953409
1.2762859584198798	0.46954073018479725	0.17137320148042287	-0.04299050326302276	0.4710714722490481	-0.16162618423930203	-0.8121928065854576	0.3009867609136748	-0.4046942811374274	-0.2613457160311473	-0.11118117396952396	0.08252709435739251	-0.4602768610070379	0.2503631620897899	-0.42894918681376826	-0.8089806517764971	-0.4545849528367869	-0.33951570635003914	0.9676394325672424	0.693933045844916	0.9634818816262755	0.8966436044838764	0.4000532719854738	-0.9354073051943192	1.0280732713367873	0.2811283457510572	-0.5071885899078679	-1.0265248464065977	-0.5513956315426436	-0.8031758622449099	0.29441910613304584	-0.06396149671494325	0.3813193505388677	0.13705841536862837	-0.9303838450681591	0.4043649936183482	0.856709432122433	0.45016344139218833	0.9502104734670338	-1.2954374750937174	-0.9068461276924031	0.006597007987231918	0.3293232320920206	-0.648413137600853	-0.9906542153451946	-0.7047739342879324	-0.664269571899529	-0.7493515468108882	-0.7512018714615747	-0.30396397140883086
1.2463159975403557	0.4568968391632245	0.17579939078344947	-0.03231539001944396	0.4200269690462405	-0.1859611732478264	-0.7998614104418337	0.2520598733996774	-0.40116520217178425	-0.2617727083498064	-0.04698488129690763	0.1045668145701834	-0.4831947430893947	0.22698048456492428	-0.4320436333304622	-0.8131174989228371	-0.46471683864856567	-0.3252716863566103	0.9663347556491191	0.7581583077552038	0.9790529256095614	0.8500865166425348	0.409392011923088	-0.922722872478726	1.0153475802451601	0.3106411673528847	-0.49950361003831745	-0.9980421437615574	-0.558894125205265	-0.8707426268253684	0.24612444769916414	-0.0037678764493729437	0.34668373461495755	0.14293198595205298	-0.9205020683135314	0.3928790886358076	0.7945454592550399	0.4533164222503448	0.9328589466995432	-1.261135693465186	-0.8995070812965782	-0.00973115429148674	0.3025608392184252	-0.592344972467677	-1.0056380400446538	-0.6937846965112189	-0.7018185295972915	-0.7474678998598414	-0.700359396001299	-0.29831830289036076
1.2386256278319356	0.4512025571119831	0.20514274564518717	-0.03675407298145109	0.38727192502566754	-0.20253095339372124	-0.7972020312192057	0.21075681896567663	-0.41459733296104406	-0.2745328544779472	0.005812650039744871	0.13130701038702486	-0.48780846831712504	0.20677556575557335	-0.4428012457822706	-0.7867475448390457	-0.4715477130664998	-0.3246973089137085	0.9744988337640056	0.8272095947225196	0.9773465748444815	0.8154140956973661	0.42077073676686283	-0.9110151968419379	1.0251663651995844	0.35604966871181565	-0.49761687289704126	-0.9895219963228328	-0.5559236843141321	-0.9291613713287343	0.21447138827425585	0.0450279982991453	0.31789867396499905	0.14797106016843403	-0.9036535919579392	0.3637474499972394	0.7310721248490276	0.45121059873482344	0.9193652271783674	-1.2234587246422435	-0.8710045759416503	-0.018910103553833008	0.2687794209995603	-0.516730151736134	-1.0061597301146628	-0.6833339106453256	-0.7283008363941149	-0.7467549097384965	-0.6546744639531764	-0.3121851829581471
1.2208773598599154	0.42754899716298345	0.2253610447491563	-0.01419805166715038	0.3719826438113317	-0.208537905649186	-0.8118017138534329	0.17078091165144096	-0.4249301011229919	-0.27144119928419763	0.0525252167769798	0.15004923583520122	-0.48596173398937764	0.19485355584856615	-0.4359491676886934	-0.7479351045506248	-0.50204305965895	-0.3230428045533576	0.9963969877545156	0.8812329671958471	0.9812599493675316	0.8066961003282153	0.4161447340336501	-0.8992899129985247	1.051833584350987	0.36909500686870356	-0.4894412439368968	-0.9952671187325814	-0.5440180504608416	-0.9821747838881627	0.1862609646120407	0.09835646871661236	0.2904193054328965	0.13801478984333312	-0.8877452862311254	0.3531332203382768	0.6751752236442728	0.4410647815999241	0.9107232895304851	-1.1894085965981076	-0.8527868902202778	-0.018385664414160792	0.2357144621399978	-0.4531184713573692	-1.0034430044670681	-0.6778192840454162	-0.7610814501236083	-0.74659800708247	-0.6128004932680591	-0.34775382318840925
1.2047987732527257	0.408689811670905	0.2626592042968682	0.00916405088765242	0.3423563092698289	-0.21068927290979814	-0.836779394848371	0.13334838878623598	-0.41860933479812434	-0.2758336808065752	0.09050602821440255	0.16037193892064772	-0.4781732910808298	0.18347494703454215	-0.41530634396236693	-0.7090468516846675	-0.5373483358436563	-0.3242069662693943	1.0121948594040937	0.942068896279903	0.9788375830672444	0.813680590021644	0.3999386937777956	-0.8820920197145842	1.089488732304785	0.38763567637050245	-0.451270368586402	-1.0033279307891494	-0.5414258076046735	-1.0234644696916928	0.17097737395094567	0.15100076312063923	0.25807189279665577	0.13292692101089593	-0.8544029043255877	0.35508241204416735	0.6210588589547312	0.4397073453582416	0.8972458254866146	-1.1619799869870806	-0.832442333621376	-0.028452923559664684	0.21049730916382722	-0.3904893967080466	-0.9981010950143524	-0.6531431873654305	-0.7939281470464284	-0.732295209252426	-0.5589560413255545	-0.398135012512015
1.2036747240870613	0.3769151220937227	0.2875615777480657	0.05463283060189583	0.3218341754981914	-0.19727478711864316	-0.8654761543676017	0.09972561395559497	-0.44439927722946804	-0.26579059066505767	0.10781393008113908	0.15698364717728092	-0.4754146748506408	0.1679384037218094	-0.3864845715050582	-0.6736261806292323	-0.5795662604505386	-0.3429100202570844	1.028486305685667	0.9988056784118224	0.9725880298849987	0.8275725476285569	0.36779667286955997	-0.8797623220718792	1.1466167272156977	0.38254989182477006	-0.41855704222685486	-1.0012212440334156	-0.5241052440699392	-1.0654820649632908	0.15354041232213173	0.22995231407798505	0.24503551550037111	0.11012725714487867	-0.8176340488310752	0.36947849967057494	0.5467182938555569	0.43056450920303674	0.8757639731768123	-1.1296769872538657	-0.8075276940988081	-0.02128879158994572	0.202393410992725	-0.3309845353022564	-1.002520203635684	-0.6339676889406193	-0.8216319270618447	-0.7125792697894786	-0.5120016267591387	-0.43669362850370375
1.214978443509273	0.36120245782554367	0.3534643240709326	0.11511636162702614	0.29239724133886774	-0.16310870971207753	-0.8896000678367291	0.09779294383951084	-0.47210171151248603	-0.25578696846218396	0.10167944533594027	0.14707284732527565	-0.4555140666569718	0.15406350687851786	-0.3630426063077067	-0.6520958585351744	-0.6299445371909609	-0.3419722578568944	1.0540940401351004	1.0461274101378346	0.9586942277718572	0.8535081334838404	0.314380287809671	-0.8710747013392813	1.2134623386539858	0.37575505923077007	-0.38624356587796843	-0.999704033297947	-0.5037716860702307	-1.0966192161268404	0.14090659404714193	0.3148113169869954	0.24247288018530808	0.08901545326449137	-0.7752889751611676	0.3886364024264973	0.4793113542282928	0.4207202610176123	0.8409887261985057	-1.1145467815172618	-0.7861915063336371	-0.029462102251290607	0.19938709720120526	-0.2774912103214232	-1.016824600843023	-0.597658347994287	-0.8419416981649108	-0.6850844226722461	-0.47127682886523886	-0.47510611786043544
1.2288534253979417	0.32820525703397313	0.4271200884055766	0.18899279385214146	0.275399615986114	-0.1512409759229933	-0.9305865814842644	0.08129434404536443	-0.49782794761083976	-0.2397994066636259	0.1162351099760887	0.12351140011591086	-0.4168180674061803	0.15454385999587	-0.34813070253546796	-0.6202543510067536	-0.676820112590681	-0.3317498530267399	1.0749951304960486	1.095867012886378	0.9440125870892647	0.895406389775158	0.2442652821549543	-0.8829108231919246	1.2927114586546835	0.3544305705608256	-0.356770750576042	-1.0050410875102347	-0.4887522888747404	-1.1142929835492963	0.12345239625796729	0.3906266130882109	0.2599585059855992	0.06616525986273583	-0.717727508093081	0.41335716157392605	0.42323926074091534	0.42489650429679465	0.8277132603652643	-1.1139181135814302	-0.7643073323655264	-0.019216574256476594	0.17939153118603468	-0.25001741370122277	-1.0263953989056946	-0.5546915667940827	-0.8313598603689331	-0.6372362445231703	-0.4161625907703133	-0.5262066998484449
1.2592308541000194	0.31137786851992655	0.4819309868640838	0.281320694985986	0.2600484482106538	-0.1358018041634919	-0.9534084087296637	0.06169201385712125	-0.5466073858472835	-0.22228318928360308	0.11284277635134632	0.1023038525224553	-0.3903880880884423	0.15737254821216082	-0.3181212031741376	-0.5734372723388084	-0.725047415170058	-0.3161967471038344	1.103986343163832	1.1269616115951702	0.9239423204322478	0.9168808934720885	0.17464554265096083	-0.8829861915649035	1.3524125038935382	0.32752687443596856	-0.3129347921086208	-1.0051719953780438	-0.47011432712500145	-1.1001693890702877	0.12662126434026597	0.4617666040016927	0.29855971178507534	0.04789330263682882	-0.6599481297568078	0.43874915187923236	0.38260117157252493	0.4219909946197834	0.7862238797270034	-1.1170064622921465	-0.7577191977885047	-0.023383513785242775	0.14806889845233315	-0.22096827666483992	-1.0087467714854201	-0.5126169027103421	-0.8162112780239601	-0.5751708518109739	-0.3574439872679844	-0.5618195690434682
1.318854637031225	0.2872202088610087	0.5405437360499906	0.34094297532471457	0.2546728439856915	-0.11012625245901472	-0.9851462352100093	0.0461766255418012	-0.5933138069896193	-0.2017202316856205	0.12808760234299235	0.07715727032134995	-0.3694231790020784	0.15893692799711395	-0.2987724662199767	-0.5310022506377216	-0.7718293694483137	-0.29043022907431554	1.1064842273763489	1.1429657278870224	0.8880064847273836	0.93733835195754	0.12342787643569761	-0.8885899474992793	1.4273100845000202	0.30473426461303627	-0.2950185607769161	-0.9902940114096943	-0.4660672052768044	-1.077147153674845	0.14421134052695023	0.5210556103170726	0.34925726246760214	0.02578153442472635	-0.6118116676655602	0.4631803291661127	0.3501890669933109	0.4169117154657159	0.7444014530448977	-1.1415578325882556	-0.7319919357732594	-0.01773699337992682	0.13548772833188005	-0.1936174220415106	-0.9728798409316299	-0.47486214360805956	-0.7703873036797692	-0.5045536530363007	-0.31022478491236927	-0.591281679829627
1.3941097286724502	0.2643393325434855	0.5917978303923638	0.3846289036860281	0.2848877884863338	-0.06285486248507575	-1.024033093971104	0.03836743646313647	-0.6219556195954257	-0.18193179199235326	0.12762772860988622	0.038292988257149004	-0.3617797375191093	0.1530347356756943	-0.29063806350435806	-0.5119876913169262	-0.8082956631208058	-0.27446519424530524	1.1161764575684705	1.1507867182559228	0.8593467400407077	0.9479234648432694	0.07070032274732099	-0.9027612964641417	1.513250588028217	0.2754004751218667	-0.2826618592116791	-0.9767165937899038	-0.4619374942438744	-1.061346106846771	0.15926281756185548	0.571931336101882	0.4151977104021616	-0.006709607649925897	-0.5744262779540495	0.4854702090776737	0.31942484138982863	0.4193509190894634	0.7152145044924866	-1.180598391018495	-0.719773665181908	-0.021972206085024388	0.10503221509867151	-0.17374288995414927	-0.9432872177905859	-0.4444062718155145	-0.7098736140675876	-0.43427960240805386	-0.2652406827980584	-0.6183224380643002
1.48842447897897	0.24287760924006313	0.6458467957657291	0.41783180325115776	0.3620877528314016	-0.011517711735934045	-1.0473810079361907	0.031619088960500266	-0.6414420595238137	-0.1654362016572544	0.10309757581553451	0.032174112397727606	-0.3393942451593798	0.17738779582692726	-0.29308158762801373	-0.5067350270056589	-0.8513972093000248	-0.2441437144311788	1.1192729550968816	1.1419200851746711	0.8043911840250706	0.964913212658187	0.025622200427983056	-0.9143544761703598	1.5871546427998346	0.2377684460719159	-0.28447157720492827	-0.959062106335343	-0.46048110447407586	-1.0337402057360694	0.17818849508794946	0.6631327208195026	0.48044679249852706	-0.027666353083734097	-0.5515387422388818	0.48901990575419896	0.28805671806627053	0.42288047472183277	0.7315259197635887	-1.2279146241740853	-0.7067229933783409	-0.012733075282059764	0.08323894112840272	-0.16190376263947798	-0.8967930667823557	-0.42688079179944116	-0.6233461383633458	-0.3651385112181257	-0.22450755732630506	-0.6235358356509327
1.58719561587353	0.21608964463505348	0.675691686801093	0.45917614249819694	0.4090299471755291	0.06190494920085082	-1.0613362535969784	0.03094706367793037	-0.6741937937985584	-0.1362971610406712	0.07074082028056342	-0.01403222546376805	-0.3374948700500694	0.20104471510441257	-0.287435755568441	-0.49197564544183886	-0.8934429172760658	-0.23460545395195562	1.1098042000638717	1.1111340600858883	0.7472021404691539	0.9698716653775307	-0.008139414246372406	-0.9240805667289476	1.6395640385107009	0.1784498149391874	-0.2703000539679583	-0.936684177623167	-0.46448114041512356	-0.9847552781616947	0.20466898278863782	0.7484197754629491	0.541394777441919	-0.050791097525166626	-0.5343155289854378	0.4918654181998157	0.2560768290732155	0.4280157941509691	0.745355267080887	-1.278839989152543	-0.7123528659818141	-0.008666522608862939	0.05111658160150038	-0.17421853056942085	-0.8598830021687691	-0.42645579340957845	-0.5232739711864216	-0.28851255202669945	-0.17999227571985904	-0.6153852438298815
1.6834540345290114	0.2058862323292978	0.7169200814055685	0.5194201023900946	0.45503669176683764	0.13399524186093809	-1.045231398504774	0.027609831887780923	-0.675361476260661	-0.13106770533172446	0.049208205522018364	-0.07183781842146973	-0.33967683044586205	0.2427851334645459	-0.29884979610057993	-0.4748809215415049	-0.9151179406194702	-0.23226988660671996	1.0880850405653122	1.0630138763431238	0.702179412672368	0.9702444314564488	-0.02617205289688477	-0.9273500670066145	1.6799198646542561	0.14275503480230028	-0.27070301258278645	-0.9115609890343069	-0.473378538753414	-0.9462784852158836	0.24130587798181735	0.796324669591225	0.5958294315093318	-0.05929740872603277	-0.5299516257899256	0.48967276375315183	0.2194472971249139	0.43537992074810655	0.7446409822840109	-1.3094417640527307	-0.7217762748509875	-0.012021011339283991	0.03245628976014628	-0.19838785199615164	-0.8106002700882076	-0.4178580155270639	-0.4354214513232618	-0.21610992328825832	-0.13700262614766592	-0.5936878821279896
1.7870843422959743	0.18988882871570684	0.718228485179614	0.5479040820564226	0.5025694214297839	0.19442177533015198	-1.0248666229032257	0.008511096222838677	-0.6965400820512407	-0.12090413411434771	0.026961743607325	-0.08487151827120956	-0.34528307368233746	0.26272325430045884	-0.30733280892519604	-0.4636899052740714	-0.9171195255218828	-0.22608661207315733	1.0784836473982975	0.9986850455603754	0.6607714084646144	0.9416492416450021	-0.030561260667563372	-0.9311860731763518	1.7208349706150359	0.0895070094379053	-0.2903275842942229	-0.8859798987187911	-0.4886536602660215	-0.8853852045654325	0.29999988758847296	0.8462374070100852	0.6581119984050293	-0.07957775234881967	-0.5307009037983256	0.49411674339748385	0.17242204139187736	0.4323275324970055	0.7535487447960588	-1.3175878837846335	-0.7388894673979004	0.0075278748169692435	0.022328214185129463	-0.22649458954320986	-0.7600172501161706	-0.4237624725730294	-0.334648631759798	-0.15713439216652025	-0.09915978687428187	-0.5584474159290773
1.8726174584957422	0.18854616153641096	0.7194394843211634	0.5519101456174806	0.5412432961563003	0.23279801246744017	-0.9913721028309477	-0.019416594898888716	-0.7013006149050757	-0.12084158550983079	0.013207097870997619	-0.06288017379930773	-0.36462425393375825	0.27898088244502006	-0.31046929887212105	-0.46602029842154746	-0.927087574371099	-0.21600351742374246	1.0710328676929497	0.9445026462828805	0.6130999579053039	0.9190249896882852	-0.014417314408128223	-0.9291564447889253	1.7175897987627766	0.05067960120645347	-0.288799960529892	-0.8822993522345481	-0.5061195102629228	-0.8131674500289051	0.34648006669425885	0.8666292733467433	0.6977797312928737	-0.08887692184436147	-0.526280809646866	0.4849690879882499	0.1383374818404865	0.43577631744592704	0.7815170106528624	-1.3141565405588898	-0.7628321590350217	-0.008656408064221278	0.002317971535926436	-0.26438152655239494	-0.7036341193186078	-0.42118871921516926	-0.2251638242406664	-0.0952635587477961	-0.08290468443000806	-0.5203105634356089
1.9583707009904525	0.18064262527325053	0.7022571955102972	0.5439367875499612	0.5849650238800639	0.27636552493813854	-0.964172926880642	-0.05311519332004409	-0.6979309885607996	-0.12549626339653092	-0.0011381720326963246	-0.05848195465195581	-0.38888710798505344	0.3031688538568883	-0.317745314887193	-0.42942756941666216	-0.9312210624653691	-0.2179259654825163	1.0652222456002192	0.8946047277292942	0.5781661294643784	0.9014754965612969	0.02674289850144626	-0.9309003685712691	1.688694539560291	0.010168018531769208	-0.3044239442662509	-0.8759447582304505	-0.5450178580090672	-0.7512051140925571	0.3697465850263716	0.875263288858819	0.7357596644124935	-0.10430903241578796	-0.5167430311835263	0.4596756176687597	0.11642754657719545	0.4467715530922745	0.8031171932754002	-1.272189344147166	-0.7972940334346669	0.003890684563812463	-0.0038465142808777357	-0.3019755998313904	-0.6491748436943144	-0.4389099738503505	-0.13462741313589566	-0.046925518280425474	-0.0713526533678618	-0.4679451796707818
2.053334121336325	0.16972357817649972	0.6694209496007395	0.5459305363815609	0.6137241214116761	0.3437318456331384	-0.9233848308182928	-0.0857043211583834	-0.6760927632664471	-0.14062707087786624	-0.03725606289737241	-0.07352394204407149	-0.42083431976316954	0.31464942367986976	-0.3176339498487838	-0.3960729395747645	-0.9114924337953662	-0.21296242537193671	1.0595745406498627	0.850406178157263	0.5377079295143095	0.8890781514282029	0.09289275895626617	-0.9403444584866592	1.6411648343140808	-0.02795367346380982	-0.3272768246040244	-0.8791402447366659	-0.5882941627552999	-0.6876808222330457	0.3901340900395833	0.8535526462405463	0.7411017158003782	-0.10799161630580187	-0.512821998867293	0.43206807822901894	0.07808989802382282	0.4408909585775163	0.8286906448433463	-1.2367956655774535	-0.8371027053880848	-0.004859913732957506	-0.007373698818980043	-0.33237850121354884	-0.6026565768243577	-0.4804240998749867	-0.05301561342264936	-0.015700259573749535	-0.08229077317813352	-0.40126793824242146
2.126769658390631	0.16713265207604988	0.660361760585862	0.5344320363800421	0.6084340581667571	0.3958160173592251	-0.8923265028658518	-0.109841944249638	-0.6457067386205863	-0.17126672406687804	-0.0661313389621961	-0.08050085465184324	-0.44744303846194244	0.32582679503219675	-0.327164795068499	-0.3906000363513068	-0.8690277424053656	-0.21633937821396682	1.0467142687237154	0.8090480700873919	0.516075103705174	0.8993029764078992	0.1692314631203879	-0.956651582316592	1.613187094923061	-0.06957068542271777	-0.3663907205470788	-0.8724926081880724	-0.618757435340251	-0.646567965266743	0.4160526789125156	0.8381910791807872	0.724474118083239	-0.10792308697836259	-0.5020983367099692	0.38516559053418403	0.03664375740907712	0.43421594146791664	0.8713805402908148	-1.178146865683845	-0.8780077009618583	0.009609448104232149	0.009906390377029548	-0.3701221617130722	-0.5664525163668354	-0.5288674515426718	0.025695255915878734	0.01023473061896317	-0.09681211063189152	-0.3386815095160913
2.1673009978892095	0.15760524328714962	0.6069555541484236	0.5256943873326249	0.5940832522704511	0.44622742020334727	-0.8646529688274791	-0.12467262533955212	-0.6235018410693628	-0.20834620616390648	-0.11568591166633968	-0.05402299870857861	-0.4686517700774557	0.32807866855287593	-0.3416455034223579	-0.38013488614523505	-0.8021143574715482	-0.2054452896447015	1.0373317954667658	0.7795807113747474	0.494254936845046	0.895921655814979	0.25865443187040055	-0.9800699906823889	1.5558666205945322	-0.12631374152247615	-0.3912706891844305	-0.879323024612586	-0.6090574866711724	-0.6233080409264707	0.42290146723180533	0.8060195958090727	0.6795825681299796	-0.11310746071811126	-0.4955964361662136	0.3406638780872566	-0.0022757933814592456	0.43802972969929216	0.9179261393345941	-1.1078670099396168	-0.924020843853306	0.0011597575105528168	0.04498893713134923	-0.39237442941672773	-0.5393220734920569	-0.5701442783417358	0.09301758525048784	0.02866977385362393	-0.09549330286727417	-0.25599572868981646
2.1970719083956474	0.15178853341452078	0.568149716019783	0.5129005993157824	0.5644272121796086	0.46440795740981755	-0.8323645919063554	-0.14146753647237742	-0.6185361998605405	-0.2340262166280323	-0.1729462454974979	-0.023856487115247387	-0.4809632525036771	0.31832771920530745	-0.34026833082378405	-0.3490857437817954	-0.7509174738264726	-0.18587149188715457	1.0206357358875202	0.7492345577442884	0.47219610235852894	0.8947307186276001	0.36694872021131947	-0.9976300619174833	1.494475803217739	-0.16404815727222177	-0.4039057732124157	-0.8902079980003339	-0.6041721349571973	-0.5971942450924064	0.4203315557220379	0.7824227189984952	0.625559497904025	-0.10759540402342391	-0.481271266571075	0.2985226836245884	-0.03459622113564974	0.4393976095255943	0.9433970379648361	-1.002811191970335	-0.9764495452176526	-0.011090700809501149	0.07788496493796629	-0.41507171910145324	-0.5216771372751079	-0.5980724665842306	0.153881668052725	0.0549177135257195	-0.1081744856982467	-0.17465389749497928
2.20559828967103	0.13931301220091744	0.530940588213522	0.5336984208353746	0.5072858375107867	0.49427617265255375	-0.827324593828014	-0.1427982338387277	-0.6106144263134458	-0.2684453288538228	-0.23161595094743834	-0.027417292901952516	-0.4971270830352018	0.31783627183359114	-0.3324089622142589	-0.31835150481905433	-0.675460005742744	-0.18547326586991822	1.0029519911326321	0.7241604626215927	0.4590623777882984	0.8750047317968092	0.49227150547427956	-1.0262690767980278	1.4441113067643756	-0.19952948717055388	-0.41218463566916236	-0.8999438993042894	-0.5904457117361047	-0.5761022507365243	0.4372971083649893	0.7272983825731469	0.5647611623030818	-0.10412491406453477	-0.46881332048419644	0.2671925690116609	-0.061788245559248355	0.4311016227600214	0.9461626205669316	-0.90093529665498	-1.0328717689511049	-0.024838137022889232	0.11337123893743803	-0.45211138474436796	-0.5125382100015241	-0.6397142333359647	0.20920313721372552	0.09108084145631748	-0.11735072799917645	-0.0989040002918111
2.1905266637747483	0.11985759059725842	0.521292505861777	0.5485854288836576	0.46118887606592784	0.5120049094460482	-0.8194041863401212	-0.15728340772059896	-0.5834944337598503	-0.29872016903803866	-0.2880598132893719	0.019135327536504387	-0.5159473588254271	0.32008793684504955	-0.3324602652094811	-0.31412242278609737	-0.5970500048839541	-0.1623067234219619	0.9922995948282267	0.7014551795818417	0.4594888547392072	0.8460412199664671	0.6190551012839455	-1.0428952385879835	1.3913722057438196	-0.21594577726559647	-0.4279505944615227	-0.9136148265440985	-0.5832015323313494	-0.591611575955932	0.4131911890233148	0.6687654575876885	0.5101948347902112	-0.0973886546692335	-0.44868129527078454	0.2327963383162039	-0.06040615982515074	0.43178582376278773	0.947784582530387	-0.7983496450265993	-1.087911639231848	-0.030207139609598394	0.16221777270597523	-0.4922114179352537	-0.5139708890522755	-0.6613011375870913	0.26326347105890313	0.13374823654218698	-0.1388293354276106	-0.029306767497093898
2.159573159875267	0.0903595536408822	0.4902299173720273	0.5085664043619561	0.4164264639302953	0.5167465990743894	-0.848198966480758	-0.14445649103397437	-0.5811202308966127	-0.3164000283391043	-0.3326637849076922	0.07646272177502811	-0.5287574930188195	0.31517415642104407	-0.3247870889338355	-0.3187651895336886	-0.526646170262367	-0.12132390629319711	0.9751837020603764	0.6805134113704233	0.4494298014926866	0.8019432538666308	0.7430496663949344	-1.064337218416676	1.3270957535401258	-0.2209528918047071	-0.43402768362331656	-0.9164231644627098	-0.573145820677183	-0.6044640194599623	0.3834499070517378	0.6499189921946305	0.47267913777033066	-0.08876241714534891	-0.41920904098271244	0.19256414709133776	-0.03973184037565565	0.4302131034677572	0.9529413936542872	-0.7069331950176998	-1.1289878709501688	-0.03194861133328385	0.17559387724933295	-0.5222884061606876	-0.5422651929436176	-0.6735609135883844	0.3264838308198891	0.177588468793368	-0.16881129191664518	0.058575208047751695
2.128057631392954	0.06089559453169631	0.4835159751389986	0.47294885686651983	0.37107777977227707	0.5056828042554538	-0.8626968562251358	-0.12323560364544894	-0.5770279692684503	-0.3430803548621858	-0.384374628149282	0.09727328808069184	-0.5491421571265896	0.3043093403906534	-0.3178691928512659	-0.2933282475688122	-0.46030841074851436	-0.06722390311063323	0.9615050126540436	0.6604715310508451	0.429695362890937	0.768634331122602	0.8663237440236651	-1.0777368587781866	1.248216546813714	-0.2289980568936568	-0.45234321516031806	-0.9303818728433315	-0.5490376851388954	-0.6312088745518291	0.32640525435692336	0.6244963144349441	0.432892549963573	-0.061326614159096446	-0.3766194681288774	0.14550620515449675	-0.0035946964388515468	0.43265617121781397	0.9605307891466653	-0.6307746649394848	-1.1637027495688248	-0.04527654680765702	0.1818877570641383	-0.5459325362053471	-0.5783826331631008	-0.6910984207367554	0.38007343306637004	0.2237379209788565	-0.18959076411337442	0.13814230926873422
2.1031810182953463	0.0497385073616093	0.48142275237762017	0.4546039580649991	0.33614900467363035	0.4975016732479373	-0.890974069930626	-0.09879362700254776	-0.5823973659896371	-0.3601732035880917	-0.42218739212150486	0.10522041914909783	-0.5542365884005033	0.30652510793339083	-0.3317089891526177	-0.24805308649601918	-0.3793624650993111	-0.019529951820897635	0.9442811872793708	0.6337057320113855	0.4330048575684982	0.739441229934654	0.9767468284411475	-1.108759438739668	1.2122716640894875	-0.22722306486925073	-0.4803781850421497	-0.9367438563334968	-0.5427719861361866	-0.6788685961298161	0.2675715456705451	0.5980762320894545	0.41057455365471984	-0.04249102490149865	-0.3374731674146105	0.09934538578149005	0.030074476070397684	0.4250033338125852	0.9576774747773499	-0.5501155062349276	-1.1818341968662687	-0.03757619225375823	0.17878859109812723	-0.572498852603015	-0.610354113807342	-0.7003257090055837	0.4290670862558373	0.2687931910967296	-0.19596319709844792	0.21009794775680168
2.050655137491492	0.03696638266320206	0.4771143417419673	0.42786270146321836	0.30201457796843884	0.4717370902856093	-0.9187658305035507	-0.06762188880107392	-0.5961688129533738	-0.3826355384227986	-0.46157064187815083	0.13130860661776675	-0.5498946810266628	0.3004470902115554	-0.3487891326839051	-0.21617864436418213	-0.313396849543278	0.029031295892856253	0.9136568106460363	0.6086212089015313	0.4230809929908809	0.7235276036809666	1.0790035667105449	-1.1259473872657808	1.1835831516468942	-0.20450218358176767	-0.4987296209572841	-0.9500719243002657	-0.5292206620585794	-0.71129378382513	0.23662919059117282	0.5684980006408289	0.39327353603654924	-0.03177572721552087	-0.2955543227032309	0.048999585440082365	0.055753213443100594	0.39569374777246286	0.9463072465047191	-0.4652157423002305	-1.183191908042463	-0.05489962572522054	0.17181000137723298	-0.5905097616526334	-0.6548043224941118	-0.7120746352653913	0.46945823032835127	0.32107539755116876	-0.2020208627046845	0.26664428822973874
1.9686135990125684	0.026062733704811436	0.48642471748821026	0.3804721196330368	0.27845532682819557	0.4370901997924893	-0.9462305825558168	-0.006113921196411204	-0.6250213856932433	-0.3906983074323734	-0.480168127879922	0.16158903890646675	-0.5509321829760165	0.2973443181883798	-0.3550085572559132	-0.202822985539786	-0.2770256217626428	0.0756516073515567	0.8787810200774713	0.5811541277256602	0.42800425632757494	0.6835288043857987	1.154041943740134	-1.1330682942756538	1.167813847338437	-0.1797613341830815	-0.511079594946338	-0.9545890367703164	-0.5293583694522694	-0.7307863453766008	0.2022344613185037	0.5762424183272097	0.3918587901436153	-0.03568450125907611	-0.25030589327391406	0.003478299077819222	0.09135325029124104	0.36383062174417813	0.9256986479977913	-0.36726284675050225	-1.1843052961052698	-0.07417931074719883	0.1595744809644028	-0.5996383217853362	-0.7001315610910289	-0.694031152331735	0.4881397054572229	0.3747829729392485	-0.20296701324336794	0.3181731092273836
1.897016350697943	0.009027848965650741	0.4642320906757093	0.33620344140987124	0.2715050534368443	0.3859198165487254	-0.9599371292810075	0.06160686896234356	-0.6439303802120782	-0.39819906222792945	-0.511197877669936	0.17407627846220747	-0.5484697907802603	0.29063696751095114	-0.3655894871973465	-0.1757795503109683	-0.26959516763162844	0.14281765672335628	0.8404637388541689	0.5458833571595836	0.41997745956504023	0.6354456862742921	1.1940110114588793	-1.1344973928078876	1.1469357968702367	-0.14861177152436691	-0.5186947936118932	-0.9663027369603953	-0.5369661818108492	-0.7506909765559165	0.15827033072135804	0.5778190601846658	0.39641011606267695	-0.05203356025543372	-0.21454982591884542	-0.041416734188956535	0.13486000903286008	0.3223246207291035	0.9036899269823948	-0.28488288083585084	-1.166502730623738	-0.10031430793325927	0.15139570200742014	-0.6003355618440175	-0.7462152502894592	-0.672723954476013	0.47743148736064267	0.42005733622044544	-0.21364062371341128	0.3666134045106284
1.8193867051942518	0.0096412502150753	0.46262672836591634	0.30769712706109453	0.25890825020849717	0.3285980820939773	-0.9750552140385642	0.1298897270120374	-0.662020120345095	-0.40900104466336595	-0.5156832002113863	0.17256130840985862	-0.547204497812506	0.2759820272472927	-0.36664933200108285	-0.14884894309442828	-0.2808926941964505	0.18234517710373183	0.8194268484804657	0.5115496834395258	0.43724444471945584	0.6023050835121248	1.196497235363115	-1.1174985328021318	1.1568720928437712	-0.1141447641011194	-0.5188775980957644	-0.9762102765089468	-0.5571148457912003	-0.7749938537159514	0.1145635647253301	0.6088994162290098	0.40738868115105786	-0.06825061355048696	-0.1732146818937587	-0.09064209209114438	0.18198714384356734	0.27369314991261756	0.8659482944470478	-0.20771470725653907	-1.1363694830134046	-0.09479555951312961	0.12528057864697345	-0.6095312024959257	-0.7962530549222927	-0.6387123231301128	0.4535898588785499	0.46452742056224594	-0.23339523422597397	0.3789210767295862
1.7328115017471497	-4.6955526863315386e-05	0.440381910532565	0.285516316055263	0.2418374611879252	0.28643469443615527	-0.9915943832820904	0.20448204232029896	-0.6625842199712699	-0.4181668386950331	-0.5027140489209865	0.18642742745116211	-0.5491108119339316	0.2600162833417935	-0.3890297005851048	-0.1385118239095064	-0.2789347413599057	0.24038770164846798	0.8065353864961402	0.4749287255361268	0.4525916191526152	0.5631961951514989	1.1755624415942592	-1.1091645034589523	1.1635746308388675	-0.08941461613715763	-0.5267050169920877	-0.9819862281121795	-0.5857075866502883	-0.7878011209496328	0.0791084094134081	0.6127013330160248	0.41679991922085674	-0.08273417847227374	-0.14045934863739437	-0.12679771703269946	0.22851432794970927	0.2134753156731472	0.8419415840299476	-0.14652164302217996	-1.0986765346954674	-0.09146562383982632	0.11639941791843442	-0.6161186497199143	-0.8403575208975704	-0.6237825281715945	0.4231059558745575	0.49515282207566236	-0.25802609584597097	0.36631445336268115
1.650987747794074	-0.010784001676768431	0.40707482904988135	0.23569754647275917	0.24303475985714665	0.26046126451822105	-1.0008314034952712	0.267430115473526	-0.675747799275083	-0.4226814169398814	-0.47065700167035224	0.21458050376612015	-0.5417253102806218	0.24171877039494585	-0.4053027604110677	-0.14410958167460422	-0.2860120936068796	0.31238938741038574	0.7938214988378856	0.42895692044775774	0.47853871857629054	0.5311775322416229	1.122491047821617	-1.112016024644323	1.1759765829639384	-0.07536421080008211	-0.5441271194524145	-0.996285757286927	-0.645267683686936	-0.8159382938817574	0.021275730957679713	0.6274859674617106	0.4364837404245988	-0.10645805573939063	-0.09464844813061843	-0.1614099491793607	0.28823380282980987	0.15273699406340652	0.8097103192498862	-0.07399787615042801	-1.0593991128117226	-0.09298381699054593	0.11805518185581801	-0.6161041584579257	-0.8805884381030312	-0.5886199018093108	0.3841091062750749	0.5092729200077935	-0.28134790365347734	0.3447435718384713
1.581847015260244	-0.026719812736919164	0.37744735408533236	0.1793133088541134	0.24573741474429775	0.21169583259039162	-1.022310354530078	0.33942340618829925	-0.6777401490387064	-0.42556049920093636	-0.43056101638540734	0.21008142576276403	-0.526095783681963	0.20734553014137255	-0.407537068417622	-0.151406710984835	-0.2993762486372053	0.40170722052012325	0.7779591838120886	0.3768000533959365	0.4946343333224073	0.5029789562568591	1.0513788840417888	-1.112631356534893	1.2056383875559864	-0.07018211334183093	-0.5620170668399284	-1.0175145691135763	-0.6985194526081452	-0.8276142847047018	-0.020868174924583354	0.6369837174199776	0.4619284942158668	-0.132493095417641	-0.06414077269088113	-0.18972216865249103	0.3433620684066497	0.08388507244988931	0.7673198879425591	-0.013326760091110643	-1.0192907632895398	-0.08719379648312572	0.0902028242629501	-0.6009569097612845	-0.9178031500310851	-0.564301927279977	0.33329131332510625	0.5096088750844043	-0.3056713745563088	0.319015118754923
1.5264196825475185	-0.04247311799322885	0.3479329131498981	0.13751822914841508	0.2502672359672256	0.17604324323681864	-1.024869505093725	0.3961223915307253	-0.6755410805734285	-0.427532049679847	-0.4106508991367286	0.2071315134865958	-0.5206879004814688	0.17230448698097361	-0.41791128482708706	-0.15375444879025787	-0.3117646635349387	0.4807190410676415	0.7651267953692233	0.33001683240677926	0.5177488841480294	0.4893815505615316	0.9861920152297655	-1.1135933737330574	1.2461944753038539	-0.0986039670577108	-0.5761619117575514	-1.0488836542985533	-0.7288869418825097	-0.8491522287951685	-0.061205854726870235	0.6253966673293435	0.489615813916325	-0.16771396445725748	-0.042335210474401655	-0.1979724168266096	0.38135070167879237	0.017173187535107184	0.7330132290026852	0.029671260665063138	-0.9787725808323918	-0.1037098617149256	0.06919457049953562	-0.5828202539544101	-0.9380567826783013	-0.5495129033850639	0.26866832408186647	0.49710024893753546	-0.3282993265999239	0.2642877616564941
1.4694444404629095	-0.052822181542160465	0.31572658774333096	0.12258553230989407	0.259780025566204	0.15284307055971058	-1.03678785184878	0.465632599682759	-0.6725317700033977	-0.415227054282731	-0.3760368682580149	0.2060166825768944	-0.5069615774125976	0.14872399675836195	-0.4373756412143829	-0.18257393649945802	-0.3340496400428449	0.5422624353196774	0.7604663200696047	0.28329667703996064	0.5386088561405853	0.46627746580643753	0.9036028111118318	-1.1173781367756566	1.3044467367861248	-0.10342800029464609	-0.5638763763490623	-1.0912736273329071	-0.7674023578233448	-0.8962987881856244	-0.08472970606047361	0.5911809526845949	0.5183906882246554	-0.20411453117034553	-0.02995992578682965	-0.2019739461325223	0.40104100581863433	-0.048196696756060045	0.7016886851846561	0.0600274170066297	-0.9310343963167653	-0.1259365482787084	0.0566792954706569	-0.5746408714819619	-0.9597315286058491	-0.5253679995321956	0.20142037549251332	0.4757957577032868	-0.3567073120308574	0.20452448485599667
1.410616859024049	-0.06842756369881463	0.30981141931604406	0.11646419206003919	0.267447082861068	0.11866126872700704	-1.0370780574088732	0.5232974308073779	-0.6527790993000495	-0.40413817917048733	-0.3534998114907481	0.19126037722931452	-0.4988225947540951	0.106360083700817	-0.4405847061301585	-0.23363807400472533	-0.3437149488143788	0.6001020275836694	0.7577120557225094	0.23526920758302414	0.5429178901540366	0.4506134271804584	0.8224420153162821	-1.1077984804740502	1.3490661636142307	-0.12702032544224576	-0.5568089415760417	-1.1324846707275988	-0.8069347286400896	-0.918893546790931	-0.10709257272258688	0.5416706084791187	0.5557332816364896	-0.24068381882250853	-0.018345450979801316	-0.19973595541210618	0.43996757690658217	-0.11280059842202157	0.669309925853165	0.06125955629616806	-0.8945464572291554	-0.14549185717080917	0.05124235136946474	-0.5613256455227273	-0.9889781629551795	-0.5423016104896006	0.14314815471058118	0.4518088260584651	-0.38435621214305293	0.13089792006385642
1.3794268364459599	-0.08871852362987898	0.2993771224951252	0.1175117906094226	0.26922088922858656	0.10146007535689942	-1.03146637158112	0.5685089536685597	-0.6258430089018377	-0.3659549103893926	-0.32132345590630107	0.18109403121750026	-0.496139829104613	0.0623544732935281	-0.44298944018425573	-0.30012669434194467	-0.3481659974410228	0.6541556751279003	0.7703649030435388	0.20084120797912347	0.5393544551722764	0.41795950377614544	0.7308294693377831	-1.1071762425016551	1.3951141405135108	-0.16086202200403552	-0.5649787709015454	-1.169967033774651	-0.8384910237616447	-0.9460529671746964	-0.1287021789592337	0.488008533755555	0.5815862594884686	-0.26556733809157274	0.0027704915773610213	-0.17950128353598374	0.49866868483597926	-0.17501340796986103	0.624533575349782	0.02392581500083138	-0.8570424012182565	-0.16327100145110338	0.048916554160024564	-0.551330507923105	-1.0003441162351698	-0.5314571726782675	0.08996799418496738	0.4326142109528911	-0.42963434507291953	0.07793925727392569
1.3552223110786554	-0.09847867149366364	0.29187975675660427	0.10573610885796118	0.2782629283859448	0.07205960642406764	-1.0326264608435902	0.6123753122899515	-0.5947806386558923	-0.3268654946661057	-0.29317387637551795	0.16794401848919285	-0.4863161021598099	0.019977422591255335	-0.4526384074222385	-0.34221938963579956	-0.34956046092890375	0.693945030533659	0.812013009165328	0.16147081646149408	0.5337689644757992	0.4000972184331998	0.6644369420952916	-1.1124476547583595	1.431922586554777	-0.1910747752824255	-0.5729015357913599	-1.2096125645639737	-0.8541570590221104	-1.002594877290303	-0.13491371483036407	0.4262353780069007	0.5873789922937664	-0.2743479834671557	0.005117387712661049	-0.16206184641274066	0.5533144625420988	-0.22976268888215387	0.6005920780828116	-0.02034261363263963	-0.8257218387155734	-0.17859937133562362	0.06178526649825764	-0.561478715320733	-1.0037439605782104	-0.5356163055037927	0.0672311122486462	0.4160210826381677	-0.4803129993295235	0.023456625635211566
1.3139860990824415	-0.10128592881664686	0.28351802956581823	0.08616352229782905	0.30730422863628437	0.04984586464862393	-1.053992043073195	0.641247382079774	-0.5680836255878939	-0.2606810851766551	-0.2722398157157634	0.1688613536955691	-0.48091755073422915	0.002292113567514795	-0.4703674712784582	-0.3782858713702759	-0.343553105634959	0.6967215035188292	0.857932197179996	0.13118565470592697	0.5348965544733127	0.38722826475203836	0.6301452861681709	-1.1102225151944787	1.4720311985676215	-0.21465292825971463	-0.5830791290338194	-1.2166089142922294	-0.8563036790149035	-1.0468991268467522	-0.14656693921550476	0.37439661264152896	0.5980713554222004	-0.26351445100484944	-0.0005918875138207436	-0.1373557003910676	0.6236827961785604	-0.2724347578943424	0.6069551412432038	-0.08542069658238843	-0.7964540293834441	-0.185551419004659	0.03732351089004668	-0.5684066137094413	-1.0130630185740803	-0.5481063202237141	0.04891097514839325	0.40193766324900404	-0.5232792055225705	-0.05044513617413353
1.2792319039415585	-0.13366392250334558	0.2828995520139229	0.06354840767681996	0.33891395869898056	0.041993839236049914	-1.0733344405536902	0.6555043790637096	-0.5515622612235557	-0.17662970142790257	-0.26949021381381777	0.17816173371526575	-0.4803344344402774	-0.01910773509696404	-0.4802469266071709	-0.409971726903452	-0.33704701560136324	0.709855420849671	0.8848150798154976	0.09123892729802187	0.50890237457609	0.37250608325603723	0.6079235204021076	-1.107982182250584	1.4950934494351837	-0.2519884986450058	-0.6034877672714399	-1.2286086864369534	-0.8742714849257212	-1.060704452894203	-0.15090582659001558	0.3064449362381681	0.6011156805769857	-0.26152484511352714	-0.010462249868685783	-0.10738503348032573	0.6767737757934539	-0.31782403875285115	0.6205447202702521	-0.16653843336123558	-0.7951289582481788	-0.214261275820158	0.032339745305002124	-0.5712595224809428	-1.0238526519748434	-0.5678768539032764	0.039376632099360064	0.38181583495418847	-0.5560310325640164	-0.10653420535399154
1.2546011765989395	-0.15229718448997767	0.29912342389644586	0.05508952512237375	0.38914246696450844	0.03096835886390096	-1.0943942131974378	0.6607547774974499	-0.5405077577605687	-0.0920152879158331	-0.2841572328988582	0.18679976449359548	-0.4827690705875729	-0.03684225229680667	-0.48422954058749185	-0.41196687548328326	-0.33850421101970685	0.6995544682148543	0.901211404007474	0.07509379617982137	0.4675186857876386	0.36542259318269715	0.5672332259868611	-1.0978164067845253	1.5226659963055618	-0.2867589062040857	-0.61988611822501	-1.2413149343313288	-0.9119641187034716	-1.0668534561154965	-0.14880843292576082	0.2684125293905889	0.5905077613646539	-0.25547708859402907	-0.03383271454531668	-0.0768590203456603	0.7239427846134286	-0.3574436568524309	0.6253869400980716	-0.27425805112385604	-0.7753425081736796	-0.23152196877120787	0.01651294240135612	-0.5801541188515389	-1.0404871828014826	-0.5746393103723066	0.038708430519645155	0.37564922027698844	-0.5706796139009713	-0.15537810826760176
1.2190624888111867	-0.17168975139770798	0.3195044361830661	0.03136215628991815	0.40900475246886775	0.00973152474612243	-1.1120011594392376	0.677146063297193	-0.5466559990717064	-0.01807325890032075	-0.3023534308300745	0.1792573146878346	-0.4956158140517798	-0.05331829124376088	-0.47297216188466534	-0.38440774375523307	-0.3549543667139961	0.6558571838352258	0.9526368698873915	0.05318698885679335	0.4216589823411464	0.3435021946105937	0.5435340173536231	-1.0564845268624794	1.54840531939657	-0.3085565718256237	-0.6237544745302822	-1.2552622182696784	-0.9296483264473245	-1.061153764648783	-0.1360274006051309	0.21706885568791123	0.5695895952342074	-0.2445786050761277	-0.06854834859376441	-0.041123997221711436	0.743140581201105	-0.3914331384835991	0.6440943649137154	-0.38549219760261766	-0.7559285363206376	-0.24923999591550466	-0.02911356781275906	-0.5790976591065623	-1.0431374667892173	-0.603991360160488	0.018801282691830602	0.3684952946178954	-0.591853033724979	-0.20841938880883534
1.1968344165601752	-0.1661842858627502	0.32857618453451165	0.0477233534688565	0.4502687860669801	0.011190131373504936	-1.1208811003631438	0.6803698353959804	-0.5699466014021636	0.035536365288618775	-0.33474899750978	0.17133285096113118	-0.5162524360822134	-0.06166204834945639	-0.4821461384644447	-0.3578101744429162	-0.3723921385535075	0.6071251095125711	1.0162790045943313	0.04223267274640293	0.3796807190615546	0.34386667843116625	0.5386303164697587	-1.0297378152343066	1.5406044554524354	-0.3411447543848428	-0.6379364788669746	-1.2513571310928373	-0.9230850545832832	-1.038235072761934	-0.10816997350710116	0.16939468339065175	0.5315955253555968	-0.23971025779970398	-0.10758236528978778	0.0022081907126389995	0.7509165929812572	-0.4250334921518421	0.6856569621341677	-0.4895635374292425	-0.7310080387696714	-0.26926783863281273	-0.04710202924319571	-0.5838733246139217	-1.02599724110698	-0.6117144625850991	0.0061604220173921125	0.3633551432295092	-0.5897435297398228	-0.2609350533102821
1.1768239996422554	-0.12145925706778024	0.37134323741678443	0.07467020653753897	0.48322819326495503	0.0021434925160327247	-1.1321861334603067	0.6762036896793485	-0.6018615214370845	0.08602767611472503	-0.35996761688822343	0.15206381745814532	-0.5362348767635849	-0.07971370807409214	-0.47148237295511597	-0.3393083061138283	-0.38606466537650747	0.5614176392304201	1.0823083416801875	0.034223172809640885	0.3322182861879331	0.33721605720644987	0.5216651031862584	-0.9925294577825461	1.535913612718271	-0.3544396962759758	-0.6638572035398492	-1.2489618343642053	-0.9187849278179538	-0.9965848040258034	-0.07781203055360908	0.12036063508494328	0.4688286706750643	-0.22988301778865283	-0.15508324893307932	0.01745328671187868	0.7546432189695318	-0.46128338323807067	0.7339904246303692	-0.5755626547076218	-0.7159629497564204	-0.2710866107639223	-0.060656499818520435	-0.5999623183557977	-1.0216123376364652	-0.6184632018129823	0.0045141191343428845	0.3584304130747566	-0.5785700292232875	-0.3040038019130079
1.1700469198809376	-0.10140785178103844	0.40777647731949446	0.09817182208387067	0.5210562849894371	-0.01616970569405162	-1.1379672165506691	0.6602676810506687	-0.6393428636833637	0.1341865702509893	-0.40044141189690874	0.15352811042880643	-0.5579343640290346	-0.10322711045492064	-0.4614162247754973	-0.3047405580505166	-0.4010697617237537	0.5055730152454048	1.132353111574068	0.012253503684023314	0.2912783973068874	0.35661065702336386	0.4860596171444314	-0.9654075065004621	1.5221617106076564	-0.3677534379848678	-0.686169534730581	-1.2252229073639809	-0.9323346403992737	-0.9297992968765854	-0.04245182063103368	0.09234162740393403	0.4103180247647337	-0.23178839332941398	-0.21595598834108323	0.022196859156805738	0.7695229892823308	-0.49288441706674274	0.7496430149683418	-0.647739908574416	-0.7107162561541387	-0.2564576666986481	-0.0830350719635433	-0.6045850309301677	-1.0090167214886274	-0.6370025044339674	-0.0012159780079178534	0.3567079723954441	-0.5713129382008565	-0.35037237338941024
1.1638318647024524	-0.08935085701663097	0.39869328601695353	0.10510191879345324	0.5367674950249504	-0.03298797606708299	-1.1339236739194578	0.6663096384529591	-0.6882848931606009	0.1658572598652343	-0.4521912819007035	0.14561461484043983	-0.5780874086979269	-0.11608926237473369	-0.45691107101945005	-0.2498324101653925	-0.4296530991781552	0.4506550985841488	1.1886740500132458	-0.02120426651465924	0.2584401150483606	0.35682979848931373	0.444313478385315	-0.9222254112907103	1.4927292211169196	-0.3797737522319467	-0.6925570203383392	-1.1925436290577656	-0.9468765311010836	-0.8902392767384788	0.020751926917014142	0.08245410863435768	0.33747902676165664	-0.23655695019437845	-0.2810877476864079	0.019464726537870687	0.7705149594800729	-0.5071687343660092	0.763156814785012	-0.7100583830170206	-0.7056436731196576	-0.24663930121041497	-0.10757650072793079	-0.6019653847306764	-0.9846720051556088	-0.6203606689260248	-0.02108998069858173	0.3557198320709405	-0.5663686448038276	-0.3979546756280717
1.1752034954284227	-0.08168409868431838	0.42720465460513546	0.11077724501122495	0.5551458783192362	-0.06167553052473359	-1.1260383723381957	0.6870085131881085	-0.7418309009282791	0.18821290432194132	-0.5130792598896781	0.12342363338007108	-0.6057867486801767	-0.12555870863606916	-0.43608555857843	-0.1889936265597389	-0.4703618166325471	0.41438498755795744	1.2258435424547076	-0.04665530967316507	0.23541852284591291	0.3770637101208157	0.4223319572482538	-0.8942228148705735	1.4583438886065836	-0.3949579311938671	-0.7000114995287341	-1.1673607393577086	-0.9414206341624565	-0.87045696104474	0.08380530620207602	0.08383643456836175	0.27097933583178563	-0.24258733583056052	-0.3677109892146883	-0.0006541790173313827	0.7453188295187584	-0.512874691258759	0.7892348244159508	-0.7632943007203512	-0.7063814621149881	-0.22234671890356417	-0.12954173093489488	-0.6017566638120339	-0.9484241424186237	-0.6231229003103477	-0.05188145985584738	0.34998104610739367	-0.5446260875222357	-0.4605066497464939
1.2027099152198661	-0.09228912472992365	0.4387804555719258	0.14413938190362843	0.5492985609728143	-0.09267878356967647	-1.1237811038593815	0.693585078010513	-0.7929306817337299	0.19671810430757777	-0.5794209224387197	0.11764453405144289	-0.6429221880339007	-0.13775024277457593	-0.42077549351156457	-0.14591671753673943	-0.5178754315332077	0.37894549388801885	1.2421205191216622	-0.06349615343463581	0.20844375287060085	0.3802651091248537	0.3916521021128361	-0.871781432920773	1.4235271635470632	-0.4136391654869095	-0.6958482897983342	-1.1547734148671907	-0.9280560447351224	-0.818614333242247	0.14330556306383996	0.08750305259107506	0.2301900995706092	-0.25162960709418974	-0.45259106981709796	-0.03345708794747641	0.7256143978454253	-0.5071413721743061	0.8064123697660497	-0.8185620881050946	-0.7083592577178642	-0.19454752258624494	-0.17452519491218507	-0.5861097236798205	-0.9070036734214536	-0.6239924193917734	-0.08939935540743753	0.33737003995861936	-0.5098113278510337	-0.5237411183321985
1.2603736374184447	-0.11525936073563443	0.4572945922517648	0.17693386260754682	0.5190071521877605	-0.12299304098483115	-1.0996754914945819	0.7023602240208952	-0.8452074844459243	0.18129927319680766	-0.6363386640663593	0.10642655748532279	-0.6804809071266483	-0.17595718568855814	-0.394306901854618	-0.10304861929851523	-0.5831368659997102	0.3449377542486923	1.2554304209242955	-0.06875673878652776	0.20322940058455158	0.3878635171898037	0.3691787570993772	-0.8704271502749723	1.3951828831626587	-0.42024166148383735	-0.6802586630975865	-1.1669386314167303	-0.9266709687119701	-0.7882722005959383	0.20656313339530707	0.08614293331321488	0.18639769011882992	-0.2624004872694798	-0.5268213783903181	-0.06622085457649059	0.6847321414289752	-0.4938815705262196	0.7923858052608587	-0.8548421465220658	-0.7180442450203085	-0.182050405923286	-0.2101216634761581	-0.5659468388518887	-0.8542937820932426	-0.6127356325300497	-0.11884183600953128	0.32690983300398696	-0.4832177564008835	-0.5834810099839243
1.326252285602753	-0.11527374916000355	0.46900770863170144	0.223642353738912	0.48102200612371354	-0.17360487489451387	-1.073754376899925	0.7210662531590116	-0.8923874154315528	0.1561665976432052	-0.7017162769461991	0.09541723726023628	-0.716203898600521	-0.19883038657066038	-0.38471874743536194	-0.05499885511540479	-0.633452728659156	0.3208793131014929	1.280328340389932	-0.06969381193257622	0.20817693188039282	0.3936379914976412	0.33605974136653355	-0.8906502296818986	1.3697193088869144	-0.42479497734504434	-0.6473986732573943	-1.1798853330197407	-0.9316843412161697	-0.7624748314883799	0.26094738473846096	0.09834801574475678	0.15702980380869827	-0.25996515882535454	-0.6122400502844204	-0.10677797197369576	0.651587209085579	-0.4579364232391902	0.7711616500765694	-0.8764421795034067	-0.7182328891866845	-0.1757581982744053	-0.24978766313420703	-0.5612166104627645	-0.8099912215394947	-0.6130672888117037	-0.16528553062294135	0.32781506678012495	-0.46335231707803237	-0.6462573055921299
1.4029428816992948	-0.11121116491793052	0.4714478481787321	0.2467160577758647	0.4270464728706366	-0.21182143159172573	-1.0444214857005059	0.7343603901421059	-0.9220799721621541	0.12481086679546949	-0.7492422006980812	0.061867771995992416	-0.7352055458108593	-0.22792524196405672	-0.37322462417897373	-0.00924479476387709	-0.6791852017239629	0.29342974753140183	1.3146502662655908	-0.08549845742006537	0.22116161890855332	0.39927253753413255	0.33416538166625986	-0.9173447911841865	1.343059871922208	-0.42496533261673675	-0.6289071181693433	-1.1848059915121862	-0.9286919940473787	-0.7561544854192617	0.3036350799893278	0.12320392699102611	0.13867876696756248	-0.26483119648995157	-0.6932824843829243	-0.15921347302075015	0.624186966552989	-0.396558014328116	0.7478436459847035	-0.871481807739884	-0.7406767348741432	-0.18115502091615174	-0.2891584527820018	-0.5542449110660457	-0.7716007383121463	-0.6082707643089885	-0.22860803002928157	0.3116224049860012	-0.44197755722870735	-0.700052677764596
1.4824084741735706	-0.12221275613343104	0.4866111538621567	0.299427922492408	0.38782717125207633	-0.2602050478764323	-1.0074281376264655	0.7245356439135138	-0.9255595945232218	0.09614107919675967	-0.7973258549742924	0.05277094383961769	-0.7545677823749053	-0.26550538009674735	-0.3707110276716001	0.038478862854257855	-0.712123944004994	0.2884127970760141	1.3241021400815451	-0.05796240932912318	0.220410482858804	0.4137771244451202	0.33602351986862256	-0.9528456360190095	1.3141181790057694	-0.42264167514173573	-0.615173351355045	-1.1831972732342046	-0.9276830462936474	-0.7494946787343573	0.33112968591176667	0.14943400312273772	0.1406447737015488	-0.2735662785373858	-0.7766816102470698	-0.2291586301070161	0.6063058560866801	-0.3439979593981162	0.7182097674268576	-0.8646270437160533	-0.7625158045049936	-0.18793732882564657	-0.31669734143378675	-0.5592694055655516	-0.7458031643501968	-0.5980623524080336	-0.280199699807428	0.2969490193839979	-0.4210504576484393	-0.7457678334853546
1.5580288817936363	-0.13164449452170074	0.501301949394246	0.3192728284525278	0.3450718090565558	-0.31470258680849916	-0.9723557985824621	0.7173133221462263	-0.9226982433973807	0.08615555223593085	-0.8314894849141146	0.05579240532031966	-0.7599658552479264	-0.29852281520590684	-0.37011766473661567	0.08382990421849154	-0.72984174124207	0.27637681912073314	1.334581892447083	-0.055911675739483524	0.2100432866473081	0.423208876459544	0.35071959183060625	-0.9700693902773556	1.2988396712716102	-0.4083864964050708	-0.58136058129712	-1.1871239772478939	-0.9580492514069079	-0.7525405626519406	0.35891925999184376	0.1791116165276534	0.15570044342647119	-0.28155363188837257	-0.846048268533991	-0.31729119810722595	0.5951664046023083	-0.28733106925231583	0.6882549866229184	-0.8322240815868149	-0.7908616357546872	-0.190894839379334	-0.35501401928258824	-0.5616797698943234	-0.7382891047805139	-0.5990026685164322	-0.34005045774616416	0.2808010666960543	-0.4098922800634542	-0.769727958798787
1.6340263142380185	-0.15381074576221967	0.5100566442714348	0.3323829966682189	0.30929367528789864	-0.3564090802251599	-0.9380702903083259	0.6924707495396434	-0.9118430351926262	0.07204793375343196	-0.8567210413408031	0.059601766771124165	-0.7675686197633242	-0.3207061112037817	-0.39528265979789245	0.13834904584523003	-0.7575481030679422	0.24541227983629726	1.3260643805973424	-0.0566693875064051	0.20783863589707674	0.4230551551665173	0.38526972633805817	-0.9949563769431503	1.2686240343930257	-0.38105676748700057	-0.5468561653707893	-1.1874604662743249	-0.9996629703974348	-0.7614650740746924	0.3752881542169785	0.23358900996312393	0.19165437739588562	-0.28964924422751614	-0.8983367919589563	-0.386617906835624	0.5921424603952127	-0.24203306532338204	0.6549083092383643	-0.7963375814143281	-0.8199147041578916	-0.2038964872294744	-0.380363531535881	-0.5545488302267522	-0.733424344877679	-0.5967613988433836	-0.40447362298495493	0.27183119045005083	-0.40912330898242527	-0.7843574830600526
1.677857206391641	-0.17341838174999522	0.5339620854954801	0.35474072430805353	0.27172743247981845	-0.37003662091694395	-0.9090840442009578	0.6766685562211755	-0.8991220889620963	0.05103834219013205	-0.8694824811343844	0.050602442790698296	-0.7764907536857185	-0.3164256775378696	-0.4175068670696286	0.17218201480764883	-0.7639524812658733	0.23299640188289955	1.3223620349457283	-0.009538241465697572	0.21017589031978062	0.39835765414047797	0.46362298643837896	-1.0060824615031352	1.2454372685383264	-0.36028904265068495	-0.5289023988036908	-1.1968013198848797	-1.0176468157322387	-0.7902602303715507	0.36926023803486335	0.29756374876141967	0.2157112635401966	-0.30165220797607567	-0.9386546838940921	-0.4502417009022873	0.589141554935041	-0.20293980388862853	0.6581419539663915	-0.7689541762434611	-0.8558103257589018	-0.22372876775477132	-0.4192116712696203	-0.5608450498307759	-0.7272275527347694	-0.5927518847792277	-0.45617385496397284	0.2520567690880392	-0.40231244243976605	-0.782232049162301
1.724413917771999	-0.21518267669537677	0.5715920906249622	0.3714341417021235	0.2515392110868705	-0.3676815005289114	-0.8995608171256061	0.6401212848356936	-0.8753986543149596	0.05083043155194392	-0.8637611913356251	0.04391340325963286	-0.7711235474527957	-0.2983408909107836	-0.42844041125627197	0.19656594931575283	-0.7847840476538657	0.22094588204224075	1.3043211050744183	0.04540350487670536	0.22362533882371077	0.3803203778916338	0.5324058861382529	-1.0424772594956868	1.2282920736220047	-0.32773701358715623	-0.5331640863302874	-1.2014219999643223	-1.0155371656549081	-0.8210488157978295	0.3502783418990597	0.36507733536622	0.24923952140971634	-0.30380796213744937	-0.9652516058510013	-0.5157141977126651	0.5785550333768426	-0.18412673055493056	0.6685772532428435	-0.7282941803951232	-0.8854387178309053	-0.24880955123918858	-0.4494902561819507	-0.5711878374801058	-0.7303311164908799	-0.5864469182704531	-0.5185226322205273	0.22521245668426584	-0.4081951771285187	-0.7607399489543286
1.7318888447236667	-0.24518026964871203	0.5587592396158721	0.3857307171284924	0.2400142830971988	-0.3478640727085657	-0.8804507292881716	0.6048025426092749	-0.8357473345583918	0.04201947967741509	-0.8510591661339827	0.05006637529983634	-0.7411721391247623	-0.2791796754314651	-0.4488927882539933	0.21287827391812303	-0.7920495090060033	0.18625992022128873	1.2979333061318958	0.07101051754314369	0.23055523016080634	0.35763175957463156	0.5721911359152181	-1.0649849168107304	1.1946712112514462	-0.2995601359580729	-0.5322415871649403	-1.202414949204163	-1.0344373732458032	-0.8262762957661192	0.31756698222800994	0.4505958800598762	0.2875761177255118	-0.30633183654484475	-0.9769359963039139	-0.5658965255709859	0.5700956619343939	-0.17955620018202073	0.6674166599734881	-0.667850251599496	-0.9208577719290576	-0.28631666474589007	-0.47851377622306834	-0.5838421917736497	-0.7292353212636389	-0.5778998105573041	-0.5633361732215889	0.19216889996392966	-0.4137771021932874	-0.7334890420473092
1.7173160156446479	-0.22225345134460653	0.551950962810397	0.37698361522792234	0.23730915274760284	-0.32162022695521786	-0.8636240076778148	0.5576186975838981	-0.8068033484664312	0.03139127388340608	-0.8291198489106174	0.05836320634977349	-0.6934975367495362	-0.25962463816141457	-0.4541379564338067	0.21979501305815735	-0.7911953607496831	0.1536620893490755	1.2974579524960876	0.10577541223217768	0.24212452881283006	0.33327515243488937	0.6045697053812403	-1.0660432738503478	1.1657287401163379	-0.2594520262952913	-0.530358097819063	-1.1988445281831843	-1.0630436204581506	-0.8446898529118391	0.28881591766915016	0.5414807943201387	0.3365511708786461	-0.29805047936724643	-0.9774746071743369	-0.6018640302410456	0.5535819445673518	-0.18605085658524056	0.6791829959798619	-0.5975061799188571	-0.9532024682071876	-0.31379950339317836	-0.5048486357520646	-0.6029028291433212	-0.731714333417069	-0.5774260946695273	-0.6091114226306081	0.1591698934094208	-0.43826241714733244	-0.6932533907785146
1.6894770646416954	-0.201575266098062	0.5562830966373455	0.37680354764286805	0.22935219129529352	-0.27350082532378606	-0.8549455959936954	0.5178001431262963	-0.7762334782678821	0.021904381628107365	-0.7812228235340848	0.07528426878490432	-0.637363321500832	-0.22385540261112385	-0.45223699276693974	0.23365092016309327	-0.7811877251916993	0.13368970445981518	1.2991940382945106	0.1270300769382819	0.2431783024495994	0.3133539041125998	0.6206806334044846	-1.0594638496960675	1.1160734602772089	-0.24807495504353252	-0.5331972045639393	-1.1987631850341638	-1.0964284350937619	-0.8570438650740545	0.256012028543898	0.6221939615130035	0.39109558705707753	-0.29353853880974634	-0.974884928518182	-0.6158402040054426	0.5303460207452564	-0.20052670922642987	0.694574303425269	-0.5162986074706325	-0.981541219812916	-0.3378938886691389	-0.5080908635561617	-0.6323795846225858	-0.7334757756440149	-0.5830183691945536	-0.655793260364671	0.12562285848056148	-0.45377428444507384	-0.6360778016472538
1.6739206925427208	-0.19175352568083742	0.560813667982073	0.3772888558880557	0.24850429412932665	-0.21137317471140088	-0.8541618582038325	0.46501566969403524	-0.7373550400073687	0.013687456851163637	-0.7485043097981954	0.05187558388563094	-0.5741398286332504	-0.19483149248009476	-0.4311927543853141	0.21567344990741902	-0.7859915867483049	0.12056362569172394	1.3089706745719083	0.1459885604920009	0.22655114346190813	0.3060718654257718	0.6334500666442462	-1.0371225714023147	1.0717679149791777	-0.24085900653173317	-0.5542470016904926	-1.1970350141318373	-1.1199976686477797	-0.9001340062075878	0.2273353667439284	0.6900213144436025	0.4546103588917423	-0.28445788244815273	-0.968781259348632	-0.6133417390629553	0.5098207772026258	-0.2452979387471524	0.707442187070199	-0.43334894910367766	-0.9991484604179396	-0.3458873121540309	-0.5293242688665611	-0.6447892469455506	-0.719533608523022	-0.5695802607765529	-0.6890203163126774	0.08677324408856196	-0.48155115810387306	-0.5580483778105414
1.6516832532153292	-0.2080587910902299	0.5655730983487106	0.38085004840907855	0.2662200786425068	-0.16285136065331365	-0.868950063454989	0.3963290337530879	-0.7084269847438577	-0.008588201557958966	-0.7145033512613028	0.04176913329618532	-0.5255904321789564	-0.1564261791062012	-0.41318465228678847	0.19140397664397538	-0.7992412870680998	0.10998532308318412	1.2920956205007121	0.1642466506582143	0.2197638034457287	0.2997460569709534	0.6341247228434332	-1.0158761948311672	1.0185219341984846	-0.2686803073000038	-0.5755607448292465	-1.210867409622534	-1.1373628001267144	-0.9227646207701217	0.19682937379101909	0.7486156969645151	0.5141878100888473	-0.27392366700398413	-0.9553050234990964	-0.5985974272921236	0.48837815901255255	-0.3111194662987777	0.7211113701258148	-0.3512643965355969	-1.0046115634087822	-0.3405423922981135	-0.5363656775763461	-0.6661141673739472	-0.6860558708417404	-0.571383365758774	-0.7006125874517843	0.05105714201346663	-0.519914835824793	-0.46929624014683025
1.641859531861242	-0.21453004805740922	0.550927516428267	0.3652698929129579	0.2785267026620262	-0.10508446990930975	-0.8921580813508971	0.34665090621579964	-0.6930822771988814	-0.03426218796829171	-0.6823782647198999	0.025366564673353926	-0.4706509233954558	-0.10796209422211415	-0.3976456006802728	0.14512210777786022	-0.808968926123927	0.09702455690054143	1.2766426079995472	0.16971660392228186	0.22184160902226835	0.30803701652167714	0.6425904507599663	-1.0040359477456475	0.9839791421106657	-0.29313829174840994	-0.6017513009835553	-1.22081417868977	-1.1530509682815033	-0.9485810021985698	0.17692517071431918	0.8073214712684376	0.5529597312700549	-0.2666303032122951	-0.9354003073444126	-0.5670750646741267	0.44940157645604606	-0.37125132894965984	0.7388481517054357	-0.26688082536526136	-1.0110563490341207	-0.33627349815935903	-0.5389033754289014	-0.6789588714056127	-0.6783488843782429	-0.5392563161007431	-0.7016951946051372	0.022456143397430628	-0.5588674460654077	-0.3672280074240165
1.6223947471424887	-0.2435956497543661	0.529931654842538	0.3576214226121247	0.26679790658744135	-0.05561321057160083	-0.9235930759097577	0.30569956374860685	-0.6693891532948062	-0.06116849729094004	-0.6490112215470003	0.001825102791978811	-0.4391114383981744	-0.05796067085327907	-0.3720323926217137	0.11253050565810538	-0.8122722491504	0.08918761592195654	1.2513234619750098	0.21465159335242948	0.2308232851150392	0.3140015638245398	0.6361496770599849	-0.9990182419149057	0.9603534609263085	-0.3146597446628749	-0.6356972120939973	-1.2285890156754435	-1.1738057814826075	-0.9695752995511209	0.14426574072174228	0.878081116859379	0.6098570404254576	-0.2621488126638637	-0.9121566345251739	-0.52934781703565	0.4012409451929999	-0.4440817550111724	0.7411889404373673	-0.2155838752284378	-1.0114411579377065	-0.3451836002964927	-0.5526066311305383	-0.7057625172778492	-0.6706158134112449	-0.5133520663019255	-0.6947978755006969	-0.007019263532155345	-0.6045458346803951	-0.28016395006065564
1.6116390016885382	-0.28726012545907575	0.5018193940608587	0.3720330695352042	0.2450783091157529	-0.03469640174634694	-0.9707730427477858	0.29927599297794294	-0.6817584835852804	-0.09355438749860595	-0.6386304382054214	-0.03265527217194963	-0.4002479457515003	-0.010923544885193889	-0.32866396869229686	0.07190214042270689	-0.8055205481500003	0.08284227234615203	1.244696914391278	0.2598091148435417	0.24455610238314618	0.3409042080783856	0.597928111811888	-0.9994811795998804	0.9546856943555649	-0.3437355428087991	-0.6636059819260499	-1.2101418987359795	-1.1978971473876538	-1.0058573082730256	0.12325629758885184	0.9339480651714617	0.6681111446058761	-0.2729073785961159	-0.8977363123008004	-0.4933433050990666	0.3358593722363489	-0.5006573682273978	0.7437749956356965	-0.16929469161353147	-0.9964708127094095	-0.33891669670966934	-0.5586081793524988	-0.7299967572209886	-0.6537792507225884	-0.4904350507988785	-0.6965812081279918	-0.03672319816139513	-0.6447467577854838	-0.1966221554970603
1.6018831916382101	-0.3300682879710189	0.46371408781635975	0.37454178262188276	0.21149115214686964	-0.01919167463280567	-1.02132655205564	0.27345922747779733	-0.6753926898167045	-0.1183676958785174	-0.6198197304825792	-0.05971054403845465	-0.36057761348923056	0.024423355238424028	-0.29438881297212693	0.03239992040990533	-0.8190606473187814	0.06669113003560236	1.2309633744273067	0.2793120578267903	0.24741446930540265	0.36554882511242154	0.5141261035258029	-1.0104482677400457	0.9331562748609039	-0.36401100164779676	-0.6896960327318912	-1.1918256252618316	-1.2289801410136538	-1.0508587144562855	0.10022380035134179	0.9811374655505218	0.7428645542386002	-0.28582061566613026	-0.8681645980628282	-0.45008062440248187	0.26995921012724117	-0.5490337231587967	0.7208296722661631	-0.11735460345977355	-0.9614889666149354	-0.334179261462205	-0.5524914195533829	-0.7392706132908301	-0.6361259477781015	-0.46270612992002036	-0.71037249649758	-0.05868229542737251	-0.6987251853445549	-0.12198062148927265
1.5710303838098203	-0.34778018594102567	0.42664534548329486	0.3704152724123214	0.17209485496349347	-0.005322287837605179	-1.0597803002431414	0.25260180775287594	-0.6921715398396572	-0.16067284845528945	-0.5988756076741899	-0.07374612308812657	-0.3342605725755734	0.06307540539235239	-0.25027599509496207	0.01220606382587624	-0.8128189502670976	0.045233997025633285	1.2154913370624763	0.31165564499752485	0.23179799013393487	0.38502083342951393	0.453192427063731	-0.9985132231713469	0.9119926181409582	-0.4070194893488292	-0.692014749859737	-1.1767623581206526	-1.2680051422961416	-1.0523410774206161	0.06819051122887855	1.0298581828546414	0.8227558604290988	-0.3113157077855933	-0.8458193931768394	-0.39176476359523266	0.20564220115580914	-0.5716486790374039	0.6867382071596723	-0.07024738258677812	-0.9263109429944635	-0.31000027054895274	-0.5523434521252524	-0.7616889461822746	-0.6246667300940858	-0.4569586786908145	-0.7215238069733806	-0.08426034226610957	-0.7441516753213675	-0.05580175008097019
1.5534343308289837	-0.3616480270194236	0.3907077807304792	0.3537890320589887	0.12394909077861746	-0.001003385948661602	-1.1049837945002616	0.23455824067939446	-0.7119008053287084	-0.21377895637786656	-0.5526405138471732	-0.09561556571094962	-0.33031969224673224	0.09595136699521864	-0.20578208355377575	-0.0026274993327288125	-0.7966375218658999	0.03253802289859735	1.185052091109514	0.3766331202815053	0.22722275527629812	0.39344875639645627	0.41050009407346844	-0.997489281439489	0.9023681284477126	-0.43681835740855773	-0.6971457886998349	-1.1440718485796446	-1.3020588034299398	-1.0377525041179538	0.039119198810518674	1.0726935729198597	0.8875816529510846	-0.3416453351149325	-0.811635321655908	-0.32133495365314646	0.15768098546165615	-0.5766808158504988	0.6826215075321602	-0.033513136052489366	-0.8897086683248853	-0.28960168172643913	-0.5561769919297793	-0.7665470716449502	-0.6324445876614336	-0.4562072510008447	-0.739474377621588	-0.11567184646318532	-0.7945142205599665	0.00024856621755359605
1.5515702826292572	-0.40540524495419017	0.36759860144486267	0.35982322688811336	0.08986607117686665	-0.013607288645947898	-1.1442665780451615	0.2346957609737655	-0.727590534599797	-0.2659264434643884	-0.5095776321647641	-0.1316339933052137	-0.322654715898578	0.12817255230482663	-0.16973106088977183	-0.0008962730072422182	-0.7902241860915324	0.021049436106736097	1.1561669889489345	0.4315243856860723	0.22277247984220344	0.43423282013083775	0.3889207054846445	-1.0026578621378248	0.8943379494022674	-0.48798278450933485	-0.7197824122611299	-1.120251981646009	-1.3384650225267753	-1.0252547048162737	0.014808183524019913	1.1075084985352834	0.9397216623677395	-0.3806587559286069	-0.7793413807576818	-0.24341188391820578	0.10165938160550911	-0.5598323896554349	0.6611709709212839	-0.008767104718473289	-0.8360061998615359	-0.2641493379159726	-0.5423336462586862	-0.7594511914821898	-0.6438747678792884	-0.45341671801571837	-0.7609179170599375	-0.13817881927625042	-0.834614167664516	0.0553475443635453
1.5457299105059934	-0.43597711273980577	0.3238561067557875	0.37977770562644325	0.06198562528753049	-0.031217317095640844	-1.1735314491286217	0.2274779505695422	-0.7378406772610336	-0.3156362660246853	-0.47314043578341003	-0.1633146314143227	-0.32896897764707766	0.15673495333933055	-0.16280700844777554	-0.00616603451700416	-0.7743305559526131	-0.0022139882738595766	1.1385598795603609	0.49299073399380333	0.20911170708906196	0.4776928525326195	0.36271851742432765	-1.004835810142571	0.8991499348426668	-0.5539386537022096	-0.7401994460498564	-1.1017096078188844	-1.3552258428979098	-1.0046165412393546	-0.021089145373099725	1.1508629487020225	0.9831617206986332	-0.4223758538882204	-0.7362401765237709	-0.18722821100528536	0.062341847329195954	-0.526712232008	0.6404940037892202	-0.009972231791877794	-0.784889815202426	-0.2321525322418974	-0.5169053797862215	-0.7507993144007018	-0.6600031116898855	-0.45449902753798693	-0.7813799535854165	-0.15713082619706506	-0.8727280180498365	0.11010796322403045
1.5199517163067584	-0.46824002427440015	0.26322283941241437	0.3696226846563201	0.029275524662903157	-0.04263435782570228	-1.1893167582789195	0.2221747888025734	-0.7601977228558615	-0.3750563093632726	-0.42449330118364903	-0.18023101762877047	-0.331673995990584	0.1994012829579519	-0.16722732456782133	0.014099535816185157	-0.7653981185210733	-0.03645542520124871	1.1110008907840068	0.546965047527544	0.20482985192425168	0.5119093432125421	0.34740175190290223	-1.0064733457344068	0.8947291339868562	-0.5910529357710804	-0.7496118586963754	-1.0639693323873227	-1.3807972674244766	-0.9542468023797582	-0.058406983808259115	1.1773460250213525	1.0002801888028863	-0.4739161972063174	-0.6763276955218286	-0.14238062295200143	0.019759616113899134	-0.4625646021991999	0.6438760992732243	-0.029310318472146955	-0.7458590069612572	-0.21362888161688903	-0.5036686733138585	-0.7437208003793249	-0.6822054536127629	-0.47594915653115744	-0.8185251033829409	-0.18208446159572292	-0.9026425701163199	0.14606054019149026
1.48326556166239	-0.49139423016923905	0.21529641106789654	0.3732750076244023	-0.013862618290484513	-0.04981399791778845	-1.182694256239518	0.22995203002077558	-0.7842878325900036	-0.411556535988875	-0.36216176422803037	-0.17511131300059682	-0.33489585109852865	0.23764471498556933	-0.17133857142396747	0.014005096290814718	-0.7485833027796003	-0.05127987995451809	1.11310434402025	0.591197938357286	0.2007501770188304	0.5338218784732202	0.34763559000846406	-1.0060732994345813	0.8996669314455088	-0.5966435388078344	-0.7405527203546454	-1.006192175672075	-1.3871372463341858	-0.9188604939143822	-0.08949843167475077	1.208663248650258	1.0307339476905288	-0.5189375798192839	-0.6207344782103255	-0.11653958742360052	-0.021272761646893446	-0.38617980654826184	0.6473770031722379	-0.07236363311311408	-0.7093375688842725	-0.19504334515049015	-0.49359048930885774	-0.7259060375726233	-0.7052863019271179	-0.4894530761550243	-0.8719519947990321	-0.20639622249245532	-0.919984786302156	0.17025292865964933
1.4134152730927343	-0.5142292149858793	0.1610327368584871	0.38809399219999896	-0.05159677996774894	-0.06330334083619138	-1.1786482649018728	0.2303440609328426	-0.8159380501227244	-0.44972272507722355	-0.2986752890606087	-0.18723252257195783	-0.33704479136770416	0.26490556236853885	-0.18355494074967874	0.04911597060878621	-0.7483391365831894	-0.05477925763194288	1.0935309747784845	0.6209160427611513	0.20456154384919337	0.5410030154056525	0.33884411501547895	-1.0150295667501557	0.8830807569401877	-0.5999060302589184	-0.7221805356666209	-0.9610804972728981	-1.3758640744144675	-0.8662830285909792	-0.10560203266500175	1.2389720565515918	1.0701760103115552	-0.5532649608853693	-0.5706115581433197	-0.0963044410953431	-0.05390799431659876	-0.3004647541725364	0.6591720253150324	-0.13346085927408263	-0.6777195660872087	-0.17115777212002142	-0.4810246847256671	-0.7174168926886667	-0.7026596416406665	-0.5346941569623243	-0.9255649545613108	-0.24609972640599032	-0.9293451909395467	0.17974940054761662
1.3301560146843414	-0.5279428474950285	0.11031434008520588	0.4101036942070976	-0.09892214839322104	-0.07405508331106674	-1.1654853823600924	0.23519124811996547	-0.8359740173135128	-0.49584274243222415	-0.23935583234132368	-0.18602096613545005	-0.3452816380246582	0.301717265831729	-0.19783919617061368	0.07494968006031236	-0.7505828650034628	-0.06440598575213653	1.081015294044924	0.6165040561942591	0.1943731142207255	0.5439693851874595	0.31716370048010023	-1.030644355877174	0.8620348706455754	-0.6189371725446489	-0.7015371305386028	-0.9198934788082788	-1.3574469380153709	-0.8157852590912823	-0.12624445187186664	1.2634088530133722	1.0824300508909457	-0.5799327366148948	-0.532970861788759	-0.07957597049627718	-0.0613111696205884	-0.19782789688749308	0.6713901679700331	-0.1988786046589914	-0.6410632349287934	-0.12626512684730276	-0.4563738880806544	-0.7003305728999287	-0.6851852390173574	-0.574854541100862	-1.002727589084749	-0.29314912739711463	-0.9378464757588306	0.1812168980496801
1.2342231019330838	-0.5554838315515436	0.03932286038184477	0.43393334847116655	-0.13736343967046266	-0.0719287422498007	-1.1197835098154747	0.2341688904323363	-0.8308342379141592	-0.5361212740613114	-0.16942217438962887	-0.1544824444723237	-0.3464615093605123	0.3424797759464441	-0.22706626229017762	0.11308567868880985	-0.7720273029921503	-0.06633681296419487	1.0695615222508839	0.6149384361222301	0.18881429613123785	0.5539357779254285	0.29558948639097776	-1.043741509854768	0.8303880896335849	-0.6489410453863391	-0.6922824215572307	-0.9095470418687821	-1.3458957829860643	-0.7411148788289214	-0.13616837228802708	1.266250239735856	1.0799746289615066	-0.597658862735643	-0.5055183493179465	-0.07856348964035853	-0.05295997161534736	-0.09603003750516434	0.6709058503667963	-0.275865797368859	-0.6142775766389972	-0.08322832098316933	-0.42043787708595437	-0.690838948221903	-0.6658716328170442	-0.6198229098274486	-1.0653534437304675	-0.3433767241363432	-0.9374145620968509	0.17954891382702004
1.1524110568254842	-0.5840526034793163	-0.027894715350752507	0.4405176005004063	-0.17486358763126186	-0.08638148310763805	-1.076113643432372	0.24927454672891902	-0.8258010413891013	-0.5785236885640742	-0.11396200686423161	-0.13798196720857228	-0.34068944766211295	0.36445753397994357	-0.2460240954465968	0.1563794274309832	-0.7678053949498306	-0.05737941701428719	1.0497689651432274	0.6049835003811603	0.1999994206503189	0.579432081821541	0.2944141357444761	-1.047046070007831	0.8306311532647254	-0.6670435345203728	-0.6849447006114201	-0.9058627292387411	-1.3318040033410472	-0.6549079910503348	-0.11769570127391733	1.2669170539955306	1.0771757390002783	-0.6066130651389146	-0.49894224538637194	-0.08551611122547167	-0.04082355095984444	0.004648595445786119	0.6951573491480202	-0.36480105954191117	-0.6090239183009645	-0.04660800523520165	-0.38539747323792817	-0.6765962254001889	-0.6632651511087724	-0.6658119630891328	-1.1193138731866918	-0.4019162900209799	-0.9167474345272947	0.17962187940093005
1.0901785431222992	-0.6160517524766588	-0.08606654809420229	0.44900416199741694	-0.18017906562394953	-0.09686081650998377	-1.0452480069670407	0.25471001348020444	-0.8075353517793195	-0.6119890384339757	-0.06788814699033963	-0.10243375717977606	-0.3295123740785773	0.37473983519389975	-0.27237431482676266	0.1859002557202308	-0.7708064720100953	-0.03522184625467751	1.0400132294202795	0.6108494801575439	0.2108796294949502	0.606176203006121	0.2776555328419174	-1.0691019774904558	0.8364094268865527	-0.651856752506763	-0.6852643068771936	-0.9056077765688105	-1.311696810210469	-0.5784573331673379	-0.09576107850673728	1.2390496466901024	1.088354606940843	-0.6107442992586948	-0.5014019212733665	-0.10808912044854586	-0.017521618954345317	0.0788290488611806	0.7289117521515676	-0.46045878119692407	-0.600470185188993	-0.024359440911358835	-0.35157703014869385	-0.6501855498308795	-0.6525313779183353	-0.69666320120646	-1.1423071700943557	-0.45285076379105904	-0.882343804879733	0.18575633906974173
[truncated: 205 more rows]
[truncated: 7 more columns]
