# Supplementary material for: Obesity dysregulates feeding-evoked response dynamics in hypothalamic satiety neurons
Source: Sci Rep. 2025 Oct 14;15:35837. doi: 10.1038/s41598-025-19800-2 (PMC12521569; doi:10.1038/s41598-025-19800-2)
Supplement: Supplementary file 8 — Supplementary Material 8. [file 41598_2025_19800_MOESM8_ESM.zip › Supp Fig 3/Supp Fig 3a/Supp Fig 3a/NCD_to_HFD_1st_MPK119_mean_running_34.csv]

11.2930751245283
11.232826302301884
11.095665560754716
10.968860553056599
10.91258092716981
10.86804058716981
10.747948548566038
10.637639306792451
10.629208814339622
10.580875022641512
10.569975796226416
10.55850476415094
10.585096127132074
10.660468573962266
10.707332824905658
10.847110898490566
11.00582468343396
11.073340083396221
11.086302636603774
11.149053334754718
11.181460982528304
11.176344907132075
11.107379558490567
11.050333696867924
11.074689495471699
11.014492454226417
11.053817886792453
11.049729994339618
11.000111947886795
10.975073939622641
10.96726932298113
11.074978101132071
11.262978837735849
11.384603660377357
11.393677283018869
11.38032230188679
11.252559547169811
11.257360726415094
11.284279159245285
11.314435543396225
11.311350188679244
11.348184207547172
11.339938865283019
11.297797168301885
11.293926384905662
11.369354952830188
11.463664082150942
11.513696023018868
11.551115124528303
11.610989787207547
11.713990703396227
11.698093604150944
11.722980917358496
11.812315149056602
11.80155808301887
11.78056160792453
11.802210792075467
11.83780144607547
11.861961179245277
11.812657255094338
11.74549592528302
11.748192932075469
11.739409872830189
11.667104455094343
11.666567486792456
11.651795316981135
11.58844766792453
11.542033039622641
11.512471209018868
11.552057735849054
11.552158490566038
11.525327547169812
11.502444476603776
11.563031437698111
11.557431784150943
11.533687075471697
11.503828668716977
11.439410957773582
11.38136254716981
11.379685064226411
11.446084646415095
11.487749733471693
11.545064802264152
11.517158708301888
11.585372566037737
11.639657581886794
11.729217192452829
11.80687067924528
11.861614093207546
11.867864003396228
11.850253634716982
11.863597805547172
11.749502328716982
11.686558675849056
11.660842683433964
11.618796373962262
11.31896595735849
10.894305490037734
10.361069217735851
9.752336721132076
9.304589971320755
9.064739703773586
8.986287741924532
8.916205327169811
8.787140697018868
8.68071221735849
8.75976854754717
8.899440245660376
9.121862599622645
9.290231408301889
9.087805547169813
8.49201803773585
7.699630796226416
6.771333373584906
5.8122728132075485
4.816988448679244
3.8269659561509424
2.899387999245283
2.0253530867547167
1.3117030377358492
0.8215634493207548
0.5310906421509435
0.331369114264151
0.21531660403773584
0.1753183357735849
0.1536537048679245
0.15530784139622641
0.16867954716981134
0.1845386906037736
0.2099829348679245
0.2323426556981132
0.23866268150943395
0.27454896645283017
0.2737009777358491
0.2530729347169811
0.2669310973584906
0.27474559758490563
0.26596381433962263
0.2510174973584906
0.22314683743396224
0.21428188871698114
0.20092645094339626
0.18430493094339623
0.18261898226415094
0.20311964343396224
0.2052089562264151
0.21145191237735853
0.2273837913584906
0.24075754415094341
0.272168477735849
0.29489656818867926
0.32132315388679245
0.36732606192452827
0.39765307098113206
0.41716153811320755
0.4455020841886792
0.4805527860377359
0.504216241509434
0.5120595015094339
0.5160246139622642
0.5582628603773586
0.5759418030566038
0.5456946430566039
0.5563091067547171
0.5416875328301887
0.5332006317735849
0.5388926807924528
0.5576492188679245
0.6254378089433962
0.6994289301132075
0.7487902037735851
0.8122593324905661
0.8973931637735848
1.0328199834339622
1.1932354658490567
1.3437938327547168
1.519919335471698
1.6654315022641508
1.8153861067924528
1.9581532317735848
2.103844574377358
2.2631283690943396
2.4183859581132072
2.512647110150943
2.5634242052830194
2.5789680000000006
2.5645155573584906
2.5771230395849054
2.564295718037736
2.5406647482264146
2.4937616094716986
2.3922175897735847
2.3200265320754716
2.251875615433962
2.2033044811320757
2.2334431694339623
2.2446985381132083
2.2517094215471696
2.231922486415094
2.208971628490566
2.223250112075472
2.311118451320755
2.4001010921132067
2.492267603660378
2.573048260377359
2.607959226196226
2.6942544922264147
2.7792865766037735
2.8829296963018862
2.999790581471698
3.079480958867924
3.1700521154716985
3.2153186950943393
3.2577683800000004
3.3280908617358484
3.41286708516981
3.4692883321132078
3.5728422735849055
3.736108120603773
3.815328648339623
3.9347956018867927
4.067151126000001
4.20300314954717
4.324290223660377
4.368419164867925
4.386912460377358
4.394923491207547
4.3689553671320756
4.185149476981132
4.07588469245283
3.966238843056604
3.859137792528302
3.7504790713207536
3.6927918988679247
3.7112044278113205
3.712679678490565
3.757396779509434
3.8266950792452827
3.911843294716981
4.037240236264149
4.140876039660377
4.2715929154339625
4.42683219045283
4.525796461773584
4.567148163773586
4.596441875056603
4.551543249358491
4.5141780949811325
4.6371104052075465
4.727214232037736
4.795191458867924
4.855249869320754
4.857703594226415
4.930367913207547
4.9960923662264145
5.165892206037736
5.3332724064150945
5.4806881781509444
5.5748492625283
5.659103263086793
5.825503727207546
6.00014574226415
6.204669924528302
6.3574099415094345
6.502004229433963
6.579808162301887
6.689960392830189
6.773088325660378
6.857659878113209
6.970163141509433
6.98999279471698
6.9208762679245295
6.843597892830188
6.737920944792455
6.637525247169813
6.64037619090566
6.554709418905659
6.5388105094339615
6.514669284528303
6.564882271698111
6.711078251320756
6.900906383056607
7.103240010188679
7.345241307547171
7.52888469728302
7.625201434754715
7.722836949056602
7.782287405283017
7.808568483773582
7.789503715471696
7.683990160754718
7.583095881886793
7.573757136981133
7.5947104909056575
7.603346374867924
7.628493970566037
7.627736728301888
7.650907371584906
7.644339478490565
7.6240801615094345
7.631330124943397
7.697140883773587
7.692658806415094
7.627607796226416
7.658836143735848
7.728832559999999
7.877817583547171
7.987274476603776
8.125149209811324
8.239147905660376
8.319958716226415
8.320173477773585
8.354745281849057
8.317928922641512
8.330075056603775
8.372800935849055
8.458699984905659
8.548518396226413
8.590855571698114
8.620894062264151
8.675684966037737
8.777069788641509
8.810010806452832
8.930002632490567
8.990054560150945
9.04147406301887
9.033335687207545
8.961788078867922
8.969367983320755
9.034430774679244
9.038704090566037
9.023808723396225
9.001087834754719
8.973115052830188
8.960847595849057
8.859526947886792
8.78575598490566
8.826243515471697
8.814722083773585
8.750248001886794
8.773301247132075
8.742362204603774
8.699556172452832
8.721657114339623
8.722944520754714
8.748118135849058
8.79611522792453
8.826997624150945
8.851776016490566
8.867072800000003
8.911003421132076
8.99057418909434
9.106535690188682
9.20906915207547
9.252264179622642
9.334606830188681
9.382117109433963
9.424930003773586
9.446756773584905
9.466622487547172
9.508015145924528
9.55224197864151
9.609209523056602
9.627439623396228
9.695613024150942
9.712174101509435
9.76961853056604
9.814800160377361
9.869856085283018
9.987192332452834
10.032454879283021
10.143864339886788
10.254233554339626
10.382721066581132
10.579032313622642
10.726303269056604
10.768185571283022
10.83085050566038
10.924778277358492
10.890596548301886
10.837960140415092
10.740216936226417
10.672557362264156
10.541008478981132
10.398585337320755
10.321864411320755
10.26121334
10.265660483660376
10.23313235698113
10.309807520339621
10.345726683094338
10.389557570943394
10.419732692037737
10.483796332075471
10.496749332452831
10.569784872792452
10.65636638037736
10.668217144528304
10.664501815886792
10.612973010188679
10.63410303773585
10.616669710226413
10.609152619245283
10.633871007547173
10.615658650566038
10.464458102264151
10.361873003773587
10.286472469811319
10.223995271698112
10.198609064150943
10.182215027924528
10.24723883773585
10.206481954716981
10.155692620350944
10.111848098867922
10.10334443018868
10.049353471698113
9.976455018867927
9.937925366037733
9.897673853207548
9.850484538113209
9.778456476981132
9.840342018830187
9.86163632981132
9.867944503018869
9.884572056603774
9.907975056603773
9.939199177358487
9.981944528301888
10.011783501886795
10.03555677320755
10.014901873962264
9.912762758075472
9.809294986037736
9.791401973584904
9.846444167509432
9.793295624905662
9.784431559622643
9.729325568339622
9.660260221132077
9.648509298490566
9.722826947584904
9.748122131320757
9.747249454716982
9.694171195471696
9.695050899245285
9.802933134339625
9.846187350943396
9.832045192452828
9.785049218867927
9.790022910566039
9.73864997626415
9.765393410188677
9.772921358113207
9.834688905660377
9.838377396226416
9.805636113207544
9.756007977358493
9.773131773584904
9.86897876226415
9.812802752415097
9.69587614754717
9.658059573584906
9.718068218867923
9.76937490981132
9.79932042683019
9.798595749811321
9.81465353811321
9.891031948566042
9.897929430188682
10.00866825471698
10.241507389433966
10.396340538943397
10.470706200377363
10.486197384188678
10.507940879622641
10.571152052830188
10.590336294339624
10.561403532452832
10.544072915094338
10.51823585471698
10.485570177358495
10.394151443773584
10.38844878264151
10.383381465283016
10.390332736603776
10.384561172867924
10.279902571622642
10.271245610981131
10.301003346000002
10.25332061584906
10.273072814377363
10.299024773962264
10.3043170754717
10.315805897735851
10.343027045283018
10.303238802641511
10.465102245283017
10.54131420830189
10.502502429433962
10.564564728754721
10.456951439245284
10.333127907924526
10.269551691698112
10.230984206037737
10.171251259018868
10.191685860415092
10.19875819384906
10.302645684528304
10.501840692037737
10.603275173962263
10.730217657245278
10.831943548188681
10.87003804792453
10.878112209773587
10.86353298867925
10.91941256689811
10.895891786792454
10.783980531320756
10.625666986792453
10.573661326415094
10.622213116377358
10.674421973207545
10.801844343018864
10.866619088566038
10.909317393849058
10.791258301886792
10.728660322226416
10.681623389811318
10.721658066037735
10.67305336264151
10.557787204188681
10.488414816226417
10.325793875849058
10.263981023018866
10.280043839660378
10.391679403773585
10.479188875094337
10.528399051320754
10.514969607547169
10.474730943396228
10.505462996226417
10.576850176226413
10.66766084479245
10.754824953962263
10.82569785018868
10.858577298113207
10.86279433962264
10.889898867924527
10.944373207547173
11.094563113207547
11.18230985735849
11.190745913207548
11.178373596981134
11.166222818113207
11.164369271698114
11.255903396226413
11.36889962264151
11.431369171698117
11.461015698490566
11.486534105509431
11.525929476603775
11.557145424037737
11.576587907924532
11.573528757358488
11.56254211773585
11.431347971698113
11.321504084905659
11.231197359471697
11.188313052830184
11.070749580000001
10.936108720716984
10.932347084792449
10.932228069320756
10.870925889056604
10.875364330566038
10.971516465660379
11.066188464113207
11.222461322226415
11.282658036981136
11.36293016932075
11.477545035849058
11.441376104905657
11.510318984905663
11.569197354339625
11.578618153584907
11.606945511698116
11.570125183660377
11.472025928301886
11.503184652452829
11.520256679245284
11.534421950943393
11.683753590566036
11.757501962264149
11.835508301886792
11.874992037735847
11.879863424150948
11.942929584905666
11.965354703018866
11.876840587169813
11.856082339622642
