# Supplementary material for: Obesity dysregulates feeding-evoked response dynamics in hypothalamic satiety neurons
Source: Sci Rep. 2025 Oct 14;15:35837. doi: 10.1038/s41598-025-19800-2 (PMC12521569; doi:10.1038/s41598-025-19800-2)
Supplement: Supplementary file 8 — Supplementary Material 8. [file 41598_2025_19800_MOESM8_ESM.zip › Supp Fig 3/Supp Fig 3a/Supp Fig 3a/NCD_to_HFD_1st_MPK119_mean_running_35.csv]

14.38820147142857
14.3137504325
14.316581025392855
14.286997921428577
14.289286045714283
14.253877691010711
14.224033347500002
14.167114310714283
14.107681071428573
14.00143551917857
13.913233205714288
13.820173328571432
13.762521685714288
13.725411862035715
13.70895883785715
13.751238849999998
13.79155174775
13.855477471428573
13.9698158825
14.08663889110714
14.188701362500007
14.26048214060714
14.318839992857148
14.386548172821431
14.49764515857143
14.547265719285718
14.67785869782143
14.783693807499999
14.781283339285713
14.824880212857144
14.885770074964285
14.98728447746429
15.020850902857145
15.012706407357143
14.998255642857142
15.086795121428574
15.156915366071427
15.185751287500002
15.350259814285712
15.503988828928568
15.70411628035714
15.778991003571429
15.800853842392863
15.887030953928575
15.901819945714283
15.870438437428575
15.833397259285716
15.883542393928568
15.797299568571422
15.665691687499999
15.514858215678572
15.326466678571435
15.28715996428571
15.207535610714286
15.180652707142857
15.221349187035715
15.196837545000003
15.062011105357147
14.945073341071431
14.87897220035714
14.762192732142854
14.773903841785712
14.701483795
14.679536687035709
14.723985517857145
14.748012176321428
14.754901998571432
14.769184589285716
14.84732619642857
14.998040825000004
15.20449589285715
15.273555340714282
15.390636356428573
15.472101100249999
15.538588258928565
15.560566
15.602291431071427
15.614010532142858
15.626558274999999
15.571918265678573
15.515039629285715
15.488441342500002
15.423736391785715
15.350235342857143
15.192386082142859
15.120962035000002
15.038234263071425
15.079186808928565
15.140631282535713
15.20838063928571
15.247976457142856
15.28454363571429
15.368132758214285
15.527350211785711
15.697713610678568
15.718699835714286
15.633846501392856
15.270753351392859
14.686407927142858
14.05225390321428
13.302049485392855
12.707568889285712
12.220520314285716
11.787386817857138
11.212496178571426
10.716724000000001
10.283371821428572
9.919265285714285
9.533215321428576
9.12584675
8.70816714285714
8.035588857142859
7.063179703571429
6.003602736535717
5.041387578928571
4.008888629678571
3.030894945
2.192675152357143
1.5049755599999999
0.974164925
0.5489554406428571
0.2909659517857142
0.1694173419642857
0.08889695846428572
0.019649235500000004
0.011998418214285713
0.013257568107142856
0.006295471392857142
0.01217503907142857
0.010513858857142858
0.011720253857142857
0.009679436000000001
0.007481527000000001
0.026655819285714286
0.036677656428571424
0.049320259
0.07116877610714287
0.11323385846428573
0.15409167857142858
0.18814235714285715
0.22539046817857145
0.26094287575
0.2811071494285714
0.2985365525357143
0.33367830646428576
0.3593278796428572
0.3900386736071429
0.40637749396428574
0.41777937925
0.44312181500000003
0.47712578610714285
0.5528235721428573
0.5985152717857142
0.6543849346785714
0.6933390764285715
0.7397307932857142
0.7999922621428571
0.8729353296428572
0.9649627310714285
1.0254837373214287
1.0575690039642858
1.0740848417857143
1.0978343292857142
1.1470939536428573
1.2146466239285714
1.297550703607143
1.249521897392857
1.238926255357143
1.1891853396428569
1.1548837722857141
1.1571553880714285
1.1670320479285716
1.1760448039285714
1.1751084859642857
1.190081484964286
1.2462620243214286
1.390817661928571
1.516019031785714
1.714638097392857
1.8817311175357143
2.080556699285714
2.2696132657500003
2.4671893035714296
2.730315698214286
2.954558843607143
3.1428315835714282
3.3668650478571425
3.588652736071427
3.753638604285715
3.8704862606428567
4.011774389285715
4.136885614999999
4.255962572178571
4.313121530928572
4.357846063107143
4.406458239678571
4.497186253928571
4.5609825575
4.655275951785716
4.815990901678569
4.9828415828571435
5.156224376428573
5.286664791428571
5.39306265775
5.524873289642858
5.680214144250002
5.766254185
5.883860608928573
5.980658949178571
6.056869906428571
6.096065071464287
6.10474127757143
6.0901314917857166
6.150245994178574
6.160721147142858
6.089395702500001
6.110648557857145
6.026632048214286
6.003535678928572
6.035548386821427
6.052947942857144
6.0707053803571425
6.207780236071429
6.282888438821428
6.352067535714285
6.473514403571428
6.457127330357141
6.457168503928572
6.407239317357143
6.299740695714285
6.246715267857143
6.150252473214285
6.093338717857144
6.118638207857144
6.182126998178574
6.270104809285713
6.4421919939285734
6.669553342857144
6.959674054285712
7.293268234678571
7.606581704999999
7.990922275000001
8.26779567857143
8.39626567857143
8.510140192857142
8.472514517857142
8.485019090964286
8.44862693317857
8.34817834107143
8.323829915000001
8.301819471428574
8.307984436071425
8.343196964678569
8.413876411607145
8.519326961785717
8.751675678571429
8.913274396428573
9.1092085625
9.303289001285718
9.371351461035713
9.399713348571428
9.387539387035716
9.359407057142858
9.439844775357143
9.444800932857143
9.419288989642856
9.349543335035715
9.2004553175
9.083478898928574
9.057265605714287
9.074971289285715
9.069829870000001
9.007741764999997
8.952665678214284
8.889329202107144
8.779291681785717
8.906072617857141
9.181868494285713
9.461355260714285
9.750771136035715
9.976540009285717
10.09456516964286
10.290184104499996
10.40863351925
10.531458431678569
10.68999333821429
10.683565727499998
10.585764765714288
10.440965389642855
10.21735936607143
9.966954881785712
9.887376613928568
9.810201836785712
9.788938656428568
9.805932289642856
9.880187983571428
9.986903459285715
10.081628476035714
10.237208958928575
10.34129999789286
10.490062423607148
10.578654236071431
10.626575828571427
10.707440799285715
10.74820749357143
10.748624926464286
10.77599114857143
10.677496523464285
10.560806219214287
10.556152962142859
10.639700979642857
10.736592346821428
10.818436624607143
10.851600502142857
10.919949680714284
11.043012208464285
11.16792543571429
11.426373148571429
11.639252621785714
11.769860496749999
11.910452722178572
12.026797551392855
12.205965666071434
12.419854056785715
12.56712127107142
12.720464636428574
12.782383151321426
12.750503732142858
12.806275266785716
12.81188852321429
12.679360544999998
12.548209823214288
12.444820589285717
12.289531752107147
12.142291085
11.932223124999998
11.787104276785715
11.692671421750001
11.684010415357145
11.734028471785717
11.850149775714277
11.916320514678569
11.892118802500002
11.840672934499992
11.77404434964286
11.785471501785716
11.809891583214286
11.803405021464286
11.639986963571427
11.440638941785712
11.275115763250003
11.124221324285719
11.066298753571433
11.15808180039286
11.31114211107143
11.415889464285714
11.552506636071428
11.685376338928574
11.833766205357142
11.96739157035714
12.15112686717857
12.457959393571429
12.745205575
12.925833857142857
13.102504596428574
13.278806585714284
13.406252785714285
13.480082557535711
13.553745329999998
13.656252896821432
13.70552503535714
13.627280694535715
13.462749090714286
13.37146542342857
13.264759318571427
13.131494825249998
12.940356531428568
12.84282353642857
12.712161247499997
12.645284346428568
12.63230132857143
12.722781611785711
12.81665533607143
12.832719761071429
12.828126143250001
12.949102831428574
13.069018077142859
13.215477375714281
13.304122590071426
13.244583221821431
13.133626648571425
12.952935922142855
12.81883162535714
12.708919349999997
12.599530141428572
12.526615794285716
12.585848578571431
12.607733485714292
12.65062075714286
12.675080778035717
12.733644142142854
12.767576409607141
12.785979838821428
12.85023814214286
12.933123881107141
12.923169906071426
12.857214588214285
12.7909926075
12.753583578964284
12.786831507142853
12.726862717857143
12.798504455357143
12.888055619642856
12.954060575000002
13.05708658953571
13.160927505714286
13.229092884642858
13.29198344142857
13.342247882142857
13.433794710714285
13.624052190357146
13.67757815414286
13.624020292857145
13.561881763535714
13.479744727178572
13.32635638571429
13.162202892857144
13.049007335714284
12.993206882500003
12.919690760035717
12.753717685714287
12.620000873214284
12.55323331110714
12.421291453571426
12.371623080392856
12.486087802142857
12.52397811785714
12.590677871428568
12.646092291785711
12.687384150714285
12.736138117500001
12.815163356071427
12.84491782914286
12.968130493214288
12.969850217857141
12.884884539678572
12.862624034678575
12.719920884999999
12.576584739999998
12.429099275000002
12.384157015678573
12.476000128571428
12.664139346785715
12.810471248535716
12.911242774999996
13.05536539285714
13.203198150392856
13.443063729285715
13.700935187499997
13.90025947892857
13.957626574285715
13.952162959642857
13.83488023860714
13.771909974892859
13.840442185714284
13.804981157142858
13.790710425392858
13.774281582499999
13.744959135714288
13.727180464285722
13.760514142857144
13.712582212142859
13.737591285714286
13.722059317857143
13.665621551321422
13.675964795000002
13.631673054999995
13.625732495000003
13.57456672107143
13.600285428571436
13.66873003
13.715499866428573
13.677203926321429
13.575263714285711
13.450530785714287
13.308860308214289
13.237047583928574
13.279651940357143
13.395423487857142
13.503511496428569
13.469586798214293
13.42698646035714
13.516682715000002
13.626018778571432
13.694594767857145
13.78051022857143
13.786565467857145
13.609434321428571
13.455375934642861
13.265242152142859
13.250672899535717
13.301426450357145
13.287297624999994
13.344521678571429
13.444910482142859
13.478097167857143
13.620762407142859
13.737779999285715
13.795755364642856
13.834774687107139
13.851289410714283
13.861012468214284
13.748190250392854
13.649552303964287
13.551239000714286
13.544710312142858
13.48404595
13.502517838178568
13.596252743214285
13.684792214285713
13.802585593214289
13.91884161607143
14.106398642857144
14.26028894639286
14.38878996857143
14.488692997821428
14.650726310714285
14.807586428571424
14.890486014285715
14.989905271428572
15.056258661785714
15.021330796035715
14.987760678571425
14.951388000357138
14.989959934642856
15.055298640714282
14.988792121428569
14.992486017857143
14.98263972857143
14.984254639285718
14.98995006285715
15.066114558214284
15.193816650000002
15.353170929964284
15.428328624285708
15.4285363325
15.454467358178574
15.334834841071428
15.265951156071429
15.181944186428575
15.058804731428571
14.947929989642859
14.828569996035712
14.677234342464288
14.633339622857141
14.608745817499994
14.545586724178571
14.504621241428564
14.549072352500001
14.552669952857142
14.46858652717857
14.44212289642857
14.412549940285718
14.431928618607145
14.410868489642853
14.43469088571429
14.474908892857147
14.38316995
14.240924582142851
14.223632180357141
14.29394358932143
14.335332158928576
14.392394454285718
14.489819617857142
14.49928083035714
14.519483135714287
14.630738862857143
14.895129067857145
15.025630756678575
15.065637384285713
15.156744027857142
15.266820260714285
15.354793868607143
15.284569541785713
15.270838685714287
15.244836460714286
15.12734773285714
15.01095335500001
14.971194251071434
14.959999843214286
14.867928716714287
14.819304285714283
14.695117964285714
14.617917285714288
14.457162357142861
14.29506910357143
14.203304878928567
14.151356255357143
14.104851214285711
14.032492882142861
14.01241892857143
