# Supplementary material for: Obesity dysregulates feeding-evoked response dynamics in hypothalamic satiety neurons
Source: Sci Rep. 2025 Oct 14;15:35837. doi: 10.1038/s41598-025-19800-2 (PMC12521569; doi:10.1038/s41598-025-19800-2)
Supplement: Supplementary file 8 — Supplementary Material 8. [file 41598_2025_19800_MOESM8_ESM.zip › Supp Fig 3/Supp Fig 3a/Supp Fig 3a/NCD_to_HFD_1st_MPK119_mean_running_36.csv]

15.353335927407407
15.480605225925922
15.58063963703704
15.672102196296294
15.763709944444443
15.828181423592591
15.95341638
15.949439276666665
15.926919985555555
15.799319268518511
15.703766425925926
15.487960218518518
15.348508037037037
15.266039711111114
15.254791500000001
15.296505418518517
15.302476559259256
15.403332668148146
15.499822733333335
15.549438481111112
15.621229518518518
15.729119037037034
15.760090441148138
15.817379401851852
15.886335837407406
15.758214114814816
15.652331569259255
15.50834175037037
15.368190108777775
15.324827988888888
15.222321222222222
15.20773422337037
15.209463477037039
15.209690744444446
15.234889481481481
15.336395959259258
15.399961422222217
15.489456666666673
15.564747781481481
15.54419037777778
15.511877094444447
15.48178673148148
15.456059378888892
15.376515029629632
15.326654930037035
15.300890766666667
15.351773920000001
15.413996246555554
15.41352054925926
15.47554958551852
15.623735598037038
15.735775894444439
15.79970561111111
15.849653754074078
15.837253562481479
15.822962594037035
15.788652339259258
15.623887681555559
15.55334672777778
15.537806712962963
15.470982481851847
15.434294573370371
15.441610713333333
15.473400805074077
15.495713902592595
15.50829899592592
15.551140076555557
15.709012665185186
15.885212946925924
16.003502107407403
16.092188396703705
16.189442790370375
16.280542748148154
16.373606962962963
16.504515826333332
16.607950038518517
16.67976796259259
16.660249872222224
16.640812720740737
16.674129324037036
16.662097828185185
16.589050850407407
16.488140030407408
16.416732378148147
16.303183144444453
16.225225592592597
16.165868366666665
16.06999600037037
15.895097352222221
15.685768064444437
15.577353322629634
15.520850574074078
15.607827355925927
15.593091387037036
15.66425074074074
15.673540631074077
15.519357869888886
15.138404683703707
14.549219121444445
13.791720121481477
13.100015452962962
12.613706356666663
12.256194774074071
12.017835587407408
11.716797751000001
11.422362173740746
11.236019548925928
11.189259000370372
11.29588139
11.331321689259253
11.086676500370372
10.509686292592596
9.55545582962963
8.375839800370372
7.136990564814817
5.878056555555554
4.630608311111112
3.565259174814815
2.6159211953333337
1.898200014074074
1.3208559264074073
0.876550981148148
0.6003334537407407
0.44352837277777774
0.3363512318888888
0.23912746085185185
0.1642391639259259
0.12046358403703704
0.0921097202222222
0.0982953784074074
0.13324812274074074
0.1731885351851852
0.2214212379259259
0.2780920498518519
0.33986414211111116
0.4265981844444444
0.49328829574074073
0.5421478911111111
0.5985218462962962
0.6059349926296297
0.6220638832962962
0.6266559129629629
0.62659823
0.6383323515185184
0.6431963517407406
0.6295920070000002
0.6326376102962961
0.625077905185185
0.603580787074074
0.6454310103333335
0.71639853
0.787845224074074
0.8587460340740741
0.8870962489259261
0.9004292854444444
0.9238952103703701
0.9377338336666666
0.9870351859629629
1.050142517074074
1.1024693662962963
1.1363217855555556
1.1837568622222223
1.2490726759629633
1.3323555007407408
1.4187860755555557
1.4802524955555558
1.5384942066666667
1.5664233322592591
1.5667038488518519
1.5379231004074072
1.5182015889259262
1.478030113740741
1.4243596862962964
1.3995574236296293
1.3987640055925925
1.4772866809999998
1.636665545111111
1.8018382544444447
1.887570702592592
1.9652554162592595
2.0150408128518515
2.050909109999999
2.1209985702592586
2.194587377037037
2.283741560222222
2.304673058148149
2.291682509222223
2.2769011735555553
2.3261931259259256
2.430206808518519
2.5824780003703713
2.6984139881481477
2.792321333740742
2.8778601407777775
2.986455567518519
3.096079157037037
3.11744975962963
3.2020829655555563
3.3373744259259257
3.504449839999998
3.6871050372962966
3.905446535555555
4.117268136296296
4.2995772462962965
4.383526884444445
4.513669605185185
4.6711450807407395
4.796738228888889
4.937671744444445
5.007685339259261
5.020776022962963
5.11218905925926
5.146422997666666
5.056545040370372
5.00918433925926
5.023595998629632
5.000731236296296
4.982963696296297
4.991568818407408
5.015891887444445
5.031888168888888
4.956730385518519
4.909894314814816
5.040623739296297
5.1969246525925925
5.324296507407409
5.570188155925927
5.807057096703704
5.991388889259259
6.09370702
6.177654633703702
6.33357348888889
6.480723037037036
6.5443506962963
6.564424001074075
6.585443667037037
6.604444038518521
6.595771669518521
6.501683150370369
6.46394148037037
6.45154945185185
6.41542788148148
6.424864227037035
6.438130153333332
6.5098655495925914
6.629973305925928
6.7221190888888875
6.835839217777775
6.941726733703702
7.065326118518516
7.192740448148146
7.297931039259259
7.468508614333334
7.645275893703702
7.661210588148147
7.684245325925925
7.703862700000001
7.755723748148146
7.900933114814815
8.031174222222226
8.120140966666668
8.249195222222223
8.36077101111111
8.431854433333333
8.493375822222223
8.514675435185186
8.50593441111111
8.517145992592592
8.461241255555557
8.405320574074075
8.431112266666664
8.567598259259258
8.60917101851852
8.644171421481483
8.780511382222222
8.874779066666669
8.971914485555557
9.117388455962965
9.323073477037038
9.508267740740743
9.599982925925927
9.532919977777778
9.484224142185187
9.423151601851849
9.433760314814814
9.467389433333333
9.513362777777779
9.488202419259263
9.46547741148148
9.52710914485185
9.59191062962963
9.71189341111111
9.910384614814816
10.155463034703708
10.370501454074075
10.565384110000002
10.821036181481483
10.97502079814814
11.12850324959259
11.23566906296296
11.338910840740743
11.343509604444446
11.193468197666666
10.993504925925926
10.848715282592591
10.717097048888885
10.545380926666663
10.462310322222223
10.436885518518523
10.367067570370372
10.298151226666667
10.29701189851852
10.440565074074076
10.672338856925924
10.747923189629626
10.788957518370369
10.842934896296292
10.854930885185182
10.747374622222223
10.70593535407407
10.72366106285185
10.77146522962963
10.769722037037036
10.812750740740741
10.956321058148148
11.043608973703707
11.173759625925928
11.40392305925926
11.596584644444446
11.854222827407407
12.137582730037035
12.309527851851854
12.449746607407409
12.492030854074072
12.492193986296297
12.59350707407407
12.575386666666668
12.482833611111115
12.422252429999999
12.201291898148153
11.879780000000002
11.647102962962967
11.62598222222222
11.654138888888891
11.645639997666672
11.652664417037036
11.668421062962958
11.69242414814815
11.741080370370375
11.777708177777775
11.866432026666667
11.987918463333335
11.960449096666665
11.897453177777775
11.853385600000001
11.76251759259259
11.664959500000002
11.577541422222223
11.54533033333333
11.578509333333333
11.620885037037041
11.695863037037041
11.73196951851852
11.720456592592594
11.760194488888885
11.793540499999999
11.847193088888888
11.892418888888889
11.868721998518522
11.83535140481481
11.71316853740741
11.550532381481478
11.397652780703707
11.2938827071737
11.249545332962965
11.216719822222224
11.230477174074073
11.27259089259259
11.354506740000003
11.440570750370373
11.627779044444445
11.81848055555556
12.04526602407407
12.341683047777781
12.534990292592592
12.661602203703703
12.681957100000002
12.634216261481482
12.605297341518519
12.589186360407409
12.574535388888888
12.568514405074076
12.494928417037038
12.41316952851852
12.354939287037041
12.27772655107407
12.28982149481482
12.363589293962958
12.445257915555555
12.500677510000001
12.535011318518515
12.694332444444447
12.901799174074078
13.021459710740741
13.154894604444442
13.36842833703704
13.521978188888893
13.567720492592594
13.591556296296293
13.556612207407406
13.511812161851852
13.402095157777783
13.332706664333328
13.299290740740739
13.252651851851853
13.142986296296295
13.133981481481475
13.130545555555555
13.120091159259257
13.12737978037037
13.078909898518518
13.026932627296295
12.86243592592593
12.656037775444442
12.489191454074072
12.366071151148148
12.216936849629631
12.122827081481482
12.05050008148148
12.060094958518517
12.136191462592594
12.163029447037038
12.26179345185185
12.460967084444443
12.668578564814815
12.828766980000003
12.889546956296295
13.024620544444442
13.157520570370368
13.177121555555553
13.186091433333335
13.173315157777779
13.186431479148146
13.165190329629631
12.970862648148149
12.821425037037038
12.777162185185189
12.738068629629632
12.688633407407407
12.689322592592596
12.727648762962964
12.773161374074077
12.768765037037038
12.707464296296296
12.711771962962963
12.740321037037036
12.722513444444447
12.743027
12.793483185185188
12.895415962962966
12.989332321481482
13.03350397222222
13.033008425925924
13.073907859259256
13.143251573703706
13.233464611111113
13.292136416666667
13.278018018518518
13.187226018518517
13.111399838814815
13.010762086296298
12.947425396296294
12.872157703703703
12.764132878148152
12.755895849666665
12.753265391111112
12.816667505555555
12.8425562037037
12.863791777777775
12.85498462962963
12.805363407407409
12.761813781481479
12.82142746666667
12.869197372592586
12.85306243074074
12.859475537037039
12.889756348148145
12.901082533333332
12.984470411111113
13.049454451851854
13.15969347148148
13.243773701111108
13.186308183703707
13.219778459259258
13.241289892592592
13.236351815555553
13.174630454481482
13.202142126296302
13.185522400370374
13.103344305555558
13.020206380000005
12.970295656296297
13.04520431522222
13.050028058148145
13.059457610370375
13.054148304074078
13.02887481207408
12.96578690211111
12.954967604814815
13.096141891111115
13.23429119074074
13.335429959629627
13.389164129629629
13.492711533333331
13.524769851111115
13.57912674148148
13.63642605037037
13.750726111111112
13.765996351851854
13.666693614814815
13.682967592592593
13.717975551851854
13.702893442592599
13.566153049999999
13.454546048148154
13.426768709259258
13.466455282925924
13.423052929629629
13.403004727777775
13.489189241481474
13.455146128148147
13.430737059074078
13.490326493296296
13.611318593555556
13.717370988888886
13.684646281481479
13.592471245814815
13.574288961851856
13.515267611851852
13.410670061851851
13.33172442962963
13.256386845185185
13.155443290740733
13.071929907407409
13.051908063333334
13.150487715222221
13.242323655555554
13.226064381074073
13.24484142037036
13.313843701481483
13.426550907407409
13.580235037037038
13.826915407407402
13.994213525925927
14.035877246296296
14.040878186629628
14.08616122222222
14.16141579444444
14.257315052222227
14.324811374074079
14.342455219629631
14.319775322222224
14.207037086888889
14.139980637037032
14.200894207777775
14.25922915
14.280545392962964
14.370155453703706
14.476254929629631
14.443370877037038
14.446325285592597
14.497425555555553
14.580663333333334
14.65553976174074
14.729300745185185
14.748586777037039
14.75880237777778
14.705122626333333
14.630979207777774
14.661331877037034
14.74404161111111
14.776587629629633
14.786471318518522
14.822037455555561
14.86404225925926
14.924761407407406
14.965366558518516
14.984285625925923
14.970971407407403
14.920478422222219
14.87567305814815
14.831122598851845
14.830349079629634
14.842728614814815
14.721749694814816
14.64632649348148
14.544384241111109
14.610922703703702
14.725689064814814
14.924093141074072
15.003669259259258
