# Supplementary material for: Obesity dysregulates feeding-evoked response dynamics in hypothalamic satiety neurons
Source: Sci Rep. 2025 Oct 14;15:35837. doi: 10.1038/s41598-025-19800-2 (PMC12521569; doi:10.1038/s41598-025-19800-2)
Supplement: Supplementary file 8 — Supplementary Material 8. [file 41598_2025_19800_MOESM8_ESM.zip › Supp Fig 3/Supp Fig 3a/Supp Fig 3a/NCD_to_HFD_1st_MPK119_mean_running_37.csv]

4.3892324128085125
4.463635385957448
4.589844713659574
4.581363511063829
4.652385238297873
4.740382936170212
4.806634068085106
4.862580787234042
4.93051865957447
5.033531117021277
5.076785832297872
5.139770479148936
5.211846906382979
5.34347884638298
5.360694785957447
5.359275927659574
5.302108787659575
5.215754781234042
5.139500080851064
5.10176270680851
5.038193202127658
5.021144217021275
4.969796565489362
4.93492770893617
4.963418710638297
5.020857106382977
5.075942744680851
5.120962505106382
5.191443955319149
5.244834277872342
5.3315073208085115
5.345304553191489
5.409061968085106
5.428023919574468
5.384060557446809
5.361933906382979
5.347812408510638
5.33270280468085
5.2770820361702135
5.213645022127659
5.125692508978724
5.052788295702127
5.008937361702128
4.997089106382978
4.912674212765958
4.841048200468084
4.806402345106383
4.779159080851064
4.740151674893618
4.775406721319149
4.772981381276595
4.813164855319148
4.840580170212766
4.879056042553193
5.014803845957448
5.081959295744681
5.212525365957448
5.331097374468085
5.384994493191488
5.408755860425533
5.526081045957446
5.560972639957447
5.598152714468085
5.672650872340425
5.6595774510638295
5.753740917744681
5.694143589744682
5.641011760851064
5.680137987234044
5.6037919851063815
5.535834854893618
5.56210076761702
5.55961220468085
5.456127746340425
5.458367191489361
5.355513489361702
5.357498265957446
5.452448792595746
5.446637109361701
5.581812230212766
5.665264511106383
5.6418571378297875
5.60909789319149
5.630790338170213
5.523438865957446
5.5382351519148925
5.579922331914892
5.549750587659574
5.625310442936171
5.651916219148935
5.638963492340426
5.7477872217021275
5.831401108808513
5.778154760425532
5.862782224851064
5.905733694468084
5.895277847744678
5.793363825574468
5.638029679957449
5.707727102978725
5.947727146000001
6.200223120851066
6.673967295319147
7.279921480851065
7.816263127659576
8.16071126
8.475012257446808
8.962239885106381
9.333087391957447
9.269196600425534
9.000660817021277
8.391302697872343
7.494089194042553
6.5318197714893635
5.460585191489361
4.530690382978723
3.6442779165531918
2.704513132765958
1.8638614634042552
1.2740769898723403
0.7465272351914892
0.4369981684255318
0.2953022822127659
0.1688838411489362
0.12536079
0.0811326365531915
0.05216306327659575
0.037156218042553195
0.040054922382978725
0.028008123361702126
0.05183505272340425
0.05045620387234043
0.052086962085106395
0.06234040463829787
0.06469547659574469
0.06394219025531916
0.06064761787234043
0.04033478723404256
0.011174426212765959
0.010408930212765958
0.008398173617021276
0.011106491489361705
0.011490053574468083
0.003724784468085106
0.00573214514893617
0.010594079957446809
0.0015396336170212768
0.024335799348936166
0.042344946808510635
0.07285565059574467
0.0860467480425532
0.10912615787234044
0.15907429787234043
0.1924910625106383
0.23213345531914895
0.2612377425531915
0.2933130373617021
0.3120611723404255
0.30867140851063835
0.3012239531914894
0.2830195012765957
0.25715284600000005
0.22869286042553189
0.21325349408510635
0.22853543106382976
0.22731586425531913
0.23937961880851064
0.24552194297872337
0.24973254212765955
0.2731686340425532
0.29871216212765955
0.29180673148936165
0.2982930783829787
0.29666728582978724
0.2914238536170213
0.3030422127659574
0.2958296761702128
0.3154368097872341
0.3270585768510639
0.3160318191489362
0.3182187063404255
0.3369193234042553
0.3307362944680851
0.31817254625531916
0.3181362467659575
0.32434139914893617
0.3454695345106383
0.34095325829787226
0.3383703934893617
0.37232466910638295
0.40590631906382973
0.46875029689361697
0.5117573038297873
0.5584922731914893
0.5881341691914892
0.6180824290212765
0.6323396940425534
0.6888449824255319
0.7424438020851064
0.7949351034042552
0.8083167483404256
0.8051120535744682
0.7942363345106382
0.7499006517872339
0.7774409806808511
0.7890303477021277
0.783496470638298
0.7979374302127661
0.7669285539999999
0.7272315237872341
0.7463206492340425
0.7675100902127658
0.8031455322978723
0.865959045106383
0.8889780621276596
0.9605128319148937
1.0413106220851063
1.097238685531915
1.2250181689361699
1.365107087106383
1.4552362425531915
1.5596439680425527
1.6716021171063826
1.7370922178723405
1.778475448085106
1.831338353659574
1.8728584416595744
1.927142582851064
1.889809835191489
1.8584218296595747
1.8827747811489361
1.8609895192340422
1.8621428863404255
1.908338376170213
1.9893646012765955
2.0216778400000006
2.0432431577446812
2.1041762136170212
2.206288570212766
2.2631913849787235
2.2895959238297867
2.3738120753191487
2.48308914893617
2.522472227748936
2.550739816553192
2.5904860829787237
2.6602550855319156
2.7136630710638294
2.777959422085106
2.8623791153191487
2.872963548085106
2.915355785829788
2.9256580659574465
2.950684017021277
2.916987138723404
2.9562067866808497
2.909074969787234
2.871187520212765
2.8613621880851077
2.79199552838298
2.7952103842553195
2.7331392522127658
2.680921285531915
2.6536996080851067
2.633930140340425
2.587256136595744
2.5528240302127654
2.582053953148936
2.5246403595744686
2.4504411748936175
2.4013255449787234
2.413011405106383
2.40509922012766
2.4185987081276594
2.3838510461276594
2.3554131940851057
2.3357645404255316
2.2270399385957442
2.1824283710638297
2.1541660191489367
2.096018388170212
2.064847303276596
2.076951985531915
2.0094224957446807
2.035572295744681
1.9934754604255314
1.9240156046808514
1.901268221319149
1.8843893178723408
1.901860348553191
1.9144003412765958
1.8765268153191492
1.8028157182978728
1.8459940812765958
1.838947131957447
1.8781444025531913
1.9241944716595747
1.9019103434468085
1.844839348127659
1.8084100570212762
1.7559780851063826
1.777438949787234
1.783079188510638
1.7818002170212763
1.7586551255319143
1.7457517982553183
1.7435977302127663
1.8113938855744676
1.8996776417021275
1.940554638297872
1.983594659574468
1.9872375551914894
1.9909812042553192
1.9885197719148942
2.062361419574468
2.1208502360000003
2.132779028085107
2.188151216893617
2.2228918636595743
2.259638633191489
2.240916602553191
2.1764281306382984
2.1120665922127664
1.96471171106383
1.815606130212766
1.722165420851064
1.6887715834042554
1.626607515319149
1.5906793140425532
1.5619207638297876
1.5765965972765954
1.6314723991489364
1.7145836284255318
1.8784159297872338
2.0187895072340427
2.1464201804255314
2.2303429502127656
2.262249479148936
2.275230281148936
2.274394916595745
2.2193294091914892
2.1703259991489356
2.051976544170213
1.8955873290212761
1.78869264
1.6388427281276596
1.5211444157446814
1.5030009322978726
1.4668741144680848
1.460647302553191
1.474905407234042
1.516236946808511
1.5840633076595743
1.6731907723404258
1.7395406270638296
1.7616101317872337
1.7778361595744678
1.7648505085531916
1.7372788208085108
1.7645001174042558
1.7268650727234047
1.6443107037021272
1.640343398948936
1.629968700808511
1.6054619119148936
1.6259681590212767
1.6189037293617021
1.5770907042553188
1.5750662177446813
1.5349711860000002
1.5623300106382982
1.6139086697446803
1.6018806659574472
1.6386189982978723
1.682077319148936
1.7222585437021278
1.7846375829787238
1.8357011446808515
1.8535282676595743
1.8322835953191494
1.813799854893617
1.826480949361702
1.869715241276596
1.836159989787234
1.8301548280851068
1.799984065957447
1.7220367250638298
1.6600299940425534
1.6537396463829785
1.728054601276596
1.7783260748936172
1.794492410212766
1.802102230638298
1.886448982978723
1.9315523432340425
1.9707079880851064
2.0636220319148935
2.13024021319149
2.1163036021276596
2.0925801702127655
2.0862739042553193
2.0789737731914886
2.0180539268085105
1.9575813563404256
1.9210834025531915
1.884193620425532
1.8208955986382975
1.795892784680851
1.8170055536170215
1.8394386177446806
1.9038110902127663
1.9069793331914897
1.987875999617021
2.0415270334468087
2.1143814335744677
2.195033854042553
2.3101045217021277
2.376136608510638
2.4279906727659575
2.4598460702127665
2.5059034345106386
2.57592116
2.6596826296595752
2.7510496496595747
2.819612950978724
2.88587117293617
2.904831086042552
2.9242793157446805
2.876897166425532
2.881461265106384
2.8100811328085102
2.7145997157446806
2.57449231025532
2.502937230680851
2.4838568199574462
2.4737131302127664
2.4468674638297876
2.4408953110638296
2.488892513446809
2.451385446808511
2.3983644234042547
2.404701476595744
2.4941606417446804
2.4956363846808514
2.438806259446809
2.410323951957447
2.400655724212766
2.383831914893617
2.4032558148936176
2.4241819578723405
2.5024651429787235
2.5132902217021282
2.479086194510638
2.4694711292340426
2.4838941174468085
2.51824030425532
2.5663165655319147
2.6081288102127655
2.723800159148935
2.834573495489362
2.8690496770638294
2.93718969787234
2.9892822540425525
3.0507081451489366
3.045367671489362
3.0950789170212767
3.1497918582978737
3.1946301016595737
3.0928510859574474
3.081396133617022
3.054808418382978
3.064497298297872
3.0950274323829787
3.085855377446809
3.1227843855319146
3.1116088028510642
3.061650278723404
3.0011070153191493
2.9983518480851066
2.957758474382978
3.019178733574468
3.052103562553192
3.0503498276595753
3.0871093309361703
3.1420511531914888
3.152172944638298
3.1357151148936167
3.1395675679148947
3.2091520007234045
3.354041219574468
3.3675258834042556
3.4357034587659583
3.52499025868085
3.542356291914893
3.527878618723405
3.518643720425533
3.544683508425533
3.620090724723404
3.642082337489362
3.5969122212765954
3.6137464276595743
3.6346923471914896
3.6636405417021285
3.653614954510638
3.628091151914893
3.5818576208510633
3.5825713877021266
3.562802979574468
3.5920421812765957
3.650727731914894
3.632820291914893
3.6292361454042554
3.6457811293617026
3.6482898914042554
3.667590456638297
3.748088116170213
3.761842005106383
3.789021676595745
3.7433458468085106
3.6776919953191487
3.6334922238297884
3.599232676170212
3.6064388925957442
3.699512558723404
3.7464085948936168
3.6951751353191487
3.642684625106383
3.5875729659574467
3.594748917446809
3.6049584050638304
3.7083071804255314
3.727783978723404
3.7064376446808516
3.6251531685106384
3.5409106736170206
3.618256335617021
3.7224063540425547
3.73403471068085
3.790155210893617
3.8041704923404254
3.8557860353191487
3.9167406798297866
4.005257365361701
4.179526226382978
4.3435837778723405
4.439925540851063
4.573861354468084
4.703818005021276
4.752268063808511
4.869000881404254
4.875005860723404
4.9392549489361715
4.984000265957448
4.937848291489361
4.987659476595743
4.9858403476595745
4.893952868936171
4.904309088085107
4.9673537446808504
4.986838919148935
5.011687744680851
5.011119404255318
4.974596221276595
4.970929541276597
4.929177309361703
4.870284068085106
4.873817829787233
4.858987842553192
4.849958245531915
4.777978609361702
4.723008413234042
4.630937791914893
4.551561157446808
4.5240805408936176
4.527328392340427
4.601224798723404
4.639370070212766
4.626682472340426
4.5616524042553195
4.554882655659574
4.560218568382978
4.63235870706383
4.711739317021277
4.756274851063831
4.727643099574467
4.672017955106384
4.625845641574467
4.5902372876595745
4.566511530638298
4.487215064297873
4.428706651957447
4.332536540851064
4.267336608510639
4.2043380978723395
4.25362159361702
4.241770581914893
4.22016446
4.274323136170213
4.30995990468085
4.348412045489361
4.352138723404256
