# Supplementary material for: Obesity dysregulates feeding-evoked response dynamics in hypothalamic satiety neurons
Source: Sci Rep. 2025 Oct 14;15:35837. doi: 10.1038/s41598-025-19800-2 (PMC12521569; doi:10.1038/s41598-025-19800-2)
Supplement: Supplementary file 8 — Supplementary Material 8. [file 41598_2025_19800_MOESM8_ESM.zip › Supp Fig 3/Supp Fig 3a/Supp Fig 3a/NCD_to_HFD_1st_MPK119_mean_running_38.csv]

2.618443965818181
2.5639316836363637
2.484981219272728
2.4635776007272723
2.4520028163636365
2.413086460727272
2.4728453218181823
2.4997397989454546
2.442536366581818
2.4652624199999997
2.5206753462181815
2.5247015749090904
2.5599924567272727
2.594419630909091
2.6441510353090907
2.6358873138181815
2.5897477632
2.650848471163636
2.7467229869090906
2.760246468763636
2.7963234831272725
2.89005096469091
2.897262161818181
2.916979774545455
2.927065807272727
2.8971439098181815
2.8368545115999995
2.7911065894181815
2.756423444036362
2.7430082356727272
2.6915867934545448
2.675065475636364
2.648662793454546
2.6662726606181817
2.663666462545454
2.7075291922545457
2.8016332287636363
2.7924643574181816
2.793131686181818
2.841684171272728
2.886466174545455
2.8634393952727275
2.8603095156363634
2.8363633483999995
2.808436954909091
2.790556709854546
2.7861943349454545
2.755044473345454
2.7135121126181825
2.694496122436363
2.630170298909092
2.6242955698181816
2.6238727810909093
2.614402680727273
2.6744196956727273
2.7174359144727274
2.6870035181818186
2.772732962509091
2.824259354545454
2.7796673307999997
2.8007568072363633
2.793283197454545
2.790781203090909
2.8304103524727275
2.822471365341818
2.8060778949090914
2.824968205418182
2.7986183508727276
2.811377461854546
2.8434887443636363
2.9256617665454545
2.9952019723272727
3.066959635272727
3.1170739093818183
3.1579572953890906
3.238028044618182
3.219439599636363
3.2768507654545447
3.317873297854545
3.3399798145454556
3.3270512363636366
3.3723274271636368
3.3845527974545457
3.378473393127273
3.3595629141818177
3.3285523305454547
3.3919516756363635
3.379997946545455
3.3337569406909093
3.268192543636364
3.256873286545454
3.2280022461818176
3.215406980036363
3.1780777366909096
3.1336954631272733
3.101940226472727
3.0634906829090918
3.03307262170909
3.104450152545455
3.3339121349454555
3.6774275777818173
4.299765428727273
4.988640109090906
5.691161345454547
6.206961054545454
6.613962036363636
7.065437454545456
7.4429228
7.628643563636364
7.664054829090907
7.389829407272727
6.7325676218181805
5.872082483636362
4.977019479999998
4.261394671636363
3.604665653818182
2.8993912130909094
2.223158662909091
1.6507767207272728
1.1220687985454545
0.7164502280363634
0.43865740865454544
0.28488387196363635
0.1557424191636364
0.09801480690909092
0.06102059378181819
0.027039886181818185
0.02353680450909091
0.019953081709090905
0.011865044618181818
0.007857062800000002
0.0017454781090909094
0.00815083829090909
0.009778305345454546
0.0027650209454545454
0.0024235075272727273
0.01602334858181818
0.02117101912727273
0.017126411636363637
0.014121053454545455
0.025607529454545457
0.016637735636363636
0.003185967054545455
0.0076388645090909105
0.008920654945454546
0.014499174181818184
0.018739059672727272
0.04348295923636364
0.04240905483636365
0.03827872290909091
0.04564089705454546
0.04088979527272727
0.04590156647272728
0.04817984072727274
0.06945071443636362
0.06798529639999999
0.061385419999999996
0.056332665127272724
0.07904297527272727
0.0983269145818182
0.10353782654545456
0.10335701701818183
0.12118223643636364
0.11285978581818178
0.11302540327272725
0.12231768145454544
0.14189262727272725
0.1523274145818182
0.15507988578181817
0.14757186112727275
0.1593912919636364
0.1721689752727273
0.16031761745454545
0.19373070072727275
0.2034669595636364
0.2214094167272727
0.24731698949090905
0.2771990130545455
0.28825144981818185
0.3209244191272727
0.32667398221818184
0.3486231592363636
0.368629032
0.4068247556727273
0.41451584170909095
0.4170890446181818
0.4375546964
0.4163807588727273
0.44299068181818185
0.4572616047636364
0.47854827276363643
0.49571612690909095
0.5331649952
0.5449131446181819
0.5897470000727273
0.6214966365818181
0.6265064334545454
0.7049141138545453
0.6785678022545453
0.7070198177818181
0.6904370298181817
0.6877947064727271
0.6963962617090909
0.7371760362545453
0.7377646661818182
0.7957305160363638
0.8070197675272727
0.7915474191636364
0.8524542676727274
0.8743529200000001
0.8851352035636364
0.9407088018181818
0.9687205829090907
0.9494993762909091
0.9739589187272728
0.9465245489454546
0.9352592067999997
0.9394878145454544
0.9013088820363636
0.9017543334545455
0.9258434040000001
0.9738542807636362
0.9963548341818184
1.0178228530181817
1.022514157309091
1.066098877090909
1.0987263857818184
1.1291250423272725
1.1974195417454545
1.2447230503999998
1.2578296927636363
1.2757426598909092
1.2874913385818183
1.2931204641454548
1.3246461392727276
1.3197712073454544
1.364794042218182
1.4289105723636357
1.488101544363636
1.5004367679999997
1.5256822277818183
1.5620587654545455
1.5667580888363637
1.5525238778181822
1.570095870981818
1.639749157418182
1.6417580043636362
1.6476088461818181
1.626139775490909
1.6491052858181816
1.6637955465818177
1.6903005381818184
1.7279041918545457
1.7744388831999998
1.7687878506909094
1.7170007145090909
1.7629851419636362
1.7726994749454545
1.801519688363636
1.7939853610909091
1.8109298526181816
1.8255815818181818
1.877737874181818
1.927250859963636
2.017050791272727
2.1101799032727273
2.155852516618182
2.225991916618181
2.250931757418182
2.297061100727273
2.322888443636364
2.343369327745455
2.363887122400001
2.3293414810545454
2.2864281159636364
2.3143244191636363
2.282654343636364
2.2671884760000003
2.2637867373454545
2.204850825345454
2.219974033345455
2.2435882874909088
2.1868382259272727
2.1545010534545455
2.077520440109091
1.9686401237090907
1.9592480603636364
1.8456821606909088
1.7831174233090912
1.760644325709091
1.671725511236364
1.6115205570909092
1.5358546785818177
1.5562560105454544
1.5676693449454542
1.5935470515999997
1.5934332744000004
1.6263586309090907
1.6548085475272722
1.706218420690909
1.738509981345455
1.7514214243636363
1.8293174287272724
1.7987655347636367
1.8248188567999999
1.8083746407636363
1.7749656836363634
1.7586404924000003
1.7562264726181815
1.7564060145454543
1.7148264387999999
1.7062333462181825
1.672357980945454
1.652127441781818
1.6373948440363635
1.6023088421818177
1.5677924374181822
1.550375453454546
1.5238335541818184
1.4857576935636359
1.484835676036364
1.4409850512727274
1.4021027068
1.4811269770909095
1.5577820134545453
1.6319230843636363
1.6881314344363636
1.7478986170909092
1.810156252363637
1.8431232305818184
1.8417359060727267
1.8836432912727274
1.9444339284000003
1.943539411272727
1.9194439592727275
1.9022100636
1.9127566043636361
1.9515458217090915
1.8684556226181817
1.818665920727273
1.8785006148363634
1.863845141563636
1.8116794665454548
1.778354236254546
1.7501709221454547
1.7087008054909094
1.7192238828727269
1.6611629065454547
1.6827044760363639
1.697416248363636
1.5968606523999997
1.6217991846181818
1.6188003501818178
1.5999472708727276
1.6167597509090907
1.6659072206181817
1.6502933700727276
1.6646556836727278
1.6658366400363633
1.6790954053454548
1.732152775709091
1.7501104705454547
1.7405058083636364
1.7660654802181819
1.7254295625454543
1.662662980327273
1.6661416237090911
1.6237644923999996
1.613625600618182
1.6178799458181816
1.6107205738545456
1.6341938229090907
1.695440175854545
1.7125316155272723
1.765584262181818
1.8050841494545449
1.7822539527272725
1.8113036269090907
1.8308139774545455
1.8045754465454549
1.786511210545455
1.7445220320363637
1.6916173599999997
1.667298325818182
1.656137234909091
1.6285416958909091
1.6236354159636357
1.6220242102545455
1.6423837952727276
1.6424142385454543
1.6498368505818186
1.6263844785454544
1.6435559244000002
1.630389988254545
1.6118079272727275
1.6508593127272728
1.6663001865818183
1.666708181781818
1.625734080690909
1.6382635559636363
1.6604833821818181
1.7335227022181816
1.6963335123636363
1.7074907752727275
1.715928150945455
1.6534037898545453
1.6409150051272727
1.5844819794181815
1.596265509490909
1.550018933454546
1.5151297861818185
1.4883741954181822
1.5059412294545453
1.5212914156727273
1.5176722653454549
1.5591529218181819
1.5617685763636364
1.6091399836363636
1.6481038007272728
1.6971450581818182
1.6458536392727268
1.6564930156363638
1.6932603456000004
1.6764711036363638
1.7166328276363636
1.714360438909091
1.6917624374545455
1.7135006803636361
1.6691729098181813
1.6115624345454547
1.6671386778181818
1.6483467152727271
1.5822539723636362
1.6233250659272727
1.6185277063999992
1.5980764149454545
1.5958959116363638
1.5978878363636364
1.6311714916363638
1.6867374927636363
1.6923877451272729
1.677553637490909
1.7182737170545455
1.7198365640363638
1.7514384886545449
1.8118495094545455
1.869933322181818
1.923510498909091
1.9776364632727275
1.961194570545455
1.9425298025090911
1.9726553898181818
2.0554704296727273
2.138632108
2.1623968622181815
2.1869744861818186
2.227167948
2.2211939807636365
2.239493335890909
2.30081274
2.403274226909091
2.4333599512727275
2.418664694763636
2.3706617788727264
2.410941899636363
2.455366212727273
2.4931376250545454
2.531272635236364
2.517277987272728
2.5361029752727275
2.527978012036363
2.589332028363636
2.6324470108000004
2.627798343636363
2.5713943791636362
2.5360172079272725
2.4347740254545456
2.3701270767272726
2.3398501394909097
2.2489908878909093
2.1462101593090908
2.0054114890909087
1.8960924360000002
1.8565208953090906
1.782714102181818
1.702945201818182
1.6323169939454543
1.6079170197090906
1.635280325054546
1.6574724418181814
1.7101639865454545
1.767623704363636
1.8157543839999999
1.800908193709091
1.863110401981818
1.9428937810909095
2.023957087272727
2.082949824
2.1158240923272724
2.16086955450909
2.1516114112727274
2.147297050581818
2.1665247603636364
2.1226655912727277
2.0816556957090904
2.076813408
2.0507433403636366
1.989958486909091
1.9683522898545454
1.8891242101818186
1.864933458909091
1.8332880727272727
1.758125124763636
1.752723245818182
1.729736108
1.7243622487272727
1.7830783901818181
1.8185598639636362
1.8442561982181822
1.9145266476363638
1.9638447200000002
2.0285085020727274
2.085298780036364
2.1794292585818185
2.2502532844000003
2.268505711272727
2.285639248
2.3032002687272723
2.298105374181818
2.3259501097090904
2.3193360662181814
2.3218433850909093
2.400454379309091
2.4057980347636367
2.4186879131272727
2.4349023108727272
2.415178430945455
2.4431528854545452
2.513499700363636
2.569725548254546
2.6185461669090913
2.614232658545455
2.545607731309091
2.4842602017454545
2.4357250778181823
2.4063766844
2.4337522596363637
2.4216847345454537
2.371131638945454
2.354628483272727
2.3165282350545455
2.3275938658181814
2.366301472763636
2.4052120581818186
2.4240033931272724
2.4381031996363633
2.3989089501454552
2.3998417167636372
2.4135613600000005
2.3564712603636364
2.349616640654546
2.3652241156727274
2.385472666545455
2.390489760363636
2.454448743418182
2.4181867109090907
2.4194041032727274
2.4515951083272736
2.4409150494545453
2.4611559268363634
2.463344667272727
2.4632945327636366
2.480373227563636
2.480466888363636
2.435433154145455
2.5078295541818187
2.5717759440000005
2.550450813345454
2.5825243574909096
2.615293466545454
2.6234942985454546
2.624839713090909
2.6086959210909093
2.6487774820727266
2.757475686181818
2.771933782545455
2.7821169490909097
2.854773828727273
2.846622645818181
2.822118041418182
2.8754021912727277
2.8790940094909088
2.893704260363636
2.901620058836363
2.797358225490909
2.7808866727272727
2.7313948767636367
2.657620665818182
2.6631257981818193
2.6246902400363643
2.5279319999999994
