# Supplementary material for: Obesity dysregulates feeding-evoked response dynamics in hypothalamic satiety neurons
Source: Sci Rep. 2025 Oct 14;15:35837. doi: 10.1038/s41598-025-19800-2 (PMC12521569; doi:10.1038/s41598-025-19800-2)
Supplement: Supplementary file 8 — Supplementary Material 8. [file 41598_2025_19800_MOESM8_ESM.zip › Supp Fig 3/Supp Fig 3a/Supp Fig 3a/NCD_to_HFD_1st_MPK119_mean_running_39.csv]

3.6018575896666665
3.5794330947037043
3.621196706296297
3.597205007666667
3.5204244028148146
3.5166993626296295
3.460849762592591
3.3840913624814806
3.470712757407407
3.4442630618518515
3.3292516577407407
3.352503607296296
3.3552761161851854
3.3388161355555552
3.414064452148148
3.4822632751851845
3.490044894962963
3.610134761074074
3.6372344870370377
3.6238434485185174
3.712008704444445
3.69126465
3.6601526198888883
3.673323264333334
3.7016062403703702
3.6881419870370373
3.7596329661851855
3.747899389703704
3.783223411481481
3.8910103018518516
3.8812809855555566
4.026552982925927
4.121935933703703
4.143758827777777
4.194050129259259
4.269765368037038
4.25408664525926
4.281941230370371
4.330507792592592
4.323872718148149
4.368760343703704
4.311309227444445
4.255075247814815
4.286867385185185
4.2619783114814815
4.299951220370371
4.4376043933333325
4.474271872185185
4.464587918407407
4.469830507777777
4.49481624074074
4.5689074740740745
4.660796
4.679443222222222
4.689781592222222
4.628881985925926
4.56426318
4.6203912925555555
4.5945902207407405
4.572961547074073
4.633293227407407
4.5697736448148145
4.545147322222223
4.580314891481482
4.57647684
4.580201678148148
4.550106723333334
4.456257373333334
4.47540146
4.4805496133333325
4.42856033374074
4.417828888888889
4.407596940740741
4.317011224814816
4.310448122185186
4.258675425444445
4.265609355555555
4.282474357777777
4.232372958518519
4.230335578148147
4.1885554259259274
4.182160740740741
4.183747385185185
4.214345335555556
4.198326168925925
4.193975175555555
4.208120718518518
4.182433376296296
4.117320907777777
4.009993855925925
3.9998172047777767
3.9815148814814822
3.885405177777778
3.8080746585185183
3.7359126919259262
3.6760197900000002
3.607623539555555
3.6096534089629633
3.6899010148518516
3.921068808888886
4.364164926333334
5.080016552222223
6.0087146851851845
6.892170666666668
7.71610425925926
8.63306325925926
9.34866762962963
10.013976000000003
10.55263203703704
10.757425962962964
10.580311185185181
10.015114370370371
9.131921555555556
8.188373800000003
7.110048797037036
5.967093422222222
4.9448599370370365
3.8928393492222217
2.9093991907407406
2.145105037037037
1.506539033703704
0.9927349582222221
0.5947467259259258
0.3540711257407407
0.2739474588888889
0.2484978905925926
0.2259822481851852
0.2238875359259259
0.21913260329629627
0.19873797685185185
0.1727077717777778
0.1552079674074074
0.1460868413703704
0.11316157262962961
0.0875561554074074
0.07907509337037037
0.0803180075925926
0.06962356507407408
0.07550481229629628
0.07189599037037037
0.07496545318518519
0.06775592137037037
0.055922853555555554
0.04663827814814815
0.03975596133333333
0.03772185407407407
0.033877366666666665
0.028811067370370366
0.04130065496296296
0.04714918962962963
0.054226683222222224
0.0669071792962963
0.07602128218518518
0.09352852707407407
0.10364034866666666
0.1065344067037037
0.11585852407407408
0.11709477551851852
0.10215693592592595
0.09964874444444441
0.1090264666666667
0.1161703707777778
0.1273804188888889
0.13080138851851855
0.14813446703703703
0.17103705003703706
0.16956936
0.17949960151851851
0.21257643359259254
0.23340689062962963
0.24888460348148148
0.25155099596296293
0.2725472007777778
0.2797453311111111
0.2945934713703704
0.29827272555555556
0.31202736851851853
0.3185551570740741
0.31532103766666664
0.3241580595185185
0.31579018322222224
0.31148260962962965
0.3182052488888889
0.3471649679629629
0.3557115658888889
0.3562996844074074
0.35304487951851854
0.3261070892962963
0.325507795962963
0.33900976774074076
0.3694060214814815
0.4016814451851853
0.41454653392592594
0.45369748507407404
0.5035743214814814
0.5205372348148147
0.5301942332592593
0.5728539552518518
0.6011451703333334
0.6190251129629629
0.6810618878148148
0.6910995943333333
0.6700458542222223
0.7006002166666667
0.7533660991111112
0.7868173977777778
0.825490250888889
0.8451280581111111
0.8755420137407407
0.9529915328518519
1.010921099148148
1.008518533222222
1.0460619570740741
1.1041320374074073
1.1489154651851852
1.2370965544074073
1.3363690136296298
1.4252715048148146
1.5154089554814811
1.5446422891111113
1.6056502503703702
1.7098775495925926
1.7819112674074074
1.814572916666667
1.8445869518518512
1.905175455666667
1.8938115907037039
1.8789637949259268
1.8603364795185178
1.8603286787777782
1.8672895832962961
1.8718697143333332
1.8798839565925927
1.9405353478148146
2.0181790740740744
2.058782218444445
2.049119194037037
2.065556589148148
2.1186586703703707
2.2253682418518523
2.3055996044814813
2.3874600351481488
2.5147847559259255
2.604846622555556
2.6641726403703703
2.7206727359259255
2.734454715407407
2.824411237888889
2.871739252703705
2.8858409796296294
2.8621255167037045
2.8456629283333337
2.816083007388889
2.8301098222222225
2.8800060781481482
2.930091410037037
3.070323292592593
3.1585199518888887
3.2599671651851856
3.3537257118518515
3.4791039955555543
3.5909083568888884
3.688364581370371
3.7245169552222226
3.7891856237037027
3.836607374999999
3.820896725222221
3.7900784007777784
3.7639568717407417
3.768271819925926
3.8085478133333335
3.8004747982222225
3.8167909677777767
3.816542257074074
3.7734672359259265
3.7245233191481475
3.697380260259259
3.7605208985185183
3.7373578607407407
3.686707392592592
3.6686639615185186
3.724534252592593
3.713118435851852
3.7823153770370377
3.896044614444446
3.9730149859259263
4.036245644444445
4.038635036555554
4.141452517370371
4.198996923296298
4.133127495185187
4.041036172222224
4.045022338481481
3.996945124074074
3.87029432074074
3.7583962833333326
3.6920280717407405
3.6224267799999996
3.5296573485185183
3.4868049479303704
3.4978460748148144
3.494733298518518
3.474115663
3.4630912302962957
3.513858835814815
3.598967315222223
3.64467845962963
3.6116200314814817
3.5896880040740746
3.655280488185186
3.6777997684074077
3.648744611111112
3.6309566233333337
3.5845886966666676
3.5536550240740734
3.5344565925925924
3.4982731
3.5019422192592597
3.461406226296296
3.3512729085185184
3.2699675313703698
3.27591298
3.23190699037037
3.1770568388888885
3.176562312296297
3.1093257903703697
3.1090584852222216
3.1229037737037038
3.085692491407408
3.0959411607407414
3.07910336962963
3.019241326259259
2.9948880684074077
2.9944236599999994
2.8517762488888887
2.763138552592592
2.6674989483703717
2.559123712555556
2.5565679291851864
2.539302654814815
2.4868819529629627
2.4532681785555557
2.4341693662962958
2.4253947222222223
2.4643211581111113
2.533817474074075
2.6074666613703705
2.6389442069259266
2.651798475518518
2.6771070633703697
2.7049907077777777
2.696729307407407
2.6668786007407412
2.6678166788888893
2.649799387814815
2.620841423962963
2.5502717218888895
2.477126127777778
2.416150383333332
2.3244862937407405
2.278579107037037
2.239463187037037
2.203016088148148
2.170285097074074
2.1370831177777774
2.080193478185185
2.069102130740741
2.039092621481482
2.031380217296296
2.0247822948518515
1.995025785555556
2.0376435185185184
2.00219188037037
1.9774627439629628
1.9757480427037037
1.9672071124814816
1.9685629762962957
1.9824393022222215
1.973300294111111
2.033113084444444
2.0408896748888887
2.006201088518519
2.084533437037037
2.1050261803703703
2.0878019129999994
2.0421931262962967
2.0396644167407407
2.0429624292592594
2.024090865222222
2.047086668148148
2.118572986296296
2.152554172962963
2.0989677333333336
2.0894563861851845
2.127033022740741
2.174057941814815
2.185445533259259
2.2099870781111113
2.271057848555555
2.2833698903703703
2.282947732222222
2.3127540060000005
2.3229143076666667
2.3230227372962964
2.3663965991481484
2.3891552117777772
2.4214478792592598
2.446317494444445
2.482493394407408
2.5033624765555555
2.52192406962963
2.538671038148148
2.5909204585185184
2.624055243
2.5945618411111115
2.6631969800000004
2.6780683680370365
2.6284156666666667
2.6160425825925926
2.6174584029629635
2.5858422500000007
2.5976045192592587
2.5149892054444445
2.4412314615185187
2.46624598962963
2.3957012018518524
2.325527435185186
2.332658962962963
2.25637290137037
2.1981500303703703
2.1801932248148144
2.1109872370370373
2.117589008148148
2.119182941555555
2.0661046159259255
2.0262662985185185
1.9868172124814816
1.8992119748148144
1.925129964074074
1.9237369303703706
1.8787003670370372
1.8579054866666667
1.8882709377777778
1.8908632491851856
1.8761804962962958
1.9018565925925928
1.8878060740740736
1.8684231902592592
1.8387306326296293
1.8196394292962963
1.8341986485555553
1.8140832064074077
1.7374173648148146
1.6704522496296297
1.6163000699999999
1.5509645041111109
1.6022672681111105
1.6637508533703704
1.6312839562962964
1.6110549462962966
1.5888352874074074
1.6199595224074077
1.6755853629629627
1.699304775222222
1.720862383222222
1.7087459814444443
1.6639459752222223
1.6977494359259255
1.7465105866666673
1.799939094074074
1.8528642225925924
1.831332438148148
1.7462010439629627
1.782560422592592
1.791485523
1.8302621155555554
1.9234613303703705
1.9053636218518515
1.8447361996296299
1.794005014777778
1.7586942937037036
1.7638997824814817
1.8601708739629628
1.8961338261851852
1.9236084025925928
1.9330392411481483
1.8852627781851847
1.8834618537037036
1.956973931888889
1.9710171135925927
2.014045592259259
2.0308869047037033
2.041078561481481
2.045073433592593
2.0796444314814817
2.1226460592592593
2.1731183192592596
2.1630578696666665
2.155978310740741
2.1840205022222223
2.1867765785185185
2.188687447407408
2.230162394814815
2.1996595617407406
2.146241096666667
2.1563642437407404
2.1143628031851858
2.1359214599629626
2.1909822251851856
2.189229901814815
2.2395185914444444
2.3279515207407404
2.284694949259259
2.2896347792222222
2.359247798444444
2.3774068292592596
2.394534200407408
2.448598156296297
2.4809709562962956
2.5341207516296294
2.568835938851852
2.566753378037037
2.6456744785555553
2.7142718918518516
2.7407932840740745
2.754637837444444
2.8074216270370376
2.8101281285185187
2.7396524820740744
2.74170925
2.755953450333333
2.782442290740741
2.8393196051481477
2.899732152222222
2.9837096920370376
3.027041879999999
3.069057445185185
3.135720988185185
3.255595890740741
3.29156073037037
3.2984276596296302
3.3267927967037036
3.3227389733333332
3.315513562111111
3.2866834966666665
3.3040162107407407
3.3519874188888874
3.376108975814815
3.3731324121851847
3.4082659187777775
3.4570016514814803
3.4681991844444435
3.4524424137037024
3.500822631851852
3.5655848139259256
3.6166632259259255
3.5620725555555555
3.572111140740741
3.6603218077777777
3.6664250792962956
3.622486635592592
3.659946683333333
3.727096075518519
3.7436411488888885
3.753913538518518
3.737105562962963
3.8076598044074075
3.7704263948148142
3.745821433333334
3.6779492107407408
3.6567159088518526
3.6283062185185178
3.5127240022222224
3.411830668888889
3.336039248518518
3.320003368888889
3.3026169092592594
3.311524090333334
3.274079625925927
3.2783317378148147
3.30764317962963
3.397619177777778
3.488590151851852
3.569830625185185
3.6076165323962965
3.6338456851851855
3.7188065086666673
3.7702656059259256
3.807302664814815
3.8821892144444443
3.9201459470740736
3.8604182644444442
3.8210077995925933
3.8389257648518518
3.8195856074074075
3.7651599244444447
3.735500893740741
3.6878695911111112
3.5603928003703698
3.554219957407408
3.5934640740740744
