# Supplementary material for: Obesity dysregulates feeding-evoked response dynamics in hypothalamic satiety neurons
Source: Sci Rep. 2025 Oct 14;15:35837. doi: 10.1038/s41598-025-19800-2 (PMC12521569; doi:10.1038/s41598-025-19800-2)
Supplement: Supplementary file 8 — Supplementary Material 8. [file 41598_2025_19800_MOESM8_ESM.zip › Supp Fig 3/Supp Fig 3a/Supp Fig 3a/NCD_to_HFD_1st_MPK119_mean_running_40.csv]

10.849008093929827
10.88626864982456
11.031189611578947
11.04639452691228
11.067594084561406
11.067468870526309
11.111193651056142
11.141611851543857
11.214972160350873
11.341335623017542
11.403298007684212
11.321151755438592
11.153075935438588
11.076425927964909
11.086792863894736
11.180801188421057
11.199423474070178
11.22046644526316
11.265323045614032
11.295809333333334
11.302587226666668
11.422391844210525
11.56414318
11.628031073333341
11.666527589157898
11.595445410526311
11.600611780701751
11.62751491368421
11.67497136526316
11.666777942035088
11.666225111578946
11.615505755438598
11.623296760035087
11.697166179298245
11.717281931052632
11.749840451228069
11.78010315568421
11.830531530526315
11.853543573684213
11.888757171824558
11.903856194631578
11.944354680350878
11.932422936842105
11.827416438596492
11.805201731578949
11.796038929122805
11.741600912947371
11.7034860122807
11.658448757192984
11.66435093996491
11.691501379298249
11.689961401052628
11.726080266561397
11.793339570877196
11.839646083192978
11.930159461052627
11.995697383473686
12.039637509157894
12.11167999684211
12.047597479298247
11.993085007754384
11.907177403263155
11.911742908456144
11.934504168070173
11.913987952280701
11.876350681298247
11.91161302329824
11.886304124561402
11.87460011333333
11.96471957287719
11.985687484912285
12.082529842807018
12.055535003894734
11.993543794035089
12.047035361333334
12.100304549719292
12.13078008445614
12.110116061754384
12.06189292877193
11.980491189649126
11.946886585614033
11.921520747368417
11.934930300701756
12.045680563157896
12.030004984561405
12.013793495087718
11.957266045298248
11.979595852982456
12.060300329824564
12.122200179298245
12.189326031964912
12.236063953578947
12.24353936950877
12.20376181649123
12.232913915789474
12.250977271614037
12.23441575154386
11.967237853368424
11.44258391157895
10.810451858666667
10.261443207368417
9.765413199649126
9.226251259649125
8.703838371578948
8.129535052631578
7.535242526315789
6.883978421052634
6.394208336842104
6.113548505263158
5.945593740701756
5.58870257017544
5.103781436385967
4.625831303859649
4.02918663122807
3.495293730526317
3.038399888070175
2.570757375438596
2.181942221403509
1.782491918280702
1.4011165684210523
1.1191890563859646
0.9014504700350877
0.7303237775438596
0.5928825307368422
0.46290328329824554
0.31162735803508773
0.21678337792982458
0.13178738950877195
0.07950174933333332
0.08082880943859651
0.06467795354385965
0.039930737719298254
0.02437142315789474
0.015886529684210525
0.010864113298245616
0.010680951473684211
0.01874588171929825
0.03708664880701754
0.05414997968421053
0.04192215968421053
0.030084465684210523
0.03455019694736842
0.04089642389473684
0.04368024828070175
0.04066420235087719
0.04236940480701754
0.05575777122807018
0.05579693684210526
0.059854059649122805
0.07771168491228071
0.10729064070175438
0.12654480701754386
0.1433485649122807
0.18997852277192984
0.22500840245614034
0.25305120705263157
0.27684588775438596
0.30071283196491233
0.3276906344210527
0.361278223508772
0.38358105929824565
0.4211350856491228
0.4441854211578947
0.4653343677192982
0.46043144522807017
0.4845363140701755
0.49040463336842105
0.514142623754386
0.5479106936842105
0.5887732300701755
0.6292912638596492
0.6417820779999999
0.6643098263157895
0.6688467386315791
0.7072140161754387
0.7003195340701754
0.7279993446666667
0.7446746891228069
0.7378834500701754
0.707128126
0.6581806954385965
0.6656470333684211
0.6826599357894736
0.6513510989473683
0.650159538245614
0.7207105835087719
0.7624886835087719
0.8104144661403508
0.9066413236140352
1.0406698810526316
1.1862497922807016
1.3447480842105262
1.5335086171929821
1.771187596736842
1.9452318947368414
2.1700151228070172
2.4330335715789473
2.6160903056140343
2.8405802139298246
3.1112452143859644
3.3758261936491225
3.5893091536842094
3.7870968905263163
3.9342811280701757
4.26653487645614
4.470023630491228
4.648190719543858
4.852201264596491
5.040967848807017
5.177605707578947
5.324951240315789
5.603081696035088
5.890599776140351
6.169670855087721
6.385128868736842
6.584426251578948
6.884002885298245
7.197323573368422
7.550868245263159
7.858772557543861
8.206284326982457
8.402696685263159
8.544650772245614
8.565688450175438
8.56956741126316
8.649745133824563
8.65147882
8.663527084210525
8.656830514736843
8.672430901403512
8.616457426666665
8.626878273333336
8.669180977228073
8.859636665964914
9.028231485108774
9.100201496140352
9.202164352666667
9.314902228315791
9.344075484245613
9.390963500350875
9.480913490561406
9.52063161403509
9.573904109614036
9.565941621754385
9.537981569122804
9.600220073684207
9.68342921259649
9.744806365298246
9.879455211578946
10.032778316491232
10.139007778947368
10.247218028456137
10.34429842491228
10.406266621052636
10.528829778947367
10.53946005087719
10.434281840105262
10.457665360350882
10.430067798596493
10.328010913578945
10.292753737543856
10.282746578596495
10.240502937192984
10.27083854463158
10.192070679298247
10.131027061754384
10.23059926596491
10.222239344561402
10.266108737157897
10.420407185263155
10.463359890456147
10.468532014385962
10.479587631578951
10.405126028070175
10.362658863543858
10.45391329614035
10.432519694736841
10.476910403859646
10.457545865964908
10.365215652245615
10.254123095087719
10.277027710877194
10.329528687017545
10.428340422771933
10.550723117192984
10.611532499722808
10.718848194736841
10.75133453333333
10.766184354035088
10.79858217859649
10.865620423228066
10.882612965684206
10.981235796491228
11.062938417894737
11.062190422842104
10.988264881298246
10.949627792771928
10.927646250736847
10.96638444796491
10.96394670385965
10.996937370877195
10.975840996140352
10.87259674421053
10.814919022140353
10.829300255298243
10.842974892982458
10.904793362807021
10.898708036807019
10.909848594385963
10.92896329547368
10.926130942491227
10.960572943859649
11.013638367508774
11.089121758596495
11.092506643754385
11.175169335403508
11.146330996877191
11.179276225298247
11.180518012315796
11.16669619508772
11.178625271578948
11.189937900000002
11.183652816526312
11.157692356842107
11.135009992982457
11.076053217543857
10.953358443508773
10.779755476491232
10.591553125263156
10.407271049122807
10.297412463157897
10.092514995438597
9.95271327263158
9.788163891929825
9.67748156912281
9.626302106631579
9.62839856140351
9.70653482385965
9.855616390877186
10.030304774385971
10.087948456842108
10.202655933684213
10.237952809438594
10.23193153435088
10.283774107719298
10.276534139649126
10.244979744105262
10.218854858596487
10.055541738947367
9.933084690561401
9.83770065017544
9.773767680701757
9.71458287368421
9.71549716491228
9.766126573333333
9.824388526280703
9.919073356526313
9.960028345614036
10.032367496842104
10.024611124912283
10.067291813684212
10.10025946842105
10.154547812280699
10.079491953333331
9.96437669368421
9.826168235052636
9.711216550561405
9.643024896175442
9.633951478245615
9.621493807403512
9.570750671578947
9.572290526701751
9.601888035122807
9.682352930877189
9.765304844666664
9.817816202456136
9.788394361754388
9.840885283192982
9.85096450740351
9.948135602421056
10.02280118105263
10.088276641719297
10.162498511578951
10.13508097582456
10.13236147368421
10.146808439894736
10.203006770526313
10.171439612631577
10.137667552982457
9.931303287719295
9.769867379719297
9.616768032982458
9.40955392585965
9.39302243403509
9.342344879333336
9.330821560350874
9.356621737543856
9.340331381122805
9.336640667368421
9.540794670877196
9.677446484210524
9.693438720701755
9.759195301438599
9.744515271228066
9.73582475477193
9.74334295122807
9.73184205263158
9.722813516491222
9.742355338210531
9.662568254035087
9.5930228974386
9.648389867649122
9.690641202105262
9.77216296631579
9.793909558596491
9.744668276842104
9.671098996491228
9.64483820877193
9.56389982140351
9.513767328736842
9.518343844491229
9.501570812175443
9.50781583322807
9.375512967368422
9.273166196877193
9.231591702807021
9.205034949473685
9.149273621228073
9.065207889473687
8.980851496491226
8.889852870526314
8.847341027719297
8.811628371929826
8.797240677157898
8.875792467368422
8.894046238596493
8.875532212315788
8.855258718245615
8.867542410526315
8.921768205614036
8.949196013684215
8.894118518982461
8.817264141964912
8.775434419684212
8.67059783112281
8.583344207017541
8.530493028070175
8.549551870175438
8.653604611578945
8.730113084210528
8.761522060350881
8.768724035684212
8.78066123017544
8.844269103052632
8.980603895087718
9.101085823192982
9.28581866210526
9.434387425614032
9.512097932631582
9.556138136842106
9.685227301438596
9.808673473333329
9.97931108245614
10.052133978947365
10.065161070526317
10.074349207333334
10.092554786666666
10.037941897789475
9.970567187719295
9.936891663157896
9.780954465649124
9.791009133333334
9.732945806982457
9.667053850526317
9.69463889508772
9.618286589122812
9.495434583157897
9.550135990842108
9.63503239508772
9.636289752175442
9.79343514385965
9.768692057894738
9.830400687403506
9.960474233368423
9.993270036456142
10.109273779333334
10.168828010526314
10.151319073684212
10.106339577894737
10.117543512280703
10.063478627017542
9.998481586666665
9.912411796842104
9.828415967403508
9.718640208035085
9.621470099438595
9.541574672631576
9.515007351578948
9.55425043719298
9.599736638596493
9.627231848245613
9.682076796491227
9.649937608315785
9.5876710722807
9.52112617894737
9.532577972526317
9.575933732666668
9.470811062070178
9.3508063065614
9.259414274035088
9.173759242105264
9.120124929824561
9.069889929824564
9.080719189473683
9.107736407368423
9.024822238596489
9.01140229368421
9.035983113017544
9.062045035122807
9.085006709122807
9.067033134035086
9.0519156645614
9.085536023157895
9.046649410175439
9.005927552280701
9.019989815438596
8.989318413017546
9.012291145964912
8.966743985929828
8.973108304245615
8.999708408807017
9.02516050073684
9.050757657894739
9.053508661087719
9.067464089368421
9.08326926414035
9.095700920350874
9.087948126315787
9.173739608421052
9.194682155789472
9.23475333859649
9.237688378947372
9.28025908140351
9.382892398596494
9.455557859649126
9.561877969122806
9.618747843368423
9.682299116842106
9.669695589122805
9.664230418350877
9.624854630877193
9.598847842491228
9.617468933333331
9.636183649122813
9.629766032631581
9.607467142456137
9.62317835649123
9.620453228070174
9.682077217929827
9.73861074736842
9.79638100950877
9.806638615438596
9.804597813017542
9.79322718982456
9.839559060701752
9.814047197999999
9.901615639298244
9.969017196491228
10.015782907719295
10.0271501077193
10.066530489052633
10.196670844210525
10.201333388385967
10.127758727017543
10.022070596456143
10.02149153196491
9.958813791578947
9.879289794736842
9.82649007754386
9.812186894736845
9.776786494736843
9.770450904210527
9.851229977192983
9.956885027368422
10.114698031824561
10.244883887719299
10.352124378947368
10.469941324561402
10.55166486175439
10.59034710280702
10.74898866666666
10.798009150175437
10.752509452982457
10.799630527368421
10.754312524561403
10.715031262807019
10.651820608070175
10.64256190280702
10.561807437894734
10.513513683649125
10.493815789473686
