# Supplementary material for: Obesity dysregulates feeding-evoked response dynamics in hypothalamic satiety neurons
Source: Sci Rep. 2025 Oct 14;15:35837. doi: 10.1038/s41598-025-19800-2 (PMC12521569; doi:10.1038/s41598-025-19800-2)
Supplement: Supplementary file 8 — Supplementary Material 8. [file 41598_2025_19800_MOESM8_ESM.zip › Supp Fig 3/Supp Fig 3a/Supp Fig 3a/NCD_to_HFD_1st_MPK133_matrix_1.csv]

-0.7528999893491294	-0.32467970983956007	-1.4662889231738043	0.022040273943569937	-0.25444526737830014	-0.01607008934889802	-0.0118087347711798	0.24505599488000804	-0.3064736915377492	0.31182880029332394	0.390009072000447	-0.7744807219382844	0.245363514071172	0.11022048154805497	-0.07151902827391554	0.3330444106823157	-1.0544884842254034	0.11642761280149312	0.00877874606612366	0.6159477366753473	-0.06111080768074236	0.12404305628192121	-0.04491767605260922	-0.7506029499655404	0.09355142226655576	-0.4867649054139063	-1.2863625976649822	-0.5415292108758032	-1.0598446270967758	-1.1050416409228991	-0.49531893248168124	-0.5969147609485987	-0.5159007496971347	0.5021053232285946	-1.0133953476415791
-0.819497565618752	-0.3188143345839519	-1.5309070292253621	0.06153526272548564	-0.27850748174662865	-0.11636689388497361	0.013697891579390439	0.29011385551924146	-0.2791266861541853	0.3718321390346909	0.3511646404320748	-0.7617076884725087	0.22355209062978842	0.05209016480440722	-0.07825398043382942	0.45277388028825954	-1.050137071739655	0.20529036240729565	-0.05085953525253349	0.6164554593210438	0.060810687819267864	0.11950317392322765	0.07840883707592256	-0.7391506858505041	0.06438110732281922	-0.536669621500099	-1.308556838309106	-0.5760587787802653	-1.0609106732543996	-1.0777810292257644	-0.32723871271952076	-0.5721292588130504	-0.5701842154124367	0.5316027934926226	-0.8679357742042834
-0.7943398303351313	-0.30257251460662576	-1.5656309996684896	0.0647011736757379	-0.3297469703279426	-0.10982607275676727	-0.031209217960600017	0.23725551456637306	-0.27431769946773193	0.4295373334523882	0.2639440443588683	-0.7559110379379135	0.25303354153130114	0.043517478923128405	-0.13040841036678677	0.5465049168566299	-1.0710474980391318	0.28802860392126156	-0.022184736262012866	0.6064545039511643	0.16290454617230668	0.1000330883370593	0.20244441243296096	-0.7331221052748144	0.034333106260070044	-0.5878070471238573	-1.2573858100832673	-0.6339900355018764	-1.0724827902518532	-1.0746231477382284	-0.18660774704321192	-0.5689122018011711	-0.5940392434726103	0.6281728863866384	-0.742400433413955
-0.7731888772154082	-0.25423980335360147	-1.6063178188323457	0.06294344393679657	-0.3665605828566463	-0.08976241366790638	-0.09949426708486842	0.2050188528736774	-0.2627445519131362	0.4406240654896276	0.2101422635489914	-0.7550859453411155	0.2800172651538291	0.04050648872849492	-0.1694077266580497	0.6045326321187126	-1.0919439375775672	0.3672735245492075	-0.025410005420811756	0.5915947609370047	0.23091446602708837	0.09760385303986382	0.26986191881165633	-0.7311850754393336	0.011572106458615545	-0.6512999967862754	-1.1929148565663945	-0.70069015739028	-1.0535491416742957	-1.0533508729103351	-0.029279109346517257	-0.587766044309994	-0.5996914002801434	0.6652640752149335	-0.6405018332780963
-0.8086234016612182	-0.2080252263553523	-1.6445584900678931	0.04856920951257266	-0.36620585037040676	-0.04634951487321324	-0.17711644916740577	0.22155772039038196	-0.23525321334607882	0.4475896199797056	0.1867990399111297	-0.7619198722850378	0.2749618429051721	0.023489772608982724	-0.21567254623080556	0.625957775840235	-1.1343609321572659	0.43949793386767605	-0.024334616233323645	0.581526502797812	0.30567210079750967	0.11526160600341458	0.24491886009623604	-0.7194854152330288	-0.030417966522797622	-0.6591130742678207	-1.1654081185445855	-0.7613166776698207	-0.9997635032792795	-1.0130715560641719	0.0977508376187535	-0.5925417216058257	-0.6049783074531341	0.6811879579839676	-0.5602328691410406
-0.8415247493834084	-0.16059940750645946	-1.6661085110190506	0.018119338173635872	-0.3375601583704246	0.036031457225880366	-0.24550366438994564	0.17506349544512032	-0.21351125255969208	0.46608266639730983	0.1475558966766717	-0.766970079049274	0.24997345211936836	0.01717865417077594	-0.24602486506166588	0.5999466477201351	-1.1609095966668934	0.5340711994506984	-0.02579182697860845	0.5647897603283609	0.3612558803533507	0.11323760528783744	0.199974660151194	-0.7346626670153138	-0.061407739501071916	-0.6604106492054794	-1.1467514104288374	-0.822383528884147	-0.9360379454998814	-1.0010423088678477	0.18613013829180267	-0.5768188331853634	-0.5976754824159032	0.7010901395542833	-0.5049290909931056
-0.8522178854195115	-0.1310822248824143	-1.6551722985372812	-0.036475005618964586	-0.28094735773358975	0.11075371977709765	-0.30528412186011716	0.13574503993320342	-0.19911850615616394	0.48133024921003503	0.1084632004638245	-0.7583351385563292	0.19942240620307045	0.03943809293126744	-0.271723595049098	0.5686298492768275	-1.1919106593258033	0.6169667923575959	-0.024994172867110802	0.5384196694278525	0.395533727497754	0.10431334197120735	0.1401773997540687	-0.7551760880733674	-0.06726435054741764	-0.6844304860881593	-1.1239048483968557	-0.8630966383657227	-0.8876434146336071	-0.9770402424376595	0.2396235396861083	-0.5479237711492455	-0.5873659669788508	0.7201517388491957	-0.4816595477290165
-0.8551123952619372	-0.12721638538887237	-1.6167019637269413	-0.08342051426267047	-0.21314693112827657	0.16756340061694783	-0.35334529995882313	0.12856447925656253	-0.19093720355245858	0.5144017555772833	0.07072849553272768	-0.7590322882231822	0.12710316301805874	0.08498527158245903	-0.30791131206821354	0.5178930777832477	-1.2169564057749893	0.6842224165724118	-0.011585257517122508	0.527843098267794	0.43519521681240647	0.09666800009750152	0.0642913280885031	-0.7745915352438906	-0.055830510025810194	-0.7069178731269363	-1.116945214277733	-0.8901606838685985	-0.8562281701985075	-0.9165897218529893	0.27325911232929073	-0.5259051403745432	-0.5816944561211616	0.7423391634852624	-0.46515823729739353
-0.8462809482112937	-0.13384242906291519	-1.6118892774286264	-0.12548784730458623	-0.16563722188858596	0.20120046450935627	-0.398977117476043	0.13556123551202004	-0.17307535392801374	0.5592704028060351	0.036836917200060174	-0.7498803611394993	0.0570378188721497	0.1340270661401662	-0.33645821487277305	0.453983855606021	-1.2290005732571592	0.7601648240390144	-0.0002532054500676222	0.5144976675631824	0.4372644999897644	0.07498577778838789	0.002153499178876756	-0.7988663327279514	-0.04106552496503253	-0.7287021703278472	-1.1127986255345357	-0.9256562450781662	-0.8347195977113989	-0.8498189648070213	0.2770032765841574	-0.4853391605263446	-0.5748139622637329	0.7450283030890265	-0.45768116480936616
-0.8562956101767002	-0.15115324774341848	-1.6238388617725257	-0.16542040426242344	-0.13844706097033638	0.2050152271372025	-0.44061123021391924	0.162895754838649	-0.16399204209826992	0.5999812634517326	0.02969325494742387	-0.7298442325659978	-0.0122999057121714	0.17133595776942104	-0.3855991398275275	0.395538246844352	-1.2438766154790835	0.83368700579882	-0.007034056848645873	0.49222163167083943	0.43893277728216473	0.042757584948977315	-0.05537849672538926	-0.8145589175159801	-0.017781639980719903	-0.7369642071362075	-1.1220769935591801	-0.9545184266546866	-0.810818682424468	-0.7909832399926809	0.2709357815443113	-0.4372097994603387	-0.5685275861352908	0.7255925083480883	-0.43758454036124056
-0.8736134083596285	-0.15152112644332938	-1.6543387240354135	-0.22886406125338277	-0.10660340450205201	0.21110296935308798	-0.5286294658310599	0.20750071690105218	-0.15580002123424214	0.667315924495534	0.006211431343844653	-0.7003277600519207	-0.1134850648574099	0.2072087860235734	-0.473114183634908	0.23210020175183654	-1.266821547297862	0.9730916426227344	-0.022361721784097323	0.4593318309827651	0.4993794950116165	-0.00493681168899675	-0.12551621622144732	-0.8385277926661798	-0.0048724462178428825	-0.7485385969349844	-1.1174067315858498	-1.0221638672966442	-0.7677903592275681	-0.7118150816198113	0.3283812111733371	-0.3551134720330803	-0.5691339872347756	0.6954339962816303	-0.3374397531802012
-0.8797365000119113	-0.1658565763438747	-1.6506302824315102	-0.30204154615776097	-0.08399232679384075	0.21857118637995177	-0.636437999813966	0.24419760581790834	-0.15726878622926727	0.7313412577132512	-0.015466739764688356	-0.6568998435128652	-0.2136972603815511	0.25573094747244546	-0.5611701613238489	0.05170764561528274	-1.2769343689081787	1.098475970429102	-0.03286091621983696	0.4314436887299692	0.5414833727263828	-0.07645972579031916	-0.2216963877137199	-0.8733127705538685	0.020924759162469296	-0.7301866537146617	-1.11952846594876	-1.0779821108231533	-0.7153684535821236	-0.6381601882862373	0.3479929918869279	-0.24989075363363283	-0.5597762265681905	0.6508232594145565	-0.2935561336170858
-0.8990018371617763	-0.19069799184709746	-1.6286628862796004	-0.3792230595106412	-0.07436881044554935	0.20877133222729288	-0.7335506272567268	0.29756499535676156	-0.16155300204592501	0.7814804771975709	-0.014723463477948142	-0.6131587026219101	-0.32646792721271456	0.3095154795052034	-0.6446916608037845	-0.08075955834199594	-1.2642101621902855	1.2191538320994486	-0.06332623371550701	0.41176058058169424	0.5773337539723542	-0.14909900203209348	-0.34256536181178265	-0.9023342351065121	0.04596926288842507	-0.6967737654002053	-1.1404307313637891	-1.09987027441367	-0.6495037152650063	-0.5594495579572715	0.3478249685672196	-0.13286541516963868	-0.5562987682523765	0.5724213724376432	-0.2623447884001522
-0.9196051967191003	-0.33869899089761146	-1.6319660575319606	-0.4552708371819042	-0.07144992347281003	0.18155777438757942	-0.8196516342275195	0.35658100857100566	-0.16984294057628768	0.8226656425770166	-0.012247811149119556	-0.5530222337497477	-0.4541183639315589	0.3706934473886969	-0.7356262858299876	-0.18976597579422833	-1.209379348974508	1.3272607770237077	-0.08828119232942384	0.4227144014750083	0.6096116265754794	-0.2392604429805624	-0.469737859979409	-0.934079775301474	0.061108024557316586	-0.6596888547945706	-1.1829935227144912	-1.0918500289421913	-0.578416168358868	-0.514244414982852	0.3023649141354104	-0.00835384340756059	-0.5625481136315205	0.48181226745499	-0.22094804677919583
-0.9151260999304286	-0.5013929765770984	-1.630641302834444	-0.5144719737575099	-0.09447081322204662	0.13584691598445783	-0.8834550626519817	0.39245380364093424	-0.19924748861089067	0.8397667392642634	-0.03212665329094842	-0.48983749478258715	-0.5614948570747818	0.45695297915415933	-0.8125266417427957	-0.29045610954425727	-1.1046239286471196	1.433986208708147	-0.12298270770838841	0.45324033998474755	0.6245779318926544	-0.3405098189056478	-0.5580372886249501	-0.9783160994671268	0.07645669540361022	-0.6615731546268954	-1.2170745668954925	-1.0727587990572345	-0.5118523212845211	-0.5062223885395694	0.22894764622992728	0.1147117387877525	-0.5523514710149773	0.39033265678477147	-0.1875711181351815
-0.9119085324351779	-0.6509659552930952	-1.6096805459428178	-0.5485199977688656	-0.14993082065007599	0.056119489533016195	-0.9453740124217527	0.46160607030410733	-0.23308122147464747	0.8428307704225368	-0.047580609997852755	-0.4368204408935125	-0.6355018805407072	0.5521206849073413	-0.8635011286699641	-0.37432790755994755	-0.989917496051207	1.5304374141809378	-0.15257342923578793	0.4856200565264478	0.6339429163296119	-0.41941779656713	-0.620026505222897	-1.0059211534312997	0.0863556709419917	-0.6699319823573693	-1.2364894942079832	-1.0313281398713723	-0.461998114853911	-0.5039250210723443	0.1467831447009737	0.21558974413258217	-0.5274971546371534	0.28935873789449484	-0.16204923167199373
-0.9168077342628521	-0.7655298831131502	-1.597600874819411	-0.5543900161288663	-0.24565194273861368	-0.05264812082396193	-1.00996376914896	0.525527307970749	-0.27636591662673926	0.8379451575003442	-0.06544817146069772	-0.39447584873156094	-0.6738220826372414	0.6411952046323385	-0.9234053152510262	-0.4884180205778982	-0.8663873404180501	1.6099398552588144	-0.18841434506340063	0.5206670880835624	0.6426557251779921	-0.4889599607194185	-0.6734917543453014	-1.0253648550219794	0.0627455941567115	-0.6644941797303325	-1.2469120266437508	-0.979044134262279	-0.40900033801232577	-0.5172914753268759	0.0630041641989088	0.2844671370875481	-0.4790257101836722	0.18921010094016125	-0.13748438180178782
-0.9247885158274871	-0.816976758969771	-1.5894242912752001	-0.5530153915762079	-0.3699977679877589	-0.14658928001050478	-1.0767624814677235	0.5792437017581173	-0.31214019960513534	0.8200762386990629	-0.08072006685969338	-0.3514454936092116	-0.6682511328136006	0.7250102169372523	-0.962425379048607	-0.5788791966128095	-0.7534705138973374	1.6645509854561342	-0.22980065751571735	0.541904063677736	0.6573698345163332	-0.557147980057157	-0.6997641672471945	-1.053077295201593	0.017232268446229944	-0.6677742868757648	-1.2598938325571039	-0.9194914004868033	-0.36169078469755805	-0.58549855410215	-0.024341879998105588	0.3410752006588435	-0.4244707458527828	0.07731297642327682	-0.10390084936160786
-0.9382634456623142	-0.8626631567101158	-1.543412306846985	-0.547352705428596	-0.4942178927401141	-0.22212658615930586	-1.14213495045725	0.6211595154779148	-0.34524400077439477	0.7886985856533234	-0.10114235057298544	-0.3225701330445302	-0.6344473247267881	0.7901571522781307	-1.000082894809146	-0.6333442241932384	-0.659344288914449	1.6792240528315496	-0.27979695625597956	0.5465526777617046	0.6801076312067501	-0.6103991347770383	-0.7149805901514878	-1.0706193092555447	-0.03279817919942825	-0.6564614407766213	-1.2880375396653485	-0.8321615871223308	-0.3066124832968118	-0.6808108170522792	-0.09111893220021758	0.37312572127069454	-0.3768414348296857	-0.001440538620604111	-0.060795784616158664
-0.9300349721093655	-0.9061171660345353	-1.4717985663401205	-0.536094446450677	-0.6101370047265418	-0.28358016692608357	-1.2007437687961589	0.6361697242124669	-0.3487385169703508	0.755079879027113	-0.14223452276185428	-0.30788924546802054	-0.5655362763997693	0.8517151740350801	-0.9911191036608861	-0.6963669521064062	-0.5668098010466575	1.6596343042571804	-0.32015814520588737	0.5604005177354879	0.6840447798954262	-0.6573692645050039	-0.7049952538954717	-1.1006480293226382	-0.0989891475449188	-0.6474091138303405	-1.309425170824888	-0.722063578580774	-0.2653390389673704	-0.7738533309706354	-0.1409213736192247	0.3825475842593643	-0.3347380147909046	-0.07099524576496437	-0.021535087201839748
-0.9096258807781699	-0.9443337055148413	-1.3816411652318357	-0.5196504852588498	-0.7157414414152157	-0.322325695554912	-1.2401340344123175	0.6108306036143429	-0.30969098628875574	0.7057854090141885	-0.18725459574387016	-0.3005467014440647	-0.4884559928659515	0.9150110117348547	-0.9323346129586734	-0.6367768283781754	-0.483327064129708	1.6313574392006285	-0.3556141849032412	0.5660763846142377	0.6122540621498865	-0.6490349962591493	-0.6738475984460023	-1.130123506482335	-0.1578276572886856	-0.6534725072049389	-1.3272255237442625	-0.6011094063778615	-0.2100780939505249	-0.8672712124299465	-0.17988974276590158	0.3800319400970351	-0.30222321052896867	-0.10068523646661957	-0.02923167622329296
-0.8777124679309363	-0.9768547735567671	-1.3075972551976192	-0.5042899247606609	-0.7992084832749489	-0.32245919202014944	-1.2464944539252296	0.5741316973318885	-0.27695469428275377	0.636687224589382	-0.21150676092161286	-0.3138343154591296	-0.4083560268867532	0.9710045368840474	-0.8869370425555649	-0.5768721588641601	-0.41114934536730974	1.578625928374272	-0.3817473550041516	0.5498516942083921	0.5127352800206452	-0.6172587160049817	-0.6378923316376867	-1.1496542045007137	-0.21252881213379923	-0.6724050357964624	-1.3481226897899323	-0.45688051988750333	-0.16218721263342686	-0.9547537357798459	-0.21413286786764676	0.3377529317195317	-0.2677575180113164	-0.11779605720354354	-0.004432220058928587
-0.845750488027171	-0.9818174424443207	-1.2344815450008073	-0.4856072550558729	-0.8421841008095825	-0.29145918898460976	-1.2368789711144403	0.5417348231879237	-0.2561974206777361	0.5507317886855662	-0.2313160560218206	-0.33266594085612144	-0.3365258514390282	1.0031553766801389	-0.7892732189812735	-0.5916714284874836	-0.35215569180065687	1.503936600488312	-0.39758886191603066	0.5132012036911482	0.40574972993972114	-0.5798762964923736	-0.5928093812304331	-1.175155032369922	-0.25688481308251043	-0.6985366628293936	-1.3694236729942646	-0.2984532608602633	-0.14083677397257094	-1.0483546979370595	-0.2590285890745209	0.2681390552725381	-0.2335031717213667	-0.11624228947460165	0.009651158215063793
-0.8240446562865685	-0.9020690229110174	-1.1117165852852304	-0.4749961602091097	-0.8466135899498104	-0.23711399159066943	-1.2099877423218044	0.48859741332728274	-0.24179335046245493	0.4737783050525282	-0.24019090088546782	-0.36037934301892105	-0.2716417829397488	0.9832862647435835	-0.6470494462989457	-0.6384501133204975	-0.34531551002217076	1.4396026737384349	-0.4061833507407481	0.45593717375863224	0.2876980773225711	-0.5477698864196057	-0.5409178281177838	-1.2016685530303113	-0.28026416481954464	-0.6936501360224046	-1.383078412184924	-0.13187961515903446	-0.14094340484100915	-1.1217494047645729	-0.2955816230003922	0.1916971945093461	-0.1843733024815813	-0.10031359369462675	-0.01072168355624932
-0.8124844826555189	-0.7993185813740462	-0.9860464617593105	-0.4815205334128345	-0.8333662045003282	-0.13473540069953296	-1.1682811169396903	0.4433731200261849	-0.23560546261328405	0.4168014046664984	-0.22729529819281824	-0.3737216363704264	-0.19633041008576319	0.9187875247905485	-0.38912876693831916	-0.6888577194599765	-0.376928911830639	1.358632086182419	-0.3917215223378293	0.3973554264479835	0.17161419587785195	-0.5083806434071283	-0.5030788469033753	-1.2098625290641913	-0.2770041737967107	-0.6483146668479322	-1.3975179748996633	0.05475733448271326	-0.14992870192473523	-1.1584107065665181	-0.31339882131321045	0.10018439957687619	-0.14637325074065663	-0.07820919681000452	-0.03586656077816971
-0.8045340555012164	-0.7327546980576314	-0.8813167589783442	-0.5000414120848335	-0.8018312700024233	-0.0627856603534601	-1.1073155793600387	0.3919787140425216	-0.2246399556417673	0.3569440827581597	-0.2022049379871075	-0.37238016182217504	-0.11926393649267224	0.8254248570868624	-0.1686224944183899	-0.7401596439311632	-0.4311922122171768	1.2308767507987246	-0.37680622468479813	0.36183137175398217	0.06024798558114315	-0.4760392600292499	-0.4727225506820316	-1.2105272361445774	-0.2458908383033575	-0.6011394227330505	-1.3956463493139828	0.22276168030174998	-0.1402847814602845	-1.166548417777166	-0.32036684721875724	0.00445638319278252	-0.13186351933876778	-0.05343486713246838	-0.04494312656045753
-0.8073606581913838	-0.6851313968008881	-0.7888729939513192	-0.5315906634786718	-0.7637429859663161	0.003572550206035999	-1.021204792529563	0.36551188607491797	-0.20424128959397633	0.29890979407331303	-0.1664665044740013	-0.3596944981615586	-0.049519636061237805	0.7015853966477559	0.02572652788520837	-0.7577192720204147	-0.5055278631087698	1.095185446897402	-0.3577214356206287	0.3283488343958158	-0.0524863477421448	-0.4460812497239103	-0.439340836404852	-1.1988914639398642	-0.1818002105958793	-0.5314255341851915	-1.372869127606868	0.3307244634599292	-0.13175153670235978	-1.1651023581851012	-0.3176399001223488	-0.0773890542536751	-0.14317379400128216	-0.017707072727421263	-0.04680512193003215
-0.8058805771435684	-0.7132438301418731	-0.7164167559394553	-0.565264770436471	-0.7293365767077191	0.019430109869901943	-0.9176596504544307	0.3266907111829953	-0.18017516186163787	0.2244745927991593	-0.13361547142317265	-0.34200079846935644	0.007755414980720984	0.554180076470234	0.252556714805117	-0.7789387828044535	-0.56345466336443	0.9754616705026967	-0.3344348126133664	0.2956491345122928	-0.19359995723142315	-0.41120018230003313	-0.425904823123866	-1.1811074910713752	-0.08901260210733886	-0.45645234298166193	-1.2864083845470726	0.3933757403936873	-0.10548365307691909	-1.1310710609817691	-0.2888882822768192	-0.16217233244305648	-0.14627570632787085	0.01155397254521711	-0.02402594354767672
-0.8095182496778216	-0.7531446335494819	-0.6602250775197975	-0.5979094070448949	-0.6833569369204033	0.0032737001645384346	-0.8043654928689892	0.29047092923014983	-0.1674560385021214	0.1288827716452757	-0.0965780276431389	-0.31376726993488224	0.03660207000563239	0.41337866850059835	0.4818574959212726	-0.826377520597358	-0.6012924797965531	0.8633452441384252	-0.2908504208330898	0.266940370774011	-0.32585891771352504	-0.3830896941360718	-0.4113656039467214	-1.166921636079741	0.009434051893233254	-0.40257642295645574	-1.147994309393337	0.4110311306047983	-0.10014535896694261	-1.0705588952054803	-0.26236311069137763	-0.25779378802885317	-0.13602053706365624	0.02518767629891964	0.02744520896696557
-0.8185116543711505	-0.8036075446906784	-0.6121112070747992	-0.6231296329264497	-0.6225722848698351	-0.018657493566045937	-0.7023023756843044	0.28670249029242484	-0.16475885187489334	0.02441309801409236	-0.07491658735399703	-0.27774450724622946	0.04198828042896969	0.2726842308203371	0.6273113570367024	-0.843143249371008	-0.6282785802577389	0.7794436819832492	-0.23630837922661824	0.22124179041032263	-0.45408001174979845	-0.352480663252367	-0.41352504550686603	-1.1253454995548156	0.10311973921904945	-0.35822002091968014	-0.9911021693470314	0.382031001652186	-0.07705455541797726	-1.015285894524189	-0.2393333457968921	-0.34328657229297194	-0.1285372548627715	0.046715130244657635	0.054089585807006756
-0.8415457951079055	-0.840690899581299	-0.5686412409806343	-0.6347570151495463	-0.5621737775108452	-0.06717617705448584	-0.6360570454412591	0.2576897469396987	-0.18828833992939592	-0.11308302867919821	-0.0729577201914603	-0.24012148496692878	0.052772963035434196	0.13012618471800835	0.7611609359096558	-0.8609419377373475	-0.6509029092882802	0.6931510984331707	-0.19023186059869537	0.15576446112091388	-0.5325304703147514	-0.3642836333207986	-0.41300852159294105	-1.0600627005500511	0.1740762013344912	-0.32407823770195865	-0.8244007270233379	0.3476298718876241	-0.04807741439926936	-0.9573882739706938	-0.21614338219807702	-0.4367619743333179	-0.09267342576185603	0.05850731623630563	0.11268925227711653
-0.8657831846702428	-0.8870835062315129	-0.5304063800727077	-0.6449210873649742	-0.5101814424289718	-0.12603598218191123	-0.5979760397327606	0.2103220026903499	-0.19088252225827143	-0.2436295379085207	-0.08572162821080205	-0.19895962553827812	0.05686589759468348	0.005755876281937	0.9154058050593509	-0.8835559439715169	-0.6738620027026131	0.6289725236938499	-0.16341949732673972	0.1079853986602092	-0.6028484920514054	-0.3630679295759426	-0.40741178060559724	-0.9865655357236649	0.21454516091598905	-0.305799328117296	-0.6230518386046551	0.28570837384046155	-0.029132920966340868	-0.9042554414856585	-0.21188788962376734	-0.49005181557789507	-0.048802826111438796	0.05299038956276727	0.179656030998053
-0.8846636278970912	-0.9198985817484677	-0.5105524905928224	-0.6624891966216607	-0.45990202142823905	-0.21705083817023757	-0.5859364055487131	0.14222179218671827	-0.1812802326674186	-0.3699590635824769	-0.10255409535908741	-0.15578850061790503	0.07394341733296193	-0.09576866309150069	0.9557923960273854	-0.879641931297361	-0.6905110562905429	0.5753745405275359	-0.15090388078418493	0.06888603194023449	-0.6689731532610139	-0.362530094708951	-0.41748511172694974	-0.9023387208598155	0.241801580760091	-0.2877971775730292	-0.39475447740208264	0.19119244591406748	-0.007949674346669615	-0.8431135927511478	-0.21472273404802764	-0.4831172704633996	0.0019218942773945452	0.03998577828833378	0.20754788497428053
-0.8857806701973292	-0.9317623004644713	-0.4930299950707376	-0.7710701548565375	-0.4158248515544689	-0.3101292764501833	-0.5967534318895498	0.06901663803645222	-0.1762737151042896	-0.49263903930647424	-0.14261961486072045	-0.13283063214937724	0.12354788501499395	-0.1522083811979906	1.021069004207243	-0.8680215468714865	-0.7017468399779412	0.50940675848826	-0.12928882763677269	0.021006605700729486	-0.7303574938748312	-0.3479393327653292	-0.4294055918204882	-0.8129019074321547	0.2545679421394661	-0.28790736867244604	-0.15412540301701058	0.07691917625968228	0.014586878959888153	-0.7612383604486859	-0.22739064907197717	-0.4526719061803271	0.03169570054004937	0.03152930775933745	0.25126712645924004
-0.8695179913175602	-0.925691563203692	-0.4482643259171598	-0.8021651929064717	-0.3553737644398842	-0.38470980736460636	-0.6229420529936405	-0.017418399707818454	-0.15529898798052788	-0.5887689020094153	-0.18132235822884543	-0.13352735834013363	0.15668408523964	-0.1742206583805967	0.8506817049309353	-0.8507759165788455	-0.6962504362664719	0.45394693046029816	-0.10150389747683439	-0.04352848481829374	-0.7912915763175201	-0.3272345729529978	-0.43051622971540854	-0.7376266171827564	0.24771698907126524	-0.318540654471816	0.1160983614638729	-0.0625842374360328	0.02472785633726985	-0.6957094187780861	-0.2551583970343264	-0.40864476116240633	0.056806883871542556	0.01877534407821695	0.28415315765368737
-0.8376179344108732	-0.8896630894043825	-0.3757180278271753	-0.8766561813066771	-0.2925459948592696	-0.4417780292483335	-0.6507378172468867	-0.09995487843327033	-0.1351152321354723	-0.5912971994393521	-0.22448698284627344	-0.15469376175979982	0.1714828327317917	-0.1694807529480029	0.7785585675394131	-0.8276994074819548	-0.6471389407662551	0.4353142062536617	-0.043670059920140614	-0.12323031343957203	-0.8444027643849118	-0.31951242855818623	-0.4319837521908566	-0.6628121361363247	0.21383570614191055	-0.3619447363383408	0.36548446631624515	-0.18692621462519754	0.01692087310414312	-0.654606725153748	-0.28308060564972776	-0.3375673598274089	0.0700745497506257	0.004255098137968901	0.28882018373682206
-0.7943556146285045	-0.8659696327358214	-0.2884203247156016	-0.8827335318790664	-0.22578856678804743	-0.4894426387603109	-0.6950200188296868	-0.19532987182664613	-0.11419900127991078	-0.5801131228467609	-0.2718217123145868	-0.20801802612586123	0.17297306111474095	-0.15232339822250449	0.677061763048052	-0.8008823242844288	-0.534376849345853	0.42598594782521076	0.04189345597106918	-0.1999873507158115	-0.8569179496759546	-0.31320553999404493	-0.41525906459390455	-0.6046404795044269	0.1572314532074091	-0.43044219843260817	0.5859383858505047	-0.25458108413168895	0.026233447295855018	-0.6257697782256239	-0.31135574560088886	-0.2576831806179628	0.07528016991296163	-0.021375679524941946	0.3163819838800016
-0.749083832882121	-0.8212878836538678	-0.17203830040772994	-0.8891512428463602	-0.15210288389426024	-0.5894436272654625	-0.7439677150126182	-0.2795790939451005	-0.0834477674187002	-0.5654886516286576	-0.30873831965392085	-0.2781408157223232	0.15309971283090823	-0.14563469030646833	0.5053618874665667	-0.7737459003958473	-0.3987250497730386	0.3983590419912022	0.13059015464537416	-0.25639769815335417	-0.8310267394438242	-0.31654637208383957	-0.38138133871938174	-0.530801445903568	0.07943060978439007	-0.5055675430437626	0.757003466803559	-0.28280264521710496	0.0689866799539275	-0.6092006276637659	-0.35658010065366297	-0.15257241850027065	0.0556753686832272	-0.035948487254906236	0.3026102187696472
-0.7069944075150023	-0.7531992982558944	-0.04222933525940468	-0.894859470173572	-0.107478884562306	-0.5931494588003485	-0.7946770899198088	-0.36366390076728894	-0.04971703885329575	-0.5204250411246157	-0.32031065090917327	-0.3633405373417577	0.14783103352232055	-0.1479233042736934	0.3564723941684841	-0.733849000605216	-0.2648498485876555	0.38718755295101714	0.19666190461198652	-0.2902073033553761	-0.7849898895342985	-0.30592478511850923	-0.3612241230384353	-0.4524721732461871	-0.001351076346147026	-0.5747875736627671	0.8701317776461786	-0.2705500070740753	0.15523347072834812	-0.6159296249655073	-0.40383368047679874	-0.02144598401858818	0.025725982477557852	-0.06865634918492944	0.2440851687118717
-0.6758010012808569	-0.6687866495835599	0.09037701212190008	-0.907551077856791	-0.09388139803748852	-0.7099091081097189	-0.8406490757199151	-0.4639471446614598	-0.03359241535812792	-0.4657796202504449	-0.31315281009141654	-0.4652067693761053	0.1332140374690593	-0.14983708030499862	0.2628458047310579	-0.6995347405230847	-0.13936958879635328	0.36022656141090614	0.23135870337170766	-0.30694089715725686	-0.716383427131706	-0.3013158270378029	-0.33528228544145433	-0.40567380428480504	-0.07150472396986698	-0.6393172752898779	0.9441924726681477	-0.2283262192146025	0.2412439874203404	-0.6238149488383449	-0.456926358935099	0.10831809088992939	0.00542373869640482	-0.11090056876678386	0.22124725338250723
-0.6573916585023698	-0.607393752008865	0.23223098978937498	-0.9220379667779198	-0.10029057311071891	-0.7321458267050625	-0.8690445936297154	-0.5219020235709697	-0.028695260383373066	-0.32062849576997565	-0.3002488321067208	-0.5706678848496508	0.11950229644152355	-0.16148592447876664	0.11941242926360227	-0.6743825854329797	-0.017387111981014204	0.3051545535822696	0.2584725259935895	-0.3127631770780213	-0.635314628149559	-0.31714647646962674	-0.318595248350228	-0.3836044417606411	-0.1401253579466839	-0.6923787741805858	0.993726606084582	-0.19169835458866485	0.2832484562600505	-0.6254708390595044	-0.507614272267052	0.24713713591196734	-0.022002498698538223	-0.15723595071054347	0.1723157908382503
-0.6517117412409423	-0.4852727978834107	0.37921743320566864	-0.9298758434774717	-0.12518082173822134	-0.8180269699323123	-0.891115091357172	-0.5547749959961459	-0.042647892007109896	-0.08785714028483019	-0.28551844751495986	-0.6735151069765403	0.11930083835480125	-0.18825742722536515	-0.045622666713407825	-0.6553624291981499	0.10992694330865134	0.17121308714255132	0.2762865230730456	-0.31474211464589824	-0.544543673163848	-0.35307410624777125	-0.3100056414616237	-0.36479622188791727	-0.2000535602153959	-0.7231238526941899	1.0015814531495164	-0.1467431020843716	0.3149146213597289	-0.6364197248572964	-0.5508656848706084	0.35350909228798555	-0.05132272344173909	-0.20241909577385903	0.08465567834153555
-0.6557428069331055	-0.4170379474601716	0.5318707283701292	-0.9262061831634003	-0.15689700524227884	-0.823860006960546	-0.9022057030035041	-0.5705366734160847	-0.05898106741499139	0.16765373883180576	-0.27741667879538784	-0.7580912386129987	0.11136346756391469	-0.22832754157735619	-0.1542551597397065	-0.6489656145746162	0.22682186692120157	0.051091959492737614	0.29234728539946647	-0.3158272242072818	-0.45718491370832276	-0.3841157509929867	-0.29258274730902256	-0.3630021924304662	-0.2401557909592829	-0.7309578312490984	0.9645155670838401	-0.10519023567716405	0.3361123444549265	-0.6522859254416017	-0.5823671882902616	0.4092336454430205	-0.08875701758850599	-0.25768977584469555	0.04100661384849682
-0.6750967789611415	-0.3661465832146612	0.6626473454804035	-0.8223531184422439	-0.19213987185603174	-0.8319407907222152	-0.9092677647572744	-0.5718227439850353	-0.0692751389602109	0.4112054619439517	-0.263060995875651	-0.8140501586557882	0.09702083585585704	-0.27990951638796596	-0.3274415642829547	-0.6530073087262769	0.3492605306896194	-0.10789528811046627	0.2885901612707485	-0.32894299897099144	-0.3623438047661174	-0.41483460793030663	-0.2758098706321007	-0.35287907061236556	-0.27627791246120625	-0.7260559289398651	0.9068042601761952	-0.076988197290535	0.3454421704050382	-0.692568315055835	-0.5949595340025289	0.4451918449493849	-0.11171734661807217	-0.3001970104997961	-0.009917806967532009
-0.7118547556974507	-0.3335841472868016	0.742286601013341	-0.7911094723325627	-0.2481467423312782	-0.8847093645215953	-0.9044886733254387	-0.56163303034775	-0.07779651924736543	0.6318617020935051	-0.2651433306547071	-0.8469818184424908	0.08824373394841152	-0.3389941131784984	-0.3828656499328275	-0.6666156608775515	0.46997987185706885	-0.30179587071306285	0.2519393345387745	-0.3413833845408911	-0.27229008229345963	-0.45415172691060696	-0.26424542787123106	-0.3298611751624482	-0.2985828145805127	-0.6931300916912903	0.8034895492966474	-0.048169780196951416	0.34461371096363447	-0.7451084281239331	-0.5969688581677778	0.47312830942445105	-0.1332600301818179	-0.33493169626620667	-0.0573980912773995
-0.7577627658844047	-0.2889186498743221	0.7849220588029848	-0.7136894670128308	-0.3079286325564767	-0.9034422560060419	-0.9038627623057167	-0.5331488367817926	-0.08722332003361785	0.7411628492048139	-0.2638087192201149	-0.8434437013739526	0.05989284426067211	-0.38876635684068356	-0.5325801412629539	-0.6764568614532596	0.5715236258890402	-0.440575180705297	0.1621811270136118	-0.36828796176144263	-0.19708524140515696	-0.46807388799776656	-0.24730384578858278	-0.30731999294993656	-0.28795540859609425	-0.6242568747447819	0.6856916376631104	-0.021680127669792177	0.3448919893273833	-0.799262308956605	-0.593954033862415	0.48610040052853626	-0.14732593450553153	-0.39184003680486545	-0.08159207879614158
-0.806031135018818	-0.25892102287435564	0.7972524455632244	-0.6932211036868912	-0.3615163175200158	-0.8809295941490312	-0.9010338752009556	-0.49964644628993	-0.1090564163103164	0.7963589538409217	-0.25715023851413654	-0.8015079470942196	0.023305604193796146	-0.42460632095379686	-0.6030714306650712	-0.6946184556499747	0.6320801819887313	-0.6072383571544056	0.04439205132510661	-0.39156527394111224	-0.16724933266842315	-0.47380413185529485	-0.23141292440468955	-0.26783375529578884	-0.25282484979999814	-0.5528536989847288	0.5847489186897457	-0.002459926653939006	0.3194293315252409	-0.8434966204996719	-0.5867836661486574	0.4912814135191561	-0.1610227958008721	-0.46883069125906707	-0.12889359106089723
-0.843749525298049	-0.1777055208149017	0.7655406942168519	-0.6727239775106778	-0.41207801817079615	-0.7589590316795395	-0.9039566740352383	-0.4671123912852771	-0.16283228999830218	0.8840580281295948	-0.25274117842823884	-0.7330797476747448	-0.01518774679225739	-0.44403168856053343	-0.6317871964501274	-0.7173216471221865	0.6719240933317919	-0.8138355376791969	-0.0946137253255709	-0.4197238080214999	-0.17934879618034313	-0.4717647327083257	-0.21190214397601945	-0.2307941970183268	-0.2001744208301456	-0.49017658521656415	0.48410703771423824	0.012572289992582928	0.2549598854244196	-0.8994868319984569	-0.5921711334751287	0.4705519660732184	-0.18850430836306042	-0.5502043806015974	-0.17967817013390172
-0.8788100834085615	-0.08299522339405636	0.7114388453841646	-0.6619019550952416	-0.43439114823692415	-0.6817498946843795	-0.907988182962268	-0.4211537769063784	-0.2344088324311901	0.9431571075570797	-0.2591192412624016	-0.6471436234118263	-0.05809667935970152	-0.4638519524329082	-0.6924005560177047	-0.7562061369141476	0.7220286051572933	-0.9961246071684652	-0.23533958563403026	-0.4453815128842482	-0.2065236357544244	-0.4792612587071294	-0.1842873634578223	-0.20937331130350628	-0.14867793336272164	-0.43014101476625155	0.3521218044564727	0.005628483289890145	0.17047521175522073	-0.9578991281761308	-0.5890264205544817	0.4443987088810474	-0.2121799630863892	-0.6237084363379622	-0.21803220130223822
-0.902685648399735	0.01616064434017072	0.645160292956805	-0.6559132899778624	-0.42965574051869104	-0.46744726053604246	-0.920360332375543	-0.3812765111237175	-0.3025239217762352	0.9511343293694298	-0.26675769290245654	-0.5457099199184039	-0.10132758909003066	-0.4967586674728991	-0.7357856122138204	-0.813377025437166	0.7970562138990573	-1.1720362666892525	-0.3405909440498117	-0.44234462301278066	-0.2527384685585664	-0.4804006460882523	-0.16475042239351176	-0.18774966953938027	-0.10857630748676572	-0.3627091870905455	0.23533054304653528	-0.0032198144557332026	0.08603835545984652	-1.0124821890736766	-0.5817099384440757	0.4122942334346155	-0.2379609513856782	-0.6605717715255435	-0.2742349222429495
-0.9170954940728047	0.1348569284801088	0.5683471226752931	-0.6666202609922042	-0.4050735679186249	-0.2959296366941965	-0.9198955382749601	-0.34651831054687954	-0.3600371983390077	0.9519718215429608	-0.26839811367317223	-0.4358255880452095	-0.15425822762221197	-0.5235678394963098	-0.7375454377372821	-0.8823779042450534	0.8724916241424235	-1.3329600960672907	-0.42019925648434364	-0.41399244587682527	-0.31186830562911283	-0.4758682939969477	-0.14847006427451526	-0.1737814415489114	-0.05544173410515172	-0.2963943255882889	0.11476905422279118	-0.016811966840248962	0.05162784814085168	-1.072296424827033	-0.5758939979249531	0.3782136621716624	-0.28688922883903956	-0.6811306456678458	-0.30478923323868884
-0.9318161689076799	0.2270038943975588	0.48407735559668785	-0.694143911799835	-0.35721140493585635	-0.04961759936254288	-0.9185476729981147	-0.3102470857712762	-0.40946145833610503	0.8618956919118415	-0.26980221038469504	-0.3136665186279714	-0.2113556547812791	-0.5518097137894895	-0.7117781291522938	-0.9572532269965105	0.9253248656297728	-1.347557544801892	-0.48270025616262613	-0.3998872023291771	-0.3756922005936004	-0.47623698747335064	-0.1352724992417936	-0.1854858593723558	0.004388059446193781	-0.23721257599697543	0.026221852534768338	-0.051092298002527695	0.03414712890430078	-1.1285187006639557	-0.5505885466030763	0.3581438125784749	-0.3506849005411712	-0.6915090225784628	-0.29301571955521505
-0.9506176906676636	0.34303638216826227	0.4146018054861626	-0.7288319092297781	-0.31504582568999295	0.10586406499371073	-0.9108257214813641	-0.29065443108006334	-0.4528707759726232	0.7239881635172241	-0.2533181162267109	-0.20444670133055465	-0.2554520337888052	-0.5874436545941948	-0.6801877083375452	-1.0463306481690986	0.9895699928677526	-1.3943207252918883	-0.5426878368263921	-0.37537482529509264	-0.45976727202407774	-0.49440041237337107	-0.13714722092938486	-0.19130646411307814	0.05228929136504842	-0.18919083040280915	-0.03343333066672407	-0.09697965023764395	0.04817018321553693	-1.1779680328836064	-0.5285544159696299	0.3540391985377417	-0.4157723854166296	-0.6975546590191457	-0.29830580121868716
-0.9798854131103116	0.47559386294500505	0.38814264841216684	-0.764942469296169	-0.29484957983805027	0.21121325563743784	-0.891982941059517	-0.26490477658267464	-0.47681609619454834	0.633517236882291	-0.2573465699361627	-0.1219790863243718	-0.30293880119112254	-0.6171637928072202	-0.6539992299897422	-1.1340459052528125	1.0605222091111872	-1.4160143039767807	-0.5911709093528318	-0.3261753201767769	-0.5628440639368981	-0.5143991951366795	-0.1566729099475705	-0.19967552045770184	0.10731235892355392	-0.15224317818700037	-0.06551555429536823	-0.13403289243985364	0.08542198013528939	-1.2170783429964849	-0.5289869318802269	0.35854172948350826	-0.4896204965784028	-0.7188741331773405	-0.30855898415748506
-1.003785261629751	0.6058244001379739	0.36696095381276417	-0.7956504073195048	-0.2698261145216682	0.26015745910882215	-0.8776126910832833	-0.25271988836861714	-0.5227814464198115	0.5347259633919876	-0.268678043603932	-0.04683085274270003	-0.3665829351914117	-0.656608231177103	-0.6253868410152843	-1.2132056813599417	1.1049253674673403	-1.4551971600879094	-0.622237124140107	-0.2436526789960367	-0.6568266142372743	-0.537917827615678	-0.1686825294342547	-0.23409538521289205	0.14997609767914247	-0.11451147145362575	-0.07593744207828336	-0.17040493407772234	0.15628920333475413	-1.2286822547067906	-0.5298864331912727	0.38751682452425446	-0.5631416713833222	-0.7455817060931025	-0.3053151338107468
-1.0371702562899068	0.7123171579274528	0.33940286042422996	-0.8231740581271358	-0.24157300941755322	0.264674949152352	-0.8677735378662275	-0.27700190939320346	-0.6064878258929998	0.4232146787891094	-0.30485065818611484	0.00226773739306958	-0.4174597185356557	-0.7256083625694328	-0.5874081634821474	-1.290613262083716	1.1109860058609302	-1.5682613736733397	-0.6364819880578307	-0.12009187903896505	-0.7489985901708801	-0.588726453220165	-0.18459909024771534	-0.2760578402495675	0.1580976852774055	-0.07898727042266782	-0.06391549285621481	-0.22341203080543096	0.22873421235132393	-1.2156692816858747	-0.5412259207074769	0.4380293406587857	-0.6302104458564816	-0.7432813548255259	-0.27919392559173983
-1.0940799189577914	0.831291197872946	0.3168512358300599	-0.8400890109921931	-0.20646936934582577	0.21284798053448198	-0.8553733779317575	-0.32126190193828813	-0.6894652909980941	0.3518307358289882	-0.36214210283871207	0.04288588780346083	-0.4570849509975023	-0.8058653336653334	-0.573837974245927	-1.3480658170420885	1.0935279055640335	-1.668754110685618	-0.6384038082586789	0.008134065506818855	-0.8436155980875624	-0.6452689082479599	-0.2156584386879003	-0.3267740933323645	0.15688927329957955	-0.0308806712754912	-0.051807589920472706	-0.27419135207029444	0.30781496022098276	-1.206217349829754	-0.5615367964866543	0.501022958902717	-0.6916248958684904	-0.7133499921405078	-0.244240661207064
-1.1345921291640306	0.8992143117271845	0.3391456081688241	-0.8541840060783443	-0.16370626703957855	0.13136628916939705	-0.8302382107132041	-0.3697170062451497	-0.7482301333687487	0.266809459306255	-0.43094495405574895	0.08633124349964238	-0.49138369057179	-0.8854461001622781	-0.5796558436985565	-1.3846276547207266	1.050904125464069	-1.658706614435322	-0.6309466984743626	0.14730674644388403	-0.9188724545892606	-0.6949001041397251	-0.24293194182296896	-0.3870824773808876	0.14102119859525758	0.02740000981971872	-0.02055019135188808	-0.3327490297260483	0.38070851495594016	-1.1952639478098126	-0.5718779179901345	0.5908132457411952	-0.7206506990590994	-0.6552352039343644	-0.21226915061779228
-1.1508086693400943	0.9492266083966024	0.336898028186952	-0.8626714438132413	-0.11590597247193099	0.0032793434242054053	-0.7986056307164846	-0.4328605494736257	-0.7868016824593153	0.1734787218749477	-0.5126412647306715	0.11413500380296988	-0.5228779156661828	-0.9595273514212478	-0.5776881891124356	-1.3980342098587344	0.9860846668508418	-1.701549200027562	-0.6375014516171474	0.29035583074332383	-0.9929073952776601	-0.7477004709873776	-0.27494973568743597	-0.42324490776926826	0.14173462502160644	0.07976957907714066	0.06856232129914139	-0.3862083312435206	0.4466449230780607	-1.1667240293384369	-0.572346475177357	0.6844909784112192	-0.7497766478468353	-0.5689369902070961	-0.1892738066106884
-1.1253728876578277	0.9923275132660873	0.2949968505503724	-0.8611637910780676	-0.07113566706329152	-0.12606386473908224	-0.7449232286187412	-0.49143677698742866	-0.8160577008390101	0.1199001237868171	-0.5984091841043715	0.1260741836887377	-0.5317361789441067	-1.0131203004499938	-0.5755432211151585	-1.4029866620173181	0.8963158861444006	-1.6911308183466587	-0.6625416058506545	0.39995543869408456	-1.060202743795641	-0.7961054352412251	-0.31571291113454863	-0.43981555233519565	0.17463564533133463	0.10211579429468738	0.1831766396146935	-0.4364287479972214	0.4830725734960094	-1.1173229859556142	-0.5743122381987801	0.7695103090018914	-0.7795626471610883	-0.482131915927232	-0.17372439511861537
-1.0765168571393762	1.0143027252438996	0.24572963007266774	-0.8499702485132643	-0.04095931852057027	-0.2749178846978819	-0.6894213964714813	-0.5408168434211355	-0.8518504228584695	0.0472699576374521	-0.6902420872720267	0.11796955413901211	-0.5240305738969186	-1.0525728303697535	-0.5827964016298917	-1.3797368513442003	0.7977013532520749	-1.7428294482379656	-0.7060726998334811	0.4965821426721339	-1.11738440708829	-0.8315354012326429	-0.3576969558822124	-0.42304386446213316	0.23777094209856822	0.09454464073126594	0.31111031234197484	-0.46739815812449625	0.4825049531408422	-1.0442072079560811	-0.5669337631707432	0.8266646652733174	-0.7937540586292529	-0.3789640473217375	-0.15866690555774315
-0.9997129139395359	1.0031363508907796	0.20161181244879636	-0.8295390372022613	-0.029271265174228366	-0.4341084752798069	-0.6516155935068105	-0.5815484635346994	-0.8407539351125045	-0.020860248398224993	-0.7824140909440415	0.08049325072537508	-0.5063564347006527	-1.0845603453437114	-0.6001952969033676	-1.3440737159106608	0.7054660946533049	-1.7643436023485037	-0.7481437171633301	0.5821570234787463	-1.1691361463856993	-0.8391386542904054	-0.41311421947932764	-0.372870785809546	0.3229784757111792	0.07036986668187431	0.4253229623417064	-0.4858451034167518	0.47281227770700135	-0.9285684713166523	-0.5619013000167372	0.849367510794047	-0.803680828370422	-0.26730899561207905	-0.18428082462104123
-0.8787117351190842	0.964971521267891	0.12258118873412575	-0.8088154035801434	-0.03413085542333447	-0.5541126954965622	-0.6249368484655576	-0.6023797807033013	-0.8144598625565435	-0.04119389070015238	-0.8834975165294795	0.025520865397378134	-0.4899590583649811	-1.1015837214311992	-0.6094670810435153	-1.3005825551288095	0.5988437039787086	-1.852398801412947	-0.7704559270630771	0.6737289352562701	-1.2184562024171284	-0.8246941677908193	-0.4581990873422616	-0.3270922732514386	0.40870570737828293	0.02237919241515991	0.5359966334765337	-0.4845079305285719	0.44753413871208847	-0.7874999299591111	-0.5583384918143619	0.8388220383752326	-0.8017892796324839	-0.15390085362188854	-0.1991407599735137
-0.7207704531003281	0.9291144287103069	-0.002268516531753273	-0.7878233166888057	-0.04378505406143844	-0.6009623697684765	-0.6003852128747659	-0.6042276875913934	-0.8695487231340213	-0.13315038620789119	-0.9533250192577768	-0.02517666418088438	-0.4850168312126509	-1.1182996186233596	-0.5686689992858301	-1.2482619187834534	0.4921177238551522	-1.9277319304237346	-0.801721641368292	0.7553671944332274	-1.25875684033098	-0.8039649490907564	-0.46988620267468867	-0.2841819132944723	0.4727109430909657	-0.04386343625884527	0.6125615568872604	-0.4737680350460288	0.39599807335663734	-0.642512176280158	-0.5405937398307725	0.8179860301309979	-0.7874725235938895	-0.042351749990324615	-0.21006566137025778
-0.5676251679141157	0.8791567967473014	-0.09595845157522494	-0.7832008869594217	-0.0684360686766429	-0.5946303897014178	-0.5774572471421661	-0.5792274844137931	-0.8989622999404553	-0.2641689971778768	-1.0115471342684095	-0.0906338101710747	-0.48454501125926913	-1.1197772601162916	-0.5619245025829354	-1.1985510808785125	0.39278986614973405	-1.930423299039046	-0.8548889906061461	0.7875237491608892	-1.311226743820855	-0.7565146924103111	-0.4746309393240128	-0.22130862444265928	0.5332303919943306	-0.13126826557585924	0.6989053681843829	-0.44251345570022205	0.3115230569217601	-0.5005006129976538	-0.5301685064574516	0.7750096555165379	-0.7699711050518598	0.07296448802889426	-0.28548545512702195
-0.41299615915084786	0.8253785450334137	-0.169393294016603	-0.8017409408649364	-0.10809898074479085	-0.5649339493088162	-0.5774728322262509	-0.5347980331584468	-0.8517881116162561	-0.35255228950918843	-1.0538937473234655	-0.1644419733620779	-0.4802049625629044	-1.1070847304937668	-0.6032315907848979	-1.1148503924823538	0.31312957989941254	-1.848482671136035	-0.8995758449683677	0.7347524742676166	-1.3672839985704197	-0.6753198449491397	-0.4645053315233718	-0.16141010258599597	0.5964371785024313	-0.24026552130805276	0.7718255235441457	-0.387375537109988	0.200880029541046	-0.3798606814303295	-0.5062138308430331	0.7036746198464172	-0.7416664802197805	0.17794645981592488	-0.39856927459701125
-0.23842551697550568	0.776778666183734	-0.23200349610064222	-0.8373541433120131	-0.15655335713694835	-0.50449645868313	-0.5870960135419704	-0.4791752288806338	-0.827968431205161	-0.44620481552779545	-1.0825414461198637	-0.2455155119167109	-0.48427414908279165	-1.0899169513623193	-0.6107010694638089	-1.0459736332223417	0.247798730335623	-1.8011506923522531	-0.9417343353710989	0.6578690967051225	-1.4075534477127742	-0.5952705017632165	-0.4439171580166416	-0.0967158072282303	0.6550622963710497	-0.37155949755510004	0.8348510840952594	-0.34415062718564265	0.08016685075194488	-0.2683845120058243	-0.4704706171540529	0.6422807624478062	-0.6966476202568529	0.2630893447927659	-0.4591800155891189
-0.10449700188262612	0.7230934922131972	-0.33257532843624543	-0.8792664099690051	-0.22012796594874856	-0.4373519842834909	-0.6044391402493772	-0.4275800950199343	-0.8462672083903673	-0.5677201400905431	-1.0976737953180815	-0.340043880452379	-0.4860571976842313	-1.074384910159863	-0.6169093241673844	-0.9813291313491929	0.18742666835578844	-1.6823630867671064	-0.9728517591673022	0.5457887322924825	-1.4624205601296854	-0.5172144290439902	-0.433078093198893	-0.026687489024415135	0.6859989668874864	-0.4943751656063172	0.8755749618601575	-0.3078579504452085	-0.03830172425408679	-0.16623295171299746	-0.39264409611837364	0.5853098526139551	-0.6639395154835795	0.33401086459441126	-0.6153238738367485
0.00106349548986222	0.6672571881741048	-0.4095036303595611	-0.9016630827153694	-0.30956096267165334	-0.3652334315891042	-0.6230312051914495	-0.37502267776882026	-0.8660273749541736	-0.6537803713755181	-1.1168603788076101	-0.42899462303369285	-0.5005905030229338	-1.0608160034429621	-0.6320087911635086	-0.9141660712330735	0.12231742153724272	-1.549326342851567	-0.962026444201021	0.4046394752882181	-1.5244916127240857	-0.4234457872781164	-0.41638166652043135	0.03260655745671546	0.6889777060902834	-0.6054845989270132	0.9279092027951105	-0.2927411836602716	-0.16330459027305377	-0.09463415536335977	-0.3010114942512572	0.5358845263962267	-0.6494354741724364	0.38557233130861307	-0.6122949938861859
0.06489153536074248	0.6069117845682326	-0.4560080400536296	-0.9163201518339503	-0.4106074967629468	-0.3141240064718855	-0.6391723244523881	-0.3422344346987748	-0.8529799094979337	-0.7490007640247109	-1.1390981380130243	-0.5065466063784579	-0.5472373058307772	-1.0547261785201107	-0.6330642025289274	-0.8346743506838903	0.05722010717421018	-1.4889610301659526	-0.9182687234015781	0.2816477969944619	-1.5658777920860925	-0.3265417014654889	-0.3800334402095994	0.08983335132465346	0.658840955760751	-0.7098069059744019	0.9656213946693706	-0.29176352588950777	-0.245257662156678	-0.05741701083533585	-0.21324305809775396	0.5233076544554457	-0.6337771573099947	0.4249512119146087	-0.5767120147905526
0.10235494859318013	0.5385025980542726	-0.5139471745052088	-0.9108336381442639	-0.5160623330659239	-0.2774501002626966	-0.6464270995950433	-0.3248901339669275	-0.8092685730853824	-0.8700269467114101	-1.148971841453135	-0.5729195751477267	-0.6147321577304188	-1.0644858325256616	-0.6443153366811025	-0.7403058200432852	-0.019784093154420347	-1.3576032076185502	-0.8402331339636102	0.13585701040826179	-1.5711435477435178	-0.22909201881794544	-0.32233571238450687	0.13026793159986888	0.5740579476463756	-0.7972284881824027	1.010543780756014	-0.31075957881079963	-0.30249349096516315	-0.05283843702814659	-0.14024337756036925	0.5261133058536467	-0.6326105261330764	0.4314371306409141	-0.5619632356953559
0.12016327404708264	0.47880282895386655	-0.5795908033818179	-0.8894328790886223	-0.6009176225808028	-0.26134041432016614	-0.6116905425942696	-0.30739856554640016	-0.8204833250257518	-0.9278135147909596	-1.1463184303447453	-0.6313054699600578	-0.7071799618037545	-1.0805432020432124	-0.6489111013416009	-0.6579871603435523	-0.0998887650281924	-1.3384403271812946	-0.7154200823739348	-0.0021597159470900682	-1.5633340824025077	-0.14001025891897298	-0.2301643610241936	0.15818284644971695	0.4659269197184326	-0.879353690351717	1.0540743778635593	-0.32562952000329953	-0.34755213985466343	-0.10143331738721766	-0.0624726034774134	0.5529234631568388	-0.6360166144535355	0.4312221426147419	-0.5083688449945
0.09886419140493653	0.437437897869102	-0.6205594234352774	-0.8358704596187341	-0.6574563043407988	-0.2805417570371732	-0.5727697503654037	-0.28946922879103026	-0.8865628714032328	-1.0246474369889	-1.1436081957209994	-0.6712528170889156	-0.816228879488655	-1.1050070694561058	-0.6300970595334461	-0.5847012801908195	-0.1892480395965294	-1.2437161882042367	-0.5896896618174791	-0.16476084510719496	-1.5212971474598553	-0.06474682930488959	-0.13886656679830836	0.1851689616103883	0.35579476743913885	-0.9572591179624034	1.0784653970744549	-0.3553126769179551	-0.3943035237775611	-0.19593613436749435	0.008649855738884804	0.5931764674958337	-0.6320382655780662	0.4319516178061358	-0.47612806648245715
0.03440842232837899	0.4128402574079889	-0.6543813405152925	-0.7817603475415529	-0.6949636272935916	-0.3262107460943795	-0.5325191580158868	-0.28778674588200315	-0.894455798304637	-1.140185796176634	-1.1255772295926896	-0.7059542314880055	-0.9149737774965061	-1.1254674869605994	-0.612014855640632	-0.5022741186346662	-0.2991161523190813	-1.147530900587353	-0.4576524340538347	-0.32238629233947547	-1.4596549886638543	0.012625944055182114	-0.07751318742240373	0.1991689460156056	0.2534282250360948	-1.0328018433948956	1.098909157280497	-0.39134312208810024	-0.42475925300257655	-0.31151251240109123	0.07761766297304223	0.6210846056827448	-0.6070295038799981	0.41593305167197964	-0.5506767605806281
-0.04307060295725735	0.40404514937357217	-0.7000171062300684	-0.7170175684799033	-0.6941639499296341	-0.379844771409873	-0.4979059400916558	-0.3080229401990909	-0.9081640172599375	-1.2215340091043285	-1.0842181104110262	-0.7376983940067027	-0.9944506326128529	-1.1580913712110417	-0.5700116072938524	-0.4198169546712453	-0.4068470025479047	-1.06400750161463	-0.3055790616485784	-0.4507645536789684	-1.3934660737016769	0.0536769071018505	-0.03655336128806137	0.22154563157653073	0.16554394489146923	-1.107581879851482	1.0840606532433952	-0.4473646509187354	-0.45434817512757225	-0.4505852309703048	0.14333496025019707	0.655656165940383	-0.5748138358172717	0.38484883373252093	-0.4232151780391513
-0.1165719863129159	0.40529652792306836	-0.7464982746136541	-0.6078409795539444	-0.6543562174535709	-0.4316850896742669	-0.44106095706144915	-0.3314334592851883	-0.9064613943579124	-1.2992905853190209	-1.0352168460608095	-0.7587290741947008	-1.0518941212935446	-1.2027915824395259	-0.49949351251327856	-0.3710760576040021	-0.514494928767206	-1.0473975725508482	-0.1763081310711701	-0.5065113194260892	-1.320500154821647	0.06094216700410443	-0.03303772859391607	0.24103733099941885	0.10233127445407904	-1.1570487144466783	1.0464129266543902	-0.5121047830191736	-0.4722913164968757	-0.5710038676523089	0.19454473424571447	0.6865641929299857	-0.5507658865851437	0.3439073220369645	-0.32117936850891055
-0.19222246192011924	0.40349850230944745	-0.7982029275282368	-0.4565203433358726	-0.591676756372766	-0.4677578066883014	-0.3691451350298089	-0.367038953413335	-0.8331487844174849	-1.3559805321474996	-0.9792582834314674	-0.7857012611739245	-1.0865730963295268	-1.2555011831924632	-0.4679405977195403	-0.31711131673983084	-0.6350969122677957	-0.9768929519762664	-0.08402774509575335	-0.5410612550905567	-1.2490470905458584	0.06014120721699322	-0.049657660681924926	0.23802985090067988	0.05693617159284635	-1.2018554905700243	0.9789458732448001	-0.5634069176905782	-0.4801307405365581	-0.6749287399421794	0.24060055763792695	0.6828480536982342	-0.5355798472546065	0.3276492390414351	-0.3097744803920003
-0.27137462230328596	0.40403037512859574	-0.8349474394014573	-0.35702724733535385	-0.5162528410182279	-0.4873176177545768	-0.2842880509810239	-0.39038996021428113	-0.762869460314835	-1.3971315882269832	-0.9286107430178658	-0.8050763555622387	-1.0860909922298858	-1.3142209382233085	-0.43848412162707645	-0.26933885354005743	-0.7411007821439809	-1.0252151248813859	-0.01971933692341194	-0.5722283410342801	-1.1556430167798628	0.05536832100773696	-0.08244148552273853	0.22204579062306515	0.03812878001196672	-1.2487940160149373	0.8950335602710189	-0.5987210483419212	-0.4780470281524754	-0.7467583847239918	0.23441032595580058	0.6603111192938403	-0.503121943900129	0.2882854055360248	-0.28303306806653694
-0.33922522863143634	0.3066223005750702	-0.8407592196040486	-0.2616400482113893	-0.4457687484857984	-0.4964316338170784	-0.1880770012182337	-0.41951365867491675	-0.659449838458201	-1.4094655110931817	-0.8753584620720714	-0.8224305431523737	-1.0667989066721266	-1.3705767158362279	-0.4215155373688478	-0.22925714440054837	-0.8342107815199823	-1.0599826249303284	0.010984371984872964	-0.6006549054415817	-1.0293443950204588	0.03948481489135418	-0.12281016601639098	0.20226818858696222	0.017895859462479447	-1.315610182954948	0.785330174327083	-0.5994266268992221	-0.4735915740266834	-0.774922763690569	0.19463794326048725	0.598586788533422	-0.45050486190325073	0.2413429864522104	-0.37146102954784377
-0.3999243358852369	0.26958179099488133	-0.8142394317613311	-0.14747070785877414	-0.3789306382652851	-0.4886689660640487	-0.09637543221706521	-0.4386261803537212	-0.5841422514405479	-1.4250774102586905	-0.8267421152737049	-0.8337672554256434	-1.0189432997539698	-1.4193251917108918	-0.4583779819446452	-0.20573333914051034	-0.9142527752208391	-1.0634948399797945	-0.0025946400562368967	-0.6499476898366648	-0.8988108084292208	0.026502489099503163	-0.17844546959317148	0.17156483840944806	-0.0070578846541862915	-1.3768559335610655	0.6668000031712888	-0.5832626597087369	-0.4920251716361387	-0.797118883869376	0.14999260974572717	0.5089232955562084	-0.3746705839231373	0.1735582718109576	-0.49611363712147016
-0.46292066491300526	0.2427103942319091	-0.7690205570533396	-0.07235652436930777	-0.3047017690315147	-0.47167926535465166	-0.026614564651763574	-0.4353449352079986	-0.532715130086598	-1.4250078853451513	-0.8086055315244611	-0.8455666196204629	-0.9426931650139462	-1.4581584068516	-0.5135345515306812	-0.20285584798867387	-0.968874023047594	-1.0353481347158708	-0.05631531611161315	-0.6877411466818948	-0.7777973790873945	0.015921449727807135	-0.2501229357286421	0.14233630876568942	-0.0033224721447627655	-1.4318601912249225	0.5393240339693189	-0.5522703753845281	-0.5154988817131639	-0.7947594530877672	0.0921549747026994	0.4088384262797164	-0.25289191207678025	0.1055437281676127	-0.549079098547288
-0.52345585835101	0.1246257638339916	-0.7172069604958691	0.00869035652471375	-0.23140188202011625	-0.4439587243480932	0.0232016583007219	-0.40919180759093904	-0.46323809501889324	-1.5237668928891503	-0.830618467256073	-0.8478882801710166	-0.8527034108715273	-1.4894216658688708	-0.5963339996125863	-0.18200020201606518	-1.003924103169727	-0.9784674655967679	-0.16104043458038442	-0.7311963014018088	-0.6341535210756946	-0.020359812991961976	-0.3361847381870674	0.10577184613580563	0.012164323941601328	-1.4608638339478877	0.4275428822929289	-0.5311602517463159	-0.5430716358385934	-0.7535873312329247	0.02446491343246703	0.2923013790686782	-0.08348799355785905	0.03958301069184243	-0.6578717059468369
-0.5895228395280196	0.06967148221998688	-0.6718471853430759	0.07059124613412368	-0.14196449288519614	-0.38206733585554825	0.0897687747653908	-0.3953950442637969	-0.3239339374348859	-1.6207331591709426	-0.8599838717573007	-0.8514188363910314	-0.7381139788769155	-1.5212289260086445	-0.7112101024805455	-0.14517372666565015	-1.007068501886263	-0.9063628592702238	-0.2868851725112445	-0.7623728333482427	-0.49781930810183184	-0.06398366566755889	-0.4079803731028459	0.08571421619213218	0.018998066516630403	-1.4521302283502109	0.32999037614157195	-0.5075252736160065	-0.5507261097770862	-0.6801042280418793	-0.04012797288739212	0.17720222819921808	0.11029698836285366	-0.02714387216579004	-0.7394218782778743
-0.6389616747248563	0.025336927894977435	-0.6123871976367821	0.10522171786351957	-0.05593574466271858	-0.33508158620940875	0.1678728657029564	-0.39120194986761836	-0.21479096439807038	-1.6555986695702263	-0.907307360051924	-0.844865380923286	-0.6129412250800969	-1.5620115822428087	-0.8786740830009754	-0.1320838544712048	-0.9883726102147348	-0.83405391606493	-0.4158347126534096	-0.7880565147184453	-0.3780634853321657	-0.11646166466453542	-0.4575672633995504	0.08859956146229717	0.03717014083247896	-1.4130908671832625	0.2256524854781028	-0.49636444214882924	-0.5574070407364179	-0.5821682137238056	-0.09018890116180012	0.06679310132569269	0.32740158790022694	-0.07718269597554868	-0.6460474804224863
-0.6599232163241046	-0.03797071182865145	-0.5602148133487341	0.1350068477739112	-0.025156387712137997	-0.2963010147584555	0.2520829744188558	-0.37439426838493317	-0.04372511350259541	-1.6887166226438055	-0.9672008275903275	-0.8266734993221474	-0.4692964671739749	-1.5933794089815674	-1.0513316392049599	-0.11605722609577207	-0.9759943266934259	-0.7791915634721611	-0.5553786812990206	-0.8325755254936438	-0.232217747600549	-0.1531612916629094	-0.4978686144436228	0.08055837290456325	0.05800351636595724	-1.3692818970909735	0.13074966784633552	-0.49049633817973676	-0.5515423804761426	-0.4376661276267638	-0.1407198554547382	-0.05731111143530043	0.554093177474232	-0.12143065343124829	-0.8083386894901237
-0.667965920885818	-0.10518022965053245	-0.5208019085157133	0.12599328956942663	-0.0418289502134145	-0.3694675450450621	0.34417088549235386	-0.35463518103185615	0.07471469687242775	-1.715722479456139	-1.0119341518197404	-0.8029671188511515	-0.32865715372966237	-1.6091504621188535	-1.2071286930177134	-0.10010945336245507	-0.9755472346317141	-0.7206554857216542	-0.6745932419549721	-0.9013176294699139	-0.06045333115757814	-0.1721196086922792	-0.5165552902576239	0.06786004808104373	0.06522471568469836	-1.3466526813400885	0.032166378313309076	-0.5008139017488449	-0.5408957953142753	-0.2800689080058575	-0.19188954545568476	-0.17289855355771672	0.7802385183366366	-0.1519160792172743	-0.8064956470307759
-0.6612066007929649	-0.16382511765962746	-0.4846761965340959	0.07138054668371473	-0.10338925055044487	-0.4671836201872514	0.43126091211930984	-0.2951269306116138	0.11676842707630804	-1.7642476758954562	-1.0396588390797379	-0.7833859613372081	-0.187217483551469	-1.6092239084946605	-1.3379893512055667	-0.0810780496498321	-0.9695676320349055	-0.6626303901247874	-0.7521496902580886	-0.9569168014246813	0.14855175710257953	-0.18471398090075095	-0.5195957209509583	0.04629147233701275	0.056667864417246305	-1.281299589535504	-0.08068655005434863	-0.5282861612488786	-0.5397391774250547	-0.10636058696955286	-0.2376726055012793	-0.28936680835466433	0.9784812799216608	-0.20134477401699452	-0.8496299095027904
-0.6311472353288438	-0.21768758256988038	-0.46653199595659756	0.06183487574916883	-0.1910735505369153	-0.5787834794146651	0.47730085540593253	-0.22707009346834672	0.13115596573753274	-1.7935696267481767	-1.0575638052392131	-0.7889503858100135	-0.059284093835545074	-1.588696268883496	-1.4410298174863947	-0.06193341767416434	-0.9634234664527236	-0.6119874541214312	-0.78929333632072	-0.989604693804816	0.38132414780369367	-0.19624035845546312	-0.49677502555386155	0.011114836531824202	0.04157499739681258	-1.192734774671053	-0.18604993464018418	-0.5660263653942964	-0.5634665333551402	0.06221157357693038	-0.2649150334964232	-0.4129597990580045	1.1484556706813578	-0.24353230931582176	-0.706989111907643
-0.6091839981886213	-0.1733441636978852	-0.4689113251172687	0.04559584986554085	-0.27890870403839263	-0.7198856023579714	0.5231019444272166	-0.1798889555368456	0.08446322713378088	-1.8797977919057296	-1.0453255023839818	-0.7954120309742606	0.06799819824220706	-1.5197573842994658	-1.511078293866261	-0.040879121516119804	-0.9707434378435451	-0.5580141069079896	-0.8063208708314816	-0.9981674952620019	0.5862801252113232	-0.19876473578486498	-0.47262979933748805	-0.019114739256357444	0.03357152967903571	-1.0726184682325857	-0.28403237465551207	-0.6159361499191194	-0.5930986786356911	0.19300571128161423	-0.279163932648706	-0.5214966931715767	1.2863850961007037	-0.2842087446914764	-0.6157151404474209
-0.685627330993711	-0.16633082960761533	-0.4802269381585553	-0.008537032801440175	-0.36943560901164163	-0.8876984413985793	0.5667702717406737	-0.13310725599381862	0.012377131338549585	-1.9423371208127693	-0.981634371079041	-0.8016486508848356	0.18054775592879618	-1.451404701382683	-1.5354129047119003	-0.01384028079966996	-0.9947645197985459	-0.4942224286533368	-0.8009618480471656	-0.9701152287121089	0.7503867794230997	-0.20780366328294925	-0.44003112044982123	-0.05299046854267544	0.03897062319505843	-0.9256488983762734	-0.3788467591395576	-0.6800745098039602	-0.6349017519479982	0.3046245933260401	-0.2733296523293275	-0.6491889024321921	1.3843213122778684	-0.3276124155170689	-0.5310670039543097
-0.7690461072932214	-0.14691599428420327	-0.5028567116592234	-0.044951999699893073	-0.4615092980004124	-0.9369766894341147	0.6189144774461999	-0.06953199652729478	-0.02300166600049337	-1.9786324640372612	-0.8826116132191943	-0.8017371008112125	0.27007249989035625	-1.4289960876385606	-1.5255497487544534	0.021328020409891672	-1.04292944376186	-0.42908201783265926	-0.791208957536277	-0.9110281202564414	0.8700224476754614	-0.21482361024371593	-0.40043670112794383	-0.09110546578479628	0.026564358288199343	-0.7398849471522074	-0.45253520846307904	-0.7571698808142586	-0.6895166936204266	0.3876474237317903	-0.22921350990727593	-0.7728574299039453	1.439416022359506	-0.35864860640945373	-0.5643200386194003
-0.7687717034238152	-0.030187639575114184	-0.5375254839899537	-0.0998666326682682	-0.5569301470522707	-1.0936634627901938	0.6467331629321215	-0.023413001583326952	-0.044636383628513146	-1.9679381099045472	-0.766729565411815	-0.7965701609464936	0.3438777873196605	-1.4099025196363748	-1.4851998437833136	0.05848442634214662	-1.0952377883325164	-0.35006382716606577	-0.775283360041316	-0.8438670409838631	0.9364993800835301	-0.19693502562211873	-0.37266376767610165	-0.10942093245375742	-0.0043980544188788025	-0.5471629565328561	-0.5205374890358903	-0.8293668107612804	-0.7454800852347138	0.46058719065809334	-0.17965596522222266	-0.8953335555314634	1.4333081163789012	-0.39138532579265456	-0.5590340719571578
-0.7489939838275366	0.019433139602430767	-0.5713866207814087	-0.1586659282565099	-0.6641119764087833	-1.1723799265784134	0.6498401491237702	0.019787874022621946	-0.08231688195543105	-1.9117081306147028	-0.6474445302108641	-0.7913828187921085	0.4046547291378529	-1.3645686778098263	-1.4416977513257219	0.09455612880397232	-1.1570974734749488	-0.263753329149905	-0.7612580749634537	-0.7809755549364895	0.9875714753131393	-0.1592354660021568	-0.3712308783148824	-0.1276507022041587	-0.026590735296811698	-0.3474721796827966	-0.5908325849209428	-0.8979406709581326	-0.812880642591438	0.504311169098279	-0.10822271777404584	-1.0177988901920654	1.37157063178655	-0.42676868588156197	-0.5819030461547225
-0.7327252340657011	0.02864044907168755	-0.6099570281094298	-0.18452492910455726	-0.7550343883706324	-1.2450456023995338	0.6240225733884022	0.07622468531937066	-0.1294368976486448	-1.825280244619926	-0.5417491438250093	-0.8010449831376512	0.47082588216722226	-1.2960195569591049	-1.389967134949175	0.13014153197320272	-1.2286540489212407	-0.17314769793378126	-0.756300099575374	-0.7520341833814583	1.0350630301808308	-0.11446730230906707	-0.38527036989530306	-0.16271820099079912	-0.04383947400890932	-0.12669117875960922	-0.6286013078915035	-0.9570213269938315	-0.8835507832030993	0.5219980846421112	-0.02827175875350345	-1.1284939776888687	1.2587670213606155	-0.4730581020249029	-0.6086324549703755
-0.7296120857419944	0.04273212393012331	-0.6324284701824342	-0.19397352541942975	-0.7733568648458916	-1.3386385937027054	0.5796909709759206	0.12491380403564127	-0.22904078249742393	-1.7356550834780893	-0.44634999683357546	-0.829802130435737	0.4741046069696296	-1.2150592434508145	-1.356892201625406	0.15409572793037507	-1.2761814912832072	-0.05999195262321218	-0.7466342116882878	-0.7339545341933128	1.0584337263340542	-0.07674746889228792	-0.4040413691672523	-0.204494973027105	-0.06517857326481791	0.11814447510168706	-0.6656435566859198	-1.0032098191419827	-0.9568368154416461	0.48416100177365734	0.07394009374511445	-1.2367503066626209	1.0996005515375857	-0.5238018721908542	-0.5136833263955523
-0.7290547787682886	0.04938053416947755	-0.6340393835152696	-0.17663671741702663	-0.7476436849084684	-1.2948649510508141	0.5182245528672836	0.18526127854479899	-0.3361754260479683	-1.7091819123289895	-0.3696677746243097	-0.8634675885736545	0.4215059517966937	-1.1310903672128538	-1.3249392226075576	0.16253019508772765	-1.3005049023231456	0.05492178962843454	-0.7412427237399172	-0.7321172866660952	1.0592272601782835	-0.0513396226568848	-0.42868245834099367	-0.25079640208164133	-0.07217838974404246	0.3707511640555795	-0.6764393431233149	-1.0318720444930616	-1.03854451856586	0.41302424969007284	0.17542768886237564	-1.3559985843113436	0.9263454170278596	-0.5625471255749386	-0.5611698600433862
-0.7307521973940851	0.04185896605202137	-0.6269043011970667	-0.1552407521697639	-0.6737059550781577	-1.2476699760355205	0.44512800085312687	0.2177015260491284	-0.39954723103678497	-1.666767360691345	-0.3224838745304538	-0.9000066492043326	0.29720525191017677	-1.0487590961846256	-1.3008824036689313	0.17021829140049893	-1.3170515465950783	0.16958514922523	-0.7506738060578584	-0.7607304096269318	1.0019080938551366	-0.021890484651655197	-0.4627147697897559	-0.2720149395429112	-0.042723733917392405	0.6112296248069401	-0.6555018449504597	-1.0399735076402008	-1.1230781347235617	0.3114589297724074	0.25790393954088575	-1.4624541706809617	0.7617717352560702	-0.5872346767682769	-0.576223593171601
-0.7420379671557285	0.03280678615501615	-0.6139312922019793	-0.12414930947611369	-0.5615411926674924	-1.1847875279891162	0.3912369617488095	0.23261187518656187	-0.38815571863381076	-1.6414539057409474	-0.283245754824165	-0.9263823692444892	0.13608408836586597	-0.9585422985877543	-1.3189682371766818	0.16409281361639247	-1.3330276621424217	0.2865516373677125	-0.7810065191725148	-0.8277170920744654	0.898997677396531	-0.0041184743617564915	-0.5014274567785676	-0.25531488779078204	-0.007510623593364884	0.8417993751693136	-0.6386735954736121	-1.0171206303459788	-1.1864310920253525	0.194566246683115	0.3252204783822571	-1.5614505011697866	0.5965965296054349	-0.5883992811286539	-0.6972662689613163
-0.7425637055426882	0.004722423879486182	-0.6097289727503179	-0.10591126549847166	-0.43224860716902613	-1.095251600454881	0.2978179866958705	0.2604263033738659	-0.3522466399069535	-1.6082140300632495	-0.2774145503841495	-0.9676934054146409	-0.07309363987350588	-0.9095414908423087	-1.342758481062751	0.14777286992574296	-1.3513278528712451	0.40353548014921203	-0.8119731459134801	-0.9170395563814863	0.7927380340852574	-0.003375874146911851	-0.5214694764787104	-0.20833268450311904	0.03749290377365314	1.0394194242223371	-0.6365333480031412	-0.9808637909049299	-1.2392496005948732	0.07817029591999994	0.39701187357644596	-1.6707095807442225	0.44773237551279976	-0.5792473459780803	-0.786753885945932
-0.6508399625761914	-0.11228959633314879	-0.6129566097436092	-0.0675619969191202	-0.30637202633255745	-0.9821970545178591	0.10630752055213999	0.28733695177310736	-0.2930157348777042	-1.5862142573176545	-0.3212293101348857	-1.0179989710043738	-0.19959183528646268	-0.859504093314922	-1.3629138672352097	0.13553688816170512	-1.3601304646410437	0.5104324148550347	-0.8355240343589209	-1.0439193274659715	0.7210485160000143	-0.00851079244218845	-0.537712407051944	-0.13234606252536457	0.08899537813912914	1.1911125790006056	-0.6254448230524465	-0.9243482174913039	-1.2721458910760834	-0.013465310578309648	0.4532375005775345	-1.7597655422840563	0.3008321155975858	-0.5598860561426435	-0.8472444040183038
-0.5443700470701397	-0.2561833552802394	-0.6176528070430289	-0.029114455268000737	-0.18961977713770298	-1.0125806224551117	-0.09717951221896352	0.29031054866508094	-0.24829152286468745	-1.5987737370014727	-0.3867296527570273	-1.0670747585811047	-0.36906039019452047	-0.7202443247734766	-1.3832340782548393	0.1029753714521027	-1.338615853973223	0.606890285069035	-0.84164903610836	-1.1951356854740964	0.6702414674997532	-0.03184897364823109	-0.5418503804583807	-0.04773673524347721	0.13644235424183399	1.2859835760297798	-0.6227144702784864	-0.8489242808655758	-1.3111963713281	-0.08828017820086972	0.4860290908895782	-1.859756530148378	0.15195170410281986	-0.5408999131985139	-0.8181136444022268
-0.5317863227226762	-0.3174432846501472	-0.606521671903699	0.008598435249047649	-0.09929124511803662	-0.9232518419927873	-0.25701558319668816	0.28678217623356006	-0.19565251143259138	-1.6054272276833892	-0.4488508491561709	-1.1241344421581239	-0.5865581317325976	-0.561411184219213	-1.4686007529813172	0.07092870427105276	-1.3130532561169879	0.6744633712173916	-0.8318732363040034	-1.3396634588453618	0.6218102015007374	-0.07877064900180342	-0.5251734285894737	0.032564773616219025	0.18295452107867355	1.3346265399630568	-0.6473446722272389	-0.7582762178398971	-1.3621278750631156	-0.16938874879031068	0.504131407204875	-1.9581074259285305	0.013362228156956747	-0.5213139474776239	-0.8824795886739292
-0.5324055526934602	-0.36842920406350615	-0.5899346391285447	0.04350814631651626	-0.03460742308379069	-0.9201373694587973	-0.3802936735373411	0.2858108146979527	-0.13702526245800742	-1.620274643091881	-0.518389614308828	-1.1792704298465506	-0.7208045975022238	-0.4020454951976567	-1.5420903207535617	0.06613941588898035	-1.2915209434547246	0.7131395838346345	-0.8011838120139985	-1.4780509998446227	0.5659961793315234	-0.14272940951065355	-0.48185498332817805	0.0957433465260189	0.2277061868524556	1.3389830924270656	-0.6751541698082926	-0.6588086369326731	-1.4199283914278396	-0.23604801401447717	0.5034821014024078	-2.0372883038692158	-0.11648239118265875	-0.5042097227299976	-0.805118538818516
-0.5211537798713894	-0.48888362335562896	-0.5695186004513582	0.07906741841933004	0.0014962658529441176	-1.0226263376546005	-0.4683920287741937	0.2700501459608131	-0.06737528190171091	-1.6667104634760896	-0.5844011869809882	-1.2265856198385503	-0.8759143996080876	-0.21969432716843568	-1.6059180404228492	0.07037276925419163	-1.270235803085233	0.7253480125560905	-0.7658986486938043	-1.6043919544039889	0.5067012101168741	-0.2076944744058055	-0.40136227482170367	0.15346669969143148	0.2500505554274711	1.295860574445388	-0.711674910974555	-0.5544824767242893	-1.4823188131224043	-0.2852635448874711	0.4759298460930633	-2.104626365393592	-0.2395265392108902	-0.4839620968326811	-0.8899341780587665
-0.5051472922148272	-0.6313206417480522	-0.5467348532687419	0.1027368472903007	-0.015091290556977933	-0.9328146337292799	-0.5614934091530632	0.25107077041149994	-0.003693192359832595	-1.7083706915737273	-0.6394800968867342	-1.262137449676318	-1.044802178202395	-0.04228771854100658	-1.6559935523883609	0.08559185338359421	-1.2650253849284243	0.7106388363349785	-0.7327061415234534	-1.7272398173064758	0.44074473310461587	-0.2845368852411411	-0.29454557534193143	0.20942130673619297	0.2687180565894934	1.2118281693518642	-0.743034792817135	-0.440495245571371	-1.5352974630144598	-0.29635729719574744	0.4450006515150733	-2.165739118104037	-0.33716849640948415	-0.44565176649291455	-0.904231433948525
-0.4932095097192405	-0.6905151316702672	-0.5158602248743198	0.1032054420593411	-0.0652945703873117	-0.9129336726437911	-0.6508420818355625	0.20394813608235102	0.08494137054341677	-1.7190897205191793	-0.6872111086099691	-1.2982291000959616	-1.0847316546235768	0.08498563881433821	-1.6975784540061656	0.1120734206196258	-1.253622284612073	0.6893634484676916	-0.7065797094500332	-1.823171767785158	0.3763207080911321	-0.3451314987938569	-0.16733606582047283	0.2699666065250851	0.2691137508342106	1.123782758172601	-0.7781095280464437	-0.32516233905485203	-1.5686477372683356	-0.2855470246777713	0.42801299970633744	-2.203145600257636	-0.4140115461918241	-0.4199459594517421	-0.8645582802284062
-0.500705834894968	-0.8409538811418777	-0.4978699979787698	0.07822490659673287	-0.16297806713796817	-0.8037106876398245	-0.7455153865842743	0.13996839481335718	0.1455142562646574	-1.7550743062491254	-0.7224588587150331	-1.31212185922401	-1.0772127165592407	0.1955216874916944	-1.749231773027584	0.11966705866852934	-1.2435132656524142	0.6878414186345396	-0.6965484036432359	-1.9050674305359805	0.34100202664767065	-0.40346920432232247	-0.017952593434144248	0.32237239819975183	0.23119182656354073	1.016235284172851	-0.814674072547559	-0.2233590282771975	-1.5851869230383209	-0.2563982847204871	0.4591988965783262	-2.2134760626606464	-0.46930784805988585	-0.4028747146506043	-0.7552286737057656
-0.5242693565479227	-0.8755802790929323	-0.5026693285934567	0.04368431877444194	-0.2984127948968539	-0.694945504491305	-0.8534213430155628	0.04015519710360278	0.17169515125823123	-1.806003119741072	-0.7753745220970306	-1.3340771231742963	-1.1026019110992575	0.2684810764815567	-1.7932002562171931	0.12685275165685905	-1.2656912421712339	0.5894732113385153	-0.7011256308862185	-1.981959899876084	0.3009896085790309	-0.5157204384752522	0.09942943548499257	0.3372016420690284	0.18207219646207015	0.9160722154488484	-0.8568403412345684	-0.19182461596795453	-1.619999846373896	-0.24230541350331097	0.4782264393436505	-2.197950559010025	-0.5067909144130456	-0.4026933249449172	-0.7138105033439672
-0.5607019340054668	-0.9705742420173233	-0.5167317740174229	0.015977304796316944	-0.45303797075047847	-0.6385676717135956	-0.9596624664100183	-0.06236429655634339	0.17444193254762888	-1.8489053617951918	-0.8809127136394143	-1.4213449168850796	-1.0201280611980281	0.3351517129069751	-1.8361308039651518	0.12476098108220443	-1.3741419210570336	0.4881655060762654	-0.8029201116782598	-2.0594623448412257	0.24053710801184808	-0.6303823718825732	0.17758133787914515	0.30104859098300907	0.08855214174575268	0.870374941487192	-0.9674553820189343	-0.1886391064454062	-1.656813598645591	-0.23967417562864934	0.44554562911249296	-2.1693512593921342	-0.6225489012412305	-0.4118164026423134	-0.5598846990577669
-0.6017423109514923	-0.9784503920142118	-0.6138238011409968	-0.03798779457740147	-0.6035508154490956	-0.4846410743067768	-0.9855698162419652	-0.23750232471103824	0.13057100305553143	-1.9330435703138065	-1.0036373009307746	-1.4619898783043617	-1.029744015900352	0.3867668381750043	-1.9034449704262033	0.03376954332322633	-1.4076418309695387	0.4416521344183785	-0.8165960165546833	-2.133378260652176	0.12950983625994167	-0.7813481588118311	0.13562086743155305	0.14548878336369925	-0.0891662056117984	0.8109260425443854	-1.0941794215218639	-0.25167101509225215	-1.727052632816377	-0.3105383215952625	0.3289374452349856	-2.13574063473838	-0.6499434367020184	-0.4571370328575533	-0.5137143340396707
-0.6416025084237885	-0.8664438859995618	-0.7002190151148873	-0.09368705413219806	-0.8198997152044363	-0.4681448250770667	-1.0856621663176773	-0.4294180462087988	0.043782887574599506	-2.0138506791127453	-1.1449798659699544	-1.4948231630508322	-1.0432502963626213	0.39577003185535686	-1.984000778756632	-0.051475652559401605	-1.5171644639632482	0.32717463740718544	-0.9231856819906333	-2.2153972881983983	-0.06940821601876265	-0.8751134554012301	0.0622288243178043	0.06287031495693132	-0.2810274596059973	0.7690707222060017	-1.260261418572497	-0.32530042179373686	-1.864234115150735	-0.4099869229316786	0.2299229776731683	-2.1940849648864846	-0.7675041255654957	-0.59052442643051	-0.45743827045879
-0.7433614194462278	-0.8328369109518748	-0.7943564906433424	-0.23095655861078607	-0.948408642723942	-0.33755228720984365	-1.1323403708314421	-0.6177528429012014	-0.09020751987242757	-2.0564118281672465	-1.3085212784594669	-1.596754202358237	-1.0336304503617129	0.39362365488643203	-2.0481562392116652	-0.15465695879343883	-1.640742742796112	0.20234439843846821	-1.0349222705815526	-2.3474957042079287	-0.2835452514966204	-0.9445646133758633	-0.026805027013350635	-0.08464544953436076	-0.38545876105565746	0.6490509931410058	-1.3805521531981695	-0.42132446043505256	-2.0120273040919345	-0.5418854489157321	0.10987141393327451	-2.135475446726415	-0.7612612831472041	-0.5830379785776082	-0.31191782573774807
-0.8322063501367856	-0.8894001078438034	-0.9268871585073877	-0.36769634726350214	-1.1152573844617237	-0.37313809103697737	-1.27634584563145	-0.7913191818655309	-0.26703868666222774	-2.1591287192182635	-1.389441423149902	-1.6673497250076135	-1.0070337024859275	0.3276826272891582	-2.120080419932596	-0.24929277115358453	-1.743638011322301	0.09217085190351293	-1.1183327171684392	-2.418586851945782	-0.40027610397595853	-1.0646657168435525	-0.11032582909521524	-0.23745399512769624	-0.5655539216496921	0.6074463575537956	-1.5186232399752273	-0.5372183162446217	-2.03666375268203	-0.5875867336334325	-0.03077810660581768	-2.0834675723514775	-0.7939059677947644	-0.5753886922389193	-0.2317873117561641
-0.9300653265196981	-0.7558542300781433	-0.9876675431654824	-0.49220353538528167	-1.193625636940972	-0.15751429698437547	-1.3904573737973338	-0.9347186728787997	-0.4968855299850127	-2.269172578192997	-1.4636344047984062	-1.748216000301931	-0.9889197075746534	0.20397291298504924	-2.1706100370557158	-0.3940949374194259	-1.8316348879479853	-0.004148794208986844	-1.174672194988284	-2.569257011377669	-0.6016641026302982	-1.1952047846025422	-0.2290469555512013	-0.42776316647210544	-0.751526686309216	0.45378709566157427	-1.680839716696798	-0.674561999661381	-2.1311865119912863	-0.7647574337506533	-0.1961271375063912	-2.0417809880576714	-0.8337860255181143	-0.5523789958231863	-0.05950894348065964
-1.0380238223084581	-0.6123475563494328	-1.0758697690294063	-0.5934056240728893	-1.3576034206724164	-0.18251575771489276	-1.4769982236882355	-1.0533653906051064	-0.6756494897756254	-2.3889150900334726	-1.5434618085826581	-1.8821558318263516	-1.0280988304487662	0.04226503148754359	-2.2530439694704993	-0.5367580279451809	-1.9236009451053433	-0.10775221030831159	-1.2167397220198928	-2.6966821710436593	-0.8371191517549281	-1.312226790697346	-0.3868315593375423	-0.605990165192172	-0.944319954702868	0.31626158851642905	-1.7534284543721081	-0.8357703295669034	-2.259179557786763	-0.9379939832731987	-0.337237074887233	-1.977692626220096	-0.8219538882471958	-0.5395436128991722	0.023158630968449317
-1.0731875854141018	-0.5667054813440171	-1.2401727609052697	-0.697972966242506	-1.5044974346248012	-0.1464935569769084	-1.55418175398742	-1.1497709552144013	-0.8652864307013586	-2.5210951589536483	-1.6404357081257566	-2.0083091895063725	-1.134530849835529	-0.09627069272236484	-2.3703719444431424	-0.6441302046837273	-2.0420244031565367	-0.20244975749977887	-1.2525869311651818	-2.8024778737028493	-1.0569020038366577	-1.4307753557673457	-0.4742628710717488	-0.7805894128771989	-1.1224441460831607	0.22593507743390284	-1.8145663391344686	-0.9076845204805322	-2.230506010212064	-1.0370580109235088	-0.41855528248971485	-1.9290905158909837	-0.8120100482337893	-0.5177376845302716	0.06411057681336338
-1.1099516330324772	-0.5092661717249917	-1.434519504325797	-0.7983265508470427	-1.5737143550474002	-0.19502483160922868	-1.6774066067842082	-1.2432462962920874	-1.0699052323732299	-2.6499673515073123	-1.7873264717925994	-2.125832378657558	-1.2033952998619974	-0.2322848410198186	-2.516234070023835	-0.7516178441111749	-2.1509782120621592	-0.28038599838906986	-1.2934060539822174	-2.8879180308958015	-1.2807641660346232	-1.5584183116510084	-0.5565353203216422	-0.9677458744613794	-1.2868430427081257	0.11029264174479733	-1.9672340194493234	-1.0190996893673756	-2.31239466928036	-1.1616749971959281	-0.5332567311460235	-1.8837959718087602	-0.797427158522311	-0.48752702292342837	0.09167510890756655
-1.136999840991609	-0.5513772021810616	-1.5888999092074332	-0.9044674606170439	-1.6088962834038703	-0.26298075213677136	-1.7827452246658513	-1.343040752675433	-1.2573696053664556	-2.7608341880598477	-1.8437257872540986	-2.2076635622396217	-1.2179919777776493	-0.35739352205497826	-2.6628261514973084	-0.8734059103971614	-2.2104326551004463	-0.20853064106757016	-1.3218970415592843	-2.9860903370673775	-1.5038011494152186	-1.6287062619004988	-0.6181863066559529	-1.137472801576027	-1.4295259744061917	-0.10872273900401297	-2.0751083880552197	-1.097227793884745	-2.356821697541413	-1.3254605007366973	-0.6339690029710363	-1.8786365407519727	-0.7858697713474058	-0.45998361448884706	0.19211520291957157
-1.2417322700502254	-0.5148212878360967	-1.6574109347648514	-1.009755072495595	-1.683697768138126	-0.3944021058424317	-1.8781986612985198	-1.4615916122492856	-1.4476302436770028	-2.813423471303128	-1.8404991998168945	-2.214090283484499	-1.3422187666168	-0.47195966051263677	-2.8203151435911926	-1.0249664682431658	-2.13896576975933	-0.13085603535713827	-1.2382235962833874	-3.010861888800835	-1.7163157776407048	-1.6884994812276002	-0.6386717104838089	-1.2599874239297058	-1.5303444550131744	-0.3869503000256619	-2.1040549045021315	-1.178158288920258	-2.406257361311721	-1.3638056238567873	-0.7325148172538636	-1.8868606064129492	-0.6884289995001825	-0.41405161851557565	0.17706078680360096
-1.2708591480289306	-0.5122210207202604	-1.7235121269415896	-1.0283922010207833	-1.749941800757916	-0.5321539226098639	-1.9392852948561277	-1.4414761270027754	-1.647204250879814	-2.918642678657728	-1.877549367123193	-2.2714675226995005	-1.4274862909518675	-0.5886669475531457	-2.882069680980836	-1.1124297873042068	-2.129092488915292	-0.13171313059375636	-1.2428472981276624	-3.0984998946744833	-1.9154614488378854	-1.709610730666115	-0.6126446873170235	-1.2335884938764259	-1.5463071138808249	-0.6251876211634466	-2.140581397955386	-1.135763157145665	-2.4360447724178678	-1.4554871916005094	-0.7255355348840877	-1.896500986481671	-0.6753279719929418	-0.34545271144538664	0.27558974447699286
-1.3616552602156649	-0.627958023591437	-1.7030031230224718	-1.1395642126844723	-1.735418419617996	-0.6235180994055793	-1.9413766802345258	-1.4479438011110977	-1.7622409772693939	-3.022915534370834	-1.882344777701763	-2.3531078848664504	-1.488904463186821	-0.7365245853687947	-3.0361696881655105	-1.1937016506846108	-2.0814956285099333	-0.04302044245464437	-1.1592806640635451	-3.0810339995124605	-2.0279548305890387	-1.7529778301863064	-0.49835927500185795	-1.3318069170206883	-1.404917881715636	-0.8407289392124732	-2.0370883165904057	-1.1855789068303872	-2.3898588148765145	-1.3783184568346267	-0.7280195070818984	-1.7910994078055882	-0.552992484123599	-0.18372049673817673	0.3420218564780244
-1.4008112353682454	-0.7445194293322934	-1.7301475210844135	-1.181560370988095	-1.7047885803724152	-0.860759673896515	-2.050593890160256	-1.473080277334867	-1.9347341371089524	-3.13854460978187	-1.8578414896449584	-2.373229343016144	-1.5252922742012367	-0.8377373013070473	-3.1574176472695528	-1.2506153952878045	-1.963199283891426	0.04683598619597625	-1.1037854476122084	-3.041224765688782	-1.9861144735769969	-1.742295485548172	-0.38212013885226637	-1.3690133861006053	-1.3178393027184416	-0.8751470009861452	-2.070532080102759	-1.1402629970851141	-2.320783149283019	-1.2473805313017488	-0.7811196806980873	-1.7971971134357354	-0.5412367566426961	-0.15325382829671605	0.4233359882406161
-1.4447704924118496	-0.764396698523465	-1.727187159161674	-1.14638819891188	-1.7160512415339366	-0.8568992443528523	-2.112150583896738	-1.4752535146861774	-2.1173460068549304	-3.1927421102318614	-1.92380123803582	-2.355244124607978	-1.5910132498461023	-0.9141299971524338	-3.191733640041232	-1.2828549683577757	-1.8333462380951597	0.13231689048009035	-1.0471420847525412	-3.0502586865311607	-2.1463524736003357	-1.7578909589369167	-0.33052705480987943	-1.4177782821237348	-1.247477952390803	-1.0851672644699417	-1.922595325247616	-1.1150810760387078	-2.244580069722047	-1.183906349118526	-0.7339247580355	-1.7946342587931483	-0.4629234036690334	-0.13571983362141077	0.4576510005673855
-1.4676030798639965	-0.8356912950813047	-1.842141585973143	-1.1434783572258689	-1.7357369986776923	-1.1113192350108612	-2.1524310675096965	-1.446358787220955	-2.146652637223198	-3.262657466396179	-1.9023503609887134	-2.3408965144338403	-1.7457860376995504	-1.0182521854557085	-3.3389857737124133	-1.3330824230563547	-1.7775854801046669	0.3063804209023241	-1.0003907930996068	-2.928267694149562	-2.211547832786536	-1.651153719635894	-0.1770232823101688	-1.3542350038771913	-1.022287328034602	-1.0480962718970677	-1.8175336381967742	-1.082644766821778	-2.2226065800562096	-0.981526965467661	-0.7014006322954495	-1.8070862252918751	-0.3965096399277306	-0.11412806878002013	0.4952614288164649
-1.41310477155293	-0.8821104953724761	-1.936069889707253	-1.1673898734199757	-1.735597475001913	-1.3105050631768715	-2.263824923129011	-1.4061946520502082	-2.291764711244676	-3.3624090255398764	-1.8738187798106527	-2.2760892413762557	-1.6873484612054448	-1.0257478238056605	-3.4421313643962166	-1.2831274559744679	-1.6470698027623567	0.40542432547020785	-0.8930207293197041	-2.8251620949873253	-2.120241917120372	-1.58243496126005	-0.0007774449602583666	-1.3323000780202054	-0.8563418258860752	-0.9945085144097552	-1.6398487989260329	-1.0614143395014934	-2.0489117510692445	-0.7856028265759439	-0.6162154174085062	-1.840432336369097	-0.3512278977723453	-0.08693775189753175	0.5303516322462025
-1.5076575455624206	-0.9964350804239143	-1.9679467996162436	-1.2409424738300052	-1.695820308545932	-1.5048584710018145	-2.314987381381728	-1.4209162262017756	-2.4636270778477565	-3.429663856307171	-1.8233360275915849	-2.280252508602862	-1.65071049528202	-1.0219619245521092	-3.4956238227489678	-1.253709616157895	-1.4859993553295963	0.588263005180606	-0.8497390595957054	-2.8036609855423555	-2.1517799077626636	-1.522280723536769	0.09566397615247882	-1.2459873878703596	-0.6279378406466594	-0.9892191654601158	-1.5068390635195201	-1.079273471866156	-2.037235498457684	-0.6738480409849917	-0.6943531247705306	-1.8849356328021933	-0.3190577504355859	-0.0418471568090497	0.5549357765205134
-1.5629802796581198	-1.012825627800669	-1.9745458792114383	-1.266996822369494	-1.7962295553292449	-1.6255152310426824	-2.3906082656394867	-1.4049885195930922	-2.5076615425592133	-3.4214616582610304	-1.7808678616254188	-2.2481741085740437	-1.6257436456133807	-1.0632317667801015	-3.449948479527933	-1.2142927548835478	-1.382571584585399	0.6461648548490982	-0.7688847335987539	-2.7336319817717962	-2.0636225480545187	-1.3945048294711198	0.07969565793348302	-1.151289193613778	-0.5002878040197444	-1.0212697522434389	-1.1921000360227199	-1.0507200020588914	-1.9032958465495333	-0.51256905810722	-0.6717020987151587	-1.954434045903184	-0.30416759582383224	-0.004383380470711152	0.5705488766208259
-1.590822558991551	-1.023058269871284	-2.014156335183562	-1.2625421759333726	-1.8168764755728133	-1.7113753030664984	-2.4282782790139414	-1.337957492682932	-2.55067742574074	-3.500113349594295	-1.7316339914503835	-2.3135982508603616	-1.657919125909976	-1.0173326368306042	-3.3621534714217853	-1.2165041651945812	-1.216784932455489	0.7536203010263852	-0.5705255621269296	-2.702152233138351	-2.0662436192561966	-1.346390041174859	0.18855782184039352	-1.091186216286967	-0.27146900176542077	-0.9678461282425832	-0.8633869182298428	-1.066498185289989	-1.909859015505877	-0.27452279266145074	-0.6335417240617846	-2.009761221701532	-0.28750213289937687	0.07080203416257314	0.5995963458800685
-1.5262259454510505	-1.0848279106928758	-2.113103309400041	-1.264907920368375	-1.799653052929386	-1.7484878816944687	-2.4347367478893185	-1.2013280112994316	-2.6539218131243745	-3.5176194035023647	-1.714656607414414	-2.2910609215872437	-1.6149883742754683	-1.061840891598928	-3.2686424919415957	-1.097131984529982	-1.1695355556447435	0.7716288180554717	-0.4140646018367217	-2.6415006777137493	-2.03139511464716	-1.1829076465292065	0.20414645410666105	-0.9728862989914578	-0.0688826685605982	-0.8015783779287728	-0.5156995181435347	-0.9934917435413441	-1.7943613058077124	-0.14049452053225536	-0.572436007995641	-2.0505736027880426	-0.27964655618969314	0.12135060427024535	0.6178304114937208
-1.534821100280816	-1.1124542713741392	-2.0317122400894663	-1.363735875456317	-1.8101354150152524	-1.8152859782769748	-2.463999467272303	-1.1310207019629208	-2.6188265955203014	-3.4361199484871805	-1.6132734501384078	-2.3058573821340396	-1.565362226501322	-0.9985899931223168	-3.3107715669395055	-0.9552544364849271	-1.0351303698583392	0.8665462373267442	-0.2483574372268575	-2.5421332750867274	-1.960279864475504	-1.0170669748752181	0.3678313068457684	-0.9854265621804021	0.12235944897411574	-0.6513425997404111	-0.16283641518837488	-1.0910426744850779	-1.67014620758262	0.00042456861231106037	-0.5869852625592975	-2.0925549153657466	-0.26771362302556245	0.18701305935495974	0.6017340975560954
-1.4101883198081777	-1.0750384959715509	-2.079850804426852	-1.3427569715380214	-1.848757635488393	-1.7737388488355197	-2.4149722783837415	-1.0331656601712087	-2.7186619221258725	-3.3561067880745883	-1.4679443449088212	-2.2969175788561516	-1.4916208675487648	-0.9340730160607125	-3.265902804815467	-0.8161284790790191	-0.9480827135124296	0.9363922353549509	-0.022340142577255938	-2.523357219348741	-1.8307110046078094	-0.9867140599704477	0.4627391201500702	-0.8533755137611083	0.18356522880945164	-0.6505807115719141	-0.010292805753295695	-1.016680912773848	-1.532542994763039	0.14750137553783163	-0.5283077854656367	-2.1254178608992977	-0.271568253070815	0.22970848582971062	0.553434910926881
-1.2678091368787157	-0.9554631442555204	-2.0672467512356785	-1.28932038953808	-1.9665393885464748	-1.7804597435479526	-2.4102165081557656	-0.955558009075655	-2.6900755588512686	-3.3085105257618905	-1.4025567846117242	-2.2328891932099433	-1.4093321322802022	-0.9081321295818006	-3.1706294456383413	-0.7687345394010758	-0.8216325942270913	0.956512993896213	0.16329844425096235	-2.429831744328122	-1.8243179971787487	-0.9114622153831169	0.49090193625694134	-0.7133440247583595	0.1157810248007802	-0.6350855687008627	0.31243082585696547	-1.0410585250259783	-1.5009989046059486	0.27053094446491005	-0.37645272933466345	-2.1332063761581206	-0.2756065917601475	0.18624400822777984	0.4725182780382343
-1.1985646560280943	-0.9403505690692192	-1.98755665533606	-1.3141523169409415	-1.969028852650427	-1.7847281716634975	-2.3661833168464366	-0.9110412058898998	-2.718911675757927	-3.2560359078248653	-1.227795156426923	-2.3026518223870616	-1.3325517386205534	-0.8053310374232675	-3.1549320331889774	-0.6723067750430131	-0.8158888870969655	1.0178006916499092	0.3908036301310222	-2.3473291097811226	-1.8141087184330325	-0.8297453466164711	0.6363214777838303	-0.644017251184784	0.24171285110640578	-0.5682618741712115	0.48683339033460077	-1.0522678332933155	-1.441512216376783	0.38503298272950737	-0.35690876195435356	-2.144890430473676	-0.31420003867885254	0.17171221930626074	0.3632513356421993
-1.0671264167588974	-0.8629305705441878	-1.9489092611670646	-1.3386055334818674	-2.0248111933585395	-1.7621631731240925	-2.365007226028129	-0.9036269838428297	-2.793422187538453	-3.220405478230693	-1.185041897001862	-2.2446049080171315	-1.1318494393658565	-0.7097501024421335	-3.0501423613691316	-0.5693301564651346	-0.6770085584399534	1.0040730322306264	0.6028725071203732	-2.378323333875241	-1.6808714785046264	-0.7940472886247139	0.5775673656547766	-0.5357148546148857	0.25100916518731264	-0.6066756445905989	0.7272338939595422	-1.0111367911890699	-1.352355635269612	0.49941169338925606	-0.21712869345777444	-2.1259544417292036	-0.3359101734845473	0.2299611946696792	0.2315924689214151
-0.9537271964621304	-0.8286498899255796	-1.9037034596962201	-1.3625901552537525	-1.9901860678192995	-1.595690714444733	-2.2898314507687703	-0.9021582408189482	-2.771185975674375	-3.13464018353092	-1.0644012750773892	-2.159526159974071	-1.0345965764152973	-0.5931115313328882	-2.949739146415114	-0.5013329746280537	-0.6093923289432768	1.1393672787860498	0.7582029072540007	-2.300904722184156	-1.7225665256552332	-0.71262352103491	0.6140648710927322	-0.3707293918501667	0.33101028925830794	-0.5999420715119308	0.8066600842619781	-0.9406137067763647	-1.3112319437038429	0.6286110818356405	-0.12687587328459865	-2.1003872689276664	-0.41329475733187004	0.30829149455024585	0.10455153853880898
-0.7691116728195398	-0.7261166297897607	-1.8372812469184385	-1.312813645951125	-2.0191062252822287	-1.4944934155704197	-2.2170907351877003	-0.8250287558043443	-2.7140456764042784	-2.9906118501176198	-1.037560934657474	-2.0745518236487146	-0.9506873932361513	-0.49475490842754566	-2.889669019216363	-0.4325155762952977	-0.6232666276838084	1.0839564356262814	0.9096900807008197	-2.2484027764431707	-1.6714012303575227	-0.6849067789677042	0.5984872530486292	-0.22711337816239108	0.3251668119826975	-0.6775481252810037	0.9041834983871686	-0.9150463824784254	-1.2491783063362951	0.7551556264615902	-0.008257820264245113	-2.047112265262599	-0.5413539887694625	0.21284691103837403	-0.004202206857428415
-0.5945603360491691	-0.6522202886915869	-1.68884916493848	-1.268050261760764	-1.971900714976885	-1.456499487210931	-2.1396881611081766	-0.7421633456180808	-2.699453909467555	-2.972004138393761	-0.8574473145023603	-1.9346580039323311	-0.8925337425637716	-0.32745340074272605	-2.9346654900140936	-0.4027317756087047	-0.5721851100035512	1.2265684616627328	1.0998917945061728	-2.165514456882495	-1.6997862957866197	-0.6224474105463156	0.6827946578794122	-0.06857720526043631	0.4371236148641273	-0.5420273754185778	0.9199526989341965	-0.8943941234867493	-1.1949871578593336	0.8434196299441862	0.06915357060711255	-1.9710475487931263	-0.6580792097374295	0.3179076224476459	-0.11345081103221692
-0.45622411774072014	-0.6013555180870339	-1.5207200723243948	-1.2222178583019019	-2.005259792347016	-1.3903800532835755	-2.0067384916846542	-0.6815542187908167	-2.7543044613350176	-2.8620299494785244	-0.7375072029928531	-1.7519974806821477	-0.6677348130814049	-0.27280008522393845	-2.920027387405451	-0.22967241059648463	-0.5348656341938831	1.2358210034806336	1.1766702701552334	-2.0736840788558015	-1.7266189841282702	-0.571646807572855	0.7432361310072795	0.030116898038652824	0.4326032861874878	-0.470319076019718	0.9077274361201694	-0.8145079100965656	-1.0272671941153768	0.8494505235221428	0.1527550558866426	-1.8816006844767545	-0.7304217228878539	0.39079330418735025	-0.25650703592990237
-0.34494472804393744	-0.3950346644169044	-1.398191883459361	-1.1726067353883471	-1.9943666105491324	-1.3557465646952767	-1.9441985459015658	-0.6620684844763167	-2.6108722475372863	-2.8378820165651204	-0.5655440514099717	-1.5981700012476083	-0.5285037327998661	-0.11429222497473228	-2.8814849096855144	-0.20875127991760212	-0.44598864062969196	1.3475678040251942	1.2318493248806592	-2.0100306073847687	-1.6593136602152037	-0.5242352304004799	0.7962207824977717	0.13791050143843164	0.445643544475288	-0.3942593012758196	0.7601647452151091	-0.802330461754831	-1.1065103335369268	0.9928885182004471	0.18623054503756392	-1.7954662423423837	-0.7803482048320568	0.4788542960544316	-0.3992193764924826
-0.2418244824269038	-0.2864306670203061	-1.314366286875719	-1.1112555757547913	-1.862915412922336	-1.356992678348004	-1.8500015704725503	-0.6126218449778642	-2.5342975677675184	-2.776257397480887	-0.39167904147398175	-1.3946575458695971	-0.3387798569594131	-0.03278678997549409	-2.8472683952491304	-0.17162419140614754	-0.44070807012453705	1.3858129498023353	1.3752601543835439	-1.9022268144318357	-1.658407120083643	-0.4600540373779789	0.88006680884544	0.25909024516822343	0.4898127306690584	-0.2906275993262633	0.7473311945812386	-0.7202971829669899	-1.0568224565595818	1.1585597702996948	0.3589611259027441	-1.7201813081196904	-0.8197598868000135	0.5324099776829303	-0.5365426021669826
-0.21778743197276135	-0.15557813411383328	-1.2022211534688518	-1.0324573505261165	-1.663102859220362	-1.3217197219701489	-1.794830160915311	-0.5503487950050777	-2.4566209060492623	-2.649172967683095	-0.3348729437601584	-1.2488503025136461	-0.13444740694763552	0.11468786856020485	-2.7271957592335943	-0.1141438259972026	-0.3016076335573675	1.5154101162301008	1.3861663256797112	-1.8450462635482752	-1.6099310804634932	-0.278521591800364	0.9115251218431405	0.32896354661243293	0.5723705838243861	-0.1321253905662264	0.8227712814120647	-0.710244972772579	-1.0342742020603704	1.3118629311607892	0.46841623858469894	-1.6609492860556447	-0.8554656939522159	0.4545791590919329	-0.6516506265985775
-0.1857404597200645	-0.19734640208645202	-1.138005412605026	-0.9700311793635855	-1.4908909824119292	-1.2257952755818162	-1.6629399762907973	-0.4727930910736817	-2.326093350513882	-2.6213005895057733	-0.08838834590413554	-1.0669395994127389	0.04406786126980007	0.16311554560358946	-2.618307445569365	0.05959504559057984	-0.34231753958114614	1.6016439179383475	1.568644238572673	-1.8451550224619848	-1.6374609220205194	-0.2538858875980249	1.1117034816048696	0.3814550569547667	0.7824736366965137	0.027745558216508905	0.812589072253816	-0.6772662817653787	-0.8842745694756047	1.4807435844202463	0.5105808944765444	-1.6152260708126769	-0.8554299276675279	0.5789276562809051	-0.7430451453977195
-0.09712258001879434	-0.11846670815775781	-1.1381971534165087	-0.8940565072701011	-1.231829363899928	-1.2211156176731288	-1.5576879979353213	-0.3917280788156692	-2.091647047355161	-2.470225419866316	0.03514803448054712	-0.8749105007653102	0.1605511187980579	0.26983592559297	-2.5022865352644037	0.01787975332439361	-0.17160815948559022	1.7514404846143408	1.6332605746013318	-1.8481723779998465	-1.4621305829443405	-0.07384298683513169	1.2521459622011497	0.47472311149913116	0.8572748529677581	0.22991451367307567	0.7457465056331848	-0.536308437162249	-0.8140479115662791	1.633412737171907	0.6947170190845984	-1.5741892376143096	-0.8325671430507475	0.6840942539308721	-0.8149707567205073
-0.09584162390276066	-0.13706600515847572	-1.0331987229830857	-0.7959043593183787	-1.0515670614310388	-1.1213652247883075	-1.4648603282447639	-0.32958141679761965	-1.8614644863192276	-2.353706744883084	0.26868305965726963	-0.7703223632625441	0.26432278241998963	0.3823167471619297	-2.3762699342847404	0.1500870734159784	-0.13351902718273684	1.8681581296264007	1.6926711105908088	-1.7049688515560877	-1.396664699396386	-0.02002822056373408	1.4251166663368373	0.5045617987444704	0.9374005839512813	0.31655979317922556	0.7807461966586323	-0.4428440243304226	-0.6145310068932107	1.80449939125049	0.8343525930171868	-1.6301077988657884	-0.7854450629741365	0.6906341773195523	-0.8642710838770421
-0.1598299350601968	-0.11044872540909652	-0.9227269639309761	-0.6739176357970316	-0.8306523785744077	-1.1246566104788427	-1.374760361726092	-0.2842936773484534	-1.6453914795047677	-2.2058086751026247	0.34483746552650146	-0.6725752334983494	0.4024349753835087	0.4489887529265581	-2.21521409270674	0.22182767889739857	-0.06101615556390032	1.9014776369715463	1.7381986147388033	-1.659107327645641	-1.3217212427735348	0.11827672506605866	1.5727889953283154	0.516045327200711	1.0791782731281612	0.40997119057712705	0.6971439782364889	-0.4074551987979957	-0.48501905628212294	1.9765570330911921	0.9504918490677958	-1.5851027224710912	-0.6901139329144382	0.6940990092727068	-1.0025053930208363
-0.12957994389918723	-0.08094899046483285	-0.8250154106248463	-0.5356771454312911	-0.5476394540974637	-1.0633245418355366	-1.3335080359028235	-0.2385499124057795	-1.4942727161831582	-2.109744258711823	0.6114510525213035	-0.4671215362626323	0.5761511606465473	0.5769529045677142	-2.021619290943924	0.19939756413024085	0.09203751752642607	2.0237178360237293	1.9390174384609804	-1.6023569477255222	-1.1376194954266328	0.33115839784917156	1.646927642173648	0.47427834226252114	1.2159237317802172	0.5685366951547359	0.7418514800389484	-0.31216453038737113	-0.47359632951139	2.1290455369568777	1.129122560568093	-1.5361360123472996	-0.5404860060696903	0.8622798341417568	-1.1319641171340904
-0.16216127519137824	-0.05316454536232264	-0.8083406419026196	-0.4041339649065455	-0.24590632798859252	-0.9972406058318917	-1.2000939485271676	-0.19880377538701155	-1.4332790515448584	-1.9515902771918192	0.7593091747724017	-0.43998717508325536	0.7842325155097104	0.7303466563238588	-1.8179663019144077	0.3454374598433064	0.23736002156391303	2.120626700122213	1.9896456294193043	-1.621138316840034	-1.1054980807110133	0.463460851492749	1.761467526126408	0.5003528028268682	1.3481915202429824	0.5095825350289332	0.7469343198379119	-0.21801458961192238	-0.3924644975833173	2.2934919548690393	1.239720204369273	-1.4996962659423017	-0.3926148540992148	0.8182224389393612	-1.2277716588699406
-0.1952138283495718	0.08484832537193486	-0.7621630631372147	-0.28913122096725313	0.03970251198937933	-0.9783698944171405	-1.1708283453394048	-0.1384502487810588	-1.2099224963446786	-1.8196335878999044	0.892189236022413	-0.2768432901062824	0.8944882916556323	0.9419750435743737	-1.693095449383027	0.3586540545342024	0.305731287017624	2.13259440320569	2.130804610134855	-1.5336902936959036	-0.9375848735626576	0.713337019167658	1.7964692674936213	0.5276109041628249	1.4778997994648253	0.6067960699057543	0.7480913890604401	-0.17054158916215234	-0.27211366197634035	2.5593949559655784	1.3922301945348279	-1.472316885134282	-0.30438885906683466	0.7818779195349781	-1.2432905066599365
-0.21419638381277878	0.0694550395310833	-0.6631918308029203	-0.17077978615390058	0.3430290501510859	-0.8261774009237035	-1.0991336985959834	-0.07889459026925498	-1.1404218593044133	-1.7153987894567986	0.9906966293038515	-0.23672689200551927	1.0438164579144895	1.155187756290815	-1.55647082824586	0.5285693316615128	0.4142864732335772	2.2109883866947335	2.3409892920688646	-1.4873994725772655	-0.7978215566836204	0.8687081573324444	1.8862632710901024	0.5595755666100533	1.6065945718665564	0.5057505114175265	0.9219459986134065	-0.031327513435977915	0.0035566859484785105	2.7328092014596166	1.6293765783191945	-1.4472535156006427	-0.225748553478916	0.7286920667814155	-1.2316180068655629
-0.2104508924130244	0.14755022105153373	-0.6313808681124246	-0.04984614248819502	0.5509653181998759	-0.7531936697741551	-1.0298158085212024	-0.027848179851307796	-1.0994616405350544	-1.527994826255534	1.0553617897796328	-0.1908920441463171	1.126922921785614	1.4622466379374421	-1.4803486617754333	0.6797309122897731	0.5408314752091276	2.2622307575280107	2.439677137906123	-1.4634268637530732	-0.5928248584602999	0.9384065745330593	1.8439633069390848	0.6356651502193084	1.7147000047020904	0.5272504285608702	0.9900081161945827	0.14942153542823497	0.18314974111695265	3.025344017169413	1.7924484265062777	-1.4203381463700182	-0.1647047722354933	0.7089438191113352	-1.2285439643496403
-0.14984309122550402	0.1716278080894795	-0.6125742901861679	0.11464260596596183	0.7212793629650972	-0.7231883671051633	-0.9496296970477992	0.022715071505833635	-0.9879225853249387	-1.3945505360474115	1.2143536151591827	-0.0781540320161538	1.2074656313792702	1.6447932480175396	-1.4075341902826577	0.7539668686726518	0.6271123073809628	2.2058883621319696	2.544379347081427	-1.3317658803215686	-0.54948642199442	1.0577033875184456	1.8528876510519072	0.6813177082619382	1.725074843021758	0.6282360866549384	1.0724112803109804	0.27265284821248004	0.41424190162369817	3.1832433025717726	1.9552827907529238	-1.399453578774661	-0.09431704911729669	0.8361812359379057	-1.2372286659069696
-0.166467594676437	0.3923898066087153	-0.4601807268344255	0.2304529867718946	0.9126041747150584	-0.6963567911966634	-0.8597688355600989	0.07025832656223933	-0.8956309883327777	-1.1626557750566895	1.2955000656759945	-0.05366413161389163	1.3838934958559712	1.8963950120291309	-1.3780186993399304	0.86781298951095	0.7741587496505618	2.2404716790765056	2.61876582297135	-1.2464127444285882	-0.31217723445877765	1.2703787020125272	1.7880672442537577	0.8058069728128858	1.695241850541795	0.5207875283862934	1.1781541836018052	0.4568981911112612	0.6366357255454	3.321999017086269	2.1565007371021645	-1.3904498657539923	-0.07140711803433646	0.8522978555754657	-1.248293579793677
-0.1374342082815562	0.4775491456221541	-0.3710335964411874	0.40676554374747476	1.027437585802181	-0.6845709192326984	-0.787213059633294	0.1200035361692483	-0.9085790101330773	-1.0760117667315168	1.4080830142994	0.020557129937466303	1.481013832294735	2.0444006629648386	-1.4043886584345575	1.0744703927550918	0.7789382881500502	2.1670475603575974	2.727553972016909	-1.1365898565887549	-0.1841050484940832	1.4715584840856257	1.7867086748801533	0.8943522087885523	1.679437763568496	0.5550125955745042	1.3521397072725208	0.560318621952888	0.7967717975450119	3.4858197645298894	2.203184863381881	-1.3809133487418386	-0.07629084163447926	0.8769115729136026	-1.2723583118796113
-0.06760558715849538	0.5646391829691015	-0.3290975568388836	0.5031559671199399	1.2591796547084784	-0.6660875887709763	-0.6873556769556104	0.18809769457608488	-0.8266153107890514	-1.0048231902299005	1.4529476502610394	0.09175283994343712	1.683496859269216	2.257179170666339	-1.4440055021756928	1.1028156807611658	0.8352230251760424	2.246512213108582	2.8485514268753036	-1.0834990706537955	-0.1282993793127031	1.6527278838873793	1.8745846282362635	1.041066926485424	1.7325565533097909	0.7001049639553611	1.3721123750093907	0.6210611946767906	0.9424357069576608	3.6290725941000685	2.2844180984068307	-1.3196330258038942	-0.13076777043513998	0.9084137498374041	-1.286628265333827
0.03837570733355097	0.6862675637670445	-0.20366494498027832	0.6109101132546606	1.3658006764015111	-0.547806989961071	-0.5349198878790321	0.2632173286791887	-0.7910874751318986	-0.8798494729429377	1.5578410184335072	0.17586367936203567	1.8200232090845645	2.4312716049495107	-1.4611273502853692	1.179959541695029	0.9677611357145317	2.29086311277088	2.9900621326258596	-0.9900691301430908	0.08129992765121426	1.8535094306658557	1.797470209086822	1.1118140526731006	1.7023808219487155	0.7822229588579985	1.6449367352157078	0.8206467798711934	1.0819026722417302	3.7456797129888377	2.316422148044719	-1.4137401040700948	-0.21573854583883634	0.9329618783069618	-1.1584292489599985
0.030569014383055225	0.8130663393369085	-0.15261831166873838	0.7367014427959461	1.4483733714994989	-0.5521372815522112	-0.37878743722503694	0.3598178716735646	-0.7157498897019228	-0.8325993837383638	1.5442367276808562	0.241861246001445	1.9124368253203354	2.5672071531763128	-1.5841987338323709	1.339770857437775	1.0500950787551022	2.4334328718639187	2.953253636050607	-0.8615593096008458	0.07435008113895078	1.962204496044226	1.904159524107822	1.2070037767461805	1.6594178412592875	0.8318180828000449	1.811903476982567	0.8849332351114965	1.1899684369328445	3.8715207691645945	2.295295686522582	-1.5193573671974139	-0.29145804655990515	0.9376751249095072	-1.1541517820181462
0.0886934605524487	0.9353386999248803	-0.10074152779839296	0.7652655897122241	1.5376023794408706	-0.5677438223512723	-0.2754692380476806	0.45331368901207386	-0.6000913098316352	-0.7061417377279127	1.6338548231610457	0.3973364983588607	1.9730097519127354	2.660464132790066	-1.5508751718854528	1.3224922107974102	1.1097901377919226	2.526725253122067	3.101577835199584	-0.7514123057930042	0.20859857875216642	2.1347895358351026	1.9599381612127171	1.2737572231748093	1.5088204362739481	1.0369298453215614	1.9315989821410504	1.0381238575979048	1.346189484890441	3.9956890861365566	2.3541367941694227	-1.6575506710254015	-0.383484209340399	0.9651172024585029	-1.1132669772845776
0.17686294126175706	1.000772988793139	-0.06458647366229114	0.8259481329221288	1.634635928401855	-0.4589970708169875	-0.07813047706405477	0.5012019135857979	-0.4830911434833374	-0.6747639395362162	1.631300235557624	0.48154634888907494	2.017331642791235	2.796585164237127	-1.508605482916299	1.4295633496833073	1.2750939844141476	2.6437123149091906	3.1041517617009657	-0.6419001914423508	0.40255849021387025	2.3019310611805786	1.9369286930470782	1.520108269855515	1.4193626463390847	1.1624877982626267	2.103883283463443	1.2325721710015416	1.473361009451697	4.084700350684026	2.366043936940249	-1.809138276026777	-0.4849058499604217	0.9995923772709816	-1.1223075154627407
0.24846073883664038	1.0973854702546886	-0.023511379355182598	0.9103471202786807	1.6787969804262581	-0.38390060640452744	0.09426989249315558	0.5853916234191007	-0.3330584651135042	-0.5268281027776716	1.648142231391788	0.6285067296569637	2.0708634035697657	2.8566767481855893	-1.5880375490193752	1.4467714427175402	1.3613826841390684	2.732479893913932	3.071931861846762	-0.6314944512413142	0.5156862171372628	2.4243152837955457	2.0311783285410603	1.6948677812721935	1.29956893506824	1.3609565430072348	2.2019829180614527	1.2640427512938202	1.5762940009807245	4.101247093835989	2.2947658090601033	-1.9607169784804472	-0.580184468611237	1.037840787761216	-1.1627160420996578
0.35667313105518594	1.1746872748199093	0.10348030318806227	1.0108628554516346	1.7836981144381334	-0.3376313383553386	0.17601259276412112	0.6431417397203778	-0.22452054695515877	-0.5196501794316527	1.6970722192890464	0.793115883075075	2.210077389932522	2.7859478882833733	-1.445683244629517	1.405872681719835	1.474376481554135	2.8416209793841363	3.0680453675902264	-0.5336446079872721	0.5388186925028358	2.5162714336446843	2.0315246596833467	1.863877066698839	1.1142455502647486	1.4196427529741356	2.268805318618491	1.326491529719685	1.6496045982230794	4.084630870343266	2.28110430515703	-2.121883576437501	-0.6661874264762284	1.0465960153804654	-1.22510944943349
0.4165496702142669	1.2089561360425365	0.19155760700814145	0.939096847501828	1.8652561623605923	-0.16010333956723327	0.2323349300622346	0.6841003134637564	-0.13421566126319467	-0.5052593932047773	1.7282399174621272	0.9662182696543198	2.353122915651607	2.7782609159001743	-1.3744423321988701	1.4864846291376417	1.5634162023413127	2.8727095758749894	3.05324057358804	-0.5696814625534266	0.6510641318735755	2.668177200682085	2.1368152725374303	2.117558622682131	1.0567257285131584	1.529259833640549	2.1946999937836535	1.4138009244528864	1.6904593873807514	4.024796137889385	2.2846857826171503	-2.2798313638505503	-0.7617463227397814	1.0416440764152088	-1.282652977787234
0.49592123227531726	1.2104752534594938	0.21109672198917617	1.0095182521239494	1.879640019824733	-0.057505693112684456	0.2885153340121257	0.7509386617856177	-0.12304923232699053	-0.4748703292741019	1.708780334040125	1.0560205077955291	2.336350029002522	2.785161140664558	-1.2622904569860138	1.4054438801913047	1.6010414637142403	2.986122141851658	3.019109769137523	-0.49199257710978356	0.644569683832646	2.6896008114044188	2.1973266064536556	2.30592355979939	1.0148733394771188	1.7005598096612604	2.21960673527659	1.3617444552382607	1.7412226864713714	3.9401586607927497	2.2473966857498775	-2.4321258985833127	-0.8600423152261044	0.9983415921879366	-1.3906246339041684
0.6272888429025524	1.251403310120308	0.32106690450942993	1.0097491938426042	1.834085539682778	0.07622477019026223	0.42382445727561774	0.8163053419034798	-0.006655265349366818	-0.46724125455489424	1.6631831688479106	1.1536629858150829	2.405790252244561	2.7560265816918657	-1.081484011959082	1.3598170960011626	1.7235077950443425	3.0026678307597234	2.978052272426744	-0.42160592406159286	0.643165096801484	2.707360657416227	2.064610431769843	2.5480858644183177	1.0013786947499392	1.7474462826246182	2.1209434426716056	1.3731276200925588	1.7956988640001512	3.8244078871038463	2.3422008238682546	-2.5917195782252493	-0.9312297399551233	0.9667883375720109	-1.409383853925755
0.7274096721005133	1.253339918151807	0.4675804163090379	1.0127644993129516	1.7321492837812145	0.19903271957806157	0.5120508283680667	0.8876464502408667	0.029290691459616637	-0.2682970933490026	1.6052800066995618	1.259709166948176	2.4257595627309883	2.6917460646147453	-0.9792338607231269	1.36140982653493	1.7678008076572969	2.994882035852299	2.8163167033606213	-0.43412931638031205	0.7361961775338157	2.8325513527620227	2.004900267320109	2.764305970229384	0.9117340900601348	1.8361276950477543	2.1684097280917793	1.348336051499796	1.8321450788102909	3.601825878471086	2.3782654370657577	-2.7235567327654473	-0.9829364074326673	0.9400602140270932	-1.5339842129360535
0.733796276459775	1.3022326668596527	0.47199787766667417	1.1008099809045837	1.7923046582162996	0.24091875255160136	0.45481031270508454	0.9937891325154565	0.11617596161208099	-0.16583594947472072	1.6371542929331635	1.3771887912102503	2.4935932355573884	2.5919349296005807	-0.8047901306798453	1.2924095642148632	1.830093470471206	3.026559850329135	2.7194777722667633	-0.43055046210332204	0.7290431285290523	2.7804462468136473	1.9911549342506685	2.9376214768781805	0.8303446381634645	1.8303074268023927	2.105496568550854	1.3339478326460579	1.8693432452637144	3.433108504012415	2.384983624375007	-2.8042688489115353	-1.0297178949346342	0.8929934605450169	-1.560110526488536
0.7560657410331963	1.292434387591342	0.5922439151004928	1.0860373810040707	1.820240398633452	0.3780501141567368	0.38958674333306226	0.9806520477389761	0.266001054529284	-0.00027985796891453194	1.6443115852804677	1.470482461180703	2.521290942982714	2.5659884412794467	-0.6033840749412849	1.3017185303054783	1.9556491276462449	2.9206223752387777	2.6842621453902717	-0.37988092281316455	0.8784596079253196	2.8692874725946678	1.934307575723868	3.1806038587600876	0.7308066476681039	2.0033654313432487	1.977680090406254	1.3469383460627253	1.9181600959609963	3.2755201431349557	2.519454444244109	-2.8571260533150262	-1.0992270680416731	0.860678678352204	-1.4998244778755925
0.7742005706664001	1.2797920957135756	0.7090338244073369	1.203080130099017	1.7233941731260605	0.46051380855411905	0.3551626403108837	0.9675179890108934	0.3437733690909697	0.008039037426882969	1.6408848802457037	1.6004502069340372	2.556647559872213	2.4800960169076367	-0.45321514237809285	1.274951862111946	2.0450455108399685	2.856488586664663	2.5654963252367393	-0.3986335996944425	0.8846080495086641	2.8759256929239347	1.9414155393393777	3.3265933796729383	0.7327818827305808	2.0883310973906997	2.022928108831237	1.2712081934192334	1.9235081410648505	3.1045985048656766	2.5727840026374493	-2.8821465692212995	-1.157771436281481	0.8564139796343693	-1.6308797166027567
0.8115017735725498	1.2192276934744188	0.773102563982359	1.3106382094710394	1.714093886626658	0.4458279837737691	0.21771143939630253	1.0147979778567138	0.4487220325320351	0.14671177530830373	1.6389318807287743	1.6642145629492695	2.579914745909082	2.300828351808486	-0.31201586211913235	1.289821548344108	2.047088452124524	2.8943147018836006	2.539941682176166	-0.4498580916438494	0.9165694723803861	2.8199859431204324	1.924173302212671	3.382378479615606	0.7212861558812678	2.0688714773628667	2.0086102036804663	1.235257950703803	1.9524573417357156	2.929040790859196	2.533192821561429	-2.8949249489805315	-1.179440277285763	0.8613822024482045	-1.6337519533114992
0.7817001777609728	1.2659946794923336	0.9132688738891293	1.329371441869704	1.6679231769166776	0.4478803402262663	0.1482848424196585	1.0279320365847966	0.574502997400375	0.15036451846932267	1.6514207011691	1.729737116279861	2.5826956346475707	2.190055033991658	-0.1263901353667066	1.3135755090571588	2.1173325885902563	2.8227702025356565	2.479113465202682	-0.4295621740697223	0.9515717040924443	2.881590771005979	1.9404464067008766	3.444420525756672	0.7393702654542387	2.204002602388736	2.0313813259798223	1.232745405765673	1.968043930411466	2.8082179522948216	2.6093675113811106	-2.8826404717770524	-1.1834491900772386	0.8643571997461377	-1.7578597074028408
0.777997534646844	1.3257689107874202	0.9209360369591966	1.3492526835144343	1.5678487869552356	0.47983484298825374	0.12361314024383359	1.0292413068581283	0.666983054108781	0.17871027567173142	1.6772037536152389	1.8076846640172142	2.5934342289915495	2.113415608117713	0.032039330286274884	1.2911324754452278	2.101058555032739	2.7624166462184085	2.4004860748102206	-0.5130871542130941	0.9555425860012192	3.037377522005517	1.9933696698815986	3.4357657405198254	0.828456102799068	2.3408466544614988	2.08541480571586	1.1906610711933618	1.9676276379805209	2.712470568710684	2.640891102179964	-2.844402950283823	-1.1872778082790816	0.8911330205386644	-1.8495011262757473
0.7421786869409316	1.296462718452347	0.9715525752944343	1.4575421182772672	1.464100402720193	0.4722088574115639	0.08718592134603834	1.0529483786871838	0.8687048916809406	0.2838656188051263	1.6977862191124398	1.772986369968309	2.589801423812934	2.1495935500449215	0.11024852534517778	1.214228907764093	2.0442377753898495	2.9022922375608102	2.438341660857501	-0.4711465479527959	1.036542472833736	3.024138732683929	2.0227647113831284	3.4200520107667307	0.7684215190888024	2.422045322459118	2.1601846188756353	1.2171646830085252	1.9533893117275167	2.6448314569809517	2.652866881927795	-2.797882552359924	-1.1931369760070825	0.9367313419033378	-1.8346789942955652
0.7528908554814029	1.2864969583429846	0.9995311911445157	1.4323345959879168	1.454828537710301	0.5504405166502313	0.04733111239492973	1.0469789938816545	1.0110962534021102	0.35944442507672353	1.7297160935675862	1.8306168376021095	2.5925864817999065	2.132226594301115	0.2759518737610488	1.2350667440885519	2.1431643878879028	2.9123957165176138	2.331614000618545	-0.49174237611298544	1.110900127994414	3.1469762194705933	2.1067017053956376	3.4193492427492265	0.7704960454580393	2.54983512564782	2.144825351424589	1.2379599612509344	1.8453346106640716	2.6201659360111975	2.7141295021233725	-2.7211733453913842	-1.2039172593601273	1.0050509500517015	-1.8667959812768475
0.6533165756541258	1.3404269415527792	1.096380637089926	1.4097937973926398	1.479803275674803	0.6650866741940469	0.03913621689452703	1.0235987352795324	1.1595508804880246	0.4380011328955418	1.8227608940825397	1.9357954413705112	2.692225961557365	2.183464777830257	0.3789522798473926	1.2364229898943484	2.164301880511155	3.071256443204112	2.337896537450713	-0.5767281805755563	1.0650285708633727	3.117983241893749	2.265177187786849	3.3551812214062715	0.8052450608593592	2.6788588128916198	2.246895386411903	1.2948275625275016	1.8389627112030276	2.6261360342909894	2.7336553493417526	-2.6430746665453024	-1.2342808028850831	1.0694422343239478	-1.956197434233646
0.6081443320901045	1.3054341423263114	1.0782988975343502	1.4438708598982508	1.541563172381351	0.6751037635037739	-0.0018282299821704207	0.9991876028566512	1.2731862397568101	0.4048647462853875	1.9168482825749051	2.025353092062663	2.6426897305755133	2.313024184753943	0.5771077465499693	1.2451932826270788	2.1766224686431697	3.118725579618835	2.3747548954293953	-0.5963013608672864	0.996107265073191	3.1074466600622164	2.4345970315542615	3.3195262792415954	0.7607671154761235	2.767833320826286	2.246206103746482	1.4581504707604174	1.711862631423839	2.7074349810141127	2.7478755582376477	-2.5458338914866507	-1.276522402713276	1.1321344329780367	-1.8311876240636735
0.6495831155284508	1.198570802150091	1.0843210115968107	1.3487293434537064	1.5233592083498075	0.7462862025757888	0.024395836844130915	0.9310087150946839	1.2639425577231842	0.3996830356103348	1.9260586332379188	2.014573482310751	2.6536993260709187	2.4805279811856886	0.7039063279031696	1.2599100113810926	2.0395801839631877	3.1562143990310703	2.376516215815419	-0.6376677682378122	0.9843215205081901	3.136976893254715	2.6717467609949805	3.3217474067862796	0.799995272049057	2.9681921312165604	2.183803707619501	1.5473604733164315	1.7188120897530414	2.7063424026556637	2.8267366993373044	-2.4499533178077795	-1.3266460869453276	1.2017008892283336	-1.9634672754305065
0.6530211896021212	1.229787156618156	1.1196359649880567	1.3327375582372218	1.48658696846663	0.7028300691304222	0.04920012382538345	0.9124106216434595	1.2719031368304201	0.4943951271171178	1.9539503322213114	2.023417274813739	2.7233341142421863	2.5162117161434834	0.8494632297537406	1.287098494241189	1.9513193509314821	3.307756786409476	2.4108168185586973	-0.6387493355481795	0.842227398754706	3.020147690967642	2.8388998451401326	3.2895315421540707	0.9056893235635315	3.035025915919559	2.164588093745371	1.69425583762082	1.8417378065568824	2.735307019709934	2.812747110684147	-2.354186507897622	-1.3697994100137265	1.2525561728383492	-2.066500417831328
0.7143058819982933	1.1981207786481116	1.0725018610380963	1.2723314979255718	1.500592303365925	0.8070261840556607	0.18046916197720048	0.8542792232440937	1.335159220940841	0.6501513990249539	1.987683735642123	1.9901375399639825	2.717442966135014	2.670505123760573	0.9449261354886602	1.4016672758024893	1.851789559363534	3.3566478835694697	2.3570433163677955	-0.5786361550480699	0.8347391057959129	2.982749776481752	3.0534200301919	3.305416546124197	0.9895603226380383	3.0853662712360044	2.1686213064638986	1.7769262944547417	1.7462058193812535	2.7592343120591143	2.8039245136599247	-2.2583919517137816	-1.4230659752257366	1.255540033496901	-1.9281012132461535
0.6829195674156023	1.2077481199020457	1.068179848837449	1.165699822022778	1.4422229611694037	0.7818073364675466	0.32859169439990255	0.8384661030013969	1.177301954570757	0.6630821620675056	2.0456066624914655	1.9912956699362152	2.7838424174830925	2.861621307587381	1.0610361730048397	1.3049680102082473	1.739210119744308	3.335416442126791	2.2707898264615554	-0.6200816726912971	0.7791387273539913	2.9715137486600285	3.366965653141798	3.2695101299107043	1.0222926212753907	3.1032338861356346	2.179884548867195	1.885757979839871	1.7745287062145703	2.820778260895687	2.894705152186269	-2.1508282679289605	-1.4908157722741624	1.240993815848793	-2.0379636185171863
0.8573383161216406	1.2128090818414268	0.979821179902338	1.1509536959290376	1.4204521002042791	0.825256036587008	0.34573378229941215	0.8289411113287691	1.0937781851869937	0.7759048403944483	2.0565760715429082	1.9860882855325694	2.8701111173539955	2.9866992407330075	1.149362449193542	1.189597383488325	1.6689843409024416	3.4324666625592037	2.2277257451640975	-0.5861138469438723	0.6261992147043562	2.8626521485220886	3.4472386717648815	3.2811064818591165	1.0533038705955715	3.0164936308708308	2.061559344259391	2.056420300997517	1.7932412385046699	2.8862530600107497	2.867346453152079	-2.060293026689425	-1.5735022201044362	1.2522457490920254	-2.031637273681046
0.9604407133453984	1.153285421741139	1.0095494132262157	1.1471138554175142	1.3926517494280681	0.8322159051422687	0.3939839738744282	0.755439404435545	1.0049554168991004	0.8423287105562901	2.0612541292093285	2.0106850459272954	2.7698420810755295	3.154496822667982	1.1453523968396453	1.2586136059930797	1.5860000134734635	3.4258788975710237	2.2045482782021817	-0.5469567415323288	0.6078547683458566	2.7469423494449905	3.6853301840886594	3.334753372727249	1.0326687834791484	2.9825538112815457	2.0415602292260067	2.2260506500638013	1.8235237000692384	2.9351237946927227	2.7800992462019516	-1.9900036357134798	-1.6447860512280918	1.2656790996708103	-1.895910548960701
1.11749710359414	1.249362484564746	0.9692900162879562	1.1195878915973403	1.4470449252420554	0.7887658397180493	0.50856894755523	0.7340482683133998	0.8706581583756234	0.8063529787297383	2.0938263564467667	2.0660244564450414	2.6984103468078766	3.125031132577244	1.2440510370753455	1.2096017282793725	1.5684343899510638	3.316028231295846	2.130261525119118	-0.6336177945756297	0.5323100251064632	2.6980274702386255	3.7252771774317837	3.3498051140383227	1.181655139205383	2.916669784165091	2.077930220802134	2.319067731166404	1.9336668014945917	2.9955873242304802	2.7760688829122184	-1.9358743921299122	-1.7080541702310732	1.2852638286437068	-1.850582359069735
1.2769703362770874	1.2944151558410755	0.9573367197902991	1.156826075239665	1.4685044417084503	0.8087387313239173	0.5606218745703798	0.6646902303591945	0.8141622082163315	0.7568966709744418	2.12152411430166	2.1128645131147543	2.677281985243039	3.2148622744584374	1.1283039610528136	1.1259185755367769	1.5144013466181638	3.3131941067789428	2.130610554943128	-0.659247397580314	0.504759622348615	2.5848736176888303	3.7618307201404	3.326089072256123	1.276127066582505	2.8694253502901104	2.119287180727358	2.485398992866833	1.9915620150114002	2.9672584522941627	2.6945432543652275	-1.9174214340420246	-1.7415213005950374	1.3020557745230197	-1.7871384311938296
1.4369452423704832	1.2689267761503387	0.9099764488377037	1.1975820273775748	1.533919083588885	0.6740559679521886	0.6262951369365716	0.6854943130922189	0.6805745348592821	0.7757942391749977	2.0418476634212466	2.170203348019796	2.5085622273626162	3.170239244167241	1.1425562490367267	1.0568035779834373	1.4001382506386242	3.17882581418914	1.9773190819281339	-0.6126525096344205	0.5779358116339275	2.5851415214324853	3.822573932417985	3.309891424873954	1.3681414237936456	2.8211526797025477	2.139425144067446	2.586995959987263	2.0710738693219346	2.9315698752628556	2.6477383270059818	-1.9183896535485765	-1.7406928558972474	1.323303311172936	-1.6710286344712404
1.5316522774932841	1.3920139363487558	0.8669077875464806	1.2320509837181635	1.5678943905270413	0.7652765298574037	0.7216280806826307	0.6853087154571703	0.6431610847132779	0.8002890709263113	1.9865670300359848	2.1523117401171574	2.4415679632308924	3.055055409240507	1.1543820722205114	1.0816273505611185	1.4988957107453378	3.140757573764561	1.9945428277994197	-0.6267479529542562	0.7210364684214077	2.502570691381335	3.707291740428926	3.240905976347178	1.463616855311088	2.713158995814753	2.0566583296239687	2.5766153258168996	2.2772357575403643	2.9728950449383067	2.619794840927709	-1.943755170155868	-1.7273388713415503	1.3600534839191283	-1.6592901239102573
1.596816240460605	1.5019069866195403	0.8614919811712387	1.331312778464399	1.6122383735930217	0.6417012791955463	0.7754288441591036	0.610654084124487	0.7368466732098085	0.8510843501375565	1.9258918685732849	2.1684943562265735	2.280697510495389	3.0252212424169067	1.1475073126704518	1.1274321216349241	1.6160947152846457	3.0993247726789264	1.9899784879773363	-0.6281164425969588	0.8247355996927996	2.3531281906572152	3.57414748261645	3.224811637222902	1.466532342274023	2.549017501283687	2.1421574803886454	2.629726609594166	2.2410745717820433	3.0085975180377655	2.5764739265212375	-1.9728477518489143	-1.6968505522552395	1.421651366723794	-1.5235741391723745
1.7012346834987415	1.508028399540588	0.8525326738674261	1.4340709373518075	1.6996008648050789	0.6600024309753727	0.836746182098981	0.6403164191998834	0.673729199821862	0.8115553001307256	1.8501745343606502	2.259630184031146	2.092130740084054	2.97014019512308	1.1935846021381564	1.0784418894935837	1.5577987694382105	2.990674935458318	1.999260794648287	-0.6433587487208989	1.0276764187854783	2.3431433457247772	3.4680423226981043	3.099293463202922	1.4480082618884318	2.377920193601932	2.230526162825192	2.657681987361762	2.3191050250995744	2.94253908406032	2.5577950595990986	-2.030052825664846	-1.655691362132225	1.5015121010211618	-1.5220529546930035
1.6366131793417682	1.648788260417542	0.870559331517158	1.537736684010557	1.8679581416929303	0.6669305941201394	0.7940558407538393	0.6809703707379106	0.678032490508585	0.7841981901017638	1.7545652638917784	2.362866969877193	2.0506091944369667	2.871811681017156	1.2210325568689182	0.990053838701687	1.6713577194165907	2.8657677202681544	2.151557734805679	-0.6593779885677883	1.1933622696010242	2.2742993242471705	3.2387071913151386	3.0468183054703575	1.4232751651201214	2.243535100757871	2.07266555583963	2.650132550603878	2.521684173144293	2.8694735577172414	2.5521901640568707	-2.0873574461505795	-1.5956986219365694	1.5924932610251392	-1.5097172054888568
1.6741486903696277	1.7841650512661407	0.9131058767683861	1.6631552949503807	2.0287417375691486	0.7664247511589748	0.7341278698030524	0.6401802470219944	0.7958452463216628	0.8953419651407979	1.7285042703379165	2.3961503051310076	1.9174517363712282	2.8111399951852007	1.2341274009786427	1.0126777087409855	1.7960335219048928	2.8249129406272018	2.24658817932108	-0.6053409493112913	1.284819454664174	2.1341147080267606	3.084115671476694	3.054569143450647	1.3976580079760672	2.266186739116195	2.008724257646687	2.6760803289512394	2.545530978749384	2.7491336075211477	2.529891382967489	-2.140573234384694	-1.5296777996047721	1.6838547210370627	-1.3816486346540007
1.6120818133862422	1.7507793500854643	1.0269901864903153	1.708704755854198	2.1449727108086605	0.7629022648830499	0.7823562447680061	0.5821396300745544	0.7478643181595035	0.9274163187815023	1.6425570974791426	2.4532791164659553	1.7279095007897058	2.7896637769576804	1.3256232720181718	1.0280849723526848	1.8051362808249063	2.706771235518377	2.237975632582688	-0.5744395321938045	1.44934713158966	2.037530339989939	3.014468924682819	2.9652972154398585	1.3575428490627455	2.2779730225552752	2.027510102952449	2.6387785733517704	2.5920900993256835	2.4613182439574652	2.5944128868312624	-2.192709521265934	-1.4654469172475946	1.7599777967739498	-1.2378540316933908
1.5975720409943577	1.848959378939004	0.9841847940487491	1.8035387494912336	2.35710166531462	0.8499882288791205	0.8109909216233889	0.5642566927279467	0.838656884696136	0.9936607885401407	1.5806664069053367	2.526997389568958	1.7035680383935905	2.6394248582559063	1.4326659937022919	1.0225502816968957	1.942907625424152	2.731882278521973	2.294832456153255	-0.44455345267162744	1.6119091255896734	1.9920924169377119	2.789652448546853	2.8349018041920155	1.3505043457484427	2.238650175565699	1.9099022812626132	2.5894654849378163	2.620424237305783	2.260242137798404	2.705084521293654	-2.233593122734092	-1.4055154674579726	1.8556666380145024	-1.2207823258668435
1.5345503356795513	1.8146880060947304	1.1190563557562547	1.9611093493368994	2.448978005815316	0.9103756583303427	0.8271051211936358	0.4827662180652412	0.8956513247931337	1.0627080267339406	1.4331192081067443	2.5630890399886015	1.6664631166400141	2.647872436327548	1.501263027398115	1.1433365484245903	1.983312755553984	2.6862857636399	2.3286843062656644	-0.24534091583049392	1.7151054712472118	1.9302443034903596	2.705621811349949	2.738460826811174	1.2537975549289453	2.296281081529609	1.8188855632625085	2.5987928273769567	2.600490955589803	1.9537285723311295	2.725129264058192	-2.2439469206030584	-1.3532415792200794	1.9442555151500662	-1.2134713346576884
1.482582249596165	1.8480902692040253	1.2343958620307849	2.098926426577571	2.5210058115505145	0.9073962599470885	0.843843727189807	0.5260467796123252	0.8474414981901912	1.1356004716281185	1.3142604728003489	2.6887323404269656	1.647575031260305	2.587112365873858	1.6595438132688838	1.264309816457858	2.0277355827928507	2.590859041696183	2.4646967815839496	-0.06679705944545569	1.7702801685783622	1.9489352960274124	2.560607165115587	2.644534589918501	1.1418969877016996	2.3594103311606425	1.6976114850932906	2.5604986933030105	2.7273420099868764	1.8295585183506482	2.839689869637686	-2.230914534971329	-1.3233896073679787	2.0336532254732615	-1.2430450459828666
1.430927299609769	1.9817330660167305	1.1616708963664641	2.22185225716035	2.602160791076278	0.9987002571430768	0.7925420940108299	0.46014146287970253	0.9098493864117099	1.159236329604223	1.342452348180082	2.6684728667883526	1.688772765275175	2.551032767399002	1.6794569562518777	1.4700178284583214	2.09279369051634	2.62186086499195	2.557022581864653	0.09266445456370356	1.8730363760308015	2.002236555987999	2.4122837930326004	2.525141508136189	0.9998648185830501	2.3990535011136402	1.4650357777926182	2.4749701357015463	2.7372617710666067	1.6878029901238443	2.902667041518848	-2.196880769527375	-1.3169744364870986	2.1029074028552452	-1.220786983843339
1.4643796810608634	2.116766296572649	1.2890927319892875	2.3615370500835366	2.6057987417336355	0.8752625988607312	0.7256177619020929	0.4228312948209469	0.8768511328568117	1.1694686841549005	1.3931957473935026	2.7598403205873714	1.70464648400132	2.5815005648206664	1.6952511584328807	1.5912807087699636	2.096416698712248	2.560034963493574	2.6470183722391316	0.2727709159471476	1.9090554233772667	2.1637390695616237	2.42557666601744	2.439000092203375	0.9423317579905583	2.4546615675635453	1.4666589806162222	2.5005092876182413	2.740770253671555	1.470666503198139	2.9370102393330666	-2.1438979312915625	-1.3167407851036725	2.1660147365857587	-1.2118830432163596
1.5481602819315374	2.2192023421765237	1.3307296849773165	2.438314685080492	2.6503184212802267	0.8869829817064654	0.7870239962588339	0.4749499350544191	0.7583898314615147	1.123559017865848	1.4301532676638935	2.8139375917048475	1.8498363931904134	2.4381295046837685	1.6989452998571206	1.7554829247653998	2.1001328062863363	2.5397566276291723	2.7152099056542633	0.4155011976551036	1.9185119694116353	2.415339784318932	2.4299214124934196	2.362405174891321	0.9111131001629236	2.539145147551048	1.3374358368882349	2.431598627872634	2.830901315353452	1.2891630090311323	2.9985913351019464	-2.083402287001635	-1.323154785451599	2.211526444365967	-1.2093534273153739
1.5666990559156826	2.280138375773815	1.2888537532142488	2.4668042882764776	2.696357358629749	0.9125627248523068	0.8559469304617954	0.5099683757934446	0.7931366147723955	1.089657276622933	1.4890644295629154	2.8438593497024716	2.0074673398542444	2.408218156922879	1.5883912617974125	1.9143929353144713	2.2267925434110514	2.421136270379715	2.7248277660942426	0.5250488525909558	1.9029320407574246	2.560062834769691	2.4104198477432135	2.261623891359819	0.8560424639780774	2.7567741705141717	1.1158822057057636	2.35292915678594	2.795640221337715	1.1728060193690986	3.0319942063311967	-2.0011864496157803	-1.328113634506989	2.256444719234046	-1.0750025643546341
1.7354353375898253	2.4239764210430996	1.4088248459450565	2.4793113343371083	2.725276224206791	0.8559480875493296	0.9577477467944652	0.5579826857170659	0.7550212094079896	1.067751848749573	1.4068716851872554	2.8531711947330978	2.102189885900173	2.3969982893779775	1.5532270145720593	2.0600321550433542	2.2312626248225067	2.4503242539846637	2.626891884124926	0.5986757207189604	1.9442970003176456	2.5908978316002065	2.504861228805243	2.192475324531108	0.7767037085370218	2.949514099219475	1.1587383967521778	2.359425301812601	2.750463116624508	1.066798126463247	2.9953461788291507	-1.9391124915272784	-1.3413720824390636	2.3030824860621726	-1.0634251535305788
1.7825061645277984	2.483303938267082	1.526452183246051	2.5044692407097364	2.7646219007765653	0.7655649125624224	1.068611233100193	0.649106081111911	0.6631693517537329	1.0597151170947363	1.444262793585693	2.9103444110514363	2.207235491191225	2.3443783181006013	1.4928100575016003	2.1927423921992313	2.218694208768297	2.4551527624208695	2.650939904238618	0.6934510081657261	2.04274820634795	2.7773139452053996	2.533704815998669	2.051830646645001	0.6843239593170046	2.9824577143925195	1.0927755333318745	2.2861377707646	2.71216796335981	0.9752907806739805	3.03960192886243	-1.9057638175954132	-1.3510162985311964	2.347865130900318	-1.0480076269741738
1.9032658436596441	2.744388190306122	1.5784688507538644	2.5755282218462563	2.882404428966179	0.7086306422455187	1.0818152975006183	0.7499683089328094	0.6451296113040128	1.0561764586561428	1.5595531356570769	2.9339930650440236	2.4121316791879504	2.2626325018273237	1.3994146879786464	2.4638551040542533	2.283488753463419	2.4686417955536673	2.8459033820715267	0.7428229028335108	2.1081119424927577	2.8856107752891473	2.607492672502458	1.9815239398725495	0.5944057519152397	3.022805594865043	0.946907122359802	2.2386216234246357	2.671007518047886	1.011031294260005	3.058758509144524	-1.8756262656436242	-1.3675606438097758	2.412916014102335	-1.0181815004491017
1.9935328177654614	2.9102023487821627	1.7243225998521434	2.5825391666004425	2.853368001773434	0.6403309683199896	1.2085861017294492	0.8637245289755866	0.6876042603073331	1.0727971222247785	1.637648410458003	2.860920464402224	2.5346909076086543	2.324237828029708	1.2970649239772123	2.6439202366594374	2.2459618365040614	2.447672073263907	2.9755551594387546	0.7118470984446778	2.1270282472491226	2.8804742640526926	2.823787618858475	2.0113813857226113	0.4991262552431368	3.0763940250305786	0.9543784836252701	2.1835560393267865	2.663587386744957	0.8243658797668406	3.05663762655507	-1.84347930076496	-1.369985110189567	2.4901900899716725	-0.9812402977526595
2.145397025417999	3.162185370430876	1.8016425178570938	2.58001642494103	2.93478394224834	0.5671347047297618	1.2496966195873118	0.9609837418378252	0.6964219369095014	1.0993965703567157	1.7413278554013207	2.857406470040879	2.652208124863323	2.3510868353755905	1.2073677287839835	2.805194820493631	2.185232194236487	2.4714689222322574	3.116114455707648	0.6777186906511721	2.1374228980710015	2.9783040224654234	3.0860762327499813	1.9438830323818117	0.38431371670070663	3.054448698806598	0.9897021540330255	2.0776710327367165	2.6250259563397447	0.8766247885257983	3.0466605555776236	-1.8386407660868413	-1.3672034686849586	2.601596349210008	-0.9422669162125616
2.2310536502648666	3.2390333722422526	1.874928325395001	2.596626970974025	3.0775321652012484	0.5642569457007226	1.4221218149421795	0.9715749112291829	0.7948787862383561	1.1267014278410552	1.8135740140019556	2.6922211319598985	2.7835825343276217	2.3798628764460377	1.1356680464683842	2.979460857666648	2.1633958006474665	2.4603269640697545	3.115781597149616	0.6201878111420809	2.166054370215826	3.014931532672262	3.360168347074519	1.868723556126787	0.2631439014672858	3.026455675033227	1.033976581355053	1.9939876392041658	2.5014242331334002	0.7379972652400034	3.0147031790840986	-1.857433504745502	-1.3440330940198604	2.7204066064350236	-0.7851049451918775
2.371999133685502	3.299687601890865	2.0751652884409992	2.631813524475377	3.1484631598185144	0.5760820019112453	1.5762649418303674	1.0026211591050498	0.8588622587272654	1.1540527320317255	1.7901145492163757	2.6896732460209862	2.840911090725119	2.4781440861065263	1.1166932261615614	3.0503843564909543	2.1835944319358394	2.4617867131419175	3.199264410151751	0.5744006745029804	2.1468023396022864	3.0062905508431315	3.6922776165309203	1.906886442183718	0.11678057199865308	2.9495861718862444	1.1857739803189635	1.8438297354879698	2.3440923219501646	0.5541472462646844	2.9739492876176135	-1.860062049399191	-1.3111538475743543	2.8539011848340676	-0.7444833980888281
2.4551586833207724	3.297570600328205	2.208208136684808	2.6678318037304734	3.309319747247339	0.6705008660625982	1.68842614028636	0.9942531266030779	0.9090546001589906	1.1919459870999614	1.7658224964014402	2.5792824573101942	2.8653095328505085	2.5424445208448825	1.1061686871475966	3.1018706793191386	2.0590169738611075	2.5050697426775996	3.192453611964326	0.5754279272977614	2.0983839243537847	2.93419113684803	3.9356948991671965	1.8679501035117774	-0.05030036669468738	2.8551661735734193	1.2108261819427324	1.7283572360914092	2.2504002723116683	0.5181876959044142	2.93774328224748	-1.841907596433622	-1.3899424206697073	2.9172366985693494	-0.6976027770286576
2.4924861087949197	3.39192528167247	2.43967691801571	2.696239912184017	3.455879033566442	0.7385051790587893	1.7370884651790495	0.9770752585330946	1.0132644302995284	1.1241317928424839	1.783784903723178	2.6067235369113364	2.799782844184974	2.6951855957394057	1.0841530561051005	3.0704681597122088	2.0374808585481863	2.522346005905578	3.2140907658419073	0.5741007639169179	2.047327892562318	2.835405613728206	4.169295997839269	1.860482003921509	-0.2336612551426133	2.7365778076704705	1.2424835958711056	1.638629470853059	2.041336525818969	0.46889486815232495	2.885936092004111	-1.8036644096827612	-1.359794173921172	2.994162423753901	-0.6489197512806165
2.6146647959009917	3.5962956838435574	2.6737520961106993	2.7322354208493134	3.5761652366047634	0.7627469235416826	1.793282535855934	0.908062190096208	1.0749309419045108	1.032815391006369	1.7546480285771886	2.5503148063881396	2.718873018364851	2.7850229618897346	1.1816001513386294	3.046664879973512	2.0238568791216607	2.6580662808575175	3.264119272353574	0.5835420436261923	2.0219894252366637	2.818717382691017	4.4380623418513085	1.9357855680099099	-0.394297378986959	2.5234651783301025	1.3794372843704075	1.5147830483880418	1.9931309874301928	0.4392753988863928	2.8429597352222045	-1.777235982834228	-1.3361610973340243	3.062424729245241	-0.5975389238966947
2.6645115943726982	3.6663195475909824	2.703848576378521	2.771242639628673	3.6078526136373155	0.77561871340009	1.889604123109707	0.8548561898052232	1.1965548567566278	0.9445853728059497	1.8088959563355353	2.4331960626262212	2.639440496257379	2.817971752989086	1.2095777609897516	3.0795223108369885	1.9254927966692261	2.7009140448501094	3.3375880288992876	0.6388448472459138	1.988890710944467	2.9005525635433744	4.590149278107124	1.9098252902569175	-0.5094363137968998	2.31216573712418	1.406481298012957	1.4488761736156925	1.9733852248272516	0.4171181182180705	2.8421251095818234	-1.717259518940054	-1.325206323283908	2.9544801276402106	-0.5529672966176542
2.7748118722097943	3.7852828023376426	2.8467579419550173	2.7966462286807223	3.657409356256719	0.8418754363058998	1.9439124362271727	0.7754526798540147	1.3642611143704086	0.8551594970634643	1.7288019761466322	2.337107278971489	2.57938247185269	2.8584519097432315	1.269259384960116	3.1077012841288014	1.9448535335539847	2.6346067276958705	3.3722282282280887	0.7099212946420483	1.8700855224440622	2.9226466576890173	4.696444697193765	1.9716702351164788	-0.590584230396237	2.219257663198703	1.4522301621156921	1.3855784166739384	1.8482029030171065	0.41579799174363297	2.7470601509508277	-1.7308952545094833	-1.314129992638058	2.988979212913894	-0.495650725095202
2.778964355543287	3.7974479156511634	2.9565106729640673	2.8216890836522563	3.6385788275700555	0.9054481217577935	2.1666324407449182	0.712762035202369	1.558814615772043	0.6362200578112663	1.6931711614304361	2.3569983112614223	2.4882871719873987	2.9348087537983933	1.3578327438248643	3.0216368444312818	2.0020676908511534	2.673864600633718	3.3524386414884098	0.8072434605696678	1.7885860626853205	2.9229015282775754	4.775962624742679	1.9884564677047973	-0.6423258129382141	2.173127953236428	1.627660038767329	1.3371637987969787	1.8522739429611697	0.4273180059424713	2.6481858400960543	-1.636311080618502	-1.2859121823333584	2.995529854785183	-0.46307301164847037
2.7463418636706853	3.8540362287595515	2.9315898872825623	2.8256487693732533	3.605940622524784	1.004268425048237	2.1974214451525578	0.6981512648562911	1.643304845239113	0.5083058285756792	1.6288123538200558	2.3253351578340475	2.412301228626279	2.943923573521434	1.440397073516995	2.9584865720379026	2.0596083516013737	2.6948525173030933	3.2972056825430593	0.905062722389934	1.7643511535600414	2.948710071625786	4.773016580433616	2.0009757973783264	-0.6598112915452736	2.082899380899968	1.6973404003040127	1.3078302585955184	1.835871646143703	0.5705529964351606	2.5500061354485717	-1.5403753381212724	-1.2855845956804193	2.957571997623513	-0.4344177481080645
2.6902274865535136	3.9560051127372744	3.0240351048914924	2.7955987815499252	3.5018042849579216	1.1192748713476648	2.3604742749777334	0.7164275884945781	1.7499829635660955	0.28587748691904524	1.6008366548574398	2.3880577969416135	2.359162766954691	2.944354292945659	1.5047528349444492	2.8742743357479643	2.1873079169922325	2.601610520480801	3.2600427657218054	1.006152662648756	1.7156002251419942	2.860393068305323	4.677930101879086	2.044150493262217	-0.6230817455451161	1.959687153020035	1.790943994494484	1.3785010576558314	1.7993429229238262	0.5814579706575923	2.4534984275609313	-1.443281724873939	-1.2806945316934455	2.8759136501178526	-0.5085300813289786
2.6541615903727864	4.108781528939662	3.1095093819375044	2.7366469230100243	3.381414731048653	1.1751886522081454	2.4283954004772537	0.7674810596921194	1.8595032375328018	0.13561223172123493	1.5708993093212102	2.5262449051206786	2.387666529086825	2.937724201461786	1.5622889531968052	2.766235530179441	2.233314744918995	2.6554980741965215	3.254694119499825	1.1186828929404895	1.6170205116065506	2.7676578254070687	4.593990135067073	2.1316797740806637	-0.5622363269591142	1.9177072270488806	1.9052459041199534	1.4279600840807383	1.7723516093121947	0.6700804926985093	2.3724436486761946	-1.3386630308476235	-1.293502600814286	2.7915839269466205	-0.518329418903968
2.564334390963867	4.252839089940806	3.150894892997748	2.6409625077665657	3.2696653099506086	1.2507643385907021	2.4987451911314245	0.8387444994539697	1.9399750277061236	0.0026978694031578195	1.551479255301195	2.4945205448243044	2.5275142412190723	2.9433496959070773	1.5751498887884006	2.5634209010168556	2.2836998661378827	2.66509071095645	3.251740168247977	1.2161750869169003	1.5472200538468417	2.668513166457912	4.48774376717226	2.196082957642242	-0.4724463892158597	1.8696635873801644	2.037941908471558	1.5277135368662915	1.8196435545822482	0.8135103234367744	2.279856484915079	-1.2514660831332705	-1.3033879141800209	2.628569616819668	-0.505738334727271
2.466213152475681	4.428166827984463	3.1145716298770276	2.5549280287898957	3.1585347021923638	1.3544334458793101	2.643463291707012	0.9167671226531049	2.046232227233666	-0.11163055308465315	1.5137694410992355	2.608898180962824	2.6719536856811366	2.9221224484450046	1.551342303408746	2.370913126230449	2.4329512819478336	2.630374435083961	3.2663832495903913	1.302443068172405	1.4795737031420138	2.564527414454493	4.3491459086685875	2.2902334822000765	-0.3685391399283666	1.8658789715673438	2.1613218526257776	1.658609780481262	1.7054190996616145	0.8417228158023192	2.1906901880878915	-1.1987441165226564	-1.1887009162320177	2.533969113813238	-0.5960148025699734
2.362915758519947	4.5173604223311425	3.123486125029065	2.4717630036636438	2.979470275074335	1.4407055365390182	2.773169307668954	0.9788031321680848	2.1584407862215698	-0.12331338021566504	1.4695051579302763	2.615566129279638	2.8170435329066272	2.9329788186723524	1.515773421333066	2.229900442099008	2.4376849263876563	2.6482917003014417	3.2292809750165516	1.370248837129984	1.3804944166803454	2.5045140796190912	4.231845185815901	2.377353607944502	-0.26532869496697964	1.995241400344962	2.2660019051879083	1.761006234096475	1.8206126533584306	0.8804806868866933	2.0975347101571744	-1.2857577391978126	-1.177223255357163	2.488704137257697	-0.6261506128182732
2.260807528943401	4.568842756375706	3.168780533996126	2.357596539596056	2.8401210038897178	1.4598850343798957	2.8760973155215157	1.0198766957505694	2.26071642453749	-0.11401895884095922	1.480630214002044	2.6587733782540672	2.9430604580696396	2.9747225020611454	1.4716655340438594	2.149100808389161	2.410126199187725	2.64649185628725	3.1545549025411064	1.4343883762854994	1.2725946963347436	2.380012693365078	4.115143482063393	2.4616613022997273	-0.18743738613113486	2.0080160402876777	2.343242887615798	1.8163518922727344	1.7750473840812344	0.9103641814475131	2.008631979321687	-1.3621913313826048	-1.1479430238232042	2.2951468925630296	-0.6529370681862393
2.189582726362684	4.609850150732043	3.357446229585527	2.2487622285883524	2.763258961165943	1.4487213924744131	2.92705038447076	1.0003849093392745	2.329254975997984	-0.11820424251925452	1.4923877405056065	2.7550997885766777	3.0482311408151967	3.0226941891476122	1.4189110973948593	1.9761050101211062	2.4723755904596634	2.6880688128421397	3.08889147704042	1.518879328281067	1.142069623365721	2.2682360108705035	4.036495098369576	2.5823185509220368	-0.1316177257477384	1.9712429640869338	2.366886770700147	1.8414925699682194	1.7109064714664561	0.9462889916374033	1.9485293240374948	-1.3886016833615535	-1.1005151420125099	2.4353582493137993	-0.7776292890497091
2.1718399664350994	4.659055773625752	3.4294100423315377	2.210462096544885	2.707015417196226	1.4012982902040922	3.0444738997331897	0.9850085487486213	2.383229228334648	-0.11826955820003246	1.512271029705159	2.8609936726180853	3.1586759228923698	3.0542898241367555	1.3368616353029774	1.869515635917391	2.468614900084757	2.8077682367595145	2.966511378940969	1.599480888660533	1.0133051032170939	2.1517065711506556	4.017405266350757	2.6948402742353266	-0.07587293836455052	1.9368763141488905	2.362200640348907	1.8945378643840123	1.765489722408781	0.9776645765160413	1.8980893823760652	-1.3008202699016045	-1.0601317551191853	2.4189507259357432	-0.8847984345534382
2.2010761202910016	4.687708944332871	3.4036688383899922	2.0862147687908066	2.6984243760487017	1.4392567964901346	3.087882684616594	0.9325096350998592	2.4100459523303974	-0.01385027924521837	1.5266943202552319	2.881617987201319	3.2707647786215333	3.0814151890322847	1.2542395006322284	1.7859829062030148	2.406267164399249	2.8134616780112496	2.7964503031075507	1.6584995135965481	0.8686152904941963	2.0707286822779944	4.001801041751088	2.774942235038989	-0.03322967568288935	1.93236136197947	2.3245099369030653	1.8546282599801298	1.701153789916443	1.0232714721908194	1.8394624220974802	-1.3327170192349	-1.1157543430480155	2.4130246418010812	-0.9511602568695695
2.295709029943771	4.691105543252933	3.5778453199916873	1.9761299449293754	2.7959901819950668	1.4576626216347492	3.2212837321793386	0.8760980408730902	2.409843758707706	0.015385019471003337	1.5814376008322306	2.9630495259328606	3.3695189879509977	3.0851012012147385	1.1748746092915137	1.7342294386525836	2.3160512444257773	2.8783554318261935	2.6466774280481102	1.6969400216274564	0.6634707283227762	2.056741210602517	3.9975172376649524	2.817584077803225	-0.013080689384716456	1.9568804832145397	2.26210423486402	1.8827168854968561	1.648498422975266	1.0905614452082335	1.7844594942047585	-1.3692727685342467	-1.0908506041677133	2.4057360736271107	-1.0499460862379624
2.3881867764629283	4.64167091956209	3.507440127629926	1.9478932151253787	2.8748133074950735	1.4669573130269074	3.2736711805487793	0.8061327758737802	2.362416001777439	0.12558650695534707	1.6534947594796148	2.9602520119792084	3.4377668061267577	3.0600808841410694	1.1164095784757844	1.6949399848611542	2.2392508137220632	3.0130302297341203	2.4882219307643765	1.7286880367378832	0.4885704074856667	2.044859317539333	4.038390258053761	2.816292724579571	-0.024941793533082478	1.9919990913092136	2.166887355586138	1.7907822837276672	1.6388674413296145	1.1740142824949127	1.7278614429664412	-1.4098495018807262	-1.0690731637171966	2.3946280154004347	-1.023734928531501
2.5077382286458976	4.5965119623674005	3.433745127769332	1.8442733691818574	2.9806420155737046	1.4172086416519385	3.362012151535464	0.7067956764452374	2.2400901317069204	0.16189621962961007	1.779036434309468	2.9984258960794983	3.437237311569354	3.0090543257625586	1.0599690662135142	1.7089013790376757	2.1747054082079846	3.0369712341717254	2.3440887847145073	1.7091867641417882	0.3590621501510513	2.0085634287232885	4.0705678398916	2.7866622850330356	-0.06570619991402818	1.9226203406618338	2.048168747442675	1.7414082820569674	1.7216535668729118	1.2779134470587021	1.6534109140091249	-1.4340253143855115	-1.0967115602099489	2.370824739022321	-1.0500002471670067
2.647145107715596	4.536959935716758	3.4206471967303997	1.8422194619819046	3.145000905641768	1.264896759842431	3.434192531309815	0.5812903191576473	2.105819578001534	0.18553889946570704	1.9291691030567848	3.164169296789586	3.3789943000044786	2.9238615092416573	1.03579179783107	1.7963985364302009	2.099155918444877	3.0621368603141654	2.210902238125749	1.6339635215556871	0.22571987140063315	1.9687094885658376	4.122981267957282	2.7739404168012705	-0.11992817049977153	1.9219973124979801	1.9202382153318545	1.6696302576526887	1.738770311511055	1.3744529065275022	1.588518770469524	-1.4515646822368604	-1.03557267316406	2.4010968257794993	-1.1214047729814158
2.7639051683243836	4.452613771146817	3.4557023558479054	1.7700104462152797	3.1927025001276603	1.0964656349570867	3.4796011721156086	0.503185992651779	1.9325688914887842	0.20314641039791903	2.058763776884137	3.2355173038872422	3.3535174122713594	2.8356648604356285	1.0204573468753544	1.953088368841458	2.0228104945612793	3.093050510847184	2.043463602591644	1.5620357531652573	0.100663435312773	1.9162177323495917	4.210253743013958	2.7478904239822133	-0.20620349018018996	1.9228205425139724	1.8109960041208981	1.5130155487214794	1.8572758277823553	1.4723177034962973	1.5248058101948687	-1.4824308942296631	-1.0866272074699244	2.4174198380446783	-0.9845978860503909
2.881622121364494	4.2692334786212545	3.3301978266591754	1.790818810400495	3.2453972335662113	0.9971715709155792	3.518428468885903	0.38922400131796964	1.7737184602173024	0.2392955916434254	2.17099021971337	3.341258770823496	3.3090315309525087	2.704792132724206	0.9911246809812797	2.0875443625078973	2.0123348476278324	3.096087572675174	1.887104979462962	1.529805991916588	0.03254963855800462	1.8317006178039972	4.299284628977607	2.6890019983452285	-0.2923450975675051	1.8187460100836343	1.7187875048215893	1.369017117385808	1.8660235944055958	1.5781623176013628	1.4555167819083281	-1.4104828102403268	-1.0276125125864675	2.3751148116864855	-0.9009609129299179
2.9761235357117024	4.176979399427726	3.186523240935034	1.8591804354073993	3.250452383041439	0.9876371926881081	3.539361130092351	0.33335406975435833	1.5553684225802522	0.2790583266414841	2.2882109554249213	3.416413605145942	3.328005780800877	2.56189785160314	0.9321636027908979	2.190748533590213	2.0057772421310034	3.0718638555697106	1.8271500108522503	1.449524414878945	-0.03993389527461218	1.7424640529850421	4.322506652307825	2.6465735686926912	-0.33750484325715874	1.802749081290384	1.6386819495899263	1.3507913633571091	1.7527605687294208	1.6767931353270353	1.3969955225743307	-1.3818464571397873	-1.031578213203079	2.4971921448605237	-0.9110405999040184
3.045553785553559	4.025623612570433	3.01696756763188	1.9351220302230694	3.2592850068498036	1.021668172286653	3.532907676529633	0.32165032323550835	1.2718738886963201	0.34841719320557346	2.3981768105780135	3.479475882369717	3.364400540562765	2.452277268430335	0.8545933543909985	2.352969494727629	2.0353566192150803	2.9413219809696436	1.8422162403210691	1.3268314664209124	-0.13927132118722718	1.6410907245143451	4.300001073658217	2.575288152108629	-0.39910046282756895	1.8394532880539927	1.4655840633084931	1.310286585673777	1.681779896466568	1.7825196328528095	1.3090619458541535	-1.4250486327369678	-1.0393562421045979	2.4808588263620672	-0.7555736337465863
3.0675145943409547	3.8363017835564093	2.8068639419950037	1.9491091646206944	3.2507701869696035	1.0853808773265172	3.504458315476964	0.2899322926153896	1.0581857493032196	0.3922280489522938	2.525130426235096	3.5095848613783964	3.4417720641698986	2.3325646552801063	0.6750646682518908	2.430982603488497	2.018950148513956	2.825306219140412	1.8692990680164947	1.1819486768452718	-0.1977904263396036	1.517769562860758	4.224885862175622	2.5089764844144073	-0.48712713406099983	1.9049601348810192	1.324918662038924	1.2182720352551095	1.639817244389065	1.8783156526754792	1.2239150304003792	-1.510711374730016	-1.0044221738315524	2.473751647893784	-0.6161614900206076
3.0405052400270485	3.7563480020179356	2.7216546158884958	2.05893192296257	3.2341177778881613	1.0556839818323296	3.454848096491907	0.284301825230384	0.782755180322277	0.4703238312691598	2.618467991383517	3.549024887572682	3.5289857936970592	2.182894634777381	0.5813144030462587	2.4521253957881983	2.035763109457835	2.7160741617721333	1.9188505221818322	1.030986203775002	-0.25097116909415146	1.418096337066012	4.141751524029355	2.47663964037493	-0.5547614302611985	1.8884667054944662	1.1898595917437105	1.1363110909596537	1.6037610693340458	1.948640179575581	1.14392824287784	-1.600566272482905	-1.0009744990764422	2.456773159192145	-0.5184546276343217
2.9621714345464474	3.6653534272086397	2.5721946869524372	2.1336947682359444	3.208207714541583	1.0447418226987184	3.4123771750755543	0.26219855905201983	0.5040263119754499	0.5275664939029776	2.6920433261259715	3.569285561345981	3.6193973368110575	2.0304062652097867	0.4057771036301613	2.4292879469683952	2.1313984622484226	2.553373021419273	1.9583609677807865	0.9738898403905996	-0.26237556763765435	1.3274536396249546	4.066605098151962	2.4390966038653534	-0.6451997770121533	1.8692136937780401	1.0375777113667675	1.038041510488942	1.5478574963168175	1.9832969735466037	0.9698215180785006	-1.7018738931980841	-0.9587408572465922	2.475709832216542	-0.38951727929924257
2.865311725351682	3.6032720498180475	2.499106575811824	2.121373482249998	3.2029600740692152	1.0670418004145212	3.3653711571881786	0.2336346795449274	0.3862148278203765	0.5808466719029315	2.7432635487508623	3.598177603782802	3.708464992163878	1.8999555429457984	0.22739970446286856	2.4070217768623214	2.258233908058715	2.450434819830014	2.022287329794415	0.923566260949719	-0.24955694400010375	1.2125156929552514	3.980606467683009	2.396607004849591	-0.711839100769502	1.888493932946357	0.8701590514207094	0.9075857458618117	1.4571286237025536	1.9937815569672679	0.9029924390478188	-1.802968662090842	-1.0224459752188542	2.5261093741910186	-0.2936285303192135
2.778309914456517	3.559939189302434	2.500038842878563	2.0956832234568887	3.1019203869731222	1.1285229906775185	3.2967980410431146	0.2454574506340803	0.31406349596952216	0.6907889287075654	2.7815181275239573	3.5760027151849307	3.781164177970512	1.7949720402794571	0.05073787640284901	2.358276769876274	2.281475971132359	2.347951477731123	2.0906877420617533	0.8178690328687874	-0.2539101357366654	1.0921458168669012	3.9051984354492113	2.3471264272767205	-0.7303238912172627	1.9175856644842626	0.7362135776043777	0.8722522498709285	1.4609615143730579	1.959053545646966	0.8148481468082363	-1.9170997283408364	-0.968062689054468	2.599899943212503	-0.22173997108218443
2.6830480614216574	3.538178203876779	2.392359236764574	2.0991680824579526	2.9486794668472527	1.3162311568436809	3.2075204604175434	0.2849604950982466	0.2609501561018034	0.792161768194129	2.8198147062866648	3.5152278946731514	3.8292119872437573	1.6856203455333358	-0.1375864865307738	2.3378860927176692	2.367133955351586	2.2308286578807204	2.147777701383493	0.7743654673849816	-0.25296271415503285	0.958399579264275	3.80798640524889	2.2947885607816176	-0.7992928655758751	1.9493472879222833	0.6183052485078908	0.7943543467030092	1.4645862588280898	1.903898314143263	0.7429684844616191	-2.0339494977731047	-1.0140760143057468	2.6909287180142227	-0.1311332786594953
2.5929840976121445	3.5192642154580644	2.3940558524298146	2.1608211321741715	2.854221938344639	1.4571468398372407	3.0084250861754427	0.2865411010445569	0.20894570201387822	0.8529300261303845	2.868444517787583	3.4494305104994085	3.8719023122157177	1.5903915174572365	-0.25406634147992596	2.259296225351334	2.4661169519800863	2.1078626430386773	2.219805867651732	0.7433542404859836	-0.25480840319758247	0.8467083363420015	3.7359183132585145	2.2175207804740804	-0.8639556303866565	1.9730351710672749	0.5154272486120457	0.8042975475483694	1.4581449772952215	1.737598681842183	0.7254948828556879	-2.23420664315811	-1.022182491502518	2.823273120779479	-0.15441957545062077
2.5057892326672646	3.596636345429373	2.4950669455335417	2.1310300100033066	2.7607992104373884	1.5487709251487414	2.810499533610827	0.3292991649016671	0.09138651480686791	0.9084207770597796	2.962005671115994	3.3858965803439367	3.89152696482751	1.4971195995975564	-0.45517308841640974	2.1793226853210514	2.4877343653415585	2.000261081997408	2.2552748443618675	0.6839412449367994	-0.26186667791730645	0.7348071148098362	3.646891886494122	2.138722406766717	-0.8972252788663704	2.0048704687868826	0.4664253670379743	0.8028478120378286	1.4449755099865362	1.6443404314657677	0.6240639818814329	-2.3398422509291867	-1.0541567371435991	2.96550738499799	-0.17992182601582601
2.415754409091671	3.575506958976456	2.595960088986569	2.1077512765152187	2.671678462533334	1.6890180639124133	2.673199080456465	0.31911953809237353	0.11967581877165534	0.9530792851970407	3.077813230706504	3.3268451532416146	3.8732128459890283	1.4181771941432197	-0.5466900649946438	2.058256807117405	2.504443736836478	1.92149761264542	2.2543328681186914	0.6850145469947948	-0.29118164935508556	0.6595536772813267	3.6340181782394323	2.047264693509997	-0.9629402373323422	2.0251709365936956	0.3535983900800219	0.7604521853430247	1.576208492265179	1.5540628877079508	0.6116557891784702	-2.43532335650153	-1.1609138620541801	3.011755370083555	-0.1043758673458497
2.3319446679870772	3.627284334693198	2.6874046229210267	2.1009500608776106	2.5935865444452824	1.793762727949355	2.45197865442347	0.3069053980771401	0.235214850072954	0.9612858376219002	3.1862584391769007	3.2812292339518776	3.843622299752197	1.322487770151042	-0.6599296148167988	1.9666508268994232	2.5061706647387623	1.8964537488896318	2.1981323284257015	0.6501847735000247	-0.32114108593113344	0.582429257932265	3.6793191834903487	1.9449283488333797	-0.962706498241318	2.025569738683155	0.4172904225033121	0.7245108258108697	1.6831215769684467	1.4047594842532944	0.5223853014201898	-2.600212473849524	-1.1585064659466264	3.0364043759644344	-0.08270517809135096
2.2445443643930667	3.7158620646380385	2.803152885743672	2.09855195823605	2.478443339122494	1.8592958393333663	2.2454882016671056	0.3106768630632626	0.3340430235390791	0.997576681321716	3.2683696541609626	3.261373005567846	3.7811002494937656	1.240354804337493	-0.66625442048889	1.900620871397512	2.512590588056594	1.9057482777374126	2.098909483205695	0.6069988298573638	-0.40070955979079026	0.5623625434683354	3.7161714925491784	1.816714644873921	-0.9876792180299423	2.0048528510238945	0.46116533035236096	0.703153115164511	1.7557098505873774	1.2658102669897813	0.4787111811300506	-2.6601894503146264	-1.2041167701990785	3.116250887659879	-0.07320447691263712
2.1721562593907646	3.701544343831464	2.9221754134387643	2.111996193834762	2.433002544938582	1.9389006917576357	2.062700116532586	0.32166242742909856	0.466049644499319	0.9656590853148787	3.3709731581939417	3.2276360194026283	3.690867984064556	1.2059507791140995	-0.7956569144835579	1.875764082472107	2.5316995632426145	1.93469413613672	1.992336797599021	0.6049277937630582	-0.4646985868993806	0.5535767488047963	3.7535053951277546	1.6866427515915827	-1.0503133511199447	1.972002129510242	0.4676607863764282	0.7640786814638861	1.8282591202307965	1.193229366023503	0.4469705602099075	-2.7007899912318645	-1.1280467273732617	3.061071314691217	-0.05651447586817913
2.088912203077128	3.689560953731153	3.0529565916562214	2.1262565753099856	2.3820221440718745	1.9765451779493124	1.8187302322827723	0.3412944207494792	0.6199398465590302	0.9237975397744878	3.45381196123333	3.207215727716057	3.597082129177919	1.2047706576858772	-0.7635376654940733	1.8526129098502804	2.5450626021584677	1.9890155558278675	1.8811337395008567	0.5207473791066026	-0.5608822680421872	0.5701201670075768	3.8046286282084387	1.5792266311288654	-1.0495431447759525	1.9623748228446203	0.6130167809785239	0.7583452211727246	1.921842783821957	1.0188766148266504	0.45246698187367657	-2.7756168489089674	-1.1507350700651768	3.1299396266992843	-0.03759605652309591
2.0072865225047827	3.638064584153861	3.24138842155889	2.1308634251621386	2.365421410425907	1.928052586951805	1.5831309048592088	0.3846627377000915	0.6432328062247235	0.9084962529575673	3.530779412783809	3.1765414852701532	3.4894015588453002	1.1964500547046144	-0.7253150240651317	1.825177831861956	2.5455818606621166	2.0451046294769655	1.7461184922511692	0.4376520740115305	-0.6784075217914144	0.645868864429762	3.812412903711247	1.5080594753137055	-1.0947926203872704	1.9650014711446737	0.717735512711808	0.8208116390625222	2.0272206495467793	0.9618148427724963	0.4347723692017894	-2.8702284048784983	-1.0563945035173186	3.169905138103445	-0.0013831919695661942
1.8192184882309674	3.538605696655169	3.4106084031837596	2.21028796145552	2.441142717911597	1.8895312717043642	1.3683050024652006	0.43357881004617693	0.6552893957639732	0.8962502885414834	3.5876819869443572	3.1599364217511763	3.3745846248584392	1.1738061635871442	-0.6964317582722662	1.7721817988598414	2.632526189810835	2.0771421328431066	1.5897234837740388	0.4343105505526451	-0.7733501516626793	0.7254131062417829	3.868194513615646	1.4419748139230113	-1.1718525888538054	1.980622020455904	0.7638941446149211	0.781625379582492	1.999102158546674	0.8589236642522806	0.344087822443252	-2.9584687986275173	-1.0014685452698002	3.177908958866886	0.04522730743313819
1.6809643482480574	3.413543781324724	3.6788970853887597	2.181454402508346	2.512281706156645	1.8522554177973773	1.2350493989695384	0.4858810305490994	0.6466294047543443	0.8318011291284957	3.6167472150492443	3.134749195090815	3.283806187877893	1.1994850083354223	-0.6242980909645228	1.6943536364451446	2.6829322911712836	2.1010187571682293	1.441586601789298	0.40788771947033575	-0.8828661751541589	0.8266300368513193	3.88729475043273	1.3722050382277635	-1.1896588298660804	2.0369075699734456	0.7861723554254801	0.8148227238008847	1.9909000725423756	0.8706085205595716	0.33821002628045227	-3.079112699004924	-0.9179292341237358	3.1641913623743028	0.07959798326201498
1.5379445294176444	3.278895301656479	3.804169201472663	2.1603987976559877	2.6260503448958294	1.8499207466610084	1.1867005311179757	0.5473330127233559	0.6352607821954483	0.8260359317051599	3.6427847380206764	3.09293650262181	3.1843265293123015	1.2038992600068104	-0.6149900106750102	1.605771186493828	2.713790145631767	2.0957507844859453	1.3371013570991894	0.38002201147397763	-0.9935604518333754	0.9383893418057644	3.8571535362555442	1.3012254684598292	-1.2068104837449016	2.1530006199913436	0.8262115788018478	0.7615130912313406	2.0130010752050786	1.0052164324315562	0.24033342252342377	-3.116521609126079	-0.7484814206190609	3.1021437155494	0.10451576705509243
1.3831716528911646	3.157413333626252	3.913702592614031	2.1713035132659604	2.719599677619991	1.8026129367924841	1.1697688355844702	0.6046423346413926	0.6614411685258204	0.8158074960953288	3.6367330336352017	3.0355448617905734	3.073179923740407	1.1865883226852305	-0.5096580474976176	1.513015798983716	2.8023696145634385	2.054004480243873	1.3006674948524106	0.35545295842362934	-1.102541723469098	1.0615729312666642	3.825225669576092	1.262104262379029	-1.2580130248148467	2.2928376096728322	0.8907991828033749	0.716012665079176	2.094028083948963	1.0630987673100842	0.2473262950146465	-3.15821392612106	-0.754284776685546	2.9938045913345	0.11620937117112366
1.247441421418586	3.0496632875892864	3.979757302169804	2.182003293567734	2.799259945174674	1.7166366621636997	1.181008151251113	0.6429500899885342	0.5788075597451025	0.8028749913012897	3.6087968640745727	2.95171905435996	2.987875710018685	1.1665660937279245	-0.48027470142461476	1.3651142744492797	2.883060550267971	1.998580201234543	1.182791094327628	0.30380221560190535	-1.1720302131966458	1.1490167131956468	3.7888252260419613	1.2108511325917957	-1.3015658694155445	2.463399978005674	0.9276067118412212	0.686424050615094	2.1899516110326163	1.0722352584191552	0.2258442939516237	-3.259305255393113	-0.5586599445656717	2.9531013597523232	0.0945822223860649
1.1805569352625	2.945001945207075	4.065700763171186	2.1965201437912314	2.8659109218488195	1.6236396870676546	1.2799239089772516	0.6817399957136824	0.470204151199533	0.8193040622063098	3.595926337846309	2.813895586990829	2.8994945909161465	1.1662685736632146	-0.40213218373639686	1.2904071843741913	2.973803596298176	1.9162870222373058	1.0587332273830359	0.3153605806686999	-1.2101068263347576	1.2116917079274692	3.6894044058097193	1.141798125901635	-1.3802059082534748	2.644975049820934	0.9138987474663258	0.6635181280264564	2.320733066038974	1.1449244271264225	0.3038692993974059	-3.1807863628066078	-0.4662813213069786	2.893095789989059	0.050406574333212405
1.1116521566887925	2.855866709128052	4.14670399311308	2.22261763660613	2.900430112745338	1.570168284718905	1.3306149278401138	0.6945381630696394	0.3081389684930524	0.8005453986868754	3.591151927262544	2.6029695156127413	2.7988669992681	1.1657320416636747	-0.30037149279613545	1.223973086856573	3.0701116248775797	1.7936219144427366	0.9746022161363121	0.3482633696105014	-1.2170517253080733	1.2171859068649125	3.6148778086290356	1.0737158090399068	-1.4317036754755192	2.8216219528439597	0.9206642965060515	0.6440931442555823	2.4264207133385356	1.2528940974536291	0.33086737975441205	-3.192426336022311	-0.4274919726925955	2.772488125680417	0.003686113901804916
1.0664697504681921	2.7611326251727943	4.193427742674829	2.2670514464704397	2.868320289027787	1.489028222944405	1.347150413673635	0.6847731048908076	0.2013400426556567	0.7985322242593409	3.5702618736061305	2.4414409879207697	2.7009105061484773	1.1576056358794609	-0.15640348849155453	1.0955114919638578	3.143534252789886	1.6281244378998643	0.9040079021180576	0.3313869050176223	-1.2086730359730526	1.2201893250505362	3.499791821407281	0.9911744140308034	-1.4485434811019982	2.983940809713159	0.9813988599965595	0.626330584783385	2.485039188074333	1.313526116817729	0.366756419564737	-3.277416058897507	-0.30604283838743324	2.7887987704656623	-0.05601777302268699
1.0236484438426632	2.666644443750924	4.217598705576885	2.3852308075320305	2.826142798594047	1.4256340890147665	1.4130679217662725	0.6555283644942707	0.138675279517259	0.8084297270865635	3.5497102904542324	2.1772580997459885	2.5764473209203125	1.1611335516258552	-0.07477627160394983	1.0120202724293996	3.1679380912025006	1.4415067855434955	0.8231178820942777	0.3266308426528202	-1.1687933118628	1.161328700377023	3.342811657166886	0.9205543841867183	-1.4931260133283544	3.0963197149701895	0.8716963005306401	0.626493020134706	2.5635628166591546	1.500293267899851	0.47498540128947475	-3.265097900388541	-0.30611859788136364	2.6725217853802983	-0.12289900752719456
0.9851754429225649	2.5835499236668884	4.180200531846337	2.5661455403965934	2.7610924685337026	1.4048253274958775	1.4847254551960245	0.5920267388720868	0.06972343920535104	0.8398639870556437	3.50709759511205	1.9768393275595026	2.465853835647228	1.1765411074455874	-0.020474005829815043	0.9771000733182941	3.1959347788575285	1.2481212438407607	0.7572954391448147	0.3175485110465496	-1.130356556441538	1.0747233847592632	3.2130742275866866	0.833713190738602	-1.524568848861918	3.1572291264647148	0.8198647235250739	0.6275805755728479	2.6680803446933568	1.5867782272572906	0.5172644063850105	-3.3022528181259077	-0.20898224588904268	2.5660274769221028	-0.19392751443258227
1.0415839421340949	2.529238779710949	4.127314929842848	2.7773667298327567	2.6544447048028124	1.3297320487945197	1.5355355877345147	0.5034694325183476	-0.011347301888019759	0.8490996243176495	3.4591385481511017	1.7756114245675465	2.3668842151461162	1.2102691770407905	0.05904897540591096	0.9590779423663213	3.2074804130106136	1.0843292804516165	0.6962785574015958	0.3056170288726852	-1.1082584058579472	1.0366462980799995	3.0315298210397446	0.7550640702775098	-1.488464176152303	3.082246325572283	0.7738008060026049	0.6399256622732507	2.7693425409252126	1.7396066636901435	0.6744876977614983	-3.235747455052325	-0.13237899278813434	2.4830705440234557	-0.25048129107983597
1.058378488563358	2.4945360875588363	4.099354180750201	2.9773608200454644	2.529458620908146	1.2242349501353307	1.5534578075179808	0.3151642911002409	-0.020654566821863153	0.9195026708984428	3.4267120855834916	1.5580546090479197	2.255524977901564	1.2303748112045212	0.1323349338789353	1.0775723813717215	3.181021831983816	0.921252076267797	0.6538586315322321	0.3082300293725132	-1.0640365638241194	0.9832986980124024	2.867456557181363	0.6937962923429628	-1.4379166635105087	2.952669280409173	0.6981474878436273	0.663951881175531	2.8595129816208478	1.7821199471925884	0.7336060987954391	-3.1619325202977846	-0.19795127339513824	2.441078827156905	-0.2921003452153441
1.1076016010368435	2.4824412508963953	4.015177059345508	3.172915843699282	2.4044544506110643	1.1345131894534632	1.6002092982879614	0.1207925278547644	-0.06475185143873513	0.9772185093530077	3.4007857390551495	1.4159358596366947	2.1810135587541057	1.267785158420696	0.21189206038110062	1.2169342481169678	3.1472188901516316	0.8110803491708032	0.5816714478152172	0.29951373037127954	-0.9897258139028168	0.8956941738372268	2.7069090335354424	0.6329772256706562	-1.4094811042367958	2.7556354223792097	0.6676669786101688	0.678509261219356	2.9298176474811974	1.7970912236178211	0.8258668250939192	-3.0610276049792082	-0.16572422515092028	2.433874770095811	-0.30497603038993243
1.1869767934853697	2.4589042534821335	3.9387872295344395	3.336511745342863	2.32300104544544	1.1347953524368062	1.6127375493077174	-0.05484638191751771	-0.1143070922102806	0.9943921790188966	3.385590389872514	1.3030859949537725	2.16559706761165	1.3273514140540636	0.32570065316718605	1.3378124400285745	3.0973582724717827	0.7565182038416768	0.4915651537898939	0.27878447742280227	-0.928544515147118	0.8367727277732623	2.544206230248684	0.5702909981688642	-1.3573643476534987	2.527855364705271	0.5315774555244921	0.6979311993273928	2.9418057443777412	1.785394208250897	0.9167288670749913	-3.0210852590890207	-0.06586123044539988	2.459316737565075	-0.2945497100550092
1.2708038973126734	2.435835806473052	3.914443409385668	3.470172710564211	2.2878850032691984	1.1231993640245885	1.6048547316374606	-0.18170044897588736	-0.16507549471797672	1.0215533420055245	3.3715636286361255	1.2206907480691707	2.173110053378901	1.382846997672361	0.44289150935334	1.5452146290586122	3.05761926183653	0.6846578220722679	0.4720087028013876	0.25671271133907675	-0.9034647013024311	0.7962830592727597	2.370287054431052	0.5174588832188978	-1.307767825083116	2.2427554346649043	0.42401960651033005	0.71425468310898	2.9431258789335315	1.8072720042485126	0.9396687175296001	-2.9863042191861227	-0.04886119018508923	2.5193505464075208	-0.24167245649786837
1.2903058774454912	2.407273689437722	3.919308106186088	3.569409337816457	2.2707197154906793	1.1340444348198455	1.6197477025754772	-0.26638138733238936	-0.21887794605825334	1.016452913066551	3.355822279588542	1.2156693845418942	2.2282567030700378	1.3949432423116386	0.5677663947902056	1.713990910688095	3.001514429524428	0.6261607922595493	0.4656507000613261	0.2339289528010374	-0.9138389194309922	0.7937560753123385	2.221920576755249	0.4816219282156453	-1.272911427972263	1.9200155223717377	0.3482426472401451	0.7164919762681915	2.91663880421686	1.817146897679009	0.9587250878252667	-2.960478130622141	-0.04635234788823822	2.5933142601480696	-0.164411857066657
1.330461872575596	2.362895757929462	3.8990634721737116	3.6358635064693843	2.2509952017703183	1.148692637869083	1.640004550401256	-0.34029665417327604	-0.2672268920468718	1.0217768667797424	3.3425255769951034	1.2845799180917736	2.2978748142473715	1.4054809299592135	0.6632844169000865	1.8827729462039031	2.920854964032238	0.5897334049626821	0.4837409562678937	0.22024759862502888	-0.917664828810533	0.8161267619717005	2.0637289967167276	0.4519814297071574	-1.216912601942002	1.6839711322415343	0.24284664983179458	0.7010523692225039	2.9098712394273045	1.7719725171254612	0.9815153096700044	-2.9055001774906173	0.02186468689743156	2.551914533320988	-0.07759779565258705
1.3462884071459427	2.315185389092224	3.875907864023371	3.6662047181517323	2.2273976141611938	1.1681163735611333	1.6877152197170844	-0.4113845831280697	-0.361617360575214	1.0420276307400604	3.3149303485266146	1.3174240040504201	2.3770516224478566	1.4240255174235872	0.7294133124391028	2.11314819767454	2.8400132335602324	0.5737163327608065	0.5199605492404742	0.23216491179482723	-0.9331880856549779	0.8356026400712449	1.9559813650720883	0.4254071474792971	-1.1646078538179059	1.4530410986260534	0.08758680386727001	0.6701012013465981	2.9470300268669902	1.7050386308544412	0.9827947029213775	-2.814593349305324	0.014893512863672359	2.504267930542243	0.02478258120051479
1.3711972119813076	2.301530522173636	3.836060637200704	3.6576825253060874	2.1827151569928596	1.1909321330744445	1.7293861987644816	-0.4540327005600697	-0.4942108517044618	1.0578195108926018	3.2819035331663238	1.437767149673891	2.4672519236386914	1.3964843713497601	0.7790624118646696	2.35137512022634	2.7727797474085802	0.5942878780505375	0.5645272106683197	0.26243344673070185	-0.9793438050067567	0.8527383427667544	1.8760546775912907	0.41109147750570596	-1.1067769193051347	1.1747950709855632	-0.018930178733426152	0.6511661885846698	2.9472813024784617	1.6256677635874044	0.9702753183156666	-2.765059169208829	0.11415682077678782	2.413178761213516	0.14107627237638526
1.397858826170444	2.3339536665198586	3.8350046101556443	3.600650587021949	2.1367601922259825	1.265919221405727	1.7430692255237488	-0.49101302934349456	-0.5916998421262051	1.0333885433624936	3.2540192459458033	1.4525754915540807	2.5438465772784005	1.3649895695206233	0.8404365118368966	2.5734911610672286	2.6888919626336083	0.6222790913471388	0.5977551194351061	0.3027088407881499	-0.9981420193976186	0.8628390379667188	1.7835812898013095	0.38698993280326544	-1.0094719093947764	1.0256462927574228	-0.10160608059513421	0.543244141166939	2.9217862038697637	1.5250880223034178	0.9445748886459169	-2.6348099054503438	0.1083057817498525	2.2784031180180566	0.24853022377433248
1.427913407779497	2.3528333639159826	3.8136531087315277	3.5294433573613113	2.0817413560769955	1.4363714524346611	1.7643830504922071	-0.5095314368535838	-0.6486130232767247	0.9951672584307951	3.1950487899438	1.5425989145179662	2.6118053275593054	1.2984309699396563	0.8661301526816928	2.8431362209174127	2.6203865553997883	0.6371265448533223	0.642850042218209	0.3573055557052517	-1.0141516932124504	0.8133564924494736	1.712977301566952	0.35600955337629786	-0.9480123409793622	0.8798918488434706	-0.11132116437868778	0.4750447579061909	2.908194818556742	1.4374559425200328	0.9014324303796585	-2.684721634501818	0.10730920299922404	2.249083533340401	0.34459142716273117
1.4450251019446203	2.3369617559843237	3.7472091072251685	3.4928114706337112	2.045917360434763	1.5473039810364164	1.7576274243418424	-0.4214419575821031	-0.7686520707580192	0.9637896053850555	3.115140103826712	1.702314038699012	2.6613137635512674	1.1961692156811898	0.8753534075258382	3.010270178992895	2.591280542759694	0.6366344568631281	0.6628471602045959	0.41845425425251415	-1.0342250152913284	0.7567534998643827	1.6601506543701294	0.31962412667597995	-0.9082896989889413	0.8520655531725598	-0.10030008003410625	0.31545392877249545	2.8732637581799523	1.3797612045615564	0.8557586404014556	-2.6183785001271116	0.21073359298776073	2.0771465811408367	0.4425603861003511
1.4477273729700653	2.299135748553751	3.7354402886294693	3.4370462962137047	2.008032806803011	1.6768456134912164	1.77704671495373	-0.3435508666199807	-0.8170092825236658	0.9268383475795956	3.0124563056959466	1.7633612897845712	2.662570097094293	1.0870719690573558	0.8850552338208676	3.1631221692251605	2.5559014677926983	0.6463629916431023	0.6722520989758739	0.4727286243271157	-1.084496971390944	0.7264427254944248	1.6223648862668534	0.2763031000820614	-0.8571642373926884	0.8417367392170461	-0.16705305643779336	0.15737362150346787	2.8209159225841587	1.33811642531861	0.7657411077854528	-2.5442303268254918	0.2026195235841947	2.0540750473254374	0.5360528725387377
1.4502449677630473	2.275294992662776	3.7057683980525282	3.3980642449283343	1.9639239469684369	1.7638064245511267	1.829563307624115	-0.2822239611128222	-0.8490872371808156	0.9298269028400812	2.8949539229952364	1.8640609909038819	2.613006071122551	0.9927796445154881	0.8725599483265766	3.333826276768214	2.5446967609399884	0.6362665105246126	0.6901914233666537	0.5299501472474337	-1.1252633590556687	0.6218578827950594	1.5901308212384262	0.22315004987303738	-0.805615427084058	0.7531993600144123	-0.2217741658832187	0.03922487279127425	2.7941625707269724	1.3076145557250272	0.663844985381058	-2.4738520992144095	0.21131398224383643	1.9476730827174091	0.6162492948387677
1.4437919843792704	2.2592537970827324	3.6535451733978	3.3729986193670003	1.900957428843575	1.7852204711794446	1.867539255070709	-0.24248982741936445	-0.8692419992233719	0.9213532818538186	2.767732248580928	1.9682470832867538	2.4104328494058773	0.8745146718809554	0.8587969862081742	3.4852123959604553	2.530380436841932	0.6850746133222105	0.7146086873868265	0.5796432060073797	-1.116880798432056	0.5258287271653588	1.5912545394511668	0.16832979468631715	-0.7828525640383284	0.7185348737849802	-0.19719470968465427	-0.14411933461552948	2.717499131743492	1.3149204135559274	0.5469606063080826	-2.3681505316580576	0.22239665327651742	1.8261846271003908	0.6743049615612877
1.4403337671189034	2.2475507778293364	3.556672486141907	3.3646370191020503	1.8433961612692755	1.8186006555099568	1.8581806816508273	-0.2114486229574934	-0.8752557970917472	0.919200767307291	2.6343736345081092	2.0285154469609354	2.253229945586351	0.8104159034626119	0.8322886984554124	3.563010418970591	2.4911121681329664	0.7109561183241054	0.7210030754753369	0.6034117103280022	-1.0844201560297477	0.39901772101537075	1.5884526759180768	0.11247971928671256	-0.7700491339044295	0.6957934729242312	-0.21394031135989272	-0.2949873853832826	2.604057569119793	1.3049916728613422	0.4103348599089312	-2.366043527924135	0.24018225120779632	1.7747936254846013	0.7317630139973785
1.4469699697234475	2.2755201373819705	3.505541603079867	3.370930091051491	1.8295471445622895	1.8224826720388507	1.8697823536570126	-0.14631696593183957	-0.8786951233303142	0.9119754015536741	2.508638018549756	2.109526938552289	2.0707377702154632	0.7336185056379902	0.8145076181721432	3.638164394216947	2.4746847172902804	0.7110827791975769	0.7257547324616567	0.6270574166133864	-1.0418602854964363	0.26919895229472657	1.6167329176053802	0.05554925700062356	-0.7587605213661063	0.5591238367050508	-0.2019412886379906	-0.43964659865202355	2.465074028109137	1.2382452098095218	0.27816255512577165	-2.3965315165265264	0.2604438514836218	1.7945135722381012	0.8028535020416161
1.4594122425187612	2.267920756271073	3.425585684691602	3.3810797818417826	1.8184085044459053	1.856292168865524	1.8508156950125119	-0.06324790268842229	-0.854877859069427	0.9042725056005916	2.399791339590427	2.1776573845561047	1.764669945336081	0.6409874385285724	0.8161315347807614	3.715450047349541	2.451846521941696	0.7179899255263777	0.715279794924883	0.638587443672049	-0.9758904437036433	0.1312440192856983	1.6480706835831689	-0.0069122750402527185	-0.764522947515754	0.5213381395361916	-0.14365706716959104	-0.5315114039811919	2.2928752266059917	1.296038957253581	0.19220448787775227	-2.4804774291719225	0.2099421826520254	1.8428548563646945	0.8834323974849608
1.4760796063970836	2.2243314222497927	3.36444651230293	3.380871251177299	1.812002042333037	1.861214851021155	1.849817647793564	-0.00011444628793791934	-0.8303613100719476	0.8757992231601129	2.3084240680723047	2.236249160073593	1.539236873159375	0.5805327307187046	0.8178266993862804	3.7045615024653302	2.4122465047442883	0.7284810847257399	0.7152231954939625	0.6396052504641195	-0.87458556788736	0.024587484177290925	1.6744334695900018	-0.06131318025908106	-0.7629865064800398	0.5671884157613263	-0.08673124496843956	-0.6658781803992321	2.1018138775223165	1.2446723150306618	0.18094651363543926	-2.4662839355000146	0.15341682118286268	1.9963317782164878	0.9850029216064815
1.4919862887524724	2.1777922846379036	3.3273359497896067	3.372316700125097	1.8103639310285164	1.8022549235448018	1.8580201916457704	0.08409039378735261	-0.827493848437937	0.8318011291284957	2.2389486734922084	2.3289955686271147	1.2868060825827317	0.5266093974842097	0.8203499539180484	3.6616375104784042	2.3957954512423454	0.6874930662433014	0.7257789893606225	0.6520361900313083	-0.7566741731803494	-0.06051047464711493	1.6945652678351837	-0.09310221866789252	-0.7573701194553567	0.5254782017253725	-0.04958948822088576	-0.7112400288923009	1.922763127628749	1.2268012765838159	0.18400635007032187	-2.4324701708940637	0.06919144766687131	2.188447180875609	1.099328242069793
1.4978499109052326	2.1627974897325535	3.286707233901957	3.3617679247872596	1.8203902573963266	1.706195114774729	1.8475043348300482	0.15856245353338488	-0.8396454308301118	0.7659251849554025	2.217713972862219	2.343293973279116	1.0410950365568703	0.4915331511941073	0.818246121556718	3.554823460713414	2.363037582711695	0.6516628744680948	0.7174575254098212	0.6673953904387925	-0.6198047971267132	-0.14841765764620343	1.694621751025771	-0.10618909128662171	-0.8140863582740601	0.5704009027291804	-0.01929411006303184	-0.750006037661835	1.730467902781281	1.2885762475534155	0.12049590868727815	-2.3418737988269482	-0.035843563150780446	2.235657355899978	1.2206268675210397
1.4228215792922052	2.1477444458889603	3.253181643530597	3.329500800588677	1.825329137141738	1.6698598041455512	1.8462668064316794	0.21445457611857802	-0.8375344785428898	0.6907540936778173	2.2070583284390493	2.290856488432726	0.8280820166375349	0.4870908903116063	0.800732557337286	3.4485710998516113	2.3019355429314037	0.6455282894890868	0.6962839478235885	0.7059173702430799	-0.468067986217668	-0.23453498297457473	1.6710875837475694	-0.08956041738478107	-0.8813981563099029	0.48981446801154843	0.0410784560564281	-0.710689322290275	1.5586291379751702	1.3383050644437728	0.08060505856965412	-2.3471343951985753	-0.1331187370998977	2.31711403103286	1.3308832884284623
1.451624757839124	2.1857543527790275	3.1884749299828234	3.3113909909851706	1.8244441953092483	1.6234075852587757	1.8350011603735823	0.27987370774199727	-0.841123224596968	0.6330556727381266	2.2060972698532355	2.287889755488312	0.6522482283772467	0.48802751833122054	0.6917462440697718	3.3583076931095386	2.255333403487832	0.6387184131128413	0.6685286649846084	0.7818160020229908	-0.32723920076277796	-0.3524834740694827	1.6662924581466423	-0.04300692977417931	-0.9227715935017787	0.36913234309049386	0.10681817041238686	-0.6469135358759492	1.4079519050754403	1.381730277418691	0.11108912862437145	-2.3860616213422507	-0.2153295908882323	2.34261783590179	1.4291413219337752
1.4600210305723909	2.238534604244763	3.1190531355708626	3.3045118759614054	1.8112747105787423	1.5826335171604526	1.8190399278394054	0.35169898382298925	-0.8493458924189007	0.5905540335261115	2.1909797441807632	2.229748030478168	0.4730512741352653	0.46470767158555965	0.659565002601474	3.2747667435575543	2.2111898743835035	0.6178990043900516	0.6172118476167526	0.8610585187624649	-0.21510777646328463	-0.4382759552477097	1.6483278307403169	0.008576786438309425	-0.991873488765005	0.30533228912561194	0.25447177389921716	-0.5959718934721211	1.2606518914015314	1.4617386268121995	0.18065311664079414	-2.46468689802497	-0.23199001401802705	2.4545501252866178	1.5076097852113295
1.4407037509555647	2.2720561841564866	3.008758591511184	3.315730586020198	1.7940151151304833	1.6014504507377871	1.7843628022936293	0.41493431718619045	-0.8295955176217278	0.5396731182000687	2.1861386277311454	2.175798375927101	0.43269739601345414	0.48718861133704455	0.6121676087383532	3.190510668133709	2.1806257419048816	0.5437124012085219	0.562970726318008	0.9488827289645462	-0.1442628739555633	-0.5244665269077247	1.6025749599647008	0.06080087791781217	-1.0268346198172105	0.21942545014703682	0.42904046045808686	-0.4775485274941003	1.1800149224127672	1.518861888967926	0.22226057755331308	-2.51593438691616	-0.2519232147708071	2.551940546253781	1.5585726240886288
1.433679497569329	2.29071390147669	2.8952088114020156	3.320010258450489	1.76898353418696	1.6133877653395323	1.709144396876677	0.44417300548593214	-0.7894009514202084	0.4845916788702155	2.177959747401235	2.1648807506862706	0.414754340290003	0.44451166103397144	0.5664855440081764	3.1372022813025047	2.181720643042625	0.5138218346369134	0.5150512224108761	1.039873711575366	-0.07713408722768031	-0.6045667051910384	1.5329713187636425	0.1046151334772073	-1.0285128635488012	0.15340498947238637	0.6451991737427185	-0.37090578537064134	1.1119754874379213	1.5940934649341938	0.29553022928509115	-2.5585044276713926	-0.36416267708539507	2.5821089523041856	1.572389466390874
1.3917013490421366	2.2589845852230463	2.75056942077646	3.3070454036896697	1.739705524333375	1.6460413041376725	1.6472855305525491	0.4609191573178677	-0.7250029184218806	0.416886895635339	2.1448192850102314	2.142461034612405	0.3839171887566085	0.42053490492367657	0.5024362833975805	3.057879478416158	2.1789001252614453	0.5033557276987131	0.4621280592892785	1.1129822303046244	-0.026019905790138458	-0.6837987305320756	1.4439434055994977	0.13892009498187596	-1.0237861560523334	0.13373651887240298	0.8437390286803093	-0.22848995658678645	1.0667702548577591	1.5883140901897876	0.4005360185696743	-2.578813553467237	-0.4823505765230852	2.68028984075128	1.5465144752578754
1.3498628417300618	2.2674542461891245	2.634833069125437	3.28285944196587	1.726724654942349	1.6537143168782529	1.595506188842895	0.4715355437792049	-0.6902841115870957	0.3565816533028206	2.111520705011279	2.138450184490952	0.5099137818845165	0.40435529076029086	0.35592566661490366	2.955343854125928	2.1812354772690137	0.48048791174484223	0.4416592793785548	1.183618257824376	0.005469733903344443	-0.7555413257031953	1.3533726094924636	0.169577241900367	-1.0417855370435358	0.04946484854135188	1.0456310784511673	-0.08267034577704555	1.048198361902438	1.581828100379854	0.3758131029990342	-2.49412561347056	-0.5459407546622813	2.79407885989848	1.492857249683475
1.3144208088173122	2.2878804672266373	2.5295335184630723	3.236603984917567	1.732946377373398	1.6828180633053056	1.5170804909811333	0.49558859380837816	-0.6827431796212955	0.30897232785396783	2.0702297740480433	2.189469110138193	0.5486687532129089	0.3799810528229589	0.24888039075730953	2.8940046859520914	2.1108628374362164	0.42425510249678855	0.42621167755377193	1.2349856205647811	0.03252297325068844	-0.8311254723016424	1.251262892108307	0.17406217961207623	-1.0671864597862017	-0.012437131703778387	1.1738145128349113	0.09653099875536116	1.0467788422167374	1.6544557268752933	0.29245308260460784	-2.511589714327669	-0.622063926678262	2.8812427972210726	1.4067888401519302
1.2895864087125541	2.2732565945156638	2.401033765385878	3.160499879997851	1.762117160698375	1.7361059080143537	1.4202912258219986	0.5045578012586595	-0.6850712039298605	0.28870269491920275	2.0209501980019606	2.27817946574185	0.6188796203446358	0.34514531229227896	0.18416973364717718	2.830810574424805	2.0792982144568795	0.44321910436917866	0.4066565741707636	1.2663841335749149	0.06612126046911022	-0.901109199748608	1.1581577844235973	0.16280851202964614	-1.1162415137637205	-0.07724545024447298	1.2580706406633866	0.29047703159608496	1.0714807349772832	1.6337214904361588	0.27010158831688574	-2.561559831952255	-0.5808393817986812	2.9734320538898587	1.3229811200924773
1.25033958888073	2.250255532837919	2.3033127702973646	3.0593649046275493	1.7935577875265403	1.7804070134044618	1.3304494225223988	0.4935974539628029	-0.6826897699851128	0.28981451295200117	1.9610853892799978	2.384350580895782	0.6473272365971922	0.32556264122137096	0.17893098942219052	2.780546267454285	2.0611726834065562	0.43695240020281484	0.41179095111854547	1.279599091367086	0.0914340262937369	-0.9453340256869985	1.0782088009465154	0.14099323344712994	-1.177437614535375	-0.06367785080580808	1.3090279692235307	0.45757015316499583	1.0987010094259344	1.5046118532199513	0.24272660996448941	-2.595472792521583	-0.5588074154604017	3.1037121181295966	1.2743848337894381
1.317136192948021	2.2677650815291814	2.1600849987672546	2.8823560709539713	1.8153906590142335	1.8187356689804808	1.2711721883889913	0.48535651549352743	-0.6781326563607214	0.3093671248577813	1.8979878166517712	2.5154244907894343	0.6635296310787858	0.3098052814761846	0.2062767772139996	2.715573931057887	2.0640587641301154	0.43532512288143044	0.4312638505661693	1.2391383195064418	0.09194644997047607	-0.9931800124000312	1.039373634618114	0.0867230947336863	-1.2193716430903059	0.012387065121653208	1.3504097234892378	0.6619870479376371	1.1783291255865525	1.4259427373945894	0.1892463247696467	-2.6240834361434446	-0.608394459105512	3.3380447380393847	1.2511769098433043
1.30609252996319	2.2605207373444616	2.082118827072694	2.6795163161649254	1.8555708938669102	1.8401997767832625	1.2192285951897863	0.4586839162348916	-0.6618058392428617	0.3303886138512795	1.8231425998704782	2.652127032361606	0.651746542707228	0.2895605971399512	0.3572859656349868	2.6561280654796695	2.066796672603896	0.4098381560036417	0.48604131885315993	1.1618216065695974	0.10796169779834293	-1.0355585891018575	0.9702456413377922	0.019585096908245257	-1.2678737548128463	0.16167563229103038	1.357115766111805	0.8707932631595195	1.2722236958671302	1.358074340540349	0.13799325456903438	-2.6284434993485006	-0.6853419789539457	3.468938023159145	1.2286912454490553
1.2971240158863337	2.2281490073707566	1.94900574649377	2.4472208260237256	1.9202594958789372	1.8460417641426883	1.1335946392102727	0.42478511340295233	-0.6318895760273079	0.3475129338916918	1.753378146538351	2.8029503586522138	0.6608420501213577	0.26691384285867814	0.36695418438430794	2.5936107205820758	2.070677998792781	0.3878299545081816	0.565548695635884	1.0818056983581907	0.12626437921767258	-1.07508930701291	0.9051428185867051	-0.042561888673732624	-1.287025944650089	0.3744115618264147	1.3138926188262459	1.0435363938578504	1.3287869611240275	1.2768848253539227	0.08406696629761327	-2.602846113188469	-0.7277578662616839	3.573968846491912	1.192557778222151
1.3082660028771138	2.178965841329411	1.819542960665085	2.2891677653182834	1.9913558518897194	1.8380137721649992	1.0084788881585915	0.3994742359232056	-0.6105854894804192	0.3750398646906763	1.6785255179941856	2.95756851082075	0.6480596067858022	0.2340971307503965	0.37513560531150053	2.5300521962541858	2.0472746508808823	0.3449190700140032	0.6468362592816049	0.989358850579595	0.13822842794605292	-1.1168783810765563	0.873518177456722	-0.09816402425439583	-1.2996808055694287	0.594577382498352	1.2419576252616644	1.20589179652946	1.4039352456741585	1.2092665577264181	0.13815839513570846	-2.5553515877036315	-0.8341498661778053	3.684565035794622	1.1496473649871388
1.2970829402982715	2.1479342506141714	1.6737012679966188	2.115226945038179	2.068269570048968	1.8517183979258536	0.9504090905476043	0.37332716040294106	-0.607187619292794	0.4234765220960502	1.609223064547783	3.0864845785485215	0.5198109107045668	0.20398505030986486	0.4009099042659964	2.4695870708126253	2.039429389195714	0.29392274317582323	0.7308527240609898	0.9017259219324041	0.13555225915154687	-1.1529867372720424	0.8580566472332739	-0.13556569156896212	-1.3316189208509341	0.8879696732542834	1.1006645965866748	1.342256020158277	1.444821913081047	1.1413425765995697	0.1438638218854159	-2.506523595459547	-0.7532579266521499	3.7905089913957903	1.0954283819834947
1.3209589326795426	2.113785504003202	1.5488181533469212	1.9730816580573804	2.1158471434897232	1.883989651391723	0.8988516764230674	0.3430444854060511	-0.6192111457239307	0.500858186303077	1.5655998988673037	3.195454407790792	0.4568169988002678	0.1429341820021325	0.46255152030206037	2.405355889773846	2.035385466909727	0.23382360026829496	0.8011546076861553	0.8046092065637408	0.13201187738498527	-1.1928790528306117	0.8370434139349767	-0.14744790018560086	-1.3732175654363648	1.1847934237558635	0.9711042498281222	1.425121272511166	1.470615167079476	1.1201639265308505	0.12468706233208282	-2.488547341823889	-0.6767979012640153	3.8711119806138163	1.0430534659208326
1.3284243485663165	2.091827371052582	1.4378509186069575	1.8496770458627552	2.140842551628415	1.9236381015672481	0.8664038573537853	0.31550744498852074	-0.5999633301700773	0.6273891745657438	1.524568379604609	3.2621758956729487	0.40127162997916016	0.10003825070716363	0.6017383807240168	2.3583986974674533	1.9989324709465506	0.19018286922938815	0.8514068167105078	0.6887657908212537	0.11626167628646615	-1.226214532872851	0.8093895411032939	-0.13424543106356684	-1.3901765206309558	1.4070249912027553	0.8284921622394508	1.4613494319604974	1.4892170630928834	1.0786390008757145	0.24788331153783272	-2.4916347318795617	-0.6093696756297403	3.8976134288640245	0.9742270822874669
1.3225909642629534	2.050593989845087	1.3201784205345313	1.7289322782471797	2.1375960423947715	1.984953938253986	0.8524788417587681	0.27080867542579395	-0.5460335858635652	0.7911631640080123	1.49824426846877	3.293960262703635	0.3996317255756538	0.02984293515530178	0.723031911660039	2.330949919749783	2.0340991219802356	0.12530535039933072	0.9210241167426357	0.582283363765001	0.08858758505492241	-1.2718924542355428	0.8214695118902545	-0.08300494294473353	-1.413231226569443	1.6355748330062394	0.7521999765740345	1.4928758494047927	1.517063651379083	1.0734575044635473	0.3509354179089458	-2.4948211695228166	-0.5162282550630622	3.880546306556198	0.8932899597661426
1.309723377611824	2.019485044138	1.2161340458964252	1.6380270502670964	2.096598043775722	2.0392460404628885	0.885571128504607	0.23769160176321683	-0.47166104897651123	0.9580723061276236	1.469721334347394	3.2861689883204894	0.45644204438665287	-0.04044051604752845	0.7924261163400593	2.3140143143322427	1.9765676400419483	0.037571911940535024	1.0032509614205363	0.4700990933225443	0.00788005279659551	-1.3282854392481753	0.8329477880574832	-0.03529555826704322	-1.455450331498449	1.9174413589892414	0.7217277321207369	1.5211421385870263	1.5217666307340856	1.0776222429391198	0.3697946628066538	-2.4807979208893327	-0.5146187722520963	3.859766879021753	0.7869958923246848
1.3363160508642131	1.9804163705301938	1.0511204509525516	1.5798895399255661	2.0324765796680198	2.067876481240463	0.9524879376443571	0.22580931838891255	-0.3838529366102895	1.1233659737426598	1.4255237570442882	3.2547134581938364	0.5989383411055123	-0.10671391961667501	0.8177473855784093	2.3196216135535654	1.9270649960274935	-0.042563413634400374	1.091612106325813	0.3573079172059296	-0.07034664207503553	-1.358623872869505	0.8005653803337763	-0.0018354951936317477	-1.4565947557452519	2.0826801198315055	0.6762334232469582	1.539353933327721	1.4884107309068182	1.223042390148707	0.45450550009072466	-2.4645026975685815	-0.4717211130896091	3.818098777880121	0.62544231003344
1.3456682204041448	1.9426166125006705	0.9463916342465474	1.5308867992333817	1.9573094912277866	2.0668009244921293	1.0053631251697908	0.21793957518973409	-0.3012878701960061	1.2874636386696725	1.377326298377605	3.205411925282621	0.7322082299053554	-0.1753647450250818	0.815280591723431	2.3111387411425146	1.8992663084584525	-0.1253945864411676	1.2237084400666043	0.17105069115745872	-0.12178980272573152	-1.374388487648839	0.7339532672742014	0.027637739089413416	-1.4676624267387552	2.2329244025945463	0.6206560825768619	1.5411610266111682	1.4060954658563605	1.3540284655577315	0.5477777981563042	-2.4243774178117485	-0.3429127405618216	3.7575888210602466	0.44043578193862565
1.3121954468601893	1.8765759147473577	0.8207813570951206	1.500677117668431	1.8660015805173025	2.0462621899142888	1.059247644367653	0.2287768631840911	-0.2184736859786704	1.4578330604109435	1.3331361328373716	3.1721981978406095	0.7684620690685016	-0.24153694197807374	0.7840726247788411	2.27799909585451	1.829673867639975	-0.1988807060075318	1.3515988970478083	0.0691849979260263	-0.16289774727567571	-1.3712414151314822	0.6780441242710542	0.038074048047229636	-1.483922665330221	2.3663805588446865	0.5863985688098647	1.5355163981527604	1.3142673562014653	1.4533349795972936	0.6217364745364027	-2.3845830295666905	-0.19919727320925984	3.694168383962757	0.24790238727970393
1.3072757254511305	1.7844876321309542	0.7383995542961239	1.4763928828728625	1.7327525944903712	2.0060721688513796	1.1374514146442969	0.2316132792153766	-0.15823906128658705	1.6350678859317664	1.2807226163899927	3.1424936642211962	0.8946395102981285	-0.3004130506496202	0.8261533049109321	2.22406052147339	1.7427846113628553	-0.25494602899339386	1.4586607634502944	-0.11216963464059362	-0.16244315197624884	-1.3444220781991034	0.6360325216719829	0.037449169018899484	-1.5159915509401851	2.38476069048579	0.5330031301022503	1.5350481274915304	1.267318195870046	1.5285300783846618	0.6598748853571352	-2.3435884160263827	-0.15747899102696153	3.6196089699387586	0.09003232870307036
1.3070143132693466	1.714877447242867	0.6789938641014456	1.3563093012779508	1.5967958156446111	1.963515619541079	1.2507310278230301	0.22853982272628462	-0.14240310415840685	1.82678247215128	1.2019676946934055	3.1335046554211723	0.9685959468824544	-0.36046716449788263	0.8968824013064802	2.131617487792367	1.624915553552426	-0.2976618137553964	1.5385414269559932	-0.29213771208432704	-0.12978778857677975	-1.3192595449051878	0.580581189792545	0.028188671154199707	-1.5517025887803342	2.388321080224215	0.47097595499457495	1.5392968271495222	1.1492542871099511	1.5625493902292127	0.6353275569010695	-2.2928262238948287	-0.046351209870089144	3.5543746357843995	-0.03151353831581857
1.3244143233372196	1.6649362146917852	0.6319980459488577	1.2520273105520898	1.4790042442537892	1.9084589466676345	1.3823140245472398	0.24651152415922012	-0.15227117027216883	2.0084703756415876	1.1200244796677894	3.1539381485892912	1.1315063851059404	-0.39284400750630943	0.9692515459325861	2.02396775453727	1.5143043134634417	-0.31040252605031854	1.5936194112690614	-0.45975029990752264	-0.10163179420096716	-1.2863986165213033	0.5449297430935998	0.007032499257036484	-1.5779140227826254	2.3169739449666134	0.4235906644199786	1.5514845546033327	1.1025714039190464	1.5919656294984226	0.646976350090449	-2.235356771389451	-0.04234213450459252	3.4932401212278976	-0.11835952940747774
1.3349754726154042	1.605709960142871	0.5653161115264319	1.1397057436391334	1.364079367645878	1.8231349843121696	1.5226036040457875	0.2554181932759524	-0.1814086701258582	2.158314707563273	1.0126796709252104	3.2046870439321262	1.27237490993438	-0.40319210391599575	1.0422686440399451	1.9238419126390032	1.3643408840992455	-0.30169637544792355	1.650982934506916	-0.568031600104981	-0.08370660357798146	-1.2581207247207664	0.5217221378409787	-0.022982051266895835	-1.605897990483371	2.23122348765878	0.3337359745104988	1.5802115002897035	1.058939456697276	1.7366738985066692	0.6513961595877084	-2.1593646241724898	-0.04356956836548048	3.4189548530090854	-0.19306780359481912
1.3575453122917125	1.525384488149282	0.5281504961589023	1.0299342430933491	1.2337229141195942	1.723531451192157	1.6672790744637815	0.26602953632329374	-0.21663868347839213	2.2374845699640433	0.9068704559204521	3.28030032970472	1.3407768513290796	-0.43709618463868594	1.1317978015046333	1.8049036024027925	1.2528524118412194	-0.30549930869227937	1.6824845606306293	-0.6410834428179759	-0.06757248630786157	-1.2367674930359556	0.5112635319038294	-0.07855424104596202	-1.629566096050286	2.194749913428835	0.22997777552751622	1.6098864085341744	1.0195829452527807	1.7923832357279323	0.5973802314243187	-2.0744267653820345	-0.03881915546281162	3.3679884682043366	-0.2367962654144836
1.4053478990704549	1.467373415249672	0.47960738776092554	0.9449337885840137	1.0008513623012865	1.5984573993069515	1.8000469388034503	0.3001159541558799	-0.27825560042120473	2.2727231054735477	0.8046671870825935	3.3907343232642178	1.4176313881242595	-0.45232473047806127	1.2114866695859745	1.6696954935952568	1.1681595141338235	-0.2895706751710077	1.6775873622505142	-0.7857483839561029	-0.07146626371355355	-1.2204672155821463	0.480504421349612	-0.15686217239217312	-1.6613084235846842	2.1097666296183957	0.11089105407568592	1.6298608806419395	0.9925276876236031	1.8566230217859885	0.5598165866490261	-1.981153289310107	-0.04624391101602471	3.332335084803554	-0.26594840254732094
1.383464226910596	1.3984754967118946	0.4138539436922854	0.8696511027300282	0.7874336224346099	1.476728344079117	1.8775172196038574	0.33861435055206596	-0.35173581488660577	2.2770803871112255	0.6987259191693218	3.5160259842395094	1.4514926345576797	-0.46705035537123224	1.30088139686783	1.5359327062337258	1.1020523993322568	-0.2725109236608765	1.6515435383941282	-0.8643119692507504	-0.060546338464422166	-1.2178301738675748	0.4690053355858512	-0.22774917252375898	-1.6907913222719237	1.9575891977711088	-0.0073810906434844115	1.6320359915182234	0.9776311692838341	2.0094146336382384	0.5343907048872963	-1.883149862664655	-0.06128200798717011	3.3222494049180233	-0.2888711791053583
1.3368913337197177	1.3391146487912458	0.38353231322916204	0.8028062386942176	0.6237153785778328	1.3783004900563662	1.9100691064107942	0.39480907797701215	-0.43392180004979225	2.2564783699342787	0.6166134688914482	3.638828565875515	1.4417324238578273	-0.4902833113197519	1.380353832354811	1.392851362971037	1.0197958205636946	-0.2390738106450366	1.6070334763972027	-0.9282436963466321	-0.0776654657614276	-1.2300730853269382	0.5056730337954456	-0.2858519252662811	-1.7147786310027933	1.8763729120105015	-0.12613672500206854	1.6178457407489077	1.0179796568363026	2.047561077723926	0.4966929434589359	-1.7698030299352925	-0.08464226910915813	3.338335373817815	-0.31180915214096494
1.298311242439966	1.3049539350418455	0.3906722907483853	0.797098850283472	0.502271645784898	1.2915930188793496	1.9017236261478339	0.44377861051145395	-0.5155688565507348	2.2135224238759634	0.568718657208729	3.761572340911895	1.3884716642307233	-0.5228809291544395	1.4460296981776815	1.2623395213833146	0.9084869907677893	-0.20730324681919562	1.5072109467305395	-0.8870286611695442	-0.12633222176360945	-1.2412003587100215	0.5500441473613216	-0.3283455342736331	-1.74000009390213	1.7709514215189777	-0.2504775324977964	1.5912444139177153	0.9918483058770653	2.063727416010228	0.4433121406985642	-1.680635516774963	-0.11489892021510276	3.3546831210428607	-0.32967030643988543
1.2873314390635928	1.3022861496264675	0.38079211914578914	0.8192676972866281	0.37692112088155294	1.2316955821357605	1.859618822555517	0.47468666884383365	-0.6041716280038754	2.139197533529346	0.5517210143542408	3.831368573860229	1.4433749687853734	-0.5437522729073048	1.4933437453274458	1.1513895233287637	0.8199062105772701	-0.18492312421305798	1.3928962675372496	-0.9242329235956988	-0.18105939170811586	-1.2424393773212172	0.5975774277602455	-0.34618877345849175	-1.7570281852658725	1.6664204288657647	-0.3827011220154029	1.5399364163453488	0.9585501619366141	2.087335098791913	0.3725597446074863	-1.6112478459719495	-0.15063269009897046	3.3522240537828076	-0.34473667484158443
1.2514630893853103	1.3478881864279972	0.4458233830686352	0.8346650382796043	0.36836366876708665	1.2005469125821155	1.7924813396588135	0.5061979194901212	-0.6701719500876852	2.0300245502983194	0.5643469524077092	3.8865975719868393	1.4159603533320764	-0.5692361735462373	1.5021865627541746	1.0578381815436482	0.7561357590421204	-0.2019257299759548	1.2797108817513725	-0.8930059736097968	-0.27021147339784657	-1.2334163792349178	0.6527481273664487	-0.35313625380174996	-1.765165659473217	1.6586670115361568	-0.5049311046580327	1.469877287904854	0.8728981817887511	2.1320179059345845	0.3404123809616116	-1.5664790917527156	-0.1775256847040176	3.377876268410936	-0.37125845537943797
1.185099484910531	1.4039450699445863	0.45655418663489966	0.8417023489798746	0.35805441939005755	1.2011946738395745	1.689638592121438	0.5149845553537514	-0.692876132097364	1.8872923702835689	0.5927512983231236	3.8943192385581815	1.500243379125242	-0.5975747729817936	1.493116558318459	1.0100179062884573	0.7385609567077874	-0.19561423964438548	1.2088888224039382	-0.8437115361642394	-0.3598239332247354	-1.2084529635883132	0.7027250489581574	-0.3468646269561767	-1.7682591352971588	1.658945692514333	-0.6223018924528537	1.3922014643188194	0.8069068305665104	2.1909702380608147	0.3002555351033024	-1.5560819951289981	-0.18474722273059357	3.3914392714043538	-0.4214920392027629
1.1148766207060712	1.458517732810852	0.4697472617886205	0.8380577363145829	0.2635207988087083	1.2188131732403458	1.5514880434715401	0.4931576682623617	-0.6881353910571442	1.7372985380258803	0.6062617067460552	3.879945225420946	1.4886681555855765	-0.6221306350925198	1.4524823469536465	1.0029228164601574	0.7022102389347232	-0.2187335299158848	1.1548579275628978	-0.8054560517114258	-0.43440374573492135	-1.1699426273191955	0.7392073931186396	-0.3323068622361304	-1.7614396612506567	1.7165157371151936	-0.72733865292673	1.3094876067894663	0.7020077011372752	2.257718264420302	0.2938558233673567	-1.5647903054303371	-0.15341595734379193	3.3930099413558716	-0.4861247243425396
1.0160940203255593	1.5333792753333302	0.5097108404218916	0.8141205732456491	0.262467911810929	1.262343639944765	1.384987186193969	0.4632431624871714	-0.6564227837446446	1.5999512730263807	0.6153833633133596	3.83017684011678	1.455457311915581	-0.6412655322417699	1.3950026893780803	1.019820062635529	0.704685895638985	-0.25268183502051433	1.120205599784614	-0.8001692420693202	-0.48326117474785235	-1.1048033525842507	0.7730055966064142	-0.3230100705492499	-1.7470505121732445	1.7517224340248085	-0.798906194365357	1.2050695944660152	0.589912079449703	2.3063927171396283	0.25551150161560915	-1.593752721084957	-0.07286540700548458	3.3966109392630903	-0.5462003273531907
0.8977645152849376	1.6278613106692912	0.5178540145822835	0.7756781849385368	0.2670166420185129	1.3238521363029243	1.1917208590886625	0.40991410289468677	-0.6097453050369448	1.482345309677131	0.6102520763472798	3.756548577115246	1.4681665710427563	-0.6413795608523449	1.3138229905691252	1.0876104333584027	0.7433431177249711	-0.2907138266426308	1.1128449785539622	-0.805346832305084	-0.5193507405877624	-1.0385979657623934	0.7892605670176414	-0.2994786243120731	-1.7166879660572285	1.743464508027812	-0.8719869922571075	1.1022010631110255	0.49315300470217355	2.3675441020509087	0.1913015959000426	-1.622381560974781	0.03020001954400031	3.3887307932989814	-0.6221934722563551
0.7584035320836617	1.743678818401344	0.5290242241748625	0.7276604040849293	0.3867021956326039	1.3800981413212117	1.0089239971569912	0.35027573239335064	-0.5595008256270412	1.3549361883728936	0.6009516727653645	3.6414412590874847	1.46732716234808	-0.618476242197278	1.2044586596274858	1.1816577053458435	0.7488543386614182	-0.34045685463456793	1.1019118551478329	-0.7410862662398385	-0.546485421566488	-0.9708309173342793	0.7751198516140889	-0.2714158875790539	-1.6823081672188231	1.7375193138267158	-0.9250315579877706	1.0007869626634505	0.35409646250081134	2.437458694940527	0.16780853141077343	-1.6483351852790034	0.1328508823391456	3.3507811811239336	-0.7050876961922657
0.6717165085654095	1.8393618521114319	0.5798767925438715	0.6991905753485068	0.5230395640606287	1.418220484178227	0.8509165718657922	0.2948798817453525	-0.5028243000311313	1.2297173195640778	0.5983936263392691	3.5113250566734613	1.4756309155776997	-0.5839620100645592	1.0881335338187739	1.2716087582588267	0.775832178191864	-0.3982492035287005	1.1104974497762627	-0.7347314679162623	-0.5847724657442639	-0.8981250271886771	0.733877460886834	-0.25723506206839614	-1.619929690856448	1.7207584147657062	-0.976261938354871	0.9054094928619636	0.20203726999372237	2.492674721742395	0.12576806726512074	-1.6635544952433783	0.1123849265185338	3.2778233557512855	-0.7784834386596696
0.6247522863165239	1.909861151062195	0.5972377609581014	0.656166624528441	0.6364543552554058	1.4547803115898494	0.7026538990691432	0.21948487723807336	-0.4537421160372044	1.1084072313849305	0.5767437434590332	3.365958742801239	1.50833033143372	-0.5358262263465854	0.9688159921402082	1.3572663159947695	0.8042156872069333	-0.45993952890759304	1.1287561566700934	-0.7181950594209658	-0.6103078708215426	-0.8353324878791655	0.6551754181619583	-0.2582370162380333	-1.5581146007235407	1.667620038363777	-1.041653540170452	0.8167689023539006	0.0824928978361897	2.5554189434655945	0.07452960301321516	-1.7010558030187533	0.11644846418116919	3.2024621167782845	-0.8429489454714911
0.5953048657647071	1.934759890635926	0.608543525494071	0.6409668363787604	0.7275555642239946	1.5102556779224476	0.5905428537397307	0.15795926121947698	-0.4141615063201856	0.9845745064681803	0.5246304034079945	3.209774414867146	1.595032633146906	-0.4687716770008466	0.8703257186878984	1.425093675986877	0.8168142622146382	-0.516921344781677	1.1526869351054505	-0.7064300630448762	-0.6255898226982138	-0.7722972567404696	0.5706303380107822	-0.27088398598282687	-1.5027453551272536	1.6375016717281068	-1.0881568134062751	0.7281045810562308	-0.034194264347888706	2.611632013157367	0.1319695965936621	-1.7388471180299994	0.1902879589198129	3.128084092459973	-0.9025940954489741
0.5520174125305831	1.9364840450246654	0.6684228445447499	0.6120378626680644	0.8288472982566113	1.5214617959759602	0.5117059002400106	0.09364665462675482	-0.3942867633701872	0.8566051217688253	0.43453017275294237	3.092140813324825	1.675809043015557	-0.38997952540345765	0.7810546671742489	1.4708617317860357	0.8517094826668705	-0.5651612790909379	1.1689040196696516	-0.6851883644493474	-0.6351008237878848	-0.7301079489650859	0.5005666560863863	-0.3035746608055853	-1.4518096502505862	1.5551230940947263	-1.119945141452397	0.6377921754557427	-0.14335945359874716	2.6719322638943384	0.2250070463787214	-1.7622163057578022	0.2668586972164593	3.0618562374176452	-0.9489411323248327
0.5395319150549558	1.9215849576782724	0.6328617075722154	0.5940865004160034	0.8357330500334992	1.5402362534052645	0.454069927173943	-0.0026462401138721446	-0.384722623519465	0.7386246818497819	0.3263196701068441	2.960518441879556	1.7614982173472544	-0.2898741069445337	0.7476299465147492	1.512260943896751	0.8678169863507433	-0.583041595722124	1.1693581627225131	-0.6483643036322957	-0.6344028674006021	-0.7162096819956038	0.42297584581633163	-0.33984564642390397	-1.4238830508604132	1.440957907832178	-1.1882113991035481	0.5675491651214479	-0.1766012292938192	2.7233390310140466	0.3011973854291602	-1.7631982837471725	0.31031473311253666	2.9906113080157466	-0.9931087552715532
0.543508949896727	1.8882419983883125	0.6376120861766982	0.5768907502251502	0.839385211435612	1.508213788806429	0.41853643699180865	-0.08996891872141857	-0.40392847435917484	0.6277070442121968	0.23499612798966987	2.8389387974888405	1.8310329435549189	-0.18362259616976728	0.7306191511791111	1.5450306964924128	0.8948512100116357	-0.577559909057751	1.1326332176881433	-0.6155701437216664	-0.609523653771436	-0.7233779172988044	0.346813168428289	-0.3761739953117365	-1.4081847275160924	1.3472429403618422	-1.2396180011132398	0.5052826188553463	-0.25427856536958743	2.771497592203231	0.37277486662081516	-1.731850524855736	0.2980160084004594	2.9185439411982896	-1.0185408237224294
0.5168933529936549	1.8244342504722344	0.6757260922701145	0.5706854049690433	0.8981801008432603	1.398381089037596	0.413029623693293	-0.1561153106430444	-0.4388660063707082	0.5378689539510237	0.17424944301524933	2.714747660020841	1.9051927560802695	-0.0868924743780181	0.7483330163709636	1.5622786557390422	0.9056520491392863	-0.5713999079299888	1.089741629894443	-0.5833887932368893	-0.5662739710139798	-0.7593686550620555	0.28860813236773575	-0.40270192475546357	-1.3991808447208722	1.2246713584087519	-1.2986167954743522	0.46357226629892817	-0.3409144583035626	2.7823017851913905	0.3946769259831087	-1.6776933596452728	0.16642875812642538	2.844273101706066	-1.0199026842330383
0.5178534022836528	1.7468040144411894	0.7037153119681038	0.5871960000973379	0.8781817073148881	1.243547944441445	0.4186329817604758	-0.26577416028728496	-0.48242410799373536	0.4491209098290563	0.15553115940988788	2.607114780819055	1.972560862826013	-0.00013562350857387607	0.7836666456266863	1.5833652791484247	0.9179713260124535	-0.5370385260279934	1.0186945204288251	-0.56501041421302	-0.5097269741623327	-0.8191327670094409	0.22229523157829933	-0.42659481396334514	-1.391116919629646	1.1067012158252063	-1.3801278592201804	0.43734695192552026	-0.4076329373889034	2.7650810827340573	0.44692572653652773	-1.5977921846629337	-0.007226796197786633	2.7995790904741087	-1.0142706988989532
0.5538874870423512	1.6620626388181314	0.7259459159612307	0.5797802182255509	0.8827149348918297	1.0950740860075148	0.448121766361521	-0.34318632865635823	-0.5485288331997022	0.3873467904088201	0.16321098103971007	2.5280631091703496	2.04230961045583	0.06514513361873271	0.846343374070561	1.591696084563735	0.8961900052950316	-0.4895714469777344	0.9223609413967566	-0.551553402601389	-0.42650406812530417	-0.8828491108334919	0.16058080570256048	-0.4430338764323779	-1.397979052163497	1.040394362397035	-1.4172119525965514	0.40222538330706376	-0.502896247179371	2.723585686223744	0.5189959388587063	-1.5140349925401924	-0.20910524939356553	2.7668032074044526	-0.9958359373332242
0.5970830271219881	1.552271545611929	0.7695431282302887	0.5839661717020335	0.8891330239776796	0.9409205597798451	0.49391533241381785	-0.4098047841279989	-0.6093371028175482	0.3512127043428712	0.18479514628914223	2.4944881411877757	2.020822693521411	0.10998402156357116	0.9173951029049074	1.615529503706993	0.9028866042297059	-0.4212528111354743	0.83599829544517	-0.5281426656334316	-0.3321503238963358	-0.9556411646155668	0.1235510205133054	-0.46461714641677493	-1.405564907999953	0.9590288061354737	-1.4364700474407084	0.36872664537039956	-0.5851942042156955	2.657218064729917	0.5304761596325615	-1.4386277157300869	-0.3634416450434845	2.757348268995515	-0.9701569466114812
0.6364190646366616	1.4635309296162244	0.7802216388479671	0.5699494355376682	0.8881873635085086	0.7784811506757322	0.5434590985061559	-0.4819952033822929	-0.6670224347083096	0.34863491214150044	0.23400282823536078	2.5079836557346744	1.9610342805186547	0.164230232535237	0.9821259245424645	1.6590055947865632	0.9012842459179433	-0.3440320852180459	0.73154269807602	-0.49308264582259004	-0.23934075797598625	-1.0277092990384358	0.09894842909314869	-0.4788118369830972	-1.4285166451758748	0.8850473348266963	-1.4335483319469025	0.33080979278042016	-0.6605218132936251	2.5729992066863607	0.5450865422879386	-1.3787688733752994	-0.3989435843729646	2.735336628210392	-0.94167823540598
0.6582022394147915	1.4059650047177517	0.8081600472309134	0.5552761873158085	0.8856707698009331	0.6202574992636068	0.6001007858377694	-0.5551418539302069	-0.7191033154422961	0.36009563692867574	0.28884011467146004	2.5660221691618004	1.8689814432516552	0.2354485440652469	1.0460837726287342	1.7166554258475184	0.8889466114209098	-0.2693922040576078	0.6128146108764349	-0.4679279406041828	-0.14751347129803807	-1.0948123371769385	0.10133900581477635	-0.517729417050315	-1.438378110665036	0.8537484179093372	-1.3960741657412765	0.29581829934563875	-0.768330676799877	2.3524496717216783	0.5843825843628373	-1.3229957608691414	-0.4585593154132031	2.6225967836108586	-0.9189654434334997
0.6428773903966571	1.3847406198696373	0.7953304952247807	0.5371394005556503	0.8873256756219826	0.4476678077855869	0.642190543492112	-0.6304137991359864	-0.7362096589168228	0.39420348543093453	0.34895815862490326	2.652505074787775	1.7925605082987581	0.2945744948999203	1.0947044811556315	1.7897256722603452	0.8723854121757688	-0.20347770355924957	0.4946929461509971	-0.4129203245691686	-0.07796183619515289	-1.1770989865218464	0.11259268697943212	-0.6131417976055363	-1.382500934872835	0.7946276898425555	-1.4126369504793557	0.2653993610505461	-0.8012083841369849	2.2215226546023	0.5196068491362368	-1.2659628029755225	-0.5740348298793625	2.475806958158951	-0.9032109648677122
0.6254028420387714	1.3888695781131755	0.7689473662877016	0.5201344619150602	0.886023454648042	0.3561301917754331	0.6625050674134578	-0.6682716819546951	-0.7205237574331559	0.43067576157735593	0.41769892397494407	2.732183216742704	1.7232175675213344	0.34126435600047983	1.1427915018566837	1.8566817294660463	0.8451977712297074	-0.14387668077854157	0.3634119137365598	-0.2843460586734302	-0.025139950648703713	-1.2622300785227647	0.11069321673596504	-0.7308445659840441	-1.298431647381273	0.7837749876803662	-1.448342949617355	0.24511334301505192	-0.8333879765681622	2.024417349917665	0.43911104979222876	-1.2110610610478445	-0.7047313370906406	2.315599241478174	-0.8882800158633181
0.5849560759412091	1.4082464436269984	0.765053967429813	0.49736339273430097	0.8877545817364154	0.30302893871666015	0.6503680107810281	-0.7001410149946903	-0.7128467580608903	0.47743308025694925	0.4846629662350422	2.81438164153876	1.6339956499746253	0.3758956915327271	1.1566754511396353	1.9198470715617062	0.8195600382415048	-0.0872766249758037	0.22963349881303338	-0.10828909865203318	0.023091325545440668	-1.3489888957449971	0.11097845684843186	-0.8659126369227401	-1.233082816415339	0.7467225898555189	-1.4766823849023267	0.20561600333990143	-0.9146029919747788	1.799212111019516	0.3486352967177407	-1.1631140972976295	-0.8014347544642139	2.1656379819220604	-0.8558761569498555
0.5588447265025812	1.4676151809944646	0.7681271949665845	0.48282365207579464	0.8778755303597061	0.29813507966147784	0.621804551365389	-0.7148899748842555	-0.7151128526246433	0.5421783374227971	0.54455075142191	2.8991891591427277	1.4943633490140253	0.40132905110627376	1.1480974611730868	1.9619394899773295	0.7713516067096278	-0.05540385072355809	0.11279731497223841	0.07393728188974394	0.03494052069110368	-1.430817994458309	0.10609533638216857	-0.9298820617330893	-1.1802488088516543	0.6510357142223628	-1.522080491735032	0.15990611045707737	-0.9068500705019409	1.6165830353322002	0.2879396179522251	-1.125258036484886	-0.8476074022563761	2.0227268249143378	-0.820728906967805
0.5703378775956166	1.552481025199175	0.7446132348602384	0.46430481077235664	0.8771934146114514	0.37904759064295945	0.5749151394973129	-0.7314717114199252	-0.7289935084053337	0.6202755711992358	0.5880094994959989	3.0003845158874602	1.3733147782938395	0.44481851750238555	1.1223581140661274	1.9748377851566001	0.7139263367379962	-0.02826239892902267	-0.005168701318167995	0.2547077972637454	0.03061463679938393	-1.5048833874933343	0.1114714956462706	-1.0935404211796471	-1.159196109853911	0.5197220381130652	-1.573900828639579	0.10650048874711186	-0.8733567754205506	1.318249042980881	0.23711530921956755	-1.0904382839881765	-0.8116884605622368	1.8913000891601262	-0.7872818013318698
0.5713152896083249	1.6676889623577487	0.6977814132047444	0.43655117700774626	0.8889650788123898	0.5037939693862181	0.5052123241760278	-0.6506682506117392	-0.7661341879094048	0.7109685711488142	0.6235697789355241	3.119813518920414	1.255557134376623	0.49637003073984287	1.0652064661366727	1.9745802302448952	0.6555543378784002	-0.016597318762973608	-0.10743484403454626	0.4292297818446652	0.012098311652761816	-1.5724837563490446	0.14919602407975163	-1.1375994901238633	-1.2691946969383334	0.3913641421487358	-1.597575952592936	0.05498948505637957	-0.8123225107033907	1.1582271331683072	0.20139525364662894	-1.0731552016010864	-0.7681457727128012	1.8001736112669335	-0.7542194568482319
0.5854464817945418	1.7978602548283624	0.6586327330202744	0.4226454175073534	0.9010274173378686	0.616420992893317	0.42892465410038366	-0.5503478871905585	-0.8213492859769748	0.7898655591498899	0.6652955333206186	3.2314536478395945	1.1019292221567412	0.5632815463808318	0.9918169964228675	1.9467793694830315	0.587026639244171	-0.017335548718001376	-0.17072715766131613	0.5971690832866148	-0.010941477674730204	-1.6388132477699897	0.20025742293074025	-1.221737541445076	-1.2779043832690795	0.2484725526880637	-1.6554980113946844	0.003352175189733281	-0.7715386037704471	0.8871091113951847	0.19637102692986336	-1.0667413206402956	-0.7395569197192661	1.5618285686174818	-0.7244192326338028
0.5718314360016197	1.9261413303967028	0.6009267379644754	0.41099346701631473	0.9090469281690522	0.7279648746256484	0.32668336793352254	-0.4977289402886946	-0.881632742336425	0.8618797258565397	0.7021431124417326	3.305165920269166	0.9995726431625911	0.6445026567659288	0.9350014239504943	1.8737009032325975	0.5158147937489123	-0.014057061468200785	-0.21091679643131522	0.760953324286226	-0.03182876629115494	-1.691739008050956	0.2733920067433926	-1.295958000008627	-1.3104175055403993	0.12402467897673426	-1.7346099251667213	-0.049398958957026576	-0.7273523500505353	0.7008406554588664	0.2107065459471263	-1.066178841489791	-0.7434263440004576	1.4749847429004936	-0.6884140134327661
0.571807638143919	2.0653485510948477	0.5266504148254315	0.4209303127145814	0.8039974210630729	0.8425867600848754	0.22920838415121914	-0.46127514392644003	-0.9462636286319294	0.931092575587601	0.7221289310276893	3.339505374046882	0.9283454800205282	0.7130994555182335	0.9059443399312259	1.78206341363712	0.45808268920694317	-0.017950938619276786	-0.2128600435595834	0.8988354451029512	-0.06054858734576195	-1.7469044436288779	0.38425855098828776	-1.3933681719668	-1.3995516793643414	0.0250440824722007	-1.8490580883419185	-0.09062530492755522	-0.7000508798259383	0.5476003743061597	0.2693362517047915	-1.0817434623954827	-0.7516636445121765	1.2909228370492116	-0.660350900276742
0.6009711842503057	2.2119171870949055	0.4699274981514144	0.4352587662687865	0.7863591738613792	0.945322909122108	0.1773224670475816	-0.41141090974912825	-1.0135860935428627	1.009932956665336	0.7343805750560914	3.336209804198435	0.8544626445694309	0.7716312376211658	0.9022596086197844	1.6760110688237684	0.44947820864901633	-0.017069169004765718	-0.16716947914631786	1.0249372197891824	-0.12773311420399872	-1.7920233440069044	0.49483450408160773	-1.435511824250542	-1.5045930560223808	-0.09761286555064129	-1.9739921417575967	-0.13693181651065084	-0.6967396673279065	0.4198253328453526	0.3777626333753956	-1.0992733881507801	-0.7461954673054253	1.2077715285909483	-0.6206473194520971
0.6573819418299647	2.3371649624271527	0.4298573581095798	0.46019603761077493	0.7585176119253776	1.0443287421591259	0.14825998402246893	-0.3814489958823767	-1.0938752227604394	1.0899446656183558	0.749059571425269	3.307268556239478	0.7640010704736304	0.8329726548121755	0.9179664311819462	1.5688942550402316	0.4751251204491521	-0.003218669531730621	-0.09285038353130007	1.1124461696507963	-0.18701491139937113	-1.8348242253445601	0.6055697992283745	-1.4121614393285131	-1.6066178892319385	-0.2290778942601555	-2.044902633173431	-0.16907692228955204	-0.7206659810369255	0.2650955668876062	0.5477245358621483	-1.1303122556142413	-0.770031745161808	1.1764286241962199	-0.5806549714042495
0.7163671298005122	2.4360322891569917	0.3918400068161336	0.542321046009218	0.6425952702242328	1.1014060660745735	0.1430164746384998	-0.38496324675470905	-1.174758012800767	1.1818365711751029	0.7664092730162055	3.257434163527568	0.7149480553910149	0.8907463209343197	0.9241824828361258	1.4973912576645887	0.5215095909240228	0.018459499913195586	-0.006472913919234558	1.1081990106820292	-0.26759698820580674	-1.8764376414400696	0.7038793870057951	-1.3652948325441552	-1.8080083138086753	-0.34334302128729094	-2.1210465486827608	-0.18612626366683155	-0.7409949280814162	0.18515930334763614	0.72229005767058	-1.1749005309118021	-0.7659641431486398	1.2429011492165594	-0.5539257162608415
0.7649169450275289	2.50549192448877	0.3714609072967955	0.6053116761238474	0.5334610137269304	1.1121889396530718	0.18415081523148805	-0.37915424251424906	-1.252885476009908	1.2833240759679214	0.7687242136200798	3.200918621017295	0.6460256528106261	0.9616395015417314	0.9364115965684082	1.4539274963414297	0.5603831707198621	0.04954529726872279	0.07462355926685518	1.0486112640826986	-0.34267781935165104	-1.9080082874693776	0.780620125257508	-1.319548304766419	-1.965047885874829	-0.4371100412391823	-2.1681103393090977	-0.15275476717837758	-0.7418710173775316	0.07328405621589144	0.8418074884554209	-1.213452609090638	-0.7683720269782575	1.3226563476851638	-0.5413531239776362
0.849042080597242	2.525764803637673	0.3609360798446841	0.6312080686772504	0.4903573703009106	1.099062292906484	0.25752233176212114	-0.3752748484686146	-1.3220473815075544	1.3978369789674407	0.7598177452348429	3.131044379314356	0.5940366529459361	1.0261590305536814	0.9517823436734885	1.4325189292924159	0.6055494817253159	0.11613532709082122	0.14041109923391729	0.9674641970466938	-0.4203606062077839	-1.9341441078233501	0.848815997253161	-1.2603235971568025	-1.9822258703372206	-0.5015465288839375	-2.2483362297399037	-0.09462834142109314	-0.7636284475213261	0.03362641471867717	0.9210461329286055	-1.2519952451734218	-0.7817998282683305	1.3919762582229922	-0.5447484951580249
0.8624643151757319	2.5226135650362074	0.34228027992018434	0.6533440780930106	0.4402517053681868	1.053447460938016	0.35400440902095126	-0.37772393030501605	-1.37812812006853	1.502337713833483	0.7462295133017494	3.031547213150669	0.5624502874600583	1.0757776592535853	0.9434396065268971	1.4323202832168989	0.659341253430258	0.20552473400808613	0.18811835527509757	0.8855638112945166	-0.4900683779294123	-1.9460868222769858	0.9108917669086847	-1.1830762066370069	-1.9677781761633781	-0.5489786720154826	-2.305074276135799	-0.045817355906386484	-0.7740312015805093	0.1674049050228407	0.9935803174879423	-1.277401227906649	-0.7486298507005165	1.4643210688402841	-0.5610354651277151
0.8844474648091326	2.496493497727262	0.32867990080025333	0.6715424533063171	0.27687309831106155	0.9960697699757839	0.467821914482258	-0.42899023357318383	-1.4194137688377824	1.5796743827937516	0.7166991970766062	2.9017826501997175	0.5430050515080053	1.1080878403395635	0.9488813403279608	1.426086906364463	0.705838492166022	0.31254953321557005	0.2235243988084717	0.8091196728580664	-0.5593050090103271	-1.9358109035473874	0.9574209842749282	-1.2400575074605324	-1.9449926599898837	-0.5844457914943588	-2.3808228045622304	0.0006713497656870126	-0.790896276817044	0.18198361752278033	1.0678949452307887	-1.2770721034157062	-0.7299582243530998	1.481356654074281	-0.5870290229351408
0.8821287521126495	2.4562282284703314	0.31839387781335227	0.6952930173841012	0.1254559980859468	0.9284401572854296	0.6033391732210583	-0.5055845619286844	-1.445652816751895	1.6582462438505103	0.6604201992324057	2.749557566595567	0.5169775450251661	1.1188894369985127	0.9525539729229475	1.4217865613227498	0.7484596497482915	0.45219859053609285	0.24677531027003416	0.7210911928473679	-0.6411281470476364	-1.9149839217028155	1.015185451448899	-1.2691102363543805	-2.0035142207030074	-0.6163880770837492	-2.4431838767884066	0.04470135528054116	-0.7792571529898649	0.30879965658024944	1.1338591983512076	-1.2733087537036964	-0.7096621583847567	1.635989729175164	-0.6248443475109958
0.8921321087465632	2.434782747046146	0.323150212003646	0.7429584533218572	0.034275725701083185	0.8819439452453371	0.7509050937066909	-0.5491868932887056	-1.4641419611403528	1.7283633528954536	0.581503206987671	2.598802647982076	0.49187547273071247	1.1162739991074846	0.9438348312644248	1.4251731344170842	0.7991463605021257	0.5901667111110445	0.2677103616831024	0.6126073939668004	-0.7078159923985134	-1.8873643490474976	1.0593285512927717	-1.2195547602945382	-1.986453767728173	-0.6308408890318284	-2.505582967003323	-0.0012357427809169819	-0.7517794147990118	0.3520237239686679	1.2309352204084498	-1.286658528649847	-0.6593404589947499	1.6499334444258593	-0.6748441736524493
0.9167501426144706	2.41027112371671	0.33735806087631987	0.7397384522337294	-0.02173903819693186	0.8380433292509413	0.8682419694429531	-0.5533093798889419	-1.4798595141917479	1.7634930289369943	0.49140890574291707	2.454215221521231	0.48116453440167434	1.1047877328435536	0.869124585004289	1.41501889502582	0.891010532847026	0.7094167338519366	0.27354549348989904	0.5102115438332339	-0.7304975670554323	-1.8616441415282765	1.0740186400447749	-1.1982536849724892	-1.9215349048950674	-0.6475878540439293	-2.5348303710367732	0.040255068245981254	-0.7224984928171818	0.314292424919021	1.292541025489052	-1.3028881428917476	-0.5959107414145864	1.7932358466612683	-0.7290846707704047
0.8744029475948079	2.3641853781346547	0.33611697489654124	0.7139918661921679	-0.09866256177006168	0.8007962984444033	0.9559096347052976	-0.5516460619530991	-1.4944811650915735	1.7820354249800754	0.3938929592750696	2.3047528479648323	0.46093728640906795	1.0754452832817123	0.7566038333697399	1.3984367426254063	0.9616454244493424	0.7939231891509179	0.24298180079286733	0.39423588405279814	-0.686985728987494	-1.846587951134867	1.0733007089644129	-1.204075649032394	-1.9119970555168275	-0.6208850911672182	-2.564358777595694	0.08697299811734478	-0.7010583075088256	0.3523087670666352	1.3257626950990085	-1.3204396505808769	-0.504437005158503	1.9291282320697634	-0.7949701091267822
0.8431347480936031	2.319913549344117	0.3360587263621439	0.6486930053585623	-0.17788789010322006	0.7562388191608276	0.9330512188209829	-0.5528231947797385	-1.514745849252026	1.7916324756757191	0.2951945895702805	2.164307086306242	0.48487280297784074	1.043722673202191	0.666469740082305	1.3839068096810254	1.014890401214837	0.8245208173057064	0.1327354078378083	0.2856292871369924	-0.5985343344695303	-1.8333868131502253	1.0390273034758273	-1.1882382212336657	-1.876584627088119	-0.5164732634612423	-2.5780535183223323	0.11092996626086271	-0.6720160973578936	0.3049728531120477	1.3082341839114733	-1.3424586185732954	-0.4194444448359513	2.0598790850456252	-0.856484596592216
0.7749293472757217	2.266331647345965	0.30580478621580165	0.5313628674512991	-0.15856936573354521	0.6994785493503187	0.9206847116344482	-0.5159134737922562	-1.554721944608398	1.7811326171257664	0.19162504871742553	2.050709537713785	0.4675819566921571	1.024368930750112	0.5268149013078718	1.3545017106127442	1.0502196483456234	0.8255864481240621	-0.01036062102071894	0.18755498324353906	-0.4635229038617461	-1.8305817885477407	0.9960290287211775	-1.2049102710106294	-1.8821361143727393	-0.4757409954326133	-2.6120878830249845	0.1052647732331724	-0.6561564808535595	0.23893592330006727	1.2662805180869412	-1.3666330822072161	-0.3812167894651931	2.1231572961238827	-0.9161041345288521
0.7332676762590092	2.207301447027887	0.26776282818488195	0.4502255154086462	-0.2131490898695933	0.6416169337016008	0.9462577908777373	-0.4588996959343783	-1.585493423265038	1.7686471618801634	0.034879234547034454	1.965601986438255	0.4338749307601414	1.0020549258968598	0.360100689000569	1.3046045563886977	1.072570055402902	0.7934574130327819	-0.1382853071815749	0.08779692936691583	-0.33043699758407885	-1.844722761827691	0.9466285329534116	-1.2250309135543405	-1.8071689712955314	-0.43236409296953493	-2.6501554604461637	0.054269844419953625	-0.6622212240074468	0.2580752385170587	1.270494828475048	-1.3959939543152151	-0.378926771801025	2.1622076140129862	-0.9867911475562803
0.669778925845062	2.1529924896602037	0.24293936549102363	0.4730657232907503	-0.2827350633334875	0.5875114231429731	0.9727574491345973	-0.41474964981440393	-1.6008736308810387	1.7641098992554531	-0.1082598182830814	1.8942287765121875	0.4554851184747217	1.0112245191882996	0.21733529711160857	1.2510920435902384	1.1048598045249605	0.7130959313192359	-0.269748635582163	0.01834873668802624	-0.19215167764851404	-1.8761790057178167	0.8906716765182157	-1.3879526443425505	-1.8877723302391278	-0.3716149550697574	-2.6639890494795053	-0.02929578348288935	-0.687373537677511	0.17748099615009258	1.29485546435366	-1.4264878779494103	-0.37435925467232944	2.197344242877226	-1.052584672835405
0.6409296085944378	2.104049227808784	0.21961467680692143	0.46471143358357836	-0.2637395608190737	0.5592329275919334	0.9745002702832621	-0.39210572965568097	-1.5737692731046016	1.7663291809423314	-0.25405487633859225	1.829018258200022	0.39685581214035537	1.0523046954871738	-0.011176924617861817	1.1858484525527886	1.148608644716163	0.6178903984484941	-0.37388715485366397	-0.029556666058933017	-0.06036996191361972	-1.9232634506972637	0.8189344571127026	-1.4732118621257317	-1.9905333901010316	-0.29395297291127115	-2.6711463490988585	-0.11068376245708393	-0.7427310550375712	0.08514005997255938	1.3248251139931204	-1.4714497904764432	-0.4185769498582429	2.232769240148575	-1.132065050772129
0.6381266823443299	2.0486786966168156	0.21951677278651277	0.4887211269732855	-0.14820917729599792	0.5200016538702752	0.9848092454518408	-0.38423497777370336	-1.5393223467511468	1.7925106087172895	-0.4251061340293821	1.7580674956835154	0.3464236374543909	1.1193338498148369	-0.2198421430142916	1.1224584348958544	1.1822385003804647	0.5142980389337043	-0.47182459600254134	-0.07079673314320416	0.05752282330030314	-1.9875226978375107	0.7265891969813701	-1.4415125387829846	-1.9408627300216015	-0.21515004199906418	-2.687065968644815	-0.1845389289163814	-0.7945703387988055	-0.015726982520469456	1.3295981293740478	-1.5421710899032075	-0.4621630449713682	2.248248584157644	-1.2160613779003788
0.6428084251763816	1.9980758586014484	0.21184626877806373	0.5240368736104495	-0.04739369699556696	0.4850316479992077	0.989052199960533	-0.4138400196661062	-1.5161479946275196	1.7806536354667277	-0.5980562853681309	1.697328679212323	0.3029908249175012	1.202399211144988	-0.4176636851427121	1.0463702751053945	1.2235851143628704	0.3931321480193854	-0.5718310064394214	-0.09085413914888783	0.14948520349302807	-2.0354427128714927	0.6060768101838848	-1.49558897451288	-2.0253250639897002	-0.1707125982525429	-2.6833253291439845	-0.2542164611838896	-0.8487309216603418	-0.10013934331304217	1.3426226821305154	-1.6107625222348951	-0.5001609832500159	2.2682478298329682	-1.2910619708472537
0.6940966453189035	1.9371998379872508	0.20993408995809593	0.5601501877197539	-0.0785954541232543	0.43522988143920144	1.0008206311125976	-0.4669230615238715	-1.4697764768356667	1.7655671646665883	-0.7399875914381572	1.6451360218419282	0.2805882715286333	1.2760895783022046	-0.6234743189357465	0.9616100496416153	1.2476034426742915	0.2871192362320107	-0.6725695035631474	-0.09807915047218094	0.23184775178315542	-2.067512383928171	0.46533791918099965	-1.6359710319328713	-2.065660870251377	-0.13455262020378672	-2.67179100195141	-0.22959976439903346	-0.9229162955650205	-0.19627043207902622	1.32207002573614	-1.6527231970883718	-0.5657743950844111	2.122264982446702	-1.3564466084316036
0.7555226799913481	1.8893169222203585	0.20088145426687598	0.6265821610398874	0.0060788292600185605	0.4013612214063433	1.0620312682756752	-0.5662476532857046	-1.4329067876523225	1.747897095826787	-0.8409213488253215	1.6113270275955351	0.22275003840152457	1.3472852583896355	-0.752139060087029	0.8864679931597912	1.2112540361600748	0.2104155106091719	-0.7747588327661337	-0.10334647773369596	0.3079450772946438	-2.0458305719220884	0.30741522885766975	-1.6974149776335081	-2.106058457770594	-0.10560647545275588	-2.679027643460308	-0.2915376328839464	-0.9940509210196782	-0.24321742982621042	1.3127285331657603	-1.672540807829894	-0.6354463047867812	2.104160846946476	-1.4169615433162495
0.8211544517747736	1.8690598071908453	0.1910089813483772	0.711675136050936	0.030218479268404642	0.37805091816953873	1.1310921235767326	-0.6738276076808416	-1.3928618955979153	1.7318497587894246	-0.8583781503897668	1.6124731562209054	0.20099865213830329	1.4227607459351126	-0.8540935590218803	0.8180308582144924	1.1625919090669297	0.18034943825266483	-0.8621006488726433	-0.09823619026724531	0.35416601420528016	-1.9834289838216286	0.1555100792915603	-1.6998753453543647	-2.1776526383826096	-0.1258981343780751	-2.678295383938051	-0.35308032661572347	-1.0444596214675426	-0.2674828829938687	1.3365483096655733	-1.6966613166292344	-0.7430268996300998	2.075444589164895	-1.465187479508642
0.8599797459811915	1.8361382743742887	0.17734890111214363	0.8070601779611298	0.08544379753868601	0.38995030763911415	1.2818435198971119	-0.7733799600187288	-1.3421783126791094	1.6993152924641286	-0.8232064943835283	1.6363498358038804	0.1633230992422867	1.4945215896601096	-0.9847589439261508	0.7664461713296041	1.1377015936218569	0.21379266737919062	-0.88487208229798	-0.10422967898713993	0.3651710756765657	-1.8882094521309214	0.02685757289056675	-1.8055148356451702	-2.2177104289853586	-0.20815274221976704	-2.6900181481182943	-0.41833149555973204	-1.104786582842233	-0.2988840366379063	1.3659894545820954	-1.6945274029215642	-0.8193041918182822	2.0373605837079065	-1.5205065850401327
0.9194674694274407	1.7915556604761265	0.18677819129137446	0.8894949862260612	0.12943336592235508	0.44470661346577434	1.4048616164295729	-0.8983841028234079	-1.2943649890419235	1.6626325546796448	-0.7366951257819544	1.658564328846397	0.10977457808485185	1.5463921589334881	-1.0672161058765277	0.7350669412625626	1.144395570038836	0.2865575897289818	-0.9156817628598194	-0.11132008477180641	0.3416718720182038	-1.7530902585265558	-0.0823083813977193	-1.8553134939068143	-2.1819420228346376	-0.27576587269276953	-2.6399930867603016	-0.4761466977219375	-1.1608776749724994	-0.31418213121598837	1.3799268791327293	-1.6732360158734676	-0.8649195358653948	1.963057794892522	-1.575652553175498
0.96213107882041	1.7528487638050556	0.21090717457637034	0.9065156425658738	0.25189872207460756	0.4983721924912331	1.4693246838513825	-1.0152594726860797	-1.2428010372867058	1.595923472711739	-0.528452383172762	1.6663568033642284	0.08990368965762431	1.5791455079819632	-1.1434144109139068	0.7292103069671423	1.2014458199800548	0.3754707237706407	-0.939450424353754	-0.10331105522353115	0.300621755845572	-1.5911570715834011	-0.1587733924953802	-1.8235353300514654	-2.2243872177465915	-0.3286220926123692	-2.584466987727203	-0.5351990544737733	-1.2062269222314752	-0.34990959118299303	1.4272987479220354	-1.6822296123626521	-0.8819033187235746	1.7298649413209115	-1.6240109889925385
0.9743115751810159	1.7020600805621307	0.22890756954525657	0.8684345995498445	0.3394999150419772	0.558055731489385	1.5020195070690723	-1.116959209835135	-1.2030696089303707	1.480449703474997	-0.2947749409724424	1.6783389480717645	-0.00317561658601081	1.5941621796999428	-1.2478688138577683	0.7263826828301253	1.2666271860352185	0.4939802212655384	-0.9416725934775979	-0.07485261055708095	0.24226489141843272	-1.409926850391196	-0.2156516681370284	-1.7133489170942149	-2.19228891249018	-0.3652480284598658	-2.5137469168462756	-0.585658961848578	-1.2584772478884894	-0.36676465334707775	1.4772664671816704	-1.945120227470762	-0.9033678041830704	1.6505632171165245	-1.6606870899915207
1.0143199021757348	1.6315494054427355	0.2593725698424203	0.8669360550505909	0.35139585866523027	0.6110598962098037	1.5305064829666764	-1.2072943196224233	-1.1978055806213608	1.3259984388691048	-0.04842820190584975	1.705299973798406	-0.0475266088189248	1.5923359791353837	-1.243454395513911	0.7232933938625996	1.321385355510839	0.6096474333644918	-0.9452414840703405	-0.04316953671528958	0.18077726289736037	-1.224025691225158	-0.24904332642855084	-1.666684848868093	-2.2377334403574443	-0.43116104480451056	-2.4379992148978604	-0.62372746306733	-1.2783869021962266	-0.4024976977964709	1.493013162446156	-1.9251859393994586	-0.9201080511573283	1.5608388198108936	-1.6852379386127303
1.0101594052779137	1.5545361418819028	0.277168296020868	0.828194389286382	0.36471068055800593	0.6921589988415603	1.5474795548296103	-1.2643088035582604	-1.1839817679534648	1.0518753485039345	0.1944090674405684	1.7746521569128255	-0.09963112466159721	1.5794256000930917	-1.2264484665508915	0.7200397081429215	1.3829581372174176	0.708954316696191	-0.9283928347562138	-0.01479492532289634	0.13351380885128933	-1.0532341583884257	-0.26786235127649693	-1.6798403399191695	-2.2330645424662454	-0.49898090210841595	-2.3342729179662998	-0.6573635096369077	-1.2825927683825642	-0.42233808702181463	1.5052236806553443	-1.911686439787346	-0.9293871259975995	1.3551156851059294	-1.7151854149873358
0.9894506552079152	1.4807055461738736	0.31757026387312004	0.7847042406014652	0.39197438193682127	0.7737587132179573	1.5714753182419494	-1.2874121787320087	-1.140797063270255	0.8067125052659317	0.46497732404542547	1.8634345205976584	-0.12092047480787813	1.5672783164468975	-1.2037590714320383	0.7173922354468046	1.4183240995959367	0.8109055431697356	-0.913408876603054	-0.005814138245764938	0.13923560551757455	-0.9185960199868086	-0.2786551444699564	-1.5795519455233493	-2.171780476951713	-0.4759330242443398	-2.2501202651854384	-0.6787073878978804	-1.249632721402921	-0.44878063718684247	1.497257673104145	-1.9092382391682428	-0.9281959461434635	1.2996209475236364	-1.7390592519954904
0.933251091473586	1.3921533018016174	0.3745676894755764	0.7343199986385027	0.4968312042627775	0.8604783204372686	1.5792841600505005	-1.2964365611314048	-1.1053291227051072	0.5657699113673342	0.7310559052902071	1.9448660593292004	-0.16537112597704248	1.5607615066613036	-1.1772554349636026	0.7162596788217697	1.4422375271995502	0.9018563077714736	-0.9088208189242042	-0.005272173840242511	0.15043021555893918	-0.819053487775116	-0.2609726134406218	-1.4206566404933005	-2.2339986162409495	-0.47092013002828104	-2.1534577105618093	-0.6998470798461379	-1.1620578640142287	-0.4425649259024646	1.4856195872831783	-1.924245776406888	-0.9328408485063024	1.4106615416052797	-1.762514246762328
0.8646327613993046	1.2528626066193562	0.3752056634483278	0.6965134131366881	0.548078508753707	0.931980847624796	1.525937533135212	-1.3228112186908683	-1.0330583821676442	0.3247290681702511	0.9249794926176864	2.025791141223144	-0.1782632205477139	1.5410716536758702	-1.1697815819265422	0.7200545038506152	1.4653209279526351	0.9886411192685125	-0.8987807536816691	-0.014943699865588628	0.16455961574890088	-0.7902324030327141	-0.21657266371955117	-1.2865082849136824	-2.20224437374974	-0.4690717063678595	-2.061210697386951	-0.7209053003134984	-1.0669216359266671	-0.3916043962712866	1.454934740343326	-1.9551672921051364	-0.9444661916221151	1.3811007910689264	-1.7871871794449081
0.8262174824258948	1.0604397374560226	0.3668944255615076	0.6725464086105954	0.5682718478624043	0.9993829095221318	1.414193859458	-1.3575226970804484	-0.9200962386463617	0.07014494599087588	1.071935232739046	2.0829091513459153	-0.15876845392367706	1.5132180492914065	-1.175820857890297	0.7232411978937912	1.452030008273399	1.0789704758280254	-0.894904231705819	-0.019120013814025793	0.17785692984309173	-0.7976369728816687	-0.16294038785698062	-1.2261436386441837	-2.152753173513639	-0.42842459619905576	-1.9921052339582606	-0.7374055594422654	-0.9660592491957205	-0.3146348043210814	1.414110839160296	-1.9773400313761098	-0.945555925286954	1.3564662139146355	-1.8086867802665492
0.7872480654792179	0.8728396250803167	0.3843486497340495	0.6697824425135555	0.5769236076466103	1.0382091428322175	1.2858984001811282	-1.3753155590530899	-0.7904866930243231	-0.17280050245769316	1.1323230648610516	2.1217947153151524	-0.1914789599806637	1.4704498512027968	-1.1779605293383706	0.7026855759938603	1.4211642862598304	1.1538515444837714	-0.8999592346897621	-0.015671042074307074	0.1865793767543572	-0.8359780779762402	-0.09999938490564199	-1.0966902355900165	-2.232214167585684	-0.42058132827820816	-1.918198594438491	-0.7283330374605097	-0.8492890160445661	-0.1805578612131838	1.3749465800812466	-2.015972232484298	-0.95706502797753	1.343717815599485	-1.8198228956268114
0.7627911528213553	0.7261443738008119	0.35654521526173166	0.7102037149194902	0.5379412481447938	1.0650191772656452	1.150004742227343	-1.4110218811138422	-0.6346040572033951	-0.3835191940104091	1.1809084057847343	2.133614841840044	-0.22494515622277786	1.4222789875039714	-1.1761575517262197	0.6761415284022003	1.373813418014281	1.2159195711877882	-0.8486745752319077	-0.0036840646345178475	0.1986237426734492	-0.911699825729942	-0.04428050107078962	-0.9840420955927268	-2.2646699215464308	-0.39190041094088973	-1.846678162246781	-0.7030230716723199	-0.7443826577535233	-0.04419006442000738	1.3591916483795206	-2.04891651493098	-0.9851048197288961	1.3284342900226924	-1.8279948441263845
0.7397771674130613	0.6054107212786362	0.28646235082472754	0.8033470521864867	0.42173467862968395	1.0777240965425057	1.0197307421068789	-1.4485037189155552	-0.48554310358100644	-0.5446320339280384	1.168839585240523	2.1413197065257794	-0.2311402286469022	1.3766264630976497	-1.1686908960811482	0.6389038830749235	1.2779472836665169	1.2834809009677783	-0.7747270144527176	0.006274383723163694	0.23451588885859045	-0.9980184119355735	-0.011885013029262512	-0.9433848588353699	-2.2030922479603534	-0.3621334385960921	-1.793772163820296	-0.6574758184540322	-0.6238733497441176	0.06899494793035899	1.312116291330876	-2.0238942859587086	-1.0233453184473376	1.4419420932886784	-1.8220767552213446
0.7158914033400162	0.5188366005662627	0.23627564600104928	0.8820268703482016	0.3529334224911775	1.0871371143470332	0.9057828385164635	-1.4983084408077156	-0.33393222132829364	-0.6532990383519717	1.1292373009184271	2.1296940018200603	-0.2025834336740581	1.3177722638534626	-1.1655660664812042	0.6163089194645452	1.162879074754553	1.3438316581497012	-0.6993359660442318	-0.025185528304589096	0.2979520124263231	-1.1045831357069662	0.003708869200930248	-0.9247268437323447	-2.261456413564984	-0.36562543938182734	-1.7365450077344775	-0.603606164630285	-0.5044875812523928	0.15285563481729844	1.2524391853041144	-1.7281762006207846	-1.0651061950232192	1.3971389390463105	-1.8088546245075663
0.6754908973638007	0.42973756138743224	0.18592625200399177	0.9435956089595562	0.2830987739129243	1.0781974021919838	0.8272530729170476	-1.5400714390834378	-0.19941089666444994	-0.6946798604818366	1.1034357190651063	2.1034242536726997	-0.1748260504054386	1.2570781706526168	-1.178751113243609	0.6105947623543233	1.0389323321855146	1.3978969569585802	-0.6110704607011556	-0.08123456613845019	0.3512906587778097	-1.2165095546723186	-0.0054471303132888425	-0.84700776945612	-2.2305569589013032	-0.36650504623938185	-1.6967147180005777	-0.5530614863065095	-0.39990155248619785	0.21987967183045426	1.234634753469019	-1.7105201554396547	-1.1071468614897746	1.35392063613245	-1.7874559351268626
0.6309339012719279	0.355786555582846	0.11977552678428705	1.0050566702455555	0.20364216054132983	1.0498096822602956	0.7718564369527898	-1.5936214809035663	-0.08923368417269596	-0.669728834986778	1.1252658313125274	2.047677997496314	-0.14235037032053713	1.1899643662647015	-1.2203276533040412	0.6079219451589164	0.8983824300882122	1.4374963244061192	-0.5405657624485254	-0.14451688054797618	0.4014423190018652	-1.317624392233597	-0.012541468102269072	-0.8082209558942868	-2.269648314118256	-0.34747145575289917	-1.6720453409938627	-0.5049198359613404	-0.31737429707845	0.2597305728954923	1.2539642989331652	-1.6791076507467217	-1.1505155951364088	1.4436034168681062	-1.7466740532331724
0.5854755006108198	0.2744100142531499	0.02663030995525469	1.0843180972088446	0.1129998294397487	1.0456834278802285	0.6989701519218211	-1.6261414143490307	0.0027052820548587745	-0.6552347919258906	1.141770591935988	1.9754094870943029	-0.11561839981893722	1.133159196420149	-1.2676282574355224	0.6223209086907493	0.7723232495156964	1.4545542550787212	-0.47901859794180196	-0.20608828771653936	0.42014658637475205	-1.3970603125973524	-0.02364843120657425	-0.7925811731047367	-2.200975504398465	-0.3519985801949298	-1.6455372156969468	-0.4530810047369612	-0.28578075813125164	0.28334370988392643	1.2472474843634567	-1.6328009139677626	-1.2090008231741884	1.4021719262300623	-1.7170731931446963
0.5243934421162635	0.1945773815234816	-0.08191198455221547	1.1208541952558684	0.019728949799638074	1.0499947569052837	0.6244413519953478	-1.6649658472863949	0.06479322112248291	-0.6528884930117927	1.1467500612925607	1.908415568638367	-0.09628795717512965	1.1047864879897265	-1.3017357624366472	0.6303078508994746	0.655580563055352	1.4782153459837928	-0.4223597376189064	-0.27107560561533395	0.4316640715227768	-1.450790580579873	-0.07176438030840067	-0.8160162436118533	-2.102468231216388	-0.38022207634048266	-1.633759573376435	-0.400972759254102	-0.30074052666784856	0.2781404487550162	1.2018839335213163	-1.572142191190315	-1.2662362852080689	1.346747889408054	-1.688182811069315
0.4693783803236954	0.15480215919817156	-0.09895106081625929	1.132349771717586	-0.0626129886412413	1.0677695078505942	0.582929609124843	-1.6870153274718582	0.11138931371790414	-0.6504692001957765	1.1706591730257454	1.8297239373955378	-0.0951255706979323	1.096916522093924	-1.3428178333327736	0.6280336958280365	0.5408493476672203	1.5046181899400315	-0.37147684922144053	-0.3106685259769391	0.4413631754730939	-1.4781413806145296	-0.13978396529343043	-0.8109622948902266	-2.176327871703084	-0.40262146036511276	-1.6416221893347207	-0.34665319757798074	-0.3293500364654447	0.22587606841922372	1.1621211600027836	-1.493043054824019	-1.3135323308676625	1.3067514593040603	-1.6555052618873618
0.4188543142486493	0.13903951723291144	-0.15974103251492816	1.131158030954584	-0.10960820576192425	1.0940743795235208	0.5811504269594072	-1.7010250560157563	0.13054429823743993	-0.5294662408622428	1.1567670588148753	1.7607029914545236	-0.13296294602508812	1.1118211569674519	-1.366340601484061	0.6129624865771948	0.4623665718620402	1.5414911995806924	-0.3213863528568607	-0.3317154007665612	0.45607889115524924	-1.504075621503006	-0.22203865206628387	-0.7527448292018686	-2.1170531680409073	-0.45653955090845344	-1.6541099415666587	-0.28845009852779424	-0.36732657600517926	0.152125292215401	1.079469885032911	-1.398445392224393	-1.3827877746996435	1.2718510493065447	-1.6330732120319524
0.3961551647843244	0.12237269147509906	-0.2650796576305424	1.1152614483756005	-0.16051496913308122	1.0962937582580934	0.5791468095525248	-1.7201425908480725	0.12744018104881966	-0.480984152772239	1.1793667591072343	1.7053983848426786	-0.139815550627544	1.1458131355740293	-1.3568402197993465	0.5868170874097743	0.3978854180314932	1.5882633512994064	-0.2732149814821328	-0.3486379146226547	0.4874411477842638	-1.5206314936095455	-0.3021077366433521	-0.6784644518487404	-2.0373126873276126	-0.4666596744532985	-1.697116221020795	-0.24133912586728107	-0.4139483467171449	0.055626826147649064	0.9759213960440976	-1.2835750098535554	-1.4535830871466655	1.2492659697018518	-1.6211294636503157
0.3854830397819639	0.10073433228274738	-0.3288737139672967	1.0606486455672839	-0.14879062671217785	1.0710765793757948	0.5971154209780776	-1.7224123591432643	0.10939789728309082	-0.3725788465092895	1.1786441122271563	1.6586183349072783	-0.12665559573930335	1.189294634905647	-1.3254839225910193	0.5494951887470195	0.3297681434165617	1.6457365973668832	-0.22501814036349072	-0.3701417397934036	0.5454912005428852	-1.528956059395495	-0.34226900937476745	-0.5946591210839	-2.0092684093516504	-0.48634848556145904	-1.7827297563428992	-0.20085970332706946	-0.44401563947545714	-0.03117096844406191	0.8885437788376608	-1.1919664450897045	-1.5080148203694024	1.2521982991940155	-1.6118818094351703
0.3895377819141864	0.06893572482016472	-0.363872222390501	1.0192102348840284	-0.061642446449889546	1.0393848219294792	0.624394960353261	-1.7272759330655183	0.10199430438176064	-0.31253911967643155	1.2067495170400426	1.5932938037999187	-0.12273066521694491	1.240222849831806	-1.2730666368405632	0.5015254494446635	0.28472377948393424	1.7146401125353723	-0.19034317281283877	-0.3977346944614923	0.630336674466667	-1.5301190512686262	-0.34342525001408836	-0.4805627624292619	-1.9828907543469314	-0.5151978927775367	-1.8793680125128556	-0.184071654440704	-0.4791398070348535	-0.06970198621585495	0.7992127532656621	-1.2014185227857392	-1.5487984645031911	1.3010269650923094	-1.6212763060178386
0.40969056060453407	0.024372169698021896	-0.39803549621823164	0.9975866116768503	-0.021851392220625276	0.9980555298961912	0.6246896099719201	-1.7223263770040973	0.09655287978114371	-0.291753202571606	1.2359555686395094	1.5262854837277482	-0.14548053090198262	1.2817997228077482	-1.21475566301436	0.4397558357747756	0.2717921447289398	1.7902573537816813	-0.15702254878778293	-0.40461374593550853	0.7234002033440462	-1.5200376161756382	-0.3015467426216377	-0.3575829810512311	-1.8705668384073078	-0.5655326424421225	-1.9899592011416771	-0.18019871343526003	-0.5129862943656517	-0.08899476613549984	0.6872746293035746	-1.1804893075647667	-1.5849878643391815	1.3652825162722888	-1.6528298281004876
0.43685180838774434	0.009699867012015934	-0.44144300129047426	1.0038588904824481	0.016380627039252364	0.9485905385098521	0.573382961480285	-1.7078246895497853	0.0901462667552244	-0.32337774889068616	1.261170385932083	1.4488743961951491	-0.16891732196716025	1.3173365650139288	-1.1502196307117274	0.39294468258321164	0.2856062566883666	1.8524331471957236	-0.1156227602804852	-0.41448363801777804	0.8266624090979677	-1.5041095077062576	-0.22771735610876936	-0.22508538268719774	-1.8537873430560463	-0.5935689098155558	-2.0986790782464637	-0.18179413315151688	-0.5626974799687472	-0.13388288768511702	0.5712145803244292	-1.1554272869019917	-1.6069714356427973	1.4155498498862797	-1.6738801937256724
0.4745366873979684	-0.0029838223001743833	-0.49477309335694386	1.0321175483644223	0.09138669353066325	0.8775628339770897	0.4929511385553117	-1.6951861058994857	0.09319570264965767	-0.32000296023786684	1.2768203232375706	1.3771303446510301	-0.1985733393026768	1.3499716529488164	-1.0929701176091704	0.36393372472821534	0.33086697833084744	1.9285612306389073	-0.06493527468024463	-0.398419529658013	0.9305543016270674	-1.4995609365774996	-0.1386650020734977	-0.09811205748203755	-1.8412310379523054	-0.6396617826370372	-2.2028258871926125	-0.17154068078513332	-0.6224689159710615	-0.1748147638916971	0.4390535320054984	-1.1308670462008183	-1.6406722173901875	1.4786602754867768	-1.691269744979131
0.5165424560102105	-0.03647408081254829	-0.5052069891817913	1.040910112002638	0.16569312759307983	0.7256123028268957	0.4070185207070124	-1.72352777258592	0.08040155146788448	-0.30366611507410524	1.2890077319877435	1.3013730427160854	-0.24580953487113635	1.3180212346189102	-1.0361216097420034	0.3448153414339747	0.39697015935587104	1.9890001605835779	-0.022664933021170754	-0.37130832112816636	1.0213641301330827	-1.5139548978791608	-0.03301449765218747	0.024317607422716596	-1.8533078028189536	-0.7115209541516683	-2.3044896255872156	-0.13869910805691926	-0.6853226411382101	-0.2134700472529391	0.3392997069273833	-1.1173432669131445	-1.6618297263557218	1.509852523363452	-1.6780100499387767
0.5670263328459766	-0.039644633784471486	-0.5412106842833742	1.0660525907014515	0.2633357490742765	0.5555953006147416	0.31790544233662404	-1.7413755775106323	0.05952601366846211	-0.27114064779816094	1.3160804311737146	1.222122148709463	-0.27841250211223895	1.2357834521131077	-0.9545801593110459	0.34496261352444435	0.48919886166040294	2.013941855899991	0.013127469008510117	-0.359728702555273	1.0927388048307367	-1.5375470807967553	0.0860609865047474	0.13713511859018235	-1.8156113801383031	-0.7706295099458401	-2.3867949347065087	-0.09312190582073179	-0.7446831290043007	-0.26468186990656034	0.28307147172116875	-1.1096897736278601	-1.6751468374976457	1.5390067960593339	-1.6375804189802021
0.5978518436268913	-0.05160143024382576	-0.6101720102313953	1.0973019654121456	0.3736612277101218	0.4354105567688582	0.23718824812140887	-1.7570113713172337	0.026920702436908195	-0.23233718243179494	1.3613601258562196	1.1317400054878568	-0.3132603317118025	1.0747375838809274	-0.8454229852811513	0.36034110770451716	0.5740176402171684	2.0191790380936965	0.048743334717939214	-0.3824239048179001	1.1804387517124042	-1.5661426919559838	0.22836235863125648	0.23157776084039883	-1.7835071909526026	-0.8393485554500539	-2.4299909735131395	-0.052363234069127886	-0.8146189447693037	-0.3216470121768027	0.1991876139182401	-1.1645429562044156	-1.6644990731065914	1.5497854670704556	-1.568782071994217
0.6054125201525238	-0.06738475615205278	-0.5844540476003324	1.1331084781821026	0.4806027921293987	0.32697046785329786	0.16561133584263488	-1.7892342355741468	-0.023663309660157124	-0.2861539650358292	1.429123403212746	1.031337937770736	-0.3530760988293447	0.899604576283567	-0.7412675550639098	0.4097715121497451	0.6428403720921066	1.989404635638089	0.07717646312246626	-0.41588636942030643	1.2966978852672557	-1.5900298586172674	0.4565097079721567	0.30391787317839103	-1.774768084975409	-0.8987692659720796	-2.4566802627911826	-0.0292135061703666	-0.8908539025794923	-0.39322548552676806	0.14408680969630952	-1.1444205006475117	-1.6304085526579155	1.5493940363305696	-1.481320683322434
0.5787638976510097	-0.06713507141195257	-0.5909296577335873	1.1613736616357329	0.5695834996033188	0.2315482564052626	0.1458497501418367	-1.832705972772159	-0.08884468398916487	-0.25864053281087207	1.4971547393264983	0.9192153547076826	-0.3829430662406308	0.7111825051096686	-0.6650752822717958	0.47425450791363366	0.6342044213218376	1.9458095025136324	0.11779059762436846	-0.45081060294218267	1.4390842009605482	-1.5990795022650977	0.6982938832005788	0.3835973847664246	-1.7485066375741571	-0.9654792458497162	-2.458923324126855	-0.01850003181293692	-0.9575013831782544	-0.47249282708607243	0.10832035552691552	-1.1654696304883403	-1.6315380844431708	1.528805686361093	-1.3688790430899473
0.5294961399108072	-0.09035575224127046	-0.6093033662521027	1.1892322198812368	0.6191997981621054	0.10813547700962041	0.14511500683743545	-1.870631144820401	-0.16393863246208712	-0.30897802167284216	1.5637395463862818	0.8069967608697292	-0.411378591672585	0.509713867884779	-0.6109673218839273	0.5414152390757645	0.6269715175184964	1.8685659636433023	0.15513005076587444	-0.4752119894444172	1.5697538448728512	-1.5942885144515402	0.9081963593258546	0.45032210878072104	-1.6547362805058654	-1.016848318363189	-2.4410697460232442	-0.009760781487149634	-1.030894676349459	-0.5683117754211928	0.08787477281666814	-1.179479003287241	-1.6444241890942397	1.5016483494250932	-1.245679491967039
0.45686155709660514	-0.11886413534762157	-0.6132413157970229	1.2097734610790574	0.6494505980884855	-0.0011539831660133005	0.15074344146790836	-1.895035619936807	-0.23841709846090353	-0.33731849556240584	1.63840564556482	0.7155392969692416	-0.444041040192052	0.40556840081493484	-0.5870941345750503	0.5909227729972104	0.5926532509592066	1.7838305390747085	0.1923266577245812	-0.5089531111267871	1.6698306708431558	-1.5891606919851498	1.090538040971937	0.5060518844326484	-1.7130090981082762	-1.0605312413693715	-2.4145017837179634	0.01741226701964585	-1.122947996459113	-0.6734068703503114	0.07017192370754025	-1.1214378993094802	-1.6585348012738137	1.4859849360896855	-1.1058618242609835
0.38691941047890055	-0.15850195719465157	-0.6494628981843815	1.2239357612348487	0.6670703713219972	-0.13764228623007868	0.18170798181857847	-1.8996185904085237	-0.29977078219681563	-0.36876567352168443	1.7148592148894664	0.6497851176442042	-0.4426893698337041	0.24032291860825886	-0.5815428401749779	0.6550746326030764	0.49971083046392806	1.7006024488788085	0.23829617647595458	-0.5279065155656657	1.7676409456915831	-1.5625132478872135	1.2285178544586024	0.557917251579812	-1.7544963893319039	-1.0751443749606426	-2.3794194448909067	0.046897430469355114	-1.2043337292662395	-0.7764060908004085	0.11235154246037271	-1.170639852512044	-1.6844950111741945	1.4890508343651276	-0.9387564052488105
0.3171879234689038	-0.20756722476108597	-0.6817625094277768	1.2314677929598248	0.6788659354118424	-0.26857751559158743	0.24573722469546838	-1.911261771678248	-0.337174059078785	-0.39433850429774925	1.7771019641997206	0.6187112303477782	-0.41608360943244704	0.16570501086436645	-0.591621675917761	0.673399801568183	0.365766919314931	1.6425833714228915	0.2744969029715615	-0.5323532213416947	1.8657435751142	-1.5315875982223588	1.3301476133627408	0.6113051921436226	-1.6982607351477417	-1.0867336597772188	-2.353162238319676	0.07555946546650663	-1.2574952102935073	-0.8325835518175415	0.1712081620640166	-1.1741631032101694	-1.7314613583443124	1.4954017414354956	-0.7760340601602491
0.24757263314166006	-0.2643106674417257	-0.7096593449165972	1.2216336546060766	0.6774668229963884	-0.35914523427163264	0.31461000577184967	-1.9102271052101643	-0.34941631068667	-0.421548581471982	1.8305123627534639	0.5758208169305193	-0.3751494664246994	0.058439915206385876	-0.621829657061314	0.6638664339108797	0.21656729822945975	1.6317997025820314	0.30862231700008597	-0.5128826482544089	1.9642510031780027	-1.4994591331549105	1.3966803526755427	0.6887286144975897	-1.6986570177853877	-1.0957781388108958	-2.325769450954336	0.09017235017748852	-1.3048985419167056	-0.8709857182973954	0.21256798076350156	-1.1750196362091392	-1.7582192539376513	1.4634695266219495	-0.6267826240755596
0.17010077149686226	-0.3176752402962758	-0.7654951407694879	1.1964924546556486	0.6795932671661364	-0.3872331939586515	0.36850480636066063	-1.8830483186624174	-0.3202152279327631	-0.43326723062525174	1.8458015942658181	0.49774917526660734	-0.2997359608803632	0.010338999844113055	-0.731440667388451	0.6501991729234173	0.046662729476792966	1.6784458932111057	0.363610011744781	-0.4950462336360622	2.059393140950995	-1.4461158774723457	1.4159753078601784	0.7378858100368737	-1.676689367783131	-1.093072210577396	-2.3043702821616923	0.07086933251298506	-1.3256239043661595	-0.8874820187219665	0.281809924083817	-1.167171905519364	-1.7835964083680071	1.4400869300737638	-0.498396293187262
0.11178788514812418	-0.3782348704543049	-0.8185274535453975	1.1706907637867714	0.6624241037299565	-0.36858783367925285	0.4079148824618185	-1.8522974131101495	-0.2430230437526621	-0.42876393215454617	1.829273363059928	0.4085563655190764	-0.20121383971647985	0.03935928123546507	-0.8692603728509999	0.6186122549594901	-0.13389630257836718	1.7641344233579765	0.43479053415471125	-0.46910396794165604	2.1649283232020506	-1.390108500075175	1.4219996860562594	0.7865717296154828	-1.6951262189170055	-1.0749050937069673	-2.2589635799576193	0.027911781024704818	-1.3221253602742022	-0.8854101149605071	0.38550886532622514	-1.148881216596478	-1.8363406232495492	1.3831686543262254	-0.39531090222311244
0.06277522587235672	-0.4383512732630437	-0.8679994880717313	1.140036636262489	0.6511149346765087	-0.3653020002280671	0.45242277311422985	-1.806492017648446	-0.16251691881322305	-0.4043730249086481	1.7759284350782258	0.3373882586108894	-0.08941974985509929	0.07003260402400721	-0.9604057171887931	0.5035904233487173	-0.2823676504998836	1.8743839664170145	0.49639362428960593	-0.4032051107812856	2.237270016875871	-1.3299373192502681	1.3935586159157574	0.8127148357985611	-1.708570997343457	-1.064316818151082	-2.2159807724791394	-0.0207151449325362	-1.2966214482671914	-0.874852577182045	0.5116840828805503	-1.0791661748346453	-1.8887642096462645	1.303458597159377	-0.3029909008653122
0.037407438069235056	-0.5156205744893165	-0.9506630191312361	1.0906713158735641	0.6454513069485769	-0.397386662043661	0.5048299065858531	-1.7498966615893228	-0.06513716381405342	-0.37725119647644434	1.6806477527633725	0.2824754959741055	0.03373887752258127	0.17548118408020463	-1.0449539876836949	0.4481268909949043	-0.4058507319404119	1.9984444431712642	0.5889539079269792	-0.33636519560086864	2.2782317841387205	-1.2492934846240193	1.2776145301169977	0.8452402174086918	-1.6997230386744087	-1.0547183405521683	-2.1714055071592546	-0.0783275376754341	-1.2552791094156195	-0.8512304772296526	0.6377033572231202	-1.1454275676349621	-1.9484821997459068	1.235692021488693	-0.23162212092257847
0.032821493756192845	-0.6009359295297055	-1.02422031422722	1.045786049105169	0.6659406171139506	-0.4064178496175039	0.542873560753331	-1.7095096983014095	0.04032652111877401	-0.3546651792093777	1.476420802102058	0.24209084376827134	0.14253847414816895	0.27140414265037227	-1.1469659286356708	0.39783025266312794	-0.47032506722495143	2.11536432571058	0.7116304792360133	-0.2846672227655914	2.30361041005973	-1.1711311569356746	1.1458159100002814	0.8955506593426577	-1.708706327717115	-1.0533409518094576	-2.1659490992970176	-0.12181414617907187	-1.198777162908686	-0.8067888363497582	0.7770155549022472	-1.0906607127937358	-1.9839937472000464	1.1635875522314363	-0.18677834009749816
0.049501849322137706	-0.6762343464761342	-1.0850282979415131	1.0034298757922882	0.7526364952083953	-0.3864314566645834	0.5504529520077772	-1.6795849039616673	0.16586841428229598	-0.3265871292105843	1.254622105787082	0.2279363352651517	0.2299977724110076	0.2967214320530672	-1.2250000955965255	0.34295721974331606	-0.5247937107470226	2.2552833036505247	0.8179902431739864	-0.22392234083420842	2.335925228570583	-1.0984687815986836	1.036017046697465	0.9473878885827374	-1.7359588641678863	-1.041135045288296	-2.159542241716276	-0.17825776580816727	-1.118062561007124	-0.7476457546330146	0.8665730824983626	-1.1225615087396252	-2.008348311036364	1.0795453729686508	-0.15635140631823768
0.0814844702249294	-0.7497820153928663	-1.1457578422329264	0.960749161652154	0.8516001216843272	-0.35736275305965537	0.5433688228783115	-1.681107611515305	0.27514325825416275	-0.29427125269695853	1.019364599271706	0.22128770911678664	0.3025803582350533	0.32561673012016445	-1.2685467435939153	0.31830757072562277	-0.5214565569798901	2.372988343648597	0.9100613460155473	-0.14722906407626576	2.352313148163351	-1.0313505656270068	0.9380930310157911	1.0238649529216437	-1.7188538404286837	-1.0082683076264725	-2.1598546504063583	-0.24969201101968932	-1.008490942830666	-0.7071697443268865	0.9361984319722279	-1.0524040373342303	-2.015861669431191	0.9703411435324231	-0.11757887440246181
0.10983306112270788	-0.8196287359430243	-1.183532234676914	0.9221625995580454	0.9650340327902297	-0.2605107641288211	0.5377980643434059	-1.7128016657452871	0.3672265576652113	-0.2559492364709049	0.8083851373394362	0.1926500952334516	0.3463551047375689	0.341942216255026	-1.275321191341545	0.2840011194892188	-0.4626278466636764	2.4733625372798476	0.9824830130892327	-0.0938780407666284	2.35915296012434	-0.9901889626785939	0.865101884779236	1.0875191516135032	-1.7138966300023006	-0.9667792765967608	-2.158833123578469	-0.3211380327941821	-0.9000439705346561	-0.6605343659080105	0.9682065998287366	-0.9791478048917742	-1.9881363446092446	0.845635926997244	-0.08354371630868038
0.13675985144050953	-0.8812092664289188	-1.211800931133458	0.8760973368571765	1.0537735451690755	-0.18704424604675185	0.5326059619141815	-1.7479150235357157	0.436409839733911	-0.21350565564180357	0.5215946318059457	0.1328681461476079	0.36490161053777304	0.3261190037423788	-1.2586226101055356	0.26899375097712946	-0.35344312507499226	2.556621417964326	1.0238491114590778	-0.03836270208591785	2.3520930790608015	-0.9622752751565932	0.8134970581788057	1.1190064211637343	-1.6887163546079904	-0.9182565939362485	-2.152613050029364	-0.40052723208010893	-0.8127617742256827	-0.6241091235637971	0.966932697535524	-0.9762072664071215	-1.974505813514598	0.7466043620554107	-0.0627412752388941
0.16455720624664877	-0.9281470427187599	-1.207518719677012	0.8471875827227237	1.1033651687074235	-0.17819851236921905	0.5329933948170141	-1.7965827279161597	0.4603411717177884	-0.16406574937968008	0.3215560930498117	0.09958217059748317	0.3670212119947961	0.39784227777886977	-1.209925236045369	0.2677891337757346	-0.24212577209657749	2.5860361315306273	1.06356708830474	-0.013864494055899313	2.3372858017812352	-0.9338601007890374	0.7718184091242499	1.133269757348788	-1.6096798860341814	-0.8626571762063548	-2.1527072685231983	-0.47902121968827693	-0.7204378265320918	-0.5772493236442666	0.9596969874196575	-0.9448042038102397	-1.9848562511553005	0.6925784688398516	-0.03173346037322453
0.19251604651575713	-0.9861655027408581	-1.1886061032716781	0.8545022272222361	1.1323783419542055	-0.17346272526492015	0.5458677024101741	-1.8704782548346668	0.44287876400204346	-0.14358434849323704	0.13784304907912653	0.1994794616655664	0.3339965530645783	0.47357521354435794	-1.0873060890764343	0.262842298506183	-0.10246932244026175	2.5714876256771895	1.0828715370651008	0.02177409342096837	2.3359188031953257	-0.9374416118096184	0.7687162928411952	1.186217958156965	-1.5690851868837674	-0.8190174968002341	-2.156975200998295	-0.5519048958440559	-0.6532862945574827	-0.5222670981890556	0.9326787277914118	-0.9227784914634988	-1.9887734721987573	0.6210827063324409	-0.010957143585102108
0.191534991973809	-1.0605272325557868	-1.1428018380559024	0.8786299202051907	1.1494441545194376	-0.18289015461967234	0.5851977842744364	-1.9497012105648222	0.3622848946603042	-0.14185246693091974	-0.02999014470176304	0.28977399505507623	0.26790604302912596	0.5200418723536937	-0.9673013403032282	0.2732682035303788	0.041599998403989105	2.527307473269737	1.0744597835459264	0.07754329342452712	2.326751399047519	-0.9522957882990284	0.7781935776618745	1.2001034036092015	-1.5277308724620822	-0.7631456443899509	-2.1955684184377087	-0.6266363248821596	-0.6191345636144806	-0.46173252500287143	0.8423689389273219	-0.9071734044318711	-1.9594857622598187	0.6040145327888199	-0.015580458451858053
0.15704024007189502	-1.1181364459920402	-1.0745348462585533	0.9082645245324839	1.1438709588035851	-0.18935214203980882	0.6195639604354145	-2.039934947730793	0.2487157887735454	-0.14847315462648983	-0.1470544922167029	0.3633267695848451	0.1967110942803457	0.6356230646220826	-0.9088288486123519	0.38567585278734556	0.16365997061722118	2.464136587247538	1.0675816050835962	0.127264690192605	2.3185365567815497	-0.9800475750721608	0.7968333278356954	1.2364756585066383	-1.3959371816018167	-0.7107331198231341	-2.257925523569408	-0.7010218173829966	-0.5864996747768462	-0.3991891014644676	0.7724278593592337	-0.9686228353101003	-1.960051032131912	0.6348595224414374	-0.05041915164047859
0.10644672310600804	-1.1157563151263514	-1.0185581499608611	0.9374627149263842	1.1332309866395236	-0.2314865087787959	0.6451734006954745	-2.146743340479184	0.10467050865191696	-0.1742185639457658	-0.20758598900905573	0.4212074653007291	0.12838274012137948	0.6265854258363304	-0.8506533602459164	0.40965740710402193	0.25721094634366926	2.412503737036376	1.0421145563803993	0.22184397308312534	2.325262318331728	-1.035642844105173	0.8289058212110471	1.2587684931044536	-1.3179356961900264	-0.6525253122021027	-2.3287431188562335	-0.7697925035407076	-0.5486054373758241	-0.3475763251344065	0.6886179922175166	-0.9444853307378672	-1.9734872872710933	0.6026801641538931	-0.102420302653714
0.036539301933723865	-1.1121661735971	-0.9305520226541353	0.958657136484876	1.1010953252042355	-0.28120590195172956	0.6546473263064908	-2.217047230381005	-0.04026505923855746	-0.1888010879822138	-0.15353593061353119	0.44596048323160514	0.06281739279415624	0.6418973768821309	-0.7618093934231261	0.4558380987510823	0.33780852041825254	2.3576224902801615	0.9598055077671142	0.2822228224094714	2.3069130529417863	-1.0835220566749322	0.8485808488123464	1.2489841136267053	-1.232521636659355	-0.5901334460328644	-2.367068557418434	-0.8379894629614478	-0.4910033912403395	-0.33673431747078825	0.5539429087048471	-0.9948683552694044	-1.9745082521249184	0.565834761812215	-0.281293600700374
-0.04668884866889809	-1.0858369916247599	-0.84390551201065	0.9653448587091129	1.0225757928876376	-0.3309610964494315	0.6614305366764749	-2.274961963715108	-0.20252340679589897	-0.20946798540206624	-0.05172502814920956	0.4627720899300858	0.024453774923414034	0.759129793061122	-0.6657408797145457	0.5457262699063674	0.41405848465774564	2.2963984028767337	0.874694787323268	0.3233211994530831	2.300688470661647	-1.1108089232913259	0.8492378375028642	1.2057432188986126	-1.1556127969166203	-0.5577792251125145	-2.37497795203243	-0.875783600719609	-0.42677809502469416	-0.35529636396161884	0.44556484746605446	-0.9543792985291185	-1.9697784861229557	0.5402988014954587	-0.3295740051663007
-0.1370320730534705	-1.0910124096399727	-0.7647121991226004	0.9766999166627233	0.9366886353583583	-0.38593463743316	0.6542523704346711	-2.3140865503930232	-0.36896118555033963	-0.24024850797953765	0.059538626682873644	0.45786977976368537	0.009623202167838487	0.7755954746340074	-0.5766888082472214	0.6005438189223278	0.46800629616555184	2.2450174748448526	0.7862204435561504	0.3287715430171166	2.3131103273770828	-1.1193531715952	0.8492333783036072	1.1322380340890477	-1.0819202600217455	-0.557577421645559	-2.334572764190537	-0.9024908912370148	-0.34812309054927776	-0.3855950676540931	0.35340652753726587	-1.1035061449236423	-1.96510789706475	0.504927190512488	-0.4991812083284053
-0.23060014999177364	-1.0955481028477099	-0.699465125106103	0.9822219045344138	0.8543825855074157	-0.4901689808916257	0.6418833555918073	-2.3472490147815632	-0.5460235397653308	-0.27386010245384107	0.14387947288014585	0.4625281025483708	0.00711067405673735	0.886025835221431	-0.5139838763509882	0.6531450257246904	0.5141848990013499	2.2107728532746824	0.695907965889617	0.33840410428128137	2.316613763235917	-1.076595157752786	0.8341404752187301	1.0605018672639708	-1.0253796712021561	-0.5533867964766023	-2.2746314542998745	-0.9170150227948662	-0.25438883035843646	-0.4510379058124062	0.2879460698280635	-1.0933612871515903	-1.9959348090652427	0.46892133393360924	-0.6002470044983019
-0.29803307963374803	-1.1078255004230506	-0.6408229410124211	0.9897667596968034	0.7977320974833427	-0.5477745260479338	0.6268261331642403	-2.390968151609729	-0.7245686472133948	-0.3278498990389583	0.2770392046492164	0.49596637519018066	0.041387594563961544	0.9018026146863221	-0.44860012731541304	0.6899270180539189	0.5331614370437634	2.2073047246065904	0.6160987254753176	0.3463895188227801	2.3242133758210364	-0.9965421884534893	0.8112647830307982	1.024623996753316	-0.9956187568559889	-0.5786819000905593	-2.210147325345962	-0.9068906050106884	-0.17260248171821452	-0.5191296819621893	0.25270235487553944	-1.0722136897376517	-1.9877446550197035	0.41418492899588744	-0.6669018285617224
-0.3430935946842171	-1.1322399402464571	-0.6073685271544141	0.972155120263132	0.7733400000538082	-0.5488330923370552	0.6057053977331164	-2.442053900656844	-0.872467941248809	-0.3967866231008819	0.31406516019679753	0.5200881222760884	0.10748296872264454	0.8823218971438651	-0.39039871408821847	0.7324953650670227	0.5513289283772098	2.2268090995535372	0.525631273176502	0.3186761276201308	2.337690600422421	-0.8942843431902278	0.7866291935361405	0.9349079791655095	-0.9664997791953034	-0.6088061927010531	-2.138128196319342	-0.9020949550681697	-0.06615166913240941	-0.5978311061460047	0.2332904450389873	-1.0771573014561162	-1.9639569867956923	0.32284408145051946	-0.7543041575747818
-0.377339440421404	-1.12910927773597	-0.5929182423617672	0.9295486502302663	0.7775670506755674	-0.5135363235272135	0.5878496308423692	-2.4671307637271815	-0.9836594281648331	-0.46380065672504206	0.3728639350647947	0.44257478326822053	0.2132619865144278	0.8601597644575362	-0.33485834633019557	0.7838097562919141	0.546319919579392	2.2696806561963947	0.463257352696691	0.283990405666698	2.3667573917409017	-0.7861859066896189	0.7692591260307362	0.8119731096932782	-0.9408499662436928	-0.6319258229089355	-2.064913153603438	-0.89744905021515	0.03991776708129855	-0.679716466945141	0.2255756488236261	-1.1031095768894736	-1.9426454834902487	0.24083490976408778	-0.8350277405592792
-0.4276451975773382	-1.1167122087763208	-0.597903503460316	0.8781616610027371	0.7899471931292104	-0.49810944166426685	0.5637560688331985	-2.4900924189676457	-1.0477900314848463	-0.5113989060858944	0.44165127099155166	0.4031623601717188	0.3383059480563429	0.8504424354821115	-0.2690789692665441	0.8311306764124431	0.5450165282848813	2.3307311972096514	0.4290578203657708	0.24777325052380417	2.395176826502248	-0.6904788148036417	0.7797962138748071	0.7015201886170492	-0.9233177692380746	-0.647361225547309	-1.996712683602368	-0.8840659000977112	0.13049606184779258	-0.7703985599870324	0.20625461434462852	-1.1961971785562704	-1.94605059636658	0.12174356033265679	-0.8998413833049866
-0.40407560504231704	-1.1126817947467742	-0.6176426389696927	0.8300416521854487	0.8039344416260892	-0.5061636778334173	0.5347612925289692	-2.5244713548119933	-1.0917868551193743	-0.5594605353668369	0.4437525057659328	0.35333864865851605	0.44868738535155706	0.8271213438826234	-0.1963589618632451	0.8552943960302335	0.5743651238117813	2.4062826587758153	0.38467308568016945	0.18843936524732152	2.4219240573529817	-0.5987953475216934	0.7662961367644969	0.5822270847606321	-0.8875075871893978	-0.644489370018757	-1.9268979367402679	-0.8563313328858178	0.17008393437395455	-0.8616097458238101	0.19412234228922592	-1.1461767305131159	-1.9449633013120615	-0.01652968863777971	-0.9390690992405725
-0.35449592538153735	-1.1447286095249596	-0.6195208273730797	0.7983340229503876	0.8078540234067793	-0.4415503267547862	0.4979526591035309	-2.539885036666216	-1.1094748549650908	-0.5815512536663471	0.4173203064215351	0.2990985615133762	0.5411965468650749	0.8355788807848823	-0.12007440373195666	0.8880679845501123	0.6222877009148824	2.46639828859041	0.3337982829156923	0.07116015709281878	2.4083536648103716	-0.5179146280609199	0.7156268501681659	0.45364622868990034	-0.8249719510757011	-0.6309693385401601	-1.8596406434511619	-0.812720613621561	0.16007753946400052	-0.9551778785200146	0.1780626624095975	-1.1415366147391686	-1.939933098518718	-0.09131068667724815	-0.964038926700651
-0.3530826240364536	-1.176357313170314	-0.6023818134739601	0.7673821639722108	0.8403475372327236	-0.37269087787843175	0.4625081907210766	-2.5776168341350276	-1.1228931358953997	-0.5896588165483386	0.3993170108746168	0.2655510766151173	0.6277043072747729	0.8280661879374971	-0.055957390309213206	0.8971432332580849	0.6940319175022651	2.525531421905811	0.3030364922104391	-0.008788448349274669	2.392508689426813	-0.46646196185668637	0.6644035823841518	0.3176250031402293	-0.7473001128023536	-0.5732348225121165	-1.797576607423969	-0.7695107797282603	0.09378548259209138	-1.05103248764003	0.1939243932475434	-1.1564942437558268	-1.922762680684075	-0.14173207786627376	-0.8615864946392998
-0.35207242926058624	-1.2126221748892452	-0.5584107066225109	0.7375495753588677	0.879943839664546	-0.295573459022911	0.43971735617482893	-2.5896574807088024	-1.116863187970369	-0.5868248417323609	0.36812991858868604	0.20801121915012866	0.6918982261750851	0.821256837502502	-0.008551930635122523	0.857907208411105	0.7567507394416427	2.564403014168762	0.2696940369763138	-0.08947974575449137	2.3343767131336657	-0.4395390837477059	0.5851873345289644	0.24312062697726627	-0.6465431192564458	-0.4759364020499891	-1.7720007493292045	-0.7479723597535569	-0.006555432237406877	-1.141639541913901	0.21138316926644157	-1.1771427589498933	-1.9336795262150202	-0.17732712798670455	-0.8945148710746142
-0.33717812719860896	-1.2167397569641518	-0.514686538694941	0.6949400852267232	0.9265718769784697	-0.23253551793461052	0.4226502471995568	-2.612070412506514	-1.0992582273923364	-0.5796907727858759	0.3572395683412174	0.15722862402530458	0.7433150661728906	0.8249801952997726	0.030048352063432416	0.852176611625668	0.8054259791232642	2.580498042289449	0.24527542535064298	-0.1686466944722803	2.2344075121989144	-0.42399386041250053	0.49012060130874574	0.18036461202862958	-0.5251881073486386	-0.3495451289195838	-1.7828214954026855	-0.7207537785873444	-0.137725239326867	-1.2319017999967508	0.22933530787605155	-1.1720540087264064	-1.9658955194257888	-0.18450232759462062	-0.822298477714744
-0.3139302914131128	-1.1618357077830666	-0.47916800594968534	0.6468819165375234	0.9849754541509922	-0.1576825328706802	0.41071254924528355	-2.639028368129037	-1.0410997115581562	-0.5838576229275961	0.34897854097280245	0.08319579562103499	0.7773578138902921	0.8371710488299204	0.0846686796501492	0.8617403926821192	0.8573360943819057	2.560884501064814	0.22129613311735447	-0.2613674763294842	2.133617469575092	-0.43161767689274894	0.3887108741599406	0.11533739221661403	-0.38705036392846065	-0.21839385655274088	-1.8262894454766105	-0.7014938951227739	-0.2985705086119899	-1.2982497932943131	0.25584702661400016	-1.2240624226496901	-1.9900567827507696	-0.19132670302176472	-0.8359578913392495
-0.30651045935142335	-1.1427621575186082	-0.4656546364858739	0.5942813747188675	1.051152308704666	-0.11061562344169755	0.40296389118862896	-2.63990693084712	-0.9636259822958919	-0.5888008733094262	0.3384238200540814	-0.012563191021915415	0.7690996444440917	0.8853585935700308	0.11507947561054166	0.9098098660141144	0.9335779288165439	2.495479905052996	0.18960314701291023	-0.3729814443582867	2.042104062478444	-0.4791255546000054	0.2856280257219491	0.03169373506928126	-0.2495841239384439	-0.0713491197098323	-1.893236478918476	-0.6814493727697517	-0.4655883445409974	-1.349394619529357	0.29352735425020154	-1.2819505646714144	-1.998984535130991	-0.21018834666789998	-0.8963480102115012
-0.31144122976584343	-1.1153677524834735	-0.43561960043264103	0.5494886284521858	1.1004467984890391	-0.07670084644812102	0.39182362794698233	-2.6099904077063316	-0.9237130883423361	-0.5871155110264186	0.3344672975033081	-0.10795193611415728	0.72682652227038	0.9465805047936258	0.11041649585862708	0.9696996028231425	1.0152260834798215	2.4101300702804904	0.1631186561586437	-0.4870218543333821	1.939341429650748	-0.5339011540277008	0.18547264159611687	0.009907178901097468	-0.13327855304863243	0.06100128167057781	-1.9589661102426383	-0.6482265211250969	-0.6558789900700851	-1.3871755970226471	0.3334068106296427	-1.3492147080724148	-2.036645782611506	-0.16741047032692796	-0.942464323578594
-0.330921476140863	-1.0924927889866018	-0.40754554995138975	0.5009871523331443	1.126655287475479	-0.08285033077917894	0.3811798806584806	-2.5851132638302308	-0.9008770353976063	-0.5748916813688203	0.30170829384148073	-0.19039494835927195	0.6487155129572252	1.0244174800493746	-0.011548244980278266	1.0311785082363079	1.0958252310650218	2.2962598456781294	0.12105449814077988	-0.6087347800101869	1.824269384174612	-0.5817922064948011	0.0814620270247308	-0.0009329321317978128	-0.04014860284420721	0.18708520491758057	-2.0265991204378597	-0.6056850833219587	-0.8353480951048411	-1.4360942731397444	0.35647981681964125	-1.392547184595108	-2.067678887243226	-0.10550381277326322	-0.999862378955266
-0.3080002538105452	-1.0679498132319014	-0.37599982871677845	0.4492508143200002	1.1222564160307689	-0.08855578766279351	0.3651208495274722	-2.570618492006058	-0.9046267733550353	-0.5868369570654153	0.24621358403858218	-0.291513376470616	0.5794492863518976	1.0957189727121204	-0.1373697877646512	1.0871117632102076	1.1621814850476317	2.1860382939723446	0.05293843063354144	-0.7204916188299875	1.7119056343692667	-0.5887581382683335	-0.02064117992851087	0.021326698376339374	0.02373454133571881	0.28942679011581024	-2.095026045415339	-0.5539036120810149	-0.9933773898694668	-1.4570813311688187	0.40908154870882	-1.3759068391749616	-2.1040125552657267	-0.053882776030716305	-1.0654539789043531
-0.32470367872834277	-1.0358320820778295	-0.373110643307392	0.40126694966067367	1.08849349513241	-0.09887749163410804	0.3490718490217799	-2.535031154168297	-0.9111980660925181	-0.7059018985480962	0.2461855428690476	-0.3904018343214361	0.5172151921887251	1.2050046902053981	-0.19647968016742856	1.1375856760397214	1.2050163778220593	2.031635190291445	-0.004155571504692379	-0.8315659839539451	1.5913623818618654	-0.5915773545285903	-0.07071932534335144	0.05696186244690622	0.05053792510221293	0.37297118317456196	-2.1522254318398164	-0.5035588053809354	-1.1141426614681698	-1.439159398372366	0.4310522450481183	-1.4197019784041849	-2.1241328787170337	-0.002511768507485801	-1.1430984447739012
-0.3768586265617363	-0.9981740090576297	-0.38892344992709005	0.3452474637061643	1.0371101550575959	-0.132755253698687	0.33229938966516687	-2.488723535540883	-0.9255516514850264	-0.8332736331566564	0.2711747955115319	-0.44760409389918215	0.457039733951751	1.3579262689048712	-0.24661353483228984	1.1916448080390865	1.2208524509244796	1.8147159183409418	-0.06256214139808094	-0.9278479088330565	1.5093199778939135	-0.5872177641487346	-0.07982723982558362	0.09775149689266725	0.030846708502761205	0.44799322363001315	-2.198462083267649	-0.45774150339107633	-1.198638773803264	-1.397223149099932	0.44022763613414584	-1.4462706878226281	-2.1507173078296353	0.028806400927376057	-1.2111734052782046
-0.3726903589348701	-0.9423923697249499	-0.38809112049542677	0.2921955848286323	0.9428452467407107	-0.16667397490600916	0.31604852282498885	-2.433334745672479	-0.9429620483883934	-0.9148298402411393	0.3143160730759114	-0.5209739679027664	0.3772009324770576	1.515262099275732	-0.29448143433532464	1.2307698650783636	1.208499081321275	1.5994282623715772	-0.11990140773697003	-1.00644573588753	1.4466420486064975	-0.568495723739985	-0.0792047356093195	0.1645075260277434	-0.014269054815453586	0.47908730842679786	-2.2327630697782923	-0.4082125790040541	-1.2591701310111663	-1.3177733000555365	0.44661087499561036	-1.4763693922935193	-2.1891897996764857	0.03188136868810256	-1.268007377652324
-0.3714385430527556	-0.8398472901931496	-0.4432485605986023	0.2521701611495876	0.8275579961415392	-0.19159230374681036	0.29436858003249466	-2.4135258293891226	-0.9702158412402382	-1.0846620767945008	0.3779530985118821	-0.565321836884356	0.28966797749101064	1.6631258368751343	-0.34472605947083995	1.2640615773621084	1.188381748081453	1.3711474820793286	-0.15790657799454005	-1.090796178592777	1.4066617574141422	-0.5566112240457816	-0.035695525803813646	0.21147127995579806	-0.07707873493580751	0.4999044571736094	-2.2487402121941686	-0.35376902712480146	-1.312091212535519	-1.2071144105093043	0.443831077426908	-1.50107800878979	-2.195526447305073	0.062014115171366534	-1.3241093578990373
-0.39219731719098233	-0.7477579438311075	-0.5054234238856617	0.24153917199805183	0.7008724234438689	-0.18571542526578855	0.2569129712741706	-2.429708127536318	-1.005976898975389	-1.116460072532536	0.35338433988303647	-0.5536392937998962	0.20561759576322364	1.7992667859834306	-0.39710099971370366	1.2857071497288082	1.1597163184141508	1.1783399618212758	-0.19123825238468053	-1.1504728356926217	1.4018025673760985	-0.5525808946075197	0.02417563952149111	0.24177966635155976	-0.1584603906261693	0.5119775898264332	-2.255632542961563	-0.2917128219483987	-1.3656432958752458	-1.0672909568581805	0.42973716056870276	-1.4694588570804124	-2.18041909380085	0.07387947541928608	-1.386688794022888
-0.39839325942806314	-0.7115536565165794	-0.5400936487982972	0.2547494697478713	0.551488708972415	-0.1643317187432065	0.19779936171623128	-2.4316569027043284	-1.0756043711850085	-1.096344149166535	0.3075769276840029	-0.5540422990275395	0.14368136660920675	1.9217292812380293	-0.5034945580449254	1.2885429937034327	1.0987729409544182	0.9761834359437411	-0.21457743200636897	-1.2080954595030398	1.3910336384455046	-0.554022795999721	0.09824928610565556	0.329300356272771	-0.23790274735218944	0.47661601676400417	-2.2275193973573977	-0.1931818220841548	-1.4035326577793286	-0.9317405441637883	0.3918198980878805	-1.4979672428020345	-2.1550859969302687	0.06979511517134425	-1.4507636318383237
-0.39010771958368934	-0.6362197813822074	-0.5368689169688162	0.27110103028319477	0.392455329090434	-0.11726662972056819	0.12645340458535956	-2.449842444890689	-1.159765330245012	-1.0318845247300275	0.2910580847110844	-0.5186066302260541	0.11260869422897982	2.040167164069165	-0.5828461407975398	1.2633286418420968	1.0048645160661156	0.7608374180028434	-0.20931098971977283	-1.2458983623509805	1.3622961476089408	-0.532903002603976	0.17984786116384524	0.456746714766445	-0.3133638610030718	0.4067169495109916	-2.1749203528660894	-0.09023372278754124	-1.4240772518038136	-0.794670075314422	0.3270525365724747	-1.519744762909704	-2.1592688639245456	0.1378690227183686	-1.495188741169026
-0.37282756086957325	-0.5655634322073457	-0.5603281147373375	0.293644753101583	0.24710447541365815	-0.07042909149094813	0.06012551853447865	-2.4811529676599404	-1.215151758795508	-0.9222906037082804	0.2910129964869428	-0.489716748031669	0.11033436918123538	2.139713145218128	-0.6085522836493396	1.2162207525128983	0.9000346162361834	0.5230473172136243	-0.19425284588394243	-1.259086162885359	1.3412642880492356	-0.5289058787486439	0.253387176765052	0.5407760885189936	-0.3879482544799992	0.3249615602029467	-2.10943023487099	0.022609608164745682	-1.435122315080887	-0.6780961332883653	0.2671240819359209	-1.5415276785008318	-2.1326613493009186	0.20661524708702875	-1.547690351460411
-0.3865210424587948	-0.48670442222161847	-0.5830886206094711	0.31100852627611764	0.1181832425133658	-0.006308767130523552	-0.008171003117495006	-2.524323582781914	-1.2614528267339198	-0.8081904232382993	0.33308006255232053	-0.4524046806495761	0.11216675388972971	2.2183729688536813	-0.5446435025798039	1.1749146985617362	0.7949411533778845	0.38166748454306265	-0.17990623775111164	-1.2629897235055265	1.3169570934523167	-0.5269643730777347	0.29778914798978573	0.6218692947757709	-0.45034188196029434	0.23258346062044916	-2.0296032027307502	0.14054287623120248	-1.4212549016334728	-0.5738173976230048	0.22774430274907598	-1.546722180200097	-2.105744131166696	0.2440117649469971	-1.577292919018277
-0.44967764277311906	-0.40456109757765013	-0.6245554762564043	0.32709343122036294	0.021304306455319187	0.051383550728188544	-0.06816204162495647	-2.5638225925148834	-1.281262079296694	-0.65099400443353	0.38054770963481566	-0.40839886205491516	0.09194548181994963	2.2767864898430266	-0.4763255459435413	1.1625452129352216	0.6773815526554878	0.17444917588957898	-0.13583145233007451	-1.2765955096598502	1.288205145521425	-0.5621043658495336	0.31809369561418027	0.6814504117971582	-0.49985573532416006	0.15699028432121814	-1.9551041437690457	0.24646075059939107	-1.3811162479684944	-0.5088639095046634	0.21270319560820172	-1.5089915643777538	-2.0542634415787724	0.28969496844894543	-1.5916127818027566
-0.5293094028395401	-0.3376382001083102	-0.6348034415973899	0.24078570516609338	-0.040076408824580766	0.08718942651227667	-0.1145215857107121	-2.584311966214565	-1.2888515885982603	-0.39128027897776724	0.40669826199005465	-0.3529494831958675	0.08215052738273454	2.3261200470164924	-0.5022631775701786	1.1764709878154431	0.5468077078706978	-0.006322622296590685	-0.06915867031130721	-1.2867457118725574	1.2779277577979855	-0.5897269940556575	0.3250301286982741	0.7392675579861836	-0.5273197372516298	0.08854703688850978	-1.887101367309425	0.3207867257722833	-1.2957607355383451	-0.49515734898211206	0.2045436317818481	-1.4522715445247036	-2.0404005922076744	0.334544809928061	-1.5914746475291217
-0.5765347944349267	-0.2701021714724519	-0.6624562433261414	0.27587003070376453	-0.074064117867251	0.12142975284039821	-0.14147813895071845	-2.633763649127013	-1.2857952857506039	-0.15110639258354355	0.399663634318292	-0.3057161423894702	0.08292767530005726	2.3602390007134484	-0.5564651584279202	1.194697107737378	0.43818695871236485	-0.08202187820793239	0.019329149510791354	-1.2967582385957575	1.237417373146935	-0.6104590076434246	0.3265058263723598	0.7710235649388532	-0.511534742157893	0.01569886822431608	-1.8347666304876626	0.3628560858356446	-1.173810118122304	-0.4930513998536804	0.19582673570221398	-1.3869201000095919	-2.005873446709967	0.40489103578814667	-1.5847349243537114
-0.6373626043885375	-0.22349829311907624	-0.7384408027856671	0.3086097045633006	-0.09517379163548802	0.14236139178751703	-0.16678829042791035	-2.6477046540944373	-1.2858349614803395	-0.007258185303233358	0.36250352586271684	-0.24846515734346228	0.13710933853219492	2.3987572678358657	-0.6183276432543781	1.235467502271111	0.33319446278533066	-0.0402752940523277	0.11960986504681079	-1.312220754657889	1.1673759638150911	-0.6356032192175312	0.3214990374467048	0.7843885270759983	-0.49145717205147105	-0.05737897200465072	-1.7982592782652607	0.3869344870945369	-1.0375793576910508	-0.5229676717652536	0.17895837495951272	-1.2965349611198602	-1.9445414704989692	0.4618288521539796	-1.5825331425755667
-0.6981637024610556	-0.221350117899516	-0.7783998784150322	0.3043103775186566	-0.11177975741929755	0.15809577062209584	-0.17495948857600396	-2.6945412259817396	-1.2955141863804553	0.18309289979355065	0.31402269079553763	-0.20729699720770878	0.22323475523021524	2.450615388570972	-0.6609987407494701	1.279617620034505	0.21450783508342494	0.03193549747278327	0.21598387224382262	-1.333163841492728	1.0825256708598665	-0.6665933105936972	0.301517662856456	0.7974199122856858	-0.47977173261204237	-0.14166587369261255	-1.760310548382795	0.39324768296164203	-0.9135002295748225	-0.5658222600715963	0.15559091613816278	-1.1849105015974026	-1.890484340336134	0.4987762862051067	-1.5698328145073108
-0.7519383616297942	-0.2103713764575958	-0.802795991512389	0.2774933340660799	-0.13484559187853748	0.14494181778034573	-0.15783344967699997	-2.68595027458115	-1.3079154715383645	0.21578557521228667	0.35028721123734063	-0.21758482776923516	0.3180162266547104	2.5213243308119524	-0.6789536392591417	1.3160561601490293	0.09420075369765951	0.06944978901647876	0.303432688226882	-1.3518912503167553	1.0072042094106508	-0.7205014521807213	0.25712924759746325	0.799644709992164	-0.4728017623641386	-0.23951156593774514	-1.7220894113462257	0.3858841712297115	-0.8007237034855142	-0.6093450929252822	0.14047526924026116	-1.0472865561613292	-1.854506368014857	0.5165984431628557	-1.5428727265770958
-0.8056195292147084	-0.1905207009073816	-0.8567463360523669	0.23185699736991583	-0.1562646942787341	0.11895703422293173	-0.12367478207724773	-2.684802393555686	-1.3105145243173966	0.20381292063376918	0.42239464634287727	-0.188929151858872	0.40524700840816885	2.5928822633631095	-0.6622992183381926	1.354999010788004	-0.01698560452188037	0.12133487491007702	0.38331469933807927	-1.380906182617895	0.9484570034366537	-0.8090180075869989	0.19030171062178725	0.7659817141579532	-0.48684430387693123	-0.2934618008904649	-1.6929889551040371	0.3480684727167148	-0.7179332650026171	-0.6415021214594379	0.1391391818458819	-0.8812486459641498	-1.8304343578275752	0.5688059045789023	-1.5069868424117125
-0.8885623483602044	-0.1635030391191436	-0.9264397632805947	0.19690066651596205	-0.18733994477283789	0.06950114486831342	-0.09011544434012986	-2.6796399549894985	-1.2884993647642153	0.15690160209349718	0.5235015919224977	-0.17855533164707568	0.47302393776270846	2.660176571555974	-0.6692285565424823	1.4332833741899234	-0.10243680322084141	0.20560746245262643	0.4276064492443111	-1.4248376520244925	0.9295551557746167	-0.9266096494472302	0.10952881576200398	0.7249017291347475	-0.498712027445748	-0.312871818907412	-1.6666314141016532	0.28462031967503	-0.6435491208381177	-0.6709294364160672	0.1403331906978607	-0.7069556460761101	-1.81093994435831	0.5729854944223299	-1.467054085045569
-0.9946777243535717	-0.12733716484155394	-0.9634297614957891	0.15810593329299846	-0.19103148544055357	0.03528205661420695	-0.049498558630633877	-2.6804287449384554	-1.2434994572958553	0.07496322570348427	0.622207743978303	-0.15609241072450494	0.5154389533598084	2.7249376022104084	-0.6959306926188887	1.5294061551732852	-0.16624698589907347	0.3236707077982822	0.4403035882474608	-1.4701203721188454	0.9059354763301878	-1.0506014393369616	0.02600756776021381	0.6793644005792431	-0.5007890544849328	-0.30669374991190884	-1.6612862501803822	0.19762832108025777	-0.5651743824290485	-0.6543611543584688	0.14437686956113294	-0.5278862944568065	-1.8032896986375406	0.4978848588639876	-1.41781835145605
-1.039409197596036	-0.07571743031870985	-0.9287609891650588	0.15650048686689458	-0.17749444625638156	-0.007690152144673822	-0.029551782509937962	-2.6800736885931444	-1.1926322469612212	-0.003461312206630851	0.7046685471111885	-0.2043623078594178	0.5494947647224581	2.758496371685107	-0.6866645545464198	1.6008653134150208	-0.21122840940701632	0.36348349531870144	0.4508566869031245	-1.5172105848318775	0.8772220806508375	-1.1805687860257081	-0.03781487024424005	0.6441021657264756	-0.502858285317809	-0.285203922941913	-1.6709814984915496	0.10346529918292298	-0.48670515313891893	-0.5807693491743047	0.13594275782675935	-0.37700429729336954	-1.7808112390071362	0.43981898404098024	-1.3761531956470177
-1.0420597447062745	-0.014136899832815464	-0.8807822088372413	0.19548670876555455	-0.19626022562239653	-0.040577309756979194	-0.01942737084717519	-2.6698284974019044	-1.1334163474964232	-0.10996491613724033	0.8137414083675136	-0.2574507457596308	0.5905335113951576	2.7875114246903845	-0.6590492342380315	1.6381203573985672	-0.24538276861035654	0.46074491051141087	0.44093696283157024	-1.5505772905818047	0.8417829234213089	-1.3021091842545793	-0.11138764470387122	0.6014557012770184	-0.5660265320890636	-0.24995401126130293	-1.682273337034203	0.020588841328845208	-0.39804555393703367	-0.4641198125375013	0.11432211007018649	-0.29917444841058666	-1.762996733789128	0.3905877566708603	-1.3416880967608849
-1.0406015188338986	0.06054986337159267	-0.8441016105678484	0.3453708803028799	-0.21527209633099673	-0.049098328452874734	-0.03643404530491811	-2.675709118121106	-1.0776426990836026	-0.20920889986831365	0.9558244085176655	-0.2704704909128591	0.6345026838519535	2.8313240551400476	-0.605006284286581	1.6246179041551372	-0.2623793057928995	0.5799357315401721	0.42435467717738257	-1.5739255658568383	0.7791949493874896	-1.4269527487550158	-0.20273761156106226	0.5585243235268476	-0.6193949475304645	-0.204374715450304	-1.6973205263863729	-0.022820864188151574	-0.34400972754140174	-0.3255961623611424	0.09167739861669903	-0.25586085607999676	-1.7213857992331003	0.31266665547635053	-1.3209312451238062
-1.0453695896089363	0.14282024652235742	-0.766113940661091	0.37973606267658583	-0.23462121255847207	-0.061555975867988534	-0.0738818803286222	-2.6671141319893192	-1.0396430145975926	-0.28786480043434015	1.1154002808115764	-0.35969366406795195	0.6838493530027563	2.878500280630909	-0.5371494231774345	1.5897836023470315	-0.2769093650831138	0.6617275854006419	0.3872739642915129	-1.6277804153360538	0.7350188881523673	-1.547088288714727	-0.28375546510002503	0.5465670723354036	-0.7035706179345623	-0.15955176301730545	-1.7060507789659518	-0.05218879499914959	-0.34933827065750045	-0.19874590423584923	0.07712224127302007	-0.245680927665467	-1.6863220342830751	0.19518425334683015	-1.306980195727523
-1.0100989789789223	0.21927105457694096	-0.6633132666501925	0.37465055105779704	-0.2718063391710855	-0.08027172519269431	-0.11544114328656188	-2.6796016250431296	-1.0120575733382133	-0.33791751292811845	1.267146243277495	-0.4430947438331013	0.7305973295737989	2.9370905708637216	-0.5151554353943745	1.5359518858548102	-0.27625766943585844	0.6481548581216166	0.33387779164008036	-1.6953111875397195	0.7120706604222865	-1.6518660974121975	-0.3468327709086497	0.5238498582887201	-0.8186324732708108	-0.12073608337571387	-1.7078366326631227	-0.07190012056874824	-0.3843559648645134	-0.045513960724033686	0.07618026740060356	-0.26494280361080746	-1.660409100908091	0.12619309103809298	-1.294871164308954
-0.9805702086074142	0.2835212911300605	-0.5850568690909784	0.4107645866352626	-0.3015414828457312	-0.12771060431799777	-0.17303661770291587	-2.652387363121336	-1.0022823382587691	-0.34228742226407965	1.3864921784633826	-0.515588327494172	0.7633887468463552	2.9668624949959606	-0.5390436788837287	1.4668819604110193	-0.2650064128940587	0.6429008811159596	0.24775906228365102	-1.757185327287655	0.7080323120733136	-1.7210499946121605	-0.4037630705416285	0.5023480115233724	-0.9067528902076463	-0.09065302754191609	-1.717510888432681	-0.06495406768971299	-0.43131860782016024	0.10681282764853264	0.08043987819353335	-0.30891464492328297	-1.657910856811689	0.04233972196895449	-1.2662818090869943
-0.9624765516963857	0.3316173682260469	-0.5256767733894693	0.4360866809448697	-0.2896820995930758	-0.17145891298160004	-0.22554330513080095	-2.6268162454794015	-0.9943567806129728	-0.3211183198320233	1.4623824538097114	-0.5882076972717087	0.7845032109162486	2.9634018013562367	-0.596730533700095	1.3982654960085812	-0.2400658762351231	0.6611582412754684	0.19099791870344918	-1.8398127010234493	0.6928362995907037	-1.7760124025962427	-0.42620635417761826	0.49709043678816334	-1.019093001662639	-0.06139086817132209	-1.708489550295835	-0.04248108607339325	-0.4888925073367777	0.2335058865028567	0.0891468905484788	-0.3748568948770542	-1.6324576177393602	-0.008888853410378619	-1.2438499299785237
-0.9711093459949639	0.3574501355671823	-0.42883168518977444	0.4660006444554451	-0.2645903555238021	-0.2167217997235328	-0.26081587367190145	-2.59852067559689	-0.9915677421280906	-0.28792924523937474	1.5074558544255956	-0.6647362657627728	0.8043821876855342	2.9550724843981833	-0.5941172109458291	1.323437574320661	-0.20841261215768797	0.6933565549660508	0.1074612014813899	-1.9075399500834958	0.6712936226980734	-1.8049942295848371	-0.4209168743150718	0.4898002720789229	-1.1554208484333743	-0.037240358586409575	-1.7237256725224834	-0.008761169563434068	-0.5353466172097758	0.36560395828856396	0.08883074863239387	-0.4662779665907367	-1.613872789661921	-0.09125379626955557	-1.2254237740585192
-0.932760798157229	0.36230347504191085	-0.3555620013110143	0.4943988057566025	-0.21150952906910808	-0.26479463535818537	-0.27826527485453195	-2.564640029055336	-1.008352483293317	-0.24811411255073645	1.5175580872209447	-0.7414014575865197	0.8421527994469745	2.9392976966994158	-0.5943313582270814	1.218455178369233	-0.20084219032697553	0.7329696381766837	0.03374691121392195	-1.950171059141941	0.6217122145280694	-1.8240820092881678	-0.3965909018888185	0.44452637958104396	-1.3200021468663132	-0.016396943356597547	-1.7543969328820563	0.05332595289784555	-0.5655896997606058	0.5167299115048459	0.09491157297317415	-0.5654483014210845	-1.583771770666576	-0.16929444977008634	-1.2176498366737083
-0.9023857468256493	0.3520146908403858	-0.27868410397980803	0.5291448082679306	-0.1781564202117743	-0.3341871598923176	-0.28973504413781104	-2.5233354771118397	-1.0473931470216884	-0.207724201871252	1.5157706170748368	-0.8051566925781366	0.897233297062173	2.9168529821943037	-0.5840270158525964	1.0817738006678272	-0.21914277443345292	0.7856865934993481	-0.026587138823406915	-2.008472142097051	0.5762719607111486	-1.8104623622120866	-0.3589638812790884	0.4481752000634168	-1.4881874990872883	-0.004028280737721616	-1.8223940892911674	0.12901828856110806	-0.6234954143477447	0.636880006669813	0.09802549534593663	-0.6702110548557306	-1.5444788652785884	-0.2422328994241722	-1.2156044590916693
-0.8782819166687752	0.33342721323564894	-0.2727750007895699	0.5564471049736646	-0.1282508167274874	-0.38522088644572566	-0.28075399837826237	-2.4660599460675754	-1.1098365705816466	-0.1786394195127341	1.5063589135204514	-0.8146527582831021	0.9689521535753889	2.8973585712597467	-0.5688834557565032	0.9515259528646027	-0.25802671317418835	0.8572762988827968	-0.09758223071679781	-2.060226672873558	0.5484324160667391	-1.7709333820550472	-0.33654118427966817	0.46789701835889624	-1.5799017759046659	0.0196600508594187	-1.9038039921278263	0.2114872341895068	-0.6959276533127166	0.7339449112156098	0.08477855878397304	-0.7522035192264209	-1.5721535157780928	-0.3012999835851726	-1.21887801940579
-0.8820337217858789	0.30266871261940087	-0.26323008509068746	0.5683308600688664	-0.018803277902624725	-0.4089661150982528	-0.27040878757572984	-2.400471658338734	-1.1918384578155432	-0.15036774480692333	1.4780089205327693	-0.8013864694612771	1.039213023893928	2.8703265704012604	-0.6061918643980369	0.828771035029886	-0.30742786575383924	0.9423418814630139	-0.171381824412296	-2.1084548927631532	0.5577476038454552	-1.704482392666034	-0.31676389237541036	0.4872957264846257	-1.574986929769167	0.040474025205662754	-2.0097963264839076	0.3008179592062334	-0.8004011143553548	0.8318218672440377	0.07279316985936117	-0.7813040592575675	-1.618185506152758	-0.35755408443536474	-1.2121471750712063
-0.8579481042752042	0.25196350386059235	-0.23903152313243398	0.5680644441682073	0.09053349462629975	-0.42529364299996625	-0.2532541613945749	-2.3375303560114933	-1.2883579361747695	-0.1201676609126322	1.45843939596149	-0.812036260644177	1.0961616227796294	2.813612274886096	-0.6465093582520953	0.7319384710691071	-0.3729555746084183	1.0422668138745474	-0.2585275639188313	-2.142292292828151	0.5965857845858931	-1.6062619292260698	-0.2853950606427984	0.4955640572778045	-1.6822424290188362	0.06936885742118316	-2.1141803346206745	0.375334922819546	-0.8900095040134804	0.956026661394899	0.0717361604134843	-0.8606001307700831	-1.6725128180816076	-0.3802834513059451	-1.2009649580374195
-0.8488806348206637	0.20473615236921489	-0.26881671509797733	0.5610002402029312	0.1906493786705413	-0.40829104774563163	-0.2421053721214097	-2.2807819625980787	-1.3812212706056868	-0.09986087061280227	1.4489128100825792	-0.7726039153118835	1.1327658177903381	2.725670821114652	-0.6907087924958112	0.6467865703433257	-0.44133325211789404	1.163390997672519	-0.33074992013934684	-2.1729782230088017	0.6375443391611139	-1.4981938310142695	-0.26266280603096365	0.4836573727599604	-1.7650307851040794	0.12166974943524766	-2.214385339316876	0.4530988168226252	-0.9479564728054877	1.1027048717645398	0.08382450480360366	-0.8969333163767839	-1.744759375167434	-0.35262976617529246	-1.1916635185364952
-0.8793431068540011	0.16068821839674635	-0.31068303076883286	0.5887638211199276	0.28121665120209666	-0.37400020514145993	-0.25043894101680697	-2.240302210579469	-1.4737827134263712	-0.09343642025148054	1.473522333407224	-0.6926524066781207	1.1573282503560787	2.6266987175800462	-0.6710106033751664	0.568318356573583	-0.5088567100511032	1.292425537899892	-0.36933051794460797	-2.172868637569855	0.664892342598369	-1.3978533221598546	-0.23512488575755824	0.4758722799362648	-1.7688884215346685	0.17947484702666633	-2.318931006553591	0.5361033308397223	-1.0094124867597825	1.230765824827574	0.10066843078249106	-0.907799820061354	-1.8172718269423331	-0.3156505889256703	-1.170210531629196
-0.8781131461473259	0.11897313770604243	-0.33164088249664847	0.6102550633087217	0.35534570933224935	-0.29961324410163115	-0.26995171705664034	-2.213386720502792	-1.6521972215973881	-0.11471075350256817	1.5311389073911659	-0.6034196324455376	1.1809261967726383	2.540451509867473	-0.610217510653142	0.5179615764299778	-0.566457426456543	1.4258687162646706	-0.36123140890099403	-2.155467034263782	0.6576943159668073	-1.3159840089224275	-0.21099367480444936	0.45698054349295003	-1.7986347731558439	0.232119040371933	-2.41250881462996	0.6109573478070262	-1.053050809631396	1.3397613723860997	0.13492995059407362	-0.8642663617798474	-1.8854270201960368	-0.31664967517960785	-1.1689212214929594
-0.8474855461217796	0.08437481082044289	-0.3446618266946066	0.654476387616635	0.4131609616719024	-0.16767990111167935	-0.3167759925515705	-2.185872274579963	-1.807061513688432	-0.16629432040782477	1.596573655911885	-0.5072371182718091	1.203490169565292	2.45480432169963	-0.5608668059044085	0.4875799606539128	-0.6167032919858153	1.5505520006288074	-0.37321701220114406	-2.1102625979168925	0.6494537721998105	-1.2310571754244415	-0.19162957230333647	0.44285899245457705	-1.746593772162149	0.2962978121764678	-2.5246995688111253	0.6616595122800123	-1.0650627214552952	1.4441799024970694	0.17986726580901274	-0.8045855703791764	-1.9784218152528958	-0.32064849369134507	-1.1715671160593906
-0.8198569618370894	0.06546229982622645	-0.37037543157995395	0.6993952110436825	0.5284662082414776	-0.0017695839113927025	-0.3948298049797393	-2.1459691865176436	-1.8993850292965029	-0.21287543189527489	1.6845871047301575	-0.3992205560108281	1.2057554612413222	2.377324619492298	-0.5509470682830075	0.478921457712646	-0.6309957511728452	1.6650926181415868	-0.3454576865456697	-2.050688429946459	0.625072685787437	-1.1611709359775995	-0.16311233160752756	0.38899171516733794	-1.670161677790094	0.38140754347671757	-2.6281289948393063	0.6797383130768131	-1.0567278719189654	1.5193611052162859	0.24130312573455015	-0.7444866290105041	-2.07087231248641	-0.32444737127749523	-1.161006247136551
-0.8468942422085016	-0.053108403231412596	-0.3823447064785679	0.7540168104903747	0.535730883067836	0.18647454022259236	-0.47824787044411937	-2.1147769822407354	-1.9574972567793245	-0.2620273685781461	1.7767931407466953	-0.2770941302570561	1.184618761179517	2.316935515479126	-0.5214580600862984	0.4823968050531423	-0.6174886049096407	1.7668439863529026	-0.30231113179172775	-2.0519483377880023	0.5868593727907342	-1.0881054755641622	-0.14406709158127856	0.3382685975226678	-1.6059553587939437	0.4897888181502523	-2.7086833276337074	0.6804404652634221	-1.0502548996559935	1.546382009737799	0.3041438473054259	-0.7030628047611062	-2.169511937681575	-0.33078900273791306	-1.1462871780087367
-0.8380817498007547	-0.1602349761303766	-0.4146937055067391	0.8129078475864681	0.5089487889963215	0.40147378319862315	-0.5557754511916445	-2.0976425883993968	-2.1147045787433845	-0.30918514495388705	1.8454137120088192	-0.16524781819877782	1.1447093249460458	2.2617785321018378	-0.5002854407203455	0.4992273335465991	-0.5774941610508763	1.8392702133283279	-0.2528549533351061	-2.0309915542492325	0.537424141907825	-1.0443482502680754	-0.11789545658259167	0.2911730406083516	-1.538510525116866	0.6080826150560389	-2.7293072600472574	0.6835307978223057	-1.0261031879731024	1.5669707717134673	0.3603396858584942	-0.6620328508041481	-2.264802651839576	-0.2925372118031638	-1.1313101102561238
-0.8243093467446684	-0.2209748520771171	-0.4530709194413725	0.847711774882891	0.4388445109146247	0.5973481405241011	-0.6156048757624825	-2.095988953818426	-2.2054265121806576	-0.3493056647366517	1.9070758732273863	-0.08250117187804147	1.11020045524819	2.2315124010001854	-0.48509509892062636	0.48929297481133815	-0.5146613907176424	1.8803503233629701	-0.20845620355232444	-2.025163016351672	0.45762580024835203	-1.0212540786880104	-0.08601610599105397	0.22580188585670555	-1.5351655113157991	0.7084303820007503	-2.7353984030258522	0.6702716315628672	-0.9972783124741816	1.569671819960507	0.41682517245452344	-0.6488530335869268	-2.3031725594789796	-0.3018932103726353	-1.1164120983362587
-0.8040957378160144	-0.37716816996701313	-0.51870002249893	0.8552654866062609	0.34258354071923525	0.7518941160194632	-0.6325621493905438	-2.108403519105856	-2.2861434398674776	-0.40404553208522753	1.9463545105707118	-0.021405315337689367	1.0864968878700485	2.1805804515125446	-0.44039128263092264	0.4737699484866648	-0.4407213400640747	1.9084998277622192	-0.16320293712319414	-2.0180942419132135	0.3707868536511116	-1.0070973208091096	-0.051781346896028056	0.19080887776128216	-1.4594139374955417	0.7849846873517263	-2.700717732514616	0.6510903008189747	-0.9670159154547087	1.5311727631454635	0.4616506093969444	-0.6783204664932228	-2.3295576728414558	-0.3395068393428311	-1.1214337658116544
-0.7968458904521875	-0.5089470480335028	-0.5665611436924285	0.8504570571117742	0.2604661062077719	0.8808623204758567	-0.6141672363890585	-2.1219862399430127	-2.355975140352596	-0.4547667868582576	1.9411675118537062	0.03217142136231878	1.0933956043607318	2.0829926254338282	-0.37494381368868496	0.4554962905038993	-0.3589694254881869	1.9031254879375723	-0.14036102393030672	-2.0190613543702365	0.2859285289768161	-1.0026100055093061	-0.02009308785664641	0.15474845068437823	-1.388745887353689	0.835815296963688	-2.653334094896052	0.6283886914456704	-0.950866394401617	1.4534572649970305	0.5191354503781664	-0.658577043649249	-2.349923645638962	-0.3615518723237738	-1.138507435228
-0.7483978232086053	-0.6464199201138748	-0.6173405019334169	0.8545818895314252	0.24890992857275918	0.9578002776059501	-0.5802837840714155	-2.1177117448449407	-2.4072518245646313	-0.5197656053027238	1.9193559290134665	0.07632844492610065	1.130207288970969	1.9367346247861807	-0.28210619499430334	0.4322275454348524	-0.2775866827282514	1.8527774408407407	-0.15982543346329248	-1.9955197666497302	0.21448960052659288	-1.0119179228473034	0.00700368234787362	0.13227849679704484	-1.3461815428736232	0.8387566625753022	-2.5977055125889583	0.6092197971583634	-0.9575553886828093	1.3496397398336342	0.5698938676128992	-0.6749145675603108	-2.3657798150853377	-0.4283280189764736	-1.1449032740683052
-0.6546281929856941	-0.7797220228374253	-0.657508749357127	0.8696634503819605	0.28141248559991144	1.0078599350647106	-0.5355564734902154	-2.1163155261143203	-2.414692804211289	-0.5940399848562065	1.8547241214706118	0.07160532686970437	1.1654958081352376	1.762195910405944	-0.19161276982815684	0.3895404354680481	-0.20489555367666537	1.77550731018482	-0.21559986029778155	-1.985102613315918	0.16954891963589735	-1.0143547752995894	0.016242532297886414	0.1375455731733418	-1.273041448099737	0.8175895609909531	-2.5341576179316743	0.6025662928851097	-0.956532846959411	1.2399372298078766	0.6196295938902574	-0.720298676667938	-2.3767720949621705	-0.5449681957225424	-1.1637660299112809
-0.5970920152885455	-0.9325482902972126	-0.6662896069738892	0.8758801809329674	0.3366353105304313	1.0220196624116022	-0.49201458220886696	-2.1055124324668553	-2.2996668869147463	-0.667327371900155	1.7759247291967895	0.04397621376632425	1.200082503804785	1.570379981794307	-0.11493325581970633	0.3327557423152937	-0.11062548359819549	1.6822765099038288	-0.2666265382018954	-1.9939863663302049	0.14495900852767402	-1.0029034107931005	0.028086907237707303	0.11933550811381444	-1.215741538205341	0.7872416829519912	-2.474118948930715	0.5945803111205503	-0.9591845547368865	1.134653669454447	0.6626828240864094	-0.823152777829289	-2.4106717047376223	-0.5891681261311681	-1.1733449331880474
-0.5579542527821642	-1.0243288549392495	-0.7037894614377989	0.8723666789268394	0.3481687509738355	0.9590442219411173	-0.4410527991538795	-2.0904161830895336	-2.1696506383580982	-0.7142971842612126	1.7173582142713433	0.018290343145171813	1.225423196087444	1.474615866572495	-0.002517225297583936	0.25811632890317476	0.007122676146485624	1.58796104468427	-0.3178941679690703	-2.004420350079346	0.1038767654787576	-0.9804926544224577	0.02301760033847044	0.08270701339450606	-1.3167641911586685	0.7365150021255117	-2.415156354306708	0.5951716773214536	-0.9899858816872318	1.0162018475185026	0.6937918475441527	-0.9339665659621703	-2.4324392281728393	-0.638502003584734	-1.1805554056742253
-0.5213091944522922	-1.1305276052536992	-0.7563424221850017	0.8615053472826961	0.2900306563510596	0.844017296070318	-0.38084685449902134	-2.0769186959489074	-2.097725992263099	-0.7490539513092983	1.6496332310229918	-0.002968602660151369	1.2608131669648106	1.3763894304804052	0.11267613280186022	0.160958944359602	0.11252664509989545	1.5224010966618957	-0.37241532169032115	-2.029632215421656	0.05426323043246887	-0.9487399786602986	0.0030782908612115565	0.07134368953360011	-1.3142945589376436	0.6433056804690845	-2.347831455115885	0.6196453548555763	-1.021042047112196	0.9147431799239035	0.7114644963833984	-1.021694429248798	-2.4625723230225884	-0.6647602247295895	-1.2011575605845883
-0.47639316639500595	-1.0884283941936106	-0.7722743405209236	0.832008816621237	0.2971991115165659	0.7090736077892614	-0.321015553699718	-2.037279177710695	-2.021573515667355	-0.7647776143133758	1.588438010865398	-0.036513567275569224	1.2862011107302824	1.282685548342673	0.21390300148609342	0.07748827441916308	0.2189785721243042	1.4729935590343768	-0.41700745286208096	-2.039487182819643	-0.009601144396137207	-0.916952736074566	-0.023595479701798323	0.06553938302987945	-1.367706809652251	0.5259322995663923	-2.2796729701980327	0.6383383643245598	-1.0612768980821632	0.8491815303828911	0.7096716985440279	-1.08860381961243	-2.48577163586348	-0.6934783376331604	-1.216559275974444
-0.43132536628605705	-1.103518808012447	-0.8081632816519981	0.7817993664993871	0.3518072648934399	0.529813947466286	-0.2689588652000746	-1.9702333433370431	-1.8855316186613895	-0.7726747155573049	1.557493900872307	-0.0857031276205567	1.3063705451439178	1.1904555731363913	0.31316503861804523	-0.002308402105262353	0.30163377358253574	1.4536081473387572	-0.4482853764731086	-2.059653217856499	-0.07064445821819366	-0.8899849949494859	-0.07028606359795131	0.04872885940776458	-1.3154856133240656	0.4039081175254924	-2.238940827652974	0.6318877773378394	-1.1032429255037006	0.7816379541217032	0.7159368818050439	-1.1482859598839656	-2.48030736043324	-0.7267666466213822	-1.2354770123317713
-0.4103091867482103	-1.1413305331804011	-0.84551206759777	0.7509745398478958	0.42123188181006715	0.3395684382574398	-0.2340718443057787	-1.8939676438375144	-1.8005676584379586	-0.7488032856925277	1.528595437432053	-0.08909326808228016	1.3112499556190969	1.118739544149175	0.40245625465911966	-0.05977369781192661	0.35637358543428993	1.4559482244707387	-0.44726793432203893	-2.0907905488916834	-0.14170814475341303	-0.8570251593997009	-0.11966693888898691	0.0458663642930623	-1.3426393586020662	0.29217546384716414	-2.199532702889694	0.62676928713457	-1.147379111620431	0.7056038802196595	0.7324413292956646	-1.1990655524496714	-2.5166080259294152	-0.7362628099634303	-1.2609025975213748
-0.38733939736136047	-1.016906274263135	-0.7750051945026463	0.7520715669418511	0.44505143608472586	0.15156157375030865	-0.23207085993804172	-1.808413892254885	-1.7150866039202186	-0.697474348340135	1.5167007933153474	-0.09683881733387929	1.298779733404975	1.0758132496245059	0.48834369847087256	-0.11653016952222825	0.40924878720476227	1.437377361154792	-0.3998551300821947	-2.1272694527696885	-0.24866845435398383	-0.8491968671972681	-0.17412490981396136	0.02996369597015581	-1.4826609449530326	0.22508221754379418	-2.1780459274273443	0.617738135406354	-1.176269431289802	0.6643898790894242	0.7638194097032673	-1.2412056271281293	-2.562918211343605	-0.7193647098813574	-1.2790408741022594
-0.36650170175626906	-0.9262633264842768	-0.7223215013839781	0.7835701477811239	0.440794594574416	-0.033774451248901216	-0.25766362428351364	-1.7385064247799675	-1.615036421793207	-0.6599760354216702	1.533776259679998	-0.10840079488775838	1.271419735106812	1.10101158079547	0.5177744983984153	-0.16974046629131448	0.46809152799064535	1.4301597907184112	-0.3032909757494002	-2.178420376888485	-0.37104028834231323	-0.8540983472034789	-0.24133827157334248	-9.764775732493681e-05	-1.5244168375487246	0.18544273130487612	-2.17136467914526	0.6047160232377499	-1.2065432669751706	0.6430802585783723	0.7852972925476698	-1.273315498058019	-2.5972704271943834	-0.70904198663044	-1.3036501181766003
-0.3540053981105634	-0.8420589946661086	-0.6637243473293563	0.8203554363768492	0.3706816221007008	-0.193665746572794	-0.2874305079714465	-1.693366306058461	-1.5297657503757065	-0.6247322833664611	1.5639483110405268	-0.08876045873243586	1.209371589426003	1.1973658812167758	0.5135238160172482	-0.22226972074517884	0.543892779452491	1.4269057959027074	-0.16242873776453265	-2.2365611375625876	-0.5000570767552462	-0.8617490988709271	-0.3122810103112501	-0.028682770852291862	-1.4572929280849183	0.1771319520189153	-2.153706149853446	0.613721286831849	-1.2256582152818507	0.6425730520908253	0.8179300568949239	-1.2935337234463038	-2.6183530262778225	-0.682134472789091	-1.3355902113290998
-0.3836470868885086	-0.7639180129862314	-0.5864920200132879	0.8515179592642378	0.2715769733613608	-0.31554058600868934	-0.30652618553407496	-1.651061332427913	-1.509518284464633	-0.5538297895466523	1.6283948245115663	-0.04838299533337232	1.1246246652515743	1.3069207361075024	0.49140601803579925	-0.25352018705609713	0.6152252607617287	1.3965743655173584	-0.003869744378544182	-2.3064552949214514	-0.6315192907054902	-0.8940983021418635	-0.3804804199383135	-0.08355575403011269	-1.5660609501977398	0.19418722788330928	-2.1448826705536526	0.6198684496584065	-1.2307651108063382	0.6536152152460873	0.8573523910075119	-1.313436313052291	-2.6593528938599533	-0.629475804480148	-1.359214757806344
-0.3881152560894605	-0.660945957774615	-0.5509967285785151	0.8676275762906765	0.16588276352241002	-0.40873947450840625	-0.3009050231069562	-1.6180933420830546	-1.4801076324716091	-0.4466955264316422	1.695786278430651	0.011364242256941048	1.0329640152919217	1.4217648628733217	0.45991037049994776	-0.2877160814766789	0.6550495032220753	1.3570099872613863	0.1524157037715906	-2.3805384522103927	-0.7445154580704976	-0.9414005021804102	-0.45459256427606254	-0.13105906591969144	-1.6304614388604428	0.21283979420480273	-2.1559971469140526	0.6358036114282417	-1.2417966727072731	0.6790120168023386	0.8927855440165697	-1.3184001578337232	-2.6379511619726834	-0.5683256244490645	-1.3880703075061736
-0.36730184401263527	-0.6254862924068946	-0.47059486754536256	0.876080977986083	0.1593990466335085	-0.4332067976774452	-0.27169809907729225	-1.5957977200948872	-1.461030563709658	-0.33891870216373404	1.7483097360273068	0.08031244803462168	0.954283486635922	1.456444000792535	0.416791889356389	-0.3098942993203516	0.6606721811605683	1.2985724390743312	0.3319336011879638	-2.454376863569102	-0.8223450647512511	-0.988088159993579	-0.5053729295258832	-0.16809589196559596	-1.5492642443533062	0.22838428282836915	-2.1713531084530344	0.6721929372027118	-1.2406603068822606	0.7108044837255358	0.9287856384556885	-1.3293138719985518	-2.596053398070859	-0.480846316388175	-1.42194393899568
-0.3631918568536075	-0.5626351768530347	-0.3762932502616231	0.8794580961438301	0.1258518319216762	-0.3851101450597901	-0.2281757173621838	-1.5893661568307753	-1.5057115902168472	-0.23520120391238994	1.810627838260099	0.14333164042316054	0.8858505538274949	1.4786335202630632	0.382693673480898	-0.3122150334715661	0.6285791208656493	1.212818968987912	0.5212422568297225	-2.5290800918984795	-0.8482908906730657	-1.023102165599443	-0.5474980930660304	-0.20007482726424372	-1.48684031463717	0.2480826235446915	-2.196041659749723	0.7088614487372652	-1.252825796859739	0.720774912624577	0.9710866073838659	-1.370408571757007	-2.4990472678696074	-0.4220438962977454	-1.4523630184157477
-0.30467219626168424	-0.5338785864310811	-0.30680173191821436	0.8939079528952318	0.08851705324793066	-0.30631082244280605	-0.17444579517700554	-1.603642446951963	-1.5881094336035582	-0.13271828669305588	1.8660134716193895	0.19635887145437475	0.8359807829669634	1.4876126509189354	0.3992608492131886	-0.3324063795681865	0.5855357379344539	1.1152075219227693	0.697491402349891	-2.5845400533882987	-0.8308085690396629	-1.0594610045546045	-0.5900504181669942	-0.24441269257285098	-1.4114421737395084	0.25209307233205264	-2.232863404209446	0.756500691616903	-1.2478077853948317	0.7077386636895064	1.0181235277253877	-1.4155175112082723	-2.3975812445417666	-0.39551977433432595	-1.502057549030305
-0.2527612978873644	-0.43418198133071995	-0.20037831863581798	0.9062665107413249	0.03929803543706681	-0.19544231146415333	-0.10322045631555936	-1.6229680629589218	-1.6150261607847696	-0.02968497745515895	1.921901869560204	0.256750608974303	0.8218039483735993	1.5082672656204785	0.42057744330495517	-0.34956350960925214	0.5523805579729819	0.9928415017377125	0.8560951362384165	-2.6015427401923987	-0.7904694206392091	-1.0811675505928042	-0.6071916365937347	-0.3054106456496133	-1.424441685816979	0.2809377067359754	-2.249040884896423	0.8271373538729148	-1.2438436313452006	0.692039580694814	1.0549047109628236	-1.464303472636218	-2.356357512532292	-0.3821072423467623	-1.5522136086209248
-0.17928662641279858	-0.3626170160898131	-0.06496703559562692	0.9221685318959139	-0.04830642600159651	-0.051363824148166225	-0.00830716885616064	-1.6370178039320975	-1.615443325649781	0.034816724794365636	1.9661241527395519	0.3053740657877856	0.8263109059842533	1.5133014544978312	0.45086590779896996	-0.3633199558347571	0.5312666680089866	0.8697043197705252	0.9822835674755133	-2.6132785720351195	-0.7229686046839505	-1.078621610632359	-0.6023669316377367	-0.3772731883791147	-1.3105226954862716	0.3051538024476484	-2.2401645110035995	0.9043064553043989	-1.2319232288484636	0.6730488665566228	1.0980691330617238	-1.507162495485465	-2.2662841888957703	-0.3497229961416576	-1.60524572965172
-0.08487469686725051	-0.3328011123030557	-0.010518455462175152	0.9116455712161974	-0.10427291212402019	0.11775025651729079	0.10235332266973358	-1.6616977402341313	-1.6537322614654606	0.08988771361529424	2.0043688491621503	0.34675867021420465	0.8473016823491364	1.5135280178943886	0.4643317792133123	-0.3696912889617071	0.5214558293112712	0.7624876398364894	1.064230110209808	-2.6397223023984258	-0.6416298001891011	-1.0439040368985284	-0.5734947832730707	-0.4669849445012832	-1.2646561427907197	0.2776923546320744	-2.204083621437501	0.9798751878175155	-1.2164425884715802	0.6665055554655619	1.1426104129193442	-1.5314785905601602	-2.1602308956956455	-0.31078810806526413	-1.6411036113191113
0.008293916031076109	-0.2347946808279882	0.0156381869042497	0.8829574803842825	-0.16480014299277548	0.31858552453162703	0.1710594699830519	-1.6824418971220567	-1.6453006055521189	0.1368405438993497	2.0106886123048504	0.3782853683277531	0.8510567854832674	1.4916111214120256	0.502358045031172	-0.3685105092893743	0.5440881570207831	0.665046800069426	1.122224312820776	-2.646165775072448	-0.5788446474520852	-0.9903002629268635	-0.5135323767853706	-0.5326486247410663	-1.1394438327782574	0.21679063088867126	-2.1448701080878076	1.0638904316967106	-1.1871309133552117	0.6583815666222141	1.2050480981612464	-1.5597549704930853	-2.052843243700817	-0.2656424776910793	-1.667453108195534
0.07945436726188805	-0.12329788626502207	0.07196059769537295	0.8408521430948293	-0.20988708963228092	0.5372698767503262	0.21162231569865764	-1.706146497678254	-1.6388095747812386	0.19205900101287918	1.984588089349002	0.39442369946724665	0.8606933084781098	1.456319515409811	0.5448689017483274	-0.34828573585314954	0.5417685401193852	0.585414199198921	1.1383955787980418	-2.625292942882769	-0.5470246711849251	-0.910413104322964	-0.4508688460213931	-0.5832994401984036	-1.0841827485121343	0.13843947387438443	-2.0944316424261658	1.1216628486411833	-1.1548915023269752	0.6418382974872892	1.262318791774213	-1.6049434933253575	-1.9472798575594676	-0.22035070492901704	-1.6958771803805615
0.1594661645456727	-0.022837452699383975	0.0900684837252419	0.797559607175813	-0.2000618065461819	0.7451316098520133	0.22846687017472983	-1.72833067030394	-1.6119059215159701	0.21316931933223549	1.9150768712483548	0.3986532141285344	0.8648194747272715	1.4213465919873696	0.6033083908293184	-0.3215250955405291	0.5088533205270235	0.5444347180792249	1.1249693852204172	-2.6086921834940067	-0.5480191586403145	-0.7792588716434085	-0.3818743760308209	-0.6116780827095043	-0.9342269271765197	0.0673771057312634	-2.015706470776979	1.1630115287356755	-1.1404769081077146	0.6330003981426339	1.3142632559715919	-1.6454285034530496	-1.8545453597681276	-0.19193848102912767	-1.7312168450881487
0.23007902221408533	0.027978562896746995	0.11612780310402007	0.7798314805954376	-0.15400712110769926	0.9461971592688843	0.23402208124039553	-1.7424736135677599	-1.613974138464298	0.18470576167089475	1.8290769513438043	0.393119513103697	0.8789140361505613	1.3930759615707806	0.6716231211411928	-0.2911600564369728	0.4687327335671201	0.516679611847316	1.1100581303838801	-2.57923033718962	-0.5693977635757592	-0.6176316742193579	-0.2947003006377479	-0.6017038063419197	-0.8090549220796902	-0.005840555471236697	-1.9072681582027144	1.1812309376334633	-1.0961359511195463	0.6325869901151127	1.3712882292068804	-1.7000839415608666	-1.7779905537255698	-0.1921396587027078	-1.7634927974696215
0.2763136458562177	0.10190888475836642	0.14229170837997063	0.7855345665631631	-0.19566039008627503	1.0806716378147367	0.22578305098860207	-1.763249554050687	-1.6751050913007481	0.14367198352489677	1.7399430910379574	0.3738524308371457	0.8843832563112051	1.3542912957293343	0.7304457362432569	-0.2799242234138407	0.40735532942883346	0.5287312889905534	1.0147270350818522	-2.558395761310919	-0.6223950136764077	-0.4421005621252833	-0.19935801268584813	-0.5788702345731891	-0.7593101244912128	-0.05378937954278018	-1.7981795727253889	1.1599151048511174	-1.0419729305095404	0.6352567722088108	1.4247729071682513	-1.75932554060805	-1.731211813724563	-0.21423457385271458	-1.787148078395882
0.3560619668583158	0.16599955946574146	0.15457328838819634	0.801688298611209	-0.17191652223818304	1.145126158439841	0.20462670683760603	-1.7674458762318228	-1.6616809607436196	0.08560315010221639	1.6538777005613656	0.34043972106415277	0.8782961535253081	1.3196295857637026	0.7777181100363435	-0.2939748028284045	0.3425904191836665	0.5726012972039586	0.8344205189279877	-2.5332820281292694	-0.7295712367680804	-0.27797925325422224	-0.09281243252089573	-0.5179873750516338	-0.8711281696101734	-0.0709931795556236	-1.6895346406471012	1.132377236697464	-0.9766015174750043	0.6601984775330848	1.4634429800128648	-1.812777111469283	-1.707572861712285	-0.2177312726791635	-1.8107169613710188
0.40165623386007265	0.19897124197944577	0.16250729075424347	0.8001473289078017	-0.16033512699065924	1.1857242539248964	0.16462795841321204	-1.7687126809593092	-1.6507880654441511	0.005068915702972604	1.5969516558183874	0.2916068407479192	0.8601768775659547	1.2909830094912875	0.7877398801665143	-0.32857634623492166	0.2545417478335019	0.6455915499474394	0.6641307544415412	-2.4779591517537876	-0.8477560552874301	-0.12686735017504663	0.014404851692122078	-0.4132724936689642	-0.897844150549037	-0.05034402947230715	-1.5794157015566743	1.0880235026035319	-0.9169213095211834	0.6889008063009869	1.4984711748575932	-1.8783148350507848	-1.6755963400349052	-0.16848994520043117	-1.809707846961648
0.4414824343927962	0.21947050688412145	0.15928110634285736	0.7894783488248628	-0.1815751778825966	1.2051828807385427	0.1019118497730106	-1.7880233482871841	-1.6411598340300095	-0.09181876855754596	1.5576433714235713	0.22863709390845394	0.8125933835988203	1.2548648205477864	0.7862221634023341	-0.3850703311309537	0.16647366985239315	0.7600402158647818	0.4837254588046657	-2.4338750349433864	-0.9834360461906965	-0.001367479427789356	0.096137514871967	-0.27852495019357093	-0.9309575807061152	-0.03018530457680771	-1.4921075557103762	1.0248589934109082	-0.8330798264097059	0.7170264482405819	1.5258134010173021	-1.9496412379473724	-1.6208370201592295	-0.09491024171180835	-1.8061938749574442
0.46167540232242404	0.24181507498634236	0.13633016698295575	0.7293899981635267	-0.1742443584988315	1.1835610043859348	0.02113384489181692	-1.829210691289416	-1.648741436162105	-0.1849451404809969	1.538445670289734	0.17596594283865064	0.7527934356752592	1.2160316054070779	0.7905454380822308	-0.4526243815226085	0.08403063007570276	0.8975929447574531	0.34158461272319574	-2.3816389587561946	-1.1349928180850426	0.0966699550707662	0.15985694537358644	-0.14936964583619045	-0.952037728233994	0.02394703398061704	-1.4245773593803566	0.9634673137948123	-0.7473325302966858	0.7500313471100388	1.5393994042456705	-2.019640621687446	-1.5781719068768236	-0.04655834216493951	-1.7961932267413978
0.46534950014907644	0.273674256853328	0.11196455810560764	0.6594176535413016	-0.13256182830491858	1.137802056915222	-0.08375489944440125	-1.8678526333347532	-1.6100249142440686	-0.3003816086581764	1.5188749104246428	0.13867091736910248	0.6713777410391398	1.1840425966085273	0.8064498730131564	-0.5290559935277728	0.01754823299195422	1.0455412423781265	0.08901868119761773	-2.316126797331791	-1.2778152561238982	0.16554540093343992	0.201882349194358	-0.004197075752198009	-0.8827574028150647	0.13529145622727884	-1.3638859380422885	0.9191046965176047	-0.6649761423047387	0.7446205655733641	1.5346812984463472	-2.100570445591068	-1.5238678755478257	-0.018758102397078487	-1.7936525122893783
0.46189759660605845	0.2083647069354047	0.100962702755838	0.5736547438092973	-0.03729945489479972	1.0491937781138585	-0.15560953466161354	-1.8991749677795824	-1.6025799924575967	-0.3998939092058858	1.523030438808545	0.11685822941954283	0.5930841186424081	1.1557757007534202	0.8077430913720063	-0.6112320390450137	-0.053122062599247365	1.1783869453077118	-0.08076667455088796	-2.2399575375742202	-1.392660325219084	0.19827961808721725	0.22541755695238647	0.1239179416345905	-0.8771510773094665	0.2894785943470698	-1.327324864748841	0.8798321432571852	-0.5995335282629821	0.7175649208814711	1.5111703883430567	-2.1791332709016307	-1.460625963477079	0.033884488187951575	-1.7926707173902448
0.44016141045512347	0.12113904201957451	0.08082265464063394	0.481880158679695	-0.021068846555413072	0.9220201909117369	-0.2026961736999668	-1.9146840710266073	-1.5820151257952693	-0.4958258944252612	1.5538164311936873	0.104003346768165	0.5170354975790868	1.1365066083615936	0.803734383319938	-0.7102357361125485	-0.0882323295024853	1.292062630004962	-0.3093477886606351	-2.1719797332922743	-1.4786827672555514	0.19434939776138166	0.25498082025948327	0.2356614547157309	-0.8599779470887388	0.44834501031651663	-1.2844455157884156	0.8709502290079953	-0.5264307021978737	0.6879628217007288	1.5044659284292092	-2.247132548923794	-1.4233527899398712	0.064138435974561	-1.8023725584630763
0.4220993221308407	0.03597290685344654	0.07456057404743922	0.3942123093431133	-0.05845359537526188	0.7920067698127459	-0.22626450709102533	-1.928951082274726	-1.5387101591429302	-0.5849905074446348	1.5985908907070434	0.09204256445804462	0.4519607554491623	1.127096758281497	0.7712009347726185	-0.8118458066881622	-0.06237168251019145	1.3809661070297485	-0.49910519693326305	-2.08654772327666	-1.5287847914557475	0.13355957650788386	0.27521685971929416	0.32126920193738034	-0.8217935113128189	0.6070578314250028	-1.2297095297387004	0.8650289528418688	-0.44494159010372913	0.6366887620318719	1.4970119527264667	-2.317600935063461	-1.3831631912799478	0.0818356813849845	-1.8120726920665189
0.3977441574564131	-0.0014576427941179527	0.06408745851115216	0.3083770131045873	-0.1364756224368355	0.6658283380787581	-0.243553167502966	-1.94131138042756	-1.4665688810202582	-0.6461648837693719	1.6449317027741415	0.08056291614364236	0.39783362598718874	1.1193114424459467	0.722496879532365	-0.9133809397442534	-0.001765298574291385	1.4522953528711746	-0.6910179654395606	-1.9930382001931186	-1.5628679374910561	0.023354229116904723	0.29920705444150225	0.3832492631237111	-0.7733400302658563	0.7801573177896218	-1.169746995892584	0.8653563615968753	-0.39797103384151206	0.5795688001923313	1.4865091225051628	-2.377704327705986	-1.3685276438429674	0.10506654956685639	-1.8333836175205867
0.3771371553698491	-0.029270158962083258	0.04467224876662869	0.21468165681823598	-0.14067285633232643	0.573292532589897	-0.2558024417561192	-1.9374871613310405	-1.3612364311934797	-0.7018984638853037	1.6820164583071784	0.063533484999607	0.36795262210600804	1.1146258126402206	0.6490401947271434	-1.0065891033092509	0.09557075694162807	1.4879325442656994	-0.8283092779473835	-1.8916489397234035	-1.5809043352963008	-0.1264788173403296	0.3125656262953932	0.4324112162801347	-0.6577475916059293	0.9298213355044249	-1.088801507582727	0.905523578315743	-0.36939574628204547	0.5366626053628892	1.4862963478764475	-2.427810024387778	-1.3664193676772214	0.13981112931721368	-1.8620503211059045
0.3608246952571348	-0.0540317935424338	0.013711918039801532	0.11253862743749096	-0.1573782327351288	0.5181114652829357	-0.26395972241158655	-1.9441377096308539	-1.2619003575204168	-0.7524642673380822	1.7049978643874764	0.04915623149871904	0.33874648057935525	1.1014204032408732	0.5683592318964974	-1.0854262507902814	0.21909448740643178	1.4920640680058965	-0.9150542934830023	-1.788141531220863	-1.5798107364275737	-0.29972927210531114	0.33029941582018585	0.43950029690266446	-0.4578715433300714	1.0454586844648712	-1.005251952339769	0.9749735741887834	-0.3651904426530466	0.4761546084070457	1.4960002436854134	-2.4398459991118866	-1.3857767702642874	0.12699491598709584	-1.8957762564931933
0.3311701362092085	-0.06332627105705112	-0.022874262405755203	0.018706300061232667	-0.1691754504389091	0.4771599075660583	-0.266589501603824	-1.9480512980233804	-1.1752177896538463	-0.7971309036489511	1.6891206330205624	0.02656501617818809	0.3111866363038835	1.0860676209895395	0.48098767886627236	-1.12249292349532	0.3816869129835972	1.4539818319046902	-1.0030673518881184	-1.7018449758071585	-1.590718132194954	-0.4641465784099024	0.3469609165636676	0.41614325131664	-0.25363079630728047	1.1235112844611015	-0.9337273877579786	1.0861364606706063	-0.3955584129331602	0.4199761051848016	1.5201879143819728	-2.4274872395898983	-1.4358310353892396	0.0954619646507271	-1.9340321081716165
0.2899609887417338	-0.04252265670586295	-0.07243345184639935	-0.06024077291760762	-0.17223399027601644	0.47143169560314185	-0.2810748530055595	-1.9570899028502449	-1.1175096950848071	-0.8383642574862152	1.637099940005431	0.003490134577750875	0.28362873767770413	1.0495124883526776	0.43349080666785544	-1.1284344961126858	0.5607497986936499	1.3785423357515394	-0.9855620912282781	-1.6295374544927548	-1.6019186857084313	-0.5906750547199603	0.3716723124456929	0.3725044838637435	-0.03296829683402773	1.170134291787045	-0.834441261320068	1.2483357731218054	-0.46553210755899704	0.3675339072869194	1.5802754695312244	-2.41752016299779	-1.4732591517231968	0.04599493066321393	-1.9654034432703746
0.25069573771195575	-0.04331455623659493	-0.12292810403397403	-0.10754475570359226	-0.14825207953441416	0.48102372003151056	-0.2988876135902642	-1.9671553467666718	-1.0869879573436418	-0.8927388360040934	1.559070135776546	-0.039284463442015256	0.2588746586566726	0.9841601521303049	0.3598055905518185	-1.1219874034824522	0.7240240788715655	1.2595860822630416	-0.991249121190833	-1.5391196435189127	-1.5990288731866327	-0.7010684850202684	0.4039353622692897	0.34511012437290384	0.11665781852385135	1.1698711464725944	-0.7116186939399005	1.4397848700464404	-0.5620283742696034	0.3033736762190333	1.6509729285859074	-2.4286588688228203	-1.5132730078660848	0.033005160364700345	-1.9726277462586097
0.21586587311997052	-0.09913904087970613	-0.18723971530354097	-0.13641546666570276	-0.15610593183832763	0.49541706619256753	-0.3076645361246312	-1.9770905697337249	-1.0897987208338704	-0.9234270443012724	1.4821261548084963	-0.09135122668382219	0.2567893395401798	0.9228535908464577	0.28337127719685457	-1.0820376227365454	0.8478530703960896	1.1158751156978628	-0.9819356848328764	-1.4637871815264698	-1.6042313388977774	-0.7913380577121899	0.43272870915108747	0.3146223622177806	0.245438054998512	1.1219982389433818	-0.5965200595069187	1.6186490343222377	-0.6860273192130969	0.24737860109639528	1.719106110179684	-2.441569721189656	-1.5738996241708265	0.06727956975293006	-1.9458549677204555
0.17897069444895838	-0.08878820484928045	-0.2461375538125333	-0.14261625780384968	-0.2118891897854201	0.5089184132449923	-0.306150037084723	-1.9946397339420852	-1.1290918086761055	-0.9383163198038453	1.4002471750611098	-0.14975794143269033	0.28737077716658677	0.8651396777080214	0.22660275528847268	-1.008890657839381	0.9237329973887913	0.9773813175088131	-0.9871076599740553	-1.4157782269747954	-1.6165320772896206	-0.8542816903887378	0.46588567978571893	0.2954522915785972	0.342415153529568	1.05688699097618	-0.44983409648132844	1.773287488779913	-0.8066011150454763	0.19618965484496934	1.7734199228232754	-2.4600902684988233	-1.6611756991966942	0.028237702975114225	-1.8796326456534707
0.14452572377998996	-0.06977966126271783	-0.29659879661628913	-0.14419222230842318	-0.20992190595693141	0.5155628964011296	-0.3165011408796288	-2.0118766099558205	-1.1849899524075522	-0.9540356850361276	1.3253797229911992	-0.2220340126832248	0.3500236028524512	0.8066240787048432	0.08406455040849944	-0.8959907773070119	0.9642784322153158	0.8437255448160753	-0.9661653719194623	-1.3958966346945636	-1.6360952566999756	-0.9134213114690217	0.5037381872378733	0.29302427565429123	0.39259094893849944	1.0093497819126327	-0.31224387114359314	1.8888247085117655	-0.9236904869751108	0.13597208571350197	1.7788367530485094	-2.4694872987748777	-1.7256101242285513	-0.009065708373423558	-1.7510293295551178
0.11088939460228073	-0.035726504016745306	-0.35275561307022263	-0.14834485881667198	-0.18910019355287236	0.4837755676217463	-0.3219522842076403	-2.0222423387415622	-1.2613125768442779	-0.9537509086679355	1.2690379722213438	-0.2876939814353917	0.4333332480996712	0.7631301308349532	0.01717785257090941	-0.7703792741074408	0.9738034164842551	0.7271738885288077	-0.9801760220016152	-1.384841977722313	-1.653189646302242	-0.9631248413715735	0.5411950150759648	0.2953334870820211	0.4299534586319724	0.9534414126845195	-0.2117291024869608	2.001887327188336	-1.0407397860702887	0.08110276581202565	1.7637105360561491	-2.4709502436484096	-1.783368934797391	-0.04792165070291018	-1.61325550270865
0.08950167708196352	0.03509531670185155	-0.3932579543321221	-0.1569461495005685	-0.15154366266664973	0.40385654340258303	-0.3265396653131229	-2.0352676614638936	-1.3602916961155196	-0.9624355718760895	1.2307586875720067	-0.33919528921842435	0.5233006272752287	0.7127496515927794	-0.02379781145829751	-0.6398978048196786	0.9406338126754598	0.6321912494044548	-1.0591268377136216	-1.3860855439791677	-1.6690545403490973	-1.0014677754522436	0.5662255409848094	0.3001611091597126	0.45264439064213813	0.892759590655505	-0.10058037178848385	2.0931569592380543	-1.1137169930815725	0.018185711741185644	1.729073571980349	-2.477255672693951	-1.8138757710647286	-0.10781591314677645	-1.472233386095031
0.0620333640838292	0.06342493144398884	-0.41722846093126353	-0.17609621552230223	-0.15379640160069588	0.2385569725307577	-0.3141349163675708	-2.0538083608638447	-1.4395526898365787	-0.9886097423531837	1.2196793373712869	-0.3843559254135841	0.5843280019523294	0.6710570072109039	-0.12108574135535262	-0.5078217952639025	0.8762195330461399	0.5667498447631084	-1.1320924387945073	-1.3992989667958984	-1.693299248171643	-1.0355240034526159	0.5893710147277842	0.30231359108566636	0.4461442668578222	0.8320441347153311	0.009706177043606202	2.1494458845755404	-1.153952969166218	-0.049688243540315466	1.6843016718799924	-2.479678379653715	-1.8265487736886652	-0.2006233376875574	-1.3506126123940114
0.027668529058138592	0.09163635222631546	-0.4022218372689359	-0.18107099016753764	-0.15694227292375407	0.043286990111536604	-0.28497425859717723	-2.0729108965829375	-1.500188980425916	-1.0355309308185512	1.2097623986477528	-0.4146158213590597	0.6293984119085647	0.6388227622083871	-0.1568081426998271	-0.38889802044052757	0.7790945902046835	0.5447918877467381	-1.1872256210287777	-1.4354252041627025	-1.6989392819377838	-1.0621943279783888	0.5817755119935197	0.29177132319755134	0.4354827340835247	0.791766084648833	0.10990308225524988	2.1620523906694755	-1.1728278930082094	-0.1096892077094638	1.6465458435690856	-2.5184801338295735	-1.8112571262738855	-0.2526131314567792	-1.250062984220651
-0.008986242683039802	0.13645697921104663	-0.3542212682125408	-0.1787591760767982	-0.10526141152919925	-0.0524877733651485	-0.2388337582917611	-2.0939104620424422	-1.5383495296494765	-1.0860343215096973	1.2049892233578006	-0.4138576962777547	0.6738441294670238	0.6028713836777361	-0.14750691834963894	-0.2866691330903547	0.6407292453474764	0.5831694326247675	-1.2630090247780372	-1.4729353990016474	-1.6766048381791196	-1.0961423663101748	0.5704699554775088	0.2943715648623173	0.42147118616826446	0.7780432887343907	0.207936433316369	2.1385208381730147	-1.137302209523975	-0.15706159884295026	1.6063190840859989	-2.566907433192385	-1.758296037647916	-0.3125069816513143	-1.1791150698704616
-0.04777553655880332	0.19080847163001655	-0.27431895009657675	-0.16921949740272602	-0.03409736069794629	-0.15838247911000505	-0.17433106989995323	-2.1031092456978167	-1.5542924332158226	-1.1349704261540867	1.1978813427629804	-0.37176332019653974	0.709401426183528	0.5765265421318853	-0.1475593461209437	-0.20662257350265803	0.4966258317731881	0.6487027888615511	-1.3736828781970953	-1.525126098953318	-1.6561032327124916	-1.15395049130321	0.5714346289167528	0.31666018557066594	0.379595849807996	0.7743515665809623	0.2696574809668838	2.086899391133646	-1.0869985197794123	-0.19331400883952338	1.5363601589038893	-2.5967366332645456	-1.6981525913345064	-0.3765459988701297	-1.1183948971651616
-0.16538552065690207	0.25239491181390145	-0.19618035692987207	-0.15449052115846124	0.01893248793965277	-0.283878561865995	-0.1257504946035895	-2.1021273938610974	-1.5472521911560757	-1.1804003850543143	1.194492931836392	-0.28808729197503957	0.723001236786777	0.5624706485977686	-0.1541343263632865	-0.1430943255766225	0.37224506252559536	0.7391442507908439	-1.475287696991333	-1.6008498498005452	-1.6413015776362747	-1.2205024152378061	0.585535806086894	0.3439051558833165	0.3425410696163626	0.7912332273991819	0.305176200186437	2.0046487281607943	-1.0146497080678312	-0.20296795478640325	1.4550514232042342	-2.5923215091507994	-1.6371405120252391	-0.44687717762962986	-1.0857142745383068
-0.27230103890663565	0.3463074000060244	-0.1051031809592324	-0.1317978307446978	0.08388941465037791	-0.4290661317471535	-0.08142654054291139	-2.095395041386271	-1.5109336245635794	-1.229861337480244	1.2035735766491347	-0.24033969345558334	0.7267011668659765	0.5506032080919374	-0.16997423480645263	-0.10082298869574022	0.27517519255573797	0.8533439336209974	-1.495407716599147	-1.658234788567757	-1.6118789811629424	-1.3072143999893906	0.6154391963037111	0.36454179598881614	0.3155442781521588	0.8377063235782443	0.3289523197533605	1.9581148070858496	-0.9162027362800205	-0.19958113557606344	1.3880974248754034	-2.579078429890033	-1.5727566475140091	-0.5466375993888601	-1.0990586600603949
-0.38021218181527694	0.46822594697530284	-0.0319351778138344	-0.10422983720956161	0.1605636300850643	-0.5625653275941294	-0.03959469534200782	-2.075711201770013	-1.4470525205440201	-1.3068695411391782	1.2116943981698765	-0.208382194995058	0.718576135421349	0.5405248715066137	-0.16031677047175802	-0.09508417207269562	0.20106546500729144	0.9682522175587597	-1.570638063051984	-1.7044237345471607	-1.5774412186672042	-1.3989485416264833	0.6416203442608129	0.37743956012283497	0.3005696781104435	0.8763733093002157	0.3274481297640738	2.0176828960781297	-0.8185838488953874	-0.1806868254106766	1.3267510675678804	-2.5473599904940594	-1.4873246496118573	-0.608475823553561	-1.156123823789893
-0.4948984291101441	0.5912023298848874	0.02832518252220889	-0.06327201780081497	0.24002985637954283	-0.6734555317483832	0.023539188842607466	-2.054737055117047	-1.354035442660377	-1.38316914223465	1.2108296925014068	-0.1831755705577623	0.7120380589244878	0.5279980319284943	-0.07855713985406315	-0.1079308192723319	0.14717272637108433	1.1208735316483165	-1.5670783227005733	-1.7395319289718265	-1.53613007162476	-1.4704186569683806	0.6535888350663508	0.36892655187675344	0.28985872033011445	0.8936800386908951	0.315279067455141	2.1486337078189353	-0.7315087861986762	-0.09287843926261331	1.2997437898559556	-2.516390738255916	-1.3963083966517393	-0.6372714393313796	-1.2696484777069406
-0.5862737034460234	0.7173093753049589	0.08028403727019648	0.00022544968919780418	0.3203187556067647	-0.7539578445003168	0.10050944297100925	-2.0214980317040494	-1.2389612023596686	-1.4610517051402652	1.2025544592541528	-0.17664455760864978	0.7257937994210194	0.5060155316494358	-0.0821239565372143	-0.11064566723737264	0.10096658709948658	1.3093363740111474	-1.4935874654246912	-1.7655916793249464	-1.5059274345952378	-1.534671677156748	0.6492680196263834	0.3609183947751614	0.2541747485646965	0.9076469207034643	0.31085245120095434	2.392766426697437	-0.6347534430814962	0.07593273365608393	1.2863431064655009	-2.4669812342934283	-1.305954957976501	-0.6343836327669754	-1.396581581397581
-0.6736130553840864	0.8176064057211587	0.1311084255502451	0.07109855090582404	0.3859392078278327	-0.7983224517317301	0.1776282757369052	-1.9789903632650065	-1.08489640165596	-1.5300691884128217	1.1759968775878271	-0.19938382154407686	0.7322505755724527	0.4742513434520844	-0.09774474378236335	-0.09255370876492316	0.09337964340729454	1.5001348148894393	-1.459753538465407	-1.7796102557977242	-1.496259654349298	-1.581991732617777	0.6253430778533013	0.35736119240570874	0.21741063447996317	0.8933244802014976	0.271786488336336	2.754813251347044	-0.5633512841082666	0.28568276555560757	1.293051684597969	-2.4025224752141976	-1.2257046818555526	-0.6195900655202033	-1.5223406291357964
-0.7126949657754559	0.9904015426909712	0.17887077117419214	0.14215082071061286	0.42592333440288604	-0.7545052103478962	0.22713455236712451	-1.9419939258172794	-0.9277071881018817	-1.580245565262206	1.1260094781874115	-0.23269387179600778	0.7588017396648183	0.3866392655547889	-0.04396487369871603	-0.07702582040630497	0.06856931475192538	1.690263702597911	-1.3600601094054618	-1.7909972939903547	-1.484179466963149	-1.598558755312566	0.5805452189185393	0.3577333739979575	0.18903067833803588	0.8883639587899582	0.2079129613407122	3.158529819715239	-0.49727035500572736	0.5164572011673638	1.32413325326491	-2.3123006845861593	-1.1322081996263342	-0.5853424523384956	-1.622901475383048
-0.7448087177308842	1.1507715396356792	0.20796162898906348	0.20152405500702208	0.43495581295794566	-0.6757310396785672	0.24014051191755786	-1.9298971964798697	-0.7964604336655615	-1.614156015262558	1.0856450175832504	-0.2560073881774594	0.8194114946188227	0.2997126166233093	-0.04396930989474954	-0.05312101197342489	0.03331559613076042	1.8466697275608552	-1.2757796352329434	-1.776716354792289	-1.4905839597504813	-1.5896620340178704	0.5250693614431882	0.3622285745694968	0.17475479489944598	0.8715106465540012	0.15629445036769463	3.5696625770921875	-0.40643572161170977	0.7573095865054873	1.3515770621505865	-2.2006694807093794	-1.0643019413398	-0.5422933159376552	-1.7027036430009734
-0.7494675126287246	1.305137726649351	0.2080633097224255	0.251478654290927	0.41036657374207836	-0.6981144526851434	0.21943479360888576	-1.9321313280117667	-0.6802362330315186	-1.6525347835579098	1.0680396101732093	-0.27129949234833006	0.8823567235983294	0.22535394968893932	-0.03741987138714488	-0.03690642331136479	-0.0038522981561256663	1.9496709096949343	-1.282842974690713	-1.7425619704913289	-1.4944994227976658	-1.5541713045611352	0.48130692857587987	0.3490492954327213	0.15511453312764115	0.8217692951791531	0.11781198098243698	3.9666989916373026	-0.30562282117469397	0.9825813528299137	1.3747516510665523	-2.074667538831352	-1.0266727209414825	-0.4910239278745424	-1.7596144514976337
-0.7124800565503013	1.3980854566445189	0.18024186323448355	0.2948590247639662	0.39183627933551757	-0.7775146762662777	0.18931194810504928	-1.9366314654520145	-0.5777505168132797	-1.6787101152026622	1.0708054330184997	-0.3133534718960058	0.9688115109265457	0.15180654154524256	-0.04673722735927285	-0.012179233825573062	-0.0669672513933621	2.0238535940870084	-1.3242578563795897	-1.6821048374175185	-1.493150415262476	-1.53070032998594	0.4463068222483936	0.3191415547728962	0.13841873667052212	0.7600720493560935	0.09709217711902045	4.329112564853565	-0.18600025354702424	1.1778431703733374	1.3889018502459018	-1.9392549322905714	-1.0273584581633668	-0.39891423532666	-1.806454605533266
-0.5806678509458074	1.4604889125755955	0.16562467678093232	0.3299736711396341	0.36207678361190493	-0.8427903821932267	0.1664971654408595	-1.9520790390482898	-0.48830603492705943	-1.6973395988201136	1.094201897819663	-0.3722164778525868	1.087821875038102	0.09843047095027821	-0.0030312863167355265	0.035449656210654344	-0.15223796842453993	2.081967842143987	-1.2843005987016842	-1.609162934368572	-1.4630827111133489	-1.525957709659075	0.4075204098318677	0.29405015384154537	0.11158434165470783	0.6769195073784948	0.0697241840941628	4.661481943206337	-0.058890797812184106	1.3476600712245337	1.3987581201438188	-1.8082102393832795	-1.0557842981857346	-0.28748324112845813	-1.8387971492209405
-0.43586250070728455	1.4950990588571762	0.13961881241626423	0.35551148682629313	0.3209626444516276	-0.8773632057401068	0.14588059431468378	-1.9983182689819194	-0.42145128583012637	-1.703554748711031	1.1243653021235072	-0.38439988514700707	1.2205168244720714	0.04456609399304132	0.08798198036642466	0.08927575581384391	-0.25872941679061523	2.1174076944980755	-1.1693460764178938	-1.5406848461680642	-1.4185803050689278	-1.5353719920239453	0.39322302789442265	0.3104192113726643	0.07329923184864517	0.5546519599661359	0.0332424526902599	4.9490039362803016	0.07658669834199376	1.4924531062485076	1.404050031070904	-1.6742175892015791	-1.0975024828236202	-0.17885884037643227	-1.855993927180291
-0.2724811012687283	1.4717114290596256	0.11559310770472611	0.38011558848594584	0.28795173032800153	-0.8917783967772935	0.121124634886204	-2.048684221983542	-0.37149966925862465	-1.703711506344898	1.1673757620731853	-0.3637062747869894	1.3383465963880525	0.009173405860054771	0.13276201856979447	0.13764396544395818	-0.38404117982000124	2.148980541400211	-1.0888447058197674	-1.4726225001618576	-1.36070791393616	-1.559406578150656	0.4031937974328662	0.34814833867836564	0.034357916828573754	0.4206567001685584	-0.0009410086464954309	5.128888397606585	0.21992237044715784	1.611667648625143	1.42337271283735	-1.5332740725679226	-1.1542801104016491	-0.07195104583913589	-1.855847084812768
-0.08827609067147506	1.448334141233558	0.08182929390091774	0.4049428419256377	0.2682288960592935	-0.8651554090957273	0.09851247085339863	-2.1067602436972335	-0.3343026553049609	-1.709559436963886	1.2153483972660666	-0.32472453562440007	1.434590223255708	-0.0066888950627678355	0.17381699640687273	0.16373656722445193	-0.5254348769857319	2.155743252346225	-1.0243709464528084	-1.399459548841979	-1.2823956009392306	-1.6061579536109647	0.4383545835735765	0.4097532277702453	-0.011652365549696671	0.27956965012231916	-0.02468737500483963	5.217701194967572	0.3627626170556747	1.678003830264776	1.4512406982409172	-1.3899481802133518	-1.2083886627274243	0.019471014824460137	-1.8447570711260304
0.07328465123533462	1.418190249208326	0.03774343307896004	0.4134093067488768	0.26148783550173227	-0.8744765418900343	0.06251757190672554	-2.167266384010701	-0.2973495453565317	-1.7328887466782064	1.2528679762209627	-0.2763642683476124	1.488751540555246	0.0032185230920761198	0.22190670571158133	0.15785852025206387	-0.6664952521524035	2.1128409052147887	-1.0266536554060492	-1.3302160982718423	-1.2240647592818819	-1.6577026338901812	0.5279758675188401	0.4738920237507706	-0.04872648915886906	0.12321152311794155	-0.05680100479809511	5.175242116963657	0.49099645614420434	1.675021386637659	1.4909114982102634	-1.2532579231896988	-1.2444776568478537	0.09890136082015233	-1.8184113306822653
0.22385345407251997	1.3716301026200803	-0.019696013197239987	0.41830726061483975	0.2880912540037808	-0.8523827858729174	0.014335463201042262	-2.226781251390107	-0.2926227925543598	-1.778886952001202	1.2863617326422268	-0.22022472803454202	1.5149121850396583	0.04982385861776613	0.25398712454275485	0.12321382269810684	-0.8351682472576423	2.054970181931114	-0.9436710735648111	-1.2783681701435339	-1.1566840978439277	-1.7260192470248739	0.6514045706303426	0.5431028473980538	-0.07509768655119259	-0.0011607543740204784	-0.1042808444577323	5.010121506241044	0.6312368065061779	1.6654539437150249	1.5480600180041608	-1.1164323744183346	-1.2741752158945143	0.17640835756156537	-1.7735272535795858
0.3220273878170434	1.2859572108512634	-0.10374094964856288	0.4422884068756504	0.3691678160562125	-0.8674706929045308	-0.026708601764101392	-2.2707611024613756	-0.30487140245226646	-1.8443898710640745	1.3156023724684327	-0.15535132755574443	1.5250643050969588	0.09088500110162179	0.3117259635108223	0.09485812289773024	-0.9776038707036729	1.983120576832708	-0.9471407534407833	-1.2302680616657016	-1.094191379998292	-1.8142994678853976	0.7814994793509704	0.6103135687997745	-0.11687381986364039	-0.12023232746728992	-0.16071144103164167	4.775790745593823	0.7461425746202142	1.6853913274960692	1.5781298776300485	-1.0071036931072894	-1.2895597581050704	0.26240748439911527	-1.727115162119976
0.4081392074012579	1.213861850215706	-0.20428576396072975	0.4858054008874892	0.49332748054906317	-0.9353404778718897	-0.04201032068374751	-2.2772112254889927	-0.3141583208580402	-1.9198977009625602	1.332218309534982	-0.1081107859412295	1.5131624904260863	0.13499241293757486	0.3958920288314036	0.07714921296771406	-1.0699883505592993	1.8960072868052407	-0.9157276784743507	-1.1872373866925965	-1.0226025796702012	-1.9060876348466234	0.914944435833337	0.6712935788633241	-0.16153199000101273	-0.19995702934872633	-0.23991332520051017	4.5243649332462414	0.8383243453222995	1.7133658496945117	1.6041583920498819	-0.8929797758728768	-1.2847919497821216	0.34580201996273174	-1.6666140577373874
0.45872786766149176	1.1348280609119086	-0.304663531353802	0.545001901610702	0.6507357661687196	-1.029448659340508	-0.04415110689182712	-2.2662060926768524	-0.32239739306822895	-1.9811826785067477	1.340992601482324	-0.07637827673033576	1.4921161240814234	0.20822747480747922	0.447534727868378	0.06137436364329524	-1.129829614957627	1.8234830900934285	-0.7507055691194486	-1.1598807001673075	-0.9599731619659748	-2.006870851017107	1.0138032483192334	0.7155897130730196	-0.21157725043865713	-0.22773567697882804	-0.3448385111422138	4.261432860504688	0.8672193529694967	1.7574320188129395	1.6222442354906979	-0.7873739781479058	-1.2663183385926602	0.4333037956121665	-1.6080739819489818
0.4701156282418525	1.0530585246658415	-0.38759143232004784	0.6057284447908128	0.8194857763661721	-1.0895575514510227	-0.04800349392727552	-2.2612598148345286	-0.332827532019914	-2.167055139945565	1.3513715400915836	-0.05220834423677508	1.448576662168326	0.30544453362229096	0.4941712468966662	0.07208001714073671	-1.1707189929798762	1.7375356399289643	-0.5814562908380891	-1.1453137832371774	-0.8785252658436693	-2.0798330598796118	1.0858890284666614	0.7609053366698104	-0.2607057858671074	-0.23164409761701066	-0.4462830675669494	3.9948574135940498	0.8725188306230744	1.876799244238395	1.6388434020095854	-0.7043563719201805	-1.2115653591038154	0.4850544847693465	-1.5557919522211243
0.4592888171644372	1.0019115659822406	-0.4681995599837346	0.6633271310705512	0.9907590980778119	-1.113268313743434	-0.05254811949234835	-2.2461092983226107	-0.3450151023336118	-2.2493499948066678	1.355885303680995	-0.03159255060981412	1.3800689608370953	0.37361855511778885	0.4939696016224172	0.10332142793055735	-1.1923476044919068	1.647183750330082	-0.49299447980210387	-1.1293051701433372	-0.8024358114168706	-2.137303481342807	1.1362857093484202	0.7893685288340808	-0.2988125831960525	-0.22239294620733446	-0.5511822260629705	3.749204401349277	0.8388079571148255	2.0653793111117937	1.6576073787832104	-0.6138754631990682	-1.1169346629575279	0.5241365664694116	-1.509645884492445
0.4412641254736842	0.9507601750251468	-0.5348222290644292	0.7207549060970598	1.1663979605782806	-1.1490937892358275	-0.06568560561723857	-2.2037366521630664	-0.35419392980901565	-2.4477412950612636	1.3603508908117345	-0.001973106539656552	1.3011478665435978	0.44594511021603617	0.48282265086193743	0.1502532757376595	-1.1933010207999941	1.5758043999663327	-0.4717176756347162	-1.1138951974712836	-0.7478749944377656	-2.161637830036743	1.1722265580791382	0.7840140346411385	-0.32491870368995585	-0.16737544318894	-0.6526403532567303	3.4823497686785565	0.7764692906954593	2.3098493640924316	1.6665494041474207	-0.5110915033226723	-0.9979216353320824	0.5582207227913354	-1.4627237719261026
0.4232548538233802	0.9041208384838276	-0.5869306997486496	0.7677985491345057	1.3205515980832065	-1.1933768422630229	-0.07152092189485507	-2.153466927500485	-0.37756954724499164	-2.5258646551100137	1.344104306595003	0.025309555282900374	1.2242724835060002	0.5252786487428912	0.4433902453316487	0.21306658958804406	-1.172335984940378	1.5015517371911247	-0.4078143576751052	-1.097133265661271	-0.7127522869396403	-2.1659431156036955	1.1942223016137075	0.7779435870346187	-0.34639823762818106	-0.08536956132349992	-0.7475263933847711	3.216465941037215	0.6974093574473479	2.589636274281311	1.6492885771702048	-0.41020135814006203	-0.8773966205362509	0.57813607572778	-1.4202803515692
0.39824415530341073	0.8533934683575548	-0.6212014646373628	0.8121325159548028	1.446194864328511	-1.2671732331447045	-0.07171162915867665	-2.1056371056608336	-0.415762523747663	-2.575008173327362	1.3160730194108423	0.05822060875704012	1.1479724567591245	0.5769826565741852	0.3975334213637897	0.29010692029726676	-1.1400193025615901	1.4314208011824756	-0.3337848624816303	-1.0765728600112463	-0.7058499882042781	-2.1548736225415412	1.2074304498126653	0.7660260279633124	-0.36706302387769263	0.016026910971155682	-0.834434658421902	2.9817417822735144	0.614468528635794	2.8501562859774787	1.615392892446059	-0.30773842952942176	-0.7613961382978804	0.5927843250853367	-1.3751384465886607
0.3708547637721409	0.8151902256977275	-0.642917564119678	0.8667162682843434	1.552694061182414	-1.2692846617830693	-0.07621387533178917	-2.0721047572898352	-0.4750685837649694	-2.6233940296476863	1.2959278479231249	0.09322193681422412	1.0930036950032838	0.5761349111178358	0.3774414862376282	0.3724988324498127	-1.1014547209131866	1.3767466904403356	-0.21860502055855688	-1.0677254977224024	-0.6865091267778121	-2.1288797187652886	1.1887850513197857	0.7599770575998808	-0.3833343683856921	0.14182478581182348	-0.9050302617136055	2.7512358665394334	0.5266733925450154	3.080212642267482	1.565742276020187	-0.20526066333927187	-0.6359780844104848	0.5893253470726842	-1.3422647091738198
0.3441246700332942	0.8024223231891721	-0.657655460129549	0.9335189468064196	1.619768130484502	-1.301990112502123	-0.07216275653226636	-2.0549207362547772	-0.5576902389604463	-2.642216557388326	1.2638744440867686	0.11502766398260347	1.0942044385665293	0.545587194080462	0.39613400316050223	0.460939490202398	-1.0575508637010216	1.3410451189333283	-0.08019555934079109	-1.0577091925981184	-0.6629127393186895	-2.0934570513407254	1.1469562758902474	0.758460057391883	-0.41621213246490346	0.27520486535815075	-0.9317030214313267	2.5428287727421135	0.42250333742727336	3.257404881290338	1.4889045530026368	-0.09053245195755452	-0.5118287581853902	0.5611270805756393	-1.3200478004615246
0.3311446385045289	0.7898243244978447	-0.657934355855342	1.0011102068068296	1.6275543267245216	-1.338007747054194	-0.07164367167216038	-2.06236824483422	-0.6509921682370644	-2.638190208533257	1.2310440404426017	0.11590328224969264	1.1050430948741117	0.5267175752817964	0.4294323594481392	0.5374109684199593	-1.0065000688155639	1.3833470515374797	0.10298742074877949	-1.053182195799049	-0.632805358477351	-2.051202114388788	1.084025083177274	0.7703595375180583	-0.4415280912686293	0.42210337476825766	-0.9147623709442906	2.373828748980526	0.34510838638382957	3.353946077767657	1.4126420078523887	0.029020670506549384	-0.41921342715167026	0.5029908554042787	-1.2864886848336186
0.33765505243265503	0.784353421583105	-0.6358594686424494	1.071193048712189	1.5933852369033383	-1.3580716589772694	-0.07820119297253307	-2.096374472384272	-0.7527354905123633	-2.6121060285496793	1.2056315761400924	0.10434502511334107	1.1530380936665663	0.4806870261137573	0.38275819996865784	0.5973036739603366	-0.9774100273082329	1.4579552044990052	0.2892712410894907	-1.0773506202594327	-0.6022943034354967	-2.0174245207631003	1.0056769522334215	0.8088426791744553	-0.46776582643484443	0.5521077307645713	-0.8573299177192751	2.213418763446223	0.2839032730027803	3.4125527451986066	1.3288170405757307	0.11476164700973976	-0.33739740063148826	0.42464596189739073	-1.2553755191065985
0.36649186366622216	0.7987139877001102	-0.5947412326527572	1.1453259015157116	1.5461358024778418	-1.3792674085448184	-0.07132971309976781	-2.1452103544478223	-0.8453532677826404	-2.5710529459913625	1.2030041062017571	0.07433641336847277	1.2268282328263806	0.38141503729216963	0.34410011229148496	0.6573734471873369	-0.9720041004572476	1.5134788528123846	0.44880967415150214	-1.1224520951767754	-0.5804032105695601	-1.9858973185841147	0.9443779750884509	0.8663388901044229	-0.4910450631150184	0.67272414142968	-0.7659176473406692	2.080190049708376	0.2634965055263785	3.436169113022886	1.2507109062231283	0.17162464717442938	-0.2704481180639914	0.33570749732904837	-1.210696116359674
0.40808335528624573	0.8296675083500459	-0.5445065926262083	1.216406797547235	1.490012403895602	-1.3973143102385788	-0.03155427147147259	-2.193316252769609	-0.9330209891051817	-2.4066635376902084	1.2329006870421877	0.04069384179902217	1.3052281710594413	0.24811708535452093	0.29590151453868185	0.6908917529944649	-0.9886949832024159	1.5751969876007343	0.6015782762332311	-1.1867384015994074	-0.5808468827310502	-1.9566668479588412	0.8814669974121088	0.9092224198193593	-0.5228792476115192	0.7859666373960936	-0.6779446825782269	1.9656756650793734	0.2460110983120018	3.3825146568795965	1.1981088997860416	0.21509605739616808	-0.2268929120149151	0.2507121976127437	-1.1514758701398422
0.4714313098033064	0.8658969118810337	-0.4971088450604594	1.2244595806764145	1.4428831148575818	-1.4405184691058097	0.025963465598681956	-2.2366942530750937	-1.0090421034290762	-2.3132206024339204	1.2940996130812177	-0.0007951863464475351	1.3701739444362766	0.1297510305892165	0.25717486746826435	0.7025154253553826	-0.9937064833920441	1.6120895911886728	0.7857757337417755	-1.2541848682288808	-0.6116199324490055	-1.9315490618307578	0.8321611853085648	0.9322203332772896	-0.5618163262025021	0.9125323263800817	-0.6082883649399873	1.8399380128950296	0.22775667521505477	3.2724091608774315	1.157495027752647	0.22316635177858907	-0.20144194897888465	0.15843943984194186	-1.0781781022660253
0.5194930261121758	0.9028694599343314	-0.43889517262880284	1.2134525292420724	1.4161100717385904	-1.45582778305903	0.11709896879842048	-2.2798082810920333	-1.0802779686825985	-2.073246001439048	1.3507069520206743	-0.06666577873605153	1.418139758489347	-0.018022953049241952	0.19250722801663844	0.705240164525011	-1.0163474129595962	1.6201455026549918	1.042685941111596	-1.340174074329388	-0.6393192432784327	-1.9203115858806896	0.7778662724364178	0.9455386707664649	-0.6098916971274292	1.0285579484141798	-0.5619778098479562	1.7520782541968718	0.19390572492936634	3.0924029680538005	1.1348585527364001	0.1977927419461103	-0.1705886512147335	0.10565214974169346	-0.9965325506948737
0.5468802321259016	0.938546306703204	-0.37217808572427175	1.2204486179840923	1.3906185794193502	-1.492191309986542	0.2139726165930262	-2.3290047672562904	-1.1275957271954886	-1.942873870562807	1.3977444697977963	-0.12888000478648085	1.4353476367302092	-0.18148782123851218	0.1557862792740833	0.6994728524649267	-1.046034155918114	1.6245695360366867	1.249842553491363	-1.4424552248400653	-0.6781227269924833	-1.9124308714322011	0.712125784191593	0.9260002246287442	-0.6611120812129444	1.1440305328519311	-0.5502526323519058	1.7174300323443745	0.16281561854494186	2.8829093186116808	1.1356712145441392	0.1611371762027893	-0.12011754629914322	0.06485698655867993	-0.923693613995483
0.5686201822237178	0.9726925416925276	-0.30990880461337617	1.2124596763979993	1.3739235381036425	-1.5324685588534417	0.30224914081205545	-2.3762374488788294	-1.1584121971123225	-1.8491375953268474	1.457605572638323	-0.19336085681115636	1.4375295434365696	-0.3383614373833195	0.15200879113648708	0.6903977407542478	-1.0973943816664278	1.6295114094535688	1.4708255982816922	-1.5451728412484662	-0.7176546876262869	-1.894734743067532	0.6396294604325792	0.8768170660930691	-0.7035974339422993	1.2421640352796977	-0.574989315414113	1.7065874726436916	0.11599479629448597	2.687384691679333	1.1393885932187298	0.11141914500746034	-0.07292393365315611	0.027605106376530464	-0.8585248005420038
0.5841252150215863	1.0049580152963626	-0.26291051707154955	1.1733817369605295	1.352320622303808	-1.5888185242440325	0.4014605512193848	-2.419714400966913	-1.1665361842731174	-1.7338147778856807	1.5330177892793693	-0.24452582684836704	1.4320997921615697	-0.4662782596819639	0.17305786916441673	0.6862835750343467	-1.1619816819006878	1.62804886124608	1.6082503641619923	-1.6360054970463527	-0.7454050801890066	-1.8754427772676863	0.5828794610895546	0.8169561835127137	-0.7367983875475583	1.3276901063516537	-0.6346264813948546	1.7221774592919696	0.09326559335195718	2.502415865516928	1.1502908906462028	0.061304545777962474	-0.04058958655487379	0.007071997817422307	-0.8031232857078837
0.5971581846419716	1.0133231928019681	-0.31072515564408276	1.1096583612506596	1.316765338926039	-1.6284372107758316	0.4993343777408179	-2.4531200587783344	-1.1465715351022117	-1.6264741172194122	1.6166274156575073	-0.27997912562839344	1.400999977973715	-0.5792019379999639	0.10606230223667867	0.6794163117050711	-1.2369277565673085	1.6249740110911979	1.6759864069187649	-1.7310092832986885	-0.7809994102309898	-1.858961628583701	0.5260139684857762	0.7405715528782372	-0.7378655852224371	1.3883660024058453	-0.7335428415683659	1.7897353371273557	0.07298632012051025	2.3332486058518365	1.1711084857718173	-0.027998798678424273	-0.00866330025007878	0.0017731510400394168	-0.7606741965526073
0.6083735321716434	1.020239016875394	-0.3656588981338619	1.0380703833595255	1.3019280295156157	-1.6293366432103689	0.5962214414967839	-2.4827652462461445	-1.0940033550209578	-1.5444274619452651	1.6828700463313395	-0.2938657160641544	1.3712551695429949	-0.66765029624986	0.020235083146834802	0.6656928818272899	-1.2989283495855033	1.5533357407098545	1.6892926636070584	-1.8064398538367847	-0.7930919664645086	-1.8584475430215524	0.4953287319992482	0.64286434249224	-0.7139847991474244	1.4257393638400404	-0.8835507503318347	1.9207356408892664	0.04773480883964893	2.1820889135031845	1.195281056333436	-0.1285395863071241	0.004822214817559248	-0.0037149181803215413	-0.7326667810480784
0.6147035194847528	1.0214490275389565	-0.3110336840407412	0.9579581752541859	1.3295821388094358	-1.601809520377876	0.7083274715135384	-2.49106771436617	-1.0380765989844132	-1.4813717037222076	1.7184736845836692	-0.30719134674567583	1.338548804939502	-0.7182552599826999	0.010878742421685402	0.6404000305168014	-1.351784957705517	1.461142020066901	1.6553693904032496	-1.865004294889717	-0.7706866829436371	-1.853412400769183	0.4869662469927956	0.5304796507864482	-0.6766709789688219	1.4192768480530196	-1.0685669454921183	2.086327060325476	0.007067351275902194	2.0255479687626803	1.2119488598293287	-0.22581610644368633	0.010512305563398008	0.006476915907969674	-0.7156874322408252
0.6178305094195711	1.0147518622911804	-0.2934342016776823	0.8598472540545226	1.3563642251296353	-1.5473042334160207	0.8076971150352288	-2.478308885639381	-0.9841680913665737	-1.428907246002192	1.701892335743859	-0.296923630441491	1.2981376691385174	-0.7244439262994338	-0.01599385112655282	0.5972864342757263	-1.384807044893958	1.388871145102032	1.6320558152860254	-1.9188361197373254	-0.7086766714141776	-1.8556367259056912	0.47329746351059915	0.4157479735321562	-0.630501403914862	1.3734101232437133	-1.2532692443018902	2.258502187594918	-0.03264169610110508	1.8750917648642216	1.2306592997608898	-0.32521170270840905	0.002889209704187043	0.03503157195175645	-0.7188572296401279
0.6061405403299395	1.0057750310435547	-0.2816987924658011	0.7672178130457473	1.3807808683910197	-1.4768672568099555	0.8694845131539797	-2.4582502194949485	-0.9494480128737843	-1.369602494753235	1.6310778826714465	-0.2729788672177648	1.259527648682401	-0.7689023869146683	-0.034144614412611525	0.5437961835374543	-1.3823730862210497	1.3185806583798385	1.595033049436574	-1.9565937998472893	-0.6116287673399837	-1.8659531922289236	0.4614041845325277	0.31513951384155525	-0.5713534989288737	1.2981532860560745	-1.4337905561238582	2.4265314063271255	-0.06240116685940922	1.7335794178300765	1.236504424722635	-0.42086283345322517	0.0020942227399827706	0.07713418388837553	-0.7319744363599032
0.5780730312718404	0.9914779941799476	-0.31318786300611084	0.7316743365415422	1.4115187092967407	-1.414728641965822	0.9242830730837674	-2.4274111550660327	-0.9224345633847619	-1.3256942460691767	1.5097893244366514	-0.2337488525922265	1.2445920108650415	-0.8016828737765771	-0.04112288520345216	0.46950981215058213	-1.3798491751911963	1.267816939687194	1.5670702353508859	-1.9960988723836857	-0.48989296518489833	-1.8563535494360113	0.43366841107449294	0.2375553139332854	-0.5093111420271601	1.1908177056966278	-1.5718032935529798	2.587332251925545	-0.0585281470987146	1.5785653035777703	1.2300827491540478	-0.5105506061060001	0.008281789991029237	0.13342600555236406	-0.7641425108253282
0.5545473919229807	0.9947563991401983	-0.3563077568611296	0.7226927530389451	1.4312716445066123	-1.3885951918903028	0.9451166818652194	-2.392359427794634	-0.9042892753206807	-1.3071364645546242	1.3696798296807093	-0.16361838213377256	1.232125957899403	-0.7866782771407219	-0.11141508350479419	0.3843192781880447	-1.3421417555839137	1.2306556191080233	1.5248767072052039	-2.019175811230856	-0.35535749424927066	-1.8306637526120155	0.375507437848197	0.17270922340237713	-0.46228289575234055	1.0736597419868361	-1.6627843077027893	2.7100394695868046	-0.02404056942426073	1.424070554872644	1.23533485063447	-0.5854426142458591	-0.007434240648977561	0.19213189746191492	-0.8115201762248689
0.5340312102321317	1.0188930831580494	-0.4165318026495436	0.7157752468007768	1.44837621364845	-1.3339592756032022	0.9606353130573251	-2.361732186753545	-0.900061775451017	-1.266824579987397	1.2327660400166685	-0.06820122985350718	1.2399488578039268	-0.8282806696201227	-0.1701305577511405	0.29629207826712195	-1.2597057966050003	1.196033114268933	1.4953008093382834	-2.041736692869913	-0.21852703990625333	-1.7855347153355807	0.31537761666999536	0.12692945279436602	-0.4271408338744835	0.9383992064837454	-1.7229144017018883	2.8112976067165882	0.02144500422989402	1.2661834285299174	1.262526075444768	-0.6622203438543165	-0.050337524872602124	0.2709553506048182	-0.8519303420324
0.511850514096287	1.0612508435052241	-0.48829951683835615	0.7010891272034195	1.4528203010991994	-1.2956715791699267	0.9786202242490164	-2.3380160367792966	-0.9126426695854605	-1.2053800971963706	1.0834532357724422	0.05314800427919921	1.2322982868367205	-0.8509560555394223	-0.24095160439174618	0.21641224438556628	-1.1480923613787983	1.145682268036776	1.404655473113718	-2.0798785773326283	-0.07464666383134624	-1.7247618371837088	0.2455684063831937	0.10351269231664154	-0.4077922678972044	0.8104580506948269	-1.736866342387134	2.899980963406991	0.09524120096737304	1.114368883969603	1.326789504275003	-0.7440131753370579	-0.09018441749560482	0.3677269647135233	-0.8999551383306741
0.49344359967062645	1.1088386865740243	-0.5429471006928164	0.6946644652139764	1.4515284152123535	-1.253476881130684	1.0376592310311676	-2.319817381716547	-0.9443653229961948	-1.136550915402848	0.9209954230149033	0.1798734541628091	1.2201421480083552	-0.8471796669691113	-0.36592643866954794	0.14380842073901876	-1.0156173223908784	1.0967463847115764	1.368134016509562	-2.131477237256907	0.04003777088241621	-1.6601844362462672	0.14722834741085075	0.08946306829350695	-0.4185545629605841	0.6777468054961228	-1.7189273064566593	2.969741870694669	0.17860339647707102	0.9710048858542079	1.4262019290294954	-0.8552747885969596	-0.14125216906940158	0.47263782349093797	-0.9318839007163027
0.4696930948500232	1.1652009537342745	-0.50661947982638	0.7036699937894262	1.4514043941672163	-1.2154073452277017	1.1205059270009818	-2.306915320032275	-0.9904711914309386	-1.0511608230026552	0.7721104010178068	0.3167530156012031	1.1825383061862547	-0.835573272310852	-0.42639262407295997	0.07400652423616208	-0.8679289271272618	1.0367245259303808	1.3728721974409006	-2.1778966420874433	0.13914404392016347	-1.58885846759974	0.04458947171487447	0.08323489888220774	-0.45556962662951345	0.5469993931183315	-1.7081971423737419	2.985694798831055	0.26616058956531496	0.8544533512380461	1.5440763278587908	-0.9616170698139583	-0.18622827206472464	0.5813399332418775	-0.9601541640586969
0.4550841242451719	1.1961160613472717	-0.4156689689978714	0.7110982395629984	1.4359405201016728	-1.2000100449678475	1.1821190430048663	-2.2870533470336816	-1.0669153456798242	-0.9276786255727469	0.6855397753720663	0.4600284068176504	1.125791776877053	-0.8387048265986536	-0.49954971777272095	0.025704758293376068	-0.7281202796565056	0.9691380039324624	1.3890811963721132	-2.2322834314018047	0.20401366870771426	-1.50583495262823	-0.07055002589796382	0.08931787941159278	-0.5213998865738418	0.4265989762274577	-1.6808693161804662	2.939696406804997	0.28842267114611847	0.7847645694558973	1.7061584308374624	-1.046795567166644	-0.1938464907032963	0.6950265496552307	-0.9904398559700333
0.45512467773737625	1.2223063654168347	-0.3987503117737664	0.6690356870133274	1.3790071090683806	-1.2070246774139612	1.2096380635594708	-2.264228872653906	-1.1563099022727936	-0.7562484771756416	0.6483623728031219	0.6202086383958143	1.032183393000863	-0.8438034989042574	-0.6151957022977624	-0.004156238998108799	-0.5992849018518588	0.9035626606657987	1.4363255499246943	-2.2818308528727087	0.22343211654040748	-1.410470111395093	-0.19756972217105337	0.08807078697984984	-0.6023814350725192	0.3418533079912841	-1.6573677526104884	2.878544573137336	0.26856134613938504	0.7613479576113023	1.8948785445917715	-1.112462647464053	-0.1782117470739443	0.8088647089226988	-1.0060116694605004
0.46660872250731195	1.233627869342206	-0.3996116928435332	0.6389986424726228	1.3255811682178744	-1.1893882015005417	1.2337943169768666	-2.2401664418747003	-1.2372955058627733	-0.573424080839797	0.6424947271956495	0.785276123250605	0.9222298873699941	-0.8439050540794837	-0.7479943060013304	-0.015101665158564172	-0.4778590544173242	0.8314023515462801	1.4936985064010362	-2.3141523584227053	0.18797175557253104	-1.3071464581518712	-0.31142705135755594	0.07605152364728676	-0.6731983486253953	0.2664470753767353	-1.6637547747188446	2.8174143129147726	0.21888833942770405	0.7805019505502792	2.0799224618576937	-1.1650281450543831	-0.1386477332480205	0.91937556261387	-0.9864518392391393
0.5077464764016846	1.2408258814946804	-0.4003452467056448	0.6105644077634139	1.2660936987862883	-1.1968024829214392	1.2582101128243155	-2.2139252562492726	-1.2934015872961175	-0.4069833247243424	0.656788311895452	0.9384101888661218	0.8064285938161808	-0.7874665559297442	-0.8859320411644063	-0.019572917063814893	-0.3807729248377566	0.7849674956342689	1.5802632931773384	-2.3402975951003557	0.12000686688934159	-1.2061603592003816	-0.43253771405534297	0.05457259500336107	-0.7389306646827712	0.20899889764730872	-1.6700831168880579	2.7593525580007587	0.14949595405228622	0.8290826048095798	2.255046963206854	-1.2014665425885165	-0.09556236612052901	1.0286902748708344	-0.9693659051896896
0.558133947630234	1.2613354883708392	-0.3334669232096397	0.5736072611373039	1.1907056978594046	-1.2112622284038987	1.2652980034382748	-2.196201388180095	-1.345276955380021	-0.2398865088819623	0.6700850144888904	1.0670735082289688	0.6852862150051167	-0.7795978348877691	-1.0428923193492101	-0.01609844650599653	-0.3042538902827367	0.7636996654323605	1.6371699781513356	-2.3681361458389203	0.04140830342471645	-1.136967773230354	-0.5275141990282011	0.024533922001210986	-0.8030866760834968	0.16339935422179203	-1.6983327966604818	2.726274121535638	0.05929588533679048	0.9119465962083189	2.4149436648376863	-1.2129737599337334	-0.04728926197304571	1.1548962850959081	-0.9616800732253923
0.6134569245612156	1.272352642849698	-0.2845619766590847	0.5539611797626022	1.1060006159165892	-1.215732236181952	1.2860839667494754	-2.183345927641145	-1.3700317240714557	-0.09102176702598912	0.6961954197952362	1.1708379932965605	0.5720580426403648	-0.8003084680115379	-1.1381820790086414	-0.011577672819105838	-0.25143016328958573	0.7560678229678298	1.6356188842230162	-2.4158712843870207	-0.047081803979170285	-1.0803811444955511	-0.5815997435768375	-0.011888722858331946	-0.8305946927440168	0.125052259027241	-1.7548060395000218	2.7208591868162078	-0.04039865111006459	1.049005253399756	2.5448528712150376	-1.2048171378159833	0.011043922613080686	1.2875076811404553	-0.9680736923554905
0.6752747739622329	1.2560581280652896	-0.28094214255139704	0.4848342951551271	1.025146645802461	-1.209175021788948	1.2953886255582838	-2.1609127213191694	-1.3781972944489929	0.022278088795743067	0.7340855868937621	1.2313643859282863	0.4580440669984383	-0.775350393629231	-1.2350802958056646	-0.007367198001902391	-0.24447577086547406	0.7515080315228563	1.6323105127251671	-2.44941958953906	-0.10549328409599339	-1.0448740511885277	-0.609746163208041	-0.021840780474214207	-0.8362569449975114	0.10688177876569645	-1.8088958850367565	2.6950890721343534	-0.13911077492371157	1.2009309665052859	2.638049531331957	-1.166305525763083	0.09576287085776816	1.4051727715610558	-0.9932375224876377
0.7404975382790735	1.2069042150289973	-0.30305043914810864	0.4305939113352486	0.9723369345199805	-1.1692477763818163	1.2780093133700492	-2.1378576620515024	-1.3785921442593438	0.08655743759892498	0.7745072416014234	1.245860812803519	0.3666353244219077	-0.7734760172215578	-1.3241288653667262	-0.012516515271188017	-0.2541010664362545	0.7619068192564822	1.6449038861049625	-2.4774529640835317	-0.15724486275902122	-1.0363852676483596	-0.600449713781227	-0.0011611451029629183	-0.8070596522379831	0.10221915771013883	-1.8994444858885466	2.6484015988913625	-0.2416334746334114	1.349205487703885	2.6903412986329815	-1.112125429747923	0.18058586647609384	1.5269947162744733	-1.030630589883396
0.7980253381589704	1.1261703533557719	-0.31838534632100507	0.39361495288101456	0.940118592387934	-1.135366722415765	1.2094161359743532	-2.1808733434955223	-1.3829318043649912	0.1177406422343394	0.7907408552331281	1.2256769476501401	0.20981504643320675	-0.7982871988522505	-1.395427206371479	-0.022149152948297186	-0.2775819097460458	0.7775735796723919	1.6660464687647392	-2.486953989759951	-0.18384912901028821	-1.0350434319247341	-0.5428740193757986	0.03456309515365246	-0.726384362258823	0.12049694616442949	-2.0096204519620833	2.6039564949123126	-0.35003714876622094	1.518143462244469	2.686527828190584	-1.0317664479941662	0.2586230224449535	1.634949830237447	-1.0775800219599756
0.8599704332481017	1.0487089869448067	-0.33663703795948613	0.3456435521234734	0.9388822575942228	-1.158241629965208	1.1066247953917225	-2.214039842615259	-1.386533266999113	0.11731957381225752	0.7798102344073851	1.1808615181961337	0.04354555588653174	-0.8291667939199661	-1.4683685933998667	-0.026993382724938998	-0.30035834480290846	0.8160854830460375	1.705222708200163	-2.4622067614834733	-0.1730544985786666	-1.02868632226962	-0.4452713633205729	0.07064449652554679	-0.6302802328968001	0.1517685427362383	-2.1096818147790883	2.5828893912616766	-0.4615131360470512	1.6729161323126345	2.6546281067577433	-0.9311217973088983	0.3368422613176801	1.7332275972773512	-1.121004041987439
0.9078270751607643	0.9520824699505296	-0.3958428238323749	0.24874858041912568	0.937698890121872	-1.1585102916014987	1.0433766874613206	-2.2243608867529976	-1.3940214531342086	0.0897254404350504	0.7189621318109912	1.107431277417831	-0.12369631458645303	-0.8466375704729636	-1.5262299789226046	-0.03948224779297484	-0.33328130082247115	0.8839897069033815	1.7611348603165582	-2.411177766367666	-0.1339030807944539	-1.0079808427375019	-0.309756297903175	0.13053501226408723	-0.5205627505341823	0.1795003271167916	-2.217475871210249	2.5727435269350196	-0.5163898544012812	1.807117410490322	2.564282626665611	-0.8363298973047811	0.35920269220861345	1.8191747806991816	-1.166832349662677
0.9232420160687657	0.8460521460288103	-0.49906605391948766	0.18423878044469225	0.9501578376146125	-1.119173161250928	1.0050797600046122	-2.20308231963124	-1.3936592340682494	0.012183709266330434	0.6212962206743549	1.0225481513286296	-0.1809509085158528	-0.876927602768099	-1.5716683217313057	-0.05053375232772926	-0.3746435187851635	0.9729672210575231	1.8037852267260976	-2.3468085830787517	-0.07603133219921192	-1.0024392610406403	-0.13876443775772734	0.22877794393321532	-0.39461136016366904	0.21008867160439362	-2.314600922931684	2.5720062227231635	-0.5012793823791089	1.9366252916496804	2.454926076682635	-0.7403334556186482	0.34136019336987605	1.89429584321188	-1.2257781884768741
0.9045004746235993	0.7406054047836564	-0.5210595965456906	0.10752226650456834	0.9653504156439183	-1.162452078138692	0.9867675996619842	-2.2056225863926877	-1.392104752965441	-0.08632010265557126	0.5112452908364241	0.9214152015875818	-0.22253827269899987	-0.9358733236656647	-1.5915200301207453	-0.05454621125696544	-0.42843804413368575	1.0625087609797201	1.8156980593293501	-2.280012827961007	0.018963343211633944	-1.0118587421862657	0.023452610089979044	0.3459117013018057	-0.28063773754950905	0.25035243206349345	-2.3828339561665874	2.582998527513346	-0.4257786181521997	2.023913443746304	2.342375161789847	-0.6382171868201895	0.30628322253209944	1.9293916593923401	-1.307873743605707
0.8369191726239192	0.6332793795775118	-0.5610230299207714	0.02363697166938198	0.9769825561690775	-1.1551464916635985	0.9955218279065738	-2.2166327626188234	-1.3846716741299638	-0.16680121363444886	0.37074865499977017	0.8315095118364175	-0.24265946890768125	-0.9918076560153724	-1.5978588165318512	-0.05487726247666593	-0.47977909927764745	1.140773984243798	1.809127134920588	-2.2163663701469867	0.13118782300828555	-1.0074015479560188	0.18839095860420044	0.47434711021997866	-0.16158245940449345	0.2983071981260084	-2.443433473149266	2.6016900141509103	-0.305496733323087	2.1077241047878963	2.2354003149089445	-0.5496300927928628	0.2539067500867596	1.9359905344353692	-1.3928180968914456
0.74832144825111	0.5166086444238305	-0.6152987528075078	-0.03571876522644413	0.9821656023471025	-1.1369017724804409	1.0355941760442244	-2.2246975850713624	-1.3653718604803124	-0.26050483103002	0.25332298404479137	0.7631402390300377	-0.28447313989851225	-0.9936873852945025	-1.5638252884603394	-0.05973499470655107	-0.5346555088973324	1.2162498691561778	1.7773330784037857	-2.1319354002686315	0.2508381089893567	-0.9875068711393663	0.3250631862287656	0.6042804888775901	-0.033653039105090835	0.3415411564666603	-2.47899847513772	2.6274042916807483	-0.15553882374097236	2.1657888255609192	2.1530057422330704	-0.4740690447042021	0.16518197795700168	1.8986380654164292	-1.4551458520272402
0.6426137926973294	0.40067071182097563	-0.6249956085736712	-0.12093434188678387	1.0091363040067811	-1.1055738232420034	1.0924527756482973	-2.2508787540702393	-1.3410181727234503	-0.35137969886407544	0.1224041987802504	0.7245883125035785	-0.3264038277967799	-0.9855899846044638	-1.5070840424360543	-0.05685969551140997	-0.5942510001160785	1.2857370040399998	1.7603236018066988	-2.026771280965681	0.37384211958577607	-0.9714388445093809	0.43063472863603425	0.7490260968062671	0.07489442391831488	0.36881917133723113	-2.4907542984386075	2.6392798386937377	-0.004744578914706521	2.1997403940732285	2.0931323344520743	-0.4373217557420939	0.047644862326614204	1.804990682863518	-1.4997041439703467
0.5193913995463828	0.32502510011760294	-0.5470195593221552	-0.17082949794679	1.0475350282214975	-1.0827852378443943	1.1302368873857223	-2.2995110839449167	-1.3189681315912094	-0.4360015337123621	-0.015312531861654988	0.6989750380295974	-0.3491138243483194	-0.9809143136293554	-1.4445871278047364	-0.054026591482654575	-0.6343117936725314	1.3649049484464988	1.796164517634312	-1.9289228546120456	0.4645459294000524	-0.9352474265683351	0.5009176545238947	0.8906471872545666	0.15914317125320582	0.37741151450803917	-2.4985099681416107	2.633685971282618	0.1523519957816662	2.2465006634046207	2.0331326346333896	-0.42926629893918256	-0.09790245658326072	1.6880092255086925	-1.5212995338247548
0.396762374408617	0.2783709893313077	-0.41809289242303116	-0.21554662188629417	1.0864634256498205	-1.1594193084754383	1.1543141496287543	-2.331623106066394	-1.303164220244739	-0.48410101705896424	-0.15511641492848346	0.686589648067481	-0.38790960011161985	-0.9586454969700322	-1.3731945377987997	-0.05091593093734901	-0.6610599006528785	1.429360637583028	1.8669704057157683	-1.8194518303731833	0.5218586703479424	-0.8780253591161495	0.5263996892214986	1.0004123471970692	0.1943872604649424	0.36290903648448153	-2.481904371842298	2.644178279757015	0.30091288797164495	2.311251129967262	1.959065100007761	-0.43520267961393344	-0.2570016207614678	1.5388766283330366	-1.5223877040668732
0.28440601023323525	0.26895388558338684	-0.30232269561361774	-0.27165838865209785	1.1069501520434204	-1.2400682246182875	1.0476034675866908	-2.3031475871725093	-1.2781880940444872	-0.5006341576153572	-0.2677161635477334	0.7039267937450713	-0.3754319010452175	-0.9297619005289108	-1.3006604204523216	-0.05886800733488873	-0.6889377882563144	1.485536484427211	1.997060154869881	-1.7176500157350811	0.5637167774591317	-0.8145081329394097	0.5069480675029702	1.0869237698114398	0.17850550562502226	0.3393178908744431	-2.420931286796346	2.6568038212436824	0.42502316301254933	2.355953044203643	1.8982554838604169	-0.4554478824195086	-0.40337026362699924	1.3891957807719417	-1.5107545443672408
0.1744268820574578	0.2553453285356774	-0.15476593948971554	-0.3266313862374865	1.1049567721200175	-1.2659433286934667	0.9406643380530542	-2.265267513332218	-1.2460499899637316	-0.5081724580528795	-0.38531292269568795	0.7524326373593013	-0.3585729889024236	-0.9148511658716296	-1.242902452069237	-0.05438827803711858	-0.7203632866719221	1.5165481046966165	2.1656496454993674	-1.6526090917709042	0.5663319051886969	-0.7505984350188569	0.4474323241408369	1.165709094054648	0.12723353418946148	0.3191591659789437	-2.3528575985229443	2.6460412101924784	0.5330247961670045	2.385480452018068	1.8367045883614193	-0.4978024275654251	-0.5763844634371444	1.2386285146991007	-1.4940225395757936
0.07160690226743371	0.2956775398965956	-0.04862142193311207	-0.3372592594135761	1.100999725648609	-1.3048966870465855	0.8126355680267731	-2.2557241636326455	-1.19049825858925	-0.49856437626448197	-0.49677842453666826	0.8446857905567736	-0.32782050090823384	-0.8706781502389811	-1.1880753708613239	-0.05220000656895065	-0.7571383015828912	1.52480555390636	2.3403693935397363	-1.6098742301801856	0.5291354078264014	-0.6817109653465425	0.34124214215665993	1.2024614145955939	0.05229787013395256	0.29841580362675624	-2.282138188824431	2.6185084181435543	0.6311589860742671	2.4141306705304	1.7867519692367253	-0.5592043781892232	-0.7364270446610118	1.1019604409491952	-1.4760451066114282
-0.024260339127098168	0.34868162117372303	0.02580015939644904	-0.32704365375807465	1.1055587909432876	-1.375553453446622	0.6518306013349255	-2.2838738779823964	-1.1106277083203853	-0.48658855750409574	-0.6029335218088143	0.9437941130821148	-0.3972300384814339	-0.7950124490287019	-1.1459929431368558	-0.07922254460747873	-0.797718563444408	1.5464694617568036	2.5177924382093044	-1.5775112684857935	0.47139698576774053	-0.6177210411157278	0.21244781835529908	1.2058896175745992	-0.05016193254832961	0.26464170312259766	-2.219312635953211	2.5750239669844257	0.6881241610461395	2.4212680385349574	1.750772465890708	-0.6402526329547498	-0.8736086295823332	0.9651245817215294	-1.4562563901183647
-0.09528504543490306	0.4125802306964056	0.05885511323053368	-0.3030686196029472	1.1095520102195278	-1.4097517587282995	0.589168156540165	-2.314379371009624	-1.017558053736552	-0.4837600256615162	-0.6976584824964186	1.0387331677074183	-0.4526520531374101	-0.70081188266244	-1.1466189844983072	-0.09483944147763086	-0.8399372956863502	1.5783348183004369	2.6613663279774595	-1.5467910965453169	0.380888667995656	-0.5549674130148219	0.09045468012457013	1.2121560790072778	-0.15858730403897864	0.22864965438741508	-2.1877874585074126	2.5157642513544194	0.6947021440124127	2.430753842057199	1.7324903206956577	-0.7307928919939009	-1.0062475386854153	0.8365730789271224	-1.434848821896834
-0.15596715421891752	0.4752584875840423	0.08541557336659614	-0.2831479488843004	1.1312750714068394	-1.4490469666377697	0.49329418594112084	-2.3336673026272057	-0.9292758291165685	-0.5054702177077331	-0.7702302645459234	1.1196546491973032	-0.5179704322512148	-0.5996159224567019	-1.1683357772443663	-0.09802076522690326	-0.8960666223137252	1.607073540685669	2.80855719090253	-1.5061951287708766	0.2764886889181158	-0.5124648461160468	-0.0122855531705158	1.2109123019550216	-0.28259023122528193	0.18900672467664018	-2.175818403878374	2.5103683520277222	0.6716860480780819	2.4155480694819014	1.719420467534367	-0.8330265125575729	-1.1041673348864274	0.7103375928748743	-1.4143325526967776
-0.20253324802188133	0.5397820476692241	0.08613024366394052	-0.2716032598557403	1.1987231416731692	-1.4774415130932483	0.4050597903484192	-2.371654801185609	-0.8369585446327191	-0.5373511179136498	-0.8469693102705458	1.1862321209171094	-0.5614823771243211	-0.4935287323871311	-1.2308164795956347	-0.05749600684034421	-0.9689500959918886	1.6270873582618268	2.95413362244087	-1.458924851631173	0.20629949595536295	-0.4805562069312302	-0.09577885685696279	1.2220763904033056	-0.409530121716427	0.151380843040691	-2.1862898803422546	2.517661445496802	0.6465367347138264	2.404948843498983	1.7018041010162654	-0.9361234104745371	-1.176312158026939	0.5765367132228174	-1.3945262492689996
[truncated: 22 more rows]
