# Supplementary material for: Obesity dysregulates feeding-evoked response dynamics in hypothalamic satiety neurons
Source: Sci Rep. 2025 Oct 14;15:35837. doi: 10.1038/s41598-025-19800-2 (PMC12521569; doi:10.1038/s41598-025-19800-2)
Supplement: Supplementary file 8 — Supplementary Material 8. [file 41598_2025_19800_MOESM8_ESM.zip › Supp Fig 3/Supp Fig 3a/Supp Fig 3a/NCD_to_HFD_1st_MPK133_matrix_2.csv]

-0.16707667474819465	0.03873155701695921	-0.4009641105134292	-0.8701753426592485	-0.41402300485866306	-0.7803657466404358	-0.09039843819534674	-0.15897076775661687	-0.5445817986403434	-0.706250007063741	-0.25795261944924486	0.19292055368972205	-1.0326461931619852	-0.17761446366688813	-0.35908577282254667	-0.7601926277716304	-0.6749067608835269	0.28039790357340283	-0.7080560317060723	-0.5942195177115706	-0.9664855330780583	0.2678019162587707	1.2718051642742716	-0.9643866411389956	-0.1375069483582515	-0.7990350564660016	-0.6417388844819308	-0.42309062505924383	-1.06160746406947	-0.5848580835482367	-0.2616339178702932	-0.766783115119328	0.06606323460321212	-0.19088938327023736	-0.7124359613614903	-0.10208315947921101	-0.2857706405881738	-0.37566144142496644	-0.18787520578115435	0.3339505411693552	0.673124486650259	-0.4841977991160348	-0.5088785054458721	1.6225277789197299	-0.6867254937081724	0.5070940849389678	0.38126624797450603	0.27153772775244234	-0.37751136013936504
-0.2720045385424156	0.04473092316256866	-0.37685027187969544	-0.8779169403865793	-0.2802709351440147	-1.1485235642280756	0.18904185547796415	-0.14948963408724844	-0.6631439376617554	-0.7432483391546858	-0.2350010020790296	-0.051684135343845	-0.9483203516020616	-0.3137272963547527	-0.17295393190473254	-0.6511419432521933	-0.940126317692944	-0.18510815100179331	-0.6962372796336112	-0.778299893751163	-0.9365889891717685	0.3866870830921387	1.289971833841495	-0.9306373043241949	-0.6729036975284279	-0.7093681083660333	-0.9247472474006728	-0.5622835112539952	-0.9255730116391989	-0.8756815100342668	-0.4341369144488399	-0.6362540651511528	-0.033252486060069086	-0.2202967251744201	-0.6601945645237495	-0.1011279408174671	-0.5870881484832238	-0.22949898680732478	-0.21804737945802735	0.3380851532437137	0.7337076601186194	-0.3275753875501488	-0.4949465522594467	1.4844761917332847	-0.722542882933763	0.5929248426228396	0.1084331124811671	0.739894953470418	-0.32915138572144975
-0.3179764492481842	0.0035453155787731707	-0.4278874529567676	-0.822280658052827	-0.2322790229293085	-1.2936868869139682	0.14148850489271222	-0.12479608584179314	-0.6862164612266887	-0.6237320159648969	-0.17668680670040235	-0.210211324260453	-0.9934307175818752	-0.24572187440593152	-0.14824389645724287	-0.6993290116598452	-1.0879013674495812	-0.3008368933298584	-0.7652770345392366	-0.8202888874904319	-0.9736570899374174	0.47483693673641564	1.182710162316829	-0.891690020540164	-0.7999572857257219	-0.7000924007425241	-0.9651751955209819	-0.7063235167378638	-1.1448394299052709	-0.9166362644702982	-0.5383243273442303	-0.5036307003420316	-0.01814405428131508	-0.19182577494665942	-0.6159879768658509	-0.11022472441430677	-0.6531066414490477	-0.2951686009194909	-0.13617402288318312	0.3555677863742506	0.7127804012196494	-0.36913969041008626	-0.443035475488907	1.3716097408514465	-0.7678091060385676	0.4750164143781341	-0.302148140461518	0.8406281343142523	-0.2704465583052509
-0.3210089065151925	0.018195887270666684	-0.4337993844891558	-0.7340546837517054	-0.23053403701398045	-1.052700023253719	0.1715514144797183	-0.06056256741563763	-0.6076426575411689	-0.3769209464721846	-0.14408625640867495	-0.2585859379773112	-1.0032283019455597	-0.24026230895972212	-0.3331870017316156	-0.6857457316428761	-1.0793358517226679	-0.3144773511665996	-0.7342735593724514	-0.8845099059300465	-0.9585962226815993	0.2385972607436571	1.1702480371234358	-0.8387527978262259	-0.7851210480759305	-0.6790226597098222	-0.9834174818103258	-0.6996327166872399	-1.1819605058178175	-0.8187436151998159	-0.5879680981497126	-0.5370124993955174	0.04721278290328365	-0.22307184959727266	-0.5491134789841124	-0.04298998046511728	-0.816317664828377	-0.372767556297788	-0.1566477260985727	0.4605132282825845	0.8297941024843257	-0.3903863148215596	-0.3708369980872546	1.3361787866107973	-0.8278843088492824	0.407870890256971	-0.5854219566912822	0.651686560676119	-0.21990728634984327
-0.35483472001400546	0.12840154604634685	-0.4236528137291803	-0.7357531610795054	-0.2483341732285088	-0.7563715324355577	0.11859792275359297	-0.12206819274883415	-0.6399932246143216	-0.2990122721570603	-0.1447471279604392	-0.334238232338672	-0.9655500227319387	-0.1607413988238465	-0.5139055556600103	-0.5220991390853988	-0.9961712036189645	-0.3269203538226303	-0.7139334577536047	-0.918429446217693	-0.9653714042188037	-0.014558292155220887	1.1922557824879556	-0.7803058655004392	-0.6561501818382017	-0.5448024162750787	-0.9804598284449886	-0.6284542303622582	-1.168697494037381	-0.835958339913598	-0.5578650874328308	-0.41273603223502786	0.1792422705528713	-0.14474960432863748	-0.5440282985095903	-0.009017061446239594	-0.8143360593472064	-0.39014904672856315	-0.09560586061132004	0.5682832332059804	1.009409877980485	-0.4347037897199426	-0.27535073461626103	1.3125253747783612	-0.7763259622001446	0.32614931384134427	-0.6972629685708539	0.5524536290972776	-0.18536678244155122
-0.4077961631562855	0.18276111854210905	-0.33465426146679117	-0.6894815827739541	-0.1940985075498772	-0.597019853394822	0.1256396403138998	-0.12142270442651638	-0.5869508427957075	-0.356003932043552	-0.15901887854660157	-0.465787025345813	-0.9599991056810744	-0.11719448964249495	-0.5655162539731264	-0.39806094085279614	-0.9724720279294922	-0.2988760036003058	-0.6838701801750774	-0.9414387731972921	-0.9609027103321338	-0.14171183486282746	1.1931282984001352	-0.7430722719289697	-0.3989691229725903	-0.47604495076811304	-0.9981218761054574	-0.5616567011581854	-1.1538545043898012	-0.8459545394782063	-0.6371769365602854	-0.38917054424287983	0.29686902964716805	-0.0892493807528293	-0.4901717657647482	-0.03397367903971997	-0.8229370256615551	-0.46218053071552306	-0.1153077554460868	0.6704255078501619	1.1094259430431668	-0.4379710814192588	-0.2802161441877123	1.3547631664500122	-0.7638545981846111	0.28448508625018143	-0.7596897096116452	0.4089189792188062	-0.19387830138641968
-0.46916029825430516	0.29390883824945174	-0.28417900151479	-0.636148387508209	-0.09152337751688959	-0.4777078440527944	0.22869803283245482	-0.08719392516857252	-0.5480719272357281	-0.3080525736759823	-0.13618854155277077	-0.5323443702444549	-0.9378323665808427	-0.14593770200856285	-0.6072680540385876	-0.3396008609108507	-0.924025784081355	-0.26811487789124205	-0.62172123369721	-0.9550481975217545	-0.9397980264707166	-0.25795819754708804	1.2719893689003474	-0.8119032562570607	-0.2479741055153006	-0.43342231483454857	-1.0005777496053259	-0.51004177609468	-1.2039413512545536	-0.8927031109715725	-0.6597152958070519	-0.4246499592321327	0.39643385579389623	-0.09288269469639683	-0.5434722021782605	-0.0036450468370186023	-0.7802744195478543	-0.5990471942460412	-0.08746233419570125	0.6819591434243434	1.1095121377483845	-0.4807019526259583	-0.28226692769675404	1.3057126980018943	-0.7649901151767615	0.2648401635044589	-0.8384277680119839	0.3550819053787507	-0.2078822338661805
-0.4671066419745633	0.2908861365793817	-0.13506866454079458	-0.6263023063426179	-0.10715154034171667	-0.41839416993051204	0.2829021545319388	-0.12458599730194095	-0.5907227043781282	-0.2841407057159401	-0.1036796722977417	-0.5674625416534566	-0.9158819575089227	-0.13153687427870298	-0.585780528437639	-0.3012284426333259	-0.8696863075234109	-0.21019885510235162	-0.5787841121775609	-0.9383610998169578	-0.9506552645873061	-0.3452606543423399	1.3143528511411962	-0.8017842183586954	-0.09587926085402232	-0.4002247207488536	-0.9560164506634616	-0.517173706818243	-1.1978058666904146	-0.9943119298803121	-0.6723736571025732	-0.39328049086719996	0.3915834085752309	-0.08475211466562703	-0.5600310862691831	-0.03957865520970687	-0.7815213660358729	-0.6935768251122438	-0.028581973805876078	0.7147209799123457	1.0964503688093739	-0.49676003280219433	-0.2637039932711612	1.290473762909527	-0.7614798579212373	0.2655729681286852	-0.7831501645414787	0.297775270288963	-0.18785118163429265
-0.4643748762578549	0.2537452397969255	-0.002399227190999288	-0.6042455855506327	-0.12282958591085594	-0.38167346924540657	0.23859364169897143	-0.13127312041550443	-0.6077606674945796	-0.2699287819889415	-0.07362512241399109	-0.5375199755324598	-0.8691373515244656	-0.11590145778502922	-0.6237384480297529	-0.29926556319208775	-0.8533439216947412	-0.16064603127412627	-0.5618491247572319	-0.9827068563406383	-0.9085688122170108	-0.3114052318442212	1.3193724840550454	-0.8110675457069045	-0.07780265060056628	-0.38039959494384096	-0.9266859598287566	-0.46182006483361626	-1.1556131299412558	-1.0514079250053054	-0.6701110859724903	-0.42337515162703326	0.3566976722690497	-0.07143815343479824	-0.5159730699227018	-0.04146386215781739	-0.7589767219636135	-0.7652104762188672	-0.07256191167137896	0.7260809427787555	0.9867148269224049	-0.47442987925993246	-0.19608118209454384	1.230243132457303	-0.7832224274506183	0.23065776469135266	-0.7944830385039854	0.3097878215555121	-0.18257773561388158
-0.46145407851500975	0.22957040478961693	0.008563091132910901	-0.5703740537891693	-0.12489039598882101	-0.38018396338000127	0.22969976076604132	-0.10517481074409432	-0.6204737788044132	-0.2532220893494413	-0.048342925219898615	-0.5448731745060666	-0.8334332111931728	-0.08469562518440236	-0.6484081197883873	-0.37410358089645424	-0.796760658683994	-0.1115888965175726	-0.5490966879412574	-0.9790225121893158	-0.8999482855609287	-0.3676732764980255	1.3272622183443084	-0.8402977006532495	-0.09363842559888952	-0.4584260687056977	-0.8853741415615088	-0.41726892743334243	-1.154459136500396	-1.0270138491500211	-0.6791666312784713	-0.39837160644437875	0.3193342123337791	-0.06501266470628256	-0.47262270107876087	-0.04048599987462069	-0.725714375405105	-0.8181432169812028	-0.12265489152425937	0.6979420629952415	0.8984548290150391	-0.4111062471293952	-0.14164752602427116	1.1605019829373062	-0.7666659849083771	0.1979057478374727	-0.7530731386659539	0.2749385327828139	-0.17841209917502904
-0.4958848600294659	0.2131417498599073	0.0830498648897462	-0.5636736279222235	-0.10383037164467716	-0.3579491685311026	0.23875812742346278	-0.10466303071711384	-0.6201798582921085	-0.1824024384590298	-0.014821003369099592	-0.5698941032661754	-0.7605571572869996	-0.013609579074113986	-0.6649129557235517	-0.40707069849317373	-0.7673100833968056	-0.11731418076553053	-0.5292094582326259	-0.9882313731331571	-0.8424270321739702	-0.4183228888690185	1.3455535330418429	-0.8525557130003504	-0.08692960699485545	-0.4659323386166931	-0.8737887271400918	-0.3733903752959426	-1.162311646255086	-1.058550862236091	-0.7445400900016306	-0.3286221471786957	0.29798412951417885	-0.06110654939134343	-0.4861135513678397	-0.05894140200527309	-0.7240673103190589	-0.916622546060567	-0.10676357599301547	0.6946639910346135	0.8328989381361224	-0.4243061544696015	-0.0775012469739538	1.0891412667090965	-0.7880716730551672	0.18045884514096638	-0.8499993470631082	0.31152215016924845	-0.15076498579001726
-0.5075109535209159	0.23768010268733059	0.06779986110616387	-0.5561178285403485	-0.05498190095569111	-0.26689595530405485	0.16327939637360728	-0.09273536675124414	-0.5991936497323903	-0.14443153478959925	0.032688244317155765	-0.561487982105384	-0.7504943657006418	0.043061863785924984	-0.7070006183287012	-0.44562085906716853	-0.7298653389757512	-0.0465017980169983	-0.5311673739982785	-0.969642905647342	-0.7971011454107239	-0.48845360419206385	1.3511768909323276	-0.8865290875880356	0.04749469752831939	-0.4445498585177753	-0.8386826918602048	-0.3278033997430915	-1.1704830209139492	-1.0056572357832991	-0.7897969161234352	-0.31171611237743946	0.3576631293615713	-0.07579752875377119	-0.46940211705256774	-0.038612351867294024	-0.6769521708775712	-1.0142003571695821	-0.057305633566732204	0.6861586680446968	0.8083353308045407	-0.48200575674184876	-0.05402720617045812	1.0426090383681665	-0.8042563805966774	0.135592230476531	-0.9066113811154146	0.20573073717407678	-0.1607107549267478
-0.5358672718111184	0.27842497203202793	0.11500437153723608	-0.5897964078761083	-0.10840260846726595	-0.16396641870376533	0.15709647429759774	-0.06833337041543361	-0.5665288574931845	-0.15785868448602547	0.08249684917655031	-0.5371235121464488	-0.7306025670938843	-0.018326525453316467	-0.74799197431334	-0.46179483896708734	-0.6213972488799991	0.01457141465371609	-0.4769257404651445	-0.9471613011583828	-0.800019987652297	-0.5576912750845173	1.3847293542284471	-1.00140604140597	0.1819339756157555	-0.38050693073733455	-0.8101630417848247	-0.32890302192132365	-1.0733238547622972	-0.9392449449771612	-0.8123895436075413	-0.27969380445771747	0.3398790808073976	-0.16462101199600332	-0.4676129037046827	-0.03038669115485699	-0.5806722016591414	-1.0923227441210637	-0.004513212534903522	0.6153095819892953	0.7368400215712406	-0.48310563647915145	-0.05825508956409853	1.0484151218976414	-0.7772643096692095	0.1633972026319856	-0.8564195289761571	0.13302949732712577	-0.19983595602953935
-0.5408878697616066	0.29828942627114496	0.11161044532177702	-0.6329413544856954	-0.10031218361958878	-0.18229588814530687	0.10444954080217714	-0.08792287407493028	-0.5763034894096324	-0.26081414496023336	0.12495829012546329	-0.45830962148118726	-0.7166307970122013	-0.0749777112295045	-0.6955265337012793	-0.4557868837762655	-0.5707057868674559	0.07840099391043534	-0.48083810901618385	-0.8900762811120246	-0.7898950460396306	-0.5123465439929757	1.3826562334978658	-1.100157350044451	0.28298793340938966	-0.3606422775731176	-0.7877941863732917	-0.3626553137809508	-1.0403356190636506	-0.8441734779662335	-0.8593347148910209	-0.24261741172322776	0.34667549457761976	-0.22314069373242568	-0.4917736415120122	-0.07548700529004425	-0.427726090801485	-1.1321243270294383	0.06414412421299687	0.49085233019685426	0.6176900070919762	-0.5088300119453392	-0.05342683186781107	0.9872048769057356	-0.7198235529654183	0.17609350419470263	-0.7731799732201167	0.12184203179959885	-0.25610473741711026
-0.5653792754258531	0.23191763445670985	0.06988211537560626	-0.6463176668154703	-0.09059626996306061	-0.22985254733873406	0.0986306777402818	-0.01637259690819225	-0.5176497343063474	-0.35120108778991493	0.12012217864009869	-0.36889555222700043	-0.6904067046242709	-0.21009810717725422	-0.5940112678387306	-0.5598433322429132	-0.5450175288954837	0.12671912044184602	-0.46782602726328976	-0.8539120062767032	-0.7594427662618568	-0.37137011291545863	1.4353667965931103	-1.2043605278142688	0.31533337358326635	-0.40243007235952016	-0.7481229059975595	-0.3966134029857401	-1.0013800822028114	-0.7755721397375661	-0.9118297703461705	-0.32225882308626375	0.29651608628583437	-0.3260810785904706	-0.498579918074982	-0.0810696938620997	-0.301638467308249	-1.1699430127980004	0.06466839570506508	0.3823100040674598	0.46725003523643693	-0.5592381118861323	-0.09897057259361086	0.9942788010297218	-0.7257868034740649	0.22974360852620573	-0.706377306200252	0.1750366475710002	-0.28483877544894626
-0.5533651296921898	0.17457268085215966	-0.0077777869609154445	-0.7140066917140933	-0.14575941643237825	-0.2101505851673005	0.09930433556706704	0.023364670169514927	-0.5090723670081373	-0.37517996148219745	0.11765771491943837	-0.3102854005719207	-0.6500964636842156	-0.27053379450905146	-0.5381050581085587	-0.6342683757435424	-0.533730717444899	0.10543766443715322	-0.4666827110093876	-0.7972379570111112	-0.7600269332776144	-0.25774650192696374	1.502008960230285	-1.307988514608855	0.1971547410139256	-0.4387619234250687	-0.7395518934208873	-0.443639050888445	-0.9715222021447678	-0.8056426697305022	-0.8933882697704429	-0.3757077268412995	0.20861069330320334	-0.42538394550800024	-0.5026827568454064	-0.07544667183198393	-0.17898002996194573	-1.1560129633868157	0.05296114190806771	0.25836955776228765	0.27116141534583227	-0.5760175962559676	-0.0762886097686074	0.9707704293040911	-0.7438973915125576	0.2644631940503224	-0.6609113221691003	0.20306513266552004	-0.26958709783890245
-0.541284007105639	0.08181206908114111	-0.07130350468288518	-0.7486641595655035	-0.255198945771604	-0.22283575903753722	0.003823142807879899	0.033821169463678614	-0.4971252791311772	-0.4368876516506828	0.04868397060373575	-0.23270924386968583	-0.639172816994498	-0.3144889936558698	-0.4575865595462189	-0.6682355545857158	-0.593467813649267	0.08159092887273219	-0.47629021699059965	-0.7457964155290575	-0.7962102143196003	-0.04361407206233845	1.3489160861549556	-1.323090297017289	0.07677128833420964	-0.40163485809321	-0.7640334910694854	-0.5050684129795945	-0.9726239474260971	-0.7446110426715783	-0.8879048183105691	-0.39310867514966186	0.15333374017690476	-0.511229238892757	-0.4744604139153653	-0.09674977276518451	-0.12455228297652914	-1.0718589359617323	0.08606750570556221	0.11181256945286906	0.13494965450648408	-0.6085721843760281	-0.04331706359823769	0.9742241298781036	-0.7671475381163371	0.3013645343058159	-0.672426405813033	0.18224693451161683	-0.27226763381001806
-0.5844588860865962	0.07408877542643413	-0.21327182313907017	-0.7860224809757332	-0.29649823417840304	-0.18410744687295844	-0.03646558177468166	0.04069859223857869	-0.4412150661239063	-0.48472191627295913	-0.02969129423535307	-0.22566000099291034	-0.5991462597992643	-0.3632255510815688	-0.4508016646903822	-0.7079011097202698	-0.6748990336550155	0.022250972132138457	-0.47640902385202566	-0.7244002063286281	-0.7557780714784451	0.12636850209644207	1.2253698387740146	-1.383833876581641	-0.028306732955029258	-0.4184109800877511	-0.813455209468159	-0.5637760192729913	-0.9751014169740607	-0.676203201766344	-0.8611577606340726	-0.41912848953390613	0.1592482121365808	-0.6101892781138771	-0.4614200457686984	-0.1214731184268401	-0.04115148855507257	-0.9918491815311515	0.07263878827801008	-0.02526342907025924	0.046531006099673936	-0.5964574942823273	-0.07820267437704627	0.9721571722218394	-0.783227560177856	0.34438815763878794	-0.7908791980815965	0.14855582856154403	-0.3044258930976388
-0.6550990626986881	0.10722824843783456	-0.3567947479574417	-0.8282345796659654	-0.29391512003463705	-0.21558199979514558	-0.012003302546566872	0.02365952953998484	-0.3898894451462442	-0.48702708028353703	-0.09210155628927692	-0.2588948433185352	-0.6181959312060641	-0.4031240159736925	-0.42921444605247494	-0.6663841513695494	-0.7328490326470325	-0.04875225885172592	-0.46928966919177667	-0.7271537984738266	-0.7690330960775233	0.1590470380300358	1.0850642656362508	-1.4503963869376155	-0.02005571995896085	-0.40880372469390247	-0.832444522858496	-0.6833631765684213	-1.007417918380369	-0.5921647865317378	-0.867091376298467	-0.40260610045127915	0.197063678553142	-0.7190219811141665	-0.5549325094003053	-0.14964759812708137	0.034694408702117006	-0.9202185258070399	0.15816124700341083	-0.20511368200929064	0.016685837035205268	-0.6267945735968173	-0.14121374072985843	0.9908699281597867	-0.7922172180628222	0.41067275096454303	-0.8434235672254402	0.04188276625428754	-0.2654437083957451
-0.6772266696915773	0.10974619522885867	-0.3782855277832426	-0.8604835634304621	-0.2808504947025613	-0.21450932741489628	-0.012202764723564857	-0.015268217448585562	-0.34124347050105164	-0.48308854422358866	-0.13809740044111643	-0.2758378803184394	-0.6319027454463276	-0.45896112019262175	-0.41246601584346204	-0.5905358037079018	-0.82323877990501	-0.11885246117592622	-0.48119219874836006	-0.7786295440217974	-0.7762992462767091	0.2672059779572204	0.9256136302934526	-1.4738110871030836	0.05378066267761594	-0.31312029800205843	-0.839870957232152	-0.7822321920422111	-1.022185579999602	-0.5824755388022748	-0.8653110897317923	-0.4523803591666729	0.2494473501317202	-0.8361054555998674	-0.6418501324422353	-0.1354498809596279	0.10639763676993266	-0.8418689966955698	0.20278800608817377	-0.30449730002571174	0.007965700573363262	-0.702960039608092	-0.19890272666170591	1.0101774591996389	-0.8266047365656748	0.4776168309775509	-0.9410427023204605	-0.007318114135610504	-0.22433262241191376
-0.7210566486721344	0.141125741944447	-0.4100294998225748	-0.849410449458509	-0.26153247415757797	-0.21007164036364018	0.030119838920587883	-0.04749949939795175	-0.32782805797783965	-0.4986658885883988	-0.17733660445232194	-0.3162302905433192	-0.676117565709768	-0.5579220390753212	-0.4154712278088765	-0.5256562613302298	-0.8766859121001834	-0.20400384667989338	-0.47524187963006403	-0.9004990429816069	-0.8244076652159912	0.32616326420226843	0.750740810574517	-1.480288518952301	0.16788534413703085	-0.2340990232041996	-0.8095252859873527	-0.9589346034455112	-0.9601534344340035	-0.5834495624911764	-0.8624372326413765	-0.5115453384275416	0.34803504514131395	-0.8932835898761693	-0.6326352295855642	-0.09113480560302126	0.16363892731710877	-0.8272478434147675	0.20972782746273336	-0.3658109819484034	0.01657923919472596	-0.6908671503230764	-0.21311837156688185	0.9764528677673429	-0.8177928778292651	0.4999969489761636	-1.0109810362656586	-0.14705805181583886	-0.2170490014233263
-0.7822633939953495	0.1296181729554148	-0.37133204148998267	-0.8157692635004512	-0.25934759411059527	-0.21110632700438803	0.09932986294188743	-0.05722011914204074	-0.3400205055868104	-0.4612978399602901	-0.21861827585592622	-0.3183668107400396	-0.6878972912590242	-0.6300644077039189	-0.45106644107499994	-0.42483127024760226	-0.9148528011494992	-0.23487373597868233	-0.43074484747111785	-0.9773447272049326	-0.8507516446461926	0.4220297061001861	0.5766658629598395	-1.4622824280764068	0.18441000420199566	-0.14752225647153322	-0.7798504241751696	-1.074903125604068	-1.0275647007444075	-0.5970449284862435	-0.8419587069249328	-0.5552855133835998	0.3450848242864598	-0.8905374084687698	-0.6144542789266993	-0.1722882623513149	0.26142863615160106	-0.8186944134461289	0.2211231583460072	-0.40218348007064425	-0.031132189379035908	-0.6263384929620193	-0.16073110682840935	0.914123159773536	-0.8559083625918074	0.5680747172819081	-1.015444934870507	-0.20519565919208382	-0.12044367001735842
-0.8502799659489003	0.13053779951472602	-0.3810876194062368	-0.7579371329640293	-0.2480506213364765	-0.1791983513332813	0.07089285388506524	-0.11153752707506248	-0.35909708276006286	-0.4209094334561699	-0.31060301909920135	-0.3941481910606468	-0.6753998722304011	-0.6192578161662274	-0.43738809304563303	-0.2709518919359363	-0.9728887831206011	-0.2946424310060086	-0.3841461858654893	-1.0931841454995657	-0.7789384270290463	0.48266356985040926	0.3814968044587978	-1.3811008567896899	0.10711348731795503	-0.12789998717367132	-0.735127574676432	-1.088124745950913	-1.0920834484908128	-0.6883569255408801	-0.8158370710213696	-0.641300778913687	0.3693782839365397	-0.844011743291194	-0.5461715399605238	-0.21285757285715806	0.26444076053835575	-0.8026769510868841	0.14721232703898	-0.3896076369592494	-0.11930623146345572	-0.630254728497453	-0.11584272518049905	0.7191320446942939	-0.9116126696671716	0.54784415042962	-1.0163326989750665	-0.29580665969701525	-0.032519842764183376
-0.9263072143460125	0.17972795314453865	-0.44025112276568273	-0.7192361555856933	-0.2771813348067086	-0.1385076448947802	0.05116893651125398	-0.12787573577646685	-0.41698806443721254	-0.35797284588634415	-0.3679559217304687	-0.5148600287943692	-0.6533097445598741	-0.5894021100764221	-0.44988289063575754	-0.26030328835574024	-0.9861678145767785	-0.3666544126266851	-0.2790657790637566	-1.166308784502	-0.7607059593448278	0.5472719921558926	0.1990383973036939	-1.3292293506379589	0.02814595044403382	-0.09870107098631384	-0.6732210242587979	-1.0879204758587762	-1.1273528992869568	-0.8421683401619221	-0.7854395174800868	-0.6641071655266138	0.321284134391349	-0.7871709112265332	-0.5100911899818016	-0.25290415938180716	0.3342353852187613	-0.8320519761351524	0.06381704457833895	-0.4017480905543064	-0.1767687415144697	-0.6280418499521341	-0.09877663980525567	0.6254037972172223	-0.9524250517952038	0.56099450727921	-1.0091451277512964	-0.36042940583163674	0.09009751594624463
-0.9784996805162365	0.20335497985232137	-0.5047000853468514	-0.7187886035963247	-0.3219584234026388	-0.14891352269469496	0.05339221004510998	-0.21136407940683094	-0.5108072079836627	-0.3359732484256953	-0.34391078007248865	-0.5844829370260498	-0.6621985856913659	-0.4931592557565163	-0.45706230230467515	-0.24210187017975732	-0.9895895718571882	-0.44383992216916246	-0.27439648294154695	-1.26908829370827	-0.7243564756790729	0.612374725415578	-0.04052581812791041	-1.2877974718834877	-0.04274591138951198	-0.037241323532664815	-0.5813700967876907	-1.1577140300497324	-1.1445785993204434	-0.924742451327307	-0.832610413171051	-0.6362129978601374	0.2908215306832901	-0.7377017258998324	-0.4780052360964798	-0.2971329663636617	0.37245311604979336	-0.8544661930547482	-0.036468781268300485	-0.41681589397127256	-0.25688004433743516	-0.5807117155136964	-0.029201580148503208	0.45921316457909533	-1.018608375417696	0.5838831671991199	-0.9979777227787346	-0.4869997931459017	0.0877254867827804
-1.042718599620874	0.28648179833040516	-0.5237294490496559	-0.7004845452112811	-0.35284649153096365	-0.19761374378941363	0.01815632457436695	-0.2802861826623989	-0.5437078465856404	-0.2800203123234292	-0.32323747814965326	-0.5642861882302677	-0.7242193686088332	-0.4767159618282748	-0.46500162219744656	-0.2669819978265173	-0.9846251787755511	-0.434083317638862	-0.2327181835273971	-1.3483830439975508	-0.6483019823297577	0.6987571860971352	-0.287131050719461	-1.2161566493758118	-0.023046657156664093	-0.03135206985453463	-0.4807529096858037	-1.18435314094392	-1.159407080388187	-0.8761911837274081	-0.9255758362146578	-0.5964988214335178	0.25370400596979614	-0.7367120914570148	-0.502113296556511	-0.3227444905383761	0.35625648571398283	-0.8742882520316906	-0.11669830019708068	-0.45464545020499425	-0.30127631447828207	-0.6299140185139278	-0.056316504718051365	0.25053054095573124	-0.9921694758598962	0.5861154403506496	-1.0212058140064688	-0.5351763204226975	0.04296952566749309
-1.0971707266099557	0.34024070301322884	-0.5023394464533523	-0.7239150019706343	-0.362086226509336	-0.1290801274373826	-0.02710753535864895	-0.27714929231699414	-0.5855081711152638	-0.2081111623499944	-0.27552659134906804	-0.5925409455097397	-0.7802357845906035	-0.49772157306232334	-0.5038085730089867	-0.2889863803137403	-0.8988404382258464	-0.4799692227237718	-0.23182393546953364	-1.4166509254249193	-0.5724431723094189	0.6375009494280937	-0.3101936950431564	-1.250246927025622	0.00999892371854382	-0.012828331793076353	-0.36466859430535553	-1.2830022319820633	-1.0721340864452633	-0.9072002193194717	-0.99867567624182	-0.5095291801404366	0.14313789949983535	-0.7729208872171844	-0.5696165924286992	-0.36719809484419474	0.38967799579604556	-0.9168447112773055	-0.29881050765485306	-0.48149702416603635	-0.33971913469405907	-0.6315133875758887	-0.1066781006150929	0.07611725671092005	-0.9859165955232736	0.5277507922169619	-0.9220158264335196	-0.5134719395486659	-0.005484430956726416
-1.1127238291385728	0.3030795957608572	-0.4157623130146713	-0.723111044350045	-0.37688617467645447	-0.19905034503972627	-0.08147958695224278	-0.2292552781414141	-0.629174535921557	-0.22741578663565507	-0.2561024966665463	-0.5467144979486906	-0.851586331358585	-0.560045867710316	-0.5586583249645326	-0.3234118573290956	-0.764440190727254	-0.4742083789765831	-0.23297071470370154	-1.4428078872941115	-0.5960119266333745	0.6526883013133402	-0.3531243433276929	-1.314234867860502	0.013164881200742454	0.06215593856949346	-0.2528923462409522	-1.3242418817983341	-0.995007058968764	-0.924621079695379	-1.0633071806727343	-0.4079341427073917	0.06008743423381431	-0.8201382440314434	-0.5916248248378115	-0.40155683612617665	0.48394651987494586	-0.9623061846481995	-0.4550260069513974	-0.5748109012273075	-0.4452525551571852	-0.6738318440743312	-0.07707102825955706	-0.05287358348602748	-0.9893828480829849	0.4639254844238102	-0.8154085138235605	-0.4841782394006532	-0.003778449603158185
-1.1214199383156775	0.2673359083623566	-0.47015493395364627	-0.7356623652842733	-0.43179069616124066	-0.18291298954194332	-0.13671471787228184	-0.20591801746057375	-0.6342617746243823	-0.301500718125403	-0.26734123093842294	-0.5205920667372992	-0.8869745273508289	-0.6445332830579855	-0.5302213412565573	-0.4112867381777255	-0.6346255616181214	-0.49096027739321435	-0.21347080601864277	-1.397829705451996	-0.6342000019141102	0.7196595393946912	-0.3812245850645421	-1.359256476194052	0.04343037582657035	0.09340677791243698	-0.17510899464126625	-1.2655426753965766	-0.9696123160124595	-0.9042108164138692	-1.1217613604854821	-0.46110294647755445	-0.03715052989923165	-0.8180913382594284	-0.5634824061588434	-0.44258565837425323	0.5658192716222902	-0.9899503394328931	-0.6612102112881788	-0.5742424656441741	-0.49611897217913603	-0.7328564724886227	-0.016633843818092936	-0.1770277041227442	-0.9632164631080198	0.45846009343194527	-0.7203473430976104	-0.43370761054921925	-0.05730948845925443
-1.1342995163949134	0.27686678138305887	-0.5146648294675813	-0.7781680019894648	-0.5087128468470345	-0.12010696736169726	-0.20351954696224944	-0.1851377821787766	-0.6321226864514992	-0.38961786484679195	-0.3401404384513412	-0.49822338065850547	-0.9261623509930306	-0.6974196053959643	-0.5197931233483766	-0.4466181887341065	-0.5382370966183392	-0.5484340014964637	-0.1779179859284632	-1.3405878961653255	-0.603918441857794	0.7960728786012948	-0.373029096111436	-1.40894135592179	-0.10036812446601524	0.09457415965237125	-0.14681136762675778	-1.18461640118416	-0.8213768604146459	-0.9103663410643797	-1.17896506378392	-0.48627157983007335	-0.10637898207814349	-0.8143751788956418	-0.55171537664859	-0.5159949167759821	0.5567978182912056	-1.0228963212629612	-0.7727735472564917	-0.5678612997242479	-0.5518064369293672	-0.7494520969409612	0.011140898054364357	-0.2842107094403509	-1.0007719636363228	0.4583498991740891	-0.6951785941358756	-0.3853952781358199	-0.13484072247746504
-1.136774319270382	0.2729315183317947	-0.5628537352973919	-0.795616686859579	-0.5828320003171442	-0.07659114739789818	-0.29986477852041354	-0.1681455878766675	-0.5756058896623126	-0.4060280287927479	-0.4067020006349262	-0.49942864895909833	-0.917540602443615	-0.7947554559964012	-0.4986030692873965	-0.48448545467918747	-0.46628395461098926	-0.5959027649194554	-0.1470166009738148	-1.277481669279728	-0.5669764212599765	0.9042889523108197	-0.3845437702685225	-1.453312506229909	-0.29222845696223276	0.10363244930264084	-0.16072553875894777	-0.9501596184632183	-0.688291490578602	-0.8977040331086586	-1.2293364746509285	-0.4702869265580043	-0.2290978143336289	-0.8073271676941113	-0.5019788784978881	-0.5688128289800438	0.48436604025486185	-0.9991756567402676	-0.8395352744221807	-0.6241605277109177	-0.6059809895153048	-0.7827980737090512	-0.00690599682520342	-0.3767720137885147	-1.0453413913240426	0.4680970544147078	-0.6987300363707613	-0.3056989502570235	-0.17483219435140973
-1.0688688004885847	0.26781036719157114	-0.6168533678039426	-0.810322801183875	-0.7070119250916121	-0.042062565291836364	-0.38243390346943384	-0.18125742188933003	-0.45785678873435753	-0.46677878853263743	-0.4869781207611513	-0.568292202433643	-0.9030547576980773	-0.8405103000995029	-0.42714707204137764	-0.5298882352227896	-0.35625088999885535	-0.7099332558990379	-0.12140839467456603	-1.2340271206036335	-0.5242721782815715	0.9950020560590094	-0.41525178870985646	-1.512008169959663	-0.32968012080259335	0.07499483098090642	-0.1687570596395263	-0.7283593342884267	-0.4752034603572535	-0.898777856092754	-1.2857161921041578	-0.4727650041184085	-0.28614781612235607	-0.8469930286583434	-0.5121365242251706	-0.5237133750160763	0.4301140740737927	-1.0214364179096587	-0.8874690995605838	-0.6855672671353846	-0.6564863460713075	-0.8274575126197778	-0.03206242314361672	-0.431368363160385	-0.9890754383401535	0.39610296386991983	-0.7749587249273207	-0.2910560422769679	-0.2519648212294034
-0.9399084884182957	0.24848254090937236	-0.6749096045173708	-0.8430733236267972	-0.7437782177409273	-0.0407864325528839	-0.3911380761120099	-0.1546378873834527	-0.43142978491353456	-0.5203949429392658	-0.5142445828154101	-0.5091139793550206	-0.8924137892281664	-0.9242914887940005	-0.5029221016732857	-0.6343078318776575	-0.3369604962451257	-0.778558924140893	-0.12218090565693226	-1.208908286476457	-0.5644168211404431	1.0154695353194758	-0.4321969360000278	-1.54921046674825	-0.33009127336821986	0.09379075938153833	-0.20269110013530853	-0.6629558689187598	-0.2658259994290743	-0.7839062524958258	-1.3491649373430075	-0.48592584238007364	-0.318902126513925	-0.8603156379693242	-0.5333856578951142	-0.5657106436448281	0.4001077759324595	-0.9718496115782962	-0.8540842159965211	-0.7254336241107737	-0.6072971196778938	-0.8531188007900354	-0.03929217805049228	-0.40141214451638146	-0.9188801683225668	0.38973413258726003	-0.8765043160380313	-0.30501893905051936	-0.302034250256337
-0.902564153953891	0.21944084345760495	-0.6199083290240065	-0.8456581408604359	-0.7517538272765226	-0.1153645448730994	-0.3435075623132987	-0.2004389418730855	-0.26347765051744176	-0.5839536244696739	-0.5697441354054265	-0.5130298974616894	-0.8682397109643117	-0.9950317577368892	-0.553369946234557	-0.6190458956932435	-0.25091260844080354	-0.8162740950557252	-0.19164561263835161	-1.2109878662110716	-0.5468672323420546	1.009184627479406	-0.4571451746048051	-1.54666241132372	-0.3366531690433702	0.111956986563341	-0.23439969574737302	-0.5831601437583382	-0.0327069964005962	-0.6206112900026637	-1.339543205079246	-0.48291950607626877	-0.3179447070171786	-0.9141128101469022	-0.5552413076430872	-0.5624146507968837	0.2786978971362012	-0.8783078249480987	-0.8001576843091431	-0.7122936432526729	-0.6007300288712355	-0.8816199819147039	-0.03073520955526504	-0.4020784120773748	-0.932353023430017	0.3836027836664066	-0.9705098924180119	-0.2760051275730099	-0.32413927379740964
-0.8629243818230374	0.2545845553939331	-0.5105104414142614	-0.8492864670405661	-0.7666132129864811	-0.1786520180974974	-0.3400921103746484	-0.1446470313240226	-0.15511270739538488	-0.5670729210733847	-0.6428401216147881	-0.5578764723020091	-0.8443232984855186	-1.1124438273777786	-0.5881324377710568	-0.5811270332650892	-0.1865131132945739	-0.8159642095345552	-0.22211168765443673	-1.149079564617214	-0.5283378319127329	0.9430607390071218	-0.4824393965718685	-1.5225189794601877	-0.30516566612007573	0.11137888507242968	-0.34950475234647194	-0.45595027570689534	0.108369582622556	-0.5743484333157054	-1.3220706678136973	-0.45959539079456063	-0.33704994984192077	-0.9551532321819292	-0.6143035127258114	-0.5313541488581286	0.18785042684663883	-0.8297212459615414	-0.7173585604835747	-0.7112077855361747	-0.591865022969077	-0.8980161193211963	-0.058964690379727125	-0.39387083185395794	-0.8918879312276703	0.3398649733386808	-1.0536867529689282	-0.2602190123472372	-0.2978937211411977
-0.8182302654190028	0.2183478918047065	-0.45678363439180913	-0.8199852499820265	-0.7885456790931615	-0.26317074358883064	-0.3227501173448527	-0.09449636101428521	-0.1208661400319891	-0.5605661417400416	-0.7211585867033612	-0.6707241634980576	-0.7501200590138544	-1.1777096475447952	-0.6138991516401593	-0.5347068914787674	-0.13407628110364728	-0.8351408319047362	-0.23404391892637672	-1.1419223981654922	-0.5701600318539952	0.8646558245924734	-0.5334884544070887	-1.5324931005132667	-0.32883878849023473	0.19664724027235134	-0.41140024645126516	-0.3533465156849819	0.11654484350816122	-0.5609949389749292	-1.2243191532682993	-0.4469435061394941	-0.3195932241926177	-0.9493715785105346	-0.6099440081218275	-0.5302198165363505	0.17912610926851005	-0.8210312265503779	-0.5930531940876832	-0.7214764379358849	-0.5457962171272245	-0.8493817949118471	-0.05169926967269427	-0.3183210439688612	-0.9035811331752687	0.35186676109201476	-1.06988661524807	-0.2603195357429814	-0.21742656472169664
-0.7748275236761503	0.2124299761513396	-0.47405132089608965	-0.7991372733702058	-0.841096325415621	-0.4103369645120914	-0.2865361104397522	-0.15903119369413385	-0.14220760903701465	-0.5735059308898494	-0.7770689047618781	-0.7233045562120226	-0.6489931513616441	-1.1233732570278965	-0.6489370106166618	-0.5153324120846726	-0.10790963743921778	-0.7906034715436084	-0.1890748559188951	-1.1708319768832243	-0.5641217616623224	0.8534182355147774	-0.6271135522946225	-1.4669890734878928	-0.30358061920711704	0.22610019817380894	-0.39391546278836725	-0.17835615492306842	0.10979135867608156	-0.5621236733616206	-1.1265951660896685	-0.44089590878439716	-0.3280188133302639	-0.8608907681892282	-0.48701070108613437	-0.5410017967454875	0.11979263839348368	-0.7991129067262644	-0.46832333651545516	-0.607666066835008	-0.5938767612154459	-0.7815448166009098	0.018791212188094406	-0.308146630663334	-0.9094966936319192	0.3707281413968958	-1.066382628460755	-0.29662937470453654	-0.1101969535113096
-0.7375727238251587	0.2941692356396402	-0.6039593845514329	-0.758704515187054	-0.8921932860973077	-0.48152078401543824	-0.32218389341421466	-0.17609044409716476	-0.14081184158003204	-0.5104988560054563	-0.8266850359212304	-0.7316505615289771	-0.5762704400202392	-1.0609341722380823	-0.619244986845597	-0.4744396194247793	-0.15337875743286927	-0.7838614385189642	-0.19365438093729181	-1.2092227578343047	-0.49884518296769054	0.7886211862971357	-0.6820407642716504	-1.3272811481043163	-0.3247653171961801	0.15123445813534236	-0.44366454028983304	-0.013058505486364235	0.02242412373466669	-0.5515880927445304	-1.0953020555495843	-0.49221861497255615	-0.33999585598575605	-0.7371021256759545	-0.44033312199922775	-0.46333169055167556	0.03695333388143187	-0.782868716952302	-0.41141628629318455	-0.5003795498234462	-0.5897255777978124	-0.7251486325895321	0.062002112368608774	-0.36570543783013054	-0.9296129225331023	0.32450302383886254	-1.0808108206972462	-0.2836046962912633	-0.08840738328878896
-0.7249891279390245	0.38074592921172057	-0.649530078003018	-0.748215672741692	-0.9092859312495836	-0.49645397336699837	-0.343984190428659	-0.1572590653290987	-0.21359536384295633	-0.377067005237273	-0.8479436334550592	-0.7210450082418689	-0.46191346267544275	-0.9690854592257627	-0.61404080700593	-0.4807586710576618	-0.1914186389444521	-0.7314709766469578	-0.22891884132457094	-1.2117715514177532	-0.3306882501692629	0.7774572923017026	-0.703226639762571	-1.1863862538542522	-0.40740205236540206	0.130745371963857	-0.4726771251194023	0.1291339820127718	0.056102941925349634	-0.5578745767321841	-1.1122882760022594	-0.41039642515586694	-0.33483010541434377	-0.6925435021208013	-0.4111253493826611	-0.34991133138301206	-0.01042960598690661	-0.7463852344589478	-0.33373594587624184	-0.3966092235968342	-0.5677978333005427	-0.600526335478559	0.04783387325614178	-0.4068562864931464	-0.9435410763948004	0.25935511022891017	-1.1463435143512815	-0.253231453714838	-0.056130624697566765
-0.7633165367890615	0.48259284193672214	-0.7243575272598509	-0.7831258964555053	-0.9166635330624961	-0.5969867827430202	-0.3751751559252118	-0.15297501953880785	-0.2947820309554928	-0.1993526870421447	-0.8033389184656169	-0.6913070828048946	-0.38816775532202985	-0.893083075134534	-0.5642575511700498	-0.4907198273780846	-0.20320659628784	-0.6532786783523601	-0.28209821764841625	-1.213813053372961	-0.27921113920097185	0.7391499368293081	-0.7914021809177588	-1.1041088257783325	-0.33698841142907326	0.19995295696807383	-0.47957901880169834	0.35280381479718625	-0.051121162865157735	-0.5343339276979315	-1.0943881469729386	-0.34583653766505307	-0.319184219344668	-0.7016060710182519	-0.41152497063802623	-0.2736797654872539	0.002768138683815524	-0.7105972797847663	-0.2780997944285752	-0.36727144469378464	-0.564333960052393	-0.5778096999009085	0.0368161131575651	-0.4070663724417223	-0.8886526513936541	0.17414076121389804	-1.0472918806279172	-0.22840178075665304	-0.015996136422724024
-0.7368564360361542	0.6080245281173304	-0.8030779424499223	-0.8547774508474685	-0.9314907938300496	-0.6668761137786621	-0.38141537607916653	-0.14490451029046675	-0.3733884451455178	-0.16206549675615706	-0.7325541657408658	-0.6784196128615541	-0.37696821770635625	-0.7649802310193873	-0.5707564875304992	-0.4666060592593279	-0.21939528051664245	-0.5392228199052236	-0.3093585319175394	-1.1542579777776274	-0.24618411374082738	0.6646847427874745	-0.7683077449223207	-1.016490519877699	-0.25181728882735477	0.2590361181912687	-0.45728331697802327	0.4110880283706379	-0.19441681622020413	-0.5409864877028907	-1.0673324157571014	-0.3342043152356203	-0.28400147056523645	-0.7840099315228007	-0.48231424310546733	-0.25921189248253945	0.10180554450075219	-0.6590025533489186	-0.26729468980890325	-0.31431817579705007	-0.5767982368774318	-0.5630218062218598	0.045844018822368576	-0.40934991536102494	-0.8597594589160586	0.08549650145539305	-0.9290998714764221	-0.2158274865772527	-0.05863954098760461
-0.7936608815049121	0.7252826768252241	-0.8220080968857817	-0.9132513452286979	-0.9124485102409109	-0.7079316592886522	-0.40824993087119027	-0.15505871985862021	-0.5052942914443865	-0.035286491708797496	-0.6312568452198983	-0.6748872245182778	-0.3514691088541505	-0.702551134097305	-0.5937227939676892	-0.5422753367738381	-0.20186197422962238	-0.4134580605064476	-0.3333380719594822	-1.1140173475330564	-0.2508874752809353	0.5294098342918951	-0.6801823053787077	-0.9075827137975212	-0.2309540674720994	0.2862020778493028	-0.39127559193967104	0.3593206416375631	-0.2758540577761488	-0.5455711540148572	-1.035127231798156	-0.3015593289034115	-0.26424976500337494	-0.8401247117933958	-0.5043497224183546	-0.23700116311659994	0.14876329025131757	-0.5621415603163118	-0.3204112895854263	-0.2656560723381016	-0.5535762201381572	-0.583948267429675	-0.01109048682865238	-0.43415042106468577	-0.895942416484476	0.07278707426085382	-0.783937708431564	-0.1846230534913122	-0.11722518806972189
-0.8303042387297864	0.7685292624288349	-0.8338771457804739	-0.9409423099599529	-0.8654855560917964	-0.7020317336469246	-0.4140489287975715	-0.17448155492769074	-0.5454517848979888	-0.018265383838350285	-0.5607285950048614	-0.6509928076431928	-0.3288711910511118	-0.5913506460057517	-0.5141786725007439	-0.5798299887332388	-0.12275243515422776	-0.26459117269243365	-0.36061436921444745	-0.9809683389159647	-0.2135471662372365	0.5045257271043304	-0.6752805998116462	-0.8240312516662511	-0.1420579191711794	0.32408871672756234	-0.31374301237654023	0.474819342584205	-0.28854239377712626	-0.6107642809419339	-0.9957998004778414	-0.2347389853943252	-0.21739021794210062	-0.9065518729923694	-0.5503733758146636	-0.11625510106921548	0.18042505901626293	-0.5185310950891081	-0.38820491638545346	-0.24667308942576294	-0.5172945006260752	-0.5378617437238549	-0.03940616000349465	-0.4597492885043645	-1.0003548833906442	0.03813052229420892	-0.6670636219387774	-0.0749066946540778	-0.15763140750627067
-0.8305626246553454	0.7587423836479369	-0.8126379526732906	-1.0186586027979307	-0.8820836332761764	-0.6123573238796542	-0.4748688114817883	-0.164313399153754	-0.6347466724743923	-0.0084657308439741	-0.5752813365386307	-0.6494161259508335	-0.37203209540833665	-0.49538382258815333	-0.4390841181773041	-0.6656713611313252	-0.13636472090189072	-0.16436722136503218	-0.31776532940652147	-0.8890696375945403	-0.215037091053001	0.4774270364054198	-0.6674368250314154	-0.7739590124052595	-0.12368758944823573	0.3440340698789083	-0.2731295240383877	0.5191079621589039	-0.2737195477381585	-0.7368946831925218	-0.9741779714616985	-0.2601094451770471	-0.22697572042809738	-0.9343079152608909	-0.6132955589321651	-0.034947785997323545	0.21092518248959516	-0.540170844339651	-0.457084265623234	-0.24378382217184935	-0.5173679675258168	-0.46245892016154677	-0.08273133935201288	-0.44398388384664633	-1.0658015868023403	-0.001730953184443137	-0.5816789256258696	0.0499973695472058	-0.2179929096692521
-0.8509940229897582	0.7118556602981011	-0.8398597781697653	-1.0301488866398698	-0.8435528621667994	-0.5996337091692034	-0.5280235897340915	-0.17390610246938848	-0.655904405661581	-0.05196535414549366	-0.5889016585315521	-0.6509788272143936	-0.37171661193491984	-0.36428180466952315	-0.4417385014330998	-0.735536034300068	-0.19059771223678776	-0.19606522680524577	-0.2676212686047872	-0.7936723411098392	-0.2773044855522925	0.4144672471356775	-0.7225133532783407	-0.7514441042622938	-0.14072667830879257	0.37674340001825907	-0.22341581905112068	0.5806151377916937	-0.20454601361823704	-0.73987994595269	-0.8489684591141163	-0.33999234625135205	-0.18304303526892068	-0.9424354854612723	-0.5661856623053636	-0.035588628335724834	0.11516110313927493	-0.48946892622346516	-0.5276205208161059	-0.28393215458936466	-0.5093329554414002	-0.43233714794876327	-0.1366714038648317	-0.3829802643575078	-1.1471023245727174	-0.06345133697946558	-0.6057444318857407	0.08480014599138981	-0.2563396929328707
-0.844949130780569	0.7108247741792753	-0.8560196278598271	-1.0607880854943028	-0.7888016316920462	-0.6224377439897677	-0.5762783012262671	-0.24546991431452594	-0.6359517465748412	-0.031305315983895673	-0.5538346543763907	-0.5920979212549018	-0.3800525399988573	-0.22272474002253131	-0.427780814317961	-0.7779377205811369	-0.2111670325568722	-0.18252968773974826	-0.2633640671342054	-0.6950014407854186	-0.25669801732120695	0.34742492918944257	-0.7476178854149073	-0.6558604055621802	-0.09125269835963863	0.38293135721075405	-0.21327616806861335	0.6830571464456949	-0.026751897990372964	-0.7958250774925915	-0.7835687576346401	-0.3259585648037486	-0.16674235460636508	-0.9545109294020968	-0.551679410735607	-0.015774539946556903	0.036785769490054944	-0.42126793739222534	-0.5653539585908742	-0.30950241270768997	-0.5086891587249316	-0.4326334846048757	-0.13051608118769323	-0.33220041783238285	-1.2587369264262844	-0.1159192950170281	-0.6149324624237834	0.12596349102510657	-0.3513127985863048
-0.7865648912378289	0.6654107508345636	-0.846811696500473	-1.0528045993549633	-0.7407506530991734	-0.6262331322349179	-0.6348088283952242	-0.23551079158891083	-0.5136401757505221	-0.04651459634628671	-0.4959704249001421	-0.5663754856452665	-0.3979345454821341	-0.15447562676172547	-0.41151162936510677	-0.8294249405139988	-0.22644179639523893	-0.21799991171984462	-0.2639168120612433	-0.5857168402314769	-0.280141993464312	0.22708413236290662	-0.7914690594773331	-0.4954667402304936	-0.13350561489864993	0.3424543161730814	-0.2627443921632455	0.7601872232663814	0.0788275556429608	-0.7386104466212492	-0.7346715290158634	-0.3429135644519844	-0.07255503994671317	-0.989932846603104	-0.6042793768270258	0.013829834000816577	0.0328288626808884	-0.3095247918798864	-0.5866940380553656	-0.4012275104454795	-0.43224640428980904	-0.44650188576892935	-0.17504037445899842	-0.22190157089853196	-1.3164651527814801	-0.1336367612462415	-0.6698426592465321	0.09808697365238793	-0.4947133006752204
-0.7788320299920977	0.5885433703122949	-0.794717993747257	-1.0548331900952874	-0.6366286720451102	-0.638519637880675	-0.6541009831298019	-0.30189774898467264	-0.4178760451617781	0.00413277786700289	-0.45603878029401645	-0.6067017218404964	-0.38268161084087404	-0.0838101824223111	-0.4484677932481668	-0.9102291303748551	-0.16707379477314807	-0.2748548145174648	-0.20341934596735795	-0.4588396737093867	-0.2951432748873881	0.08797060779838554	-0.891261555431595	-0.38600221423948505	-0.10758480335181626	0.4113095751121194	-0.2445065749474388	0.8370028959611424	0.3426798113030961	-0.6708051058278297	-0.6496664698937746	-0.3799390618258143	-0.002249710289090892	-1.0225621342740512	-0.5847851254062107	0.021076362700413645	-0.03939025525503699	-0.19923921332249112	-0.5411385135614145	-0.43948180503569756	-0.332226381189471	-0.4330559958528483	-0.22869392371055391	-0.1127151606806768	-1.3459698413961676	-0.09989228806761383	-0.6473943034622204	0.04688705742006527	-0.5690511827705242
-0.746539066920905	0.5150395454911316	-0.6412171396685113	-1.0036134941339068	-0.5903346974237081	-0.691336320773478	-0.6952812739134097	-0.3438040397264269	-0.2949059503993111	0.011107489792364322	-0.4066584971896452	-0.6382760542693005	-0.4303900020778695	-0.016036141386809165	-0.5191088087823313	-0.9053638855297491	-0.11754450792888853	-0.32567319077922674	-0.16201888412376259	-0.4315621371890888	-0.3832207012989529	-0.10808805475975695	-0.9530952824440446	-0.23886711953051706	-0.00847913294020638	0.4108226976106163	-0.2641461993920079	0.8448435457238685	0.41661410919978514	-0.5800315455819793	-0.5447816970403013	-0.3311411165288715	0.10059975869854561	-1.0448134316890771	-0.529801781818589	-0.025968204424088558	-0.09637895939835657	-0.15500248273634218	-0.4483115795775038	-0.5060868710502968	-0.24418451880814027	-0.4621006537745667	-0.2815714445936878	0.016612414268293952	-1.4227159299497807	-0.11044911164331164	-0.5380806799824508	-0.008092735596932582	-0.5825233277351097
-0.6995836900883662	0.41999886380388896	-0.47983644702061234	-0.9044336362036915	-0.5625716566608076	-0.6953249751213628	-0.703455709608945	-0.3707466346598785	-0.14328570521643044	-0.005832287147612325	-0.3786830709766802	-0.6507582471155607	-0.44867572585461846	0.02576598296020465	-0.571133396714003	-0.8592411822929099	-0.06942841878351863	-0.3759803916077312	-0.08721812412742216	-0.39405464533302903	-0.40315013630004054	-0.2905929173815087	-0.9106918687336989	-0.0662482990335965	-0.0022327575639089743	0.34261481297466045	-0.289846592184859	0.7349676176965798	0.543680899111777	-0.5030723432344057	-0.471737829325564	-0.2972325212423489	0.12184584210428022	-0.9604974748588212	-0.44632453449330295	-0.0543399323219383	-0.13352008796409912	-0.18188198549005913	-0.35200598074133405	-0.5821828679337052	-0.1513361199291391	-0.4562698056250314	-0.36122209279486317	0.14905755227355597	-1.4875744006643834	-0.07181473011640976	-0.5593703897944011	-0.07392806983080442	-0.560502888179711
-0.7500439204734624	0.28741183604961495	-0.33991574511566913	-0.7422005973754375	-0.5751788407313333	-0.6733244964595002	-0.7089084866020817	-0.3745781832290838	-0.13811455007748336	0.05456704979767472	-0.3832109147251563	-0.6632764784005035	-0.41396688770054907	0.10841188871163246	-0.5726942535013262	-0.84220523761694	-0.03218303685808709	-0.45701404028601117	-0.020121416370897982	-0.37852896650635937	-0.37749275571847135	-0.45498227382740825	-0.9682334765014422	0.07122285149358508	0.00396729076274029	0.24586189852463036	-0.3450516718148465	0.6702352845782282	0.53294578067128	-0.47432448075637623	-0.41616741645526795	-0.2923026913080887	0.11357989727432775	-0.8450365117688128	-0.3699060517059674	-0.08284308019379784	-0.17806523429480042	-0.18496962578292445	-0.22524103728691997	-0.6158965917696324	-0.11351301223955756	-0.38069064631813565	-0.38721800288447766	0.19513435432780307	-1.5043922061086978	-0.03542223702946543	-0.5419563355202415	-0.14798424678956731	-0.4619094244921175
-0.7420760907168619	0.15479683801501617	-0.27158829602272255	-0.608572908217553	-0.6215744248817201	-0.6589724403782354	-0.7255749298874241	-0.3339836245917741	-0.08769369311161088	0.11353291956542974	-0.43696684406469044	-0.6548524933584688	-0.3977406048448904	0.20536583701180228	-0.5879333259298241	-0.8023636474224881	-0.023581872850302537	-0.5094060760074246	0.013649034414794448	-0.33591285701555906	-0.2966246172175449	-0.5458689234008705	-1.0640195341188607	0.2332190338960979	0.005006340304846769	0.15472913310567687	-0.3736296141537561	0.6932085300357342	0.5731050762654238	-0.41453228249890045	-0.34946456943306853	-0.2665194526002911	0.08005905615280742	-0.734603430267001	-0.2738040423395941	-0.17785386869148093	-0.20446429598971033	-0.2100796869628801	-0.1335159608683708	-0.6377616851039211	-0.11234523259352631	-0.3402134899798085	-0.3768481714887576	0.19467114642947983	-1.462080993775076	-0.05022947596116991	-0.5619487754385929	-0.229523306485641	-0.41352901915978846
-0.8097141155916432	0.10127881442228662	-0.23497237924932163	-0.476744074235737	-0.6598891141573839	-0.6658491638500329	-0.8068095501682258	-0.3102600997360025	-0.08077023215510301	0.2690763803799647	-0.45174175007718037	-0.7054548107354384	-0.37920802467698966	0.2975214307770437	-0.5916057743844759	-0.8345310195315685	-0.02846618374553723	-0.6161802257547252	-0.01546334829624237	-0.3301370403102726	-0.17211612038462437	-0.7050458726538409	-1.0120405089953057	0.39019850819136737	-0.05827111499444444	0.013269525917896319	-0.43122149933980297	0.7005860212278685	0.4838071638786312	-0.36372507144235716	-0.3400245177899657	-0.2708932945946533	0.01470680644831468	-0.6169096760490463	-0.20010407396489316	-0.30085790975025684	-0.21088822807448046	-0.22591632038404566	-0.09226255918067777	-0.6347958042441282	-0.17602059346602578	-0.2882687224179637	-0.3532864522598753	0.2808474891181257	-1.4424915156224203	-0.06374841886716238	-0.4859961386929039	-0.29762495053179805	-0.36836239666478005
-0.7583080479924146	0.09258407149444424	-0.18975547516635366	-0.39648327889945517	-0.6559234372035	-0.6843173024787877	-0.8812538076646124	-0.24289672503435353	-0.12516089093881932	0.44593830164044956	-0.38220943185129513	-0.6666785380797513	-0.28485797855315387	0.4117399992836742	-0.5941674859056554	-0.8199489428888288	-0.005413051191399665	-0.6727249716778292	-0.03233871751448597	-0.3211186369463269	-0.06955334481948391	-0.8433711707003221	-0.9091822013002309	0.5200768587497382	-0.06585055122436474	-0.0715476155677103	-0.4652465654470966	0.7054035881709458	0.3439123281142907	-0.28642768458355866	-0.36772255423035316	-0.2098135967655117	0.005772378976733184	-0.5829446604761659	-0.13206492231846528	-0.3771275182700705	-0.1793048409473375	-0.21271525491054666	-0.0015861973965587972	-0.6389432163965414	-0.18177529822430138	-0.3166994850013034	-0.37026783135974534	0.26246637387492	-1.326611335969207	-0.09804538957132924	-0.45182956680005715	-0.43609967315853365	-0.42435536070776203
-0.690440310467031	0.12521799463817646	-0.16347642278995628	-0.3621304502220096	-0.6358931260530761	-0.6475006711986931	-0.9747888658009108	-0.2430256702812676	-0.15096895779677483	0.6479757970076495	-0.3104672160593325	-0.6640843918470022	-0.2558453139177224	0.43569765846641395	-0.5549421884064188	-0.802730892978482	0.05138965105959692	-0.6011442654976709	-0.0461598713298602	-0.304314275517264	0.13296541580600157	-0.904996153019807	-0.7936226980966903	0.5630029273642394	-0.07147829503411166	-0.17648822508390674	-0.43698974301705873	0.7334759114854218	0.19993462253490635	-0.2727741386500268	-0.48752899502901903	-0.12192257394324331	-0.06111903229634423	-0.547723332302042	-0.1294105289527146	-0.47217023064807967	-0.01582554082736203	-0.23912110474013945	0.08605498724964226	-0.6694298256628729	-0.20608919905202275	-0.36404968390083214	-0.3771112067649173	0.2197643145068216	-1.168481425930938	-0.07551173220512206	-0.31031973704325405	-0.5122195363005135	-0.45738602004086026
-0.7159692098899869	0.12960207709502403	-0.15365442027830506	-0.3065206548641294	-0.5391710678874448	-0.5366357103382421	-1.0375167474533087	-0.18530541099976477	-0.23118014958586564	0.7818538260589887	-0.2634964687350662	-0.6546879903129311	-0.22677631474333265	0.38729884289818717	-0.5477680722651935	-0.8304731078922007	0.12245709813484136	-0.6240653876634373	-0.04537230970249254	-0.2610377528228106	0.16459028100135037	-0.933400203321287	-0.6326546873801815	0.5602005522775904	-0.11005218201607189	-0.23111890469533347	-0.4266275565142201	0.6517489519656846	0.1105455586998824	-0.15029360145292908	-0.5265281166216992	-0.07550109098662881	-0.1024852083150584	-0.5563164671574117	-0.1378570691229335	-0.5445112214248167	0.07636660533431162	-0.24383426999778995	0.11054114195730647	-0.685767957410298	-0.2371731860044215	-0.35835446379117103	-0.3762671161611958	0.17467997533673285	-0.9364813534920735	-0.12251706173844731	-0.1801417280230969	-0.583319142796215	-0.45505280961478256
-0.7596065719293641	0.165318053197277	-0.1542071983490127	-0.32747613743684295	-0.4230033981207212	-0.46552167294420277	-1.054202109915331	-0.16455510290382053	-0.31909634691302313	0.8840067705366035	-0.3443302591390794	-0.6552409939409902	-0.19784949680604608	0.42298205341403133	-0.5303629966223281	-0.8473299824210334	0.1649287559409527	-0.5579878765851756	-0.12170864838276393	-0.208007439347194	0.2320941874237918	-0.8943482082871699	-0.48218953323018693	0.48583219040366465	-0.1158682121918883	-0.2949004624646899	-0.43086162468429884	0.6732239278421563	0.13098373034502866	-0.20446631494237727	-0.5365121090321069	-0.07420167977860946	-0.1618825616811236	-0.4400903714637014	-0.16018136561583468	-0.5779858337970775	0.1278177413291896	-0.26979993684661435	0.15254111943244725	-0.6952743978627364	-0.25617271797956404	-0.3664331103654239	-0.40204457322484705	0.14646624046587547	-0.7328119303181657	-0.13238677375061547	-0.10279359246550342	-0.5698687182362608	-0.41462002998949565
-0.7611057435008208	0.21869221113518744	-0.16879523685142783	-0.28160877764910475	-0.2911484790386322	-0.3868135216546355	-1.084068733044282	-0.10109682585990923	-0.36489597827818787	0.8662093981901388	-0.3889027015430016	-0.5667523358704548	-0.1728968907994247	0.4828986951744067	-0.44495143047224717	-0.8296885378407598	0.12126473057733331	-0.4809993695719186	-0.19741858720957522	-0.1736143581903265	0.27171564408569887	-0.8224454216680931	-0.448107958519409	0.45373998462414483	-0.20763498303350075	-0.3718473678704375	-0.4727148293241424	0.5207489038994316	0.07746611325960327	-0.31153112956787865	-0.5977434331200311	-0.04905761660020201	-0.20115916778839935	-0.33126726454340194	-0.1966340899461473	-0.6394083254375601	0.12838091234610777	-0.3220833063301391	0.16697153647898305	-0.7004531038952654	-0.2982874664653486	-0.427601163421258	-0.42376058729559174	0.09559958417838749	-0.5796069736112013	-0.15602863126404382	-0.05055151066452042	-0.5449093503870962	-0.4148079944021045
-0.7439440321611873	0.17257476113871276	-0.2307185253533663	-0.30424707907270576	-0.1097659475070684	-0.38132374794537593	-1.0844768467126653	-0.050269307317035536	-0.36974055507012993	0.8586544331423897	-0.4479053787460587	-0.5787946112238322	-0.13778848214256958	0.49833961513751135	-0.3712330514078596	-0.8782377933256728	0.06053672268753178	-0.4415521909523575	-0.20529393710015373	-0.07700518005606549	0.3046017095268033	-0.7784902427439434	-0.41294308868298657	0.36605127047665365	-0.3431891215707174	-0.36906735268057994	-0.45898245318524544	0.4332995411092345	0.0899355575393429	-0.3991858528877224	-0.6043940449308021	-0.08922090070933397	-0.2860103405023104	-0.18611711339338113	-0.2378731870395839	-0.6816524868537427	0.052948357398723486	-0.35638426095999093	0.09856202842513632	-0.7139307452065948	-0.3337703396965207	-0.4752808825087033	-0.41978533665306506	0.04937119000572823	-0.4325371676177262	-0.08165539785258072	-0.05254830472064762	-0.5788153004574847	-0.46591796990014256
-0.7033577786196633	0.11971326218138656	-0.312222644241955	-0.3165808172904317	0.02061263209040063	-0.3856842195756808	-1.081630861992084	-0.04737737864681864	-0.4472759342725638	0.8095349111468986	-0.5013530403487044	-0.6201709329599835	-0.11547110581868081	0.4819299704763333	-0.34252467190565083	-0.9088572709425484	-0.01969021577929293	-0.4114451437476047	-0.18583864758390387	-0.0662864637285783	0.35231833666952656	-0.6914423835872482	-0.44283127168848074	0.37129446478770867	-0.37194779581599235	-0.2824257846389874	-0.4827507072660807	0.36581715983083585	0.13128019115203474	-0.4787853785101106	-0.5261429170027475	-0.12110245663164487	-0.2833618518524916	-0.0709426397237128	-0.26279683815261057	-0.6977363880633805	-0.0046100320531276325	-0.3630884800144466	0.04724430656162963	-0.6379078115424516	-0.3919698866863481	-0.4912803609536282	-0.3641110226076001	-0.048631445804838705	-0.3084391777851965	-0.09772486469470357	-0.07622336453383696	-0.5803349776754984	-0.5184009028468012
-0.642562546480144	0.08980039409113016	-0.3332708310018592	-0.37326099808502655	0.2006372256680963	-0.3822632578570377	-1.0921783029912	-0.034141972105863616	-0.42850932254779506	0.790186290410378	-0.5609101605709975	-0.633149431028617	-0.06161103823130922	0.4502814843308829	-0.3671276935643572	-0.9164298136053928	-0.08923414843150165	-0.38573638152270284	-0.17463457450861855	-0.05922784344910124	0.38644288401213067	-0.6440093142446377	-0.41954244946326796	0.34867248536483636	-0.44293010128675114	-0.21829945977422233	-0.5286729681300117	0.3226145126104553	0.2908568222507449	-0.4525296656808435	-0.5121335059921945	-0.055891108524384614	-0.2573652418584871	-0.016472782338850918	-0.24820521295102593	-0.7118418659080948	-0.02048977362270241	-0.40372370091717846	-0.03350802483172212	-0.6155325276517434	-0.3790352395536243	-0.5639829710791202	-0.3786909044968819	-0.027703337052301637	-0.2521150662013124	-0.08143778708685875	-0.11192336468986175	-0.6468873787990114	-0.6257530995436721
-0.6075307578882173	0.08821736686916908	-0.32505262896476217	-0.4144440777626267	0.4418864559931894	-0.3578370772255211	-1.1289761016338555	-0.05056215477585134	-0.40191122007125857	0.6832007032051315	-0.6106254331130678	-0.6158183594604848	-0.04728042140994275	0.40611298090459824	-0.41639066380446293	-0.9189610763632332	-0.20213429581190998	-0.3640943376241338	-0.1338832882733084	-0.07921132857114585	0.38185523988633374	-0.6207342282669128	-0.42920760479193054	0.2519772243963111	-0.4700815578167358	-0.14904332702049242	-0.5954498948172231	0.2923314905418252	0.37947503358037865	-0.46464264170821556	-0.441075462515988	-0.049855269752612535	-0.21340413911984196	0.06670672002474341	-0.26880459878895085	-0.6583200469224132	-0.02192207722393861	-0.462806929714611	-0.1014246047371314	-0.6380161917654028	-0.29668370225892227	-0.6176351471088004	-0.3782376516198836	0.03562246992862011	-0.18423218211953313	0.010646120802467851	-0.07358673215046004	-0.6943245663553445	-0.6503641790467649
-0.5308919362846086	0.09132219747726908	-0.26718796876681405	-0.46069840058242606	0.5985099744438127	-0.3795508272682479	-1.0976986484724798	-0.04968240067988491	-0.3251916477787019	0.5850608722779734	-0.6852517853277946	-0.558067848838461	-0.05549241851579696	0.4233836923036337	-0.48305209027781865	-0.9215029619264123	-0.31258519274397584	-0.3436971136328254	-0.04514504496297318	-0.08112661889677683	0.3563582162727017	-0.6266515934565335	-0.518793211892549	0.2017704356098827	-0.4815754642881685	-0.028418955361918206	-0.6098286104495404	0.2486483313383525	0.5059912617498451	-0.47199575790105336	-0.3562368522049469	-0.05181351262931146	-0.15205430462622369	0.189364387123479	-0.31135172890960766	-0.6112978117345651	-0.04835160899252501	-0.518216483151503	-0.06477280412312611	-0.6322144115683769	-0.1849162611734487	-0.6851229266257511	-0.4004975691430263	-0.01983389683808922	-0.08115204565554006	0.0618551018128423	-0.12250365317997525	-0.7899164025670469	-0.6596234694591854
-0.5108378368981727	0.06461783132116862	-0.2734916058531744	-0.4110514467163232	0.6781374932374566	-0.4355021225111523	-1.0412411225197489	-0.08717037339107783	-0.2804684470433829	0.4508335547019972	-0.7022933886568773	-0.5411263652195345	-0.04938229548666051	0.3711197407321357	-0.5466566733907593	-0.9068935694985161	-0.4120091940936055	-0.3469651576557782	0.014566058227482914	-0.10683186731070071	0.35826044582276284	-0.6723150323726663	-0.6612379533529323	0.17077812082181798	-0.4570624986893896	0.06251250546513111	-0.6454634910802479	0.3343561789581719	0.5507574459729108	-0.5209603863371598	-0.2259129386279398	-0.05181842666413387	-0.15367157734256148	0.3771414090165156	-0.2912544126852416	-0.6200874757790071	-0.10996020672052467	-0.5504815914953008	-0.10199259555900675	-0.5944229752751413	-0.13593296472628077	-0.6651292699311544	-0.3557705752408276	-0.05434859412046389	-0.03461336777198444	0.1753934959347895	-0.06867770530556236	-0.837580260525548	-0.6130144244065492
-0.5010716215126259	0.017337762955060353	-0.22214924224660626	-0.34735252892709567	0.6732717419510552	-0.5001192483183369	-0.9379099849724841	-0.09696826883278538	-0.29223179910250624	0.2961477350283067	-0.7487789499304338	-0.5009139918499694	-0.03624713478641587	0.39627863091981574	-0.5900694094127298	-0.9592989033213624	-0.47999263402196946	-0.320185230810943	0.11756028580218043	-0.14043961487216797	0.2584919070309035	-0.7221209756171841	-0.7402810180237077	0.21752158503307584	-0.4044465520516045	0.16145537589173992	-0.7364932791362653	0.2876535450703226	0.6100634034790641	-0.4585707915759464	-0.11153232533471676	-0.011853107957844417	-0.17134998986834518	0.5574489660658897	-0.28828504511185304	-0.6298693369799044	-0.18737478742595778	-0.6043868776597544	-0.1911906140390684	-0.510276383313453	-0.0941703716276878	-0.6062242565733664	-0.29747333880879845	-0.15829952548723364	-0.05888544406139308	0.22131489247740213	-0.020110951464790437	-0.8954048656421035	-0.5252759055471089
-0.4349734657608527	-0.10461317722956305	-0.2244805174777626	-0.3343388155067231	0.6728077861095514	-0.5416614178505819	-0.8812875919086842	-0.09326818040006143	-0.24728254935482558	0.11932941385425959	-0.7931251615098599	-0.46100281905197915	-0.024980591497563515	0.44486074496205463	-0.6384414071185958	-1.0013181686102395	-0.521931520496402	-0.2772107257046407	0.17048221618157472	-0.1985508118423297	0.2940951395873769	-0.7976440948279657	-0.8423841481534133	0.27450025168846404	-0.4058734251807648	0.1818582418988765	-0.7504046317414276	0.26510059964538535	0.5995793352860943	-0.5346878011813266	-0.11164573808579445	-0.059672282818924824	-0.20949203527408397	0.7867072105715487	-0.217148828736345	-0.617837022526811	-0.21690302061822814	-0.6612906200590037	-0.2616384693306816	-0.39365608675636105	-0.05937183346014215	-0.5925254386910334	-0.27890037337691126	-0.23261356533869235	-0.13304523628996442	0.3002582419539177	-0.021702823233643715	-0.9035374054624977	-0.4838134078353569
-0.40141800805570177	-0.18045459233047043	-0.21254803737072767	-0.30509135142862986	0.6249271209065516	-0.6082848885245336	-0.8559615711829401	-0.12883317709743572	-0.22610309160803177	-0.01891152035009359	-0.7257989972301316	-0.4529656258733903	-0.09406053709133125	0.35935209968036347	-0.7064756991461959	-1.0249007964620631	-0.5594317604676828	-0.32853132273924146	0.2649792225248888	-0.2485156717637053	0.3346249048809265	-0.8963260100170182	-0.9276507298536097	0.37998144697120223	-0.4069505290850822	0.19239218085205137	-0.7406490691238904	0.18926803499555464	0.5389117216541128	-0.5057154992403065	-0.11558967568031095	-0.056113819602582424	-0.2063887165696335	0.9233998875776683	-0.20733994337738113	-0.650707771055382	-0.26651334388616504	-0.7635670803411905	-0.29039991790369735	-0.3202086782869333	-0.05120567385221997	-0.6713152976275016	-0.2222660548772138	-0.3655797024438507	-0.1560642440006202	0.30620918974902883	0.04045353107070957	-0.9456015189639604	-0.41881653981012945
-0.42331138866954426	-0.24420912990952443	-0.22233511708007786	-0.3332915087953089	0.52713621087235	-0.6537906211853601	-0.7985418699590534	-0.13242953776681757	-0.23430091807078787	-0.06875221216692191	-0.5987649352085602	-0.5395265381506074	-0.158752497210813	0.29454645293482684	-0.7559663770770731	-1.0316295848722938	-0.546368178191941	-0.3116539179730028	0.3256089478266175	-0.3197932101608375	0.41170997406784327	-1.0014089312629864	-0.8532580890325935	0.35401412435978613	-0.3473200053155859	0.18716779712065065	-0.6630652692377724	0.266652227628992	0.46263908112682073	-0.3720574409814868	-0.0620972119693239	-0.024791059640068232	-0.2486252739490263	1.0881303756203966	-0.17342118109813426	-0.6835058040787653	-0.1753357461087003	-0.8266333291718292	-0.29246349773463864	-0.3471587287608981	-0.078413522887671	-0.6822774387735361	-0.1696604857202787	-0.42335070344499465	-0.12661950859415622	0.34446323320033845	0.07641029220525859	-1.0158259806025955	-0.38475411929912473
-0.4154028968136417	-0.2615589653030078	-0.2122400040002274	-0.359226153317631	0.39452775071096774	-0.7067043770602198	-0.7509290591042357	-0.17505863063289567	-0.29238330305739957	-0.21300553731189917	-0.5688159758458673	-0.5459912437654767	-0.18668409676462733	0.24551081936045613	-0.799170601696157	-1.000823449390182	-0.4812214600485502	-0.32917399600398667	0.35328455334453696	-0.3479376343084031	0.47666902736614586	-1.0651281796595993	-0.7915831484545395	0.37107638951500815	-0.3380013192788785	0.1880887049882859	-0.6755485254438949	0.2689835221001583	0.43204000047342744	-0.2644321814056822	-0.038454507200967436	-0.002799174298942843	-0.24882761901749192	1.116424262694797	-0.13272938347852278	-0.7039574685204306	-0.053599816510259246	-0.8608867263439596	-0.22295800255547493	-0.3562206234367838	-0.07789925458947958	-0.6743317192540108	-0.10490283541226583	-0.48708544026561934	-0.1356500436665475	0.29539438645857424	0.1451799682361083	-1.0041357009916507	-0.4112550583855117
-0.46701185367722264	-0.2387371589384853	-0.21830716382529233	-0.33972655853487693	0.3247979394710305	-0.7229033835345738	-0.7094122772496757	-0.1286105636454497	-0.29880823506767495	-0.29586071765731364	-0.5784732243369151	-0.4729767456423379	-0.20415383699180545	0.2342407063554816	-0.8176016858294173	-1.0792713492725616	-0.3871119654797071	-0.31265807459766637	0.34908502381453516	-0.31571261015063684	0.4759522702476531	-1.1737254300195092	-0.7225558214502107	0.3230605023920668	-0.34526060250498086	0.17243390115263513	-0.6232695931716684	0.23788534781992485	0.39076493031941584	-0.13061178586537897	-0.057641999416065404	0.0297859661091797	-0.3315263460656018	1.1607787373869418	-0.19103049171580153	-0.691885660089093	0.054280845241364103	-0.8383465651104565	-0.23022967544285775	-0.40304256151373974	-0.09397190980430872	-0.6733304254745685	-0.05232401560544882	-0.5637459082952354	-0.10078512614144897	0.2870219427406176	0.29922559815793176	-1.0520518529629999	-0.43873668136377
-0.44059114467207366	-0.20373926798675818	-0.26523015370720326	-0.33015537294917874	0.24566275141821775	-0.752456728797354	-0.7157488500677225	-0.1260109680248191	-0.3175914596909653	-0.4081484717378129	-0.5824517886798383	-0.44479639531169746	-0.3446630116859685	0.2133264208077942	-0.8115502215589725	-1.1094431515215937	-0.327178457176057	-0.29524458416100435	0.34558208608414986	-0.2434285944485491	0.46894332890507534	-1.2290860949770888	-0.7533687395139718	0.3189704809890083	-0.3309852530634284	0.19650904243159598	-0.5199156163257885	0.23803883674896978	0.3060055478331551	-0.03796825266851157	-0.0031963547518460006	-0.02985497252448055	-0.3436713946411757	1.2409052004691403	-0.2597308348938337	-0.675020096757837	0.022836149484059255	-0.8213751886283152	-0.24661630506162147	-0.42025203288120105	-0.09055185359140448	-0.7262909563791425	0.0009755505795458523	-0.6785762880610097	-0.06906559187151728	0.23603664691627363	0.4110054966806316	-1.0128063366363222	-0.39814249751461267
-0.43532680756190584	-0.208603260887643	-0.2907225165085011	-0.3471226180813819	0.10604076359198981	-0.8387251799994825	-0.6834781401306451	-0.0984976189040299	-0.34384594495021825	-0.5042195852769981	-0.5398599793944582	-0.3631500697717085	-0.4006172108074436	0.20266541439960398	-0.763408579307724	-1.124550298256787	-0.3084139364463704	-0.3255365586710788	0.31188728809810995	-0.1834145662241566	0.4398080488150902	-1.3064159807011304	-0.7000664702254101	0.3144871882971942	-0.41506719363717115	0.21784774793327388	-0.49597850685301503	0.13384768811386186	0.23016641589892214	-0.011700773110116839	-0.01518745923108386	-0.061319537491867845	-0.3681805898421929	1.2704271071863629	-0.3153686491101285	-0.6936054704642253	-0.03604338033471853	-0.7815546656859064	-0.2242538764478134	-0.3809877467305507	-0.18626950932340108	-0.7439727627155388	0.02160821597051405	-0.7764891630691333	-0.054978332696975274	0.1753892377356285	0.49644617498900745	-0.9285164837814159	-0.42708901705635405
-0.42972806498202437	-0.24121764368275933	-0.31779453031020705	-0.3240752097348618	0.015772260788377297	-0.9616155855667611	-0.6883322603188353	-0.14916818547526095	-0.4034258336484339	-0.6096920055662871	-0.5370871188465675	-0.23285259763321223	-0.4135345622204037	0.14664000370537722	-0.7091294204610301	-1.0706076927470747	-0.23435308749093142	-0.3586345709971495	0.27640505952873273	-0.14568322318007085	0.39848630344095504	-1.2895704938236658	-0.7097528295532521	0.2672134421546465	-0.5026129084408503	0.2083941561033075	-0.5487464574080106	0.08292620865018738	0.20295837897597907	-0.03857663614489047	-0.0017232735982848414	-0.10821873483371054	-0.3952277278210658	1.2650418954389333	-0.3247330466455113	-0.6619398927566935	-0.017019967715482164	-0.8131030942017192	-0.2577905675316305	-0.3788161060425361	-0.21886715727626194	-0.7221578703219179	0.017968818279468196	-0.8202393862029064	0.02640819731676609	0.17335986243229	0.6071520178391829	-0.8159953250982237	-0.4592268454295609
-0.43194749616235645	-0.30967995496740197	-0.31807230200344805	-0.3645721209316333	0.02002472004682882	-1.0554969918339303	-0.6893484903805055	-0.1847030034978256	-0.3820492929687519	-0.6325708917631445	-0.5543155159006405	-0.2188644019290776	-0.46788952408197126	0.09321554630793098	-0.6810551803999814	-1.0274988311391753	-0.20313227439905557	-0.38730868258750384	0.25353740253520274	-0.03882120458000077	0.336851966897107	-1.2193867767617388	-0.673384102663419	0.21801596510155358	-0.5792272595188233	0.169619231812632	-0.5846106764583758	-0.062245082785260884	0.2170197577471385	-0.035322046029133254	-0.04894555370721306	-0.13668363254455176	-0.3630084415958218	1.2643958625699439	-0.3456241559998527	-0.6049381639014101	0.031253454802592166	-0.8213117326018791	-0.23387183719987226	-0.4321160047902608	-0.22459524799234448	-0.6568145765478174	0.025654203783352814	-0.8285671159153079	0.06560235794179006	0.09219721281244106	0.6664866712309652	-0.7505526234218466	-0.5270350072781536
-0.42691249084335103	-0.38788157613258456	-0.362350851769895	-0.3954723723041472	0.064886152615049	-1.1664390619251663	-0.749793908503434	-0.19673663576501565	-0.36523192800384646	-0.6786540488578828	-0.535277917702308	-0.18874916025262137	-0.5225812739782084	0.08917919574386138	-0.6591568495101481	-0.9744227430363738	-0.22609577110244777	-0.4684666260227012	0.17633651751242457	-0.03801913983910373	0.3122377037420154	-1.158631790090345	-0.5991438870770445	0.2208652790194411	-0.6744419210304925	0.16773566252861197	-0.6020268674226061	-0.12518909806427403	0.22064774472204246	-0.01700212038691492	-0.02049730476455084	-0.19009059150235383	-0.25974014807308937	1.2133060231533555	-0.3218848369709085	-0.5357011793034333	0.01405110189701666	-0.8322623902358839	-0.19280994746137065	-0.44033946632414744	-0.2598648243484816	-0.6023769926229328	0.04163159060879623	-0.8062639278796262	0.1206253287098397	0.05883765641818082	0.6388790209173992	-0.6612484270615882	-0.5807846569184794
-0.4378565412502705	-0.39366849763976325	-0.3713539502030995	-0.36257776850276746	0.04108720175708479	-1.2421337638444239	-0.7794010686379159	-0.1950063117233817	-0.40082754792154446	-0.6847336693024199	-0.5330230966971867	-0.1601335525720309	-0.5960983877885523	0.01952493157409137	-0.6794916758488121	-0.9094096568201586	-0.2833980878500514	-0.5063532558908781	0.15718357281168713	0.011437878991125267	0.2627591427891993	-1.061228890547464	-0.5432977109680126	0.20128544330765274	-0.7877621862671165	0.16630620101517368	-0.6287892940110185	-0.15180720922936355	0.2979544946404483	0.044198598927621326	0.03385070950553692	-0.21386205945413791	-0.14165082220095523	1.1511315505324358	-0.3920510635720301	-0.4849775150315823	0.0591873676570428	-0.8529212669209267	-0.1096216065948223	-0.5036267894792694	-0.2568461240828988	-0.5547997180435575	0.08913249211822506	-0.7646783277762045	0.17467228185277056	0.02212038025544989	0.6710089361781592	-0.6398192043453189	-0.6319293649710215
-0.4376550121982027	-0.46076997709137757	-0.3622509297926988	-0.33585038437316656	0.022927394175440714	-1.2887479974476221	-0.7663049442660476	-0.14969931872059491	-0.4651064020661136	-0.6832258075718051	-0.5382677791152363	-0.08709451102944481	-0.5810997252854285	0.05452101336526084	-0.6987766638224656	-0.7944193065727909	-0.3466769241193692	-0.5413507145038476	0.13679860628562418	0.08138409486578357	0.20737786443210596	-1.0023763873454021	-0.4937915306136239	0.1105333995441673	-0.8383711789326478	0.21643423655581429	-0.667454872697286	-0.15201886740801052	0.30927007389753197	0.15746149454064506	-0.015497967928209266	-0.23493449377975634	-0.12232657059622687	1.0448441303616955	-0.3339007215356392	-0.41279745903858267	0.10025724448110593	-0.8500996165950836	-0.05100577769870192	-0.5433655193990108	-0.26033193620689404	-0.40934645884246174	0.0791520123742217	-0.7247988855477974	0.17393665864654603	0.04626787984128474	0.6693410701043623	-0.5818172050009796	-0.7006099268650912
-0.3735533738612421	-0.5432614169839516	-0.3714276444430572	-0.28101264541052373	-0.042622053344119136	-1.3181792998692325	-0.7636968006237294	-0.17705194353539028	-0.518113049587338	-0.701954636310349	-0.6197316594789448	-0.11043250683831977	-0.6272973151875749	0.021449242000574065	-0.7738566554447514	-0.7794775720921567	-0.3905707432094447	-0.6284452748864271	0.11236768008519189	0.17015873005109497	0.11466299953552075	-0.9732498396560084	-0.5037085693947009	0.13619498544400233	-0.9131241753372612	0.3068877788575043	-0.7432868299207619	-0.16621735697117745	0.2586774253694001	0.21215309899438445	-0.04882883767212335	-0.2912310807143329	-0.07510131458032906	0.891800664491841	-0.37383560016838396	-0.37107265186067095	0.0851245450627042	-0.8478973192070051	0.02507392372942622	-0.4637148941239957	-0.2694094496702889	-0.3143696939280477	0.09933320817819939	-0.7856033098315135	0.15351572853161685	0.05955376647062012	0.7036737360637078	-0.5518198410827582	-0.7001788345709559
-0.3674392414059241	-0.5303850524015207	-0.482354152999236	-0.1976783481357625	-0.12035197354783944	-1.2770802770711387	-0.7691847132307006	-0.12927041351137342	-0.537051327930163	-0.6741161335676991	-0.5496234692370382	-0.08323808741422155	-0.6738993775269545	-0.04056472537675786	-0.812040057870516	-0.779117914254262	-0.444079974222846	-0.6225223911318879	0.09876482721811049	0.22690805573484973	0.06940455038364564	-0.8994839721761101	-0.5291562338152855	0.10517805948496398	-0.9592048643534433	0.27866225746872464	-0.7395884100008299	-0.18915492197987938	0.18149346467113162	0.1990384256744219	-0.07517472985694376	-0.31578703922525336	-0.016887679864786807	0.8702589817145118	-0.41485981001404915	-0.3481832444463138	0.09920024813218908	-0.8255356366883803	0.03912521677225224	-0.3593084881061326	-0.34932969807629555	-0.25138561421597255	0.1086104772291023	-0.8454918577474416	0.26036515709478203	0.05378383029575481	0.7003597832658328	-0.5367452738150957	-0.6228090047766158
-0.3819912276931676	-0.537966034305871	-0.5909295729792794	-0.18172948827440744	-0.1583191758966942	-1.2704596084304294	-0.7796549910163575	-0.12648300136531743	-0.5594886802752689	-0.7137502890660171	-0.4152366795112413	-0.12376859320801847	-0.7079125180613576	-0.08405288620145783	-0.8640289009902642	-0.7639181973582603	-0.5314393834483393	-0.6553390507411241	0.10101709630635439	0.2319860545491368	0.04564395226374866	-0.8680786984104542	-0.5509413371884218	0.015683088366730047	-0.9881311432461952	0.09991315227050646	-0.765729988110491	-0.17214075055790215	0.09339309305485656	0.20421186424755447	-0.10992766336801182	-0.2948469328373504	0.04042254363331253	0.8305299723529276	-0.3698243109946432	-0.3543520909321376	0.07764571801340889	-0.8463167249798926	0.013669615535791612	-0.2716260848018913	-0.3775668932607439	-0.2824951752824639	0.07843275207105042	-0.8440971399951905	0.28244382332723034	-0.003126467307307479	0.6742195479871571	-0.5270772884008849	-0.6038838487549366
-0.42670314655558156	-0.597236741710789	-0.680048288189994	-0.13014988105264685	-0.21094637173330627	-1.2260948587668545	-0.7471761701357997	-0.10441610285553668	-0.5736099279997688	-0.8113896336862693	-0.30378817212332315	-0.13730195896188432	-0.657271764499734	-0.1080009373367877	-0.8751270031515285	-0.7611319872722919	-0.5756509321253435	-0.682176168017169	0.08709857946889213	0.23794209508768924	0.06721176516757087	-0.850856620230409	-0.4800663968501899	-0.00968544699212906	-1.0104773265514349	-0.016512903698823134	-0.765878345124045	-0.1933502860404401	0.01354395805699068	0.20168951332736448	-0.09950616934179622	-0.2585344970164899	0.026788949512897915	0.7075826738915325	-0.3443593547266219	-0.3526893888318114	0.1395300173735714	-0.8071907621176914	0.02072409930654725	-0.3050817515897227	-0.4274465870788367	-0.24884900330805163	0.08957534247017755	-0.9310825595058599	0.38865653153764856	-0.02498232315116112	0.6307027675287351	-0.5694074932440232	-0.6347161416970895
-0.44428079993010916	-0.6162290800195355	-0.7678132815498805	-0.1244684247280757	-0.22615790312666156	-1.1679788011330359	-0.7284705098783028	-0.12653958638058538	-0.5711150114192355	-0.8969884942962413	-0.24670311904283873	-0.24118493319756307	-0.6368118442595724	-0.15726487246638404	-0.8477636876831791	-0.7431126743306861	-0.5646080201056268	-0.6711957585394913	0.060605448520187885	0.258683042299212	0.09146617599386733	-0.7682354523572867	-0.5149294392199144	-0.007129183615217571	-1.003652359415783	-0.16148707694875278	-0.6952973037533591	-0.1089166752553705	-0.0891029488769028	0.24999607654188633	-0.13849776678756015	-0.2215851671824062	0.02429132696559679	0.5349353269919406	-0.34498421705319304	-0.3141730646428572	0.19050182758875153	-0.7979330946791924	-0.005905263803308858	-0.3386994281246206	-0.4370225825644458	-0.20714965119077128	0.10858818610400411	-0.9723477609719888	0.42608738987779066	-0.0753273628651081	0.6047278161015993	-0.649841978215097	-0.6298617564323253
-0.49076541077313474	-0.6578844674535531	-0.8511527718769507	-0.17030347430039344	-0.21311951529734677	-1.0476372781283632	-0.683679359088335	-0.06506288227741483	-0.528890844991434	-0.9218159994611567	-0.1647777019790897	-0.4099212836433912	-0.6451225085075112	-0.20685764618375163	-0.7944109814062636	-0.705007154037295	-0.6144404952977051	-0.6193647051580001	-0.0038717810483710367	0.2730764978611625	0.09078422709873782	-0.6999190005039881	-0.44651762992690036	-0.011405691726169823	-0.9412200418650712	-0.30188463113969455	-0.55487999115611	-0.08652466411797638	-0.2740822314033373	0.3045734347718916	-0.20658836012634482	-0.07989792364390955	-0.030724958101914012	0.35390373022978866	-0.40706901199467954	-0.3618230326867688	0.22374478303906983	-0.7288489749179434	-0.008308350750172517	-0.36503544857683135	-0.413304917237107	-0.25667202093090535	0.14979422249317914	-1.0349800735340327	0.4261835343519541	-0.14281722496411842	0.5889513104291215	-0.7200408162430527	-0.6636708336045966
-0.5876435926763247	-0.6439987771767136	-0.8816659360753496	-0.19600651358957494	-0.2722200022175664	-0.9611142435874518	-0.6870239992514116	0.02544079152667647	-0.4805583855593662	-1.0005883975865268	-0.17768673618714712	-0.42718680253426466	-0.6340295565434143	-0.24952775843893865	-0.7328725808106896	-0.6911337702650059	-0.6489615374397483	-0.5906474890886283	-0.07514577534626668	0.23692183862670113	0.08388236754253753	-0.6096964417969748	-0.45440109057046046	0.020669260861327175	-0.8986984284381012	-0.40144797409926963	-0.390380632739426	-0.04999315356551869	-0.3852971024351052	0.3466608458376569	-0.25225460994985577	-0.03882168206528587	-0.09872510132367132	0.15430387346288443	-0.41961530295289506	-0.39194114463420743	0.16289604590703138	-0.6655169573177603	-0.06897178741740474	-0.38385642174210355	-0.3634194755954532	-0.33965332649652125	0.13342510629600848	-1.0850212817533371	0.4863644750363744	-0.19022746497679613	0.5370321571616095	-0.7625740389246544	-0.5784861790469051
-0.6413299636760403	-0.6101782861108196	-0.9337294199139213	-0.23644277740188632	-0.2937760945468371	-0.835802231956935	-0.6712548654886076	0.09557039614543346	-0.4648543687765767	-1.0550488691915008	-0.20617194016098844	-0.4367200569324706	-0.6208244992855732	-0.3773867016375527	-0.6439104957310735	-0.641822707882949	-0.6469482431745759	-0.5582772193012844	-0.08143787729764036	0.3013024073577323	0.08552114401271524	-0.4932987128214991	-0.47650826549869985	0.021460877907080497	-0.9009270904336706	-0.5058086012541423	-0.24201529171905375	0.02575172385186305	-0.5023784270451134	0.3894910861552043	-0.298189893904564	-0.0809841008408885	-0.18967638271926177	0.012633539513030779	-0.4450275818736181	-0.37914439808712747	0.10604939534857635	-0.6351382487140965	-0.016160277156413095	-0.41127865494947374	-0.28454261907630085	-0.37390619375462075	0.09725939050655581	-1.1165043123246159	0.5262167251454579	-0.28978202462844366	0.5536041203058717	-0.749285240216681	-0.5420537724638776
-0.6820642953677014	-0.6052792526643057	-0.9705659917810447	-0.28803862737208613	-0.340385239170916	-0.7935007268852561	-0.6868429157031882	0.09417443810311106	-0.3757064315169845	-1.1441648542567364	-0.17971616545499589	-0.4481384944852061	-0.5888989543726767	-0.4219147260999331	-0.5184832745736713	-0.5419303991090558	-0.6338394917358018	-0.6172979288302699	-0.13975326624943837	0.31084520438287677	0.10330184878577105	-0.4873191054582577	-0.5287541314903063	0.023192540194665847	-0.9060710474820928	-0.5898478431276694	-0.15425317578420172	-0.03217545614559385	-0.6373220000840251	0.35129170745656907	-0.3244372381163604	-0.05356571704595995	-0.2886574901038822	-0.08641712075379955	-0.5051996441701067	-0.39825392939340964	0.04157556000278685	-0.6333216644278848	0.022539912237540538	-0.4580376203796462	-0.2596152797551443	-0.37887041152703554	0.02498561863790476	-1.2432535916605463	0.6085324135694646	-0.3844022624566975	0.4816077632026802	-0.7581726910286436	-0.4575337355520732
-0.7099190489801266	-0.5581438787020632	-1.0546293106390727	-0.32889953972992386	-0.3362541763581654	-0.802710296611257	-0.6777846841827431	0.09392695010703943	-0.2618690292332221	-1.2300916302021196	-0.20048938330260163	-0.4441946931899876	-0.5449826493480272	-0.5000451731193784	-0.3671786630183962	-0.470417673569201	-0.6222877065947696	-0.5985465035856556	-0.17272789753174478	0.38851947866890113	0.10992681025367432	-0.40772862583178177	-0.6072857069889842	0.11298043499216973	-0.9536108731084403	-0.6746958592785364	-0.08865313786893421	-0.1449812854673242	-0.691268126520429	0.2649197101433153	-0.3142572508545757	-0.08529283187385474	-0.31422884813120433	-0.12128989453861709	-0.4619836933847884	-0.4109360012240767	0.0249615947268272	-0.5772834954088464	0.016185178054109246	-0.4487301884400403	-0.21084732430336234	-0.39960085838419307	-0.013462113931609104	-1.2687713054980159	0.7523018020969289	-0.3957704332273586	0.4111721501812683	-0.8338983447755485	-0.41102480198006575
-0.7479250559898898	-0.5398224386449981	-1.0750940727874747	-0.4009124076339308	-0.2511912964925717	-0.7688765622736147	-0.6964687225240342	0.12500927046355753	-0.19197785520007773	-1.2891569417054807	-0.18821805538442232	-0.38897044605198755	-0.4585691241831581	-0.5143222251433125	-0.2561420383649834	-0.36305449755499053	-0.6746614565020213	-0.6356357573048601	-0.16829142023663463	0.3824034070588892	0.12514594864114417	-0.28858803943439604	-0.6394732774541411	0.1650076892604186	-1.0011854440220238	-0.7635976834899808	-0.02154734032352449	-0.23662372143854418	-0.6324646581320036	0.17301168467788358	-0.33874724797200295	-0.07682314185507935	-0.40735519022965966	-0.1386512722788063	-0.38836383090718557	-0.380259073575186	-0.02564604557330863	-0.548926808248876	0.010279240728603516	-0.5101097767500334	-0.09209607520305388	-0.3942618773792316	-0.05968528815040457	-1.236942230345889	0.8639614786154652	-0.4118473481024224	0.2681755759755643	-0.8455038693665523	-0.31322201468029387
-0.7727821193612977	-0.5897168217772129	-1.01071638123141	-0.4242478618430603	-0.1817218124751501	-0.6493559802748756	-0.6829131324327937	0.11258205797905818	-0.1528495095112986	-1.3289168666839077	-0.2913669186818516	-0.43943140575998674	-0.4054672827885029	-0.473431753974106	-0.1682615648165319	-0.21932900360346327	-0.7511296883767711	-0.6904459176664477	-0.14355109006860983	0.3696915827216663	0.1002015255017769	-0.24867459179562584	-0.6672856605751034	0.24088925756411128	-1.004797299357085	-0.7743741837501159	0.011486731680795031	-0.2877219804398998	-0.5808056289858935	0.09377169800106308	-0.28366205081991	-0.07446352763414199	-0.5232609747600299	-0.099071590303902	-0.41022856295641674	-0.34772686597381586	-0.1280643687377056	-0.5767313312049553	0.04915528584845949	-0.5607111948087292	-0.026739475938946055	-0.4504034742477668	-0.12703286997983632	-1.2804173743864598	0.8733568675107405	-0.4009303327697431	0.17636413886660998	-0.8144066612360721	-0.2669643813555783
-0.7696002019684712	-0.6748465972090426	-0.9104708335814375	-0.42938227642271476	-0.17031681798234738	-0.5202249606722106	-0.717825905393237	0.08115327729067215	-0.10123919740939942	-1.2903262167508567	-0.39776434043773856	-0.4650668520348712	-0.3936105088849818	-0.4210594692062635	-0.09872863845199371	-0.15502612780131853	-0.798531317973873	-0.7482588334522386	-0.152430970619362	0.43728911940335025	0.07392463825782916	-0.17551998779111994	-0.6857753902622565	0.37059431503201756	-1.037603468657862	-0.6579154787094766	0.03957258482362385	-0.362142729484327	-0.5739643154294469	-0.07969494811579642	-0.3442345532632244	-0.1655828958334384	-0.5983790521144753	-0.05061572006902595	-0.40644124333170584	-0.32482631476049295	-0.18518125732890578	-0.5342810467486715	0.1031526404470207	-0.6105728244145567	0.05459242983812944	-0.39553932759718924	-0.10972306830351834	-1.3747821506694295	0.903619113432222	-0.31517065953960594	0.1153834643395794	-0.7139983746353452	-0.2036775808668017
-0.8152120372782937	-0.7043301085471084	-0.8653862085210628	-0.4703497599070026	-0.14209875492766347	-0.45149929181934584	-0.6866184531855773	0.05887089847022401	-0.05935169066018434	-1.18258041782869	-0.5082485429703149	-0.49150632830381014	-0.4582783364041066	-0.4438517833708017	-0.045183174967076245	-0.08936808554668482	-0.8402115670852378	-0.7801503138281741	-0.15518923440105578	0.4741502505695854	-0.021020636621458803	-0.13736117666585437	-0.7324853935140461	0.4154221674819173	-1.1028038274250451	-0.5768474797657563	0.001928209725473845	-0.39555616207896077	-0.5404246241561241	-0.20019542807381568	-0.46818074299200535	-0.20558910632949937	-0.6871755073140472	0.11455680675516733	-0.3960093121064225	-0.32919996026306214	-0.2531805852682898	-0.5409435147791974	0.09435324561559019	-0.5756205762377333	0.06754618241254898	-0.29576956653250014	-0.16423972991887922	-1.351149238026123	0.8635110818003596	-0.24827694532312497	0.04230458288846363	-0.5818160223727944	-0.13380385357095476
-0.8550408158028393	-0.7766484467046318	-0.8920857599455745	-0.43926639783805504	-0.21831152033149337	-0.2908748326149092	-0.6753331642959404	0.09763292566761432	-0.05847702865255333	-1.0576573282089594	-0.6607672459634409	-0.4743104008807372	-0.5244079459136053	-0.4100979953816285	-0.047805785056717745	-0.050042460182967874	-0.8799449760966385	-0.8186104053053038	-0.14300300684577577	0.5006342252874614	-0.043516302177207124	-0.1961350489987197	-0.7368222417353998	0.48325004723871895	-1.103326661271073	-0.513191478968459	-0.023493200137571037	-0.39334945327333515	-0.5574105439996353	-0.2588303467313461	-0.5040758787081023	-0.18933505864842032	-0.7394702512106976	0.33445392045530625	-0.3486011527062983	-0.39691500342563274	-0.29802707012073004	-0.5230891456154704	0.10276604965553485	-0.5117460378229152	0.005357362527934973	-0.2688119984192613	-0.16930873176622807	-1.37321177576954	0.8863950950920552	-0.20737259260911095	-0.02257073707171892	-0.46823246936987556	-0.026968559008757886
-0.8766926116156268	-0.7989222427620484	-0.946275971173254	-0.4174904811877024	-0.3288380886082763	-0.06486226148560452	-0.6583315813094089	0.11969170794288175	-0.036464228158553914	-0.9781196113635374	-0.81370009659203	-0.5011869985567992	-0.5722998454658154	-0.3838308978128843	-0.06483514300981026	-0.08495962133114121	-0.910200588099768	-0.8370127887409154	-0.16135680225441	0.525862814630171	-0.04050565656790867	-0.22262824713525453	-0.7271740137885147	0.5131513513547518	-1.1739985755091897	-0.5066847319851195	-0.07548486429167828	-0.3381583470707435	-0.5194228719088672	-0.28045454423452726	-0.4792027006452863	-0.27745844511728746	-0.7842033896554217	0.5661244956500104	-0.252928009605342	-0.40338409696183986	-0.31248427952648883	-0.5343562538911143	0.14384229107509336	-0.497052856252453	-0.09649164231610903	-0.30073185502981026	-0.17891338314107438	-1.372349299174634	0.9272982711030513	-0.18900739171183428	-0.10082932275271099	-0.4053580419024111	0.061174491956079255
-0.8783463577110915	-0.893580275475402	-1.0531946249037265	-0.34612159736030407	-0.4024330295720048	0.10968645912999309	-0.6020516253435177	0.08948134552467099	-0.11228876279443811	-0.9861429419552119	-0.891205937977206	-0.5404174798103638	-0.6420444430944153	-0.4337989340085901	-0.09923264030011411	-0.127258114646063	-0.9271934660741286	-0.8148930572611992	-0.1824735231489421	0.5326074718049888	0.008380101741216122	-0.23585653968186876	-0.7154620851309536	0.4801076827798555	-1.2526519785866725	-0.40315097804929145	-0.13868379903196365	-0.2972329295644328	-0.5434273172482561	-0.3508840835258086	-0.45610870805447423	-0.29241957513636246	-0.803122653556942	0.8598160835735392	-0.20609966431754767	-0.43670191283114645	-0.24235498836789565	-0.5584989908510835	0.13637829261612713	-0.49261468612260534	-0.20297452632402296	-0.34282670854359487	-0.17884294318576371	-1.382674426312835	0.9171886945998355	-0.1547084369005315	-0.10817272532017146	-0.35562064252581616	0.04331378657536901
-0.8975220320042133	-0.946007007503167	-1.0848104516399215	-0.18696182676191864	-0.5292603823689574	0.27997813733729904	-0.5415485037317151	0.061550787655954384	-0.10185231275825513	-0.9523269588306587	-0.9188306257307379	-0.5807848806015027	-0.6567981345657902	-0.46424251755265245	-0.12829039224182642	-0.11552750246494348	-0.9496375525264152	-0.7934091580926983	-0.19287618267579668	0.5523645095267751	0.10861210804148343	-0.3599273164474212	-0.7411495839746892	0.41070900137874017	-1.2580623161705708	-0.42051638029285554	-0.1739837361598768	-0.19148860278389748	-0.5104029396409098	-0.4523710327400118	-0.5044829167046885	-0.23036022936514047	-0.8120087265084857	1.0243806522977343	-0.18669042323651028	-0.4602685351160729	-0.10402379581457918	-0.5287748885332044	0.11515598241814803	-0.5323674307263492	-0.21138468508987485	-0.41973249914942246	-0.1731928860108529	-1.42271547311707	0.8791409064476877	-0.11068415202710487	-0.13712728083896258	-0.28811504308501223	-0.025509791719598753
-0.9060754821169225	-0.9689708277863576	-1.103136227782898	-0.091162096467338	-0.6401769807233678	0.4363181267304811	-0.514130562613065	0.09867878821951237	-0.15673082217016132	-0.9049585138731345	-1.0340611832338302	-0.6622331500668356	-0.7003865127449638	-0.5108723551387591	-0.1868999688589482	-0.11850644059062745	-0.9536444717478189	-0.7015910821773799	-0.21283253879819508	0.5954069610231452	0.19402117856387666	-0.38378437546589295	-0.7187386044500989	0.3335213918112606	-1.2480804915089014	-0.4329798083842043	-0.16974356459763418	-0.046797185703403264	-0.49954132451996386	-0.4105483730796191	-0.5342943208496246	-0.28128718024885824	-0.8110639535785182	1.1027716178811353	-0.20092965514927283	-0.45379301246507786	-0.14804569743180068	-0.42090988779992244	0.10243242156217222	-0.5087825861750159	-0.22390967836098125	-0.48823739250167586	-0.18789165390065893	-1.4246213531689496	0.8689664747971058	-0.03276673856348271	-0.06694703985614628	-0.19804548918421602	-0.12563291796936762
-0.9283212752347852	-1.0382589059160157	-1.0446868600949955	0.019448402867381708	-0.7339345850404715	0.6814485686062906	-0.5446620596653426	0.1560027237678142	-0.19638424904469026	-0.8730786185029853	-1.0759606810146323	-0.7700055572635134	-0.7259658122171058	-0.5409041853187128	-0.20841265294458533	-0.1671755820215051	-0.9424472961479793	-0.6134177294323102	-0.2158206911929172	0.5368053684091116	0.30731103814912475	-0.4799392932755002	-0.7200757601578106	0.18609020188037154	-1.2086922411756278	-0.4543347851893557	-0.13186971015347543	0.11551831129473059	-0.49779019075006226	-0.33996848113837297	-0.5165404538957226	-0.31469208696609186	-0.7668664344326734	1.1324123782400508	-0.32118168520749074	-0.4582722580254857	-0.15966551256295655	-0.4387078516068173	0.0807264523316159	-0.5019443546941617	-0.22034918500832296	-0.565218363099791	-0.24891732404471778	-1.474590541957722	0.7692886164328294	-0.02415250849747096	0.05510084787181866	-0.10163547137303575	-0.1614483109370926
-0.9702870451935255	-1.0401743909977275	-1.0037359544906608	0.1578571859273604	-0.8867839091122385	0.8326046271392895	-0.5595217215777423	0.20937553917929366	-0.14337731754229455	-0.8615657565177438	-1.1069526903413363	-0.834349704121555	-0.7571370499710313	-0.5964439042927749	-0.2276799009004693	-0.1818001498855994	-0.868105878550004	-0.4707694462493426	-0.23889346317142018	0.5700627097386596	0.36239080023551934	-0.5483028190416215	-0.7505169090770402	0.028019501248170077	-1.18409092327502	-0.5010493958126658	-0.08986260112642766	0.30709903076409417	-0.549040194531587	-0.23391015765806986	-0.54120130420288	-0.3957543563977563	-0.7119535536464741	1.1456320386380445	-0.3752201061721989	-0.44742124242514325	-0.14978438287731535	-0.4314822977469352	0.02989065583271993	-0.4537315993768177	-0.3175278808208567	-0.5973710832155013	-0.2512400592799585	-1.4989085174768193	0.6147060652761509	0.007036587313724546	0.21448112598892086	-0.017578202061223645	-0.27958394426166777
-0.9736830055914367	-1.0572736851950413	-0.9483331380418596	0.21580593706048967	-0.9789041652692431	0.8496939623082671	-0.6008182301609559	0.18749142741580346	-0.12703902881338705	-0.8725323978396758	-1.076546492986994	-0.8253276674031081	-0.752281057961447	-0.6825965785397642	-0.2672227976730552	-0.20473068924399146	-0.8255990969779268	-0.3453791001974234	-0.28207895815047646	0.5753293116955336	0.4666893901576488	-0.6067400257238929	-0.7980207728656749	-0.05312226083518816	-1.200704134186312	-0.5420184796478515	-0.0020018239341161757	0.4170509778107186	-0.538600429323475	-0.26089518979086124	-0.6012836360019733	-0.5107401387216538	-0.700247296303193	1.0745835910465704	-0.349150268640375	-0.43414987941097216	-0.10728619508235966	-0.4092692322836891	0.013419951900098776	-0.48303798538770193	-0.32187780940528443	-0.5879484264321716	-0.2700225612877696	-1.4801711695382025	0.5438942476316438	0.0608397731419447	0.2687102599756963	-0.027076677435552338	-0.39466311278990984
-0.9223603146525672	-1.1102418596937178	-0.920134044249157	0.27484176042513325	-1.0542605769793023	0.8330530530417102	-0.5588825236799098	0.17309674823477364	-0.10870449444076453	-0.8963846940782199	-1.033051438578076	-0.8622748339575604	-0.7107922160133316	-0.7235871956672586	-0.30999874649001935	-0.11936734308614468	-0.8109370321130713	-0.16105460633390348	-0.3007307030535164	0.5262078773353267	0.5568874610780887	-0.5890764988502675	-0.8369168015522963	-0.18495491597526245	-1.241313102277812	-0.6293762157150631	0.031685082987274016	0.46595190152189125	-0.5231998956793233	-0.2784646595976036	-0.5696033071693747	-0.5533851859173067	-0.6978295703013081	1.0232968462596108	-0.33368310959749015	-0.3979370109833003	-0.09158465090918293	-0.44033503555268555	0.021712291763920106	-0.5146091443333578	-0.37949751433516715	-0.5785700272197486	-0.3632589071988434	-1.419163685591816	0.4834998648852413	0.08977385488136044	0.2733370696597058	-0.05267584713292345	-0.48323316986599946
-0.8604028300836063	-1.209688520941525	-0.8546646231305474	0.2841333136582049	-1.1075896324141596	0.8267310973389088	-0.595553563838809	0.21144012633839332	-0.04423308686298947	-0.9304516825954995	-0.9493491316826905	-0.9494327105445052	-0.6106712104478765	-0.7685970292420653	-0.36612313196111634	-0.04304445953458284	-0.8146109780331171	-0.06432793833618367	-0.39611730906964476	0.5011134943074806	0.6310760078002456	-0.6166802926337642	-0.8573746921740927	-0.26462736577914725	-1.2374811934569223	-0.7399547165484247	0.07760619081742101	0.5454874018574608	-0.5774928149997584	-0.3937450480805231	-0.5264257148173279	-0.6377281000966081	-0.7217583624787343	0.921397775378393	-0.3207608113671811	-0.34465391168050286	-0.08493587069452416	-0.45257969843166307	0.08273268379942997	-0.5226786125194274	-0.37526669117910855	-0.5750420062087476	-0.38948961713949315	-1.3802960285338075	0.4466237066551101	0.15362658914007551	0.34390968617243833	-0.05991747372044859	-0.5062935429650703
-0.8013044573281205	-1.2919199667191166	-0.7627307024282193	0.27307440916977854	-1.0696670747761003	0.7185618497010615	-0.6044158467436397	0.17196315033091947	-0.01130050037923956	-1.0044175523107444	-0.8291647323022563	-1.0348080824595463	-0.5119907451568564	-0.8325005323852691	-0.4517332803996606	0.06587086009396773	-0.7825190955452839	0.007468751539749951	-0.45618882859083937	0.43445935796276614	0.6449137712150771	-0.5857665053875407	-0.8527980668376938	-0.38264401996011804	-1.2625887998286838	-0.8212192132180611	0.08315314296968375	0.5282712321322219	-0.5387957122172558	-0.5442824792729863	-0.48476451334255505	-0.7843806248205831	-0.791244551688604	0.8399456293231535	-0.3703405489981648	-0.21178080993290155	-0.11279371343400321	-0.46685343342393776	0.13213810123583908	-0.586893240599368	-0.2757711913847027	-0.5194777256226023	-0.4525913340677052	-1.3162602153621301	0.4420111863080026	0.1869885112005362	0.3125643020560219	-0.05913102597727443	-0.586574778063404
-0.7623516555147767	-1.3838190420593133	-0.681859897868706	0.2650911567390495	-1.0260151654875944	0.54091176942745	-0.6338081390858269	0.11214558746330723	-0.01404361650349662	-1.0735095421536671	-0.7525947958971645	-1.1136406136965402	-0.49412507945507134	-0.9113858272793542	-0.5713367449773894	0.17835756687737545	-0.7566216404232181	0.05219292511195452	-0.4124742967804108	0.3784627689874953	0.6769138212301893	-0.6053865635563319	-0.8789406851678703	-0.5048054998011612	-1.2317647664378493	-0.7946334648197311	0.07804135986017531	0.44686711862950756	-0.4807725981586045	-0.6661324069497971	-0.45872380789728534	-0.8458192226929986	-0.804422274272417	0.7566086227840755	-0.42199359436039313	-0.14280110816303576	-0.21874530431424327	-0.46654126848343064	0.11612759174064517	-0.6724923144110544	-0.21706960034115902	-0.4921516659643276	-0.5096937661944666	-1.254304182818495	0.3638486367431358	0.26372843339080576	0.33042338811606914	-0.11873154441864212	-0.6506502118485605
-0.7390960952054111	-1.4328045853190274	-0.6293032185364136	0.20215681666951904	-0.9901308112969371	0.411441077822718	-0.6215745940335916	0.055620952407445155	0.008341454907971477	-1.002782884454609	-0.7085130258834904	-1.22362464706021	-0.500195936732377	-0.9125987201749283	-0.6554005993297645	0.30298659542595685	-0.7715661003664404	0.009554294800568564	-0.42506862324085815	0.31888189610871087	0.6441716917783664	-0.6809557105929844	-0.8712208534936536	-0.6351788647365401	-1.2704892163311658	-0.8582748445111807	0.0688757661955023	0.4218510958879813	-0.42728335052839495	-0.7563089146436137	-0.4734604919378075	-0.9040317567045534	-0.8244395577366394	0.642885633600604	-0.4510678571484628	-0.10745316997816637	-0.35581776761706013	-0.4620375495875466	0.1322579989659929	-0.6488405731014171	-0.18961078999529551	-0.4550748569983846	-0.5392286153046841	-1.2420222350555992	0.26586862731363264	0.36842405882940915	0.2798954510956807	-0.19578174173299856	-0.6678816450653201
-0.7151352485039978	-1.5269799338688783	-0.5983031734571185	0.07757119680285199	-0.9466086816562338	0.3275540321208569	-0.6219985187282006	0.013042808917740747	0.06722466679767403	-1.0109800056006155	-0.7155123042310991	-1.308187600723917	-0.5476980696506962	-0.8980333141893441	-0.7943605415049936	0.33250888900571096	-0.7940930789064069	-0.0026255086774769954	-0.4825945459261424	0.22661668929221226	0.5607293390183267	-0.6774635236528519	-0.8507261853949022	-0.7380478760023397	-1.3629646255786445	-0.8485209344573447	0.06595160846159322	0.27015363464177383	-0.4484040213139542	-0.9252255409287159	-0.4938325785027544	-1.0123795554896995	-0.8889950737340495	0.6228777139566098	-0.5275284818136368	-0.10198149078811594	-0.5307992053422685	-0.47718902382131	0.12343795460422935	-0.6216305969548229	-0.2540232485230542	-0.4420676842411577	-0.5813543835154142	-1.2326948405159859	0.23716885372287813	0.4635360499801181	0.21651001999007127	-0.32289180170912113	-0.6363403993930019
-0.6936807833664494	-1.6117065228895064	-0.5832550092166311	-0.01830659216768124	-0.8804854391494658	0.23046223923489212	-0.5788050924088614	-0.07380272938413868	0.15431104274415025	-1.0101927648790614	-0.6693883250057104	-1.402583455976427	-0.6052492938770457	-0.8895852661783508	-0.8606976169071923	0.33384888002200186	-0.8365661416631568	-0.017508941218726034	-0.4739584059094817	0.04713504304688696	0.5116120528815101	-0.7106595239318432	-0.8732924698864553	-0.8551540437189882	-1.3487190578118657	-0.8322150300659082	0.03676993250873437	0.20079435484856814	-0.4355586817526039	-1.0494196625306285	-0.5707403709326069	-1.0770447437267063	-0.9409129499406831	0.6587995869250848	-0.4925234763038972	-0.10934497025855631	-0.5528385248401643	-0.5748706456716125	0.019129727269956476	-0.6304086475640486	-0.31273625425845875	-0.4417782929754229	-0.5986671573417454	-1.2520821199008663	0.12241960958842754	0.5416244019046804	0.14831100536167893	-0.4141262443723635	-0.6153272039182127
-0.6890794463688296	-1.6560171614077746	-0.5761219199401086	-0.0719257276927437	-0.8266570520401137	0.09734907322453641	-0.5295003666109439	-0.1529241273190152	0.16599629998116355	-0.978036481548382	-0.6491030686511691	-1.4773958372431488	-0.6754550504155926	-0.9072806729672884	-0.984729334129465	0.33719961633453893	-0.915303790304503	-0.07257861035279274	-0.4976385313499831	-0.09619716386158664	0.41145412698333195	-0.7084470500291828	-0.8538982483698195	-0.9279157020857882	-1.3877069100731814	-0.8458123036228565	-0.026023262454412877	0.15247122913820066	-0.46203088107310125	-1.245530507244125	-0.691124886433368	-1.1052758737809996	-1.0542737988856845	0.6997898446780877	-0.4288674432447249	-0.10513323499162333	-0.6750369691431714	-0.5818000714081257	-0.05990312305373301	-0.6848590584371352	-0.36060621347290267	-0.4124841797826412	-0.5358671136398633	-1.3046317121884505	0.021547156963507903	0.6059897531355027	-0.008950946455516673	-0.5013078202448414	-0.5926345872785936
-0.6955730236430246	-1.713839591006037	-0.6003512176345109	-0.15806160693750898	-0.7859383675724589	0.03608311185666346	-0.4563696405240563	-0.23200368663654197	0.07081617667121602	-0.9814590883337455	-0.6926568591657337	-1.507992782360788	-0.7502686253348024	-0.9040817418091643	-1.0523855254798309	0.37632431892299334	-1.0287744881392633	-0.1346813756078261	-0.5178150531023559	-0.2559827627677249	0.3513947961187671	-0.7087573891581613	-0.7784963330054295	-1.0132194161595356	-1.390527896489251	-0.8438086443118158	-0.07578132080790825	0.1147745963433873	-0.45792527683161766	-1.4668354443367033	-0.7386518027345114	-1.0978855164107006	-1.1129181607874086	0.7456991938795452	-0.43147043078535374	-0.19144535728336837	-0.7554783839260997	-0.5825640183721423	-0.13581541395040922	-0.7782473067548454	-0.30723827887297184	-0.47025516523376965	-0.5459664793843908	-1.4032069903003195	0.009875722949050708	0.6210291326021091	-0.1056597471721323	-0.5756320595922553	-0.56165519175266
-0.7452873680198063	-1.7332503180913101	-0.586432699141924	-0.19767204968870605	-0.7957281557977365	0.014420773024468033	-0.37420676435314676	-0.25957590703584255	0.011368126231780384	-0.9219335367571133	-0.7318618542362879	-1.5638042075083565	-0.8647834701069341	-0.8900430200037042	-1.13208983665947	0.39149520249021863	-1.0714920123071368	-0.2179282405173236	-0.5300756015418016	-0.4014858976189851	0.21875859241609277	-0.7388846933645977	-0.7369974990925091	-1.1571898187493752	-1.3307858568931015	-0.8048368319258931	-0.19007966372570512	0.13703369828625253	-0.44876466315560287	-1.5610956607449953	-0.822074405299087	-1.0636311836741785	-1.1274870057169215	0.8101830095826517	-0.4148679840851813	-0.2591835895978981	-0.8624892826780872	-0.5777383188976748	-0.24686731786862315	-0.78181208177767	-0.2738215660626605	-0.4852006806888884	-0.4946389347330905	-1.419588775889102	-0.02696442679931204	0.6445412142464859	-0.18640644511826995	-0.6667969242972671	-0.48170902365071566
-0.8050815698833684	-1.7124127182333528	-0.566146328369358	-0.24193858729159853	-0.8077433962084124	0.014735551017540833	-0.31859884457032533	-0.2666090243376015	-0.056412783717368443	-0.8642579398969918	-0.8112427328401843	-1.563384794644379	-0.9342250276341761	-0.9171606435929937	-1.201164699878619	0.36086661961162414	-1.1050562830642654	-0.33069809168957154	-0.5563313851507512	-0.4919606108724457	0.17770609263534734	-0.7969637896137672	-0.7098532711781217	-1.2722324539554113	-1.256195997884749	-0.7499425642958203	-0.23540127085703927	0.15681238859069146	-0.5097648212098889	-1.6114376501962127	-0.9284768536402831	-1.0408247970612516	-1.1140518883033694	0.8377035454751658	-0.38072198262845186	-0.3758041847531014	-0.9024323971914363	-0.5623338500487087	-0.2940697239405131	-0.7428368718423737	-0.23718020280170546	-0.5072345458069154	-0.43672807780276485	-1.4607575415811769	-0.03957586995711969	0.6551551190582477	-0.24771782238420678	-0.735797365764195	-0.3949675334146783
-0.8525478968584475	-1.6640293129528552	-0.6313206874440365	-0.1919827874965397	-0.8225290353374399	0.02326626218016814	-0.25821126507324726	-0.28600476718724066	-0.12095220478567188	-0.8866319492887283	-0.9209270528861266	-1.5224951471685393	-1.005533970804667	-0.9126103961329811	-1.232477155123546	0.2869566304155579	-1.1346895019344772	-0.38707112521530573	-0.5250501378992565	-0.6008543784611369	0.11851926576045395	-0.8672643197186242	-0.7099364395667951	-1.415515266098459	-1.2127632306634508	-0.6773933113549128	-0.27323102816469946	0.10293416636065553	-0.5206435357284991	-1.6194019825965156	-0.9866495202488996	-0.9999259872399628	-1.0915290967855011	0.8874287944576198	-0.3954843550936925	-0.5004189038109311	-0.9420855206587604	-0.5628950004001343	-0.36515165541707867	-0.6898324026334175	-0.20119532599444728	-0.6208362003628485	-0.3071696810115493	-1.515771603650132	-0.04174900758779593	0.5942345898991627	-0.27766471760970485	-0.8249951255877832	-0.35060384585613963
-0.8999208044538287	-1.6311571115090036	-0.6598333737471974	-0.17212229987724093	-0.8490469952449334	0.06232694956538415	-0.16898829271325613	-0.29497488672781497	-0.13757906098180483	-0.8460174016369797	-1.015818781542714	-1.460535440111258	-1.0543001743573108	-0.9021418446820519	-1.238086442831679	0.1923669225579995	-1.108870724048175	-0.4121870346497939	-0.5271309894643442	-0.636424422899869	0.08154240372531957	-0.9770426022469045	-0.7178417202716728	-1.5447191944551257	-1.1505493120610801	-0.5966370755540814	-0.27613295925069703	0.13449179562289432	-0.5379967039991203	-1.5714590984729955	-1.0958111283189846	-0.95991872373644	-1.0057452025758473	0.9560698641755272	-0.33141162605278934	-0.6385476221529859	-0.9225342402803827	-0.5648480358804473	-0.4397544090580374	-0.6618775927477147	-0.258713296471181	-0.7203877604131734	-0.19526288314815837	-1.5981108916057587	-0.12657294848067405	0.5908944981594764	-0.245704438212262	-0.8854037732890543	-0.2991874066418916
-0.9372395016370959	-1.5915721722792195	-0.641095651079119	-0.11309638575768839	-0.8596218607479447	0.11218019865622231	-0.08348591158436894	-0.2694715859564599	-0.20490148332987576	-0.8544066070798799	-1.0513676799448626	-1.4264387276508743	-1.0592247331176594	-0.8984976797017878	-1.2340168298001	0.15640842297791363	-1.1270072318423892	-0.439236350242437	-0.5631692927494766	-0.6998529097800109	0.02435269202310601	-1.0802617452407504	-0.7712766291713177	-1.5772913814994864	-1.1221425579393818	-0.6428972607881271	-0.2713533779858743	0.14995475523771423	-0.6474169155214773	-1.5528894566904012	-1.216374755219506	-0.9784183098300808	-0.9442352774251198	0.9527864617074477	-0.29022338984639917	-0.7345546869696101	-0.8896263505712868	-0.5653573430730198	-0.4608366697813813	-0.5586616874202334	-0.2672074463207596	-0.6761205431312729	-0.10007680682848816	-1.6789641200923622	-0.12892853794790657	0.619659172252919	-0.28735510071286796	-0.8260437225786822	-0.22353091333030867
-0.9487142633506241	-1.5467705167847685	-0.615818669315686	-0.007112452191710217	-0.8385647929224046	0.138635354795955	-0.03899300810106435	-0.23563671896834393	-0.18407952947964254	-0.903673180275993	-1.0632439914162752	-1.3552457240621796	-1.028102477001021	-0.9036109052838238	-1.2283082509477354	0.1301890630866726	-1.16023852929816	-0.3995822511288581	-0.6181755376742244	-0.7170057268476758	0.025390375646776105	-1.2379565636311114	-0.8688369457470996	-1.587194764465272	-0.9770065295419572	-0.737613458742415	-0.3056593359344611	0.13322713466461336	-0.6716434587191658	-1.5191145860461615	-1.3347497729463174	-0.9931428641727091	-0.8202301851800039	0.8998275968867582	-0.2274247260260105	-0.7757177816495219	-0.8633989719811612	-0.556938014075281	-0.4527404060480612	-0.5384151405982475	-0.27388321956587897	-0.6773112917260162	-0.017014724842272105	-1.7292758403190298	-0.11366954915089082	0.5928273893852679	-0.2631417109322331	-0.7767655771473494	-0.22127125419612126
-0.9800498437258138	-1.5285937193347539	-0.5940341103244056	0.10701378419996568	-0.8379829603002042	0.17049073599467704	0.022366476529462033	-0.26478894160104094	-0.22825280067672202	-0.8916892544197982	-1.0785050516570405	-1.303713863508158	-1.0007069479707615	-0.9015851968987318	-1.2210930944668945	0.10617848793406282	-1.1460400981440562	-0.4369966132919451	-0.654530157568326	-0.7301593468347083	-0.006033611557254614	-1.3436026283526974	-0.9585464099915735	-1.6344613809799398	-0.8440384661883445	-0.7970223476841077	-0.353634893738144	0.11537411951847794	-0.6846586263891373	-1.4462022669089412	-1.3772887303893826	-0.9748661646585098	-0.6884666473906234	0.8219089132143387	-0.11764440767258713	-0.7844297346926881	-0.7575900651011029	-0.5519919002238506	-0.4527043922715889	-0.4639905349289529	-0.2538674359552742	-0.6576797599686091	0.100777673084568	-1.715862660525341	-0.11789319284996787	0.5722647135231531	-0.24025352417043422	-0.7377171655182093	-0.2128557605489986
-0.9804440114824582	-1.5231744775218086	-0.5432439546203442	0.19679799508193158	-0.8688825473321803	0.19345329756355997	-0.02605945351166795	-0.2330382321853861	-0.28438408024670425	-0.8981672211086072	-1.120476194577697	-1.1869198079382781	-0.9461371054135153	-0.918051251911467	-1.2150389824326033	0.06183434581963929	-1.1584500271351703	-0.4845904977427928	-0.7386301383872947	-0.6691299798423389	-0.07400361603322861	-1.4221428366797544	-1.1099894553334537	-1.691559297639015	-0.8214970474595882	-0.8751592052747386	-0.4054003454752973	0.043112524438600364	-0.780525039215095	-1.4454592197547682	-1.394023534225591	-0.9097727533869856	-0.5742217290361942	0.7583295590053662	-0.006518637210759353	-0.7918941586550862	-0.7063225901020409	-0.5154145470508664	-0.3895090193645222	-0.461648961525849	-0.24702111021315148	-0.6499645888241192	0.22756780935357854	-1.701291900128713	-0.1365602756067001	0.5474340705880602	-0.2303715638112435	-0.7259716965919539	-0.20131229390509411
-1.0117958491148717	-1.524350265231762	-0.5919095210660512	0.25233674302217823	-0.8979679454354489	0.21886991387650911	-0.07546282930227396	-0.2732780656492039	-0.29819451057920676	-0.9341950701566754	-1.1373586295149944	-1.1326850644830688	-0.9182702365325334	-0.9326391657679964	-1.241245225100172	-0.006204722374473948	-1.1417620234493948	-0.4997177684007873	-0.8127100983540876	-0.6424440500332529	-0.17170745589964098	-1.4874221494168718	-1.2424951210402615	-1.7734945796937172	-0.780088937761659	-0.9163555905248589	-0.4601192291929895	-0.02050951482100475	-0.8060484162765565	-1.3785856295863468	-1.3841265282941655	-0.8703323589004673	-0.47927130565877796	0.6816646186611608	-0.07103203950871535	-0.8116383396581692	-0.6499130274970147	-0.5328420050824914	-0.3265232057185272	-0.4551956666989243	-0.2630093695679467	-0.680628487341379	0.2996246142712729	-1.6722680696243757	-0.1388782946183357	0.4857072766007525	-0.22378374456510866	-0.6741469584684376	-0.17348538847323927
-0.9900631063073163	-1.532364398005032	-0.5652869423486522	0.2955804315197595	-0.9575004552364952	0.17369676881665255	-0.151813869534055	-0.31866530649182545	-0.30483966998783185	-0.9361793314331571	-1.1515172582343915	-1.10551021765929	-0.8406282454371082	-0.9891409555507842	-1.2575051428795645	-0.06635650935899459	-1.107205857541386	-0.5140781700810904	-0.9146417237533854	-0.6248683113666098	-0.26135151807418383	-1.6266929357197852	-1.4090864108486096	-1.7985397445638545	-0.7211840941341496	-1.0022883010937558	-0.5069142085166191	-0.1362964656855134	-0.8657266743045844	-1.306213708379435	-1.3376456519301465	-0.9221754262760626	-0.3825350382690157	0.5652915636456713	-0.10743935233273634	-0.7672891087055285	-0.7023782915992236	-0.5916934050983752	-0.2579632290172171	-0.3950375421878352	-0.33969403856301755	-0.6414852318105789	0.30524792209606577	-1.6049615203636667	-0.18552265498645396	0.41102014217802507	-0.21727497914992724	-0.627744570574176	-0.16768505187110752
-0.979701335575135	-1.5676401011762455	-0.6021984913341848	0.26852560994122643	-0.9966941648485586	0.12356181238454397	-0.23230645267807057	-0.34967869601156254	-0.30728474787280036	-0.9930939086027285	-1.183536826684057	-1.1379681131882062	-0.797270006795714	-1.054491996144168	-1.2467711082471502	-0.17553618508611574	-1.1069810654392034	-0.5123670023133368	-1.0681993257633837	-0.6149905480172129	-0.2965751815690197	-1.7196429918053027	-1.535372802331616	-1.8810075920605556	-0.7713695252028989	-1.1312668603381169	-0.5619009804168171	-0.29666624232938643	-0.9648487735835716	-1.3496874144583528	-1.3288864438250667	-0.9570440133653764	-0.30007049588102686	0.5022832226287363	-0.14136719691324157	-0.7639685817643703	-0.7068059085120827	-0.6333453049083219	-0.18641264074374436	-0.37715704775034375	-0.4329059265658094	-0.6090209337654275	0.2706327769684496	-1.6009196493965008	-0.2639264298073578	0.2838123640420953	-0.25753919023899896	-0.5335383803861617	-0.19941630504747596
-1.0004902760461356	-1.6521613676205629	-0.6545953097571686	0.21876460627313304	-1.0247694446930957	-0.037075521619059935	-0.3189472276951904	-0.41636499385375075	-0.31016005723230183	-1.0530257337120763	-1.2346850020232214	-1.179328435100287	-0.7928255862299681	-1.157093141129716	-1.2807154407551804	-0.2250202474408307	-1.0881884456967441	-0.5712410453587912	-1.2069436301118617	-0.6605687570895793	-0.39217113108473584	-1.8450478955645941	-1.698446986228778	-1.9432980852099717	-0.8202429080441156	-1.241431037358931	-0.6036282993904099	-0.44950513430539446	-0.9973665815351109	-1.407418473996965	-1.2862645372501451	-1.0176323077122846	-0.23539104352918172	0.42961910936121406	-0.265097385061338	-0.7032867537066055	-0.798476701206229	-0.6779638776404765	-0.16126626751139628	-0.3824319879463553	-0.480891550610012	-0.5681133561511977	0.2967836846812476	-1.6159295526622253	-0.326862675708406	0.23468144527170215	-0.34396096169882406	-0.5112872310811613	-0.24303835041278665
-1.0120308611525344	-1.7648764176482807	-0.6455780996609934	0.12254244766482705	-1.0873626935784113	-0.28708964924474417	-0.4066189627043954	-0.5077532229066192	-0.34357938744367506	-1.0909562844343736	-1.2751483697483772	-1.2002773309654688	-0.7746431801484975	-1.2060819442651012	-1.3409295622630872	-0.2582468649965375	-1.0821359183454795	-0.6512238008688532	-1.3646509480126536	-0.7237593540044391	-0.43158218399343473	-1.8727988389126178	-1.8358520528571691	-2.0409769049855044	-0.8867184188528616	-1.4463983582304565	-0.6802057570127384	-0.5945523631594632	-1.0248227734666582	-1.4576667654199436	-1.31193105402317	-1.095940962631007	-0.15654922178241754	0.35684686220200057	-0.3473612369385153	-0.5993707692327626	-0.8356606980135579	-0.7170136656212696	-0.18096688069063666	-0.41105090699131386	-0.5726614837351474	-0.4824186216142968	0.230130842917379	-1.5894703165134125	-0.4351172658976827	0.1928196845527966	-0.4545236665729927	-0.5057505601273348	-0.25817152871922927
-1.0003772696095414	-1.8470824959355217	-0.6444149565312938	0.042863937331945844	-1.1164550926153434	-0.5174789239297796	-0.5261315369291122	-0.6138659017507104	-0.4323842328511505	-1.156627161480909	-1.3159628632039921	-1.3118955211176726	-0.8208696788948215	-1.2812845392971215	-1.406821813339128	-0.30887060260972865	-1.1384983231158325	-0.7519119020946448	-1.4964326641536836	-0.7886566376525537	-0.5193339808039938	-1.873327112823182	-2.004862339305686	-2.116057366987831	-0.9922977650007925	-1.5936600425271579	-0.8592998327239609	-0.8097249419242395	-1.0532612092072215	-1.570450864108667	-1.3399539133914016	-1.1240562618644883	-0.19929312966435989	0.2562989812935382	-0.4565321328775064	-0.525502235561988	-0.8880482108932817	-0.7879659363307362	-0.14866064757222625	-0.4092101249632253	-0.5849324798735381	-0.45498818817284736	0.18537665384256025	-1.5597719625621425	-0.5018441231789867	0.15954971822690425	-0.5581735016759973	-0.5392011983464121	-0.27241800534010474
-1.0007520352981598	-1.945083883591968	-0.6547238826864565	-0.07559898435326869	-1.199838004377329	-0.7591170746352144	-0.6181245470290121	-0.7312852154446166	-0.5068513374881787	-1.169582180171399	-1.3715904734133524	-1.421804992194413	-0.8311851086411666	-1.35112153924413	-1.4702648828574516	-0.43221654802776205	-1.151357836311312	-0.8583526942563434	-1.6332825851052313	-0.9088042572297492	-0.5994249792187993	-1.8549142389965514	-2.085925113552353	-2.221509447509031	-1.0722582526933453	-1.7041560334792194	-1.0232629023161735	-0.9880967363375313	-1.061173566853737	-1.6140139101679984	-1.3688980219674163	-1.146537971176654	-0.17697863454049995	0.20938428793766684	-0.5500725699969888	-0.420268681605124	-0.938695987635295	-0.8223350474334268	-0.19649716415912727	-0.3645745859708508	-0.6138484849250208	-0.46006661903147206	0.18108338314863137	-1.538383948265658	-0.621903413660424	0.10441412356639576	-0.6152737866949795	-0.6434577570618598	-0.2697055971425034
-0.9753260876225912	-2.007676450261581	-0.6666056178236175	-0.2133485922769475	-1.2435743856259431	-0.9387111934539953	-0.7416500137645393	-0.8256774800858299	-0.598280211515723	-1.2098512809844486	-1.4235312634528916	-1.4970864945163982	-0.8999114865015789	-1.3898899402057594	-1.5417809843427785	-0.5485104682445454	-1.0923583391922302	-0.9850131096443718	-1.7139400571994527	-1.0811736968256607	-0.7126779181732357	-1.7817823002093305	-2.142850831106093	-2.3211243798976193	-1.2181686046348872	-1.7288060823182025	-1.1277947672299438	-1.1739504478685636	-1.1111828927479088	-1.6640464782236364	-1.3325215243644637	-1.1650112320837465	-0.24911643684609874	0.24030258216439662	-0.634890364988	-0.3426051065051621	-0.9267244007570042	-0.8706303369914414	-0.26644580890155334	-0.3347974934399425	-0.5925789067031226	-0.5109585811685738	0.14919875223805384	-1.4665436880243947	-0.7381152635010386	0.07005244044487295	-0.6786128426396293	-0.6864679731115022	-0.21264001009278707
-0.9415028422045711	-2.0597698024462816	-0.6714789879781882	-0.40739078694991127	-1.2955342401789178	-1.149790848292168	-0.8310909620672795	-0.8682577612316665	-0.6617044243252385	-1.2603923182456653	-1.4484030996615556	-1.5852890198108422	-0.9973254930363646	-1.4274274419750586	-1.605307458422257	-0.6037703016162514	-1.1076273427329784	-1.0803239372884934	-1.7929504026877203	-1.2090609410084	-0.8112063143659158	-1.691586939763059	-2.19813689211518	-2.349036365601079	-1.3044886380678775	-1.7578318164751334	-1.2158663061865018	-1.3173782157959062	-1.1272724543934	-1.7131594981881864	-1.3294109319198566	-1.1475383282654856	-0.29168894655239963	0.2679427904609122	-0.7562669655880205	-0.30405761219416727	-0.9607983486649354	-0.8846686349183115	-0.32085418167324786	-0.31582319963168504	-0.580874597394695	-0.5540655324023882	0.09375314513609724	-1.4601548619076286	-0.8047326164469233	0.05361640217820861	-0.6771179960411432	-0.730538612433896	-0.16828858108289677
-0.9523852695541549	-2.117977768690893	-0.7459396765398353	-0.5677129306941578	-1.3286103880496842	-1.335391082919014	-0.8059946742012215	-0.9684671940687665	-0.7872238308416968	-1.293066466938684	-1.5011287589809448	-1.7299414098346868	-1.0780440136054257	-1.446322658959583	-1.6712261871367595	-0.6501494697248382	-1.083785330395244	-1.1100188123282884	-1.8425937831387973	-1.3276535530876248	-0.8438978788947917	-1.7185358831148463	-2.1661101138681245	-2.3567692208933684	-1.3154284399347695	-1.8400897321156158	-1.2933682406739486	-1.420956515973278	-1.111033855952357	-1.7520572540507877	-1.3761046865868691	-1.1441704593997521	-0.3335106965414382	0.2869728076437539	-0.8457586944525779	-0.3344998402043628	-0.9941683328017188	-0.8857113045291645	-0.3723427299090514	-0.20792003652402197	-0.5271463511649843	-0.5820554556242585	0.08794125439297297	-1.497877234363033	-0.8399149137605668	0.06576539541866508	-0.7316804756108564	-0.7471170885437691	-0.0896683793264205
-0.9033438493987488	-2.161733128513931	-0.724605407885163	-0.7010384346184895	-1.397230800880199	-1.5459730092775374	-0.7935850456688858	-1.025956083510062	-0.9220055544624094	-1.3226160444022337	-1.5099185203732108	-1.7947344837952823	-1.1539171605090595	-1.4743238571576756	-1.671664392053302	-0.6993163654630132	-1.1502015619357104	-1.2024788017189836	-1.8493548199011571	-1.4486101469017638	-0.8836062232592928	-1.7741999132883937	-2.131631551580818	-2.396159146313427	-1.309250396956703	-1.9057125910424884	-1.3756561621694634	-1.4717010249926432	-1.1219152908296863	-1.8373784606627015	-1.4230021437679534	-1.1281261357048404	-0.34060467658881555	0.36924201347747815	-0.8248276229726998	-0.3435637688077004	-0.9871202895526778	-0.8559104190368135	-0.4555947015394769	-0.09782123958933235	-0.42375804274142237	-0.5932780489094542	0.10625519695121813	-1.5140851193756533	-0.8301015639322408	0.02913404635728183	-0.7580838378427305	-0.7856648542411642	-0.033910370799199334
-0.9345071833719306	-2.2118815102797442	-0.7747331706819065	-0.8208211088279678	-1.4171038533982212	-1.6633013104622567	-0.7361883177309675	-1.0299181777104516	-1.0082591556240228	-1.414042529152961	-1.5463762147836064	-1.8844872833054649	-1.2398811280088409	-1.4444530989291753	-1.6493927264611574	-0.8348861247386038	-1.2123425286827934	-1.2720703521960444	-1.8219763647283513	-1.581874888392441	-0.8557973756199161	-1.7450995177727902	-2.041893824411222	-2.448958480924697	-1.3427779446019996	-1.8998055933038636	-1.416435508011715	-1.5287339983437738	-1.178196209439942	-1.8751758094494746	-1.5331262920959716	-0.9934886016227089	-0.3558747364504445	0.49412013609810845	-0.8330362068499513	-0.368334054397095	-0.9187349373005776	-0.7923255450698511	-0.5294676667917125	0.04249620585356471	-0.35252955597812846	-0.6429368183995046	0.20523106175259706	-1.5182358977743549	-0.765556817322755	0.0488876643788211	-0.8282693259319449	-0.821394022763774	0.09341856108423913
-0.9567304404926642	-2.2103224261357095	-0.7755043231735333	-0.8871799811691534	-1.4191292606235448	-1.7585377032518963	-0.691530952547523	-1.0355675341842905	-1.0787787799892734	-1.4898060639705624	-1.5699894201569848	-1.909530891427848	-1.2957380425851266	-1.3654923928202294	-1.6409874001314584	-0.9105083584008999	-1.281421141683484	-1.3058930679033665	-1.776823497383686	-1.6697024816753712	-0.8484340812492673	-1.7169824439917023	-1.9753982835629675	-2.4140065585673933	-1.3530857131486935	-1.9834156063540285	-1.4146340848963568	-1.5822451262185109	-1.2029878100059033	-1.82831372118657	-1.5680640259959318	-0.8927438677151711	-0.3302989149289649	0.5759386357232803	-0.8327920745921282	-0.3730001137757083	-0.8833896518357985	-0.687424023720192	-0.6055450166108168	0.14823516539885687	-0.2976453090929237	-0.6780739341749826	0.29521230896931927	-1.5125059616183816	-0.6622538503370661	0.06954069342743305	-0.7627734777676907	-0.8396873097422229	0.16944873582045392
-0.9452051006455496	-2.141326219176162	-0.750046313006336	-0.9315495608984756	-1.40344012988725	-1.7422685551386714	-0.6457592478576247	-1.0209057280059302	-1.1523781801573678	-1.5858558348100926	-1.5715888494953631	-1.933311600815366	-1.3335030483312806	-1.3380960936537962	-1.5854624683951364	-0.9525139657971987	-1.3432277301785702	-1.278047045319102	-1.75296675994963	-1.6914625864220696	-0.8182900269608175	-1.677642600698066	-1.8721740636117825	-2.3533960949912	-1.3322666679443522	-2.0284500318891125	-1.3909825434574452	-1.596366489503899	-1.2233768986072993	-1.6976136878890125	-1.5849148118041163	-0.7281447613163112	-0.3460093728807833	0.6094386391896494	-0.7701623415751436	-0.43589725221407666	-0.8179336294254288	-0.5823021343833014	-0.6203782865976647	0.23119901146197813	-0.301961499572153	-0.6960410802993936	0.34699979383514734	-1.4563079703743418	-0.5686838081442817	0.07761585684697943	-0.7124112875788184	-0.7864710124540927	0.13980347900575388
-0.965178022562848	-2.0560854949657097	-0.715782054977271	-0.9286807877029137	-1.3882620545096103	-1.6449449339495676	-0.6090290177031121	-0.9860444431347993	-1.2066469819944743	-1.6526234217231774	-1.5864897476817235	-1.9433635291220237	-1.3417910882663848	-1.3311692963703292	-1.4845429493979783	-1.0003439056063226	-1.3826183312341422	-1.222031031390744	-1.6436393807882546	-1.7105194710355043	-0.7730604606629852	-1.6469137964944527	-1.7738177517722111	-2.288594116841257	-1.2961530782062014	-1.9899542926462577	-1.3287653529268886	-1.55888197306364	-1.1261668228853285	-1.5679380137327352	-1.6272188690507743	-0.5494536070569545	-0.3099772211632125	0.6223677782659524	-0.7144224422927054	-0.49143723683977286	-0.7324367040734656	-0.5016897550742125	-0.5396765920409564	0.3267840147814349	-0.2251296943894454	-0.7041150966133947	0.43603039887017825	-1.4733484702667692	-0.4118809111904736	0.09148781819953877	-0.6630217411568282	-0.7053742556992928	0.17335900853014766
-1.0175971762715537	-1.981393192214816	-0.692727303776585	-0.8954519805883239	-1.4351439923697118	-1.531634883829094	-0.5950599084644368	-0.9313593126217483	-1.2162995020072593	-1.726362449030662	-1.5517347548833709	-1.8812779982055492	-1.3153193853435414	-1.2899812992820627	-1.3697332612637587	-0.9912098105586953	-1.4399276727349393	-1.1282494155281937	-1.5691450812262806	-1.7064638990606855	-0.747255875839101	-1.6254045052910495	-1.6778761026473004	-2.2431244710204488	-1.2072484917640955	-1.9989877938440164	-1.1739656990466456	-1.4728861733402936	-1.1024517071268745	-1.388230643130385	-1.6219097575804213	-0.39174011645164264	-0.2097534770051924	0.6415915124442005	-0.6658076083474036	-0.5282127045398982	-0.680868731106421	-0.32007365812035865	-0.5013483688334651	0.4311104436692582	-0.15516755030296567	-0.7020793255227055	0.5056693597522125	-1.4665083809377193	-0.28213126801132865	0.12305282600117717	-0.5872689767250753	-0.5552090563569149	0.15547174296069904
-1.0663739535248924	-1.9112771381059652	-0.6843357107387738	-0.8475770054080662	-1.4481923504500758	-1.446431231764882	-0.6105074162236799	-0.8756933751773832	-1.1550666299061478	-1.8088580811108201	-1.5171153069442027	-1.7871368974333812	-1.2805960927673834	-1.2627102001477635	-1.2330477482323983	-1.0187426044528807	-1.4301885549078812	-1.0559640047083867	-1.4943221999783856	-1.643940047909474	-0.7321156272342003	-1.5516885012891781	-1.6490610139246022	-2.1940853173765067	-1.1339144267087025	-1.9630347784700255	-0.9868252026960567	-1.3235706540937051	-1.0635325064860717	-1.2961233023476744	-1.6157803305804284	-0.23323160521257497	-0.16585203630511688	0.6729280533650399	-0.6687702550178611	-0.5921830913197723	-0.711294675710734	-0.18771046990516863	-0.38858495700173157	0.5162891853410987	-0.10341163734612631	-0.6656461227317567	0.5448449718599356	-1.4486352661654847	-0.1268449147109944	0.10826435977545117	-0.5291350889089982	-0.3318722662278522	0.15011067101846803
-1.1166611649074034	-1.882706014722256	-0.6615998261044034	-0.8027655995503359	-1.4744962788887057	-1.3706182795103956	-0.5920409484142092	-0.8317845464609486	-1.1208034496442307	-1.8692259070845452	-1.4886844500043774	-1.7279608490881273	-1.226237410463261	-1.209879022093601	-1.070232777685009	-1.0156923417770654	-1.4822054473529183	-0.9516378691723257	-1.4099979645488978	-1.5319026381949752	-0.6679693858081757	-1.516062266673766	-1.5857379925103285	-2.1488427540095287	-1.0110329202397141	-1.9582775958514458	-0.8283988091627933	-1.2102962062718172	-0.9754787695906997	-1.2282074850418894	-1.6307533829435852	-0.06223793549991278	-0.07938641775450084	0.6873982454999608	-0.744416742198241	-0.6585616190631226	-0.7869024861163681	-0.04685133818084455	-0.21297640752221025	0.6534604276567065	-0.024447268189375322	-0.5811955777100052	0.5617906851596483	-1.452234481120601	0.03362197404250859	0.1058872468029997	-0.49836100279250684	-0.16702789164107174	0.11115300341387124
-1.1960084412118586	-1.8272096117646957	-0.6360758189679594	-0.7409017617718255	-1.4489701324221635	-1.2807185948902515	-0.5865760090932066	-0.816722644215036	-1.056078745060707	-1.8778986655371455	-1.4931187032548452	-1.6798557469708992	-1.1293638736239704	-1.1390045499702	-0.9114026917261203	-1.0152962628922952	-1.4589268202212788	-0.8125874600044145	-1.2913908904459306	-1.4499656306818847	-0.6178876594581478	-1.5377441622241852	-1.549499956755978	-2.1248910101838385	-0.9543789094101058	-1.9149395024996376	-0.6221764108090044	-1.180732405834137	-0.8941379064579541	-1.0426006250987516	-1.6374406979100447	0.002899351082525073	0.03399302908282268	0.7018915610921475	-0.7729351681493026	-0.6509066863889628	-0.804064492441627	0.03547584692499556	-0.038870587703973135	0.6871232987445751	0.03689455727259744	-0.4859896905407134	0.5975447581722859	-1.434449370579333	0.12821479337480807	0.16072552606166393	-0.4834734958378587	0.03014323017942754	0.1426615596231271
-1.256506548579957	-1.7224688109623778	-0.5540700946046879	-0.7144681493657946	-1.4308218437441709	-1.2146443427906037	-0.5842908428242118	-0.7345812068491124	-0.9273297754526922	-1.9323926756701486	-1.4366558785322234	-1.583960879074914	-1.0447978372761184	-1.066972329235042	-0.7722110702143504	-1.035600996525333	-1.4773176240810866	-0.7351547746990355	-1.1904951396739583	-1.3544542794344088	-0.5627681734832584	-1.4614443234518315	-1.5264405073591858	-2.0700493289668658	-0.9617846192038456	-1.8077866699853478	-0.4336612803924985	-1.1197415562678832	-0.7359051753150884	-0.9785395010942353	-1.5269531883407093	0.04772236871193275	0.17433654827275125	0.7292174822914492	-0.8155565914942526	-0.5815902911386744	-0.8541425838751084	0.08612860390174643	0.0899478082140535	0.6975324717092148	0.10837380295814972	-0.3814366777084489	0.5999578467679252	-1.2659606154786496	0.21804447321773232	0.1669476860398918	-0.4252516611171166	0.2549543437356004	0.11909858602947206
-1.2980226976476394	-1.6380699144944812	-0.5117299741790233	-0.6983410866888293	-1.3851255850332256	-1.1677336990591043	-0.6059289754671131	-0.6902139823524248	-0.7615975119333791	-1.928772039121559	-1.4503704364748635	-1.517039673174878	-0.9328162870883364	-0.9921713590252045	-0.6853048413731009	-0.9698883227003863	-1.3806092518208861	-0.6183165363773766	-1.1549178256579755	-1.2775407228055824	-0.4972755712344708	-1.360214489144302	-1.4855229782183637	-1.9940576222477993	-1.0123936118693773	-1.7706998091457575	-0.2751170852409594	-1.1716204324718067	-0.6242002510911664	-0.9132559446747885	-1.4195909524782566	0.0968258616740782	0.30620979874851867	0.7073936747624201	-0.8331708065545996	-0.5645113994330528	-0.8493388191561737	0.15828482483304718	0.26051447361652946	0.7374812350265373	0.10664465929059379	-0.24213877072953238	0.6541469774518418	-1.1510720580655776	0.2733346910611312	0.24659340944252114	-0.43438162624979854	0.47636638678274024	0.08860136008370856
-1.2931532464862021	-1.6123812838886977	-0.43566212400127763	-0.6731578153497031	-1.346891912046575	-1.1838101317414573	-0.6441281445538537	-0.688555298369515	-0.6239967072250842	-1.866907175214901	-1.438526397588971	-1.5131406869208661	-0.8323397027394964	-0.9753374409967043	-0.6537990993674028	-0.8509189730818807	-1.2774718254382649	-0.6083560423699337	-1.1086618659071106	-1.1732716059237638	-0.4769600572368419	-1.3054047633145716	-1.5058619502223298	-1.9398101612619663	-1.0472365168171813	-1.7619377920735648	-0.20861411938085	-1.1590492310071208	-0.48960739447080465	-0.8679098033478321	-1.3012544730649183	0.08657114850609103	0.44070990480575584	0.6438440374463194	-0.8171914057207467	-0.4554158244945706	-0.8359214798165413	0.21742293825465214	0.4691653613339928	0.7418538164352542	0.20549609319228654	-0.1446785448929175	0.7263384653473801	-1.0456426380528476	0.32233513939876757	0.3091516969434029	-0.44125147746483107	0.6150522085405383	0.043385499084962253
-1.257937785709078	-1.6409951396451248	-0.399790989440215	-0.6150691896131079	-1.2941376371051272	-1.172752959311345	-0.6806543178741744	-0.7206761538042368	-0.4908941642703203	-1.834423586340229	-1.3983767193950711	-1.4964340745057667	-0.7272546715568591	-0.9924029087475559	-0.5752042012393128	-0.7955104204354335	-1.1603635699049994	-0.6452368967193842	-1.0434452367751883	-1.131146345383733	-0.4232823491305915	-1.2974370676997906	-1.5128493269951626	-1.9008001232206755	-1.070332205604227	-1.6748801080693156	-0.1401675997742622	-1.13211803297184	-0.37403606326136307	-0.8017611744351102	-1.228191336193445	0.1181719024385544	0.4454684359268814	0.6223409247195294	-0.8137136109229186	-0.38882733959773585	-0.8025514956797577	0.23275690040757818	0.6546443176525274	0.7749269384085586	0.35726067527404926	-0.03986932432672253	0.8600902834528344	-0.9272962696885083	0.3807044396933386	0.37655654768282043	-0.46707052038494706	0.7581665786426075	0.050442745541842804
-1.2759573230871895	-1.6947397743053016	-0.38385963465663714	-0.5709882400179217	-1.2768107742452783	-1.1716021006286237	-0.6888348347336425	-0.7412822444148028	-0.36909705373594426	-1.7437033925002225	-1.3609056657993432	-1.5055058194154998	-0.6955730921506966	-0.9446798920044666	-0.5125263354725351	-0.7731858362444309	-1.0736935699578871	-0.6847661597261205	-0.9827363956935413	-1.164677456606344	-0.3847908311698488	-1.2884128242638813	-1.5277537326345805	-1.8373090108852002	-1.1184163740639392	-1.6207074913795547	-0.1002000537734488	-1.0669826005081176	-0.22927675975964718	-0.7920388055421769	-1.118235655350037	0.08241527905634805	0.4443168544342912	0.6427055089881762	-0.8212083259212678	-0.277773027687198	-0.7109927067736773	0.2371939144390712	0.7475776130244305	0.8217957415888183	0.5258259837142516	-0.0009382890574613611	1.0217001973778634	-0.8586566583343691	0.3832486291919841	0.4552800580886768	-0.4452317549027668	0.9288176576188407	0.20149891557082458
-1.2512729522674184	-1.7350519408235325	-0.44709556439053355	-0.5691875151729683	-1.2549397038950585	-1.2436439670160273	-0.6751674863630137	-0.8168698795678951	-0.26874904107051967	-1.6357512554067497	-1.3017835800298616	-1.5719532441173392	-0.726129740446468	-0.8865014065104354	-0.48245568147146667	-0.7330498425877361	-0.9490969275206664	-0.7006384309956497	-0.9535778621108857	-1.1795043010356376	-0.3847407445278336	-1.2802603199543152	-1.5656394050873297	-1.801233478203261	-1.152175556957476	-1.5633001324616436	-0.06340404249917983	-1.0516776161281043	-0.19262867002681308	-0.7565815105350714	-1.0037016228660358	0.0809101803907654	0.4301363334964655	0.6848693224390398	-0.7791972332208756	-0.17393818307585115	-0.7586058743159467	0.31532902024552484	0.7314353790938465	0.9562926084718812	0.7095381632384617	0.03267277011004171	1.1959381822785689	-0.7298718639716015	0.35842587404433557	0.5402767658132418	-0.42353844229647464	1.0691103360023733	0.2524241956025603
-1.240224111106103	-1.7645036100693208	-0.4924752514948395	-0.5758027542513372	-1.1872440030520925	-1.3349378071599967	-0.6036278630349164	-0.8737898324011312	-0.18052475257060935	-1.5625930544255864	-1.2825065192469698	-1.59295650831674	-0.7472885005719675	-0.8420591933060345	-0.4809093873852975	-0.7223314320010289	-0.8301155917959655	-0.7468440717281907	-0.9195725946248636	-1.2505824104972714	-0.3073703409084076	-1.2524204592154047	-1.5927180582015525	-1.7975976851387152	-1.2238961170551261	-1.4739981796860477	-0.0543132679156084	-1.0433460690617138	-0.15747483447624067	-0.7799990447182661	-0.881415333353271	0.04153542336937392	0.43446131055177606	0.7217788210193294	-0.7357896458790075	-0.07436216145491863	-0.747287817983408	0.2832732407523336	0.7274933614387556	1.0462510338305864	0.9276079580988753	0.08947583824104244	1.3861184826345632	-0.5955066176855013	0.3530871820943398	0.6144437894438329	-0.4292706938372354	1.1534721320718808	0.3647233296064908
-1.2675368473274107	-1.7849724166015128	-0.5363211861389044	-0.6004432373422603	-1.148017656546351	-1.4228714567005154	-0.5273749322479191	-0.9438878065679193	-0.19276490901636006	-1.410796456983314	-1.3074429006266741	-1.6433637210429108	-0.7586283089272162	-0.7552860051919176	-0.4903645520800069	-0.6324943672519866	-0.8395456204825225	-0.7680002710283544	-0.8968692941377279	-1.262741667462775	-0.19701999592944755	-1.2431625896936354	-1.564139222145387	-1.762058914484011	-1.2541377532503855	-1.3722590600286348	-0.05553462535715921	-1.0948486683015237	-0.17680784096052443	-0.7113519469874355	-0.8148945339832869	0.017439980121803377	0.4527661000909712	0.7288039409268199	-0.620154694488459	0.037472024248756154	-0.6138826907206107	0.27929528061143155	0.7283857713157366	1.1226034060000103	1.1266714814586327	0.07433488721779744	1.600071970692872	-0.5463577477762015	0.33804248281319194	0.7225523996658236	-0.4128725218015778	1.219372885354865	0.43861745224072274
-1.3558284334649433	-1.7781585455334803	-0.5722898194623096	-0.6066109244312605	-1.1918826655524026	-1.424039548530231	-0.4707965938383884	-0.9791385563825218	-0.17543439007489964	-1.378771736151221	-1.3405842641490195	-1.6853578223938908	-0.7901791700814449	-0.7087179235767176	-0.5000368334101031	-0.5796701913900733	-0.7839559385634219	-0.7849926889103093	-0.8399768038196743	-1.3154082364944217	-0.11796068934108443	-1.2251925593431872	-1.5304779880642878	-1.7211811930339085	-1.3260528869565575	-1.278339747831156	-0.046961743584608126	-1.0196747926089844	-0.20808633120407077	-0.6387211577397147	-0.7690963363150755	-0.04348475010919104	0.47323017932034206	0.7439529938108246	-0.49197980975057554	0.11173919259553067	-0.44283924734504565	0.30195140738762566	0.623940343901704	1.1593458899112874	1.2862488736710205	0.04594907674440214	1.85086852752862	-0.45208396189570843	0.333805362935659	0.7994026687375753	-0.3590841833339066	1.308539601188591	0.4941262036120932
-1.3939086101301545	-1.7828655811344494	-0.59237727280381	-0.6045811651478832	-1.2483987584506733	-1.4959764535232218	-0.4400073905723336	-1.0370233123043697	-0.2151332539368381	-1.386147163360516	-1.3681618339276922	-1.6991844664763451	-0.7987412155831024	-0.6590153395839746	-0.49159708615040365	-0.5846659449864827	-0.7714448531263256	-0.8341779250589696	-0.8307611473746903	-1.38052481078844	0.010865873884707344	-1.263843728727012	-1.4818629774105458	-1.6607690143042713	-1.336429484262728	-1.3234185335174766	-0.09086766736616256	-0.9758655395776085	-0.2602937069434635	-0.6891923633089454	-0.6599703303060082	-0.004438004912190263	0.42891660932640674	0.7584872629959997	-0.3376053922188999	0.12291920151812438	-0.33207548620830474	0.38703020616790906	0.5314848611533745	1.277937798374566	1.3823522812236992	0.07271292634435833	2.1031559148109413	-0.3324027748664626	0.39010215659428826	0.8515772078544612	-0.28988384911635035	1.3684110203262543	0.49798458179917515
-1.4255874101506607	-1.7982282576028887	-0.5944073566828763	-0.5554224285693998	-1.3073417563604182	-1.5333431346949227	-0.4505115877390379	-1.0841380536535201	-0.28182381817874697	-1.3702575234674852	-1.3843265265630218	-1.6891496253604419	-0.803149311557686	-0.6252695700238258	-0.4623048747201121	-0.5607100014041858	-0.7566380783456902	-0.8407160211196356	-0.8084194198537018	-1.450719795993925	0.1573738188767366	-1.3097094111204561	-1.4286430598701485	-1.706920795518511	-1.2941014517217877	-1.388782329161129	-0.09871662456425863	-0.930282763970577	-0.35917404017061016	-0.5314526261686303	-0.6327310833117278	0.03227316973425384	0.41784886970064494	0.7283101792742099	-0.20691943282912187	0.1291707692808861	-0.14292966699229095	0.4715920940923214	0.5085221714624742	1.405786659754299	1.4292178892261103	0.06258712595629755	2.3379695863437213	-0.30724182069584716	0.48786885689575216	0.8891987790002919	-0.19281004656091727	1.4210801352635511	0.6069927041093
-1.5058305766741624	-1.8522004097747817	-0.5611463096031772	-0.5317670272723092	-1.378642874046188	-1.5187228119134413	-0.45122781371335324	-1.1113663057478875	-0.36512486710226294	-1.4199600975279756	-1.4222506872594523	-1.70330403282919	-0.8146374348526289	-0.653024869731839	-0.3901387472105477	-0.5720490873313947	-0.7481451517351065	-0.8623607921193326	-0.8240779510831698	-1.4563173257226905	0.27744604749874624	-1.3127221415411001	-1.40871704577912	-1.7370380407127635	-1.2222134524304091	-1.35945849478789	-0.07176729119944385	-0.8240521980081047	-0.37352840157584166	-0.3910336014652033	-0.5883121902342936	0.0896406652576113	0.42884000088835317	0.6536334847936944	-0.0825527570088438	0.213109587543561	0.08297498223127586	0.5690042835898541	0.5088385229537755	1.550651963587168	1.4858979059590225	0.05722794698440775	2.564933066654391	-0.19009764984994676	0.5467796968399924	0.9657054159784655	-0.030412335029929304	1.4873110586253806	0.6848240682602522
-1.5571426808087796	-1.84825608228082	-0.5119819885237915	-0.5207148302210081	-1.422572004949231	-1.4965527323859136	-0.47642004883257416	-1.1445239815633808	-0.3924827612026361	-1.440825635397679	-1.4014994147700002	-1.6571002690286591	-0.8332114929273929	-0.6219161786013382	-0.2948945776294845	-0.5713130786757876	-0.7797256321904743	-0.7882002157100295	-0.8345344199956927	-1.4571999005159328	0.38185304776539664	-1.2987516503023169	-1.4100899330908543	-1.693923924991384	-1.1194663435534626	-1.3744273842210648	0.0144224453755179	-0.8301459375791417	-0.3268039088352631	-0.18791264071294037	-0.5878111921591443	0.19862219903359457	0.45198619375686144	0.6501413010323793	0.09901735828323742	0.2154452036583571	0.2304568632557534	0.6702512078614304	0.5122663793190972	1.693030688753123	1.5325128562332515	0.07807222107275426	2.7572804656101892	-0.06565373005105571	0.6389291072190666	1.0092306215953968	0.18081919262482757	1.6276421132935237	0.689946711431272
-1.6092830998161507	-1.8515995667159513	-0.4492887163750382	-0.5239616270942744	-1.485578104140185	-1.5315906328697788	-0.48559314678286236	-1.1332206960892173	-0.43829744356988015	-1.4110693386431863	-1.4145891754569702	-1.5882124828108624	-0.8119866195321656	-0.5975878429189654	-0.21393588832771723	-0.5019795457739777	-0.7570011175907149	-0.6858417989627299	-0.859953947147076	-1.4043863226837057	0.4980747827476068	-1.2466809288075582	-1.4063299482633922	-1.6774173052283423	-0.9862024158063475	-1.352328931281193	0.06108969417884232	-0.7481807494962494	-0.28277432002885766	-0.023455713718420847	-0.538374610667524	0.27906094764680256	0.5265475097284359	0.6152422308928803	0.14803944261696142	0.26790219865984144	0.3489720009973653	0.7644449740573644	0.4841251719173612	1.7781865248254303	1.5515371402795743	0.07533548645820234	2.831714084032613	0.08422186671439143	0.6768212795743704	1.0746528914351583	0.4020551388425071	1.7633820082419274	0.7574582164025735
-1.624901166083474	-1.8242702719818513	-0.40268516322764397	-0.5266656357193378	-1.5400425523103705	-1.5318426979846174	-0.5284695417558348	-1.1321061427581784	-0.48928242913255743	-1.4877536585030395	-1.4400303000742096	-1.5372258589800116	-0.7726775044350448	-0.5849372940540668	-0.15002813625438877	-0.4109651706846881	-0.7290167487900121	-0.5643712876709357	-0.8395904244603509	-1.3182249069812635	0.6350985497196462	-1.1895471464669956	-1.416138230586516	-1.7266706014320974	-0.9046866628756097	-1.3325744687326473	0.16735143005592418	-0.6983258653641344	-0.2476044343618411	0.10849290028101785	-0.5696956156059315	0.3264066201525027	0.6659444557124203	0.5786252147944354	0.21999306610571673	0.35137220882809556	0.46220930170132324	0.8502986967264988	0.5708538859167561	1.7702179063054413	1.560945558374037	0.11017838778018327	2.8605567194047787	0.253390836553591	0.7288793249146666	1.1114191597817837	0.6053048917058119	1.809518896108606	0.7763850886210635
-1.6511010963123052	-1.805949738369056	-0.24089594506384787	-0.552357223286598	-1.5514838953435832	-1.4231506913279126	-0.5766657389372787	-1.0961409356800897	-0.5246001734741298	-1.485063716107256	-1.4490059515590719	-1.4489270240649506	-0.6799960521617797	-0.6353336831687034	-0.11486900969373119	-0.3897787442085419	-0.7339158116669523	-0.4197259795378354	-0.8776847524058964	-1.2324031967206404	0.8273123491040021	-1.163926733543756	-1.3824384281501527	-1.702947322852833	-0.7952327208396139	-1.3281561976695127	0.3077271309450539	-0.6397864478101513	-0.18084799725744774	0.25517694558656034	-0.5516303223760122	0.31874160333588425	0.7791188793847841	0.5640342203944819	0.2919018230262558	0.42580051887264647	0.6457373008989844	0.8524987821397996	0.6880660442356314	1.7046420786839707	1.5247670568202696	0.1432247481244825	2.8721168968807467	0.4006213879898951	0.8074863225006965	1.1665985375818368	0.7034676424563402	1.8770552635926954	0.8168160294640531
-1.6644109367413662	-1.8181686071257943	-0.07261122821411095	-0.59435816624712	-1.5919786011291328	-1.360297490373765	-0.6489932108371229	-1.0743311274720022	-0.5586905511933056	-1.4720187531825057	-1.460054793937748	-1.3838046333370841	-0.5986861571933455	-0.6402923078121828	-0.0719990652602275	-0.3406255063629452	-0.7266079609200624	-0.25100878040144325	-0.848288578462079	-1.1141344380783882	1.0062022115783695	-1.1505490249108865	-1.3534620887445052	-1.624077971079099	-0.7265164699116404	-1.3553219994054087	0.40845404842872757	-0.5444108327251586	-0.059246990946605994	0.2699361282533107	-0.5599924023365416	0.3753179392528464	0.8993089041471223	0.5529233185402812	0.33079023890801923	0.46127844341282576	0.7557422521319601	0.9235118061190208	0.8155989339390597	1.6488032424098993	1.4633548002808587	0.22721788131161355	2.8682422535161636	0.5204634769663777	0.8849558359096037	1.1988680255156257	0.7530927299412744	1.9140772418264533	0.8470045442930211
-1.6058231659140758	-1.8425649071869383	0.05952254403000455	-0.6064482632382575	-1.585554764538534	-1.253006132011056	-0.7219096096796209	-1.065447851640719	-0.5510946228231385	-1.5467956454846348	-1.4035893874082848	-1.3267971048366913	-0.5447246572700984	-0.6512848706335611	-0.015744674584283	-0.2980735832635154	-0.6220241378549605	-0.1476918391649154	-0.7845248560198194	-1.046379878634657	1.1740705416912547	-1.1381005901866992	-1.3613961094644869	-1.547208021954952	-0.6681063329928729	-1.4038892673849515	0.4790785207386149	-0.46153731090545563	0.12592409630067514	0.29320047705545427	-0.5107565871065376	0.418085135314083	0.9788246212660969	0.5917437803349612	0.4110570017261114	0.5221525537312594	0.8228886281468404	0.9931110395066339	0.9105642872819679	1.588601448143459	1.3664841392380407	0.3594222295848386	2.8526423297423844	0.7170770492897842	0.958757105294319	1.2199968281930669	0.8480634266635217	1.9118447551802653	0.9488651155045554
-1.5155087700023564	-1.8553250526647787	0.2108581558576766	-0.6409389799959785	-1.5403392280732962	-1.2406203537297968	-0.7654769600123433	-1.0943485052974553	-0.583227092356726	-1.5143196790026965	-1.3164508246970565	-1.2958164746175618	-0.4443580522197602	-0.6756963447642388	0.027597498531186915	-0.2426240569393332	-0.5804205990484652	-0.014072838571207702	-0.7680487817453749	-0.9814999854875268	1.306720296686994	-1.1001799381907509	-1.3638450710805234	-1.4588071949928891	-0.6189715332286423	-1.4160084607027064	0.5170208794821842	-0.40096893770733144	0.2739634723282258	0.3223725954892537	-0.41170559733398593	0.47871379494703187	0.9944888522967593	0.6421155388948948	0.4790570994771287	0.646608983549138	0.8786272187156655	1.0677208105110787	1.0461481078761483	1.5715520244673038	1.2638642379170928	0.5164684257202664	2.834397341064443	0.8467965153351369	1.1049123423777558	1.2961630839608933	0.9045229666861339	1.9741273757933737	1.076355042993576
-1.419306831238516	-1.874159669670582	0.3025574523453617	-0.6524911966197362	-1.476288876272458	-1.1408972747121482	-0.7734512578459991	-1.0731011178471839	-0.5811162603103879	-1.3971163962959774	-1.2627840967839	-1.2692148253745514	-0.4322075393212689	-0.669350953922132	0.05899746237123009	-0.09507587060950837	-0.45563755478526274	0.1499754548933347	-0.7245101959707577	-0.9175967626563427	1.4472704555396922	-0.9917443082648647	-1.3484637473838865	-1.396770336452379	-0.5801858654482909	-1.3585484019251264	0.5989310530173928	-0.21108728722863912	0.44436522687877533	0.3194988987534071	-0.39756350441561883	0.5101802904280993	1.0786462492354834	0.7491882898699608	0.6176588293515908	0.7807723421265924	0.9644662704604061	1.0994370726131515	1.0677065265142345	1.5514473062474212	1.2072340693864025	0.5316950365581687	2.807153127969325	0.9998666129875409	1.156030926927216	1.3252284403333663	0.941034213860218	2.084945865257358	1.1684343139294127
-1.3765637380451425	-1.9016820370341467	0.32849292136393704	-0.6575584667155547	-1.4202803318666202	-1.0392362403288584	-0.7550347907177544	-1.0930933467769628	-0.5431493976122617	-1.3246853715816251	-1.205682274867979	-1.2351771413913202	-0.43531209780469426	-0.6866859534275556	0.08358843670443636	0.005272611776499275	-0.3139938454275492	0.2631439105632384	-0.7277025310096121	-0.886060888612229	1.4876414847062398	-0.8508975919693474	-1.3057855986139024	-1.2542164716722959	-0.5916203740239248	-1.2752435867154677	0.6738002270311455	-0.02219491489709937	0.6192570695135187	0.2517351991069559	-0.3193756894311271	0.5806283674943988	1.1183526303168543	0.8615415593597675	0.7075017708058066	0.9253728882260861	1.0097874580468829	1.1515386730693165	1.0438991457280038	1.5445066741421234	1.2620219592716984	0.599162944541539	2.7835765479903776	1.1304274767700828	1.1746985081862342	1.3708629044594005	0.9053217132448331	2.141127622430409	1.204277697249885
-1.3415500239540517	-1.9124998019338704	0.3088624578354043	-0.7049458088797196	-1.2999013893213889	-0.9517121662599044	-0.6952123540555041	-1.149490888459138	-0.5628860890182212	-1.2000699217326338	-1.145342867172678	-1.2082290881902842	-0.4301927185727137	-0.612724526803984	0.11718366154934767	0.09460630730685105	-0.19804776506256777	0.38047126329112235	-0.6647852408592384	-0.8572225216608107	1.628310748796515	-0.7371766077204398	-1.2106247294506676	-1.0682587770927268	-0.5860262173251727	-1.219958417432701	0.7779270055535884	0.09006196241534178	0.6223705200677945	0.23529152200462292	-0.26994782493898273	0.5877189687405355	1.1576873362397448	1.0317763279295404	0.8136048470257695	1.0278099693846663	1.0130043770522785	1.2014018379994713	1.0750013206961795	1.5681012355410318	1.3210782153155374	0.68267512873777	2.7630566756924066	1.2066691605940136	1.2489557409949117	1.4131431896850837	0.8660896002679334	2.1744160434834128	1.3118123215815582
-1.3451863610668755	-1.9243923507534852	0.28210731501131137	-0.7375155577123147	-1.2778396171218334	-0.8161749821525321	-0.6607443168840177	-1.1875537420628222	-0.6050303147462994	-1.149878752297902	-1.1458217923417968	-1.1208250007183749	-0.41514905882517433	-0.5635759177848866	0.15417944921836593	0.1946782932453297	-0.1268940399686045	0.45569349067204634	-0.593929068449564	-0.8562346010918581	1.797742167422135	-0.6171283665447049	-1.0722514423732603	-0.9469924715080857	-0.5965047341405691	-1.0964934701058016	0.8711687223750767	0.2786668293648644	0.6085660597465423	0.173164957219891	-0.22856685205789215	0.5957584350106158	1.2221404894378132	1.1624276225250578	0.8812964916614522	1.0619261039557428	1.0936613728599294	1.2796136716810276	1.0644139305803535	1.5635453420655647	1.3360576709189216	0.7874428698892095	2.779996444692093	1.2060777932407731	1.3233655819699763	1.4342376062596234	0.8051373218461159	2.190633620892095	1.3469882269281257
-1.336058466102187	-1.8729814216118963	0.2680451711489346	-0.7313779021797813	-1.2425085798674496	-0.7070148285625156	-0.621914058118022	-1.2070029834723512	-0.6181110554591241	-1.136374921330573	-1.1492039593043077	-1.098846213264982	-0.41201526470194133	-0.49366140635730965	0.20523312862528176	0.18013719028032488	-0.09065628864120616	0.520501081658539	-0.4969785405879447	-0.8832947288767062	1.8841963614938027	-0.5336377260669677	-0.9383758387163876	-0.8074582413665823	-0.6038014430046372	-1.0881200479584388	0.9956373101051191	0.42241092957507675	0.594313711793286	0.09722869764805536	-0.23333771175007226	0.5409360234224898	1.3026314383708848	1.2983054685196576	1.073614820237836	1.091143253058418	1.2280182171136302	1.37845424389128	1.1057945251356833	1.5980515495662084	1.372356593424056	0.8982103286401163	2.8331126292212794	1.1586607271500429	1.4435104320603778	1.4213623840203347	0.6827705373686404	2.214463973033765	1.274598841140484
-1.3512893615448576	-1.8595751108617364	0.29680032147949975	-0.7287416690518027	-1.2031323596264247	-0.6016733188640772	-0.6167504742541372	-1.2395307937643545	-0.6481733022538707	-1.0982705800539432	-1.1607807811820936	-1.0383389174218447	-0.3685919183158341	-0.38952857261908386	0.26638304930934414	0.09735093669763681	-0.06306347958349243	0.571457305420086	-0.423243832428115	-0.8922497379578376	1.971424307828325	-0.46876290028447365	-0.7649675276434789	-0.7327316727794531	-0.5614485924013851	-1.0825608338055066	1.051991964417854	0.5851760116825399	0.6082721638491858	0.045110585805733294	-0.1390836409102393	0.5738630402532515	1.362785859859288	1.392969482027286	1.2134818781590018	1.0293143822450412	1.3148545669781104	1.5170442793542065	1.091429112055374	1.695370262727976	1.3666328540532748	0.9636685686249666	2.9202859377131216	1.142609633707405	1.5903237253943887	1.4060744813988286	0.5869423245669518	2.231672987071061	1.2978201281214794
-1.3615133046866776	-1.8388227167651394	0.28380889648146745	-0.6753217233755857	-1.1911907122112977	-0.5561765668573182	-0.6537198968566759	-1.2661886231795547	-0.6891560449912962	-1.1242248273127797	-1.1558818027001359	-0.967009216307113	-0.3428770735689245	-0.353659044761037	0.33310191901934283	0.1165211547205055	-0.01600788932868778	0.5881817618728329	-0.3197294119408778	-0.9039082419036856	1.9825044827462677	-0.3621475313935233	-0.5996941451827765	-0.6699275292684101	-0.5064779080114887	-1.08717783834618	1.0919664926788042	0.722622484042835	0.6046639383372645	0.0032676612229539104	-0.08287624477296796	0.6545912255174949	1.4195406759010774	1.4696644488153308	1.4269150494989238	1.0153151695390057	1.4536917518790529	1.722253188688601	1.0966196452867696	1.7921076467973287	1.3054274382068005	1.057627353073701	2.9894850203932166	1.1855224992183846	1.706810582329266	1.4102617258361	0.5600937299245334	2.2067782695626885	1.27006554812665
-1.357497849205925	-1.7946374433741437	0.2742466768563208	-0.5806929783891682	-1.149285836643213	-0.4767549238401273	-0.6544036899566827	-1.2715384791685402	-0.6998010791978054	-1.1327024525113933	-1.1628772083374823	-0.9085620143165934	-0.32150577059340596	-0.3911339465142691	0.3952796221955769	0.12114814521730147	0.04835655229910772	0.6069102984627092	-0.2957245655046851	-0.9295786268962047	1.947725487662107	-0.279687112215299	-0.4754713039766679	-0.6138481852472119	-0.42786305565746324	-1.0515665735773136	1.178095618111182	0.8445825916356972	0.5860268384756535	0.1423809058467964	-0.01311162050322709	0.7218921265319564	1.4873806987090976	1.5313372167058161	1.6663597499965914	1.0196164690257428	1.5879948006923315	1.8637082291830143	1.135531050367129	1.909970952394198	1.2273035465741462	1.1817059611673628	3.0567752397273957	1.2730842498304564	1.7844027954290944	1.4130234503456673	0.6061233920768332	2.259824859706239	1.2469453124483463
-1.373597158579496	-1.7201452058227962	0.2872001286521776	-0.5206494969789047	-1.1546784753813992	-0.4185296420352179	-0.655742897391676	-1.2264968070151216	-0.6494729420843655	-1.0727218440885489	-1.1554015866275962	-0.8008633150473072	-0.346747339351177	-0.4149773782519606	0.43437200194973513	0.1229312589705764	0.041489715557686976	0.6583878232076212	-0.32182265031999313	-0.9541635891270486	1.9011502248205836	-0.2650488688057365	-0.37037955612478346	-0.604285844605801	-0.421127929907379	-1.039924695486861	1.23189745562592	0.990722379122756	0.5615724263729536	0.20280981489151406	0.07568157131748007	0.7527254135259179	1.5895837972051603	1.5957154600514865	1.8046850509499557	0.9934196737117136	1.6382244019404393	2.0503433245572245	1.1534376090066065	1.9726049483536232	1.249389720518021	1.2850406367708835	3.0947078986996384	1.353089581265408	1.8735526178548185	1.4281069380401412	0.5874517954492078	2.3007525463635803	1.174992739610876
-1.396226085411951	-1.709546282468207	0.23166050034358668	-0.4643479241335407	-1.1859049433014308	-0.2984017736452169	-0.6811148646893572	-1.172146614067193	-0.6030475582082219	-1.038181733654278	-1.191650154683821	-0.6707982597706936	-0.33689935304612173	-0.40768342132369584	0.5040400172257055	0.13424985805891793	0.11771882483374008	0.6409665313622607	-0.33456788280509936	-0.8972874474045203	1.8874407004805671	-0.24279842499711615	-0.22630911264353074	-0.5943302453618053	-0.3811814386258461	-1.0340922228023133	1.2975344162452516	1.0656527343204076	0.5140313791005002	0.3082377249636828	0.09030025471246349	0.7913800889445941	1.7407593240160886	1.5775209673623363	1.8817200403467045	0.9646346793593809	1.700465348259525	2.1429665886609692	1.2411939933144227	2.0212949503768587	1.2467880208040296	1.396182972967423	3.10617133269268	1.417263987926572	1.8051114942967998	1.4628298660216639	0.5791131402593561	2.279751435050362	1.0936031274055833
-1.4282867242249553	-1.6495870658943654	0.2398981479671729	-0.4757143424118425	-1.1944884463387981	-0.25995956812879945	-0.748030370962903	-1.1508649326682745	-0.5916593452763975	-1.0659990461451276	-1.1763581127609561	-0.5955531065635864	-0.25141577512219665	-0.4465464960174895	0.5690305723239293	0.09557025101415342	0.11258015465013249	0.6364722280009157	-0.36677746183176574	-0.8638636188143636	1.8152946790484392	-0.24063999892028934	-0.09270821539224335	-0.5652089758177633	-0.37198733926194216	-1.0443637271007744	1.3471071820696419	1.0834044162283127	0.4586885567634725	0.37914272727267867	0.19000865305813136	0.7906182380458893	1.8392860476954933	1.6036370086055065	1.9324426947680327	0.9634138865283859	1.7140345966768176	2.2267335204999497	1.3704507840825761	2.0519015253382498	1.2660180728860753	1.5827058688915607	3.1177720800163273	1.4688372777875807	1.8612661649537838	1.5370635373371866	0.5762824613934115	2.2227892812483514	1.0379824146232242
-1.409270194769117	-1.6619548504954262	0.30871908904130463	-0.4822266328472261	-1.1691046735213841	-0.2744068919592929	-0.8059635926966762	-1.151581676195004	-0.6294827974830126	-1.093842122323418	-1.17769419780149	-0.5295662593216333	-0.1731934704025619	-0.4620642662924535	0.5324691900303345	0.07453011574295683	0.10223329732531758	0.6639630354875553	-0.3710896580927992	-0.799747841752507	1.8022814520315038	-0.2916836373763898	0.0395427750977718	-0.5609797871231678	-0.2985965235707304	-1.0484572818568596	1.350440346509744	1.134746596628475	0.41325982839706804	0.449764892277828	0.25029799065530817	0.7666486818403923	1.9475999494052363	1.6542424007580945	1.9924708025895772	0.9738083610809143	1.7017322518953073	2.3111784226083047	1.534931588321683	2.107170206894617	1.2196484777704046	1.7487334965938275	3.121653707933441	1.5668731127990512	1.9178687731479305	1.662328462503266	0.5468088474486886	2.195154020025419	0.9639465014429589
-1.3915057135168918	-1.6773320300721828	0.4472381749665499	-0.43390387196898905	-1.181968281185966	-0.2860792543630474	-0.8686333654492706	-1.1235155086220197	-0.6037711422327166	-1.1285453519621935	-1.176119295628107	-0.5252665007753763	-0.06774384841859374	-0.4678410520448006	0.49542392889385034	0.037654868062144575	0.07408239551056468	0.6703657533638854	-0.3611701642279502	-0.7513454331778255	1.7362547694089734	-0.3624470609573353	0.1654865070886336	-0.5856620006522951	-0.23563442311654353	-0.9957382586028096	1.2543957711084341	1.1988556768778555	0.4780727246455682	0.42172760949767507	0.3929662472225314	0.7452124334366776	2.0554476391502465	1.6763737471732476	1.992720929166231	0.949074743615172	1.6997506464141368	2.3943818538726584	1.6618326504590066	2.053727358370069	1.1884341730859298	1.845676483774819	3.1155221624564073	1.668080806491148	1.9510063802531725	1.788037873454878	0.4968147263409766	2.0628595151899694	0.815298952345157
-1.34394284411471	-1.697098989755482	0.5646445025831465	-0.4237901318436986	-1.0969651076376303	-0.3576269723964101	-0.8858363025304682	-1.1003625207585774	-0.5762888643793103	-1.115509840804434	-1.1044147742160322	-0.5790538705090095	-0.0050354749268925695	-0.47977191173621786	0.4330465446071566	0.02197803545207489	0.14266427416345767	0.6513067898045444	-0.4079933867846597	-0.6858472843685279	1.6589366711236622	-0.4495714588093234	0.27970528715487086	-0.590035684830082	-0.16545539559593245	-0.9898458109937904	1.1632207776645391	1.2390566037302786	0.4910413741814392	0.362402593967046	0.5831100650354584	0.6987768050798244	2.0720167245947962	1.6875887787226014	1.97491100867837	0.993501848144405	1.6238496298443585	2.4588363104241164	1.798631068531455	2.053380728519079	1.14182175266362	1.9734525668997702	3.0232122357044178	1.8800162140430559	1.9801611202633176	1.9765634600479534	0.44867744430072226	1.9758634148378742	0.8260644097681767
-1.3142519127352263	-1.7742140885474798	0.6898369901334998	-0.44483816302622425	-1.006666015745433	-0.4178979319056979	-0.8920161164560231	-1.0917238750943121	-0.56742723192862	-1.084521765384148	-1.010927548481281	-0.5926583811116537	-0.010172023498501987	-0.4697387422716416	0.3417698902837635	0.10246141659170353	0.1701538193492312	0.6905751465690697	-0.44829834814033037	-0.6788293463226334	1.5891193464057038	-0.46804082133134084	0.43572331022510535	-0.6098819301245758	-0.11704544870494515	-0.9112696104653153	1.061218284528489	1.2730343944990947	0.544363028283404	0.36347707065831536	0.7569661234484638	0.7599698767123668	2.103936361578945	1.672922253886599	1.929735951017829	1.0494828848241275	1.5289746252162317	2.5035417031662974	1.881481515794842	2.0734815226274406	1.063344207971438	2.020945532157061	3.0087886889058253	2.0534913485937585	1.9976771612424316	2.1807673543924873	0.43434572551679285	1.8115271761613454	0.8091986899194279
-1.2481677943742293	-1.820032256544478	0.7089761112149645	-0.43397538680384384	-0.9348994063643394	-0.46981718653275645	-0.840539739449191	-1.0757794752365415	-0.5053489478805225	-0.9985824887146808	-0.8716798231973379	-0.6060174575198223	-0.03268849377533585	-0.5045423297167756	0.2944612874938003	0.1887307362905761	0.23709283302233602	0.6891776225663285	-0.5271803768905962	-0.6906374415447214	1.52968629785005	-0.47612184303254657	0.5541505110473963	-0.5742917030932805	-0.04786258511476636	-0.7984175631607915	0.9792207994317026	1.2973549443942145	0.538718381096458	0.4005089283446163	0.8652567656340591	0.7927947518193218	2.131425831828809	1.7350011526463298	1.932901750602832	1.126998795720049	1.4584633002738818	2.526255919165123	1.9523593550721898	2.137077168830613	1.0738327716414415	2.053104946857385	2.9759565365710707	2.1788232504053924	2.03710869203915	2.374130307124405	0.45411057219512696	1.705759809939273	0.7683905943963559
-1.2357940738027406	-1.868668171300131	0.7470667680398202	-0.440825386181597	-0.8655661525807652	-0.5301859926953126	-0.7728131410439772	-1.0748375347803614	-0.46303433344965905	-0.9167928426495345	-0.7828734132664285	-0.6592704641971288	-0.02425842343188064	-0.41916672564675916	0.2163498842828421	0.24717983933367155	0.24933753981834603	0.7076225949096002	-0.5671795304504886	-0.6959697867383341	1.4932492622026294	-0.4854931432494358	0.6990640857095335	-0.4943685745582404	-0.005225154063676196	-0.6645489715169283	0.8849166004126261	1.3926007429720548	0.49711949109917725	0.3854289933579413	0.9639071588138478	0.791702151276825	2.183598722334964	1.8317711187730068	1.829433449977902	1.1936591093476179	1.309887648673636	2.525986334739087	1.9961114700853706	2.145908662101501	1.2020373690063024	2.036850784805863	2.9143379224993975	2.2381340619627372	2.1261777570945948	2.522393323350122	0.49402411453381456	1.6646143225911534	0.8057867272122913
-1.2859765488393469	-1.9190457539741614	0.78189921293522	-0.47056855790828056	-0.8811585245263904	-0.6181603282395626	-0.6935244932216929	-1.055672933144605	-0.49734351866132814	-0.8167094235335224	-0.7181673956599095	-0.6954483964914269	-0.03968104041940087	-0.3138969912122392	0.1826108858610833	0.29335262150996433	0.17367912149170878	0.756349650933483	-0.5891366900172159	-0.7165074738842444	1.5260274487224705	-0.47436888025816454	0.9387046641922367	-0.45019215696890846	0.12812742380201542	-0.5683906427900092	0.8173994260360227	1.4725864393181638	0.39111169755435077	0.3422028243954868	0.9491442320170084	0.8388401707110329	2.197063001243678	1.901509856221359	1.6419258892258224	1.1669986787901467	1.2349148766311087	2.5715378078337503	2.0403835138381887	2.164030582828739	1.3148922821184754	2.0025335916572153	2.8830411828614118	2.121921049656469	2.1962133402133377	2.643789239601168	0.6006227462692181	1.6210021547083726	0.8218617706732191
-1.3572601602704866	-2.0098099610885845	0.8500149272159463	-0.4794633907747968	-0.8447014504461988	-0.6623072211918835	-0.5921178413537159	-1.106754912786442	-0.5180197617725628	-0.850894330466395	-0.6460811541063024	-0.7636818986414188	0.02454419269536415	-0.22629002715378613	0.21474957581421075	0.34231586289436106	0.15462026360322698	0.8193652244227714	-0.5954002916410022	-0.6808888981343134	1.514118253522898	-0.4470131834300252	1.1871000587415355	-0.39994527988336837	0.292184081090703	-0.46194775013610495	0.7840073114187673	1.5097964320271209	0.3000226038310813	0.2825762319553634	0.9033168553400246	0.8706029122913896	2.2144666113125084	1.962391102288171	1.5292234675947587	1.1340789507525937	1.2941468086123384	2.5558314044276234	2.0626757374818707	2.179214652064188	1.4017091497227638	1.9668639959527856	2.8421518290561325	2.0455603054178693	2.25560789354211	2.689450870732602	0.6897687690729353	1.5783021026107749	0.7493352934498595
-1.3967065341542244	-2.0336403809413035	0.9742254710908249	-0.48245602953399613	-0.7947998959878627	-0.7807818148821715	-0.5197913154127058	-1.1011021269177383	-0.5493174686530882	-0.8409852199123604	-0.5743069239095039	-0.8003222724527763	0.035443706784724596	-0.14285292753636725	0.14819043245823302	0.30014863710255274	0.08642310258371305	0.9107704633574348	-0.5722444081361203	-0.720487343607148	1.5776246613469465	-0.4313661635034577	1.4264654150457003	-0.3504321709056224	0.4317592089928729	-0.44990840509057495	0.728572778065744	1.547510914591668	0.23536249458693917	0.2888121843784854	0.9087309378356471	0.8919958996385435	2.235004189412337	2.0679055736932823	1.5370923734049495	1.129832040099005	1.3684014955806076	2.6010303440420857	2.0362639067892294	2.233405324127099	1.4795433834300458	1.957669070802838	2.8154191229782697	1.9616267531902742	2.4340865837978276	2.6685505608854045	0.8601934345247294	1.5367761243545288	0.7480377260754268
-1.4375838513612293	-2.0789048409815005	1.0488311249175337	-0.4330745686495763	-0.7684011541734022	-0.8253228250518431	-0.44857196671840616	-1.0629466796527063	-0.5454666839701414	-0.8499625691786065	-0.504903308754673	-0.8016855195988007	0.030305436251527117	-0.09561240920925215	0.13112723608318624	0.24302070753486243	0.004821279421914437	1.0090187045400347	-0.5899427679336815	-0.7150827989876476	1.6159867777444987	-0.40784629317905574	1.5758547527778695	-0.38986586361426745	0.5854465489403345	-0.3971663145578823	0.6146226769737183	1.6488943230836974	0.22041109216734928	0.3457326906021139	0.8022287853720231	0.9837393151600272	2.2287240531329786	2.013542232796307	1.440259311445693	1.0821529858530181	1.4144746425577335	2.6398767685917512	2.0766068753191025	2.308024173316665	1.5226476075985764	1.9040446763346683	2.8036994896540985	1.880359149492391	2.5117863072239333	2.6464649759599377	1.0376391913171479	1.4791488998820874	0.6991847536927022
-1.472100707109047	-2.0829087348131914	1.1076291362060409	-0.39062490515663223	-0.74368049904162	-0.8051694484833074	-0.42578787251660033	-1.0002904923423912	-0.5330325683843868	-0.7962484822701335	-0.47314747187387846	-0.8042027734731538	0.011764434811626928	-0.07353936219561479	0.2190142760859764	0.19415580297702945	-0.06587490944706913	1.0625906388806703	-0.6449902223235922	-0.7046209373376532	1.6353704410601797	-0.36975077031436265	1.6200908797145868	-0.39244140997049876	0.7142436887418832	-0.38199869164716915	0.5742633429045543	1.6975245984681202	0.16167804298473262	0.36661055062501374	0.7573982664035411	1.0667822916275784	2.2373519873390904	1.9401148860202682	1.367846014525653	1.019675291731159	1.4978563143812278	2.670254094711179	2.0845010723266713	2.3574905888336284	1.5539714649905725	1.9100424646590306	2.7917215764937886	1.757696322907697	2.6143917033445376	2.567518726634531	1.260505675848035	1.416594529051437	0.7510294044421532
-1.489242428768948	-2.063891534033045	1.136993511259196	-0.3630320980418446	-0.7078095195779799	-0.8054069200352864	-0.3819278154932427	-0.9185509800546144	-0.4911469075127853	-0.7540124992360353	-0.40635612888139006	-0.7211197258668959	-0.02550216989184172	-0.09448589026843153	0.2744571271430667	0.19975250384688306	-0.05877248636770908	1.1910590816133186	-0.6922969834786435	-0.7188434000431634	1.6571096379645311	-0.31393523188065703	1.6127067302706224	-0.40543737686169373	0.8297904154392178	-0.4135502928154947	0.5994452804621283	1.804629593150241	0.15384927807543575	0.4920904706572329	0.6056528606450857	1.1413028575027604	2.207391675506869	1.8498900655485606	1.367818767621878	0.9928326290234919	1.4480366722140547	2.713600505449291	2.123058877801995	2.417029451174269	1.6655603794857925	1.8967513026063625	2.7812967603228262	1.6480209885851043	2.7029988229485924	2.4663001115903542	1.5632849349335776	1.511378630212631	0.8129916687494705
-1.5350658587017434	-1.9995923917874987	1.1574277694088533	-0.2991335930991337	-0.6975368973079925	-0.7624211710417981	-0.3619059210867209	-0.8385829788407975	-0.47124976674503605	-0.7301472449298438	-0.4066336731168632	-0.5836414084151939	-0.050433722718464205	-0.0800448515237566	0.36289018900621606	0.13836179425115094	-0.0762130378135661	1.3785526297991584	-0.6716333802327339	-0.7189112312389458	1.6704005336334877	-0.2634388712480752	1.6174876590045202	-0.39833185270582183	0.9087459370619051	-0.42003414996079635	0.6020132916831019	1.8717066796570445	0.2195499050985889	0.5830066480181582	0.4697733739072765	1.2306212319396725	2.2182582008160185	1.793457221658949	1.31228183960796	0.9828859755699847	1.4918672217685878	2.7147534973021834	2.0993883022998485	2.535053832205938	1.8150566153812897	1.9092433589105813	2.803013666038575	1.5098178268459617	2.6801159063619253	2.396256550983796	1.835601751299177	1.5888645668818335	0.8298293982454723
-1.5786288878601986	-1.9292073827145977	1.1031038537380788	-0.2769913382016084	-0.7581208014391867	-0.6256753911412642	-0.34129564028545045	-0.7586787643714643	-0.41506322585902317	-0.6849138321770779	-0.3955813452989507	-0.4247692135834402	-0.027361825561539037	-0.13695671122258024	0.45000990704638316	0.10328529102289774	-0.0670499497483508	1.4667175027521644	-0.683647657498663	-0.6586119273682323	1.7412807048663566	-0.2165187332074055	1.5509658423897152	-0.3939326693251189	0.9711464874928583	-0.41566573970765114	0.6459400354113513	1.907562304383146	0.21583836424873418	0.6080007060020696	0.3765064344396881	1.2086672548671764	2.2045127217753935	1.7317137213724099	1.2191424042536343	0.9579853489154985	1.4975300534406055	2.6553951541417704	2.1177703322528934	2.503396716531735	1.9631030639775873	1.9670749236000038	2.70269141728126	1.448160938424755	2.666843947675601	2.309488493457737	2.0736263159991957	1.7214871919072734	0.8756951666317274
-1.6430687816117229	-1.9145424093498178	1.1889262840377268	-0.3039916939884326	-0.7800246366709032	-0.5665028930526219	-0.38859006842413857	-0.6742182558848453	-0.37824052330009994	-0.6697711867719663	-0.43776475146909055	-0.27592222890552814	0.004237300793403744	-0.16972346858089166	0.5429231177254616	0.10811274903187047	-0.0637087101890417	1.6107491995638792	-0.6388646630846928	-0.5489356971278262	1.7804426132663793	-0.18505662205071166	1.4771401076791921	-0.3746613739686152	0.9652554736781115	-0.39382918910067855	0.6756520505343553	1.8642905565996348	0.24069097857454333	0.6208759045940451	0.309816396818824	1.137517295677129	2.2114973462159164	1.6706439587664434	1.1422396502568701	0.9503856918489406	1.5001812650581228	2.587960338074167	2.1769673690435045	2.439880673733695	2.0781912898866453	2.133554001676817	2.6268904018023074	1.3930031888090313	2.589955785970571	2.221684121512227	2.2214058591767496	1.832011680004412	0.864706807932451
-1.6732941458386255	-1.9211011811019243	1.2865608889540345	-0.30617803804093624	-0.7735352191221839	-0.5089998864190949	-0.3466646323532901	-0.6177189754883499	-0.34108627272367376	-0.6524771972416465	-0.42107182115396746	-0.13105687034964147	0.013306005211931222	-0.21658923085676482	0.5853451929043839	0.16307984823931548	-0.00943560751341147	1.680681434166885	-0.5998990759425868	-0.4652816729788424	1.88162825860215	-0.1760301120930738	1.384773768010512	-0.3743264590646427	0.9765160572730665	-0.4237770288493283	0.68673001478739	1.8121986285986789	0.32057553652916165	0.5916005004267918	0.25603825409553504	1.0849253995951078	2.2153997791576665	1.567973951200885	1.0674610859493359	0.8844084901420569	1.5709656279177808	2.529322269200753	2.269141860261036	2.3796195880108026	2.170136228048162	2.329909467465821	2.546915343427202	1.3283216599626342	2.482859548925769	2.108645875012156	2.3203569876635917	1.7799640164679804	0.8762762218376613
-1.6191469240352316	-1.9052772539922018	1.3586799537316803	-0.3506363101879949	-0.7188099317782093	-0.4407970220951585	-0.3900636020135603	-0.5709371140674031	-0.21480254366379053	-0.62523297739745	-0.3802069824649413	-0.07553825751636836	0.04316481914737967	-0.21391305625528467	0.5919554677345652	0.18828655127305838	0.10793343495739818	1.6711509619475016	-0.552226224496823	-0.36177453751890615	1.9425054498599388	-0.1542263474127918	1.2627805702991977	-0.36090956503277327	0.8697928797239506	-0.43866827027377886	0.6902296004369972	1.7644997102904234	0.4910918959063297	0.6103486042678223	0.3778095799824114	0.9156511155665307	2.1383071858928444	1.5295399483114707	1.1150622079219936	0.9719947595277498	1.5998623320588783	2.489544050275968	2.319210534432328	2.3971379430136746	2.193208477553804	2.448941902180612	2.4921799315708766	1.4259501460487307	2.4457869309448546	2.076805534189503	2.3092801917305588	1.7199412938513465	0.8946673137565588
-1.5693667453838813	-1.8564432164175808	1.3627625576085154	-0.3791794933679354	-0.700506009913108	-0.377235077630825	-0.40175835594134374	-0.5007625500819692	-0.1660445384465166	-0.47371712792435144	-0.3732783165344507	0.021762575502527477	-0.0012158750363270466	-0.26467450896923755	0.5746809268493164	0.2384715670257629	0.2348084155977707	1.6824256934751876	-0.4549102163617844	-0.28924309867011194	2.031595901856028	-0.03929521490869403	1.1404248988181271	-0.33074324681280154	0.7759789496491402	-0.42993996691652586	0.7059072726845352	1.778241933012275	0.594314158709362	0.6836442137112564	0.5078339591058442	0.8424951771615099	2.054965269336664	1.4652927998004992	1.0676153579185095	1.0315369346170153	1.571933672665406	2.458081474031216	2.3889228682154084	2.449804378044495	2.2216496799970384	2.5550719044836208	2.46701592626993	1.4939597981742931	2.429523127707351	2.1201286661258227	2.282268396646494	1.688886147863321	0.9581065288668636
-1.5304718559687613	-1.844339595575144	1.3130313467954513	-0.3754939085781993	-0.6291538378866001	-0.2918470642678268	-0.4107613164384878	-0.47191265146923095	-0.08513177117370745	-0.3655549176871335	-0.29551616627507366	0.058338173327115384	-0.059449473675895835	-0.20279136859177616	0.6202981910496164	0.35259706916420175	0.32193138568028723	1.6749661899927304	-0.41329744718958705	-0.21161055609182083	2.0758940160393555	0.007669137740463817	0.9985830386317096	-0.30901145598128366	0.7083750442739662	-0.33970077286560973	0.798448995507183	1.7369770644304232	0.7098619782470149	0.6756227908844451	0.5976486639798871	0.783267192954169	1.9866046245701334	1.4500892040360367	1.03634208834978	1.1084926996498046	1.5216342424139693	2.4207198375511023	2.4350247040991393	2.439910011138873	2.2913643033717164	2.541986403157135	2.4910930163110843	1.6391780213272482	2.414707639777155	2.2113786690482873	2.2249672940627905	1.6656366238443538	1.0127163200040186
-1.5191721916621888	-1.7879152526693978	1.264208100333804	-0.37054863437713303	-0.566350973112154	-0.24150534041183472	-0.36016211354472777	-0.46804372249599996	-0.0030994677690594163	-0.23786261278718665	-0.24325355401272736	0.12732490991319126	-0.12516816281900334	-0.16966017644779333	0.6277657588579137	0.4842993685247105	0.44728164364007483	1.6394243287292813	-0.3280390062376307	-0.18076031559875957	2.12487264056272	0.11445264767410332	0.8791730037934002	-0.23113359187118493	0.641691061741804	-0.2885322256175708	0.9649120985730534	1.6985271331715324	0.7635532319432686	0.6715923331563441	0.7621704125413283	0.6764915694099302	1.939021098756541	1.5694040766703303	1.0321954002288805	1.206552366514388	1.4727324219074656	2.4268788048228473	2.434938878952286	2.444032196860083	2.3655656697226277	2.5686879564639535	2.4480391942587625	1.7353647135455268	2.420330745559544	2.2250643074784215	2.131306059040185	1.6798651980397161	1.1051049149840833
-1.5739739476168721	-1.7186184946883967	1.2367036873609218	-0.3972351194998725	-0.5314838277053644	-0.2120208822269603	-0.24873402784413026	-0.48515240191034803	0.04807834100893654	-0.06751148023862297	-0.17351456214917121	0.17938476466153075	-0.15362037294926906	-0.08751882682586629	0.6548628946268066	0.6304840419121374	0.5276156533950703	1.5894451126901272	-0.127885366495513	-0.15337288649720196	2.2146220573980537	0.2147851137249745	0.8939642259236849	-0.19034615789727805	0.5439969599875953	-0.1856725685399292	1.0969597823497665	1.6639839151514166	0.8135713212787437	0.6734388380198235	0.7769742633567606	0.604422510206863	1.8609294415944846	1.647674348331537	1.0065503600915098	1.2195663728025772	1.4424100125121213	2.472811843566668	2.48433296746931	2.4155263295994094	2.4587022693322953	2.520027837646452	2.4189561119505365	1.7891012563111353	2.4540344850938824	2.2490472787956013	2.0360895971138504	1.6395559687628853	1.1142814806240413
-1.5876881519538617	-1.648668449372955	1.1671113799820882	-0.4007670408781152	-0.5939306585264921	-0.14075059358816683	-0.15988527679887005	-0.4939343962799594	0.04498166832640008	-0.005066704692772106	-0.19137808368628084	0.22462993706072676	-0.20797239365016812	0.04520783735244606	0.7030988369874366	0.7306791006381824	0.561682163096599	1.5300689302778383	0.003974533084594278	-0.1143834107634184	2.360259929661814	0.30798065154847043	0.910188150701227	-0.1820240299803848	0.46970165828813004	-0.11444063465013485	1.2237573702088254	1.6054177706694905	0.7922279852457803	0.6303620847270512	0.8397151882381563	0.6224600717264585	1.8224520389943923	1.7956737613611058	0.9842591231751887	1.2808469214122016	1.4762681062153589	2.4608022030078254	2.4691590815056426	2.4768172143027907	2.4287132022906475	2.4827177793203266	2.336670949977746	1.7878742208720202	2.4801410497945673	2.2064468044652696	1.928267540791068	1.589692619484564	0.9964365792115772
-1.606991196525302	-1.6173852447340415	1.133213027395908	-0.43010670300310466	-0.6321016174821535	-0.05808776880394275	-0.06085077887152317	-0.488504178137977	0.06061114005172095	0.058163558424304464	-0.11146483651164432	0.21665248691454003	-0.24384047645576104	0.14526193257864423	0.703210043068976	0.8353569225153968	0.6241784755790093	1.4688299071450301	0.09299257188124968	-0.0602391986110075	2.5105955835214795	0.3918946085459602	0.8997767005636079	-0.17053720994436317	0.4002836352848627	-0.08550949407969996	1.3797694263015627	1.6154562711702956	0.7546005663739864	0.5772946593269955	0.8654715726878844	0.6115402088450199	1.8243156965882144	1.9293535014136585	1.0259612359867734	1.3129245093104072	1.5762402078096283	2.4565883910562474	2.450044104798471	2.4370360666061357	2.3671285110444042	2.364253921271701	2.251252101638639	1.7340645696015646	2.5674321233644455	2.1023367348295623	1.7782566270360605	1.54482317395446	0.898606414486491
-1.5985742029089713	-1.5518341087138607	1.1191617024751424	-0.39600557849931445	-0.6409407121927577	-0.06105623905379676	0.0041618366115452055	-0.514956701113942	0.0374713460803241	0.09046238049910751	-0.06746942793682223	0.20246452641667395	-0.2580565891160586	0.3104227201377584	0.7310784989238994	0.9217705606125131	0.6945508514247989	1.415538823517539	0.16207796265117227	0.03138849386845782	2.64369718114187	0.39775548504019387	0.9178545425667008	-0.21127237689537734	0.40561753323684197	-0.041588969686219335	1.5398720106697446	1.633866771851999	0.8130120116398221	0.6027439154062345	0.8875651106609371	0.6367114747161937	1.8440071449789524	2.01409818633378	1.1178402114078703	1.3471806064493954	1.673630548540519	2.5396314541492155	2.4712051530066264	2.5475958532132745	2.2838047010600087	2.2676122868620943	2.2648652917361587	1.6603893947960677	2.63047936910777	2.0141885018550356	1.6897516385911981	1.4390300461484198	0.8884416259472425
-1.6002967757460305	-1.432991754406455	1.0692868805464937	-0.35538491859321103	-0.6425227696153313	-0.03967803476667368	0.05415495016666305	-0.5224761066075201	0.040107969265340424	0.1515354302485707	-0.009768755923989845	0.1400431545328219	-0.2268160581195456	0.4181903921572253	0.7263129211653521	0.9954894910668457	0.749360940284024	1.3361544021354803	0.17567202487604056	0.10684980629936376	2.6851986804328396	0.4187408610286645	0.8851807558041445	-0.24476374043092486	0.4138473681530712	-0.1054778790215678	1.6747467283012862	1.7348488297033715	0.8514907084794299	0.6561355795644748	0.861541875917775	0.7799910410383694	1.8674581944984059	2.0789026813615776	1.2141203821020627	1.3706963869989874	1.8033961831064833	2.633533930916607	2.485460709898963	2.658171336266496	2.2189957641394296	2.084530253087544	2.2675444323402205	1.5916747778398868	2.6978517868490206	1.9629571767458383	1.5869152978882215	1.3512764724436883	0.8630077935206983
-1.5960853408793305	-1.282612391064595	0.9870262197264246	-0.29905296362846434	-0.6679171142265408	0.02995252600362665	0.050101111152038025	-0.49014674396502267	0.07445299290082871	0.2044092245820616	0.03114388491870871	0.13856223877773727	-0.20852681500524467	0.4997947883829098	0.8285037639732536	1.0120733594984748	0.7932088877357479	1.3164230792553377	0.18180043441408167	0.18432682340202686	2.694234204367723	0.41719613929678345	0.809102812532133	-0.294206821746931	0.35341884440801213	-0.10307497834940009	1.8313366593036413	1.8280150823806072	0.8924403654372082	0.721612415404963	0.9191130879141225	0.9353233307697744	1.8467529378014007	2.1664232645819705	1.2971835309837778	1.4324525423071761	1.8571104399047524	2.691429605755245	2.4675438522418633	2.766689089983273	2.0927055563190757	1.8725349836114211	2.3021800853029273	1.5212058729502387	2.8383609704281847	1.9383563849912597	1.530416365985959	1.4538862214112107	0.7826583191682219
-1.6455751958206826	-1.150544626384871	0.9044053551454792	-0.1991988563565633	-0.6386644744410397	0.1335089486658794	0.10901002185459566	-0.4509156098440853	0.12018733699470978	0.22683995524708797	0.09763149124531574	0.2178395651238839	-0.13651739797126655	0.5503405847448825	0.9718408966672533	1.0877546256075816	0.8607838944639526	1.3229388158002908	0.23239857184358886	0.2625858635860797	2.680191344789467	0.4480594528475918	0.7935350655670348	-0.2852300874268186	0.3588254261918143	-0.1161381556854636	2.003351235695357	1.855696868005845	0.9157087594316806	0.7504592992666497	0.914924927521654	1.1942963004302634	1.9698665363584742	2.2573215131832844	1.3347120902273413	1.4569792457337667	1.866177346180225	2.6842655724438687	2.4804914338961557	2.854318237488305	2.0509676545752167	1.7297765358768475	2.298426408443878	1.430682894143274	2.85427548973086	1.8750981655422776	1.5337804942387656	1.5075937036056046	0.7480865559608765
-1.6643240354989364	-0.9796153297486727	0.8719941337911784	-0.14496759123852204	-0.5823919423610817	0.22218107496315867	0.11166167960327804	-0.38418975964779056	0.1793964172784889	0.22754816700077757	0.1878837130075276	0.26109569531638177	-0.01886091598078592	0.6309848936679687	1.1122496952191123	1.1934651055672032	0.9188021038094757	1.3184411340897881	0.21669395633827632	0.3352045296712488	2.6793198106472405	0.42641364729700326	0.7965322795050971	-0.32277988380061823	0.2836956916013129	-0.11572081538263261	2.128177392013335	1.766277482447622	0.994499616594325	0.7904138163561119	0.9467900934463003	1.3636727419777592	2.093016869472462	2.380002597812705	1.3085563341256135	1.4746142336991828	1.9158952183013178	2.650260607688962	2.5172795248433646	2.8482881861182503	2.0667519066712257	1.5976020913677487	2.179453948075835	1.347044445923712	2.8663203019572863	1.8186819106160583	1.574622465756598	1.5922364132900422	0.75630468697476
-1.6971258267815053	-0.7826143003106667	0.8245515781362585	-0.15175215220529686	-0.5961171563394989	0.31162277656591175	0.14093397031052343	-0.32154102555564845	0.2585240789084511	0.249161309149819	0.2417175483685075	0.3410834759864866	0.13805138828102723	0.6520234226632751	1.293180401225682	1.3320362626140512	1.0111263276017979	1.296850905112644	0.26590969868399383	0.42936516372931577	2.668751130614599	0.488172441572382	0.8190027878246811	-0.3306340188838923	0.22803225236542915	-0.07645267718645136	2.2688385456329483	1.7703697569289738	1.0461034613207	0.9123212702642137	1.0082231656052558	1.466783846904115	2.199559135959593	2.418215116984935	1.233779931405779	1.5054739846812377	1.9941220471155918	2.6082303219435996	2.5817359266331463	2.8402474947499985	2.1316598113988947	1.5711843344288603	2.0528715502319903	1.2650081665477622	2.8418022978736124	1.7206831962062192	1.536233130663227	1.6782218395950441	0.7224149076905534
-1.7126040632259847	-0.7061458847591433	0.8238653521981458	-0.20178916574255185	-0.5882158898080678	0.33107878714208316	0.15792866131126432	-0.27395131301773235	0.3480570122817983	0.28301648204437374	0.33804695616484637	0.3845719298380083	0.3236637645892726	0.7257228717364608	1.3939377446872618	1.485090097196541	1.0843623300372904	1.256202173876847	0.31925424584736195	0.5657454423181429	2.6816780013521986	0.4920599447715289	0.9045437320818273	-0.31782606104106387	0.16231551244841885	-0.0863451683527495	2.323443663350609	1.6900973379180233	1.128029201578102	0.8932579531820443	1.086887901394765	1.6164641190836206	2.3047009067632933	2.4186701569070315	1.1593116003446258	1.5204737745623145	2.1050875411539147	2.567019849350234	2.6931283847340746	2.8063506457097747	2.252924721366397	1.5753110538782384	1.9928117396776894	1.2202273629287934	2.8374038460396926	1.7209231205460391	1.4398949936447223	1.7384745971910331	0.7225673223120819
-1.6976526097950366	-0.6332405721401166	0.8157590549356957	-0.2082765662109026	-0.5701918645029069	0.3969115324634314	0.19771196008881883	-0.2581248843433084	0.486645503503905	0.27887436711928915	0.4563483147253512	0.299898686124885	0.5458898205016405	0.8152565095478458	1.4442763689898783	1.6413758444261373	1.2173149163978274	1.2458174813241505	0.2617354755482422	0.6807664356138441	2.6885838465828296	0.5148770887514029	0.9252219293896923	-0.276240159489277	0.15140908260264843	-0.09116463262366545	2.3245441700400997	1.6145687577103527	1.247660881918618	0.850502693077327	1.2718554731609317	1.7510807685177572	2.354905545129207	2.498925888473222	1.163191125308171	1.6260185567932113	2.189334836249794	2.5026983877822877	2.782450048070202	2.7915231100353437	2.423410430279268	1.5578397893340397	1.9592686490598001	1.2040284364307028	2.7763971363190554	1.7099610812437376	1.3340474504667073	1.7863846192062887	0.6948877237731519
-1.7071555968992917	-0.5681434999530804	0.8064697035572627	-0.19742874733960314	-0.46978379556525934	0.43782068724411305	0.17974633694085895	-0.19690675661293874	0.655565455671159	0.39198427248006407	0.6646603670180351	0.2781485563514089	0.7590460407798394	0.8836368282221025	1.5161509379835203	1.7985904801054182	1.389409247717215	1.186618492646821	0.2538052507396059	0.8137420909329446	2.6681984504268454	0.5424573455784883	0.9633504449411516	-0.16341037302187472	0.1407116704776649	-0.09903367985147138	2.381702617015217	1.598645235855084	1.4806071266235112	0.8329930374769837	1.458551580044252	1.8547481246358763	2.356861745835224	2.546158722835851	1.1267238692958452	1.6827174373930476	2.332242213592447	2.4303142781495106	2.855875177706157	2.8046782267521673	2.5762053906896107	1.6123369878596656	1.9741293248215697	1.281508345054053	2.7573759507720665	1.7352384687940254	1.1886808431806473	1.8369441422763124	0.8214186445704941
-1.6869071503816504	-0.504601497656884	0.7658566796287414	-0.21650088907350312	-0.3475083295277783	0.43182852785790937	0.20406838452868187	-0.13138025725137123	0.8551342177424978	0.5551646847985934	0.8300006971485958	0.2582772408704536	0.963346853633291	0.9342829280974598	1.6643167578873412	1.9695595848389402	1.556003062411063	1.159747727555868	0.30038233531434766	0.8687636579809883	2.7235222686442264	0.5792114014059987	1.0200740081513637	-0.13290596835527907	0.09230925173224548	-0.08666019640276934	2.402484129250639	1.5675415825546224	1.6914059749825416	0.8314091267852037	1.6773740141565205	1.9307076076576588	2.3299819888872513	2.600017495655944	1.1121400548733429	1.7546052864240422	2.356186858318103	2.3995733586759935	2.8340137962996783	2.794540938657172	2.7521960573792663	1.5609453627631462	2.020570952066328	1.3898697112151641	2.7559818060464685	1.8147674351228873	1.0791474585387926	1.846286313625494	0.8615396484418234
-1.6964899003342673	-0.49348208105337876	0.6965163438320607	-0.2254688727351486	-0.17408010011981184	0.483105938779575	0.22209811665819182	-0.05824704000296921	1.1112853762535955	0.7545295863358719	0.9638991381103018	0.22708488482406444	1.102456965959883	1.0077584660569963	1.793522708740181	2.2097178433742832	1.701671772704899	1.1567221377475962	0.38673441207254705	0.9079090438144342	2.7490066709554943	0.6762145736898859	1.066592430405162	-0.03286130462361627	0.04805417937969425	-0.07013930497438134	2.385803573840664	1.5257874393754463	1.889473155912422	0.8786991753445296	1.9476249650743622	1.998930313159305	2.3205623796007684	2.746783348080374	1.1192702244637862	1.8315196686490012	2.465944896885079	2.341163399701533	2.837906824960945	2.8730624101852444	2.9411280297718974	1.5498338957239923	2.0280820209719446	1.4671906501199015	2.7259920747078215	1.8962324321455242	0.9510577592834117	1.961754975955661	0.8753748507555453
-1.7195362491125823	-0.4885271976906421	0.617988559968641	-0.16351836411838366	-0.030030450510598727	0.5396634281720305	0.3279809781601753	-0.02818930851887152	1.2387849706984373	0.9358533514070565	1.147954986035704	0.24955672938020595	1.2302647257380304	1.0959476946693891	1.9216164928670714	2.4165440150723434	1.8460676820171653	1.1755418490617398	0.5249900366289042	0.9232321906138422	2.860847352603243	0.8279428608039003	1.1581459978620532	0.08105023161127604	0.07719554814581182	0.017539651819962497	2.385210402016178	1.569845061930065	2.0082787993278126	0.8253639479056238	2.187047907841006	2.0059863406604417	2.3062369438859682	2.8680886334351294	1.098966540190229	1.8423944793638463	2.513149555301644	2.301292554332931	2.86370243109918	2.9875025824989394	3.1320065714254515	1.5376545942070285	2.0608401667713734	1.4976244805483345	2.7656389584919507	1.9833013108381135	0.8812087418919748	2.0585220883473694	0.9789959130003048
-1.7330058328723321	-0.5123137197422959	0.5578411601076324	-0.1182676444998096	0.07820183373207931	0.5942330376506426	0.40400338161720317	0.060796172178602045	1.343703177548085	1.0305547209719645	1.2238529684831638	0.240564439907482	1.3499376624552153	1.247404565003357	2.0133073633665606	2.613426785710332	1.9008152365234647	1.190683365770401	0.6569136017692824	0.9696192228208531	2.966308298045241	0.9917480474264545	1.2996798269793104	0.17622442072425942	0.1427816292374398	0.09365246217404413	2.3370161521381108	1.6288441826446705	2.0519135863595084	0.9078670228914605	2.2517150143329383	2.021140873050024	2.3527471481378623	2.968483750941174	1.089372596572844	1.8805686416299146	2.5851125144802465	2.2653147845731354	2.9806254616633363	3.2082506731559284	3.4080721084050594	1.5539123061247442	2.1253830792409394	1.602294359054675	2.7370332356657596	2.0137697178880947	0.7798959332551826	2.1147053040951826	0.9634866015595003
-1.734250699155084	-0.5063238065155	0.5068932816250157	-0.08429260579145761	0.13561281745622406	0.6592957525658043	0.4776708717738985	0.13440517223922105	1.454178498346606	1.1114513275044107	1.2940582217532808	0.2793073148721487	1.420063228373826	1.4044888250962715	2.095977527502041	2.7293983796622676	1.9361105469624629	1.2644548431897598	0.7816394956187853	1.0133619647913013	3.1465086104157494	1.049041295261921	1.3995291725746155	0.20421899339835775	0.22763259883534034	0.09535731150635733	2.3087347957114446	1.6622095067690061	2.155912317265573	0.9942689316659615	2.3558240476393557	1.978974768748305	2.3686520656518013	3.0413087115346285	1.069936980488953	1.9419748166204525	2.716668213340098	2.233798291443176	3.0960688666957408	3.360345498446997	3.660489601582152	1.61687690015826	2.1793482584213693	1.6949772181490044	2.798428777169222	1.9854370342839374	0.6698042526344045	2.2104841926648477	0.8693425824129859
-1.7412791880714225	-0.5674075966980514	0.4665551315098547	-0.05188668669491853	0.1819608797296591	0.6705458421881046	0.5659605746619614	0.21086947503290157	1.5806196949659799	1.1736672788203908	1.3512797104163101	0.35279615341063597	1.4912081452762656	1.6093086219354888	2.1490497031994544	2.746350191719956	1.949066158781625	1.306750689235979	0.9202492765030927	1.0407279648395131	3.352610492354627	1.0222046319096065	1.5455516590857301	0.22150669180523114	0.4559605920920188	0.0521184074527131	2.3171826899029484	1.829743111906771	2.258011907456271	1.0706139325433097	2.4219148695404487	2.011153256979768	2.3916598902014328	3.0762864230973985	1.2286792583417703	2.021335218379669	2.8651646847764725	2.2572203393708756	3.1798033129717167	3.6043673076704685	3.661197960119606	1.7061278674960207	2.297885447419993	1.7574523175639118	2.8959757044296754	1.9468682503914212	0.5421631809760606	2.265101470722135	0.8302702973785265
-1.7289008210147696	-0.5892535510601281	0.4844103763450936	0.0448174842373945	0.27449537358025294	0.6617244733701871	0.5888883194695589	0.2953947076319343	1.645196871331009	1.268837882881996	1.4479219041115101	0.4236637236845036	1.5591777398723579	1.7280809688243863	2.1443684567194077	2.6940727868242593	1.9615436658984577	1.4082911113216614	0.98661196563482	1.1376078908208527	3.486897163839142	1.0175604940183585	1.6191653538044588	0.17635153615372184	0.6255020411515391	0.012166785790343578	2.271982484417593	1.962695088610833	2.3935071264949688	1.1342752056598766	2.464108872374774	2.095273635582115	2.3806410109583798	3.0323735228602677	1.4022107922715528	2.090041025079995	2.9569355033676534	2.2670027978253913	3.2347983505723894	3.816859815137838	3.681503563566106	1.7398236218406289	2.428504024981633	1.768547525637361	2.9784794943828095	1.934473380489737	0.4840881301986387	2.307462542160908	0.7740987671435666
-1.7280747912986538	-0.5700872142991938	0.4940721615923107	0.2186508404271045	0.33616984911279063	0.7381369449637691	0.5744679743533672	0.4021289071386773	1.6639445983078858	1.3393518651524292	1.5605459985176535	0.48228039953968976	1.5824765086107644	1.838066383570368	2.2282014260643956	2.6531907535486305	1.9662022012260632	1.5530336996293144	1.0168850727351721	1.221995777627489	3.6599152908851424	1.0185308442746739	1.6319035130412236	0.15559036423519407	0.7660938657943601	0.06885941395153561	2.226924486432277	2.127746659403832	2.501840166086278	1.318174800367546	2.4624737467888482	2.196786889435617	2.4025731334160954	3.032195531054006	1.6212067823091707	2.1809767893723273	2.9321736302521493	2.2609848439457267	3.256300982865021	4.001407042704626	3.688896802815589	1.831313127082603	2.554451645886429	1.836289704624214	3.035300446578081	1.933824119585416	0.5090733944085151	2.3335239223740043	0.6997147111816869
-1.7085584654410078	-0.5108561314580694	0.48336540057501665	0.36137351050565436	0.386296009393542	0.8277417243219695	0.5483519428642557	0.5403710149046519	1.7564513228711327	1.385664608716312	1.6784178735100563	0.6475492618994897	1.6068328382835653	1.9270470311274615	2.3120569014020766	2.63505231343287	1.961131734371208	1.6834664692338983	1.0999153522691962	1.3055443598447543	3.741944456347794	1.0299303327429146	1.6878004068239683	0.17290571849398623	0.9121350089242839	0.07103281294526717	2.342400819909856	2.3422098291383464	2.5795722790664923	1.6054762705037515	2.4537815219429	2.220542562275472	2.4780990253533823	2.975784510507597	1.7914069989793588	2.258315345377547	2.9488657670274723	2.258091304439607	3.259751153768524	4.2117917416980495	3.5917302502922697	1.9108702780210405	2.5891571443744437	1.9329292409691046	3.0433230100288418	1.9222114457661594	0.5546972874060008	2.4172914477804364	0.6320704052666946
-1.6940620846319536	-0.4042501273326053	0.5070979677328532	0.48612073987657656	0.4456461877485727	0.9257067037757061	0.5861029977376322	0.6306066243434831	1.81151669189376	1.4376456684128118	1.7619364848486612	0.8016317618246216	1.631556184586795	1.96182563061562	2.397085865676384	2.624194531640119	1.9170148793672486	1.8072312730664044	1.1360329045257953	1.3472005164285323	3.816327769693809	1.059501641734569	1.722400175755233	0.16473201877317167	1.056768372287652	0.13876829745867744	2.481218400623559	2.305228670477372	2.597898364201949	1.847031966327442	2.371439827313353	2.258544899571484	2.5750319840523437	2.9324288020118088	1.8802424407549914	2.348494395469553	2.9240927565746935	2.291926223633476	3.3253232824674	4.322857178103991	3.53455154914899	2.001742994011979	2.5922088737041484	2.019081518628524	3.022711602190557	1.9150985743075317	0.6008762220189935	2.467749461931228	0.6110575979792792
-1.6755799553784398	-0.28178367934254983	0.5775426623177274	0.592813161095699	0.4821260436604297	1.0717075634735287	0.6196312923760263	0.7484504399650623	1.8124657569682736	1.4868790079766052	1.867218695139314	0.9554427307548524	1.6654335792441899	2.066485823770098	2.4554174270896576	2.633527121393217	1.8400765510088093	1.9140359500651338	1.1752831220074387	1.4070136747509545	3.8166758519274415	1.1273761567203766	1.701276407924071	0.19503801173150473	1.2145559870364644	0.23256535307934917	2.560468974902025	2.360467503337005	2.6185497731084233	2.063816518313474	2.353668526360499	2.2613240495153777	2.7169182802411247	2.8953678124383524	1.9480312841787406	2.447366791120776	2.9422046096587477	2.269599103220753	3.4635257999423694	4.460457082887616	3.440995601285149	2.1835175387551886	2.552423929233639	2.1693843135770283	2.9140444182761716	1.877968909107782	0.6879799629839118	2.54489525502389	0.6682400498594439
-1.6429609766269042	-0.1617637244366515	0.6619433782085984	0.6660321991392006	0.5125158552119342	1.1128395659032821	0.6573158571543305	0.8594650958288044	1.773218139187545	1.5180408739512237	1.9871986154178927	1.1349386988131562	1.7426496048051887	2.083985693430197	2.455116905893116	2.5687870412742058	1.8003417370467705	2.049536243406891	1.2008971887348296	1.4673804169514728	3.8423356239136695	1.2036527549276221	1.7695103042023486	0.21550714800270487	1.2664912569519204	0.2840011258784356	2.6560708493876737	2.4198640916514504	2.6602163417444147	2.144890371515081	2.2775902252492086	2.3108548687006856	2.851148940034398	2.840403942664597	1.9783976242071801	2.544900157347203	2.862311656201997	2.2119163309544714	3.558029585645501	4.533398841558241	3.454381553761492	2.4151744752658573	2.5235765384214526	2.3230284587879155	2.852737776346988	1.8070963122280261	0.6978625792314025	2.530931175622153	0.6733295949491127
-1.5914045783659954	-0.06842081286672137	0.7423405297894745	0.7364727105671376	0.5451245915701012	1.175148314704592	0.7220992397845253	0.9508805314142664	1.8897249644816099	1.5659567591548944	2.1134580062966384	1.1564962575002087	1.800811685478075	2.125592055569663	2.431935733419808	2.5968327649118863	1.7790792140815808	2.1417597483565176	1.2349036549447898	1.5610981839070628	3.8447708709909585	1.2179991400776848	1.8958660814745614	0.20697189241964714	1.3332288812439628	0.36805344512454696	2.668312224728864	2.429744464192146	2.8266000876042425	2.400058429720356	2.1835211383140463	2.334624406138789	2.9549497284100994	2.842429953746312	2.0032334857962444	2.711847271879339	2.8189846824030393	2.161638144256645	3.5675201303845405	4.603064901421395	3.4302609336204193	2.693172773430952	2.4576909869049666	2.534593264889735	2.7638041377458173	1.704040200302917	0.7409419979388775	2.4264395301339525	0.6407991252626978
-1.56296232186366	-0.006866604006557983	0.8350310636943078	0.7809488029957571	0.6683593263060847	1.2604827323736372	0.8299709633834226	0.9505904389026586	1.9622431063399464	1.7425160714238443	2.3255783527710414	1.2331938219214598	1.8178741880742286	2.1401363604262356	2.3980569330669708	2.592765748010799	1.8481687856972528	2.1744523994866167	1.2798877685972727	1.6809387910853641	3.863564654490864	1.234683529564601	1.955614079973134	0.14115857655492275	1.4233680835591898	0.43409223725025337	2.7260856230555017	2.441487130890594	2.997723086975822	2.455874998849418	2.2218317087060084	2.389910632413646	2.9785631003337407	2.8808034394215967	2.067811245280916	2.8442678230641674	2.7989729887044876	2.1146115604820825	3.5468362699928897	4.582403519952941	3.372218035061446	3.0012732423737645	2.383138467621269	2.707268281132943	2.6699050840444887	1.6789298593111102	0.7739141586561937	2.3131356292758998	0.76428132458027
-1.4908710490230939	0.06001383253526641	0.9387239908285674	0.8354396015259102	0.8370741483278271	1.3554561831414007	0.9153313290639309	1.0234361471169175	2.0107397068890305	1.9288959220432615	2.5076655729797146	1.1710173250149314	1.848575003519008	2.2258224183736863	2.3535996542076822	2.6432397040687157	1.9434237365217797	2.1736112041139135	1.291315603474347	1.6971589360793047	3.8701290602785803	1.3978181500424758	2.05545769475785	0.13263600714247012	1.4612679119687706	0.6398947710492556	2.785811491923214	2.5151828165612495	3.193699089295884	2.6303524941593013	2.2680875947256567	2.399880752764923	2.9555046895169936	2.9418143873437543	2.159604647259557	2.941715467760088	2.82141787538994	2.0904374411299544	3.381118210436745	4.570877843829452	3.3288462537539103	3.0610940826238475	2.3760739642551214	2.894336819710812	2.601888601350149	1.6865756314217193	0.8471250472730526	2.1677998044775637	0.9071140515576206
-1.4352282251717285	0.1413366715260264	0.9364117449611138	0.9690868053527826	1.0680662173113888	1.40800211145009	0.9157466185057552	1.0590805914619916	2.0720654408331596	2.182210137528781	2.6938323061788187	1.1289113646997475	1.8572020310747515	2.2495161727695905	2.326320272853257	2.74166424465353	2.07765412548816	2.225759890154604	1.3461825300391714	1.6670607317295218	3.8943500037952474	1.554125857134999	2.1348867295217966	0.1888545184552055	1.4174327281397798	0.8983937931454797	2.853471514374181	2.478589261354638	3.414118097643159	2.8678650111132895	2.3019326756807676	2.41724063378227	2.945582342005257	3.0061824155075003	2.1607864362992872	3.0890885141884725	2.772322181159478	2.0652430484115976	3.200679421692319	4.535198326984135	3.506674604877875	3.136650283556995	2.3981243452023406	3.1558774895730144	2.56278774373626	1.7154346528619473	0.8998054167849352	2.075753487565165	1.0223630009846427
-1.4036556392317523	0.2109723101718899	0.896568961255098	1.0620348348658086	1.2659672534409108	1.4923140695175399	1.012473395802765	1.084633812791261	2.1267086718446366	2.354060030671035	2.873659025407319	1.124365395268526	1.8289841082729517	2.3279814243693497	2.319000529700492	2.89962960916153	2.2224118095898766	2.16154683434927	1.4241102413431175	1.5742949092590943	3.9827775052776615	1.727652172885844	2.213433219455032	0.2758702312521003	1.4500256275584267	1.1650376761458365	2.9941172942100063	2.4790016196714753	3.554329272264291	2.9137681109522893	2.293010138532874	2.38745140368681	2.961908315801371	3.1831913974481276	2.1282820607949953	3.1996914579021754	2.738141062647581	2.037450967813643	3.1078835564115694	4.572445619813175	3.546300181463047	3.2793186341441696	2.4616168998572756	3.3616055599730954	2.4982001259302065	1.772088695397225	0.9303057659904382	1.9468229686025864	1.1763355001679918
-1.405054263911141	0.318715681719472	0.875316283669965	1.0933409644767855	1.4217501734982019	1.6118963328328975	1.1470660538619015	1.1166763637099044	2.1578385458529183	2.4270330075087654	2.9408647483978863	1.1895475911640332	1.805886570228147	2.380835532317038	2.2622899293138508	3.0099850928607155	2.286590235753116	2.105023932370522	1.5293262371414102	1.4602291572259938	4.0805700131145795	1.8714893030803708	2.3359092379584725	0.40245563250652605	1.5404576995543036	1.3849062815800524	3.135502296816304	2.523807405301874	3.693598036900511	3.0510928127487262	2.1729747434490223	2.416216233023057	2.930265117888699	3.2866216621896505	2.04180483854108	3.1860794700408372	2.8502494996564334	2.048848167855902	3.013239017467599	4.698174152934587	3.6253368031906184	3.3130481508031138	2.5073489262864057	3.411599340762538	2.5025304491184177	1.7864542415557494	0.9874600074674917	1.820094306216199	1.3269941867570496
-1.4008035461136654	0.37509081765057256	0.8327783148786112	1.1931658815432182	1.5804440612947341	1.6788173756589704	1.2746038725603337	1.1321214436753702	2.1649837961042184	2.472807457697782	2.966578253636915	1.2662369226661025	1.7181341507987842	2.4616120609145096	2.208118534455696	3.06742821623824	2.3289657949355442	2.080337561715137	1.6256610204734643	1.3749277883376356	4.2416457310074165	1.994168627287236	2.438466391557094	0.4888167389002017	1.5787704177938728	1.5782294886095027	3.159213796011989	2.5027504042152398	3.6937039365792272	3.1261580075115267	2.041630482143872	2.494036467980689	2.871713001532893	3.3956346786284577	1.994820877103526	3.174617910229255	2.952512530514299	2.059659194582063	2.9027288418763226	4.7461155839696465	3.716998397937153	3.396975862271437	2.59286704443595	3.527478604488292	2.5751522620952314	1.7263452885270663	1.0544590802387201	1.725066563938379	1.4222104202920103
-1.38779969904012	0.375999592777054	0.7545462487525535	1.2502700097575075	1.6722663618106295	1.7281548439418817	1.4064879666900743	1.1714272242911963	2.231944284449456	2.569607271982325	3.0253053229596305	1.2737007629258248	1.6527591878129488	2.5497585105046867	2.1756754840484502	3.07111211407707	2.3752828026396156	2.0376184044491064	1.7800300253980441	1.2846249333446926	4.432542264992355	2.035441639267452	2.569378163247585	0.561417156038612	1.6028176476353149	1.7580331410669707	3.1434018593860356	2.6689446141769957	3.69238261948698	3.223085349188758	1.9999396795740367	2.5761308602262862	2.8494818249666367	3.4822377527814403	2.0524244646041674	3.1757352460406745	3.044913974561365	2.02295009066138	2.7836790641731417	4.803796286074037	3.7114513434244287	3.4555216446046932	2.686552630821505	3.6382620543610487	2.6570395708884162	1.6652734559365059	1.0987002700333963	1.5871524859133188	1.4695856042042568
-1.3764591195480302	0.3513468984795989	0.6530122207481334	1.3746932021397824	1.7842464877403672	1.7374480004988144	1.5170677165083393	1.1777990399498726	2.2976923151837916	2.5859695002248566	3.0295575588277646	1.3407502780946186	1.5427509678977958	2.5547974601126024	2.155021602166321	3.036886649310805	2.3864258876398674	1.992200638156773	1.8369108081789687	1.2449550851671847	4.513306643102263	2.0333923549292434	2.7680481739374647	0.6290775783434273	1.6341383731798764	1.948382904903113	3.2250379324489393	2.778244386000482	3.6867553631647048	3.376813742998732	1.8637502346864374	2.7228070776181545	2.8123693588798546	3.4832809395416207	2.043154759141704	3.1441128690286027	3.2048450661224743	2.060062879978999	2.821593181047066	4.861557339033373	3.7664705629692414	3.509028160363954	2.850083486910103	3.6659631865436664	2.8711831917540236	1.6301355290539625	1.188940854664422	1.5254522111290847	1.529281058557342
-1.3381494478661828	0.3299915894515544	0.582052022838681	1.5277102924705057	1.8482314377660303	1.841635723699945	1.5861010921769771	1.215982265313309	2.397787158634994	2.629813503230092	3.0622897059657146	1.4562954153584324	1.4525054748846782	2.508667578609872	2.189185699073584	2.9842071560576047	2.3973802877693493	1.9216514817215604	1.8377539106821377	1.1955240284592783	4.578059238465044	2.0073303189645975	2.745328375357258	0.6437351798604677	1.7039419861445892	2.1096948686211876	3.316426109028028	2.8787601620488257	3.653009313251387	3.613323908952956	1.7433513315486464	2.8343373282051134	2.714178438744219	3.442544032230141	2.069713377063885	3.1129900416253404	3.310593453132057	2.1498814983130043	2.7868648936243368	4.901147887027596	3.711841952560796	3.480621513719425	2.970941508967959	3.6775530451448666	3.033904972513054	1.652482817710657	1.285581365834533	1.4686870634722626	1.6278058743725043
-1.3060550757885236	0.37929425871365546	0.49966913221055825	1.6332640853386073	1.9400818956019616	1.9699892947548037	1.6205738591426335	1.2908381819154293	2.4419945075726304	2.632940208729527	3.1083220310482256	1.6735196831296322	1.4009426548844146	2.5160163984735666	2.2983371158685166	2.874047905923897	2.371343742534058	1.8960397961562017	1.809573242811609	1.1422824464961898	4.716421926334243	2.0213198141163353	2.6579521390089758	0.6414098047885675	1.7946888653336621	2.231302190254916	3.5481756504428636	2.952918796292782	3.599387156666604	3.77216603608086	1.7048261945085286	2.9590606215319473	2.618054235429937	3.3862970736964613	2.1163942802730524	3.0366047681576407	3.3022732317724115	2.2380300756898226	2.8352513949173037	4.9313056183760064	3.7059706722260715	3.414543841376645	3.1287564034272566	3.644561119675371	3.150517119689064	1.6483732129118505	1.4165102705037556	1.502724285271211	1.7048851561329634
-1.2341211740684221	0.45507788151776196	0.47027083214945337	1.7845118846325079	2.0362135459615636	2.0100502935069215	1.6115745473438488	1.4566320137307296	2.5694262305175295	2.6699530233666664	3.12699365812676	1.8006817800351311	1.3867771955467414	2.507032944482458	2.454396581738762	2.819923771846383	2.3811025296700574	1.9261939367341587	1.733432962091	1.044170349947475	4.848570947765644	2.050495179196804	2.614423767180003	0.6830889496943012	1.8321725775651543	2.3996739531570417	3.7772783387488666	2.905615951965981	3.612577010228624	4.021117992770856	1.6156861762181418	3.02580971153611	2.6226858545338563	3.3337662745265684	2.0755191291556385	2.9718244163715073	3.313898510502985	2.3377942856182012	2.860677952924069	4.911051597055886	3.686729630467287	3.3457439618608533	3.2153768920166614	3.583237452863236	3.1762626025674927	1.6704048301232206	1.5799436682417318	1.5059995937406603	1.6946805273106076
-1.207789553527057	0.48955073405002036	0.3769320170002728	1.8563551969394982	2.0756094763266133	2.093916252875753	1.6106456022551618	1.5392742570600664	2.6679818960202386	2.70204329677627	3.2016052940424897	2.008711679002218	1.4150990644969539	2.461697872172489	2.5705354473237643	2.8060291424634167	2.3356397319542794	1.9953239151696167	1.6519730109159585	1.0263059372064351	4.924346590046191	2.0026996407254605	2.4909806743896645	0.6881418514462807	1.8218632372078478	2.478248734160677	3.9244733504783773	2.871785388388806	3.505705774826282	4.103591868836265	1.475105620838694	3.0628498808139093	2.6168818242979457	3.2174246389342707	2.0103601147423644	2.935831719261068	3.243092783708773	2.381664657881789	2.983277458701104	4.830734377350986	3.6857237613441027	3.452966512655766	3.182301915025836	3.5143183709872035	3.1748875670961785	1.6895553711496174	1.6809616550877813	1.5640958938854426	1.7418181405500484
-1.149899810672613	0.5029884854671386	0.3757982090245061	1.8170233231667496	2.1065633301935685	2.2000669771517565	1.7168565087670795	1.6420387033845554	2.780103342076368	2.695335591170462	3.2140599302464232	2.2446197801659746	1.4629369170796145	2.4753432689331776	2.6903660900394955	2.761576192471453	2.2804055025467553	2.0350147690939155	1.5652546573988784	1.0642353616282416	4.942735163312287	2.08465392816693	2.3581218598015505	0.7170181129774279	1.8243755200195124	2.5925400022119107	4.055106953622271	2.9032492824966156	3.3749012120339272	3.9887682037654115	1.4043483597233555	3.0366126203887767	2.610070532213866	3.1793467744328647	1.9371079038196979	2.867186508815064	3.2218084916227374	2.3818512932536597	3.1613577724100006	4.780786043566797	3.5942301487650203	3.4277219479081658	3.1874062854583403	3.380685439349609	3.1060576948390493	1.685190488074231	1.8223252603354023	1.5869571413607304	1.7022365128192483
-1.0842766323452202	0.43362283772163324	0.417788716563625	1.854450588617117	2.1019506492203823	2.255311652687801	1.805327795210178	1.7079567024638809	2.9297974849648467	2.758941409577537	3.174252341459037	2.3135658181704346	1.5507384815440795	2.477705188640517	2.707890315055439	2.679673604538579	2.198784895194918	2.1140694961605435	1.5139133111277152	1.115707673033048	4.95166838827011	2.0619055469693413	2.2553297429687786	0.7894396551103073	1.766555887530009	2.6104952170263127	3.984213311981229	2.911450631242597	3.34954941188312	4.030512854369736	1.3812940065406871	3.064711247004111	2.64401986877449	3.078151467676059	1.9313697422139093	2.785832342492879	3.195173864737542	2.375447626272128	3.2069686884537303	4.676434575110224	3.5990490107012425	3.4783480559358124	3.1060341679695753	3.2850822801757857	3.073683294733172	1.6156018984963008	1.8326745989806703	1.5562186637797686	1.6587437747112639
-0.9914076489462742	0.3590848894806806	0.4503666023592909	1.9063041023305434	2.145612413570901	2.312044507554952	1.8800684080955594	1.7408663187174915	3.113893958889184	2.9496795919143275	3.1371905042477044	2.3217221556700123	1.6374774574490754	2.5108888241238025	2.7309279787282836	2.669318038631368	2.1778764197906657	2.1252329728163564	1.4683564738158918	1.1980762836590364	4.944361318480101	2.1008621737430366	2.138488543977002	0.7812431202824038	1.7055601386981336	2.651272842448763	3.9558140898788543	2.869833559022444	3.350952339736948	4.054920101214003	1.512282357345125	2.9650949860932725	2.623785361927944	3.0245031895138066	1.9260443893649124	2.8126823949876587	3.1573989586393276	2.3814420779197794	3.3187593752360582	4.533279249588088	3.556735719436817	3.545552424939854	3.0525146626836106	3.287617012816212	3.021132845451831	1.5788510451358853	1.798552781818866	1.50277648450826	1.6250526860697332
-0.8961244965828221	0.2952266287787553	0.5288059246263515	1.9085290083038022	2.2066421248709576	2.3844874390305897	1.9638330628463863	1.8125277540031117	3.203334964717567	3.164001609817575	3.164285276146996	2.3027887716233892	1.7333608035299684	2.4881755688559606	2.8193707049294714	2.7011348581642727	2.1991867110775694	2.123991531258254	1.3865169267271011	1.2331883370287957	4.914025021828267	2.1932075915705225	1.9707104677672844	0.7536798774088762	1.6541245391038821	2.69134567378837	4.002878366648504	2.909007599121966	3.443734060086519	3.9982044668186303	1.6011364397011196	2.8663365752614185	2.6175690536150356	2.993450584217826	1.8855142022138913	2.8518970392791756	3.130608409032284	2.329091409103642	3.401177263759304	4.46478668593206	3.5309980179488134	3.446592573564201	3.005432685718529	3.2310313462473337	2.943036646541187	1.6090427150274937	1.8016114397414746	1.4356617633931426	1.6775546197667963
-0.803979146119217	0.2596818411514537	0.5291778168353449	1.8736978949546887	2.2875304260655627	2.409126591625709	2.048274618711429	1.8862528848051672	3.250136481655109	3.262507315595959	3.1490074341617604	2.333496006790445	1.7594429912001743	2.5114684018006486	2.8392355531854383	2.744561948669246	2.248841881499051	2.1962841329417304	1.310521824794558	1.30969280478731	4.829160713287091	2.3511201703946436	1.8048020685122386	0.7558352577946692	1.6560889714627085	2.7357377643335528	4.079248918764019	2.96222663985561	3.5929049304611085	3.9249478619032296	1.66311472806204	2.7921146423024394	2.5853932120662564	2.9688598553665804	1.8222957544293439	2.827234363769714	3.075564494115596	2.347336053567215	3.4286516097699904	4.374825495009044	3.654183186717277	3.4011542862936275	2.9206365028071675	3.1367139973942266	2.890145554031304	1.65321300729258	1.821594832259456	1.3964480991855872	1.7417118385023524
-0.7576231114643125	0.24799712705369722	0.5435950757074055	1.8600188131198347	2.418165032494851	2.439010021435538	2.1366310927794743	1.9475979001455321	3.283514208624885	3.3864138829207007	3.2088730803016263	2.3305705243951533	1.8211885242138823	2.5452034801220984	2.8333495741553802	2.8019952080132415	2.375000829046441	2.2528138187541296	1.2855630604866914	1.3390973122178904	4.836899564473783	2.489011516704031	1.631655655483248	0.7608259973106842	1.6957642840500515	2.809324157610365	4.0273880214525155	2.975284653222117	3.6164224315897373	3.8513517650622573	1.7713916065642519	2.684911462628409	2.5360381254216207	3.0587735771160394	1.835273581849546	2.928858716141655	2.9783964798533247	2.3683594913453123	3.3190597632500447	4.252210090360675	3.684156872259255	3.4099093367196573	2.826347569968953	2.9774389866586337	2.774562814075208	1.6443332121176073	1.7370665717393776	1.32928813268715	1.7967831639961194
-0.7758030559567075	0.24607028552020555	0.5279067123568175	1.8464753991334546	2.5412022820271267	2.4331316372275538	2.27274767700649	1.984014644214144	3.2271141280971065	3.3949189487331557	3.247101894205367	2.2594505297124106	1.8370531951360665	2.670049013288856	2.8586436621779394	2.9647756777251493	2.419260989015542	2.2971421013621387	1.3368977471804204	1.3200817746881548	4.826313613185274	2.6660939876120997	1.5575419475406265	0.7673365400651808	1.7878972040376322	2.9232447522378684	3.947617300822555	3.072038041442579	3.4942332448615083	3.7936838972171087	1.8436598264898223	2.5888357638070607	2.545555782796426	3.117003209595996	1.8288563910724818	2.921952221106255	2.901249195242489	2.3288107648037175	3.25266199663844	4.136590815966254	3.75648432669637	3.407762053527905	2.7911998155589886	2.831032267244755	2.693418273687675	1.5755161654930214	1.683339925353549	1.263792193031968	1.8656614767108024
-0.7589185776440465	0.2097567036600855	0.4954317846840173	1.8276106737914948	2.598490909396933	2.411611441518013	2.3773439669257432	2.017192896398826	3.190636746642495	3.4300200672726397	3.145488431436644	2.2779404234899028	1.804173532674681	2.742960447732822	2.8464004021532023	3.0724825773692466	2.44740917506071	2.345601738663506	1.3790741829866477	1.3125239124120145	4.797300560444503	2.8312906442281234	1.5010117991877938	0.8372855475471418	1.8039950265215896	2.966013261247803	3.8026220213233772	3.1950792723614043	3.4107240615181182	3.6456039691931985	1.8201230470287832	2.5077148769600157	2.527638751872992	3.1728601339107363	1.8236681083140756	2.943217072501361	2.9786549501334774	2.285682786574906	3.132316259217773	3.943410543054051	3.848409026042531	3.468920074353194	2.734971195536079	2.7341292451784063	2.6230812628535287	1.482900761089071	1.5673840824804288	1.231047978048865	1.8437238027896943
-0.7322136604433301	0.16883696049701982	0.41874344896171517	1.7550546670763683	2.570654838784884	2.387576055868643	2.4561288241004338	2.007962108554583	3.0917956800626207	3.3352706766335083	3.065684781962434	2.3250327212096744	1.7638772433942074	2.8398835602497963	2.832089238564598	3.05534104200821	2.4253149213174447	2.3846114956892612	1.474910829926624	1.3013931675876667	4.703267872154081	2.9249766224841003	1.4584075205663027	0.8699254153116804	1.874846954438339	2.910875367667141	3.6727302032472537	3.3773473756022354	3.3191470714585365	3.5401740762092695	1.9206259952887972	2.4206752106707166	2.5027369179692687	3.203965362871177	1.900376934108036	2.9357001810504637	3.0092994387145042	2.269287906019211	2.979255692319557	3.922756636083732	3.762189648745177	3.4263332556876605	2.748157139069215	2.624896320947856	2.6792126202202864	1.3755819323437124	1.4719390241907948	1.2615659151837524	1.8776789610000257
-0.7453876646328143	0.14568352502179358	0.45263395460803124	1.750525394202235	2.5724492279980935	2.360631059661618	2.5689322528634837	1.9948972572515675	2.988549213572233	3.2402529777701448	2.9831056901334914	2.3591403073369017	1.683283910689498	2.801403541384656	2.864262217059534	3.022200469175747	2.3963069054814286	2.375983816052131	1.5579277903057798	1.3206147537072646	4.568734088854848	2.968396030541199	1.4615752261193884	0.9273557096406073	1.9973478345583437	2.909622636996228	3.572529005111697	3.5905977155280153	3.239541602877387	3.4496007682609813	1.9702295210840675	2.407840102717274	2.461734814290654	3.2287495610770556	1.9513869946830547	2.910462580103645	3.1344112423378663	2.3400766288435486	2.9013951190942224	3.9231639962320655	3.631363922403583	3.2996859914265855	2.8352479703981937	2.528221653173438	2.739436681352417	1.2952485479325002	1.3532546859906662	1.273784317121279	1.9175434547408874
-0.7612238001335847	0.14990458995132175	0.5038361993792447	1.815656361503137	2.5781587645745043	2.347175248584244	2.609242531793763	2.0196311961476514	2.872656497561123	3.110195139509168	2.9258270144489202	2.3540731785876643	1.6227970561822218	2.6812537127938953	2.906406674199184	3.0669699787668026	2.3914485861730084	2.3549769967689587	1.5679411309358315	1.3075864387360134	4.444264133493674	2.98534263915732	1.4760627152884547	0.9136673315577906	2.110353406764859	2.819788007524587	3.507898899215614	3.760905518514291	3.149564572367447	3.426533403220531	1.9770098785501975	2.428667186304264	2.4147752849602555	3.1441307086251866	2.074824914376659	2.9035856442166956	3.2094752144629846	2.46344537461879	2.8397211685654247	3.916937739285978	3.653246129566302	3.2783671156624337	2.8934044755271024	2.429177370477374	2.7944729953649796	1.1712767416987089	1.22324715005595	1.2283989303349014	1.962601364340299
-0.765454822057181	0.23061218636856523	0.4933065896219495	1.8156937548808387	2.534262782516412	2.410098990148888	2.6376402159904857	2.071986624415927	2.745445711967503	2.948746763491556	2.888234615931636	2.4477097412182776	1.5398729164930334	2.536582965549985	3.025162854346135	3.108034405610096	2.399247467168103	2.373235006656813	1.5606542213073382	1.2793467926667863	4.303783723943518	3.107497699453602	1.3840359261471744	0.8627196704080289	2.210774566841975	2.722225839707584	3.5358855914530105	3.9359611693430367	3.053621406563337	3.482320773429165	1.9925358639538024	2.410093187683313	2.360558709262599	3.1269490821789585	2.230225504798305	2.9150516379005458	3.289896876232633	2.6187342989209266	2.868882836963247	3.886998637008003	3.5659557141603173	3.1852959906894633	2.9832249294281157	2.3468363259502705	2.8534125822743603	1.1000373902460603	1.2243279189381309	1.2674983329492944	2.0152573471320436
-0.7222258392723964	0.22284469708110416	0.4571322396116838	1.882243450302609	2.5963842299069597	2.4066038166739983	2.7178615792230953	2.163498883249736	2.611595446588683	2.7916202841540505	2.9237602780722103	2.571859366393735	1.5007114878824723	2.426360514788109	3.220898796675006	3.126094540475075	2.413736723104406	2.4186134267139714	1.5957661773713743	1.2444888658911901	4.204120606240356	3.142370402768203	1.341904439399278	0.8200066025979862	2.292794688980381	2.634340040400055	3.5502933891596604	4.103103167714446	2.9084805533201012	3.4392763350610154	1.9405445593104786	2.431932386942459	2.379838028359477	3.0608940012428145	2.331254589938896	2.9601677661801533	3.281616791314863	2.7740149283176465	2.89428708043183	3.8050613198324372	3.5832376385926574	3.0799054795341627	3.0464901146070487	2.2632057823023524	2.8629024041192848	1.0027894314517263	1.2228905590200356	1.3674041208341194	2.108901626111992
-0.6755126226651172	0.2392750742549265	0.4103639078542489	1.8815142794374236	2.6562774093801047	2.4780743496264575	2.721379194715818	2.235881977528059	2.608345282083054	2.612437649201811	2.9341210689275967	2.7278317096163294	1.437747899572933	2.339995000486492	3.3737687662161435	3.147743817755263	2.4306495188923636	2.502625779412629	1.6579493157054024	1.2213029049026463	4.087732270066933	3.1712755287195056	1.2991482942971777	0.8220275095753659	2.3549664168768225	2.5788891415922692	3.558040495040161	4.064528574427363	2.8985104386137484	3.4927975204006168	1.9042985781291546	2.390276815758531	2.409495120155277	3.0588153664966398	2.3753847470042717	2.978204758564493	3.272154257400006	2.904271348805471	2.897325290630438	3.6384939975283297	3.59908867877934	3.161553945393559	3.0224042567233553	2.207388440097245	2.8533369760943668	0.9422283767185814	1.1709022095368986	1.4563581015677933	2.173443293364076
-0.6372916368242175	0.22159915200998892	0.4452831466040205	1.9419890700886164	2.697801777164247	2.5518340391646834	2.685978712407959	2.2958403742114495	2.618250545338304	2.5172964675761578	3.0310963157053648	2.842488312960902	1.4648398857393272	2.2161201192542572	3.5108474721786616	3.1849797855545035	2.4307197664242954	2.5518112869146354	1.7005066793408656	1.2098562189071764	3.9952553233627106	3.171927589586011	1.2579623912964712	0.8033940621907119	2.3789436928732957	2.533419986575069	3.504852327728293	3.9830038079356482	2.8173368775422416	3.4434862092600262	1.8864169841934562	2.3191822447609813	2.433837529457949	3.0182982403720238	2.3950911609824805	3.090117172554541	3.221767094350225	3.0036899376748294	2.9612770405567224	3.5419608541205037	3.530707793336611	3.227016178977877	3.068886007993291	2.0858493274174252	2.7973235976018858	0.8704362072307792	1.169417779987879	1.55841842119093	2.1730381074694174
-0.5382356462366005	0.16502317392711124	0.4503079106701174	2.0292594877837162	2.638185051378729	2.5913989781397664	2.642252440991124	2.296480527919533	2.667829398131246	2.4450087438452024	3.025691303082451	2.878713778713118	1.43198309897203	2.1435659972615504	3.5774691821943243	3.200022891948941	2.391768914918618	2.583906960683461	1.789196267778467	1.2222644649886691	3.9037907379639405	3.205364015516048	1.2156833361759074	0.8016103866036459	2.4436415686055466	2.4369579505087255	3.5618262892979544	3.9103008367314525	2.8179742187279144	3.3773262494229597	1.8333174277641155	2.3105186258679673	2.432524518260002	2.966092469717913	2.3483984998261045	3.1103208505202833	3.139615783087945	3.1015698215894285	3.104630783345828	3.4644802064576687	3.5745612584496143	3.2363750925117403	3.050460312594553	2.037137668148598	2.76763778649007	0.802518342697827	1.094542343320387	1.5256837559304228	2.2112369709126787
-0.4322802236741958	0.11748052031032911	0.5070341872924874	2.061792894927357	2.6232015174849748	2.630222102952861	2.632426631445375	2.31084283361304	2.796001459989747	2.466011484784116	3.0499370511320243	2.8621329901572112	1.469016208197982	2.096815742565886	3.598246185095301	3.1905928758954514	2.3236906267726396	2.534735020848756	1.8323822955237177	1.2923704372033338	3.820123460310183	3.2250531154236457	1.2770789427188258	0.8443830794155325	2.504498766468224	2.2837851873394857	3.534621097736448	3.863444713914558	2.9312425719701034	3.303155326073861	1.766890037925359	2.303956002563241	2.380047068669178	2.9047657798089945	2.3583763159884734	3.205830893035291	3.087039776028305	3.212617867852708	3.244294044820241	3.3454805902818925	3.595461883067576	3.26152126422899	3.023489240085639	2.0182077999761696	2.747945284531709	0.7942232181087208	1.066624091315219	1.4942426001027398	2.201832437129689
-0.3383329727931008	0.06203332432741421	0.5956895125521798	2.181006254961326	2.6044807392955205	2.643621784942314	2.6275806194757623	2.3694992033794526	2.879824182324957	2.406651339129808	3.131088403777556	2.7750721998813725	1.5118462948253133	2.0369265182058056	3.5996746536903146	3.2376579737201907	2.338861283768683	2.413583892445243	1.8388633962826737	1.3002854503685681	3.712597935512971	3.152118189678978	1.3516138652397414	0.872858457955561	2.5567879419522415	2.2339226029438435	3.570631623962529	3.740943748753441	2.962544185262764	3.2522890634692887	1.7649275201906902	2.2717450308065907	2.380059774749213	2.8760301635040966	2.3184448886302063	3.286316020393039	3.0776192698012776	3.288441598264856	3.381034101792829	3.293039511369829	3.6046442335945144	3.134464800718166	2.989832613337249	1.9410916773055784	2.8229698785254653	0.8211516727809786	1.029560615128984	1.4274441334748211	2.2596349876932327
-0.25852902425710533	0.025839794536225553	0.6319286906868804	2.347150874805801	2.6250189445054866	2.777140749088317	2.6796205176737065	2.4029106544149363	2.991614790316511	2.4310658630564026	3.232221650473739	2.666615916709265	1.5206944121937025	1.9190724924514828	3.5562817758971903	3.341905936191659	2.412402019997697	2.2957866913987024	1.8241803599557662	1.274624158987148	3.6235486688193346	3.108702094230559	1.4533973594088438	0.9504296973221364	2.6431845804709	2.2120707924448455	3.529474723613417	3.6672385177513767	3.026971995303409	3.1242502720761056	1.7421792713264648	2.2504848101502617	2.382050493143381	2.8245719584362874	2.220001461999444	3.3896518474602493	3.0878429251427315	3.320657628418273	3.416536532040175	3.1405055593133553	3.786738926995487	3.0433628868447657	2.9060967449430626	1.9113776898681691	2.7976243606475744	0.8429806668666842	0.9879403549801552	1.3717228325856874	2.29734657382772
-0.120589929133601	-0.08248963078446557	0.5749958349982462	2.4922126408847665	2.6656205201193552	2.782741521861447	2.7256427663176384	2.4158280417387683	3.09998001741974	2.4656151203619543	3.268836835101473	2.6098724629750802	1.5297225185397545	1.9353217685321744	3.5057094864351486	3.3920293396733987	2.476900493916419	2.186523553084911	1.7987154677629014	1.2726694446979903	3.6039298507122304	3.104213160773365	1.5423022894817504	1.0324267610276852	2.6851171785523444	2.1381011274613515	3.518606739623953	3.4582822406129194	3.0871541026285247	3.0552164411812788	1.7021673261525585	2.255279855129395	2.4382701362357064	2.79419726975894	2.1466874914282204	3.4696507268259906	3.034007558417274	3.3349718701986655	3.448175114176183	3.0188823942923504	3.9622195755381755	3.006947819239803	2.8328608881151696	1.8481865240909123	2.8034568373899464	0.8580455650035311	0.9806282614335922	1.293696553098656	2.3459164554603245
-0.04861652684875846	-0.17304196302542735	0.5050444641949378	2.6500804702835543	2.6673662739615924	2.858705415852371	2.8092207969042144	2.3872200297771564	3.122567879785639	2.470888291655247	3.3439222325726377	2.4561372990365604	1.5061031130122302	1.9989895017272243	3.4208565984566115	3.441799307246086	2.4826579816335688	2.1017107080154553	1.872166611115583	1.3121008259741644	3.5394642239084746	3.0742079000446165	1.635935138290606	1.1499565199808353	2.7406368384805706	2.1624619481142746	3.4698141933268034	3.3646349032327074	3.0175031844156277	2.9884683409999804	1.66533424129284	2.2605333093569544	2.4944676106403847	2.8233739961924007	2.1457867087894225	3.499484775356823	3.1086109070837784	3.3122009723461603	3.4061499727679854	2.8680713140558933	4.017499875801079	2.9849158833968805	2.751593538914366	1.72734610528154	2.8342576319473833	0.8880722182308822	0.9691210291584247	1.1944218156134667	2.4043519557524133
0.015666561630611288	-0.3023826253734757	0.4862383070885545	2.7348465833613793	2.7355748219926705	2.8326372470188206	2.90473020626405	2.3839198087856603	3.136502835861761	2.415964073676345	3.347611634549301	2.3492920272764195	1.4770355969872373	2.1191815325760075	3.321233159862159	3.4761499693609847	2.4737084460654266	1.9876269775093807	1.970210242017251	1.3841271710463436	3.496667380427458	3.0245675872341042	1.7954637126574151	1.2479153235416207	2.8104053752505505	2.2158059171789413	3.5153052195554806	3.1888633525483416	2.9063938244399026	2.7690683937726934	1.5470436408241122	2.2847247517848044	2.5377054785424042	2.8337068074846283	2.120785676469675	3.510065472544588	3.213541435288196	3.2641541152053697	3.361960321156146	2.764986773033127	4.164154784408771	2.9469718652712857	2.650323174302871	1.5972236466080747	2.8288206336849786	0.8551358261016249	0.9626066115293659	1.183196486273543	2.404603868927138
0.0684065404495822	-0.38923496864799867	0.49344251059392563	2.806239889738589	2.688934781109243	2.864967601661548	2.954432234772248	2.3766872150159357	3.1367995961857784	2.3635235361458466	3.2825087932312265	2.171627495390817	1.4765039256356223	2.18743665121813	3.1780010507211176	3.4300152775295487	2.467907404878479	1.8769528017962158	1.979857305888422	1.4841294199927264	3.379023556808298	2.9639206962143767	1.9442369882512636	1.3525800368842198	2.891920962727539	2.18611744236254	3.5478643313211564	3.076039444368924	2.8173388789490135	2.6411681883003473	1.4477037972162912	2.3422154491812073	2.6010275823210063	2.8647625082902826	2.11162083525754	3.4949193648786823	3.3532551286326706	3.1838539008367883	3.193119942757478	2.662000708523283	4.141552075419385	2.923450143192361	2.5437313237004138	1.4622252968304552	2.9586954341713136	0.8156676617067614	1.0026586234626325	1.1269060258598003	2.3003770505009187
0.10760655268435573	-0.46675978024994036	0.5168473023073082	2.8776881176392983	2.641008462651439	2.77119865078053	3.0843948162361787	2.395815236439801	3.056209999485918	2.374882425797864	3.2013974585917397	1.9779608093634995	1.47386668490286	2.223065204182867	3.0119041768863877	3.3322900210447424	2.433561981566266	1.7216247194598011	1.9796282164246857	1.6152408850364814	3.2679893099537365	2.88761911396377	2.1577025191793693	1.3531991220097448	2.9899188872005644	2.1624438846606906	3.528820056653778	3.0895766333721264	2.624493057389351	2.4471986703856956	1.453410403862752	2.461460822189848	2.6458856986021355	2.8442563044540448	2.1925926571223138	3.4688644534772144	3.471626111405027	3.1735239786247837	3.105389477644011	2.695635950128797	4.047024664418464	2.8800588168080843	2.5775741556471248	1.2941472281409507	3.1071261514046755	0.7696559119776517	0.9793236031512047	1.0359689353432626	2.2014489284352243
0.1597830989300024	-0.4795061995716954	0.5704897244360373	2.9458690991633114	2.66139308247939	2.7739960031623427	3.172923049401084	2.4078444104936674	2.984077362067634	2.2975029437206818	3.0227131888906524	1.8012043839974567	1.4361703062389712	2.2799651019330023	2.9046075186657045	3.2343157356519248	2.3783544462208757	1.5663956810946889	1.9195042194333094	1.7411654202447764	3.117033219440993	2.7940536100550544	2.1994099259436775	1.2950152691468797	3.057944319091411	2.1519340776297886	3.5585081142970454	3.1017469309176646	2.441949992114014	2.3629652978816353	1.378610657179873	2.5632549482336944	2.713297850860234	2.7549260862781586	2.332763627008185	3.4440052096305585	3.63602413678096	3.189699044186942	2.9963383295492423	2.6598237609415927	4.0284676946187075	2.7879745160512694	2.555962612649341	1.2279321948299535	3.2876089039325125	0.711665191727271	0.9801745217659839	0.9441811212416843	2.180378546830991
0.16255891134317596	-0.5082991946142407	0.6532041464916369	2.9553670170995745	2.7509512784887464	2.811977191656616	3.2243480743569273	2.473792816874127	2.9009432940728472	2.2042565364808153	2.911694203797939	1.698192545814069	1.4656952858694814	2.25675667350436	2.9064622772399535	3.1535783177103403	2.3207486601353255	1.4288955135926662	1.7577271005709338	1.821881521180071	2.9726986627161414	2.6991212191962313	2.223230040156978	1.2327299773274114	3.0869615975459714	2.1275198473547774	3.53496444557438	3.139090176453082	2.2999132624808736	2.339663360917	1.318103302837906	2.6278086931809805	2.7771421834552434	2.6749195432407356	2.4787193016608726	3.4564067503628584	3.738457589912975	3.175740100855223	2.8222952307483253	2.687797070210179	3.896423591592692	2.754011557104633	2.559257835368869	1.1668217757950505	3.4700108902601903	0.6899691786067592	1.0679335337240288	0.9631479149716183	2.0932611277697357
0.21819670817638884	-0.5108702188969423	0.6562301859297134	2.9809312334740383	2.842922044873923	2.8298141055966117	3.210841133577149	2.5527660649508466	2.7474472112628865	2.165277144518337	2.7679495260843794	1.6089368282167484	1.4874938112856948	2.1730846479839476	2.8733970023288555	3.0523907854569403	2.331510582027314	1.422794133607106	1.635069671472491	1.9104439524173125	2.838494361836531	2.5748696263010924	2.156698194623642	1.166466302406209	3.127883273222596	2.1946782772768456	3.630310090330228	3.008963064216645	2.146034811342479	2.280021515309489	1.2617023599497421	2.732314699542028	2.9154794066563956	2.6664641585658644	2.5291166280511286	3.449352459585208	3.938671820995819	3.1881022748942676	2.63148189825227	2.64018451709304	3.736510639821706	2.6640513882383114	2.5805084107475618	1.0682229069282538	3.548719416145069	0.6889136793975404	1.1453064772920194	1.0244376206708818	1.9852761856534638
0.23389312267129808	-0.4393054078608933	0.6618282256133379	2.9732468943563126	3.0042558094116574	2.928857673739865	3.2038532005334046	2.58294702602375	2.583203861024746	2.1460519455649627	2.634477857793592	1.5207150254643707	1.5350651997394134	2.152761447262127	2.9244180877628247	2.9243119249974483	2.2931919583090252	1.405962085552657	1.5681116161181468	2.026895747121016	2.6908051957989927	2.553796204660861	2.073635825946251	1.0666870333636032	3.1468211093037275	2.209166302670619	3.6945520081856644	2.8277661380664485	2.070592074535921	2.2390554299491123	1.2084970984320187	2.8085436647234423	3.0280692018640325	2.616066165561443	2.553209684549481	3.5117592117507868	3.9824772800207184	3.2017681315679374	2.498248656780108	2.559547575730434	3.6065167287912354	2.6175828680617217	2.499186537454768	1.0772434284309425	3.536978025643188	0.7293166024512211	1.2473096469459755	1.105861709196882	1.9434734519239754
0.25271737251860316	-0.4099159077428084	0.7201557198483121	2.858220190373286	3.1203100435749813	3.033169791135849	3.2311981676848602	2.6315129729664943	2.4813809921461294	2.0871598148245156	2.4827812150078694	1.5034900498170152	1.6307527198236595	2.164745481798653	2.9396122805941296	2.884266983957942	2.211460359856735	1.46553635590755	1.481944675612618	2.157265437241268	2.567751483418937	2.5085339400906714	1.9847194342521663	0.9726964639680679	3.0372444005861645	2.1713996668734836	3.811381234636587	2.6162608756287278	1.9519999792799976	2.264433649848803	1.0537866539334702	2.793107979341525	3.1615470189761035	2.6143125593310512	2.591611198260787	3.5893135495396935	4.094947155144906	3.1902492729129026	2.493543722229609	2.4253375427132844	3.441210537504228	2.621212799171589	2.484771164068712	1.0342320192601373	3.6323481595895375	0.7635724105634991	1.363517331635372	1.1511327949691577	1.8456935472483473
0.247827137313459	-0.37571743718593537	0.7987279483229869	2.7567964960723508	3.2835226692860338	3.0353937166194376	3.192919267782111	2.6716769024906393	2.3721065993229558	2.0278850399688273	2.3818893672513766	1.4818615497740926	1.6915374611165923	2.1218736146152786	2.9330549610408725	2.898591078185315	2.171242242875004	1.463605676850523	1.4169471998549	2.249619162531971	2.443584439314513	2.4777034911049265	1.8923129789093633	0.8734817295173857	3.0217066390417022	2.1782614725073186	3.919742068517622	2.5355478441199724	1.877980961640335	2.1623604996216508	0.9618379633571706	2.7284527946754067	3.25361997645343	2.6350385443541517	2.6438367918943384	3.701793499179986	4.157064077757205	3.169682054932712	2.4648094630631165	2.2996945925955132	3.299227152256967	2.633856303571542	2.449971299817781	1.03551317466644	3.668527793809383	0.8092965868568017	1.3499125685775666	1.1744407605309444	1.7472823273173268
0.3136905748334231	-0.3794077919447066	0.9007983192997255	2.6293563592353704	3.3987680204374113	3.0555304061618345	3.149234888827925	2.683196239841281	2.376634679099474	1.9569556266230486	2.2299293801678095	1.3838565380903884	1.7978897051992253	2.1098079890465753	2.843511294632443	2.882178843937086	2.1205755079937005	1.4283636610344408	1.3298372631846893	2.3040860467761055	2.3472839022729	2.5466876951290045	1.7728327416413379	0.8263741722097636	2.9848121076094842	2.1407081203173273	3.9167569921654524	2.3652917768299297	2.0156264687975955	2.152765407515448	0.8249722646611669	2.6964836636325122	3.29464246342203	2.6207991998531788	2.6042094399822	3.85121942846824	4.1208740357670495	3.144635588027616	2.473172265372504	2.1895137630437964	3.16418770455829	2.663607269109164	2.434857768393646	1.0989298666555498	3.7370303162322545	0.8987185708254977	1.3108593009073457	1.208631329784577	1.6661643645500823
0.36858275770077825	-0.3677970178009571	0.9954573589179352	2.5909895851702442	3.497760198537044	3.084931429216015	3.0547687369250167	2.6682440782310404	2.409122125097198	1.9513763400375628	2.1211578579307186	1.327135064697038	1.9037564566665517	2.05905555354842	2.8073931480066987	2.8919093336272974	2.134641873787772	1.4162192420327178	1.1917202910305122	2.3386197904369856	2.2575185427398434	2.5385526256019655	1.6814807554469162	0.7840226602619639	2.9119062368558386	2.102395144897566	3.8508367695798276	2.30277615602452	2.0990295581509324	2.1740685476353567	0.789914878473662	2.7007192106468745	3.3386629306329674	2.602801906607819	2.5000470698951105	3.9677962760837366	4.087197249509109	3.15384016807145	2.5155183928299336	2.0872682344366345	2.9795813741716595	2.6133577555819936	2.4231372434244713	1.1845766557412094	3.8203466649110354	1.000316348743347	1.1994273511276696	1.1705884280594545	1.6245719262226577
0.4434118440641388	-0.33338114176565686	1.0025335739164245	2.490295061734495	3.593418293968766	3.1130217622171115	2.956264692170685	2.6773651254396116	2.452237566431152	1.9357626307614981	2.0833305149908483	1.324804371878106	1.9371461716917324	2.024525666034208	2.74243555756836	2.9421095248162006	2.1341571658174407	1.435751255880199	1.1052296950616818	2.2768244446800905	2.1857219320994923	2.5598962863713632	1.6223645788157839	0.6681826992334023	2.895963113626956	2.196282872667365	3.794906944159101	2.114607510720355	2.1884828418828666	2.2125806162654404	0.7706040636554505	2.6168415502645015	3.3487013289927945	2.599175517024582	2.4424671145423433	4.054212446578027	4.0429799191434785	3.1392203972748836	2.5044074693183025	2.0257645133988715	2.8574482190253923	2.525478695771327	2.4398705966057475	1.2990109989019174	3.811830584197458	1.152053689187676	1.0537564888338493	1.158190069533076	1.6505303019458666
0.489986492037404	-0.36845639126120844	0.9662688807547368	2.4622827476636155	3.701480968754572	3.206878699235952	2.8271899606409527	2.63608092692632	2.5224973480246553	1.8826543716275133	2.0412819178649433	1.372042687409781	1.9716423413051558	2.104857664180506	2.689780801841297	3.0248353801628203	2.1503436021252216	1.4525466712329336	1.0688164575670043	2.147814675252928	2.1854030781450193	2.531163764767077	1.505589284145781	0.6230833627325552	2.909891010196148	2.293767640892491	3.7430806378611203	2.0464882076584083	2.3066346082177978	2.3148415547733743	0.6587173930881108	2.578940301684835	3.3333558360799067	2.6169963662185167	2.331590017488968	4.200100145796787	3.9979976848593486	3.0995873391948874	2.522171558214003	1.8636996419085694	2.8118805262517497	2.515471545802217	2.427975755038304	1.44205282999563	3.7821796682456394	1.283488271804695	0.9634999121028089	1.1864787722492847	1.6623103585786851
0.5007090998844109	-0.397081253840912	0.9441456418521618	2.4585282188337407	3.770372971735616	3.284828349337393	2.754582214652292	2.6212865174798567	2.563154932320932	1.8129925621933771	2.0267669998014037	1.4104938374268365	2.001823677389125	2.146913621042108	2.6245544633725713	3.121037174607701	2.1792336021075926	1.4810686214345	1.0228014413277084	1.9818631409780312	2.1689953850710877	2.542681182104329	1.565400321560833	0.6403974483742868	2.8819557992583675	2.348823911794879	3.6650176883802756	2.019140833173727	2.3193314939176077	2.388868597173528	0.6338064107749355	2.5030440868613897	3.3282421596069964	2.6799961791062996	2.161468161097576	4.2483953604922196	3.967821804997622	3.055762588911091	2.5092977861860044	1.753818166007142	2.751631596818992	2.46722384812389	2.4189359607734477	1.4849795899869878	3.7394181421806274	1.4846832982023392	0.8393076361604377	1.2143391270368054	1.6515928933736237
0.5093510182041024	-0.3939072226874155	0.93949237800442	2.452250805552047	3.791479442859038	3.3739370689185577	2.785136684990538	2.532012510361097	2.5622547120078836	1.6811803235312013	1.9849610925186103	1.4549256595461117	2.016031871539931	2.245645803686324	2.4782065981255377	3.230013347735406	2.121787418414592	1.4839992375716602	0.9935925347013406	1.8741285752827586	2.2025002928954986	2.5647025328705464	1.707614684435537	0.6706818748425913	2.942237218075419	2.4650228437898787	3.6284101468837617	2.0504266113974587	2.400507969659171	2.522577317738314	0.5309773816715796	2.4664956018678135	3.3177797293022238	2.7122900837816046	2.021593819170801	4.193072458252741	4.006670518519886	2.972455471329031	2.5450456763533507	1.6465411789807018	2.734001564762532	2.358940388948793	2.4502576664715434	1.5632060414878022	3.6936622790530067	1.5906971949467694	0.6857613494338888	1.1783282959014145	1.6304244842420315
0.4536967900064931	-0.40546157714997266	0.9429770749974518	2.448719468445331	3.7142848701018947	3.4947223151182847	2.8235574787183877	2.4420297616369586	2.6403509540236523	1.5498170742906212	1.9045588511281721	1.5814842679417767	1.9961324812193104	2.3956921338829784	2.4267287734281022	3.2861539634240486	2.094322038379803	1.4509009131892414	1.0281650649932073	1.7354977103663038	2.262456793359746	2.6380218955699313	1.84051074929248	0.7489606219438087	2.92490097428212	2.418650516093508	3.5999686468759706	2.1107086246533346	2.3694082458457517	2.678363363828892	0.4313275175186039	2.392227512081753	3.2320516287695362	2.73517363904757	1.9814542254676943	4.170829199043932	4.001471693535352	2.9011593767900514	2.622150988286376	1.6333419627248844	2.7476910994692125	2.3736163846717577	2.4558435252061708	1.6551727990883536	3.7335092284211187	1.6260308921541768	0.5270630022402152	1.187259701060928	1.60986322059408
0.4249946785493314	-0.4250739233392539	0.9562069728454823	2.3908321826767986	3.6042294249844438	3.5461593146899326	2.8463861681223674	2.4031655727665484	2.7133156562738714	1.4227414209628448	1.8275411003264028	1.7388501647732704	1.9631399485750056	2.479090829445597	2.309704230836553	3.319283913451174	2.074639803892956	1.492887416420983	1.009901839837678	1.599633391183064	2.326476024627239	2.515317151450142	1.9483201907959469	0.7536862204941788	2.9835543282115395	2.4051978566295893	3.569869340516374	2.2845785544145456	2.276240137402366	2.774091806549448	0.36095123515931266	2.3300135497148715	3.1651914619555606	2.722553246106164	2.0001062205990197	4.079025873744586	4.02794283271489	2.827083106452311	2.622612727576447	1.6880031544453657	2.69712037153961	2.3903098233719144	2.5595091306524766	1.6936064073345467	3.8086783880777206	1.6554088644469842	0.3645716915906847	1.1814162760663243	1.5113701135580881
0.3900453841120334	-0.4239408809512232	0.9469669980332416	2.466285007620763	3.5818430756775634	3.5199940577043014	2.835442775782734	2.356720134981832	2.7973314858055716	1.3160175562345087	1.7574624717728327	1.8157117662257658	1.9079650313400585	2.474379650708324	2.193936052190016	3.253156646709295	2.0160393127552485	1.4652948514295812	0.9764987313432556	1.4863478764769076	2.300005832173392	2.4058573675290624	2.007701417416821	0.7511223454149041	3.12705070995892	2.4638119891017327	3.524567924287748	2.395245026789067	2.1982571684859624	2.890257968252812	0.32630294234511265	2.3671483668133737	3.0343642164572486	2.606346265184692	2.0795539233250357	4.001682883867098	3.9787830462604874	2.7804145860948934	2.6417534518276753	1.7610351676809652	2.6248835869952893	2.38532206844322	2.600348403730035	1.7685986594330383	3.8796800686260973	1.659131339418849	0.12856899902884272	1.1692748238027162	1.4768902894656057
0.3687864630925011	-0.39211831607337794	0.9133525321942564	2.5688515370277107	3.4351024821876273	3.6933479872483614	2.774325726887665	2.373086350407965	2.890955676277918	1.305163268981474	1.6962624187668802	1.8820294836159674	1.8654804682459634	2.4768358221252478	2.119406927835928	3.160037742128055	1.9734650935525164	1.4881360193319386	0.9145859718530556	1.3897152088034024	2.2800655029955266	2.3334571665644943	2.005589613714764	0.7824013676586423	3.209066133210862	2.5276194531994114	3.4184734423667926	2.5337601944538313	2.0913091801054677	3.1256461547944725	0.2708293707511008	2.3947078536082005	2.957801901176631	2.4635822876669695	2.124448465028913	3.8844749484321888	3.8852802666538446	2.7830302462695604	2.6390242121577394	1.8779759333455768	2.572631215897771	2.4248911149896712	2.6674412723033436	1.8488341017313972	4.003292018730097	1.6491309815829625	0.056939823628523636	1.1960290073171869	1.3327285315056248
0.34576731855987564	-0.32301406095687174	0.8827255196603561	2.6969974738688127	3.3446867677953533	3.7578296902534176	2.7141546368265965	2.4373634983576773	2.920856053805019	1.3563964195029263	1.715720206028685	2.069984729532119	1.7854232060648094	2.4495745701844873	2.1121503338508947	3.060786140270445	1.9691410769719717	1.5588317065740092	0.8128902286864769	1.3295861093098584	2.310395156856642	2.089786693273276	1.9430349507302147	0.7425401510006079	3.3212801746833898	2.6421270213480734	3.477474181099171	2.677879235281761	1.8941874792796245	3.248701300597305	0.26923792008528624	2.434962222862789	2.8963672602940234	2.340810968930549	2.17150477607829	3.6973005086155495	3.7659279163568202	2.753381489342548	2.608312541607746	2.051897414364276	2.5457662123944482	2.395533721573449	2.7697144403292606	1.9940951852283764	4.033730568293278	1.6459736718975815	-0.0281527516101699	1.2828276087623494	1.2649053325040236
0.3305503516909981	-0.23652852977992422	0.8465821297833956	2.8555664290995098	3.255106813856878	3.9045344390538226	2.6732828637598494	2.506351491719913	2.875624952744814	1.3631056495872809	1.691992884792907	2.1292714562720336	1.7551832981487234	2.454479879308665	2.071501995672529	2.944073681523318	1.8845881971422274	1.59162068814195	0.7364489350658425	1.2636244610659522	2.2819082131407527	1.9424731546168033	1.8963517676719817	0.7382395391655061	3.4974407664151257	2.6601336939379094	3.493334801373787	2.649768997910931	1.7322376849587033	3.371495399335415	0.2650245813280157	2.385525102036456	2.8058766114954694	2.2165267198408993	2.149829101212052	3.4756438441742787	3.654743458064904	2.763426619801919	2.5327486493122064	2.1544213680269504	2.5877435393239665	2.4461779454943304	2.8851603258207548	2.098517369590831	3.9378237135526875	1.627476451563954	-0.028184195666893792	1.399505114202513	1.1971335376830878
0.28742541970512664	-0.16312376636824474	0.881280014983399	2.9745650109203026	3.1764621391178762	3.986853055998874	2.6340944920066955	2.5144837300758196	2.901001510212966	1.3598280207117157	1.6434204490492763	2.1656896966035815	1.7338559868926056	2.468149190682233	2.062342056646668	2.850084162167394	1.8187451854623262	1.6003731903182559	0.6046609589220245	1.2499867917316159	2.2308596950295994	1.8799063453452167	1.8332225909258821	0.8473279201980757	3.5325864517231294	2.6746749515131665	3.5451931363879923	2.671335547878801	1.6086477078013555	3.411683355256627	0.21553854233410497	2.331542814901705	2.6591640878575102	2.095413356085939	2.090250240339948	3.273676528515715	3.5541302240927934	2.726619359500474	2.6256543707809286	2.22045706414615	2.5814715304451967	2.4802624487725753	2.9559287037077686	2.1813906552752793	3.8564216136508898	1.5917001000545237	-0.0801014198511714	1.4856917646932313	1.0950842461151113
0.2495723440829317	-0.13756220629988114	0.9309602385051037	3.0053654687160747	3.075178979069852	3.9438794126843484	2.598204813844682	2.5317084373497574	2.8639661057567327	1.330093066656878	1.6055672880409901	2.182967176527983	1.7824153036734391	2.41602236831447	2.056310053440493	2.773684642663032	1.7083627096263623	1.6559504258860778	0.4745031141425481	1.2808954538681896	2.135022824780116	1.7180282252353574	1.805012675801385	0.9467836918902535	3.520700254413427	2.7925890243955664	3.5542098605796517	2.565306961128928	1.5002699766025145	3.3611596352111044	0.20924686903439071	2.248415983939936	2.620315322543528	1.920427134941869	2.080870947830502	3.0388039688023394	3.468980237303864	2.681598760352467	2.6288625147703057	2.341815445070739	2.6193504972651604	2.415107741639979	3.060686143322138	2.175342252710637	3.799638879964187	1.5686240183220828	-0.0778278216417122	1.4983356565413322	1.0197259011375714
0.24173208047521832	-0.17143053819941406	1.0075540688481177	3.0050815127541517	2.974804532532084	3.8750135728119175	2.566789520967494	2.4992526443499132	2.866903890973922	1.3480082811950083	1.573849274630425	2.1402593898206113	1.8683135349753726	2.416646961733207	1.9516914759620285	2.685081644385618	1.5913173958817084	1.6806001638397479	0.4017498945049695	1.305213308443709	2.078689700941013	1.6099247279166087	1.7530757721356598	0.9292234945387843	3.5378180992583856	2.7278702253508893	3.5180071620562208	2.4720677821197334	1.491183395545933	3.2793314039309793	0.08204107204890676	2.181793272381329	2.5425181072127168	1.8106464321038789	1.9869368837744852	2.8965712582894527	3.383888038585701	2.5951686108810983	2.6298117408945036	2.442105271240994	2.625764177851422	2.4611232680219386	3.1857750209236477	2.254491431207998	3.718135417930969	1.4792131606157106	-0.09916055000979387	1.4880097356467414	0.9526285308014414
0.2459184874358838	-0.15516465476215058	1.0038730629435393	2.9900061388250503	2.883637529646119	3.8024674851746942	2.487058704958802	2.522082125964449	2.936927968195239	1.447390440179504	1.526190023966672	2.071777657390384	1.9447996750662	2.386347147214809	1.9370366326261905	2.5819993071685254	1.5537331398622365	1.6576803034670404	0.39424455073663467	1.3063946536922515	2.0199581310852	1.6410166986402572	1.6688228275583978	0.927084606174778	3.4441034414328215	2.622229186790732	3.4252186900037755	2.30625182118756	1.3927606227691514	3.120309943135074	0.047693157860862215	2.0615643728531237	2.407101050672426	1.6851569463226093	1.9643660936254335	2.8165679450514434	3.345945021736168	2.4959490997417357	2.614526282239927	2.4839953485863147	2.6701782581497815	2.5696517451353573	3.309835534620624	2.2460720084645285	3.628876922006969	1.5111746845972802	-0.14702438450154473	1.4527360760801407	0.9085924529555311
0.3076316452334581	-0.14165082677238958	1.0309335450933832	3.016474807522677	2.8598996289775065	3.7122134287994575	2.4278770878380995	2.5319016265938044	2.914770337303872	1.4293829946892938	1.5603443594033237	1.9892149924116533	2.0187711730617033	2.340227112905617	1.8908806808713847	2.5172894261675482	1.526396312810883	1.6445929315878516	0.31176967996062205	1.3188605933789057	1.9494077079835819	1.4859207089333517	1.65441986784552	0.880563149949108	3.436160006955666	2.707691679756524	3.2757329844898537	2.241058544015503	1.4235757581982607	2.953066371410013	0.02764240742396885	1.9709923228322885	2.377169602769089	1.569290161914323	1.8855939506316122	2.7771803797414925	3.2516769179341454	2.445188426045516	2.5721046286532663	2.5354172796777315	2.6834225389186344	2.4624772332905565	3.407504842276242	2.224550494735839	3.5632391260524314	1.5775186485134869	-0.21411770649236556	1.401946926037486	0.9071408364864171
0.35550186820344	-0.2006631975604182	1.0000571124800288	3.072649009175244	2.8495786913060934	3.616404109722378	2.3459692151414417	2.502083038244941	2.9998667151924017	1.4888292124023519	1.6001250973995575	1.9058961415729818	2.0320051391637217	2.333072423428827	1.840164485444303	2.4814395827106406	1.485149490971539	1.632765996000988	0.2664645746758109	1.2225076023247063	1.9086555154856246	1.489908531871158	1.742270328770045	0.9458068567536669	3.3515486143859454	2.68440401988231	3.106598302146224	2.1176860900968113	1.4865323399500892	2.8427585590759694	-0.021480912633849318	1.9257572282827797	2.3705011424980436	1.5145816716886826	1.73575904891486	2.7060241196346415	3.172324650681324	2.3712801275424598	2.5459279588630026	2.5550228882846784	2.7417568764187314	2.404805026724799	3.50916812511947	2.26021996210679	3.5093925708283416	1.6429645750152535	-0.2895402311651884	1.3292361857441137	0.9476473717127385
0.37252487053515204	-0.2489543915602707	0.9830253045604328	3.0272452688438554	2.8216952652012566	3.5136256817287874	2.2802669686409907	2.5515943550387297	2.950056417744843	1.5045461288760333	1.6147720748830454	1.879938368745226	2.0143172000083154	2.5008629743595323	1.8948844969713865	2.4825288755209387	1.4625958183694385	1.59194902569065	0.24063740147052584	1.1463204493945798	1.922750188831482	1.5089602509991384	1.807339384900531	0.9395107102823953	3.268520614191696	2.689170074531137	2.9227265668931524	2.069506602533475	1.5243511554889217	2.7619209120664805	-0.06774285467418575	1.802692263757363	2.3827898858288554	1.497520770119745	1.5871703842475664	2.597137084488476	3.055509112635545	2.3376857606056687	2.5132285779118866	2.6321739105797803	2.919407125967564	2.354692877585097	3.6934221069568354	2.17388254181376	3.3993548379632132	1.7477627940551461	-0.3471360976671373	1.2597008218385388	1.0339888450754646
0.37631322497288877	-0.2501357085802695	0.999022513771207	2.966427277097943	2.811791567817651	3.3739370689185577	2.302422675903067	2.504043508975947	2.854688440890075	1.3760508811255006	1.631730285851144	1.8344583251422026	1.9913228539681627	2.6871887570138275	1.8696372743689043	2.491565392513812	1.3920617678289071	1.5645911813435673	0.2880269544922391	1.0449685821846006	1.9305634392742181	1.522374398327489	1.9481024199935635	0.8690415698056286	3.1825409191198704	2.6813804319740444	2.806052359428759	1.9194814833499962	1.457761437511756	2.6107323885289535	-0.10242146429498449	1.7517143402924382	2.4346006381757133	1.5535315412652895	1.472644200194631	2.462478905765964	3.071052422564043	2.2664463479203683	2.4909552358005125	2.72714301525295	3.1417282863816225	2.2822995302589204	3.7975290915408366	2.087017271792075	3.2542059274438637	1.836079523512599	-0.4629528536390435	1.1954017610382135	1.1820034648756357
0.3448235488684156	-0.2766741954349988	0.9548599504710141	2.8909171935443725	2.6782669964501133	3.273701136907569	2.3082795124552993	2.4293775808493328	2.7405804045500552	1.248543907082485	1.5594289797876304	1.8645209072035152	1.9812727571351174	2.928421084097651	1.8500779780607863	2.4746265251032016	1.2608995100671903	1.5010592224367774	0.3627633962897201	0.9105505867364656	1.9258072011199936	1.5529658513143558	2.1545591695712867	0.8230300976382804	3.0986856501819053	2.5771237850136695	2.644563572222359	1.7940529650459633	1.493385020719756	2.4648924970871255	-0.21223014899985948	1.6895353026730437	2.463901096788343	1.6152098810731885	1.3128348972607835	2.3982779132894554	3.1184470671434417	2.2716113090263703	2.5342866359438183	2.7877144795108797	3.41666247358284	2.216405331978616	3.8804297857813417	1.951469677245219	3.123061607803349	1.801761292337353	-0.5254543788065625	1.2438076984724735	1.2084606818051769
0.31978149662631894	-0.3328269935359242	0.9453685029737958	2.7802935597857354	2.6089743915976453	3.134731583223684	2.3387011431458555	2.376955850947007	2.6834831502467136	1.1563597564940111	1.5104096332797166	1.9258685821555848	1.9574047355476654	3.099397905509073	1.8833668566286945	2.394940355153367	1.152883392591889	1.4719742140421919	0.4199385323932356	0.8163547870523955	1.9657569444991931	1.4301358034125458	2.3574828744208736	0.686979798218861	3.0175736043981005	2.5704152880625073	2.5553712844276557	1.7874624864284407	1.4965358179130217	2.336926245399991	-0.34635926224288033	1.6580344440484687	2.4738093099019145	1.6695015609212078	1.345040937333343	2.355167373232196	3.1755797161175785	2.2389832985706013	2.579530220359016	2.895306142908785	3.4704289104571266	2.148597505014514	3.9959409099656233	1.8096808085856133	3.2048708179051117	1.8297898581046623	-0.6232625640585726	1.2857375639644433	1.2435716168439075
0.23740301445015724	-0.3296777471586046	0.9020629309878657	2.7276834144453734	2.500905317420922	3.0296291075896713	2.335434882429025	2.367292959349807	2.598755947880885	1.060005943653112	1.501968673991752	2.038918523554929	1.9250336173625526	3.181107104008847	1.8714664820220377	2.268648705814923	1.0518828961306403	1.4420005234393474	0.5534779774022462	0.7647849459817212	1.997638354272079	1.2774775449985478	2.4988949238131135	0.4826170073255283	2.99029524484283	2.520872096755766	2.4269002602032743	1.8378881622881071	1.4230940992558687	2.2332145367403564	-0.42131729128466616	1.6375397949172101	2.550019455493519	1.6479185840448252	1.4094335631891657	2.3168705405000596	3.2938046526747256	2.264549579548464	2.5632646385273743	2.9151602785787065	3.6109186711311283	2.077184036514115	4.069835989666423	1.6954397234187373	3.183805772986865	1.843818716544585	-0.6689870452431599	1.2331723232027487	1.3000205988966098
0.20082755902252378	-0.23209924165242185	0.8720806361470576	2.755444491759819	2.409190526672437	3.0132515499356325	2.3062831339046266	2.312500374464328	2.60112861056717	0.9814398074751205	1.4462303042688864	2.0996507489636365	1.8872007386778946	3.233222672441137	1.8487469471753115	2.142700780106366	0.9974712793715467	1.4383019773329127	0.5266019207510759	0.7449603243224602	2.055340291566572	1.315618398297811	2.6325646480995752	0.2995457971437194	3.019262887172767	2.389752361731532	2.287319114894767	1.9059847264615726	1.363650433305116	2.2006392187599646	-0.4944376300242805	1.6089204210117038	2.586709377466741	1.6040465290578445	1.4430235461628622	2.27945457039174	3.27467259848245	2.3454041700957142	2.6237181554679183	2.9633935887659204	3.7200908889235236	1.9781172261266469	4.092613061291845	1.5777541772438144	3.2175709944697695	1.8728101847673166	-0.6861564647560081	1.3206308114647967	1.3363105407134286
0.18705872856018965	-0.14170815289785166	0.8091342093171342	2.7588005474085575	2.3164095973971306	2.948064440825618	2.272967274592954	2.319991315980529	2.592319514633172	0.8609907071866717	1.4012019018677013	2.2334146218214763	1.794021123671373	3.2738451592718993	1.930787380396436	2.078997485788408	0.9269022947333857	1.4357444720465482	0.518116287184428	0.7101164088509747	2.124311989026105	1.2166857709360221	2.6985291433845973	0.23207313016385847	3.0496170319171716	2.4044098429030276	2.205575425345348	1.945960326220772	1.3491868689284374	2.2319733647197784	-0.4753824526854397	1.590670731138903	2.5824169839187787	1.543222085593553	1.631532884743732	2.15949320027869	3.256023652561777	2.3952828188493136	2.662197001808137	2.9894665068837947	3.801216156395816	1.7999941817889773	4.107048793905491	1.4987063529206412	3.2299903480801646	1.9356346173469372	-0.6906439174671506	1.466303009226809	1.3622553503094668
0.165126448051351	-0.14082679123592937	0.7823073535875815	2.8040430287986067	2.190400470722863	2.8776133334700016	2.2132610557303094	2.349886494148038	2.5613868655483634	0.7375596094758837	1.3654889167317346	2.379251464840813	1.7294613900913471	3.3137389537808017	1.9745767608255254	2.0101202782530745	0.8591830417231117	1.5060168480688068	0.46639774244739235	0.7349590005020094	2.1650628529659186	0.9518339198311659	2.687220821389795	0.1385017118451134	3.1130718536351156	2.4017723657511225	2.1869577731780856	1.9431288525656805	1.3309830056240135	2.21036006233616	-0.49153441040931367	1.5681666980685445	2.695153538814309	1.5184016699244878	1.6334665066816243	2.0710330146690654	3.1532642747106414	2.517965852443458	2.7044967836862654	2.9693059167903564	3.785780011923928	1.673693222409232	4.082859951023845	1.5661889106432842	3.2007191247026	2.0135004440250257	-0.6545204642503004	1.5871309482830187	1.3746316218867145
0.16791760365909336	-0.11988818758791009	0.7780211141378187	2.8122835944096463	2.0671328431175646	2.8045802880700013	2.166110143060437	2.344067954194206	2.575543326938106	0.6757925561127868	1.3135810447294256	2.4445778144910504	1.659112346238181	3.3424055409137194	1.9730193328923828	1.9278226737159645	0.7562191407938693	1.5418422735788604	0.42087420302273976	0.7634912355688406	2.1614757459780956	0.8425739733874092	2.6568589868891177	0.028280963224339595	3.0300455079783535	2.420490575166789	2.2037690057502584	1.8785627036671464	1.2768702284579725	2.160035417915286	-0.4685630063585015	1.4836290477092835	2.7358948256509974	1.470151031981006	1.6175514811990905	1.9901695302111537	3.0970173592575163	2.549776814715703	2.796787997103518	2.8612405570731734	3.8113679461782985	1.660360773869319	3.991687763296872	1.6014396113742653	3.089688042949555	2.0513243940987196	-0.5834949568665823	1.7213773809381816	1.4199281849973961
0.19598803253134486	-0.1041093237075997	0.8162803696996607	2.73947050822282	1.9325216551722693	2.7172479782714296	2.130739526024337	2.360000922735761	2.470999918438351	0.578961246101467	1.325647377184381	2.4962977894814706	1.6525462678910494	3.3163625274878825	1.9541491171252339	1.8586014435946514	0.6404731253998301	1.5780177449052977	0.3569145558123663	0.8837019060145341	2.163452640495829	0.7551170593630687	2.5346265278357114	-0.06935814883719923	2.996157271160797	2.43548732277494	2.227050038999879	1.8080629858586068	1.211538093454487	2.0246625114177825	-0.44244504077050745	1.4027806616432612	2.7556487629599378	1.4040276950565478	1.668751265234722	1.9686549040116432	3.011940080368533	2.575755767238036	2.8924160922304276	2.741918416302892	3.7642863900160406	1.7287937052601596	3.8915025306551607	1.5164539430951731	2.9429470822971946	2.0603696332841017	-0.512364256574082	1.8815821080496284	1.5036293508594878
0.21293714813176404	-0.12252341531824085	0.902222677863534	2.6524467699662475	1.7857285866768122	2.5637425078182785	2.0476339343068575	2.212459096288762	2.521689137611111	0.47493342168310165	1.3972295209521637	2.494742855122799	1.6621236422764762	3.2444822348816063	1.8660937852523802	1.8180766552625616	0.5274438630557307	1.6559694206203002	0.28939975978452354	1.0115687925965948	2.183846008000675	0.7340681335922877	2.4757438817360824	-0.033899033379107005	2.898096143355752	2.4105090088168084	2.2473882738027475	1.731502727141668	1.137234351412579	1.9101558289554856	-0.42261359168885343	1.4024728324618907	2.793667318360657	1.4228490129771598	1.6992223387283516	1.96974711454688	3.046706434433458	2.533729628945382	3.001280141505057	2.578791605490122	3.5677695167925068	1.7503668594831367	3.7245791555442045	1.519308705492882	2.790740044082433	2.0268511956953428	-0.41102216445378853	1.9416675040469382	1.5067537688771615
0.19666106556970292	-0.14261002609867898	1.0029321998869345	2.5670426323813844	1.6512633048444314	2.3841521815054376	1.9599520640244303	2.1077893924905893	2.5895152005664976	0.42072851366170905	1.4879129044569246	2.4473451627028124	1.7240769293273204	3.168345141182768	1.8355460042062302	1.8021855454933753	0.45454537893691177	1.6383707993633068	0.19493085685798173	1.1529778793330228	2.1969150344596438	0.6303797508615138	2.393942291388278	-0.05482614040914853	2.8218112106915263	2.4089741475840323	2.1968905186537793	1.7038817834588265	1.1829686335793201	1.787653719421654	-0.40337489857156994	1.3960442991273667	2.6900635188604327	1.3365420243245074	1.7434293502269753	2.0310793916662924	2.960852063596503	2.470398717332588	3.073538049143806	2.395448332710358	3.3152356504271174	1.841617327539614	3.633366843792055	1.477693068017214	2.6652578795700186	2.013225263627637	-0.311290683216889	2.041539251950499	1.5263086056810802
0.2117189420097883	-0.1665721393545945	1.1174985624577964	2.5332705696013704	1.658261678751585	2.2068267397403445	1.902578174235505	2.0483396893788006	2.7023581007883366	0.3685626551512907	1.590089588388145	2.343074153898906	1.80814359681466	3.0011482353482504	1.8161809213762297	1.7830449650974014	0.44652620168167784	1.6541527099686069	0.09808555031982266	1.3094210953801455	2.1863157975896987	0.5715586302680008	2.321683933373855	-0.09783987046253033	2.7961642250988623	2.3936571196839553	2.0846251280351877	1.6456861887421688	1.1834796141024793	1.7678633884432595	-0.32352644930794827	1.3783959642659487	2.585026521142918	1.2440183235933104	1.836007517528141	2.081693521557646	2.881721702535423	2.378800841786745	3.02835797533728	2.162091324287728	2.999309968992365	1.8117145280512368	3.529016142906979	1.4742410537518191	2.526176240369593	2.100116992077714	-0.17592980627035093	2.004855525088185	1.6050317792462032
0.2322984097889797	-0.16052159795535373	1.1032385132129106	2.4169705042532903	1.6583282324171247	2.1039299855614058	1.8027577601951723	1.9739526853678515	2.80572298742716	0.34542208001605124	1.7588601070884706	2.269068132697705	1.8376086220161583	2.8374498967038173	1.7503475830457667	1.909942979340012	0.4437077442550069	1.656472781077192	0.036634965503555564	1.357184532167435	2.2034488834100565	0.5623516703112097	2.229731644770232	-0.04669176781720946	2.7906810878655173	2.405121024847648	2.02818412430351	1.5836917048503245	1.190053360947746	1.6760496493425232	-0.2601786377472421	1.3803892722911297	2.520660554864056	1.1640692022603427	1.8387359679783515	2.211162591769717	2.787291581996817	2.2469168226077807	2.98114384555033	1.9752802580984354	2.8253775898243965	1.7986998311211004	3.337196553211257	1.5195347762418934	2.379100618516118	2.098274672290205	-0.06152530319824188	1.9825478974031523	1.7184672807098393
0.2340391550621593	-0.2064118787736954	1.1674549897101896	2.2917038574952286	1.6501549303375558	1.957944295887346	1.7261052293692973	1.8890465841751418	2.851762014919738	0.30650337754451995	1.9121748973121737	2.242426095549275	1.843102182244299	2.710665873151881	1.743718231077074	2.1129802998824956	0.4300794701690762	1.6510240058888421	-0.06446407952491953	1.3552215759346824	2.2420767114363365	0.5472730242950183	2.151422983476441	0.046694939857526464	2.871094918829626	2.3691484910071137	1.9492973962413604	1.574446669568163	1.2585800520576114	1.6189128074458345	-0.17620567136311624	1.4431471130120974	2.505316549782554	1.0946195699380055	1.853102551919358	2.2975004305206133	2.6702337543307	2.112401106437011	2.907231229080248	1.9010913794140596	2.5866589412090484	1.8774628731336107	3.1941358275180103	1.4447385575201666	2.266155454153517	2.1525015413037556	0.08175831859276975	2.0849414225174763	1.8650098531264825
0.2262226570834803	-0.289819643178598	1.2337024053388361	2.1761816912576526	1.6694657323695847	1.82923726327882	1.6857802205086028	1.8899416562348375	2.7644789820121307	0.19004327812935343	2.0443128041885847	2.2361442228754806	1.7956916777929597	2.6297205355223188	1.7650916427844021	2.3120771666617856	0.38902609598316645	1.5897157876527956	-0.02167522897784368	1.3620939832352148	2.2762538696814287	0.4454891125987851	2.118615525556895	0.05056358758352737	2.865011184488343	2.3258121720613545	1.898713804132909	1.5571904495414013	1.2446743166674652	1.6067165927050038	-0.09381927228994068	1.5007890924805307	2.447236373542316	1.1295555075977233	1.9407100665648689	2.3440989500950016	2.654170772042188	1.9845448168314483	2.821473025841471	1.8314066333055687	2.4050647537118257	1.9846874303746325	3.0513998092136956	1.3728174949909893	2.0306064774759767	2.189922565005232	0.16051487781993964	2.104589015872705	1.9936314693958082
0.21111124268787793	-0.4196455121950599	1.2172339663642784	2.100527876908541	1.6882543441027618	1.7270201261644433	1.634976014821817	1.8645435578666159	2.6793059292073473	0.11599971031601522	2.0944087770584847	2.1632022676440004	1.7767736044724818	2.5530137113401747	1.753683368327377	2.446966611132616	0.34262338629013805	1.5717155634436728	-0.009410951175034963	1.3889322241619266	2.3654758489337375	0.45327548647528654	2.1077456105721537	0.08278265506909743	2.879375878954217	2.219509634925962	1.8420806281038817	1.5466058797213922	1.1220436545813561	1.6645265329092496	-0.09598310683356105	1.5732909377504503	2.430121849111741	1.151871346389455	1.9370647941318375	2.4169903322158826	2.742080086675576	1.8702714348453895	2.7325272766485607	1.7934679493990822	2.2354189556362214	2.036634918214376	2.9409562008017556	1.2601381072609095	1.8961909858368773	2.130095767273639	0.19547699206423333	2.0923933598172737	2.056685970387698
0.2396772240996093	-0.41286547739669777	1.2668550064267365	2.00112926771877	1.6482568709914862	1.6041277636640996	1.55744955857578	1.8489409543636974	2.6207843673393065	0.03813988029352964	2.109873296587403	2.0754792710573704	1.7766102066575644	2.4658224395232455	1.705481489448628	2.5165203699645327	0.2652762875433865	1.5280819454015089	0.014094959719788025	1.3898979052197469	2.487438815077866	0.41202137379933	2.1011909959609514	0.1347611944422229	2.9092502078272666	2.0898565707100234	1.7973595722132525	1.5397360512530074	1.0395077670099087	1.712922218201794	-0.10192938508666818	1.648264349484635	2.390837149201727	1.1048122010746404	1.9956845094972575	2.4806681277648215	2.819970000530363	1.7584809945473345	2.6387358396643124	1.8543701601994662	2.074093536941551	2.118188656666122	2.8768588136191537	1.0872387768401663	1.8248052923611038	2.0075862632613797	0.2976736294757867	2.067690937651819	2.11618733105385
0.14871384370272134	-0.3877304226658362	1.2760593742348354	1.9225038483854164	1.611523087248031	1.5096412706591136	1.4681356390307483	1.8956813201067806	2.5647293239346682	-0.05162882550629291	2.1065959509826615	2.06627921687888	1.7661493528559433	2.3611657632236027	1.7182788072969977	2.5397275575248157	0.23261032817509836	1.5418979010147975	0.06358227963327197	1.3932070455729315	2.507585070767995	0.43565143194930184	2.085722105478514	0.11643767020544975	2.994402634155377	1.9109464026746958	1.7424751640901097	1.5350746841130953	1.0011080227527895	1.722249617220342	-0.15123530334403715	1.760178333540844	2.3675659784968133	1.0900746342916172	2.1321279213006967	2.4784748389498135	2.865270174272925	1.696204227164553	2.512289650805312	1.9420394831319723	1.8452006915097487	2.217919253446181	2.8948834173736233	0.926867489846161	1.810222771165746	1.8977964580136781	0.3315939153120729	1.9959337307537237	2.1879889194338014
0.047913843332442016	-0.3846938343620472	1.2896001562943702	1.8564008869728776	1.582504409194466	1.4514126514489767	1.4005566642584293	1.952194318082735	2.603506952876881	-0.12067032461974656	2.035857167328725	2.0626144804763036	1.7264147749869037	2.272193556118114	1.7116300075028548	2.54218579153104	0.24079156648649952	1.5478663178608012	0.021305284207788166	1.4345280297838674	2.4617043781239656	0.4203029303691596	2.1048587147379303	0.07234003373557493	3.0970319399632187	1.821083027825054	1.7198270182730948	1.5643045506767888	0.9399939399615642	1.8649352843878233	-0.18820162065890517	1.866439650690553	2.2947921282737953	0.9987194884624027	2.2894072765606346	2.485764124957644	2.9256572372541543	1.6480357114109867	2.375062106998596	2.0206629815595822	1.6195953785279003	2.2009186741493245	2.8743815265832313	0.7901669871764933	1.795213199678995	1.784725580582403	0.3343432447380148	1.9192678875995655	2.187246255694853
-0.03901025066446925	-0.3293434336779419	1.2339105452405503	1.89889028092963	1.5109745772773122	1.438716858562106	1.2675522981089764	2.047054923749309	2.5597071169200722	-0.13941912402725332	1.9374577958971249	2.051581592082232	1.7064368783007478	2.0884334175380532	1.7622261003618735	2.547699786273614	0.250583131120898	1.5361845563140653	-0.002015357242815474	1.4297216030110185	2.4679074160966126	0.3669149238805832	1.9942626665855478	-0.05271325869488254	3.2395604172804524	1.8068989581875516	1.7812785943710097	1.6225998177440115	0.888437196303301	1.9344978554350258	-0.1731763947599373	1.9437832242704183	2.202631537527847	0.8648761507235727	2.4125273992673706	2.4902585934795036	2.926299000047314	1.6108695582018555	2.257528001388845	2.142024352283425	1.4944519424632383	2.255205002905985	2.8835907333988344	0.7222888671230825	1.769602644752555	1.6781880688073874	0.37789484514882116	1.9371809399059945	2.205895635233772
-0.04584874512891249	-0.2529408000819974	1.2052550318030808	1.9325127701988365	1.4485728365645876	1.4641387843833722	1.13754336466218	2.1787882686883426	2.5412483407850024	-0.14508338504693594	1.8211603067167368	2.100649324391337	1.667721902796791	1.902090613306355	1.7722877353655508	2.551274815533159	0.2624673556820455	1.595616366162291	-0.04747389919171032	1.386627227270003	2.460689359702226	0.41518161991493363	1.8936009785892476	-0.12060609164518185	3.3617339471585694	1.7522185064864382	1.937549263130034	1.518387898467759	0.9017262652340416	2.038473685762123	-0.15256298494633805	1.9417447948754933	2.217219873048513	0.871045965830554	2.4347020194355347	2.4221631831946753	3.0117438110663683	1.5669673888008382	2.1187418729152734	2.165325539630551	1.3812900469997484	2.207334864365686	2.9345527035985226	0.7150059092368346	1.7235472482182161	1.547890684826499	0.4671816910286636	1.887211489168989	2.203434731592607
-0.05772764223470591	-0.20834322404028738	1.1461713377375464	1.8973454670133232	1.383895472441673	1.5146079364389695	1.0186351770502042	2.3502077141337017	2.510700486187318	-0.1793349863917511	1.7115264609945477	2.187396642385878	1.6084876810767947	1.7224320840486869	1.7738241003372965	2.6292973479389063	0.2914777599341479	1.5850824292692762	-0.08497041019014305	1.3766297496898963	2.461479851797691	0.3904192598137539	1.7892773026265576	-0.15514926558559167	3.3632892123967544	1.702191789531221	2.0790953061215114	1.4117963280714259	0.845727098062574	2.1069022273945266	-0.14524749547026863	1.8156110682539037	2.2840448972851575	0.8330615857213065	2.410128890657271	2.3712623295633537	3.1067566454967324	1.535501356345496	2.035549669917116	2.1608685711378954	1.26183778605196	2.2862248526800983	2.873470265389214	0.6225180295763837	1.6683139427190983	1.4047852787887793	0.43980472048829033	1.8956820635456597	2.2062982672641285
-0.05957317826228148	-0.2037584548221087	1.1692356392555965	1.9066967327964126	1.2924187390353117	1.5871813301189652	0.9406423576935256	2.497662548264298	2.4877448682045733	-0.21682496586298786	1.536557669519223	2.2497554130163286	1.5806922044718692	1.5885047656296272	1.7375507947501663	2.654325739597321	0.2831942974142791	1.6244313779775734	-0.16579892687118433	1.3838057352461584	2.4525107557699894	0.35956004343683945	1.6705965134357021	-0.22266798336474877	3.256232364272548	1.6734875777504505	2.1936453691258637	1.3332868363182682	0.8026242383161764	2.221275858656724	-0.10123270413696542	1.7078250489496962	2.2965316709734163	0.7815928559206051	2.3386681454932012	2.3153482443548716	3.1335326955514753	1.4574451627392382	1.9519851574319094	2.085124436254171	1.1260543190231722	2.35426016047182	2.8642328231484866	0.5224221753659805	1.5430191485991256	1.31451420380245	0.4407860354843116	1.9088377456251044	2.1759341078639434
0.016150057248401482	-0.15517563309717802	1.2393954065363093	1.8944620870295967	1.2587541031757907	1.565758222561505	0.8655193071652546	2.61048049426108	2.503355313191416	-0.27642608584118383	1.4113400377010676	2.26716104687139	1.573515646750082	1.4912311914946126	1.6556219647751587	2.661646370019278	0.3111234095063642	1.7127351838437483	-0.22158021341772352	1.4264893874647155	2.4448835034673624	0.324619344470384	1.5561336008383724	-0.30416102551216007	3.109604604876456	1.6435950462383624	2.3736019141075926	1.1810996232081654	0.7461570917204485	2.1521375217750522	-0.10018024114759534	1.5624870285406949	2.2961909575860737	0.8045357211519268	2.29887367923791	2.3604555048899445	3.1604239014708706	1.3717678727083125	1.9267886108187113	1.918666989072642	1.0164099701461553	2.4257992247815467	2.8728269435188776	0.5213244938503866	1.4253333272002335	1.1959401610319145	0.45918811256271574	1.7405095455093498	2.101346846027302
0.10952271093374111	-0.14684592822598316	1.3039460015992765	1.8412041014205507	1.2312469612568913	1.533490065016204	0.7887012335434295	2.7312077679475597	2.609841152902923	-0.2306316649832046	1.3233629041276838	2.185225637131453	1.603567018725879	1.346980356718029	1.5213910612173998	2.6289053664219098	0.3253184687789354	1.745214822597211	-0.26348080952662684	1.3975368132745656	2.4341859532947883	0.3369023231083911	1.3997426452690565	-0.28633429171627944	3.0139394128069594	1.524609409542699	2.526386577392689	1.0546958393034878	0.7657909504479568	2.0865133403375986	-0.09234349345443657	1.4796474580145396	2.2706489098370515	0.7685559931076427	2.1924224602461138	2.3936858995777093	3.140973907820163	1.270093346062516	1.9553632352120567	1.792565478494316	0.8502776304163226	2.498375853242689	2.860273027686028	0.5824746640978	1.387116945575071	1.1172263498574801	0.35546038107869815	1.578874626712571	2.072089756155554
0.1008047295431019	-0.0924845100370316	1.3968531851662216	1.8298341775130893	1.2154353461784393	1.533866281605515	0.7781443329559735	2.8166717173716003	2.6979235928077645	-0.11171822224271373	1.3437473018649428	2.167805246157103	1.645088414546351	1.21511270543435	1.461874850542888	2.633033085067789	0.3730420849634012	1.7617402413706427	-0.3018302525645212	1.4083694744722466	2.3414432949618376	0.2583835595638421	1.3345933577903237	-0.2757032807492724	2.9185526793965972	1.4702543839110545	2.6718212908784746	0.9585529704798986	0.8061855570713229	1.9935359153066137	0.02631667108891931	1.4047152715224898	2.1773993752998537	0.7643109659160319	2.1132010521382494	2.4244732306460617	3.0659588979513663	1.2177531841265727	1.9063347618206268	1.595155013362859	0.7495246586178735	2.586376843239985	2.851125047160695	0.6318794840369243	1.2362437333093408	1.1323031373747798	0.2725306476646325	1.4403711267999952	2.1272296518842766
0.06260518064780554	-0.11399805833617345	1.369408837275167	1.7929467789532922	1.2590561544270873	1.536228254305343	0.74387248224118	2.8457872797731927	2.7619799477046136	-0.02540666791212464	1.4388987602897962	2.200847678947926	1.6195468222622664	1.1165569282286687	1.4220609551406458	2.739457326493551	0.5080118573023793	1.783660164663217	-0.31775063837870154	1.3429462998765134	2.2319050045770137	0.3007762507127162	1.29424701854091	-0.2814936295985218	2.8223909606271222	1.550293990340694	2.8599156920786486	0.8548706261901771	0.8262715879958185	1.928660707968375	0.1514720462818607	1.3586902107750425	2.0730945096506517	0.731308161665766	2.070381434815241	2.4367299315509556	2.9645847526910987	1.1412364143668765	1.8365314533818826	1.353844111181565	0.6630907498777481	2.5564040110653	2.808128438996125	0.6526634309683941	1.0911759124951277	1.1315745121850216	0.13461549089800218	1.3819598198407497	2.1611180827281316
0.12147701820858596	-0.18400728410306882	1.4326193945241257	1.7388708132070185	1.3498878292289855	1.5505244846991613	0.76533288273287	2.864702678715445	2.8447462600825553	0.024598667587755335	1.52477004311282	2.243563481101143	1.5997753095854137	1.0191737688969886	1.352160942796473	2.88716364086856	0.5943476194925589	1.7583130486102412	-0.3283327069216332	1.2144159368350969	2.237385306919521	0.25331551237023564	1.2699627086698986	-0.16984733598686197	2.738049257667853	1.5418322027720686	3.062013048012389	0.7811841040376737	0.8009459032887174	1.9135056402371966	0.3314342618941527	1.3131123622966758	1.9732459816898102	0.7000289650616397	1.9506930523731132	2.509885868050466	2.879046219928184	1.0696945417804058	1.7092421182801942	1.157387747050739	0.6702795163756912	2.5598938768025516	2.772366043963451	0.6214807741195775	0.944726077177601	1.1715730436796776	0.09659924050220173	1.2963157197404729	2.143069474227556
0.10363527689860286	-0.2031895354355398	1.4429418621740584	1.751828436560838	1.443834727529423	1.5659114398015066	0.7397259933156135	2.8103742052683263	2.8145249838318755	0.001349150166606161	1.5821992252272228	2.2922141306177375	1.5829664506742618	1.0069646556510077	1.3070459593977932	3.0714650947230373	0.6710696557001792	1.727840067850695	-0.2792578812344232	1.0902991345885253	2.2740577630699947	0.22975399035037697	1.2597647312267208	-0.04373868102377286	2.6015449513423543	1.5432743867768814	3.2233468162322603	0.6702043920676586	0.7382055511928081	1.826129701236722	0.5062877285629955	1.2515246585676516	1.891625783613249	0.6759353750640587	1.8046087051255786	2.50074026751996	2.8772260007682795	0.997818356855966	1.584537476136112	1.0197264654256823	0.7162898320411651	2.6052177580594047	2.751580164239307	0.6142415917510926	0.8171894185785004	1.2378073933078064	0.06649107391829176	1.2144147758197206	2.147020547473334
0.13719301976039158	-0.24378659738776481	1.4567791316980263	1.7513177832465978	1.532106645964403	1.6217143722120135	0.8419303452409087	2.8127016212498592	2.7364527382250823	-0.02845349073570815	1.640960245309905	2.3355332659426904	1.5727353593385394	1.0032789636488493	1.262049860595807	3.158429601154144	0.7367916027835486	1.752412470100746	-0.21516424332607378	0.972191396050964	2.2711708062238687	0.2226660712966846	1.3477871164689168	0.09187331120124306	2.4900489791393716	1.525023555914641	3.30961039821535	0.5682480918751678	0.6401636092055992	1.7517630797500392	0.5545631690212518	1.1662503592882747	1.7642162355912017	0.6579938009928326	1.7475238986728108	2.4540811516912493	2.887415403544152	0.9595141426236917	1.4209926809485875	0.8483214050076994	0.722413854702054	2.67196681813869	2.7357415768194757	0.5899058748600836	0.7125976570169189	1.2204799964365685	-0.017406164184918443	1.1093144316045846	2.123137441881726
0.12116199304350153	-0.3256635069130344	1.4491234832654407	1.7395318580122037	1.569165518766457	1.6189261218444586	0.9454895940041439	2.798787423152011	2.7515406578567174	-0.11247832724613557	1.5743255147204287	2.3824469248500275	1.5611564874110044	0.9842951359898965	1.24426628711113	3.224598600345567	0.7561918636772201	1.7802139771685936	-0.13845749894891257	0.8466896725490665	2.2753039506087274	0.1786756741118305	1.4805957864643768	0.23395233261558018	2.4496435191588257	1.4747555197366988	3.386037320871421	0.6443385102895288	0.464969670735074	1.6964520441686843	0.5426882300297684	1.1803476546359568	1.6417501561315322	0.6103409059674246	1.7622495786409682	2.454471332450792	2.856432381937656	0.9231844476767591	1.3943903184299313	0.7624289197717409	0.7343766136825757	2.7536696895560446	2.6694489596371955	0.5248563811773846	0.6227453784037107	1.2205774618840297	-0.10571612231476309	1.0037791167429233	2.074658150923633
0.1221050010160823	-0.33805718992180345	1.5000268316115721	1.7797028625514426	1.540178837667479	1.6373637687254505	1.038012692407223	2.7113755774448025	2.7257068907027584	-0.16717783708724374	1.526096532868227	2.319742992966333	1.5306161788967247	1.00338673414842	1.2626821466022748	3.190705781140765	0.7551538158978605	1.8436970924730975	-0.11235699004741857	0.7152135015012554	2.259276225163876	0.13059150281575405	1.659099074691462	0.26486091867765166	2.4229856111613413	1.4289350323217076	3.48982189177823	0.6159165223949054	0.29705436291626197	1.6072022099741503	0.5734684139691046	1.2510003573772954	1.521392714630341	0.5453103923007709	1.840474658300797	2.4412510033064203	2.7660501581523684	0.9071371236580148	1.3230320299804983	0.7682668017947565	0.6745218452982799	2.864495740391887	2.6796981217423834	0.4780706268752679	0.5597259657046694	1.2585152691826	-0.10195853824542891	0.8594373756892886	1.962975887518604
0.14006742035994396	-0.3543642518273231	1.5538857751145674	1.8689727742648423	1.5266466856337675	1.5899104173938463	1.1342784634233312	2.6779835596468855	2.6712038043993225	-0.19376376727672182	1.4943248695114932	2.2468179695875095	1.4981843521388387	0.9439336138553276	1.3576678944319511	3.107197814163368	0.8364904827256284	1.8914498543080476	-0.1441694984291486	0.586369120408889	2.1704953272152556	0.19262236687246456	1.877192235170209	0.30294898927022224	2.4441272911757315	1.3474912141767132	3.5252763994906453	0.6406634240627068	0.1749313780605815	1.586709579588747	0.6168330088993846	1.3041412388995928	1.4762267824016404	0.4354766014718698	1.9921392804290465	2.368514806714903	2.640100322433682	0.9556587535351607	1.3445518273025006	0.8090684053492323	0.6968105085897898	2.9729101973466063	2.6655182912448656	0.43916616964482913	0.5039458862818827	1.288109295480146	-0.09820703078828348	0.7038774207753112	1.9060293514071784
0.14301853693234068	-0.371075600826372	1.5075844111136147	1.986101687200544	1.509241622216909	1.70628270368105	1.1652821290707516	2.6523957014294823	2.6239777356106737	-0.21387057217369532	1.4380341222148647	2.1064976484342575	1.5064946393148972	0.8594289799863846	1.4491942196472196	2.998411941005587	0.8783982495434148	1.8644542666779191	-0.2247667746029424	0.4784826282200248	2.0988156296915443	0.2803231586347911	1.9669267000758779	0.3358942892782472	2.4494683036389064	1.295622787950589	3.53529754422312	0.675452701635865	0.09051262334824854	1.6846805211884064	0.6659418862654395	1.3576275244195266	1.3585304820683723	0.2877523637747824	2.0894067306928847	2.2061183230866823	2.532529635893647	1.0346398429202002	1.3032441841219957	0.9550367582443091	0.6747743852362899	3.043216840719325	2.6753983123184257	0.4347561212962125	0.5094070452883998	1.2706189179438192	-0.17153913566508813	0.7091801284531607	1.9128644729625504
0.12685812682295133	-0.26558426416866965	1.486981383176511	2.1704631921182957	1.454954309187314	1.8109042895617897	1.221196417892511	2.593739331663069	2.575337440588907	-0.2439646933741529	1.4851451261958017	2.075903173192373	1.4988385718516415	0.8413564256849171	1.5879326763767156	2.973795865948674	0.8962891719659944	1.9038452751548516	-0.32772806390765047	0.41854309342915375	2.004661511186793	0.2885612677265639	2.02468467459741	0.3230674290412172	2.5240861243307973	1.3615316811326332	3.556359628012673	0.721828427013644	-0.058347232300186604	1.6994342998758534	0.6846050922531038	1.3066194919612406	1.3064572316301226	0.11838619521956888	2.199878502805705	2.12730180965895	2.4696793511425623	1.0585205991174313	1.2627158332749198	1.0017660125443966	0.6834214190970663	3.0533505511353156	2.668647965208664	0.39612807815329787	0.5346752953120112	1.2367198446633973	-0.07316596051533034	0.758722591283891	1.8609849466421942
0.15255395149745798	-0.1667393783223704	1.4903989713723047	2.3281019870786595	1.408033974981709	1.8850432296940796	1.2741749775277371	2.5739494370303095	2.5388103624293166	-0.3554225213337882	1.4459086330817799	2.0513442199350305	1.51514290858658	0.7664508754662153	1.6685714098953106	2.8955279467396036	0.9575428140382305	1.9442660695799803	-0.4473435312257029	0.32187347437519986	1.9360046820073027	0.3899295342073566	2.107566522741246	0.32569854082469846	2.5822143280617063	1.4958730277802519	3.586369253966839	0.609468421940668	-0.16645428780645435	1.7274229904227567	0.7023147686075568	1.1816592719554722	1.3357062112768043	-0.08052816093000051	2.216112335227008	2.040105277645574	2.32497207502707	1.075956352054473	1.2417051507240515	1.0532507294201436	0.646320229951227	3.0698477825573045	2.6355362821651767	0.39158971225833134	0.5698993006502228	1.1957844025168	0.01436291181282765	0.7749494326133572	1.7785174770298944
0.1815172237132388	-0.05168777395121697	1.5667423695873075	2.498105136084742	1.413067735877253	2.0020860310315873	1.3829002696478259	2.588036248003016	2.4757750618339083	-0.38357415196994565	1.3814462089507669	1.9763104042099386	1.5852946181555772	0.6583766462444711	1.7305636372141198	2.7650995797216154	0.9953741025284945	2.005966393401045	-0.5667774584628992	0.2646419675180226	1.8381723174260745	0.43617294116424576	2.1666167950506043	0.27109459844486394	2.5122464195244913	1.5433951705966678	3.54820639801044	0.479555125127776	-0.24811191728093235	1.7680715919990775	0.6829770136730698	1.1300008143380773	1.3265392357596262	-0.18381959515814922	2.195313520218053	1.9447592884044653	2.2510472633805767	1.077688922773658	1.2891698899398132	1.055028071645315	0.7094894180516771	3.1112106690962906	2.5371156149862455	0.4750811178796054	0.5516041005986023	1.1430186452604993	0.1297758720820689	0.8431356148642882	1.761913089007415
0.1712933240982117	0.03833638616294324	1.5486810089474674	2.6086813269954208	1.3483596546779357	2.0342692364438184	1.487963755121495	2.5586817710925134	2.3911287941019026	-0.37799977420538083	1.2910588296003969	1.8546719747230216	1.7125438087879619	0.5778295994587079	1.7760605340699727	2.6450152908056364	1.0056126803075893	2.0752551135439328	-0.716803633070249	0.28722571716126294	1.7467183604924537	0.5019081211600932	2.1819954252662646	0.16016697639797856	2.460875346892249	1.645196749347021	3.5461809019963715	0.3603723080708	-0.3277102352048758	1.6808779065586474	0.628200012919294	1.0141212041802468	1.3398484975162557	-0.33524542784600636	2.2151125264411298	1.7980114179658038	2.1529981386429555	1.0942375079267208	1.3204572755748987	1.1535025477673844	0.7082852085380058	3.1240135316199087	2.4678597642408997	0.6443973938028147	0.5804833350121992	1.102343075361619	0.22883583944500652	0.9488013539043102	1.7505225477578992
0.2486684014071611	0.07730502098449474	1.5998826835504802	2.6964003483686367	1.2861908517946006	2.0831500870114774	1.6618911247654047	2.52144540165123	2.396818356869074	-0.33827128397458844	1.2552978357662101	1.661631363364954	1.8328211917297133	0.423636616062932	1.797247146037953	2.509608970977899	1.019958912268878	2.09451034697846	-0.8414177246018711	0.2850111069174256	1.6976427512246026	0.5446820586984823	2.092220844686473	0.004730051645085331	2.414827583172067	1.6943654167689046	3.4651572179876893	0.2711866494974394	-0.3130535253591245	1.6088507940956542	0.546491080693818	0.8658764619733386	1.3403452249027106	-0.43079777524236657	2.256972743953019	1.7459104629074027	1.976604402495918	1.136894473776299	1.3795830946586505	1.153794494190022	0.7069047189425849	3.1231935897003273	2.3890922904161185	0.8080669950580314	0.5964184590760158	1.0207543005784259	0.21430714197199272	1.0081038500430013	1.7144563244539133
0.27291054000900367	0.10532361478895265	1.6732580569418416	2.776474761087936	1.2602592399195387	2.1638333753949275	1.8072782407026105	2.471641443162317	2.432219591675011	-0.24100131745726278	1.2599345026730604	1.5292255182930534	1.9528740912118938	0.3383444458570265	1.782723102236116	2.4031647435026637	1.0370025230107998	2.0537707123717412	-0.9608018381998598	0.26684146753193666	1.6827150719226842	0.5988059524879529	2.019574224254643	-0.09973726488289962	2.349681327780723	1.7190291285344685	3.3730285374894793	0.1607894891032709	-0.32779223458913	1.5016025274469569	0.5493620198833568	0.7489699940388841	1.342614078496135	-0.5303502950151142	2.2239533111443692	1.706564280405282	1.7838193217353546	1.1655778419612555	1.3909387914891076	1.139798720668005	0.7010036875492864	2.99990480754186	2.2466626561959044	0.9810942038822553	0.6492136673299295	1.0218878362475365	0.1926483599555998	1.0413883290020545	1.6950863874254416
0.3267769051798992	0.09830152052294557	1.700983340959652	2.84343344657832	1.2915535413832935	2.305430377194484	2.0178962453669813	2.419804996650238	2.395012378610136	-0.11301434609900984	1.3548839088944895	1.3754659662731838	2.041327612957878	0.266463857834944	1.7461672272913211	2.3158955143126994	1.092766390710079	2.035324111908394	-1.0833869442873671	0.29577288740019403	1.6610781739953928	0.6134659893756738	1.8383932147798334	-0.24724076598623732	2.260380479610377	1.7616354568314834	3.2303956960990563	0.09634590226001924	-0.31369591863956103	1.3511163033164382	0.5730071103568326	0.6233702475012384	1.3393460628086047	-0.6779609120296131	2.162644471693187	1.6448236436500294	1.6579343977805212	1.2524159072313223	1.253291219413692	1.0699298758018352	0.7301838091411627	2.8593308780085636	2.080605811421269	1.0896698190663414	0.6656572637251325	1.0578944052341828	0.13141520701482573	1.126547610677798	1.6990990190163497
0.35821326096282097	0.09263572586861817	1.6802319267482815	2.8114492546696743	1.3552722767467973	2.325386543454107	2.1445936472098914	2.401366283594184	2.4089814124268143	0.03723862534594049	1.4263359851063022	1.2925564313221345	2.091361280791771	0.13759040048830157	1.6868840727905507	2.2913903716943937	1.1554742269408402	2.0351205968988686	-1.1628178021331397	0.20264854038340668	1.6655540863813099	0.7033168385192143	1.6273518167308871	-0.28732399062985947	2.215910648291957	1.7854565031641627	3.1697922404067786	0.11319837576794023	-0.2351197172110057	1.2628880543657444	0.5272221258246692	0.528052986079406	1.3315616456796702	-0.7577123386372431	2.0850673960635353	1.602051555842526	1.5260933309203064	1.270810274737663	1.145717980347737	0.9921216582582529	0.8671611537683832	2.6904679876121373	1.9665934681848452	1.253567423299193	0.6936117763988061	1.059880343853607	0.07508952607786218	1.1463838332285698	1.7651621764648433
0.33564527164071006	0.08150459023562502	1.6958944472251667	2.772426927951713	1.4220294429178328	2.3758860355572295	2.254505009543446	2.331680979942786	2.427633295758375	0.14522734992453554	1.486454983951535	1.2055329221897604	2.105889986041068	0.09292239113605974	1.6137421119154767	2.2638727228855346	1.1394119882695155	2.0249082137209036	-1.1518251173647704	0.1324229088843228	1.7254906584734027	0.7334012531606345	1.3958227708261606	-0.3203257948417593	2.2585778610178213	1.8224959873622322	3.1337727461401546	0.04146738657038539	-0.1986991660539099	1.171956079081453	0.5025221132503919	0.43463597314830665	1.2509937743761224	-0.7959171190352883	1.9524912281358795	1.5901865136545978	1.48439745168602	1.3174743711455243	0.937580670309044	0.8982460166034334	0.9677777969065957	2.5184592212296635	1.8516428290778841	1.4029232505647775	0.6994797963541464	1.0752488193870426	0.01156458367272683	1.1680219869242288	1.7741534132801522
0.276668534508551	-0.01279811632397182	1.7171061297166599	2.715231419670665	1.4457084691900068	2.348708937986637	2.4152450373564944	2.2477213917327425	2.38904295239864	0.17455313393741873	1.547373361831068	1.1916355992728205	2.0670420298538934	0.10734149596049825	1.5287642494834002	2.23590808160346	1.212114629294061	2.0826576328237225	-1.0640959665251515	0.03877616000937184	1.774890435928301	0.732420546643498	1.286004680211239	-0.36648437584344323	2.23402038836063	1.888052181853827	3.0739418230832243	-0.04216661180261378	-0.2456785952687571	1.0886474407453928	0.5139221684619986	0.3812786810424589	1.2276721661872314	-0.7627745803828228	1.8487388331275898	1.561925011821319	1.4242357472609484	1.3398984037031965	0.7826118499306617	0.7850186937295429	1.1084070637348442	2.369758799099513	1.7293852215788572	1.4707075345699194	0.6984188173228061	1.044943872240336	-0.025792151746830895	1.1518146589598186	1.7241107078892717
0.22142704912654274	-0.13005778008871655	1.6732371032604612	2.5847705990412093	1.4575294240924337	2.364491830709185	2.5832347450226565	2.171267605749981	2.3528043991090994	0.2138508370204637	1.4548935571259138	1.1900141957421133	2.006384562889719	0.08263487330462878	1.412714309047172	2.117047130125717	1.2457461971867807	2.1206593121689643	-1.0022947283186643	-0.04470607456195759	1.7851275078482907	0.7562817900097761	1.322438308530993	-0.3889774637729685	2.1704199673437925	1.9074581510542603	3.0739751329480987	-0.12281492596442156	-0.25769986044948673	1.051965970104227	0.4349008064602411	0.35395805144024617	1.211691413907559	-0.7184221177719661	1.738549938369761	1.483584400683636	1.3580757400655872	1.400116790306876	0.5337652868003552	0.7491749247877202	1.2531011549556035	2.2640906652566173	1.6144356851395512	1.5343868164290346	0.6401396096846504	1.0238220749873206	-0.07698384772657803	1.0979727513617044	1.7003200521853874
0.19800682260618843	-0.23925657740348133	1.6845835929990898	2.4413027256867847	1.4074733883373542	2.3383781518043465	2.6833217843172013	2.0718071527513393	2.2668972549764823	0.28161482311172026	1.3952549679887336	1.1272954912053206	1.9552519819051952	0.11041015156159002	1.2881249198036167	1.984741303667611	1.2181366411174543	2.1816215548888183	-0.9126240908909227	-0.16721926931649606	1.8227718042808356	0.6645873869618442	1.266951167705364	-0.5017737587499734	2.116630953627419	1.7986075668318553	3.0229508257043913	-0.0984645946353078	-0.2587433123296879	0.9641593252372017	0.31023510641891894	0.39907871917889215	1.1683403517937097	-0.6437511499843479	1.7390218547431424	1.462610706900765	1.3528876951829814	1.4372499021427652	0.42598297767666526	0.7450732939363812	1.3589138305930093	2.1201671861644487	1.493660675231561	1.5471876202746255	0.6913999682841558	0.9693753516407477	-0.1585312116692335	1.106065259218029	1.630037297982972
0.17924242209940033	-0.3960245599588052	1.6629918934017414	2.3571863225465286	1.32704072377606	2.278479312977954	2.7818406941389244	2.0148609078908066	2.215412888524059	0.27844756648294144	1.322126889920331	1.0998725228379747	1.880401076869808	0.08787992748679228	1.19817754884156	1.8633331552240198	1.1931750236157872	2.2398295611464336	-0.8509353595856091	-0.27248152666487724	1.756971375110167	0.6375485498713481	1.2102362007110352	-0.5716239409629214	2.126841931731098	1.649584198977077	3.0253440113807226	-0.032241758017555404	-0.29832707717448964	0.8658151822120427	0.2115224830386601	0.373127192328554	1.2002464495122478	-0.6132481524310084	1.8040415953362483	1.4525679862147947	1.303036343125341	1.5007363017575917	0.2004137151945821	0.7750254952723369	1.4455268528490337	2.0417537288009457	1.5145418123636247	1.464030999611036	0.7525377841059251	0.9631455146941399	-0.2322869698457032	1.066036032735321	1.5294782781741807
0.14718056453618908	-0.5250722465696545	1.654379830574873	2.274572665772664	1.2679330055441036	2.2569636682755423	2.756699811070692	1.9773376124125064	2.188626364540359	0.27648755966013894	1.2997856116874724	1.0303468096540682	1.7781179411411188	0.02625548695101033	1.159120913899325	1.7413947315133587	1.1630547364581714	2.26941114616426	-0.7807820256591842	-0.3883705339868038	1.6969406082456904	0.6114357786895496	1.131532113486601	-0.5894442048117934	2.205554236343133	1.5638060391750872	2.9542594785909797	0.03253076094602501	-0.32109550809861587	0.8916139842331866	0.09326865913193265	0.43518776660848146	1.1872676351063993	-0.5641608446552561	1.838546449414455	1.4794180387095743	1.2349403515039483	1.5369637481704235	0.10647016172005082	0.7419092828172864	1.5249105702599577	1.9305919840968506	1.4835844625356356	1.432768097307464	0.8616356739951317	0.9537733557022088	-0.3389880359008638	0.9478312812567582	1.4611009519118432
0.09464122247002724	-0.6154345880916686	1.669280606335445	2.254055386844894	1.2081767730365887	2.279588241714996	2.7067721038120967	2.0252039628028444	2.1475229298051275	0.27895023279416953	1.2342277269135637	1.0567471562561788	1.6605488141363054	0.0043082026662807195	1.1251975715391855	1.6749412535949664	1.1280651573276481	2.3499542463338807	-0.6937021116959625	-0.5195158596821597	1.561222441932567	0.5796421625778898	1.0817987064923573	-0.6069734479069863	2.263562651559952	1.5028308820135436	2.9368614799375647	0.08268823208378177	-0.4347862941876504	0.9904634864841395	-0.015622446680727787	0.5467061884116178	1.1938665392601595	-0.5019855207691764	1.8545540053822087	1.4678678014526412	1.2560945258684628	1.539211529289869	0.06085134976281052	0.7773732911951378	1.6248820202034415	1.8138577211797666	1.5218748197619554	1.406493125506524	0.9615589616513874	0.9492626357157533	-0.35079711182974804	0.9202345342917242	1.3497769854528925
0.09423207061485721	-0.7097509560613314	1.6509268919506277	2.196358573594031	1.1063544003098733	2.2852481775808	2.656193036327803	2.06744724874664	2.0938164106872126	0.266146332613064	1.0563709263052128	1.041742226100714	1.552332703747975	-0.016016897157150996	1.1120277265564777	1.65037017370638	1.0748472147301562	2.4340588591701904	-0.6462559522660586	-0.6034513324683223	1.4120028300558836	0.5572866951262843	0.986962100919276	-0.6595398644259485	2.3548820354649633	1.463168825674384	2.9537406133881348	0.033166861831071634	-0.3813722450448966	1.0628011316449073	-0.13097517975551848	0.5842652095661578	1.2288650201224631	-0.48658087165137925	1.8016579925989742	1.4361212760170785	1.3147858767149834	1.555758897856804	0.05337752432452939	0.8340699756201125	1.7893794684288307	1.7522127513180012	1.5919578495774476	1.4180729716503078	1.0285083227692229	1.0349864576561807	-0.296836236157575	0.9664652439944306	1.2991739009414653
0.07227204177541523	-0.7171224586949337	1.6520849035665197	2.150964181607068	1.0120667984369995	2.27556515141317	2.522416889393084	2.1029391993333957	2.033349719786292	0.2955396662703548	0.9580603690289633	1.0038333613829715	1.456198856247752	-0.08994934489688021	1.1334798298053141	1.601367142328272	1.0485618527367617	2.4671856756539423	-0.595267030832713	-0.7274617174865164	1.2600378324888604	0.542408549109152	0.9423209489441791	-0.6792501139715565	2.374108257430155	1.4335696034822702	3.0117061840121218	-0.08217510477384657	-0.395203908953342	1.1436800776946103	-0.22282868069753947	0.507232975192536	1.2282893275730393	-0.42739573272276193	1.7821112818060914	1.4023297008959859	1.2940989577782218	1.4908874011106898	0.1948305834114213	0.8215596109810008	1.843769260816077	1.7155891290741991	1.5863188339398353	1.397414760105118	1.0256255505181484	1.1051643270534777	-0.28466719329711554	0.9570257226351355	1.2673588810159995
0.059721090984108494	-0.7738792076636147	1.6743371430245333	2.131230995067983	0.9287925483327897	2.346583617657505	2.495496252347166	2.091987998398678	1.930354576632513	0.3365768908439823	0.9012073687474029	0.9743206451201434	1.4093504402797277	-0.07227208507889211	1.1441199879705624	1.5456046985096852	0.9706169193942555	2.4730889676968983	-0.5285439786468664	-0.7084608780895241	1.128746129627548	0.5064175788432779	0.8855257506016041	-0.6745902297849203	2.35463236575811	1.4666525170712723	2.9869838585323762	-0.18635857896250219	-0.3829962992003383	1.1865766322468878	-0.25398910932980934	0.4620815947362503	1.2262027928376278	-0.3596884234980543	1.7285548767337637	1.3739218812778782	1.352963336615537	1.4552208949116796	0.3958227783242815	0.7773028627364649	1.780661396326155	1.6851215921771157	1.5538980123061439	1.3814034354407052	1.0548577245500015	1.1949032034565044	-0.21717532271002793	1.0057340383858875	1.248745909366566
0.07498854893298582	-0.8950309229863624	1.67154274867225	2.0421096051766434	0.830279556625044	2.273107607563638	2.4796271172219106	2.0728725514226496	1.872426677403093	0.36117892563182985	0.8574643317913482	0.885394554966289	1.4153414840089777	-0.05771893181555414	1.1147098186609232	1.562112082742876	0.9281815093146213	2.4686509837225223	-0.46830222700729907	-0.6867485628791008	1.0208068918244069	0.5038021696816393	0.8435547265502006	-0.6991616930446661	2.2671946922523603	1.4153198904958408	2.937025466964637	-0.260571048875601	-0.34217517919204826	1.054193085074508	-0.2905721722929773	0.41242702786902913	1.2854175892926585	-0.3222313634617938	1.6441881088232395	1.3223263876579763	1.4026448800032703	1.3482239850624025	0.5812936670790119	0.786518993681357	1.8099815705202935	1.6976624591414886	1.5832786395243315	1.3663331061161932	1.1236830272028453	1.3232773375986686	-0.21424658854326886	1.040699503076372	1.2006012767865741
0.12853423045569343	-0.9089515761136081	1.66521202859635	2.0315635041216753	0.7632996916500867	2.229176735749696	2.4485131798018407	2.0390598611879924	1.8255399661141585	0.47831909492671265	0.8096643726547275	0.7637604749461099	1.4174902909657647	-0.06573665746890894	1.0650160704818634	1.5392855133329642	0.7891807509497996	2.37556593189924	-0.43194905890107826	-0.6851496532949166	0.9547447366994417	0.4636051801746346	0.7744951637363086	-0.6729674148411263	2.2821298712439	1.3958420578504043	2.795473915033969	-0.3467699732513153	-0.2945413093938646	0.9409165051913135	-0.40573430588027726	0.3606176567322157	1.274738590251372	-0.2812617512105625	1.5595584991143006	1.3434434433108309	1.5035051256165857	1.262293465393954	0.792792078683804	0.8100897114312158	1.8326439840149793	1.6200278501378338	1.5941248025419015	1.3855519829936322	1.1395859147855216	1.493304024998232	-0.2657936216548281	1.0620408170975393	1.1860438825101465
0.16155311161886468	-0.9656598044154479	1.6269052495149687	2.0011252946723896	0.7017705718828444	2.19179172918929	2.3620433530597227	1.9478761383822243	1.7662411477802453	0.5936397990760198	0.8584037222106685	0.680457157917215	1.4698649970011637	-0.08233071193022698	1.0183057166941254	1.5315654199039659	0.7390661195209631	2.2856679251251184	-0.35749391765441746	-0.655849818547986	0.9195119061534147	0.5023893769491392	0.626779222696136	-0.6422644716045622	2.275410463599946	1.3704520816887997	2.6555942620902453	-0.4118341975427325	-0.23511546179272358	0.8363028745650188	-0.40390263489563843	0.3570179507236143	1.1930231709661212	-0.3092097150788796	1.4782773703978738	1.383330558229591	1.6768937139730482	1.1566383518872063	0.9657537634693393	0.7846566290399049	1.781863865301706	1.5603981045868909	1.6260312787550752	1.4878003047597699	1.180035706291047	1.6483037564943317	-0.34653212099721886	1.0398649617869982	1.1532711021787816
0.1938321287055471	-0.9648988185525533	1.5198444813604384	1.9758532140612215	0.7159253846528087	2.249454506513085	2.3027479506049877	1.8672826155450792	1.8129816087659563	0.6647930058724656	0.9599483927360968	0.6606403816423867	1.4532385151895848	-0.10435438230197758	0.9977585926502748	1.5912107024246775	0.7212437727390555	2.1631098296224227	-0.34098718268546613	-0.6448428402432816	0.8217627093119784	0.6020891277681972	0.5144497476108367	-0.5547859673039962	2.2690917849354486	1.4063415733262201	2.5298533656368813	-0.45424983218850146	-0.1897649445167451	0.7567068789613691	-0.3837919298539278	0.3419581890056055	1.1264008786341029	-0.3368799033865893	1.4326177356359975	1.3793267715720052	1.7762917383654073	1.0659566209949305	1.0233422653576252	0.721749944702285	1.8222755174752976	1.5640463638102542	1.618811688601245	1.6079691160308607	1.1010965067818448	1.794070338596916	-0.3358517516688948	1.02210230036479	1.218874850085762
0.1858667255676621	-0.9423978934595357	1.439508038438746	1.9144614676761968	0.7154636046042167	2.2984051391900517	2.2288631601904245	1.7513003669066076	1.841585612246032	0.7338460910228748	1.0466122386233578	0.6374987021214726	1.3889726462951564	-0.07314426507802878	0.9186413436706105	1.6893839074351795	0.7074117246124962	2.029741016813758	-0.2507019594946327	-0.633109609342177	0.782896883379847	0.644999719132032	0.4447774178747128	-0.47315680254599296	2.2682501217155924	1.4967687302099546	2.3602356902525794	-0.49010457874411306	-0.14248588722009708	0.707751315264739	-0.39326391324247983	0.253196785315556	1.0548102411989368	-0.3784169999488295	1.347182798274485	1.3802637965778781	1.993488937823356	0.9661811852945545	1.1297403933788766	0.7162917017826463	1.7867796711634825	1.5027988246200983	1.5608135990680343	1.6284549552170726	1.0414699006390928	1.9179705490878256	-0.35208961688775786	0.9659893940307409	1.2011843342221202
0.21379070854451793	-0.9088746060458994	1.3860966342107897	1.9391469396746674	0.6752637827521362	2.4016583889274097	2.2536418761622103	1.6243121613287446	1.7738177654307634	0.7627057047409398	1.1340662981306313	0.629941099785937	1.2976166765937365	-0.07048172461937371	0.8422263495170809	1.7713581234269082	0.7353797678867782	1.9451344002872872	-0.17081846348981294	-0.6087124947424238	0.781313109216816	0.7009370098825576	0.36574667444670383	-0.37961304007916685	2.2467725705912542	1.523087607938447	2.245811179815829	-0.5433650462160688	-0.06472657065268983	0.6651435227823264	-0.3781018396275272	0.1897780069109849	0.9794803710467264	-0.42218947238959376	1.2543165767066111	1.3081926808264916	2.1347992630284813	0.8476015031615247	1.188349562243601	0.6673379247202422	1.7678690078265675	1.438961233601616	1.5335084866191477	1.5857307331866566	0.8998309447131655	2.0305338308642837	-0.3210875131329374	0.9582002105934567	1.1773970291881997
0.215705669807093	-0.8865331892459567	1.30613852639876	1.862402874656937	0.5979286793704492	2.428190760488094	2.2914923918501335	1.4797488786349298	1.6817449640972764	0.7447927311862731	1.1986672361986963	0.5227668996037692	1.2982321835934667	-0.0068971298726284765	0.8052199376956299	1.7907284447514846	0.759863560271293	1.862320072611367	-0.02853312862802625	-0.6105014910190422	0.8178096376979088	0.7981204926873376	0.3367675412708945	-0.2587743472471093	2.2052276306431144	1.5910063708527054	2.150391228438339	-0.6142450500279141	-0.04289180570330586	0.5355813757718921	-0.4031976223295942	0.08175592088393746	0.9607791934697328	-0.447004780467697	1.1777454749289313	1.2543469970308148	2.231362288724444	0.8020308135359805	1.140820763138228	0.6411028847378293	1.7285358821232877	1.414022864105915	1.4291392841002397	1.5325171568809979	0.786761487114004	2.087398575351613	-0.28924035710545437	0.9210667893637112	1.1125844480109863
0.170687975223129	-0.8267759802522399	1.233129771160534	1.7658819195899322	0.4968933037387428	2.384734710417919	2.3160481318110477	1.3138043477779568	1.6170618627553495	0.6948146838523807	1.3501013750647017	0.4105649954815772	1.239850546533583	0.022729178809984662	0.7362978504504054	1.6928969450378553	0.7473770052723475	1.7336456726890792	0.10450871275510143	-0.6309539427316126	0.8788284001114832	0.7569027454807756	0.3548309129772501	-0.1467232379314432	2.1183500180768595	1.4909045311452427	2.039227241313293	-0.5616260288265935	-0.17604967309921987	0.48410688222261467	-0.45038558498795356	0.12063471139076079	0.9873326838731193	-0.41485187625804887	1.174257653270514	1.2053467966448446	2.2603052653498423	0.7603212641333893	1.1039738133053076	0.5966910985843616	1.6230968352561657	1.3832086750579837	1.3181990442818605	1.4233502797379602	0.6664283693270465	2.081233923955601	-0.22844238605157213	0.870289465602909	1.0633561597304766
0.16229981810722918	-0.7847253442689831	1.151799125947049	1.6356966414124166	0.3796907628692197	2.3124601662060456	2.352243219539468	1.1674230285531841	1.5770703562963773	0.6313340251339964	1.3500132967243004	0.35865004011083684	1.1851607951183127	0.08700265508185437	0.6927817854443376	1.5607169532967033	0.72800728800556	1.6695900018244447	0.24428565118052528	-0.6523524596762484	0.9086137038444063	0.6967457718500534	0.3916108255268461	-0.07449972692170803	2.094939305352207	1.4187881090719778	1.9061133343849364	-0.5268917132716842	-0.1930181049223926	0.3961271509491452	-0.4656614383855409	0.24953054678548528	0.9932461143508254	-0.45731244074382243	1.1428768256409032	1.1569821179505542	2.340233383373	0.778867787854753	1.006069463633554	0.6581155899418982	1.603061824770973	1.3736546539327619	1.3243791398293583	1.3603122694277299	0.639305391699361	2.006323806415522	-0.20799854065632598	0.8056603924074965	0.9813677174237098
0.13381664641937663	-0.6966161124207687	1.1587004418499327	1.6244400661811143	0.3365162481431439	2.2302947665009953	2.3551567727481926	1.0236112748813433	1.567183267836091	0.5570018232239615	1.3942039544415192	0.2762247250781541	1.1673193877075116	0.06640999294255834	0.6541986633495345	1.4215776279185994	0.8112855123188911	1.6152012939122486	0.34444756047246083	-0.6882836386101456	0.8825247012931319	0.7343632329778595	0.4112445826048606	-0.03552172146119528	2.1181653716932622	1.3433589951128104	1.7593846607636607	-0.41402329941185556	-0.27372667896423036	0.34363533650582384	-0.485429941555189	0.4068940879109496	1.0083163584573447	-0.5843992095169405	1.14938692835984	1.0839059911518598	2.33281593776178	0.7697218970317098	0.7950690266958341	0.7301067251221491	1.683878247920936	1.3574889877303007	1.3475255308154093	1.2904348021541812	0.6347234910243136	2.0206548596346066	-0.26078385229617046	0.7033673906889166	0.9200819206926394
0.06025114285980184	-0.5588868263239889	1.1903188343430315	1.6938130784736778	0.21996644514718486	2.2362050077588815	2.32620637831846	0.9340066969602555	1.5678208055656795	0.5181395569482321	1.4158895828269504	0.32678308177345466	1.132505220808134	0.059832785097132676	0.6135264952965528	1.2746469300876744	0.8703294058781541	1.5874594845805285	0.3976642437490924	-0.7190861170400769	0.8473034823452803	0.6912353170498273	0.38686184606198226	0.018868585805650633	2.1289408779876524	1.3028622049358076	1.6502231089770008	-0.2951203514717699	-0.3378181360803635	0.3959314746017997	-0.4787791462286397	0.5560938552354532	0.9999237991764629	-0.6297745832996116	1.1838441802806914	1.0143231645170152	2.279460018696315	0.8195652219305927	0.6225445180433402	0.7524883436500265	1.6826218222636462	1.2683805938227926	1.3092080081379696	1.2071446820583864	0.5864653125900439	1.9547579303184839	-0.24458591910026356	0.6227499156876957	0.8780404108663952
-0.02347645226859344	-0.4074970366053926	1.2365479295245285	1.6435300866237277	0.1565087281404157	2.2651387940811754	2.3180116720764823	0.874333168676962	1.607695879744415	0.5153360409007137	1.4024365360992972	0.3980879287925432	1.145758668957316	0.09192464816536998	0.5938150717166529	1.152458654960361	0.9144542129027284	1.5581248311075924	0.3993944019664958	-0.7316900818087932	0.7745077959809137	0.6182052496969107	0.406883579016874	0.039296238298972455	2.0549111957364197	1.180686629764742	1.6234048243074923	-0.2511125555471022	-0.36912810476051916	0.4543783434956786	-0.4877497645104857	0.6208044982945665	1.0653336279555852	-0.7249112811344787	1.1755531291080146	0.9294498337760858	2.1478940020391017	0.8660295493663405	0.4181604275016899	0.7647086061989153	1.6518268253557131	1.2364078750743692	1.2843753529812338	1.0969815829682306	0.5827930124189211	1.9203687749443101	-0.1391817757037199	0.6030047555071862	0.7718459932275362
-0.09090076058923814	-0.2774555633447596	1.370400929944616	1.6623798546146074	0.10431081624531761	2.183467937150784	2.331602127507604	0.8782150150375168	1.677378185626062	0.486704321480606	1.3756417701550014	0.40592433194595534	1.1486602370783634	0.049717185197467	0.613653045169581	1.0588334674766806	0.9805354058643981	1.5525132439116223	0.3824484412274497	-0.7864352003321053	0.7053272491812009	0.44566000659363525	0.35592162950260714	0.06959144801229122	1.9859010989506778	1.113359453827371	1.62749296964645	-0.2436481063858386	-0.37266068486890924	0.5054496522504206	-0.49864950065532365	0.6439213466075184	1.1590568880060137	-0.7272740836687379	1.129180751672592	0.8849485357842426	1.9657895856974519	0.8925690992464048	0.3211740636006798	0.7251740982544554	1.6072210834759335	1.2280643370989388	1.241848641733736	0.9398028646325581	0.4901651561628011	1.922449950706259	-0.09098536726232515	0.6475813625881585	0.7757329338329692
-0.1273541233622171	-0.1798487249805442	1.511865504795365	1.6684901662396965	0.037347077735471954	2.0483682565287236	2.354082163512767	0.8626299014484081	1.7003480026673716	0.4644266591330255	1.3025838655965534	0.4368818167885172	1.1732671938611217	0.022139683602503457	0.6372195996707001	0.939933114496393	1.0062673578012322	1.538453070286904	0.4453521458398576	-0.761675440214195	0.7088602838525779	0.29806865165151025	0.21420427117623642	0.06638311546628158	1.8667249126394156	1.0407573235861902	1.6610936552637625	-0.1564250824939942	-0.38575046809232516	0.5847690425586137	-0.48464576028232464	0.6335974859495312	1.297248452514498	-0.7449289671114949	1.0943266213513556	0.7882886423945203	1.8455743229139092	0.8715766429400377	0.2514438781870541	0.7078773434350278	1.584966684498821	1.2030136066211286	1.2065921066332916	0.7773635660394025	0.40211768845812834	1.953415605529225	-0.04330961838594708	0.6158325263276196	0.7524565242448846
-0.12797786230738592	-0.14408535479218532	1.6170849432537149	1.5904823219099495	0.011836801758404842	1.9280669340870216	2.386379900845101	0.8733151871053145	1.7261136143402163	0.5019782244885947	1.275138226147487	0.42984670967863875	1.2223546626560178	-0.01388078766507142	0.696889605708217	0.7933610425737014	0.9912108108960593	1.540340332808566	0.42865392138136355	-0.7488354536540781	0.7171840088479604	0.1288184778371185	0.07629947786448207	0.08148409864596753	1.7550401577091168	0.9919636059066164	1.6880746458116942	-0.13391184564771547	-0.3956139058746129	0.5000626257533817	-0.4189799609241061	0.7194368992334762	1.4156961076975825	-0.7281169445203571	1.0329073774460773	0.7124369115563479	1.6075690050730358	0.8775451315337351	0.2329579826412874	0.6661765297255966	1.5635558393457392	1.1826543522941537	1.1869200401265587	0.7515723540230598	0.33448114758918557	1.99802214953523	-0.04378494449495084	0.6108018231323717	0.8212612080302024
-0.11280921017885295	-0.13324486403969765	1.7429823582591681	1.4593921239920498	0.025150734561836623	1.847964657613677	2.373372966877582	0.8454754899104074	1.8514898815671823	0.5855348936373076	1.2492325053890998	0.41618368321456484	1.2718225969784167	0.05208091960190171	0.6810300298223668	0.6956187896003527	0.9438044044667862	1.4476324621362697	0.3884553800730911	-0.7703076398378761	0.7254649117572571	-0.050714509289884704	-0.028982045780057985	0.0673250636337044	1.5837559181325862	0.9791335855254509	1.5864928818919755	-0.10034148780472993	-0.41648255485595975	0.3926177893575348	-0.3792376004287321	0.753576734958638	1.5388996456619255	-0.709529028029174	1.0284400840907597	0.6504414749414542	1.5326119934134446	0.8931472956284612	0.16028880089881653	0.6259138748591132	1.571845172383917	1.2248886923980222	1.1905154499974107	0.7529705673525487	0.27979528068345083	2.1016302400655507	-0.12861811591108863	0.5646680889408537	0.8680149039568897
-0.05831747380804721	-0.10522351205481877	1.7789937541976357	1.342814950344338	0.07167149079856587	1.75637412214496	2.3661931393275113	0.8204602720475174	1.9728368819450341	0.6835030377905282	1.283500053055756	0.47815915708876977	1.280740472644713	0.023778397281526753	0.6488900954202316	0.619921437528876	0.9217461891123527	1.3637253945358732	0.2821895684880722	-0.7224855341487666	0.732879993324345	-0.1885063029910434	-0.10907220118058134	0.061724119311587965	1.476332093593668	0.9562336333730419	1.510535115871168	0.006533197121172091	-0.34679143362741793	0.3262009226011803	-0.2879375830744949	0.8415126860992819	1.5686552467737778	-0.6769192265916251	1.0036634209412978	0.641819810317229	1.4229889267659332	0.8907450910198452	0.15773924475633294	0.5606288986463037	1.548422184208159	1.1499707342550773	1.242072518933473	0.7633954677506085	0.17517277814758608	2.196636310419927	-0.16125812514798943	0.49830727358334725	1.0510866233363108
0.01181343932473714	-0.07754304786139941	1.7550387501704492	1.268348170073682	0.16210768324177532	1.6613369572773942	2.312487002211961	0.8085336369001072	2.07607752682141	0.794605311618699	1.304785048273637	0.5603351855421522	1.3556104575172572	-0.0062981391570924765	0.6235594682565949	0.676176597409942	0.9143911502883624	1.3828734433987169	0.19634495153035827	-0.7062784388988506	0.7033181132144375	-0.25277335225465064	-0.2255135328635089	0.024443269754614718	1.3822832357410173	1.1214772905273709	1.4702488841439156	0.027120758809147417	-0.22985098473680382	0.18571763848257256	-0.12174184028525321	0.8517640647436397	1.5309904381633406	-0.6656794309648789	0.9897512608614489	0.6252625489043091	1.314425945502395	0.8927178960247341	0.11629048786937238	0.5449005177704505	1.5203987918691297	1.089897023916995	1.2362797985579332	0.7156660481199472	0.04899003513963	2.3114286755141347	-0.3065572531025037	0.4110825317821088	1.1821039277679923
-0.007754139331787639	-0.11828876667386976	1.7436091584165492	1.2695913830279624	0.2828667496074942	1.5556428507166427	2.262910651091709	0.787797275009946	2.201633980101571	0.865655631358023	1.3857990875222972	0.5885924965799517	1.3858508681958506	0.007646035522977301	0.5720806506477173	0.7436482560446087	0.9076234468640042	1.3987245491072553	0.09282941223411209	-0.6936178519776401	0.7166461155123456	-0.2597167543959778	-0.3652541913474588	0.05416062439687477	1.2294584061857532	1.2409978574147627	1.4012910581115121	0.13611626364866367	-0.22363049590237613	0.08522998963465639	0.03687139757028457	0.8316065184011932	1.5267490921102245	-0.6635065379491272	1.0232551309039948	0.6527510790056139	1.260366213965459	0.9225357307738197	0.0019323589839572164	0.4435381011178864	1.5169173108516203	0.973826103659228	1.2381662221712504	0.6856866251667405	-0.03795401437244879	2.4856828847258283	-0.34245421265678044	0.36801081906683464	1.3459721199168435
-0.04719779279095625	-0.20002841463828586	1.6312674923859025	1.1993632309290803	0.3018240492852514	1.4769741414888578	2.220596696214039	0.8027776376772915	2.2946872264290015	0.7952982023629934	1.4235618852911274	0.6664243227039244	1.3487426462512873	0.044506179797076016	0.5570068383996788	0.822669028643466	0.8540515831511325	1.4282939232245102	0.011181794166974882	-0.7000468289762165	0.7640737546876645	-0.3257079293036676	-0.5565729044650757	0.08412789660005378	1.101474471559277	1.3524317994045645	1.3329837353056382	0.14364693297385234	-0.20899982377579543	-0.03976797388858892	0.1843350976033681	0.7499772044512805	1.4867543395496625	-0.5349121011892265	1.0338575369238963	0.6520786083783707	1.1991932332218143	0.9562219776129399	-0.027987660411460825	0.38229983688137226	1.4386633241138589	0.8816807606380944	1.207860902613136	0.5831836532336709	-0.17693711628773973	2.565419419185832	-0.4201366583389289	0.3621250756936695	1.4925336930838915
-0.042599404733569	-0.19584860587223688	1.4985879266315398	1.1072612382719886	0.402465094448634	1.4065928162425494	2.169812625936719	0.7779421658305784	2.3013251443177585	0.7197780810349557	1.4869438232589256	0.6792148616742569	1.328422871060074	0.04676782693935368	0.5179361703090591	0.9211602197440625	0.8043680327267498	1.398698770539382	-0.034848405908871095	-0.7485252543703274	0.7867820816154742	-0.39951978973987173	-0.6804707370756541	0.1688842024121945	0.9906105326764928	1.5160377152633706	1.2584530407649512	0.12063848433411258	-0.31698543469637885	-0.18878466429249632	0.28059499590158166	0.6601554748974424	1.4616693536023502	-0.441906785585381	1.0867551300275495	0.6250866719710301	1.1928631279501245	1.0066663665656286	-0.0852726845804734	0.33777552215848894	1.3828299375049118	0.7618503970326687	1.2017870346792567	0.4843283776284658	-0.2833244830823146	2.5873424294250555	-0.5117978198639085	0.2965467659853866	1.616746501900908
-0.0017878129841497272	-0.2696714990763655	1.3661690987954178	1.0727418922094647	0.4070822038003349	1.3795886569428504	2.19955627441725	0.712733742842715	2.2922461242804317	0.5892459774980772	1.5162075969039233	0.6281735588329912	1.2645946443593068	0.05201047277932606	0.509500791859706	0.9605416603621162	0.7040443712356668	1.3694590907375577	-0.04243233269092942	-0.774518696078605	0.8303067092475759	-0.3826708159059017	-0.7902488552867171	0.189568622998562	0.9441081516908888	1.554979912812328	1.2428537748147321	0.2477718942809753	-0.4230341502087976	-0.34599143397404497	0.32451656121943573	0.6413183999122537	1.449161580661912	-0.3794737605189305	1.1213496131590155	0.5654770281254268	1.1847576890891318	1.0833994951082715	-0.10258080163597187	0.34863763102383766	1.3573824808679258	0.6867697624128785	1.1974546653519054	0.4626845713935899	-0.37512716850496053	2.564463537417199	-0.6016394700820201	0.29050688673874725	1.763888456053714
-0.0027745109753078145	-0.2880368498836999	1.2272845350534385	1.0009022023859393	0.3913137206166656	1.4474699622730922	2.183693896140809	0.6608452838418546	2.2779124586397925	0.46646622849118397	1.5060232725461604	0.6533040149324559	1.2105713046476452	0.07461912271694936	0.5209171684741005	0.9890696897130441	0.6361838504386775	1.3227768178527088	-0.06226015896884783	-0.8167593163558132	0.8556110919303805	-0.41518860314459777	-0.8683235390457792	0.09345489609057087	0.8873965629567179	1.5728284680790974	1.2134014485228803	0.32223909090803515	-0.5333301229274425	-0.49003123376173036	0.3370806019589724	0.6390152970917733	1.4669297094202582	-0.35344145281244527	1.2348674801262542	0.45680394209574376	1.1599198719417199	1.1477071318338576	-0.22146751156013203	0.3327571067384555	1.315612077610487	0.5881445457334457	1.242984303225893	0.4234641947831229	-0.42399601223917943	2.5147789001322596	-0.6209976274328374	0.2834294483642708	1.8331130931986288
-0.023885549715272014	-0.3559421252661503	1.1114253160871876	0.9676503749732017	0.3941202374973545	1.4741161090119954	2.1636868668016787	0.6374017119202076	2.2570909591594335	0.3817000380634602	1.5020679444648117	0.6454488780044529	1.1584973008679444	0.0561754839606877	0.5043172513392199	1.0331501798691367	0.5751387423798334	1.3105292845794936	-0.15813556464949113	-0.8339640988778415	0.8339827499175343	-0.38030230069962634	-0.7767613753730046	0.00938402407621941	0.913986816916341	1.592438139094008	1.1292573988646952	0.3498448766046006	-0.6274520085689599	-0.6727858385643211	0.3245975283808849	0.7112344098581652	1.442904505769034	-0.37546027745094446	1.304619535625395	0.4038528659279138	1.0481143284790562	1.2199951726370688	-0.2897821999917351	0.46368940414739246	1.2628527241883056	0.5081969288065278	1.327598679720953	0.36260654638367235	-0.3964763597260411	2.4655605280242607	-0.700172411905267	0.2647086412968633	1.8830216696363808
-0.014810975072134757	-0.37890584195571	1.0410548716562669	1.0171375890039345	0.37165044013291243	1.50644342964997	2.088109756033087	0.6151653098535792	2.1747101878551147	0.21659276108573527	1.4787431269156415	0.6217405561704957	1.1352659023055347	0.0636262926146037	0.4886254112930253	1.0880929983786647	0.5492438161689173	1.2700365815176657	-0.3082540410000786	-0.8533770354545579	0.8215805374193226	-0.3618789660034798	-0.7484084765243114	-0.00556599367326689	0.9872055607088598	1.572011034700236	1.0435866043614974	0.47038179246608713	-0.7264837530761981	-0.7452146322953505	0.42131515173369094	0.7195640498845041	1.446913765004283	-0.3986055580598574	1.4115260140500645	0.36814718814892533	0.948769069848767	1.300402806030794	-0.4243599610494715	0.5596744799795016	1.273074540271919	0.42012617622143794	1.4083996985847003	0.2588918914461912	-0.3996862159434882	2.4397465310678834	-0.7185828106629286	0.24779469299178128	1.936861374661261
-0.07016769763888372	-0.3674923877802895	0.9748383876525157	1.0721287576694603	0.3439568199626827	1.4717723403406828	2.047117035372564	0.6528548006658138	2.1149687848657175	0.08058056878240996	1.4903611286125509	0.6597642778777291	1.162513996230488	0.01037492074472809	0.48622534575465526	1.1589390670063378	0.556515559684394	1.254598882631809	-0.43935874449914836	-0.8155856635879589	0.7785892594539845	-0.33112505571302764	-0.7628977422446602	-0.028382832676632285	1.0802121426713036	1.4871067698776013	1.1308566567232414	0.5067544343407182	-0.8330442846505253	-0.7078546136078225	0.4026202158679337	0.7318118253759314	1.4419885967679504	-0.4518074637271011	1.535124763134351	0.3140818798802634	0.8255783518361006	1.3482888802549282	-0.456585758840251	0.68274205439252	1.3306420290581837	0.2840632777384158	1.461047888372823	0.1732234613999427	-0.3725648667566024	2.309592460671659	-0.6692784332657455	0.2998313186651501	1.9101177163116354
-0.09746008508441566	-0.37210634450395524	0.9889814098741804	1.1485036098241075	0.31909339441953566	1.4603826864997669	1.9905365347714128	0.7112016789770008	2.027009308808052	-0.002505539115926584	1.4766508306511996	0.6545165685898343	1.2045005730609664	-0.017302445460136612	0.45749649903791534	1.1729177683058416	0.5378835819979568	1.295687748994872	-0.5496103131785315	-0.7594079304290541	0.7271488432616208	-0.3508162477945286	-0.7772843118392534	-0.058592283876661135	1.1782008017343992	1.3712298748365168	1.2111357371371247	0.4742779332957944	-0.8670220896955966	-0.6554959375255567	0.4257496270039852	0.6190750914894687	1.470292505918388	-0.5663846588051473	1.5535735690219254	0.23647300546246613	0.6881492205605169	1.3908099479040996	-0.5487605246982528	0.7653318018240066	1.3551975813412536	0.25305726086680413	1.4344080619828694	0.04038625664115121	-0.35521200219233223	2.2971359308251356	-0.649459417930184	0.2996363821192855	1.8982654363963636
-0.11036469106968597	-0.2903385190719525	1.1295302518317765	1.1381946949639021	0.30016821968418317	1.5228437423396528	1.9910460011720108	0.7926736984653284	1.961762220859906	-0.09362787515178664	1.4667702558683524	0.7042982347962881	1.2118272053912236	-0.020666148301000893	0.44670426655616186	1.1880776193309508	0.5882158360658669	1.3065961535054131	-0.6495150295899587	-0.6495336188109273	0.7158659967988663	-0.32826243876994043	-0.8099096159442265	-0.03351299320759646	1.174846028434135	1.152882112827286	1.3035557508381177	0.4899599582664341	-0.9622521328925677	-0.5245074014619794	0.40351857698782984	0.4847092333325148	1.5289165440433823	-0.6418343020512918	1.5522078452171124	0.20552442923931777	0.5789369115200095	1.422543076313853	-0.5671938780891158	0.7311589569401644	1.3756122720025217	0.23457015580887167	1.4699309017244877	0.006869502745941375	-0.3323955525770882	2.2373955333281303	-0.6144214791402716	0.3649040548242494	1.9033429272465283
-0.06823913425346398	-0.2937736450227592	1.2367473886153852	1.1239778496159734	0.2575028404994873	1.6286470730714941	1.9963203973564503	0.8376102710974591	1.8295410134702987	-0.20864446107579787	1.4681076318123072	0.6846044334799398	1.2542949259413194	-0.015172047340309486	0.45032892287339016	1.219690641860977	0.659124818758579	1.2506987209892717	-0.7278249606811625	-0.5008194227352568	0.7049836574740931	-0.2668306338408533	-0.8178975062837452	-0.08815334489706735	1.2613637790968732	0.9578456102927271	1.4353077967525876	0.5102999140576789	-0.9922920826734692	-0.4304753288573294	0.3506335505034888	0.4434062441470892	1.6013639491820473	-0.6994649534093056	1.4892090438061953	0.17964465579241748	0.3612084190463619	1.3947196271485816	-0.493292144247655	0.7740753389380961	1.4309217161595371	0.28735840244657823	1.4901788222962598	-0.017172866708511154	-0.3432662257533264	2.194241508369241	-0.6226899157003839	0.3669224069270327	1.8978979046769706
-0.01966399486917581	-0.27317240698275114	1.4246974917959558	1.1212214902621276	0.24321883682568468	1.613933667024206	1.988389883903111	0.8321399290355597	1.7320014325985322	-0.17049156515745328	1.4399419264351152	0.610697224396111	1.3173676891293484	0.008256758466243857	0.3666466112912496	1.2545564189821836	0.6821149814250926	1.165123237340789	-0.8063510616558807	-0.36460111207463386	0.7233697064797162	-0.3005702506390323	-0.7862287174471602	-0.11330240950445958	1.3586348652516702	0.7728409075434088	1.6032410819506175	0.6243969785403312	-1.0254019572691377	-0.396471878604665	0.3689834400026176	0.37705536646477894	1.6614277617390567	-0.7889801282882207	1.4513879799683074	0.13716904624386966	0.2483308753502261	1.3996342756587987	-0.4421809348525068	0.8022918123172446	1.442448632251371	0.3016805691153043	1.5447190976434748	-0.0005476203131015038	-0.31696973168180054	2.1049641658107534	-0.6405385654201321	0.36205096432739525	1.8588580639346006
0.03206063444707687	-0.32825058950343544	1.4887972163761707	1.1051959739764838	0.22082199251769982	1.6045282522914306	2.008440427348605	0.8934335034529534	1.6755689782172243	-0.14599975016853747	1.4089239699496532	0.5583161304615843	1.4329594511924109	0.06784026966920711	0.30521200303844587	1.2333793709256078	0.7095921630452462	1.0703674629659787	-0.8813474933563924	-0.1633855979363859	0.72668831186671	-0.22526192794898167	-0.792980987715578	-0.177599727981884	1.4289882810234567	0.5907285931190598	1.7071613264993553	0.7392897418491764	-0.9398973908051168	-0.30929719425275193	0.32671516833275577	0.37046143373818496	1.6577162473207288	-0.8526709672781067	1.3852172393367372	0.13915498945615873	0.16408637509558793	1.3809577431198738	-0.3385473789976479	0.8451474453315877	1.4474344846530942	0.3348772585757772	1.5485305649873795	0.03852520429334906	-0.2562355365439977	2.119615423396849	-0.6705375458929642	0.2973552894546847	1.8571364325005912
0.04400101314812851	-0.37819799962543266	1.533386636099917	1.0562877730286027	0.24962897871972042	1.471893700530783	1.9915374943547626	0.9995484342663389	1.6559526948278998	-0.08913160861550067	1.4445871133045425	0.5710203014495573	1.5200259894400652	0.10299024902796612	0.2778782101369815	1.3114743205128923	0.8689061051792217	1.054302666497439	-0.9864178042387349	-0.012256100290352467	0.7214499399621591	-0.21258126192153654	-0.8113195529464191	-0.2062980025394428	1.508892514441437	0.5596914632407122	1.7776232210456844	0.7851386164780086	-0.8776499482780169	-0.26244600110940997	0.3920199921547772	0.30218653592168854	1.6461720356449985	-0.8707345044304932	1.3867813956208397	0.17568765831091387	0.06318104869306032	1.344945411254176	-0.32420388565984515	0.7796523049174798	1.4361507986442068	0.25371458418779413	1.5113920793593878	0.03755160698684695	-0.23903321967000069	2.157558267275072	-0.7029096845609926	0.22774382342539073	1.8545002520446683
0.1015852737604249	-0.43897792379034345	1.5458850936715092	1.0470036984710713	0.26327875155849173	1.3673434137617275	1.9970335151803105	1.0789648744727447	1.6658179167379952	-0.019022715357951796	1.5117069912176262	0.5924476712768691	1.599592806795214	0.1773341125137397	0.20206530424325386	1.3930850848076766	0.9203354472671791	1.0235957791536126	-1.079448238439491	0.100621479417595	0.8058107249668959	-0.0753933916523262	-0.8367527499356718	-0.1844855530352182	1.5973948828203484	0.5023797802969875	1.832788200722958	0.8711664312428985	-0.8306621636756745	-0.25973115521678675	0.5176178238895442	0.24607791081906613	1.600859386875515	-0.8786292923033805	1.346295947885817	0.25447511509571935	-0.02447630995178873	1.418836428704282	-0.2771370318248956	0.7131051849496687	1.509229839704494	0.195985078151421	1.441971408035066	0.06495412201847943	-0.2030634549124227	2.1860189105271335	-0.7611921117861333	0.15708908223203139	1.9137905613649244
0.06543666382935806	-0.43903434347153575	1.5543851754637337	0.986306884639774	0.2711912144642717	1.3765516181855895	1.9426154764736867	1.094404538280587	1.5979329276895613	-0.04409470114741375	1.5867141599414905	0.5263602270828006	1.6246234666811152	0.25195005395698605	0.13001967646632911	1.5065778865899706	1.0226935503404475	0.9274512183538033	-1.1392797201516476	0.19004931473225717	0.9173839147180048	-0.02706591796608705	-0.9610891328265758	-0.15935627885396975	1.654911883858026	0.48036177892739795	1.904715216864283	0.9544626203373591	-0.7805139051754793	-0.28362328080813065	0.6921042039467676	0.15680955423659587	1.4961513189207676	-0.8590840894454741	1.3378941834608014	0.3728735452344626	-0.09785938470215759	1.4810417216520582	-0.2812227207758186	0.6032902320816389	1.5541883441359257	0.1308973168649642	1.3705389626706244	0.07087745669400293	-0.12813723203637237	2.2155747809182196	-0.8097087480444705	0.03464882674996578	1.9934036851310064
0.030590574683017246	-0.44854502868342944	1.5685979007479507	0.9110870087534613	0.3246300962460515	1.3371641684885285	1.9793825990227254	1.1478869800145757	1.5023738374701072	-0.02490227848279563	1.6456857263721059	0.48104996802063926	1.6621238936577303	0.32861001956530606	0.0954645048389853	1.6227887971707506	1.087074710880843	0.9065990704778699	-1.124362026954269	0.26136122066052114	1.0752587374753735	0.04876485541716378	-1.0104864421067992	-0.18757095658806514	1.699930690714775	0.46549997489930767	1.963298685481682	0.9687217437546976	-0.8338679121150703	-0.290376075913066	0.7317509160184169	0.09257504605151767	1.3687260147643452	-0.849782547201181	1.321618735935133	0.3655663759418199	-0.10431063478401688	1.539565459079148	-0.20233332718509445	0.4293128791893837	1.580426713438202	0.10392307981481905	1.2768202813946739	0.12282394773088487	-0.05081741720217834	2.138614302326249	-0.8145590420212075	-0.05464847094587886	2.011339678431332
0.024790879781076646	-0.4738295664337421	1.4985433295002912	0.8673870041936125	0.33985808687284613	1.282329083594072	1.95960570795421	1.1829207405847701	1.3695518679125964	-0.014557883569300522	1.5744683919110432	0.4389455144850037	1.6610962470925283	0.4490310680009591	0.06224791022407772	1.6443570376216408	1.0549588177865954	0.8962907638920818	-1.0848392995640186	0.3159448657722445	1.2200786829180035	0.07342251964926956	-1.0501824632975967	-0.21573198450667191	1.699382608626689	0.43352162907608893	1.9524294203435695	1.0711933925717878	-0.9051043914075301	-0.32357459473244116	0.7739145836945664	0.058541844882000295	1.2759408472809617	-0.7754709680867287	1.2671180440009795	0.41508770411496815	-0.09132996312093525	1.614113847783511	-0.19653137560751605	0.27544330906124626	1.5729007075599846	0.08302690822615079	1.2186976884974148	0.08832356650604282	-0.03385105807673302	2.049069868422542	-0.9060937521401596	-0.16047102648326134	2.0662021999797884
0.006488080915148022	-0.5041186865911835	1.4745750262998203	0.7993189039285373	0.30403798256699843	1.2097465878998188	1.9626341275927774	1.1530920926776367	1.329112239165299	-0.037807736833073514	1.5386928108682014	0.3945310902326785	1.5690085065615336	0.55842143090882	0.06400801124082599	1.6457266207385175	1.0453016085817701	0.8348744113476411	-1.0268258558530867	0.29576310696046204	1.3758074591347904	-0.011569255604031459	-1.0407236314771653	-0.294944585998466	1.670355402947204	0.4127429970998599	1.9369493012177075	1.1954513096132362	-1.008509948094844	-0.41373323443017496	0.7232568882131872	0.13382959689369456	1.2020276157827172	-0.6645203947551449	1.2894324226209066	0.4219494170404657	-0.08945216602870418	1.7312861609642094	-0.14821061637703925	0.16245853365182214	1.5236506635264269	0.11702768096484337	1.2351545277022218	0.14926470474776615	0.05276670507262995	1.9442848971133724	-0.9433090471769571	-0.241148147337004	2.003852156916893
-0.017553399170488856	-0.5908545258786311	1.394242175437793	0.8173067662488203	0.28044701191384636	1.1013415980927015	2.0505231628598506	1.0860436507377325	1.2542468509355102	-0.019191734751776296	1.5123224939686661	0.28605197236019886	1.5041096596702412	0.6469830522460057	0.05327577708782686	1.6704797299842997	0.9751634380074419	0.7721904316472052	-0.9950644530685866	0.2704977036030304	1.4628453552268657	-0.05424437279505839	-0.9957893198863867	-0.4460755453522619	1.6924347259010961	0.4536049068096587	1.8970991724905748	1.3029507555704718	-1.0083739301588772	-0.5344411356744281	0.7410038769957129	0.21258197160674902	1.1196190158548336	-0.5999284064664762	1.3049116611244647	0.47316936167930723	-0.1617217171900251	1.8426089068451983	-0.13134367490642562	0.12917889129505966	1.4972655223351903	0.13420957353605867	1.2733576523256573	0.1524309248339531	0.15664078951027122	1.833507617006489	-0.9256521483307278	-0.3481842764971244	1.9743031501399977
-0.04327468701896089	-0.579628498479795	1.3572649145671143	0.796912184341634	0.266816821211282	1.0076651843566353	1.9912024897905496	1.0560387319345517	1.2174357916046108	0.002944151090954131	1.489552248529074	0.2626434530549366	1.4847677575559934	0.684975860109693	0.06626398547068692	1.7256539647905869	0.8506499264995095	0.7786337168487674	-1.0236953483311313	0.27630648808269476	1.5431358233613568	-0.1825256669756332	-0.931751666391661	-0.4988196951214004	1.7109256714068732	0.5107124620814545	1.8416894934213421	1.4153410575253376	-1.0747454365044853	-0.5936434721587818	0.7731101459500777	0.24280153075165006	1.0179141355522743	-0.5798190469704607	1.4261178777528798	0.4968233312479041	-0.1586494932096738	1.9401748147649407	-0.11034504220617547	0.1134240880683007	1.3685549141088027	0.12563124470963719	1.287576863810849	0.20485855836393219	0.24780273332839903	1.6809471773480074	-0.8667049590229462	-0.40381313528311297	1.9890411741307588
-0.040627496279407226	-0.5556115453455573	1.2604821409428513	0.7476113879841753	0.27577051621443305	1.0647575687869577	1.9602178784567852	1.0325372032396904	1.2060697292041485	0.010749252578657706	1.4765621455861901	0.31118306689924574	1.4447483647264907	0.7374529612190447	0.1119565785524109	1.7787327085947229	0.7516325600132219	0.8037096152323828	-1.0668507819776496	0.2847336006765995	1.5810981766134886	-0.30283804510665024	-0.9173714866508742	-0.6255957441476783	1.700020780280966	0.5331872488003543	1.8593232234261727	1.4759703299378466	-1.0829084557758533	-0.6594693876300577	0.6950607752688434	0.30700143009147957	0.9518139530101524	-0.5514158884045635	1.5170026499844353	0.5336444234936626	-0.2011415869898941	2.0228623029123884	-0.12036317128795274	-0.004315010055817625	1.3037935384043093	0.08088942575193156	1.2646002271727963	0.27243792074063894	0.31519703531999055	1.5722723639988767	-0.7652180120425671	-0.413028568311778	1.9262952208083497
-0.023134295765198022	-0.492609032780331	1.2667947681563188	0.7040906379286846	0.2848389650955131	1.1339859722273133	1.9486455586295168	0.9592695537125909	1.2100177774382685	-0.03863302853915549	1.424166226891191	0.31522918939946476	1.3254587844212267	0.7482702439954352	0.22225950784404716	1.852424778526985	0.6716850943274356	0.8859912762900397	-1.1428398902905024	0.24420439251364004	1.614594050242523	-0.4129228311117532	-0.9080714412648387	-0.7401783153767233	1.7049948163294288	0.5111658583152104	1.9148815157386896	1.4776448483361355	-1.129037772890909	-0.7226072592028349	0.6495729027819789	0.2275200758626566	0.9064810399771943	-0.554966128449817	1.5896422960164347	0.5528485470309004	-0.3208057617167701	2.124657935177266	-0.14293933884748447	-0.11928045272591854	1.2776906679708404	0.10864663981064897	1.3222345255444028	0.35233508250407464	0.30483915482828094	1.4924573809951913	-0.6258461852346634	-0.3932313724911185	1.8980027561297432
-0.030139280213260972	-0.4177347937152871	1.3045428821803189	0.7010611900633102	0.2989337515786732	1.2095372415718957	1.8904366574641205	0.912172416590413	1.212630972176652	-0.07020461489248364	1.3379158573696137	0.39534574535262046	1.2391559826433702	0.768614405172074	0.29706174903886845	1.9696879993800487	0.5245233148909029	0.9612463781288358	-1.14960013389719	0.21883637695845715	1.6651308077567468	-0.40241000594369936	-0.9488541530865537	-0.8166523278476703	1.6525538535763142	0.5082547322623591	1.9495609285184596	1.5228012588070214	-1.2104870617497538	-0.7768693126726967	0.5976312024535679	0.2421212528309958	0.8555231125806634	-0.5759022985797909	1.63275313187991	0.582083579418388	-0.3555332401704531	2.1750052460868967	-0.1270610344085035	-0.2982339153787656	1.20353540564131	0.17177194246040267	1.362257542203112	0.4202784240564036	0.25112653055160794	1.4134320726316	-0.5071906019492294	-0.3851362825632562	1.9040540456536224
-0.045272022737483805	-0.38973291733300475	1.332484459505115	0.6343005959913015	0.29749716511043145	1.2456100410768418	1.8285408141747155	0.9060262551138365	1.1955739271031618	-0.0905486286513353	1.2578927543138665	0.41408018789743084	1.1303710467541255	0.7906483447599435	0.3466997750277855	2.08839041307583	0.43994837733613174	1.025472187541433	-1.169983182464952	0.2591966252777296	1.6799110171047213	-0.4357835097435965	-0.9460191354151876	-0.8737477174215613	1.5837429631040598	0.5135114634160413	1.9922923605571925	1.4373764608085176	-1.2170017379485434	-0.799642073680173	0.5708860423302206	0.2040646856506947	0.8412083892518407	-0.5260293040161005	1.6330966790073063	0.6080452317064955	-0.391810069335978	2.0961276079972437	0.010512899690911903	-0.3466499770453696	1.17673030903144	0.22642811325467221	1.4077105877712621	0.4732696184131518	0.29536292547901233	1.3888808835554196	-0.34057894312809955	-0.3893582651845079	1.8806429554777206
0.006921107216335156	-0.49192945856206727	1.3757085116925312	0.6138475168188731	0.2703264263732721	1.1392514874752913	1.8297706957958932	0.907553293772942	1.2372862174696795	-0.006197751914109206	1.1914215553697378	0.3477664471625317	1.1060975472044252	0.8378326215445335	0.3676817678057329	2.198742937564956	0.36590298283771794	1.1206344492286013	-1.1703734603409053	0.2730246835090985	1.6992056670247788	-0.40619781705635755	-0.9957178710053676	-0.876640798628036	1.503467600382274	0.5264268682163065	2.0503796403028343	1.2899900530395392	-1.2781266438812444	-0.8535271560131671	0.44819020065470483	0.1678298213795293	0.8577112661997232	-0.4496314752016751	1.6093157630385988	0.5856466391725805	-0.32236772073496106	2.0764812627667073	0.2227493903936133	-0.42366963503575616	1.1187293048202536	0.3322976634185195	1.4472242819429757	0.5806166875066531	0.2739653795362217	1.3567800142034583	-0.1895433196497085	-0.2805988496538176	1.7437389121068505
0.05854764563982031	-0.6082539696720797	1.3618115170495257	0.610627444525233	0.23556301509325187	1.0845923748564803	1.8081852665737437	0.9084232169369629	1.3963859161453147	0.0490649003021775	1.080406572077629	0.30709209829020034	1.0757431351272704	0.8838475862986682	0.34792018233976696	2.3732310134967074	0.2504550417711729	1.163722647045238	-1.1844483706948323	0.33189084251251477	1.7020474528940208	-0.31766937873269796	-1.0628664807013215	-0.8886828923514394	1.414919235861212	0.47961092126351196	2.0713469190923615	1.2049931531574047	-1.2094939365058603	-0.8624110365045585	0.3241008686187383	0.16153704878704667	0.8101735507144987	-0.40106834555659054	1.641760268012996	0.6367823402383388	-0.32037161570148937	2.031262000633975	0.4048499771265018	-0.45101060176215857	1.08845329185449	0.34686581266311994	1.4982028516004875	0.6132436852519287	0.27491175289208586	1.3885096113232023	-0.18645389284950778	-0.319091426035902	1.6464849400300676
0.10106741373947961	-0.6095243901637988	1.358902946515026	0.6166490637325853	0.24908915169950108	1.06045990105503	1.8277401275902214	0.9243159701080709	1.5591497244809371	0.10832260099814148	1.046343568057999	0.25880742533195045	1.0422953510324806	0.8825049917967712	0.3301388594543592	2.453525005192584	0.19304551324033464	1.1841930007633024	-1.2404254488179365	0.3766279749776369	1.7616133572640387	-0.18059783333250673	-1.0416557048383912	-0.8867434179031732	1.410284148362424	0.5360636142386971	2.0827939822711734	1.1106644700212707	-1.0885724369408403	-0.9541414061504014	0.3658883289490799	0.1401337946171391	0.7479686446451612	-0.41778208571557485	1.6360518236969246	0.7004648652510299	-0.3355637842981699	2.0050917122933685	0.5452422373982864	-0.49857987753509836	1.0308123361684836	0.34740967531519085	1.4938213526334199	0.6852706690411319	0.2840428192587544	1.497171680599575	-0.11311593551998611	-0.3582226216380079	1.5962375577385879
0.1149250388597443	-0.6184941612322985	1.3203961239203823	0.6425707374270171	0.36331894510986784	1.0104564687289428	1.8357605071327907	0.9443318618624161	1.7026197100472562	0.1723566454290048	1.0431430182977612	0.25304267318563023	1.0859005717556536	0.8759876970903184	0.2811235875220638	2.6696881675202393	0.15096105983023272	1.2241466604032347	-1.2882286947898618	0.3708560319858399	1.766223454022463	0.05911858819465978	-1.0591783315845926	-0.815641719587699	1.431319822159994	0.5582989626052839	2.106031456466728	1.023615266614371	-1.0162773494838864	-0.973654565287122	0.44433844303569997	0.1395388454011496	0.6829568107617341	-0.4403676207876643	1.6770078799539476	0.809192576587049	-0.2938138994850222	1.9444848476193495	0.6952340403456152	-0.595815362160138	1.0499506659393365	0.2772155086810883	1.4797719400784766	0.7083208250445754	0.273169636954345	1.5980847431448204	-0.050560588930221896	-0.41035090099573157	1.5924108474688474
0.05654668631577141	-0.6804010675578362	1.290975729841495	0.6456469854416718	0.447970856090753	0.917080421463375	1.754533454522661	0.9479304402071438	1.863711295255627	0.10208397744117603	1.0102951313409085	0.2427700094420419	1.1048853867989936	0.8909493822787361	0.25426136136160404	2.8674163617088237	0.14547382841793163	1.2126249973306584	-1.301242494713734	0.31765492208677204	1.823977205084558	0.25084034859924287	-1.0964478845909151	-0.7114979257824833	1.5015648657263536	0.5679915669301114	2.083346157338892	0.9650265760596582	-0.9606905109697348	-0.9617461996051369	0.47770972295402736	0.17391878437775557	0.5968833845644085	-0.42292922181396725	1.7646220791731841	0.8638385743270162	-0.18506242404156742	1.919846213563898	0.7659279734982862	-0.6586263729216351	1.1255276645699825	0.20826746083723974	1.4554096722435648	0.7328495891408394	0.327990597979497	1.67700384072719	-0.05608606203906654	-0.43624454511122374	1.5582660903727543
0.03501115252606835	-0.7160645993844799	1.2518764454693658	0.6836519785775323	0.5428219883278039	0.8064204076239558	1.807209442467983	0.9641112396842569	1.9199063413777204	0.06085232087369297	1.0147926388589956	0.24601284757107583	1.0720508472726507	0.9123175109092001	0.20251505341016598	2.9691719105391177	0.1871482188851334	1.1693943390073542	-1.2338983303789102	0.26157563894410335	1.9104118693515144	0.4448894781233381	-1.1729970437636097	-0.647226106507975	1.5777586333750218	0.6091674045581793	2.093292995449725	0.8161171343018399	-0.8905532509112225	-0.9705278838750303	0.5496033137694842	0.23534237689383836	0.5070524402023068	-0.3683971756397522	1.7794147865246273	0.8784639975929703	-0.129787398869504	1.881067392493377	0.8138364287232795	-0.7563438505588815	1.1555930724231536	0.12592966498286273	1.4292825417308717	0.7329821400244476	0.3464503037853894	1.7452269219870964	-0.07686749700036644	-0.5026786834162142	1.4719415950999062
0.003334746479182507	-0.7515041358828551	1.2825224160959436	0.7029630523095166	0.5843071918395324	0.6571633023255041	1.8678747284513286	0.9880300114209939	1.8993288811169253	0.051772618117816596	0.9719463925093749	0.19029568158123392	1.0642459621071938	0.900110367101927	0.1375582573009811	3.030771145803648	0.17602719020495772	1.16610689322016	-1.1082560786744622	0.19851295699382993	1.9755205182967905	0.6861716302953305	-1.1847337151958888	-0.5532643600920546	1.6422005521579668	0.646729682010599	2.0167610186044356	0.7438294995578808	-0.9296098296673513	-0.9209550898649365	0.5671723803344942	0.2525622430189981	0.42270385693051055	-0.328677723664287	1.8269969628168607	0.8789101929388268	-0.03345657614880042	1.8950857826472476	0.8778360690815088	-0.7525019585177182	1.2352858567833762	0.11863102433352044	1.4119932478896442	0.7448495193532015	0.3904835091811535	1.7497852555082343	-0.07995364435906835	-0.5908298172958786	1.3891984348146866
-0.030093830624072514	-0.8329519087923997	1.2302125483235868	0.7149156818958776	0.5467631812120384	0.4569279389739842	1.9418445200239756	1.0273056133620107	1.923207153925252	0.05864542475024034	0.9622187200731085	0.1950065284228089	1.1048728177363079	0.9460061667468246	0.03360731347633111	3.0131656821826	0.12078356167766069	1.1330519853731065	-0.9627688722589353	0.1881774223606229	2.0644949871669396	0.811272994490829	-1.2062431665796927	-0.5192320836142501	1.719576155933907	0.7125887143826536	1.9310278321620313	0.7387600885909278	-0.9551131926610921	-0.8770159442783015	0.5764440378992981	0.41489790987844344	0.4013988554018993	-0.26383167141911457	1.8810870257465235	0.938109777497554	0.06591305854042993	1.8907530770513667	0.9775746737918116	-0.7889980642842346	1.1984791626397793	0.08917195811926974	1.374114548300889	0.736465913102136	0.4528120974127094	1.6809879309085791	-0.07877742443843996	-0.6463423843103202	1.3053224416179545
-0.020165151483267814	-0.9168797132240833	1.182002831354446	0.7394804433969545	0.5120006658467464	0.31628816567384377	2.015813095363836	1.0613599616214695	1.9170223279953185	0.0596802880466258	0.9152272021128015	0.055349656285130375	1.1913855228610193	0.9397161030649859	-0.059325093490632266	2.9747893865811266	0.0837317257522083	1.0719133629783308	-0.8605787220636423	0.17963615884793444	2.104759598826182	0.8204693192302785	-1.1710758181676908	-0.5250323911074244	1.8577347350208377	0.7029652586615732	1.8757526737009436	0.6995761977093926	-0.916472440166347	-0.8044989000788151	0.5282679712350686	0.5706194613682746	0.3522111497881636	-0.17865237694074565	1.9069418688594215	0.9797297974942094	0.07750135290571374	1.8961129684346563	1.0770992305858618	-0.6966521347313887	1.1845121335357551	0.12542853577436516	1.3210327961296042	0.6989766376816481	0.5692183631447365	1.6051353624789406	-0.1234025095131333	-0.7257775484648794	1.166637782763162
-0.030194159882175352	-0.9540599852981589	1.1879367143625659	0.780169086800806	0.439062033616714	0.18525766188579984	2.08278468348254	1.054901039333229	1.9227215461223142	0.06536360504814329	0.8907416042076427	-0.09938060350769998	1.2944175987589124	0.8903982770586364	-0.15336810500287587	2.9074640646777175	0.05328279254120173	1.025426464502626	-0.7804653907224135	0.11814998213184096	2.0775958990213557	0.8539836786382106	-1.151273403334041	-0.45902418014092927	1.9738430613775315	0.7046774895230522	1.8082681686148891	0.7924978989959484	-0.9318152633433814	-0.7515100502810454	0.4277535642498485	0.7494704814654889	0.3103902924979566	-0.20724683800450378	2.023694506407419	0.9957582457413545	0.0019145563439945334	2.009343957306709	1.0899512030265597	-0.6568782746704146	1.13443381598376	0.14690445453205553	1.2950617480748494	0.6607418733265817	0.62942760214224	1.4657362685711095	-0.16976823725573165	-0.8480475054882728	0.9880608849857332
-0.008947970449625742	-0.9020834349322229	1.1567838642054475	0.8104760221234975	0.3688451775328433	0.1183446591723211	2.076252162048879	1.0699976927804378	1.9555193835402782	-0.0335264217718826	0.8676620583084255	-0.04529762537401167	1.324548784282765	0.8581197674705837	-0.19427187295948303	2.877078288778292	-0.013112645729812907	0.9875292561956073	-0.7398659428526029	0.10255044175399201	2.0283940767298594	0.8224041442211985	-1.0929639815635799	-0.43963133858385894	2.090577994171464	0.6545906734349404	1.7113223691964408	0.9384708340899905	-0.8904658108095298	-0.621212482700132	0.3589514251833069	0.9264748932720807	0.3255564570939168	-0.24113821140223696	2.1076830872935473	1.0206940477824964	-0.05466731978113358	2.114219073207459	1.02668090476629	-0.5988855122689074	1.058768292774747	0.12581632007044993	1.3100789223955593	0.6020156487565786	0.6796611955839452	1.3558506156863808	-0.14182467567852597	-1.0119725837657387	0.8767584118487459
-0.04767212601879846	-0.7989684066737882	1.1664875568154263	0.8852328394541255	0.25914963416058034	0.050169358781561216	2.0571675777098766	1.0209397419877668	1.971306748796847	-0.06104754332587966	0.8987472708621116	-0.04944375454157471	1.343653759565383	0.8133710251987442	-0.2046185397412014	2.7709989546664398	-0.04146168351828141	0.9316372507463866	-0.6981943389776053	0.041204158293842184	2.0093584956478114	0.7763614116111935	-1.1089442036208232	-0.4489454489250413	2.217607922482688	0.6530108310088111	1.6543215035051504	0.9766690931409714	-0.9320445507211537	-0.49271171644725287	0.26354615986530194	0.9960339336883985	0.377716701033293	-0.2454751752311691	2.136755896913416	1.0423948966172436	-0.08669010638453607	2.2099985488221785	0.9572205536143713	-0.5375189482719136	0.9423936877616734	0.18208254039366112	1.3158556674647786	0.5969278975666574	0.7121783667444391	1.3158996569758992	-0.1222651220380174	-1.0115015035386246	0.7697314753093459
-0.04359431840692537	-0.828437078224237	1.233941163272935	0.8915551247890615	0.16379486985833816	-0.06264798413712883	1.9930003521230575	0.9362169991071575	1.9630031393477783	-0.16068410729026097	0.9436444400215377	-0.06116494604686277	1.386690607273898	0.8196510025409157	-0.20152065604117056	2.7760411450976155	-0.007150962486842949	0.9560867299306842	-0.6686535190119172	-0.03982094684338221	1.9223512228209472	0.6844916320858239	-1.1751825456898422	-0.437835915602813	2.2269669792340885	0.6151063593497547	1.624135079037422	1.0269498899605232	-1.0501932275058257	-0.4145279026608364	0.17922836733348185	0.9768621778315602	0.4566364553880441	-0.20665516228539174	2.0927841533465865	1.0266462257101803	-0.15603221895007907	2.3064793586898626	0.9402179054215531	-0.526686344987951	0.8356075251056524	0.2769637170578728	1.2546303728650896	0.6009624084993374	0.6766717106102511	1.2367079888601424	-0.08772951652239289	-0.9637428382206077	0.7348348605628179
-0.0478030328490562	-0.8286396944169423	1.2562985417471821	0.8317675543074451	0.006536237456736949	-0.13755680297536768	2.0060439082111508	0.9149841294284803	1.9938008973762145	-0.1657549802803972	0.9120085409775701	-0.07289980730475445	1.3761338515239827	0.8026364588480783	-0.18333316618175882	2.760619866833122	-0.004084938708137078	0.9063921635515191	-0.618139678513572	-0.03243286860528849	1.9161906987088972	0.6178998463548657	-1.2411583736528038	-0.4527695681922187	2.2554074362844063	0.5995413582042667	1.568997003481777	1.0473709619780756	-1.1510870575564467	-0.3234985250076549	0.13846431944478288	0.9911079647814987	0.5247814836301481	-0.21950849232977537	2.0804722220900405	0.9758813441617301	-0.22686484346450256	2.3054177490449757	0.9328393458962791	-0.43569292587255337	0.8238288786284228	0.409785444940316	1.2418795669546223	0.6515090315163995	0.6081795071846939	1.1426755046149968	-0.022655134463232595	-0.9232200834538877	0.6998029931628694
0.016076562258247003	-0.8752358505814957	1.2937131216278999	0.7937885495690871	-0.12182684117254823	-0.19841924171115707	1.9442015791643545	0.9230178298386065	2.0429211205774926	-0.13432343405085426	0.9660231131446902	-0.08684015887477621	1.379453215288711	0.795695734819464	-0.1537346084744642	2.674194240141409	0.005667441852949762	0.8494840754980766	-0.626394584360435	-0.030180569327050866	1.829481022906208	0.5546274514344166	-1.3045014529041392	-0.4708576371025626	2.267462017528742	0.596509412843508	1.496054292691525	1.0618872728958122	-1.1963656796376996	-0.32687252563381863	0.029366207834038854	0.940545354479608	0.5935064983030551	-0.22463899006366939	2.031047192378691	0.9409113935876684	-0.31796805223450886	2.24416692321379	0.9556799922283542	-0.3690007072097051	0.7335016087394816	0.5573836722030381	1.2398778239207966	0.7570900085161119	0.472962590037661	1.1174465598035503	0.024760651156451645	-0.8815797450521303	0.6859650939684449
0.0378041580225179	-0.9171721062471091	1.3167675164734605	0.7777808535650041	-0.23460689096694742	-0.2891485749308746	1.9767168870285095	0.8553299200695916	2.14341509956497	-0.09329163662085337	0.977055173778896	-0.14949500391957557	1.4049850037039002	0.7591377896611307	-0.1738210745643564	2.6683714252722037	-0.010692407512158242	0.7556171461435333	-0.652098009297838	-0.053014599324110435	1.7497887912182155	0.471508346172327	-1.3636444210747751	-0.4658301076917931	2.2241922222499557	0.5478190720603753	1.390945014081651	1.087772149883444	-1.2521122420709436	-0.35768610278092805	-0.09687833350396095	0.8338299805123158	0.6873954878915454	-0.24883163637082237	2.0362627765346795	0.9711833609027906	-0.3238781958355607	2.219628242768607	0.9607527733582668	-0.31101635361859914	0.6350430284587792	0.7223588803355827	1.2788859553752812	0.7971273138231021	0.40117743006363493	1.1504901700299601	-0.008631779634353031	-0.8303877130077094	0.7008880381655674
0.07627727281246792	-0.9318609579437961	1.2963542120051839	0.7689813971824885	-0.29283302910613707	-0.3645137080838906	1.9355217311775104	0.8243759619628603	2.2779544878531466	-0.07406427290794308	0.9899884769712644	-0.19880475298500577	1.4325331211551666	0.7557471195773898	-0.17297114236973257	2.6930565485638183	0.04122170014910644	0.670770110552477	-0.7191369119222333	-0.03592780022463728	1.7136745951996986	0.38356221215028224	-1.4344867244467023	-0.49471702560624864	2.222513197607711	0.5266921951528809	1.349587998313565	1.0211769307967926	-1.2267839535919256	-0.391752962629447	-0.20184660603662588	0.7824384778366442	0.669247515780411	-0.3155770546581668	1.9556826743231759	0.9880069502432474	-0.4019290757347355	2.167710429766787	1.0072222841711174	-0.20304050101657767	0.5621014676473225	0.7306601652569409	1.2824211792083675	0.8357325391025384	0.27727889099560293	1.2216489514705278	-0.043765979677671686	-0.8005559170354195	0.7785902789374232
0.06908077047475088	-0.9453752650540996	1.3150339913298525	0.7805312066075565	-0.22537276185501853	-0.42263295142269974	1.88000800186716	0.7816006625623826	2.3227675686291844	-0.018338941452710415	1.0259868421264688	-0.2912637922526689	1.3994875344972642	0.6951711238050864	-0.1738223984462795	2.7793332890509914	0.12307454584151109	0.5782424185019469	-0.7737086860151744	-0.06708729217793627	1.6920403543886944	0.40118780093712925	-1.4630688557189564	-0.48667834479918326	2.2582942253108884	0.4839611261105897	1.31738632702096	0.9616906163671095	-1.1973477291353785	-0.4542464968312883	-0.24552233361767803	0.6998426785379251	0.6417656334706144	-0.39097461595404404	1.887036098368593	1.009614687760376	-0.45000181604342293	2.0886254190417217	0.9138277026659185	-0.09987906609425197	0.547312945028005	0.7435756974466852	1.2768658295936244	0.8384698061907633	0.2117153552648877	1.2929659395091686	-0.16449134581249672	-0.8039520309739892	0.842680627290102
0.0310254040816088	-0.9331174191937602	1.249991056025466	0.7741076085899095	-0.16591448498861286	-0.5008667360692123	1.8321330252783476	0.732144707633027	2.3862968544720844	0.0076290108682617345	1.1067284620262363	-0.3198416527755015	1.2853648444809334	0.6542969286400573	-0.1598971464382562	2.8242624442308513	0.229420738987724	0.4884723548304805	-0.8506089577125732	-0.15401895871900093	1.6857642457181476	0.43576050394879007	-1.5188360899121245	-0.42776307077008574	2.22045991658581	0.4707854336869305	1.2580550519371396	0.9785262137291009	-1.2017916294147448	-0.48104064646934164	-0.1990634791470724	0.552779480903798	0.605082555521767	-0.46203173097260564	1.868523910733457	1.0267087433091526	-0.4433229860319658	2.063209828845592	0.8260255220597413	-0.027153021439790516	0.6260372008793744	0.6874118946216926	1.2896090713823087	0.8326720663758012	0.14741786578909563	1.438485393436793	-0.22258703778052874	-0.8047345366232129	0.9275171390661787
-0.0069101548135167	-0.9725845206684719	1.1964982175242258	0.7587855575593674	-0.006603862291817442	-0.5409140059498253	1.803913721890322	0.68362997298693	2.378811110796385	-0.09248630033894886	1.1640204340160416	-0.3266634806771424	1.197761494135026	0.6564371317511648	-0.08380001633446041	2.8822597290120218	0.3258614681512638	0.43259418840190744	-0.8869209696302509	-0.2269675360696845	1.6783229915556306	0.5339858719225935	-1.5273993822888348	-0.38754676819681694	2.2616595545603224	0.4726446740896065	1.1458433414469413	0.925018713080299	-1.2118550135629038	-0.5187327484011394	-0.18307374937134197	0.4133039198329499	0.5426424381886525	-0.5132698453025848	1.7589304334815197	0.994195749154275	-0.3434084623700234	1.9507302201558496	0.7304556163823981	0.01385824178735951	0.6453988659776789	0.637526242379306	1.3155979969193923	0.7710908861852268	0.06179817068262107	1.5679131279976473	-0.31616744421560494	-0.8400182485293882	1.0318183260208653
-0.05839582203563285	-0.9176653414219123	1.1394953665618366	0.75422258390358	0.16620170637989634	-0.5737895712465783	1.7895502829548444	0.6766068809494922	2.2816809171811774	-0.11781383446720646	1.231099519381028	-0.38666763642160473	1.1189114527176676	0.6282242878223465	-0.05756716364023777	2.847187626660266	0.3645581640864112	0.3730576361621126	-0.8576296174352477	-0.31341832641172906	1.7010479786025616	0.5996994502228904	-1.5408097082995866	-0.37637507263862385	2.2636178651304455	0.4635686403788425	1.0700167650477914	0.8552696401337052	-1.297060534879135	-0.5113998971306881	-0.19978120935656235	0.25068499396624583	0.45011484407477464	-0.603348248166707	1.740372294851398	0.9656107224412083	-0.27110234712029047	1.8734797660120648	0.6320710235189122	0.031361629107717115	0.6999053148966363	0.5955282384757872	1.3241133850359363	0.7525777821612853	0.011622237338625241	1.6219864576436034	-0.44310652248488064	-0.8239975787135461	1.0885762234995071
-0.07440214729743684	-0.8608810106490219	1.0645813942805271	0.6624176348906075	0.3443786678119506	-0.6402830014428327	1.8137862888298664	0.7106986096129768	2.224756607411163	-0.22291792549480935	1.3046354454761997	-0.35266257343890506	1.035928238433855	0.6137128585247736	-0.06663972645917422	2.7475813748587066	0.3513072316430066	0.3459929891054186	-0.8424461844556813	-0.3939456868387101	1.7144172592019928	0.5987021457927881	-1.4363108128031377	-0.34590766084551267	2.266528196570836	0.3906639916502905	1.021671723973737	0.8866502416796461	-1.3423447919891642	-0.5621589735490032	-0.270138222559117	0.151719140664392	0.37105326963233143	-0.6763005889832513	1.7414572665597146	0.8967426360158903	-0.22724330279340893	1.762549092660429	0.5621057115329672	0.024763702741888813	0.8258806067500533	0.4667444255096439	1.2555759772525088	0.6921733292027422	-0.06896584156415386	1.631596556868218	-0.45993468717352914	-0.8542984838659751	1.1340942577224362
-0.10311905786425368	-0.7926023579226423	0.9452614824024996	0.637819219349599	0.4897885719545439	-0.6618618748042866	1.883255478544287	0.7234638689806092	2.162294948781798	-0.20452457350526854	1.3564040289994035	-0.33700915332668246	0.9413383745939716	0.5048053597857896	-0.04961434015185095	2.6441678792728993	0.32220536510432884	0.35699094022015054	-0.7642297138741887	-0.46966402428061	1.7188905144716227	0.6202998313436023	-1.346218602046449	-0.39267801973845307	2.3671786755437103	0.3289008207621852	0.9444720124525892	0.8565646934271902	-1.318498904700845	-0.5028289462633755	-0.35400530033908134	0.15125055234383394	0.24268737335213558	-0.7511063662171777	1.851860249322804	0.8610739071724647	-0.1741766224783571	1.69727924690653	0.4868111385482532	0.06882857875068608	0.9122224491191254	0.3893945717236467	1.3017141628416793	0.6807685429722949	-0.04455385229989971	1.6418579011042909	-0.5502632380000521	-0.9277083545215128	1.1940265063735798
-0.11043014448481495	-0.7462903072906479	0.894714075809943	0.6708839396486608	0.6711460306724937	-0.6483649529625164	1.8503532735170254	0.674755590719663	2.055144735120015	-0.2834953062895741	1.3676187137405507	-0.28686461732383967	0.9491265429060561	0.4022910107775749	-0.038615529134818374	2.499483145999291	0.25959247543772673	0.38475065887270893	-0.7735732475250642	-0.5743180261917183	1.6427997381994046	0.6309949894673222	-1.2855376275839825	-0.48653160386379496	2.4263763723064953	0.25224914103494556	0.8397112062752429	0.8924314671003761	-1.2680751127246488	-0.4113692266406363	-0.46562987367164893	0.11636880266124613	0.16164894710404035	-0.8707940929917196	1.912090619993371	0.8279032219645692	-0.2680979978557839	1.7184414861019301	0.38640824720130584	0.07332680647304488	0.952667353666347	0.3212940428577296	1.317020482776414	0.623559469186447	0.020786171622662636	1.6295440743479275	-0.6669458051093083	-0.9222386991648488	1.2299910245856125
-0.13333470473459633	-0.6529098430295409	0.8140056594302884	0.6981951045167705	0.8185908131389683	-0.5954282448417041	1.8335115575734402	0.6543782407465748	1.922849124663525	-0.3432262051264571	1.3236937884925044	-0.23094181476017056	0.9078823954703108	0.2547002893010708	-0.0810912215316257	2.404944731116082	0.20873728047775625	0.4848052857121856	-0.7866844104710243	-0.6874474934324858	1.609078806820838	0.6189372682195622	-1.2397738184107108	-0.5377749923365301	2.541315154094911	0.20094974908481994	0.7884474523490377	0.9556101257160675	-1.2737113073684312	-0.3264103481248986	-0.5407610498503956	0.1491710381077695	0.08922458847354134	-1.0061201798644555	1.9891185251951389	0.8124452652825138	-0.3080032874500861	1.7669015677808855	0.3158844881498157	0.08388782386728821	0.9574862358413844	0.23030007192644844	1.2890054425753974	0.47955261285503725	0.12443421850723702	1.56941795421381	-0.7003359981635607	-0.983829975051345	1.1979513054634217
-0.15970128817252144	-0.5437648885044013	0.7809617751640818	0.6792230484953754	0.9424853250785249	-0.5307373472089623	1.7404925875495778	0.6909075947112285	1.807392887712717	-0.39901968077273053	1.2846171995852178	-0.1500817796034709	0.8375457949892035	0.13539924659108354	-0.06652203335621147	2.332323591716319	0.18301604831429502	0.6610442367886149	-0.8402781457028251	-0.7471489734192026	1.5629924533761732	0.6131273012903071	-1.2011716656910942	-0.5970910859258933	2.6121247258519817	0.15400198150661176	0.7705303322630483	0.9767035517873556	-1.2341883814032741	-0.05639980316869662	-0.5972108703309902	0.21171396000575765	-0.026196296929890794	-1.0513068823324885	2.0139517347522355	0.6987431926495454	-0.4095665573055878	1.7853325711194823	0.23696720138636412	0.060073699085677314	1.057800148803386	0.13519898298085464	1.2374019337953803	0.42293234182807404	0.1512548046484337	1.5080409430522015	-0.7584625554633463	-1.0136144658962256	1.1717581785335962
-0.22721828854015108	-0.4920346449449742	0.6936212720297155	0.6643218926500729	1.0676042964761967	-0.5392387802257278	1.7144610166706449	0.7085274940180625	1.6964445678752642	-0.48314190097272586	1.301053007756985	-0.024848205181779104	0.6998592547024203	0.042729840334415126	-0.004350817201400442	2.2549141469329745	0.13341661228464813	0.7705762862683255	-0.8989138603292076	-0.8024281012045738	1.5034929769133374	0.6175319027044186	-1.0946301946845032	-0.6123974582076744	2.6929584784304006	0.10051662776792465	0.7057035700493441	0.9393465800653736	-1.2899769150853309	0.13349958135045475	-0.6414390905146223	0.16314750084919544	0.04642207491331344	-1.0522898614295066	2.0323161478965175	0.7072548972415356	-0.4653288935180365	1.7655602815750389	0.1396147074088777	-0.05865272418328008	1.1210850624500408	0.2105236709014143	1.2325876600649046	0.2782017429169635	0.1878217751442477	1.4268764008993922	-0.8252740383935928	-1.0560471651820833	1.1374920618058841
-0.29761874133922683	-0.405184464187495	0.7187655471444045	0.5799454886804839	1.2222263798198725	-0.47500798941370387	1.6600419238956061	0.7144931550115918	1.639524517822819	-0.514663696332238	1.302818460184313	0.11755457851016923	0.6409107780535263	-0.03406884409602577	0.034521798153524914	2.193341256225684	0.09243135010569958	0.854449163347122	-0.9710682241255938	-0.8552372558604052	1.435130157651034	0.5986982578362845	-1.0457971696689286	-0.6462298260090851	2.6372493739598637	0.0980553491367301	0.6901345392072413	0.8949407247303185	-1.3147963021724967	0.33279158307385615	-0.6951080964044714	0.15298966436770564	0.06962981936625137	-1.1224215738309886	2.0979032598492298	0.6281147111382734	-0.4607119418715045	1.7323997381915308	0.14265875371747133	-0.10555284551072357	1.1309110073052941	0.20057189112781532	1.217679637953426	0.1515966587769581	0.14475533184783168	1.4316735140831558	-0.7851224857654213	-1.0738338930878613	1.1265302632953458
-0.34058817385673706	-0.3730422093648994	0.7884489388933216	0.48193966595580084	1.3390869372387753	-0.36559662023017975	1.6343081949124074	0.7286018798174838	1.6039773166948295	-0.47002184223476207	1.327909879064856	0.2597302889707983	0.6859794147452222	-0.11118376411325044	0.05820124006622589	2.1068594197182935	0.05225326016766302	0.8784020794758458	-0.9797975382901362	-0.8188175769296633	1.367563543284213	0.5868502247179752	-1.041628864586998	-0.677344054896664	2.6141287016567576	0.13373514146722618	0.6867934316455153	0.8423452232255879	-1.3635140406089974	0.5705237456382275	-0.7026972079061993	0.1648133586539657	0.13309228515778754	-1.256029652834585	2.1337586957195915	0.558763923818763	-0.5213219617366703	1.6386501641806503	0.11678125322410918	-0.08617233141509842	1.1195396062706546	0.23892761656079572	1.216902599054	0.08815439110715204	0.13359685668533172	1.3493606470318924	-0.7757133822886942	-1.029719890732009	1.1163233870724047
-0.3745840138911095	-0.30359472265103604	0.8070261592128654	0.4226595937221812	1.3953580614527314	-0.2997563354070215	1.569383121162577	0.6813584561416924	1.562453873807232	-0.30274126864075507	1.3196084664366805	0.2666175142116003	0.6487528173682827	-0.12869615377656288	0.05417094632776283	2.0577034806450536	0.017328786449734245	0.8274069707798122	-1.0028895431282692	-0.7465474076928141	1.3439072369785916	0.4919505415111726	-1.058179732108644	-0.7321248424947323	2.5295111872983336	0.09512440296830638	0.7124367748890266	0.7926108011758454	-1.4062605916565634	0.6918452600162495	-0.7611693722652346	0.16565594012475182	0.16691604874945193	-1.3070869893995953	2.158328936326055	0.5509198125945218	-0.49813255456131483	1.5632940590613564	0.077194919188895	-0.10316485547420418	1.1563254746732503	0.320850425340109	1.1849916943373064	0.13024746471010173	0.12242043544054751	1.289216407420915	-0.7831274278842052	-0.9354427428528813	1.0767481542178161
-0.3692712423419161	-0.32226515670117317	0.8250222355937101	0.3551675150697416	1.43878304833931	-0.272902207642334	1.566447405489742	0.6653020636789557	1.5772241321006413	-0.13665420930101796	1.2737234334344831	0.34429867946792725	0.7091842297400511	-0.1627531917177263	0.06363246565570319	2.034301743992711	0.03630764644885175	0.7880511025611909	-1.1007403126674427	-0.7104131197956037	1.3233185714266305	0.45388955695066524	-1.0826684026852607	-0.7540421051404957	2.52807819238047	0.14432992480383683	0.7090731191110782	0.7182666056893124	-1.4154610391566824	0.7624500146203375	-0.7461130037386651	0.12978559193665723	0.18458523672064375	-1.3099936729835984	2.183775818814572	0.5433903585055332	-0.5531799998037805	1.4403050540560824	0.06302707216363633	-0.07535351858019423	1.1130702487033495	0.40504727068556645	1.1755957919186304	0.1150087504438633	0.022924696577970426	1.2849807965566151	-0.806470878289368	-0.9481461406091686	1.1327770766701668
-0.34464998537214464	-0.3823642246766387	0.8612173682348961	0.3432584253975421	1.471042377953393	-0.18509413555852133	1.4936368188996754	0.5861938117577272	1.5306374327201355	0.15251223530398092	1.2145577151293785	0.37377532622445353	0.7152757002801616	-0.19820107681586782	0.10242405943693551	2.0955631588720354	0.1390444230578517	0.7616153168839292	-1.153992278385321	-0.6682836146546217	1.2913773765372816	0.46399876690322206	-1.1301519650773835	-0.7702291513856774	2.48140484803629	0.23590311732273092	0.7246030749193865	0.7344550295818234	-1.4108014532931403	0.7992463198216935	-0.6449758065967741	0.09969239368718778	0.14350561702682987	-1.3480001859870157	2.2001809979314144	0.5661062684980617	-0.572906745778847	1.3675646782356674	-0.08619417545021392	0.030670221212649184	1.0861629460759326	0.4979740858806904	1.2557431012477456	0.1245198823599067	0.022919877722542246	1.3163431201831386	-0.8644525614382357	-0.8828690068787228	1.1410054231412572
-0.3487642357915432	-0.42161618807851803	0.88478736618447	0.28465715982351597	1.5162067192912925	-0.15796637090520513	1.4936603327335494	0.5837227612879431	1.5150012874372891	0.2813958592090901	1.2197373360150192	0.38810806182944085	0.6779331407308818	-0.169741632432745	0.09534764578163431	2.2195959748832665	0.2343211787162903	0.6430080989641442	-1.251012731809999	-0.6625458345190237	1.2503554867361655	0.42892416880696016	-1.177403644546048	-0.7469770498688538	2.403734240226341	0.34687535885846554	0.7087323335704442	0.7323224116385887	-1.408918576436688	0.883234835408703	-0.5436233454467698	0.05680690978772794	0.16294710974475737	-1.3414222279295012	2.2075427480393417	0.6032460083641136	-0.5351385641106854	1.2575895779880115	-0.19383246997748385	0.09783764978064721	1.1005999811889653	0.5310189606831588	1.3006945534050092	0.06395317489408989	-0.054052364701337764	1.344542166540511	-0.8947063738063574	-0.8685178138510226	1.0625644005041917
-0.38373939602564267	-0.45802261573027214	0.8803477514886833	0.2633031105862231	1.5219994479496277	-0.18000174062172153	1.5111553008205005	0.5848323077024792	1.5033745729187407	0.4534451541452623	1.3236072076000713	0.35813728458391025	0.5581219568932145	-0.09741877881400329	0.0943359352160089	2.3571634285799727	0.36459719361515264	0.5724380483212872	-1.2979766046421188	-0.6890315125719091	1.2819608221268026	0.4450124979488477	-1.166794825291743	-0.6569223395311853	2.37551610337821	0.5171148917331466	0.7283976834798853	0.7218705410158173	-1.4529767290096465	0.8801829097699786	-0.5379820704174348	-0.03574963809585668	0.11001557401499498	-1.2374990032723734	2.192880825826018	0.6395762709498556	-0.43250695043055254	1.1754914428704053	-0.28776931192553123	0.2235799733511174	1.097489072880621	0.489718775585082	1.319859675144757	-0.044769465322569695	-0.14454016726180735	1.4143386294968348	-0.965801964783988	-0.9091588314362651	0.9683470548058452
-0.4173090217019487	-0.45811837509277326	0.8730223402017583	0.17677345570339648	1.5746062809243409	-0.17101881105073294	1.549061763216606	0.5281225767744512	1.4182712374915138	0.5649461248477714	1.4371544270424328	0.3879201959339987	0.49167919170070834	-0.01717439255535993	0.15309908213620907	2.4859042415664256	0.470311299469041	0.4764489458534208	-1.3252664341584304	-0.6564641180772282	1.3519726477569898	0.470934916175018	-1.1546863875803377	-0.602909306291962	2.314215489468901	0.6156080904042974	0.7709922888429048	0.6918750434198666	-1.5624272531005903	0.9604111709520886	-0.49311998673506074	-0.13298189011288944	0.04595907666437404	-1.1270967220918187	2.1755198253247525	0.5625140782030714	-0.3599948995104543	1.0587577919378157	-0.40939947416394595	0.3089523830068733	1.1265159866402539	0.48825802493940795	1.391340254478661	-0.12556982100773398	-0.2620377708143721	1.4963303123374094	-1.0115858617322009	-0.8851830160278122	0.8753622857431808
-0.4315210854984528	-0.4730793672576582	0.8103575009157599	0.09733998884876754	1.5461289913423795	-0.11936958284664759	1.5691933888478717	0.4585883379668444	1.3587277693785185	0.6458184769265383	1.4579909378847609	0.4334713688519904	0.46693485506279275	0.09425448008919304	0.19242234689775425	2.5796400276291176	0.5164085728932287	0.3099930698261975	-1.301782340039282	-0.7200618395325101	1.4376287769517737	0.47270785921017566	-1.0967673629542276	-0.5697366193620125	2.333667886708624	0.6133611600238768	0.7670177429546539	0.7563982383270632	-1.69450844137766	0.911572206825018	-0.5830592345921441	-0.2873528542320515	0.0013330620794259173	-1.0130372510067702	2.1630583630602893	0.5655333974215215	-0.25292306061111347	1.001285710269113	-0.5262100394556655	0.4411831876042367	1.144241829248608	0.45629416156371627	1.4235452831606512	-0.1863255882615542	-0.2902907201897352	1.4989364828475207	-0.9327457732009734	-0.8925606448566382	0.7625602243500353
-0.4428075920907383	-0.49263856991432214	0.7837695456623562	0.03102293866345519	1.4385060187065004	0.029552871727602535	1.6408512570302194	0.4239404757694622	1.3289172718921372	0.7034651086942709	1.4777683270154884	0.46938945157634004	0.4618621070533771	0.16718757835894363	0.20317981424020742	2.591243924917983	0.5509257654705219	0.21658415778442391	-1.252017848512987	-0.7753545527882395	1.5086999948456983	0.4246836286964267	-1.0393990548986967	-0.5481757112485444	2.241261968035617	0.6217179027543747	0.7743154218890853	0.8617267513807916	-1.784356060537095	0.9445004395182828	-0.6333370524121468	-0.3676113279677774	-0.11665479369219842	-0.9461889457166318	2.235572473524297	0.4941208594976068	-0.135676528626641	0.952730651923139	-0.6344532296179575	0.6390193627769474	1.1060829393734581	0.3959423848047649	1.4340643759300293	-0.22439400529780676	-0.32674386599698735	1.5325837958259387	-0.8594504486109361	-0.8629062431121319	0.6725293568933455
-0.4183351967533798	-0.5250847425513736	0.7264733431606387	0.04872075691250777	1.2852342068463738	0.09689776501760088	1.7688275681893042	0.40452278479268877	1.2722701277453197	0.7596525095970312	1.5583798625775416	0.5079566391524294	0.4327928564977335	0.17420816312715637	0.2574098570675548	2.611118207303262	0.5582092122248188	0.16575574144885857	-1.176363557115216	-0.7758047277473701	1.5169650879130856	0.3953797692687345	-0.9272612037924681	-0.491017535279095	2.2394543858305993	0.5763262892815357	0.7864986330816119	0.9578820482258743	-1.8846265398183142	0.9558728524787418	-0.6466564440957543	-0.5076939636355391	-0.18030491965642254	-0.8588397299117985	2.2763732587590075	0.46247882565181575	-0.09449653926046389	0.9744801704220267	-0.7558144501761926	0.7971290848931025	1.0834130982335366	0.3528896462013983	1.4711606421670846	-0.2615268723657358	-0.33506968500486595	1.521464889960999	-0.8254821864746054	-0.8130466388230639	0.5482942783796175
-0.3854107034410529	-0.5413981495667818	0.713829293138964	0.10045229810204312	1.1375735089303496	0.12367437396086181	1.84191869914214	0.3658604729666487	1.19782332776204	0.7283372658358218	1.5936514749249004	0.4877753775649947	0.3877324399730343	0.16117357371425078	0.3179131143874647	2.633962914394518	0.541439313966317	0.14971738836388976	-1.1488678201242164	-0.8416203287507816	1.4749402695693372	0.35801096300932667	-0.7760233931048076	-0.5316356088754248	2.2926545496551958	0.5219275955170142	0.8201478742327215	0.9991688137979761	-1.9326991646156588	0.8746996357867232	-0.7996388673213286	-0.5935474170189765	-0.2367265209810537	-0.8028806537778117	2.3713652292655913	0.44804287652742747	-0.07590769293338653	1.020117910533021	-0.8261730644801079	0.8411951755078467	1.0365666159116365	0.3082251911753991	1.4744070919048982	-0.3668565191186068	-0.33607051142706834	1.5809313738367101	-0.8141430352216679	-0.8116274850007944	0.45531155240839427
-0.35610150203708446	-0.5392228348249763	0.6837892687678215	0.1526227557477842	1.0096156397339477	0.16990653837958145	1.967591897841779	0.41359612911869154	1.1807772159636456	0.6832223050661398	1.6426453906354244	0.6634382227227409	0.3635335252413122	0.09545869338703346	0.3321455070016447	2.639819084872486	0.5294536660185659	0.16296792501004842	-1.1806601899437856	-0.9276084026428594	1.4267420400995454	0.3172236840703098	-0.7500735664063594	-0.5777143177469796	2.317920495264505	0.5611160273934541	0.8068261062358288	1.0973406764470317	-2.032064153066015	0.961263605106671	-0.8884605040876942	-0.701384331683844	-0.29191256760968165	-0.7887171492638549	2.484536624604429	0.43682281495868375	-0.1314184934341745	1.070457825151989	-0.912978849461377	0.9408807539057811	1.0413561315655928	0.1669046321765068	1.5261267820289275	-0.4662298076521981	-0.3110764376605769	1.6853904937047126	-0.8028737167818228	-0.7897390083392629	0.3902566605862308
-0.34703617683748167	-0.572837957992346	0.685292517229318	0.17621212267693953	0.9213616395935359	0.2729792648341656	2.105065257310705	0.38275077994732665	1.1689555057738181	0.6405824724202155	1.71721520128032	0.7215605040141562	0.30685148940688306	0.10181857367106147	0.3972305078362616	2.65777617852568	0.5239850642517333	0.17773592383789497	-1.1204224473698334	-0.9797991780073694	1.3653699609332517	0.286148642520495	-0.6655902432434184	-0.6595207209945054	2.369098648825712	0.4459621850734606	0.8036702591744916	1.1680089648082417	-2.059129973521338	1.0507892165675754	-0.9518984218956161	-0.7755511572523157	-0.3124403260223639	-0.8016145903210949	2.449467461718601	0.3894301888611798	-0.1778801023299104	1.1586013149868184	-0.9562056596477213	0.9161222636573598	1.1166393030749036	0.07042235589056509	1.4930440031443173	-0.5016203314726992	-0.22857696806058544	1.7408165265464848	-0.7803252415776356	-0.7288040910955667	0.2785996702223322
-0.3502415986985838	-0.5509550854500812	0.7061239402934706	0.1692768196563041	0.8358354438255301	0.36353581148322767	2.237061785404715	0.40727825784123783	1.2039006810176918	0.5267785024666651	1.803091002265316	0.8386829443227211	0.315059213031424	0.08539942646811859	0.4683581823653541	2.6187442282032682	0.526151554334543	0.15958842048365646	-1.0707803988342435	-1.0158274333002368	1.2647045789665294	0.2143119337271954	-0.6526730964649315	-0.7532699867389624	2.337328600535689	0.41432878378625515	0.8487933395111767	1.1236512370341467	-2.0561958723312013	1.2139155226099074	-0.9449558364813425	-0.9016259856565348	-0.28802798864456064	-0.7411645487518885	2.4144564618900306	0.35908787077274607	-0.13699535747073674	1.2441466745470948	-0.9063016496031825	0.8553295150135314	1.0914429898976679	0.013108801566808081	1.3567832446053012	-0.5577840695729492	-0.2311533940403711	1.7859560322539214	-0.7529110397308346	-0.7584821454037775	0.2294625038201088
-0.3696588466934285	-0.5657840345832656	0.7718222839447149	0.13776986073057804	0.78258227236817	0.4506769789823914	2.327449097952385	0.43132395148191877	1.2132029102556676	0.46276101844625517	1.8302966627684547	0.945863125021653	0.39950659742752065	0.0969853530372966	0.5531812830006214	2.572535176734462	0.4857725424056742	0.18514097815491426	-1.0168920305775992	-0.9850562055731011	1.178021208615084	0.21192633243404338	-0.5873344200232581	-0.7958648194389666	2.2813359083398064	0.35767093398363237	0.8942832127060706	1.0798847719053417	-2.0311738185194455	1.2774275761689442	-0.9614340852592879	-1.0066810301082318	-0.2905381089755024	-0.7215955104694916	2.3771295297344017	0.3058063233252423	-0.17998800101300874	1.2674134694950827	-0.8762313160455657	0.8338046421480827	1.0525360936457815	-0.05484283356361334	1.2551096320547028	-0.578216157671984	-0.16050415460796486	1.875445674275952	-0.6900850427632571	-0.7198259721227368	0.16897821186149922
-0.3556081040738631	-0.6329059737769692	0.813047868079801	0.10639603391490102	0.7040498429458573	0.5254242370675593	2.439831845308257	0.40791946323041345	1.1657268954390916	0.39913858322302104	1.8692587098152131	1.0071250533437541	0.47339130604517726	0.13128747074473357	0.6102886640384321	2.491845561416901	0.43127402944958043	0.11960989130956005	-0.9883326325383882	-0.9507630717188897	1.1600193786246016	0.16437073143983416	-0.5495258986080637	-0.8822400582266962	2.1507940587577625	0.2647477733423156	0.9034889319464303	1.0469909680619112	-2.003107488989419	1.2471615877310542	-0.8784605458045618	-1.0879100257213683	-0.2490533527953418	-0.7305837871347632	2.351862785609042	0.25674848259979405	-0.1438603701392794	1.3092793778647747	-0.8549205716162687	0.7949134829443096	0.9913998540701934	-0.062468486343236	1.230041032769177	-0.5013767635152118	-0.07156488293096638	1.908197025521241	-0.6168664956859566	-0.6077818068075852	0.21153989276872404
-0.33891109565909755	-0.7068688219763531	0.8468845854834711	0.14261806406021668	0.6287314436178467	0.5806441854648714	2.5175061468118303	0.39934190194747876	1.2345270990064192	0.4437960479808158	1.8802197707612749	1.0496414635146742	0.5825098349133568	0.14233247690541476	0.5833530948194332	2.434557227488597	0.4000185112670289	0.06559011540663107	-0.9382756523711835	-0.9426520788715512	1.1180188728948814	0.0960327999344623	-0.48839428185492884	-0.9410402433160654	2.0250905731502122	0.19547549349353574	0.8819649428229666	0.9622448240358722	-1.867029316508302	1.1599078919720724	-0.7901464274289534	-1.1888056906984492	-0.1753086925931056	-0.7866505870054095	2.3424268195397437	0.27860778324980867	-0.1292364158820563	1.3814445019945558	-0.7300440388680682	0.7601725762022409	0.9352513086285257	-0.09118130894691184	1.1277092390842518	-0.3892409468284999	0.03435389171507618	1.9768031768196423	-0.6202533871209314	-0.6834325607694259	0.22552076750221767
-0.27656393747488034	-0.7856750867916976	0.8817305476414925	0.15984005157801356	0.6759499894401977	0.5984812511051046	2.6356846488066523	0.4428666841643281	1.277284440083353	0.5073958599424158	1.961752843548338	1.0154603869333918	0.6641293058957455	0.1721731308565254	0.5658966525579519	2.352765981731109	0.38374693495054674	0.07182947856864903	-0.9351656430285704	-0.86106615068244	1.0807049888726596	0.09972461513452761	-0.40023822545574383	-0.9748099414346871	1.8849143517788582	0.20111118454719934	0.8881237190428969	0.8555856726931689	-1.7968596064564948	1.0984572386147686	-0.6801841400175216	-1.2479320596857137	-0.1457291168125044	-0.8364875188813962	2.334576078332069	0.29398977292034706	-0.1655420340137446	1.4350705125184784	-0.7190347323303115	0.7696486328197623	0.8801633580667645	-0.19955718039953313	1.0365684075399169	-0.32762719453303885	0.1409943148866015	2.1004570680408094	-0.6381491064716036	-0.7289558617126706	0.2680448555269206
-0.16332094364188832	-0.8609793559675326	0.8788825717325359	0.16761927639165702	0.7190376644315258	0.5740878528949388	2.671940548174401	0.459295188832521	1.2697711502340367	0.584401799041282	2.0523897545299503	0.9465488029190168	0.76919724315313	0.15903001130340466	0.5428149036170683	2.322556240891582	0.4306343526139062	0.03614678491860858	-0.9909269508428069	-0.8955092604369259	1.0464907638553602	0.12929634256096267	-0.43169736691395555	-1.0533104427980802	1.7940968883660346	0.20695394878683393	0.8960902856869712	0.7580518581767673	-1.6820604685006693	1.001219843625024	-0.5443307125202512	-1.289204687155987	-0.11284893588569886	-0.861975125228074	2.3356074644629614	0.36566080559745917	-0.18833806203101416	1.4925120412855637	-0.7736974549623679	0.8076306314429385	0.8664914108906281	-0.26029249704933843	0.9751582154879127	-0.2287395980126683	0.26913653744559474	2.2482880067817743	-0.6415778590127692	-0.7585846398464972	0.30519847338876216
-0.12822746670243607	-0.9346614913257671	0.882386027259375	0.17682973273683794	0.7331815982369307	0.5704076051301464	2.6430496140142345	0.44940767187168157	1.3123427676249346	0.5899676397259846	2.094549369350045	0.9004870181398472	0.7859176032939101	0.2300404168998969	0.5332987079657043	2.3082794940251476	0.5334900863934797	0.04439906076916937	-1.0393467404935897	-0.9535183671990973	1.0647815552420845	0.13470426340514802	-0.46037663542569396	-1.11551378195544	1.6889894990363934	0.23669352649745928	0.870051323740649	0.6767021530630801	-1.5817705580857402	0.8823991078304578	-0.46709773013099776	-1.291566933895579	-0.1145178363511232	-0.8349952510552425	2.3292792802382287	0.4333444569443756	-0.23782230223546205	1.5757002652233205	-0.8116436704412149	0.8271897112989984	0.9277151428649996	-0.2512926216124965	0.8928546113242908	-0.15854963667347033	0.4833966416786212	2.3755858481193117	-0.6748684342087874	-0.78695786105701	0.3493190330657744
-0.09891713360184687	-0.9604117083450812	0.8328274348691131	0.17766334798011693	0.767197560657811	0.5360905841754768	2.6135127251074217	0.46597610728167177	1.259491628193119	0.5823647015336179	2.2005716545718452	0.8576953954611092	0.7719495787929075	0.319249069189668	0.4847273865974979	2.308388059095708	0.6404402678192442	0.08514831485200436	-1.1022207167523317	-1.020096128199836	1.0758820570996246	0.11729490079119928	-0.4877242068268065	-1.1144099455649266	1.5352611265592437	0.2834365276175607	0.8529633630602923	0.5235989890417031	-1.4715455090051353	0.7991736864176171	-0.26452604028613874	-1.3199419749696693	-0.15577554946181435	-0.7091958753482508	2.2674760366357494	0.4787156806751095	-0.17002344636702577	1.6103480851480054	-0.8443691422369743	0.936156495491209	0.9843796566653487	-0.2602670306179538	0.855798885213414	-0.07392540054135988	0.7761143589794041	2.4440647113137626	-0.6962255076072896	-0.8568728683205116	0.2995820150163564
[truncated: 186 more rows]
