# Supplementary material for: Obesity dysregulates feeding-evoked response dynamics in hypothalamic satiety neurons
Source: Sci Rep. 2025 Oct 14;15:35837. doi: 10.1038/s41598-025-19800-2 (PMC12521569; doi:10.1038/s41598-025-19800-2)
Supplement: Supplementary file 8 — Supplementary Material 8. [file 41598_2025_19800_MOESM8_ESM.zip › Supp Fig 3/Supp Fig 3a/Supp Fig 3a/NCD_to_HFD_1st_MPK133_matrix_3.csv]

-0.7441958920721212	-0.0488356339935351	-0.08580621278369585	-0.5640911775540156	-0.26055514068048974	-1.1292740530137868	-0.6288272243997829	-0.1510663493866537	-0.12141989676191849	-0.3930205432776357	-0.6493200976082305	-0.4355681018893601	-0.789858915449724	-0.4795397755041024	-0.5483890126572953	-0.8498091585682024	-0.009006113746859518	-0.2502755234296222	-0.582687192777842	-0.6359732622008756	-0.15965371577002313	-0.42573191961321727	0.07884652370366177	0.3160848634845049	-0.30152611488500425	-0.45095496399944535	-0.199897609157579	-0.3107827599233155	-0.6513172130976184	-0.31724915189730946	-0.25872606755647065	-0.3333391212209952	-0.590701340808688	-0.4654374820142297	-0.24959171275627332
-0.737685551047687	-0.07702293853572245	-0.1266673219269215	-0.5546441048938817	-0.2360440984363411	-1.068552465200292	-0.6470598035156329	-0.12729496367653642	-0.13447011386774332	-0.40101723763571584	-0.636930751324101	-0.45117940400659584	-0.7514004718273517	-0.5124154284294618	-0.5696450629499659	-0.8441025570729137	-0.0293867092456677	-0.25750608196798475	-0.6117461667045938	-0.6682973851630153	-0.15285687241596085	-0.42833416767665633	0.06546043362949563	0.29059078575435526	-0.3190740864408237	-0.4762679766998533	-0.17797071567291148	-0.2817100367794365	-0.6797705513025664	-0.31691438649023296	-0.29317558336761523	-0.30382199223949824	-0.5679018168035874	-0.4533156451395771	-0.24624500170203842
-0.7400030539917083	-0.09771743190449227	-0.19146625704867637	-0.5299802274255273	-0.21058653096157146	-1.00042314593568	-0.6237168309990206	-0.1125524406105758	-0.10819115259737745	-0.5358757409441178	-0.619686746134985	-0.4562416983746016	-0.710732668893708	-0.5210319053727522	-0.587103890282976	-0.8412263464456671	-0.05769239569666821	-0.2525078541835904	-0.6119797182354217	-0.6591529420505375	-0.160064688981831	-0.41672271019539037	0.06226955070953139	0.2807709872355603	-0.32725950324800873	-0.4661785191490376	-0.15671586387164596	-0.2657623076175998	-0.6867026093814079	-0.3045593961987651	-0.3090124722475713	-0.29973381491666456	-0.5359138372741284	-0.4404263176620602	-0.2490323579625232
-0.7463796575183301	-0.11292483253579755	-0.21530958726574795	-0.488417696299087	-0.22382891930372179	-0.9274615071128495	-0.6173092290611549	-0.09576056826086185	-0.09489033229111825	-0.4958301077207853	-0.6102327299014176	-0.47840950590129255	-0.669205933216234	-0.5180095958436728	-0.5885019042020107	-0.8454237312683703	-0.08960678181019503	-0.24878213962201767	-0.611663063888058	-0.6334897996339912	-0.15561515623645727	-0.4152767726218524	0.07309057004756045	0.2844244871115429	-0.3301075076039807	-0.45719906037431485	-0.13840835106576657	-0.25792732547208186	-0.6868743605819794	-0.2854783945908213	-0.32622561732147337	-0.3051737604768302	-0.5180673493953686	-0.43011791698422425	-0.2405888117353452
-0.7520891379091841	-0.11652509680016312	-0.1894461129664845	-0.4437389267933387	-0.23704870779234805	-0.8760687190189392	-0.6157372936504885	-0.09294904226039394	-0.08714642727039244	-0.46689293528889186	-0.6013634584804912	-0.4969654344498048	-0.6225262871904674	-0.5152977176435447	-0.5915045897509174	-0.853063540990223	-0.13079476428210973	-0.24237312605092765	-0.5928395273282814	-0.6442045685466953	-0.17478383303083198	-0.4135582046299566	0.09142176943011672	0.2939001017662616	-0.3170859072763129	-0.45866586730492004	-0.10427030342939902	-0.27209921122659547	-0.6771010250333154	-0.2684930876355817	-0.3445953311384288	-0.31269223178955047	-0.494657428674378	-0.4209057105800202	-0.25432214200080006
-0.7557535435762194	-0.1101142407342199	-0.1718556544879204	-0.4065843637812687	-0.24828929951460155	-0.840798875106688	-0.6247145146651485	-0.09353710867818545	-0.08207630315738466	-0.45230822306596674	-0.5971341321839277	-0.5065752078011623	-0.5836978457201306	-0.5141514498320675	-0.5932664292189304	-0.8644560570400114	-0.17102264731168873	-0.2323230464027256	-0.5861816303811106	-0.6489846906084001	-0.18900304644545196	-0.4086590623861996	0.12913058690399234	0.2993128074704415	-0.30153975208074496	-0.45363948793955644	-0.07804166158710175	-0.2925734611322573	-0.6624219856414734	-0.26063080820782486	-0.354981067276578	-0.31710152528993385	-0.4713949632663251	-0.4154340158911866	-0.27378143888961715
-0.7605568558610999	-0.10390151397844695	-0.15217723953339288	-0.3753457607489038	-0.2580057771298213	-0.8052243160727849	-0.6327687672167731	-0.09637236545554735	-0.08737423223276992	-0.44490212464038575	-0.5958175208425647	-0.5189279475727745	-0.5412177798529061	-0.5101194466163944	-0.5896305732381243	-0.8587538301327654	-0.21302161555677257	-0.21698637502141108	-0.5766572543788017	-0.6335525074240959	-0.19040922127788257	-0.38710616049205016	0.15981196274382162	0.3052264941029228	-0.28115001917089955	-0.45574028293763746	-0.06603590273083039	-0.3163088431458917	-0.6495678385230595	-0.25505062194475286	-0.36744782285005095	-0.3167735268906466	-0.4613124626218316	-0.3995423132372982	-0.292744339383649
-0.7689419016795227	-0.09539448650984968	-0.14806509202435592	-0.35294384023096764	-0.2668569347076637	-0.8025060220107793	-0.6428811650512417	-0.10258817926863326	-0.09841219434820116	-0.47780491948560255	-0.596921400967205	-0.5335080029575047	-0.5117350653421586	-0.503335356533421	-0.5831018092442123	-0.8525277951569616	-0.2593051991627172	-0.2058892280707665	-0.5631149693690564	-0.625788361998578	-0.18737679442947774	-0.35333491690235475	0.1747487159365173	0.3101046935153206	-0.25733152775594254	-0.46735247524014367	-0.07003518121214014	-0.3386512314570445	-0.6392490666351308	-0.2504325184427645	-0.37357915063141944	-0.3150948666232365	-0.45626771329344534	-0.36756062995260463	-0.3082470932001226
-0.7787197394080531	-0.08905649071069756	-0.14891986569729004	-0.3374227347156169	-0.276826340265383	-0.7933129526338546	-0.6488024611983483	-0.10994552382193774	-0.108847895615862	-0.4821468398613673	-0.6018429877326092	-0.5504806392229278	-0.48863305510001354	-0.4842921445571819	-0.5709670590914772	-0.8419102600349995	-0.30501509076459254	-0.24284804609811272	-0.5496296723963037	-0.6251966316871371	-0.19533152619107794	-0.3169698677635837	0.1785151580688746	0.3116294520444767	-0.23390628642812322	-0.4805588683054278	-0.07512096116080914	-0.3584878253603503	-0.6273987602812038	-0.25059187800076366	-0.3779363792329594	-0.31376673186673254	-0.452057523800756	-0.3376054593539018	-0.32076739491149925
-0.7885649981414384	-0.09352883494219158	-0.14994544839503815	-0.3321571223572407	-0.28782945283799766	-0.7760697837615791	-0.6514465791391567	-0.11722037325741914	-0.11838112227254123	-0.4787351176373087	-0.6071187922466532	-0.5657238318349517	-0.47412951187021735	-0.45351716412452436	-0.5649477841721894	-0.8396847969012182	-0.34440460024301434	-0.23474629760102944	-0.5474326287983794	-0.6239908631448946	-0.19094988526024986	-0.2788877647036746	0.173477134993157	0.30936632143707593	-0.21336214031836537	-0.49555826641125245	-0.07876550364366659	-0.3806986737622823	-0.6162814660677779	-0.2513606179381593	-0.3717637291582486	-0.31398093429348245	-0.4524269700156077	-0.3148799450984826	-0.3336897681069172
-0.7992711624461748	-0.10167976119651242	-0.15495240790384618	-0.31013918099953675	-0.3036614007802578	-0.7349735011908342	-0.651256982662815	-0.12002070645295629	-0.12576908203955214	-0.4860689119265128	-0.6106411075175978	-0.5903177282047356	-0.4366920675823427	-0.40591212351249917	-0.5728688032635858	-0.8385406185379723	-0.41871820975987084	-0.2660408690512823	-0.5405161315971296	-0.617959099518246	-0.1933019037830891	-0.22345973442945946	0.171247638415904	0.3042713542771408	-0.18688465696593679	-0.5158234648185561	-0.07464573817596402	-0.40622309157689684	-0.6087183644779174	-0.25075385563783353	-0.3615729251692554	-0.3126065695042952	-0.4405182576224595	-0.26808651924471283	-0.35736338670439194
-0.8081457057961744	-0.13461749227041653	-0.15034194252937813	-0.3060933506704715	-0.32415500633190036	-0.6945654371564094	-0.6455738527266929	-0.1300153482654253	-0.13311525982164107	-0.49177009367501945	-0.616358518343257	-0.6092543240202586	-0.40989835547553666	-0.33751887845109285	-0.5829246654938192	-0.8372659355199727	-0.49049644971687895	-0.2587089462929811	-0.5313060104410544	-0.6056576815578321	-0.18661539178184744	-0.16642434710254608	0.16590101148107922	0.30247386194112735	-0.16206471276855647	-0.5279719911787625	-0.07722969073777441	-0.438696300831838	-0.5959869346905723	-0.25878199269039404	-0.3361703968202186	-0.3112296247540525	-0.4371687269323581	-0.21199693303884315	-0.38243048366254023
-0.8159171656817025	-0.13241798201359167	-0.13523512794724274	-0.3050607586370827	-0.348896216825962	-0.6678643499664666	-0.6528126362911919	-0.1439765069490758	-0.14965919602336705	-0.45763721752367104	-0.6249951213703933	-0.6277186146497618	-0.3860310158675617	-0.26337804253555996	-0.5941098566251359	-0.8337106261586188	-0.5545671561868655	-0.2765296721216045	-0.5239043609262876	-0.6083207460872351	-0.15547469977179046	-0.12359406930571322	0.15470667402576557	0.2984333525711922	-0.1430291711064225	-0.5452267287291594	-0.08949676884497491	-0.47450590899866557	-0.5801211167599222	-0.2757797062346946	-0.303880142102055	-0.30313122130768966	-0.44338847129926745	-0.16919489123167028	-0.40376434969627095
-0.8181137834446865	-0.1423652795549637	-0.12795663039278926	-0.2972337239799808	-0.3641705071279433	-0.655268579025716	-0.656272201665797	-0.1546309912617494	-0.16701122774876034	-0.46883064273008135	-0.6331137175291496	-0.6406493887254798	-0.3774878378101464	-0.19498608958414226	-0.6105920838035923	-0.8225112825843457	-0.6071491849100707	-0.2729912986082105	-0.5228966531410314	-0.6197599894723421	-0.11651992262760662	-0.0893787564378176	0.13786245645261466	0.298400197244836	-0.13014536844299082	-0.5664241055818913	-0.1127042902393218	-0.5095358432498875	-0.565103617647715	-0.30071915695303125	-0.2579344563496437	-0.2906400973548991	-0.4507443580021347	-0.1403967390007103	-0.4286814996157805
-0.8222245990874086	-0.13619574766668702	-0.14431592752591874	-0.3023429168076707	-0.3793310893108099	-0.6401907844130199	-0.6567074738618468	-0.15048752147451955	-0.18201774658173084	-0.48728569183155984	-0.640294682549417	-0.6521243324101677	-0.3794347465841404	-0.12900793410322567	-0.6252420459254944	-0.8056860628572814	-0.6472425465119118	-0.26086850163796066	-0.528808152838932	-0.6164816201427714	-0.09388001210980695	-0.06378207157327284	0.11293192117107358	0.294550034971748	-0.13170422389067796	-0.5849971245452885	-0.14871154752543148	-0.5343345298919214	-0.5600402498228164	-0.3273656333660156	-0.2033004990276334	-0.2745838814992181	-0.4652824969888096	-0.11319250581146063	-0.4411380643228989
-0.8256167305705553	-0.126467432388796	-0.16642231547296374	-0.3110913379571335	-0.39253836865541897	-0.6229064352080905	-0.6482457753513319	-0.13942156833296224	-0.195580657916551	-0.4945843787825406	-0.6448012181051845	-0.6709052542586698	-0.38328025605706506	-0.06181807867836372	-0.640593144571133	-0.7825011467483209	-0.6746460943222475	-0.23763617011533683	-0.5210581743543572	-0.6158492053250298	-0.07507526261806172	-0.04519504590663885	0.07108818797861505	0.2924825635496931	-0.14122137484921127	-0.607980988346773	-0.1918729816124137	-0.5498178683944012	-0.5618473387210832	-0.35388488911673077	-0.14304335955433953	-0.26223719646403065	-0.4825082556846521	-0.08257278482814215	-0.444237346496429
-0.828913520196868	-0.11932944021680994	-0.20094500488575345	-0.32402767340847	-0.40210336053659257	-0.6160013723479667	-0.6289114672307948	-0.1334179609643801	-0.20437922539744252	-0.49743610926672577	-0.6434404537695001	-0.6845934260161834	-0.40121468726745374	0.001874466163742819	-0.6625528508719682	-0.768597821309412	-0.6955160984836863	-0.21709413592348378	-0.5142652150714204	-0.631008055966324	-0.05749319720250581	-0.0476330417133704	0.030098249155495516	0.2950737115103527	-0.1548589425135924	-0.628261697734929	-0.23241447550991431	-0.5581474330330591	-0.5647252428918001	-0.3735490156667812	-0.07115017843597053	-0.25617743715291474	-0.49105773382614926	-0.05884693531878808	-0.4393283044216235
-0.8267046025419174	-0.11089241406843744	-0.22853727657609957	-0.33705394499153085	-0.4096413707212484	-0.5948550320896903	-0.5961529539546642	-0.12374631152277053	-0.20908235997409683	-0.4673464809257329	-0.6377567153798834	-0.6956864803998053	-0.42039439330170014	0.06459789043106995	-0.6856847173091662	-0.760834348594078	-0.7071960798532246	-0.19889845608920634	-0.5185337230240498	-0.645788268064986	-0.04941948444973297	-0.06789643675465531	-0.00798670638657991	0.3010342695119387	-0.17608461781170875	-0.6373920336920957	-0.2634940859821386	-0.5591813624448942	-0.5681271417423168	-0.39410806593731407	-0.0005786654891359432	-0.25577947984416044	-0.4992535689475316	-0.037905017275021394	-0.4163126178821276
-0.8194342839019819	-0.10405017003194053	-0.25264299589714845	-0.34645567170289626	-0.41522044895283905	-0.576543951291675	-0.5603119123268271	-0.11462470849490176	-0.21432786197286	-0.4588181960312845	-0.6246485696024929	-0.694897002494666	-0.4391362928199124	0.114559023289535	-0.7117417051675166	-0.7574957485473186	-0.7111466875674836	-0.16232270179944655	-0.5178597770979749	-0.6572632079667898	-0.034224580751476295	-0.09973470737406201	-0.042393578258301076	0.32005240153348724	-0.2014029395261642	-0.6352448469448893	-0.2970226954124071	-0.5538057668235415	-0.5641128872028962	-0.40878056565560844	0.06829909043192278	-0.2565183744594627	-0.5049295136075171	-0.011714539602464047	-0.38898182748447047
-0.8069904477679035	-0.08722543534482839	-0.2800700059418955	-0.3494666427011342	-0.4182067569040221	-0.5635936561253827	-0.5297613343747181	-0.10966363095701452	-0.21980063667941577	-0.461358482149577	-0.6096931545867179	-0.6911138484919462	-0.4522108616672159	0.14743002937934008	-0.7332011138461786	-0.7471372529010744	-0.7083236364146167	-0.16369998479471484	-0.4990294065374248	-0.6745927556849445	-0.03854112876887783	-0.13764943235376464	-0.0726992436708384	0.353423977585028	-0.231459070990008	-0.6241851469645707	-0.33671766215900995	-0.5461829326300703	-0.5506071807905141	-0.4135167769431843	0.12822165484431955	-0.26163580804722136	-0.49702837841297837	0.022121220569424338	-0.3704411852288575
-0.7952839701183818	-0.07390803988652375	-0.30883918141608224	-0.3498216367000659	-0.4252890589721378	-0.5517751812426207	-0.4983364266189098	-0.09773636482649875	-0.22731647061047147	-0.4657087364641809	-0.5893125910203303	-0.6874971838235153	-0.4544622046630469	0.1587788354276082	-0.7446903227651661	-0.7351140573538101	-0.7079783871086596	-0.1475059541072799	-0.488084912097665	-0.6965695723417928	-0.03241308616044872	-0.17599757229808732	-0.10456451547480734	0.38490570003427804	-0.2631596003111863	-0.6032744916121304	-0.3701520085417992	-0.5414730065599601	-0.5279600130238864	-0.40786726743346113	0.16919321539415494	-0.26809564656717644	-0.4841468141251557	0.037972468066520576	-0.34654513748533766
-0.7851325753611073	-0.030753543107673836	-0.3404180724956473	-0.33798029794494755	-0.43258927032903005	-0.5571012811404483	-0.47172958322636294	-0.08420586263732759	-0.23418707892086799	-0.4697579102461821	-0.5690292259400488	-0.6828718976147681	-0.4472176270099336	0.15212460499729352	-0.7476961876634703	-0.7252518713587196	-0.709806487150075	-0.15023200973938527	-0.4539219781716481	-0.7187128537090555	-0.03528502456728407	-0.20538978834705263	-0.13761234454094334	0.41440772386740654	-0.29051730266143405	-0.5808430003390318	-0.40100853661749475	-0.5354814975294391	-0.505394769236329	-0.38645938416599707	0.2004045063312828	-0.2795745534495321	-0.46348029681988645	0.039226675111330364	-0.33144392790257626
-0.7757373697292922	-0.01822681775344853	-0.3742649956652994	-0.3286518805174249	-0.4439968591239106	-0.5673888030123485	-0.45201808152732836	-0.07891006693293914	-0.24457216425598077	-0.4698768119998462	-0.5490250255519926	-0.6767855679786972	-0.44314481287463325	0.13884565864903775	-0.7408035981205798	-0.7171500895854572	-0.7247573005021763	-0.16881417075050248	-0.41722028765436764	-0.7311368484809023	-0.07204131657719107	-0.2221609547653649	-0.16996516416618435	0.44046766236835533	-0.3091154622638066	-0.5608468776064911	-0.4283300981751418	-0.5330461839607434	-0.49489832327739336	-0.35492389436458976	0.2200793821487253	-0.2992295792108789	-0.4319079495142944	0.05208990419767786	-0.3200306072597271
-0.7705975719675735	0.014393689643481363	-0.43213677369248993	-0.33539622666440294	-0.45488006460159774	-0.5793182568482215	-0.43864319451901845	-0.07773961933160696	-0.25615429015274527	-0.4661291187167723	-0.5286436335894165	-0.6669534624833464	-0.42936709315696203	0.12424808005440183	-0.7280176945492066	-0.7126321624298719	-0.7507279871196326	-0.17710382491616256	-0.3896626770499055	-0.7451003533951279	-0.12740821477668277	-0.22684910392289748	-0.2066115542868716	0.450026165338964	-0.317562217331189	-0.5342065734107769	-0.4476253963863659	-0.533202376380846	-0.49143540546915554	-0.324865704035611	0.22363618363487509	-0.32465179467879746	-0.39340805664321665	0.07644025975922572	-0.29709802531763285
-0.7593605631355804	0.0171857725737302	-0.4718842869745733	-0.33838992301549087	-0.46393105575511207	-0.6000304895205113	-0.42948870301340286	-0.09053566032103513	-0.27067086864022855	-0.45153484749475403	-0.5070929489516464	-0.6569041861694738	-0.41616265260061125	0.11232612121745437	-0.7081010501687525	-0.7094840591661546	-0.803053479936407	-0.21850647917097316	-0.36730828125145654	-0.7608538380949087	-0.15527824682233426	-0.21731998214329623	-0.2491603185919385	0.46077145137529696	-0.31941638005391926	-0.5095761179944135	-0.4658347270375856	-0.5375867137154432	-0.48592473557943655	-0.2939758145524599	0.21363940839321569	-0.3480829437267029	-0.35862796177719963	0.09943269500110467	-0.28279267886313286
-0.7492112634458646	0.01254989101450745	-0.49160564829165504	-0.3373809756553886	-0.47707904175708044	-0.6233277022985794	-0.4220555083551794	-0.11334446480710594	-0.28864483984818756	-0.4399040105872093	-0.4833532726041481	-0.6391518803873517	-0.4086996384341677	0.09894503017430109	-0.6794791071870344	-0.7045396353406469	-0.8379963113417948	-0.2742173510014622	-0.35498435406418904	-0.7758000341890621	-0.17847937504706657	-0.19785748169180617	-0.2963501581128992	0.4650137049855143	-0.31970424885855814	-0.48381862396098485	-0.4736849372736406	-0.5473840040337269	-0.4853203699817814	-0.2610876796240519	0.19377430831368125	-0.3673138925996808	-0.3321750295825199	0.11237180732433479	-0.27731955202194963
-0.7369031974593415	-0.03485885539973847	-0.5063902093556272	-0.3336758877413563	-0.48926532476702034	-0.6431921512818819	-0.42162131412402226	-0.1215972929760624	-0.30453809481975813	-0.43207515503896304	-0.4619886093346244	-0.6256946657487207	-0.39826427741726267	0.08286628549786221	-0.6472896942304193	-0.6933377930016837	-0.8703573808023822	-0.31864336294781337	-0.3304556688529351	-0.7911528464343556	-0.1976615774018625	-0.15996883780192844	-0.35203590236668764	0.4502822310291239	-0.32553489388481655	-0.4558474701955034	-0.483428178515254	-0.5606744653672088	-0.49006636157347006	-0.23866517111872146	0.16282266368893494	-0.38126038403537066	-0.3097729403532816	0.11954360811089153	-0.2814947047456521
-0.7231489269619951	-0.05735347433726138	-0.5313119331421521	-0.33668869417085384	-0.49286395531783656	-0.6589114225948218	-0.432262457095758	-0.12417909998009398	-0.3188162232531641	-0.425497723537692	-0.4394886694837565	-0.6117363834865983	-0.3876465359140674	0.06364934568777413	-0.6174863530027686	-0.6737363994305616	-0.8860810923430469	-0.35845984367875194	-0.2940732557735789	-0.8037286235094026	-0.20509415532804573	-0.11167984651391319	-0.4048735395801943	0.434825188278997	-0.3350981633598554	-0.4306380845605995	-0.5014023627356688	-0.5794405498801546	-0.4921988985362592	-0.22617547098770516	0.1274517368515632	-0.39123764243631176	-0.2929165745217123	0.10873349369286742	-0.28783792509161843
-0.7118831082372504	-0.08559536035958064	-0.5457946073458237	-0.34208173104452644	-0.4973579903973908	-0.6719923473448259	-0.4424230282770038	-0.12428143419660394	-0.3284337974767153	-0.4156544228916066	-0.42096225795843656	-0.6044603122280774	-0.37816251725463157	0.04186069896540589	-0.5955671984036826	-0.6549538276394598	-0.9014094027871419	-0.41712447957632187	-0.2687211084742937	-0.8095715073755217	-0.21167980719199572	-0.06025116088449267	-0.4622690851495329	0.40514095816576046	-0.34860047483738854	-0.40932180501331167	-0.5208307742742443	-0.5996288227362261	-0.5043446750700836	-0.2204577824490312	0.08885170413830555	-0.40154830674573805	-0.285124069929595	0.08312429274684693	-0.2823355862317166
-0.7035218379851944	-0.11871678869970899	-0.5560108681725978	-0.34883169145182824	-0.5008429128290922	-0.6908354762021816	-0.4501285970877401	-0.11764036993767879	-0.33616319856	-0.402561260576472	-0.4313785743339203	-0.5977758459496503	-0.3703658973234384	0.017211184716440425	-0.5829055893974344	-0.6361760873378185	-0.9138138097558265	-0.4415334116603595	-0.2446197757071455	-0.8006217080244097	-0.20061360573649772	-0.013475458898233697	-0.5209422637107339	0.36128889464418523	-0.35909628055208875	-0.3966066738268762	-0.5456989611054827	-0.6128976103586299	-0.5312784348341182	-0.23407616343824636	0.04816116561690119	-0.4064358004624067	-0.28603948841807375	0.0428128538049887	-0.2600380489192893
-0.6974326163953517	-0.14687626430060802	-0.5517734792903808	-0.3598390966157823	-0.49226814478830583	-0.6991667647116955	-0.4614803194753046	-0.11372928410044018	-0.3458125749950046	-0.38897896297394097	-0.43955425386321395	-0.5969850655171945	-0.36964127619748666	-0.004739859829772918	-0.5715826664507088	-0.6156306887752433	-0.9256827058766646	-0.44565846737126613	-0.2100931652508598	-0.7935946310174316	-0.1900311009196423	0.0261556362287166	-0.5765454918623638	0.3154174645267412	-0.3688514625635535	-0.389879133350478	-0.5755625475939519	-0.6250142776038835	-0.5651350507892978	-0.25851544390799275	0.0042334808126566065	-0.40943008777011425	-0.2940009765633704	0.0009564766882588893	-0.24562861281614462
-0.6956059128789784	-0.16940119446847532	-0.5848292742212102	-0.393005792937745	-0.48485134820917486	-0.7003523147827513	-0.47352645180530856	-0.10702959086330618	-0.3568665712798087	-0.371589294759982	-0.4432411751948269	-0.5930359768519311	-0.38173171387308696	-0.028263198214888242	-0.5660182051278321	-0.5976932873940088	-0.916957666163313	-0.47159837628336854	-0.19217741078317185	-0.7792920311701244	-0.1737537369835166	0.05208067908369857	-0.6278168485113811	0.2679510263878151	-0.37832187513304777	-0.38766312010042236	-0.6109063157109026	-0.6324796311923438	-0.6009892733402417	-0.2963640404472032	-0.040368029315864945	-0.4116270627007337	-0.2968888142435883	-0.04272722072201114	-0.23148211912767808
-0.6858062289450466	-0.18496477929455907	-0.5824017345347231	-0.40281530928839404	-0.4743569269275367	-0.692891380013917	-0.47599098037719456	-0.09193209598382676	-0.3636957967962219	-0.35729366015868697	-0.43501183681490146	-0.5773838426985963	-0.40389788578456454	-0.050543662802435496	-0.5685092553746386	-0.5853763917268583	-0.8963239769226607	-0.4585589124501645	-0.1777676855902264	-0.7724686399432984	-0.13531289790299544	0.07068118486417475	-0.6775935027592264	0.22224344870910356	-0.3851667555989061	-0.38422105369244997	-0.652472516411304	-0.6307193265154737	-0.6311007189594429	-0.3386933934994879	-0.07835287284336687	-0.40866770254204043	-0.30427902913977356	-0.09317955443535082	-0.21878780180701676
-0.6706743049816115	-0.2061781905303512	-0.5788712908133964	-0.42189828809532004	-0.47147832270634027	-0.6862244740521166	-0.4770209382286435	-0.079410012219847	-0.3727087298112199	-0.34303457542121923	-0.4308580388675679	-0.5717625884901824	-0.4345166872842562	-0.06786704942695332	-0.5813508275543302	-0.5819695928246422	-0.8647296943080303	-0.47723161925721885	-0.15535073528360885	-0.8034064909457405	-0.09012356851610918	0.08311776206735769	-0.7229264566632972	0.1826879602476236	-0.395199392556444	-0.3866179357275913	-0.6972615727497706	-0.6274225392895101	-0.6580258551467333	-0.3816661238184974	-0.10580831319535156	-0.3986005479915559	-0.33091853906773777	-0.13863287119375642	-0.22044891431339336
-0.6652711800238231	-0.21327982130263434	-0.5649413933966114	-0.43960825635345824	-0.4579311699187887	-0.6790215264759949	-0.4764187820258492	-0.06353861482801129	-0.4021118037227576	-0.3385780829926068	-0.434715567610402	-0.5590741430358734	-0.47052746459385686	-0.082131943702389	-0.6029411294478102	-0.5845963987903057	-0.8100248677122464	-0.4733108766379127	-0.13344328930988153	-0.7780726771663392	-0.04736113010323796	0.08492614864387558	-0.7589326962343511	0.13992469396120272	-0.4032090135130785	-0.385111313573138	-0.7471524887360756	-0.6149153909939995	-0.6873210444875665	-0.42809815116385275	-0.12622565195741325	-0.39170953263818625	-0.3566952921846728	-0.18481347961128253	-0.22093469682865882
-0.6578727366046311	-0.21899407433679804	-0.5712260596023205	-0.4613937457404506	-0.42703546056835373	-0.6758696801769313	-0.4757935623881437	-0.04681336631717087	-0.3953588236756446	-0.3453863921137495	-0.44042667804292507	-0.5471747803379673	-0.5327852547919834	-0.09553901295689428	-0.6351135058906727	-0.595647225100526	-0.7770169720617228	-0.5029157546831077	-0.11932545759193243	-0.7497444214591714	0.003500599990799408	0.0739312110069186	-0.789357684616067	0.09707572707674564	-0.40917801408885335	-0.3868994313060187	-0.8054043939011752	-0.6015762362709929	-0.7104530330083569	-0.4739796463358523	-0.14460582614770887	-0.3845014670158658	-0.37919118826426595	-0.23010575321659701	-0.21853312985250337
-0.6511124203690877	-0.1783402783460442	-0.5904436472212756	-0.48372003954978143	-0.4015563356687283	-0.672929971087395	-0.48849311692571773	-0.035258127702925565	-0.39065329395335796	-0.349501913250751	-0.4504612448561277	-0.5292772354424943	-0.5946680156344242	-0.09976203643475465	-0.6678249440232684	-0.617646752282616	-0.7457548045768492	-0.5317587295052156	-0.12644556358447565	-0.7335043742829088	0.03136109435625235	0.04605609385709979	-0.8160270970762846	0.06568355361162674	-0.4146431822692568	-0.38902260105061526	-0.8590380231652656	-0.5875653575276759	-0.7286154299925884	-0.5146206244419987	-0.16175111149429913	-0.37843739528317355	-0.40187530863749055	-0.27028843184941714	-0.21210615171401304
-0.6425638934128366	-0.1635221153407273	-0.5682339540188439	-0.5265054753379308	-0.38913162837382387	-0.6673548528685794	-0.4951770382422585	-0.030082787899220653	-0.4013598610578071	-0.3587826425865707	-0.46186164043586075	-0.5130441053208822	-0.6222915531195422	-0.10348820961905891	-0.6972949934537016	-0.641924496868245	-0.7296668739011686	-0.5533672864599537	-0.13867256504890807	-0.7201324096832736	0.0445488480900698	0.00931824142500628	-0.8441292962277076	0.0324010824996677	-0.4181075258854623	-0.39441697550251953	-0.9032639549207439	-0.5703668330247311	-0.749035446672432	-0.5485252660290911	-0.18094022906720306	-0.369866685506753	-0.41491600380041954	-0.30947980452951274	-0.22307923730337365
-0.6324246348500219	-0.13733195739550202	-0.5606610632495582	-0.5428686041377135	-0.3889652567583976	-0.6640615555910611	-0.48274534544601905	-0.017882630524678395	-0.42050451291909596	-0.3705942113360567	-0.472646948831161	-0.4896340526127784	-0.6761279856234571	-0.1066334773547516	-0.7185173306452138	-0.6706006375602043	-0.7142008992981117	-0.5343993129014161	-0.15167284993553304	-0.7068211549832819	0.05665522163691174	-0.030720920191621693	-0.8640905140068498	0.0031592687724935537	-0.42290484339808365	-0.40756331936929896	-0.9431294539484696	-0.5564481561162089	-0.7666469769308483	-0.5795517097217499	-0.19223484365579627	-0.362078254613725	-0.4177077790466611	-0.34392652680177965	-0.2541944625340384
-0.6160328479805011	-0.10439062956220495	-0.5733400437519919	-0.5710108829628747	-0.3889318573438722	-0.6550514397115281	-0.4538209151378175	-0.0018545338638118413	-0.4445963686888974	-0.384034638530555	-0.45815231864428857	-0.46458116756939283	-0.6936337118392005	-0.10641463472613624	-0.7286742122034736	-0.7269472369274935	-0.7053704755295326	-0.5452788496316835	-0.16761095031153253	-0.7009628484089678	0.05314771481963058	-0.07415252828419501	-0.8782074702823912	-0.027808827346453336	-0.43121765144940927	-0.41341598122439666	-0.9729495792422711	-0.5427495978038521	-0.778573976183574	-0.5949230976111847	-0.2069666341636564	-0.3492550735062411	-0.4214902687774245	-0.3712049734256336	-0.29514979839285943
-0.5966240552735822	-0.06995388994040783	-0.571717669508071	-0.5657370411545368	-0.3930563723091639	-0.6414167594522093	-0.4294345916826896	0.01050445474260514	-0.4723205652693528	-0.39705643920698913	-0.4490077652614527	-0.4465015908226643	-0.7058276501490554	-0.11080236822466358	-0.7339326161560472	-0.7657020701426788	-0.6932047222276828	-0.552899392965042	-0.19126245290758168	-0.6896404050153925	0.04343689415472245	-0.11760157261097728	-0.8842903256637162	-0.05424604089806619	-0.4369496251657573	-0.4193620425340877	-0.9971666047115791	-0.530921161931778	-0.7794418615298194	-0.5975336139476942	-0.21774136780502645	-0.33014847471442105	-0.42243733136180117	-0.3768539145341135	-0.3286977128720956
-0.5744991106017642	-0.04451466578408477	-0.5352156005523372	-0.5309867995216464	-0.395377569072962	-0.6248119458036101	-0.41124405946488907	0.019264690068423258	-0.5049989303095654	-0.41674420804791606	-0.4418884862147082	-0.436364897363693	-0.7189928841517315	-0.11011700588433256	-0.7344866627793557	-0.820724024807997	-0.7010502193070292	-0.5571412782943514	-0.21707035644946018	-0.6799955179818448	0.02690613366279811	-0.14808230785269508	-0.8849831719853402	-0.08075051979817235	-0.44496296907682914	-0.4256605755950423	-1.0174040917312557	-0.524249813316026	-0.7774032843618134	-0.5867771339236716	-0.22394365928666407	-0.30771002125617075	-0.4324956960581502	-0.3835605826192889	-0.34906835282788384
-0.5650536124932657	-0.027302741261003526	-0.5324297040343409	-0.5231750961138901	-0.39638830790953705	-0.6072118224806469	-0.39143043801520194	0.030596072584053096	-0.5436572461359196	-0.44150080011464654	-0.4440781290655451	-0.44457908831037907	-0.7223921857042633	-0.11224395493733849	-0.7336092823210935	-0.8834503678359864	-0.7105324560841769	-0.5810409153498453	-0.22552906552162502	-0.654231381938253	0.0002566255915488064	-0.1770601569239913	-0.8744725988743497	-0.0883978550281185	-0.4582566326992721	-0.43148729315719736	-1.0279363208145245	-0.5215494557024961	-0.7781392718974058	-0.5713513793475211	-0.23184463381803586	-0.28235296159323586	-0.4413794306590463	-0.39475215409117836	-0.3643362216006726
-0.5613008362976524	-0.009313286619800607	-0.5010201291978336	-0.503248466726778	-0.38501749599806656	-0.5842275279823356	-0.37072260708368004	0.043863277361995676	-0.5786492193980941	-0.4667466156966391	-0.44217727935462525	-0.44058963739695856	-0.7231073552503113	-0.11623086231620809	-0.7274517823539957	-0.894103376108936	-0.7210292575176109	-0.6090712112307781	-0.23414998357399303	-0.5792379311196294	-0.02714011153637367	-0.20477878753486006	-0.8598369495042764	-0.0884132485724981	-0.4722818289743718	-0.4337238765252288	-1.0362650029184781	-0.5185296282317661	-0.7817237780507338	-0.5480938142263675	-0.24117170199263863	-0.2569980255144335	-0.43552927551932685	-0.4074368998673029	-0.3823217533097262
-0.5537906161393257	0.002287443839899044	-0.49534208697430576	-0.4835147735550221	-0.3829424791885234	-0.5585379001937236	-0.3415978758570636	0.05501557499873316	-0.5898780480077042	-0.48984881764449034	-0.4347224371490996	-0.43316859777514677	-0.7172188797800281	-0.12550195550261925	-0.7202550550479853	-0.8935511572783341	-0.727797216598118	-0.6414429513615274	-0.25181959935124504	-0.5625226491706734	-0.05422496319856897	-0.24130916343216607	-0.8497445924675233	-0.09717719302787661	-0.4902323333561096	-0.44077812977632613	-1.0340208880679704	-0.5196479337550796	-0.7790276842172047	-0.5212203413676766	-0.2424338497769944	-0.22783157588694464	-0.4235520794007802	-0.40916959803172287	-0.39854396126847924
-0.5485064866767684	0.013304554144079803	-0.48400112363328474	-0.4632981460288802	-0.3932092340490517	-0.5254729060947738	-0.3300931075237016	0.07066205031053138	-0.6366266162276949	-0.5060443069916639	-0.4255423121686538	-0.4210367998093811	-0.6754320447916358	-0.1326300502698489	-0.7139527447139897	-0.8839862521492625	-0.7343027005707942	-0.6316706916944991	-0.2439479848038601	-0.5495535099416438	-0.09358434402365098	-0.2812941613652845	-0.8383002077953842	-0.10896913203117928	-0.5118700999146133	-0.44423298301439174	-1.0246880284669009	-0.5181541223310653	-0.7725589390382054	-0.4917043794607454	-0.24068515931815354	-0.19992627050183456	-0.4118710553815744	-0.4040852356269939	-0.41551131542803627
-0.5437321208026119	0.018937026846059964	-0.46137847703950197	-0.4399771564433458	-0.40508491501304916	-0.49047063293215076	-0.3147473998643145	0.08608680148655821	-0.637473699399713	-0.5228011461343027	-0.4087428715618695	-0.4114945432297817	-0.6318334236160212	-0.13143763676762976	-0.7094141814576458	-0.8668908909171182	-0.7380035571165235	-0.6295823881749387	-0.23559222399695598	-0.5134402683454777	-0.1252304001548922	-0.3196386030696791	-0.8187703904456036	-0.12036713247202702	-0.5288757573881708	-0.446692872618108	-1.0125321030551662	-0.5120487699592942	-0.7648408378521246	-0.4548782231662921	-0.23570226418877263	-0.17593113514327993	-0.40479226171130006	-0.4011293145267114	-0.43389642851247706
-0.5437823807134785	0.025054011917365438	-0.4709063796224494	-0.3937905585644589	-0.4134632894927682	-0.45350746423191024	-0.3085039400166786	0.10267880231965128	-0.6238945543000505	-0.5356056161385028	-0.39082563871832887	-0.39797328522556985	-0.610671266199896	-0.12599989388879765	-0.7096889252357697	-0.8443451332293916	-0.7431383472750632	-0.637944476302831	-0.24451881708593487	-0.47270172510911923	-0.1508328736575814	-0.36140396652528084	-0.7978430574829851	-0.13611458035746832	-0.543286355691848	-0.45007452588679975	-0.9964064151510665	-0.5028886481011619	-0.7562539215265713	-0.41075065026867214	-0.22402288671128812	-0.15865666403488587	-0.40036626354822963	-0.3922493060091542	-0.4483981752796963
-0.5437149694723378	0.03180200510553527	-0.47602523531591306	-0.37448501752231467	-0.4100047613549426	-0.4044767699976751	-0.3285246310015481	0.10915357347674784	-0.6118384690017135	-0.5435460461161675	-0.3744809116525164	-0.3882043303523584	-0.564362608687691	-0.12888864378883563	-0.7191129367640428	-0.8156493943830008	-0.7502865115387302	-0.643304771375208	-0.2443389677068649	-0.43716410282399404	-0.17687141853935703	-0.39805006626946193	-0.7769344663479865	-0.15376573603514185	-0.5525205720311106	-0.44871448898747224	-0.9833297790013938	-0.4929560983675314	-0.7492788170865644	-0.37012569121032535	-0.214674246713149	-0.13748186607092402	-0.3986550337194582	-0.37937661470989475	-0.45961520622509067
-0.5505783239527938	0.036945108500323814	-0.4593332604685135	-0.3370707877725022	-0.40710339049163524	-0.34819335500592274	-0.36671905800705445	0.11010123096088657	-0.5948240024485788	-0.5394566639548415	-0.3570995438251725	-0.376602324396196	-0.5565865255227083	-0.13912705131627362	-0.7349098413826904	-0.7584354405838136	-0.7588447543374233	-0.6445674512880393	-0.2607959990038987	-0.40191247954729575	-0.19846046944681683	-0.42792479713248743	-0.7533323882505679	-0.1612334996493066	-0.5542145770475699	-0.4462405153390157	-0.973663420418896	-0.4834747353979506	-0.7496102526107695	-0.3356973248359905	-0.1980580593656564	-0.11935513042538944	-0.39888200476444097	-0.3670972598202953	-0.465421103506939
-0.5622000870570882	0.04358664286120477	-0.5044675941771067	-0.3262335378829753	-0.3996514432178165	-0.3047712192402123	-0.3914112226642677	0.1109572140427352	-0.5724695893124828	-0.54325112388859	-0.3423226198513023	-0.34283423054210327	-0.5461026230583965	-0.14408780159190268	-0.7519868756434855	-0.7209385639062138	-0.7647288705514845	-0.6432627680750991	-0.2714238294032631	-0.36618912522295566	-0.21972205556981378	-0.45421859289731026	-0.7309598911814206	-0.16915297054165598	-0.5570506219548009	-0.4370050883169573	-0.9661963966274744	-0.4680268219804423	-0.7606814395246918	-0.3102321060845187	-0.18144834356522485	-0.10185585410730083	-0.40189164709950437	-0.372896297600262	-0.46527564272205435
-0.5740644654978553	0.05866034643259198	-0.5238492123427623	-0.3221454926349374	-0.3855313716342854	-0.2706945255724001	-0.4108266238274691	0.11772726205371961	-0.5280084383969628	-0.5464871014325081	-0.3343481911572995	-0.2941040493096149	-0.5282399538435729	-0.14682394650169425	-0.7580585571719406	-0.6621299463884409	-0.7661820061531412	-0.6416128208109572	-0.26701703726139336	-0.3314667292456104	-0.24087865409948894	-0.48795892516259964	-0.709950159253066	-0.16940291581777658	-0.5579857876937502	-0.4231224824797419	-0.9545272038799901	-0.4409598027384205	-0.7725713639366224	-0.29506868793503654	-0.1692757557587075	-0.08728648395387174	-0.4096326923642448	-0.3728211564977253	-0.4702889799227755
-0.5789106932748058	0.07664401212893239	-0.5382844758573361	-0.3191657239681141	-0.35941478075555267	-0.25475217403188866	-0.42495874356940117	0.12502923479427136	-0.48747312677662685	-0.550824677402812	-0.3302521518379494	-0.2378162094384737	-0.5100876695507123	-0.16203276112678217	-0.7484258483501975	-0.5895293998859422	-0.7645892712879242	-0.6277755884726245	-0.2856783742124287	-0.3038635289891663	-0.2533632282369232	-0.5135751561922154	-0.6892843008160578	-0.18048018436073376	-0.5541520719526878	-0.40443314042577255	-0.9405016394206831	-0.39694268545297406	-0.7794972404231295	-0.2882348640679452	-0.15326730551247625	-0.07670039179289553	-0.42497858770955493	-0.36718724360975274	-0.4751462400129346
-0.5818322812684634	0.08710349345860928	-0.5515300428647338	-0.321974689561242	-0.33016652567215915	-0.25052845849961114	-0.43555338363704943	0.13121725694885572	-0.4371881486511088	-0.5473844964637499	-0.3286684319633479	-0.19440268127915422	-0.4858133285760192	-0.1805000051202589	-0.7232702360399016	-0.5653469417993569	-0.7658033614531036	-0.6158195182598089	-0.28547330457560427	-0.2852617843359686	-0.26127003158622075	-0.5354060540365781	-0.6645303682143576	-0.19443505400317518	-0.5514288876095869	-0.3884433020524824	-0.9156638416873107	-0.3395290892161119	-0.7845896872757698	-0.2847109350875183	-0.13920777146899943	-0.06733472899019538	-0.4436356390000996	-0.363978625764643	-0.47467480323581823
-0.5818871003937067	0.09947949621666582	-0.5973397146081522	-0.3289948902298961	-0.29560163419865193	-0.23542730913399917	-0.4466566727202969	0.13643949993512774	-0.3894083331807824	-0.5391899364122105	-0.32749432807884993	-0.15479633801978573	-0.46391996893386117	-0.2012430492374418	-0.6851821101596004	-0.5491682978505853	-0.7679470537066215	-0.6006974743748719	-0.26628468507719616	-0.26539438596456283	-0.2625238875928152	-0.5423206930841993	-0.630069431376017	-0.196786580723488	-0.5468000762465197	-0.36552226050319436	-0.8881753670588235	-0.2708955634531226	-0.7863842495092397	-0.28059616477876237	-0.13909755906147794	-0.06635545526060035	-0.46136858851156504	-0.36449125506417107	-0.4724040910351883
-0.5817829983321061	0.10677802987542635	-0.607023511779863	-0.34049732200124105	-0.25527690736250835	-0.22531348488842107	-0.4368633616710632	0.14530420144029968	-0.3497955691181617	-0.5270371360989097	-0.36075409741459435	-0.1272499341967036	-0.4485431819198869	-0.23166063768414435	-0.646886666703492	-0.5324133728927152	-0.7641498851451158	-0.5922516150043171	-0.26486973214622994	-0.24357583439501687	-0.2571056876639743	-0.5385732741843571	-0.5951198794734428	-0.19198001013735544	-0.5383778978853524	-0.3474730012193952	-0.8611093994477036	-0.18516750191389195	-0.7865678581278341	-0.2743558139407102	-0.14469780055896808	-0.07028652777477726	-0.4740152440464209	-0.3677674071347704	-0.4659374481978258
-0.5860034196594976	0.11719681794189793	-0.612822656666765	-0.3597187139184561	-0.20898894648201152	-0.21137468479449453	-0.42043003757294894	0.16134295791538592	-0.35604091135483645	-0.5215456352255421	-0.37518550662307065	-0.11015009215414331	-0.4289711769765505	-0.28000717710302414	-0.6057154117357547	-0.5157176506930242	-0.754012139929589	-0.5888596579611217	-0.24787872046287857	-0.23223824161401688	-0.24417325796139636	-0.5307440006211682	-0.5683340334091381	-0.18710040606403283	-0.5320374250565768	-0.33398641648231103	-0.8337419127697446	-0.08893219914892056	-0.7888827571732429	-0.2749016057835949	-0.15028372620992975	-0.07714279112009195	-0.4806063952924573	-0.37425644432296906	-0.45787666046522785
-0.5956884936282177	0.11918461821518227	-0.6153654111523296	-0.37182327510952196	-0.15826311657859685	-0.20189099241236125	-0.39972396146799644	0.18152518417770208	-0.3604631485742601	-0.507584594511633	-0.39130860454852096	-0.10895425499655523	-0.4129410640875034	-0.3352198529903683	-0.5670162508938879	-0.5000690687724831	-0.7366503603677893	-0.5873497590068653	-0.2119612145830279	-0.22568348762077123	-0.23002497342750994	-0.5222548476460414	-0.5403746105417342	-0.18254969098697355	-0.5263617332867965	-0.318067739598235	-0.816597447842304	0.009509120271111083	-0.7876966373231162	-0.27721864662602996	-0.1632580014220478	-0.08014982666878494	-0.4767846172819158	-0.3829692870790805	-0.4552976638654142
-0.611915399766388	0.11100212186472946	-0.6110450569095691	-0.38209175724163646	-0.10227794216466649	-0.2126193992132465	-0.3782104144516366	0.2111381480802607	-0.35997294210148056	-0.49520925411176836	-0.40989349819194504	-0.11696187096491122	-0.39551363429293757	-0.37938852477520385	-0.5233136939162171	-0.48633974500330285	-0.7085331982175357	-0.5836606630498131	-0.17308811499931992	-0.21505803966113946	-0.219073576397148	-0.5167589598104798	-0.5135864217489772	-0.17982491521991145	-0.5175658412135464	-0.30343923533891937	-0.7926152109722758	0.11475270009817669	-0.7827349357462279	-0.2750000085057921	-0.17419373930999277	-0.08975250234285781	-0.4677131528263865	-0.39831940835901236	-0.4529228260576173
-0.6266792974321753	0.10151967265775304	-0.6059947413091222	-0.39580642351362316	-0.04767302670157404	-0.23541853378188163	-0.3525683872413895	0.24435839311479413	-0.35979170941529015	-0.4997967708027913	-0.43867031774986265	-0.13076397727476624	-0.3776799032486835	-0.41313456135052584	-0.4764108746205338	-0.4687576146104611	-0.6661980693830087	-0.5806144088124443	-0.11481699887003236	-0.2004489758097113	-0.20849041025682236	-0.5089007420985042	-0.4887255175631064	-0.18027889304589215	-0.5134633636188234	-0.29238455743244923	-0.7649215046284854	0.22069576433032118	-0.7632293451615275	-0.27694321707968067	-0.18897181118471246	-0.10783105738408674	-0.4544410445157269	-0.4132997612010292	-0.4517578041762767
-0.632888513202303	0.08749848064888274	-0.5706406854576462	-0.41167577811793327	-0.002249447672653214	-0.24483972102437174	-0.33641533401535006	0.2687427181425489	-0.361115692695463	-0.4906809633165201	-0.4598516968554307	-0.16159143277279264	-0.3668394078438068	-0.44428039658802715	-0.4259578702128852	-0.4473494889580067	-0.6169018403532577	-0.5804669131743628	-0.06048191051942291	-0.19250495568953413	-0.20713683564364976	-0.5041133983510806	-0.46233207851458796	-0.1789367091893592	-0.5104448307171684	-0.2817455441621954	-0.7397014978417313	0.3206917619112729	-0.7333053295089094	-0.27939789096545464	-0.20004933478553638	-0.13367706345226768	-0.43534391112364795	-0.42732554374045045	-0.46677298727484
-0.6386009917108205	0.06587421185016702	-0.557352605393725	-0.42760365058946376	0.030948194359793634	-0.24349093400857882	-0.31613179507934414	0.28647531909715884	-0.37667069987826995	-0.480375566282944	-0.47511010350474514	-0.2068825028357589	-0.3565115147909922	-0.46981795082992217	-0.38615353152781134	-0.41705822761279093	-0.5621544731144631	-0.5756938603434997	-0.022841709437752888	-0.18727752427173744	-0.21297934935138813	-0.5038888870550396	-0.4321212936043749	-0.18462157473170118	-0.5088483861990392	-0.2683829360821014	-0.7103092163669005	0.4073370111050454	-0.6925156071585684	-0.2716766445422026	-0.20497398599136923	-0.16199503259776718	-0.4183374871371462	-0.43603189282103394	-0.48554744554194224
-0.6532880839827965	0.038420698731584824	-0.5412775716725357	-0.4434555146135345	0.04392993383777596	-0.22805801475151202	-0.30311662244879833	0.3035661992357378	-0.3763581333732323	-0.46205607929710124	-0.48901051919717176	-0.2528535214281776	-0.34768980684184647	-0.46923650133499956	-0.35765588311121843	-0.39110945455544	-0.4989101235815453	-0.5560757650281634	0.019000489780194644	-0.18583565419753809	-0.22964958595409118	-0.5064469730933474	-0.4040285955183426	-0.19218818266256452	-0.5139949287394279	-0.25059812326993863	-0.6651592613759377	0.4745403295738563	-0.6497698450784711	-0.2574932161608088	-0.20874219134817412	-0.19113117105094987	-0.40366732508965847	-0.4363619570714358	-0.5061372954998605
-0.6611402452193732	0.021484425122712918	-0.5297188777861267	-0.4640981781250124	0.04551609329913405	-0.20616443493997022	-0.2930785130931415	0.3160658973898559	-0.38353771547021803	-0.44897822451666425	-0.502965437812038	-0.29354388938785886	-0.34537253615903263	-0.4623868222674442	-0.3407930938086535	-0.36274861142174764	-0.4274833550766365	-0.531473278099879	0.0511802983345621	-0.1874144593511789	-0.25161539516879616	-0.5096761929734217	-0.38127002981538866	-0.20342644695765277	-0.5206686995910903	-0.2232847129254659	-0.6153846876645889	0.5214362180825998	-0.6015528118194672	-0.2306285537784075	-0.20644714543140666	-0.21430759104582253	-0.39184921275678974	-0.43870914247437787	-0.5221380845758185
-0.6688698504313961	0.011514969443182598	-0.4889795939078029	-0.4857049828805476	0.03719125795580776	-0.20495436006904977	-0.2914442681780641	0.3322112520071401	-0.38995125015575094	-0.4372297872164742	-0.5186327369613352	-0.369209150077873	-0.33697066505548656	-0.44893957519286853	-0.33390734286635376	-0.33591016381217376	-0.3497257078652233	-0.5030222939610246	0.0789912140414998	-0.19070460963003646	-0.283704538025082	-0.5177922650430267	-0.3678015537906446	-0.21660759857571638	-0.5247318772671785	-0.19199200399273042	-0.5534978889721066	0.5466814218183915	-0.5513427310167646	-0.20234582970850173	-0.19421945142112865	-0.22054244079488522	-0.38574272160452494	-0.4465342070190374	-0.536455809323596
-0.688724371475268	-0.00014286285359542023	-0.4869498865066323	-0.5052349431824786	0.014805394188710842	-0.21950951318406137	-0.29468267526703007	0.34731727473799534	-0.38469403855611767	-0.4286036017413252	-0.5024050103062373	-0.41015695012177866	-0.3250400874350479	-0.42557228289091703	-0.3254603514067063	-0.31109577004085265	-0.2727230126269268	-0.47133474225597805	0.10116753828232708	-0.1994533465310037	-0.3153284281887538	-0.5241906000525358	-0.3595323731113822	-0.23015070570748947	-0.5276262307322386	-0.1524406706672259	-0.4751704083958249	0.5442596341912304	-0.5053373182323985	-0.18182722753366268	-0.1769757201162187	-0.21844782228264034	-0.37614447870079804	-0.4486745224730206	-0.5498791591462246
-0.7057557401349288	-0.015551432600585047	-0.48892325775169176	-0.544432056874675	-0.017071157144098587	-0.2364792429225515	-0.30175425030721403	0.3502188761686204	-0.375907180676096	-0.40817772592834123	-0.5098568862022674	-0.42561472963733615	-0.33962632563608774	-0.4016264925452801	-0.3166875066276769	-0.2836365781093134	-0.19801267369016662	-0.44478186331212105	0.12100995506372958	-0.2063358107544874	-0.3445512821351858	-0.5271255285342195	-0.34881165725820645	-0.243227255231197	-0.5309068267730318	-0.10674721130393545	-0.3741414824393202	0.5253523002031153	-0.4624286686399123	-0.16233874820813754	-0.15885774163563143	-0.22239337760691943	-0.3675532353755878	-0.45011871591041686	-0.572266952350015
-0.7170141555639475	-0.025278960266930238	-0.4977485374014032	-0.5581372220907291	-0.05884231630293006	-0.2536239716566874	-0.3144120650413887	0.3480069647180153	-0.3705031998746508	-0.38507512254370113	-0.5221000271911365	-0.41812124608050966	-0.366864728743055	-0.3732320355142796	-0.299147455915719	-0.2610316040535781	-0.137527661958238	-0.4167129340233514	0.1370009766363288	-0.20754707501285702	-0.37210284871274324	-0.5257709910166306	-0.33917575483009804	-0.253010295248809	-0.5322628723251509	-0.06297010860721347	-0.2621508477793181	0.4967996817158683	-0.42741060198589925	-0.14366086539320405	-0.1336196886356837	-0.23264914381422414	-0.3706886221810078	-0.45291674792857906	-0.5934181148434606
-0.7278002689493606	-0.02997903216714461	-0.5151991501819155	-0.5710268080282159	-0.10820064658240433	-0.3033382781371487	-0.32924573937679275	0.33462783189076495	-0.36572608191068234	-0.38051969726835927	-0.5320292056100645	-0.4094890024058036	-0.395304299300996	-0.34023753091186865	-0.28443402678131574	-0.2389571411504457	-0.08827615006951209	-0.39209760941022004	0.14675156929424193	-0.2066618728192759	-0.38736998289152835	-0.5227183327885226	-0.32847117777292806	-0.2619977865318458	-0.5366080994425318	-0.02115791546813846	-0.16091785561590605	0.4553925880772736	-0.39797565552726644	-0.1251121157186954	-0.10991147013942773	-0.24601448773905615	-0.37807883707719303	-0.4547878541485357	-0.6110914204143453
-0.7398300057534604	-0.03684136029806236	-0.5398194407413206	-0.5783812731192217	-0.1561228020372845	-0.30557383757743317	-0.3517847318334232	0.3147089030396774	-0.36252576815475884	-0.363925476786835	-0.5282276267699118	-0.41348073640081245	-0.4242915947486658	-0.30362586640472794	-0.2673777170795744	-0.22052875156137902	-0.056324103944885816	-0.3744315696604512	0.1514600398198544	-0.20681666302442187	-0.39592475529714666	-0.5275872863173305	-0.31878646850206016	-0.27600179562427335	-0.541139391218856	0.0189975492501725	-0.06756513153666052	0.407259558987448	-0.37787708164881273	-0.09884839647231729	-0.08548432159695553	-0.2528933510043213	-0.3836294249697826	-0.4561300041133515	-0.6293150797329616
-0.7564517615671947	-0.047424627909037946	-0.5658444031004292	-0.5851120154815693	-0.20179268611190043	-0.32032120169452416	-0.38164448470308415	0.2986434970290416	-0.3568516681514291	-0.35678071217034046	-0.5317961212094551	-0.4133551669134534	-0.4529942926236793	-0.2622582170522753	-0.251751514729465	-0.20619147670993182	-0.03644964316617658	-0.3557133385507667	0.16091970371208428	-0.20089535395232389	-0.3975384410594423	-0.5361159931699756	-0.30788887665072406	-0.29046246605190856	-0.546135592354417	0.047557582870538004	0.016530143379499068	0.35956451276636425	-0.36794566388176747	-0.06495944701368173	-0.0621314498665871	-0.25579431344139597	-0.39158267246510586	-0.44965488194414105	-0.6228199089449626
-0.7695311804090886	-0.047276950744179924	-0.5947487452047531	-0.5803551174891941	-0.24122888844851512	-0.33546607386717703	-0.4145626621280741	0.28269961290051143	-0.3521610415575222	-0.34305745584772207	-0.5314173741311754	-0.41657519006132465	-0.4802702686779181	-0.22713388675198884	-0.2410956552789704	-0.20206497641569965	-0.025442762934423102	-0.34103728666921473	0.17455201101435255	-0.19486773820872366	-0.38853418968910647	-0.5478146718718996	-0.2998252053173741	-0.2871049950367823	-0.549696581537093	0.06923663405338734	0.083659133020221	0.31094841433601433	-0.37076978309042097	-0.03926473088353065	-0.04627341406264945	-0.2683451335165713	-0.3885477588034572	-0.4505459997601501	-0.6195855254656361
-0.7728435348676251	-0.044232963387831066	-0.6215164616448834	-0.5753389918230246	-0.27699440756477584	-0.34264123282826053	-0.4485919581333449	0.2601018727359924	-0.35589973082616705	-0.3353297241382033	-0.53369865906399	-0.419714866299452	-0.5074687651141809	-0.20681158084944778	-0.2371728180242465	-0.2006977329474986	-0.03028883469543549	-0.33480940480776433	0.1845960131190395	-0.18638270777969995	-0.38027697645567804	-0.566095317994578	-0.300131972593065	-0.2804988850692636	-0.5491900824500815	0.08782201361920794	0.12807236401971417	0.25946642653144825	-0.3795782967292785	-0.015676029160006252	-0.033885500235743125	-0.28248885219704445	-0.3780796219010002	-0.4513597500705845	-0.6161427537871277
-0.7838095287996878	-0.056792807807561886	-0.635059285510203	-0.5682437544058129	-0.3134331688120325	-0.34239059645550507	-0.48194544535781103	0.23799981393269323	-0.36369140569589603	-0.3295927218762257	-0.533446643338551	-0.4166643180541004	-0.5320324877945678	-0.18842880004575974	-0.2386878679937438	-0.19695679912205125	-0.04413597888162629	-0.32562832052794516	0.19184290947843663	-0.17641419109887335	-0.37599322875310576	-0.5897133565838596	-0.3025449828990935	-0.27689766897206014	-0.5413338774660417	0.11035444672349119	0.154290577628993	0.2095663297939851	-0.38737527707704816	-0.010579846984020693	-0.029501125155749125	-0.3003467127889813	-0.35963502241500894	-0.44991444343166903	-0.6137229164569437
-0.7934303308720236	-0.07607220738791157	-0.6565416702392594	-0.5500890719501079	-0.3487318466735779	-0.33996967694593483	-0.5144452721286698	0.2208790863142988	-0.37485770769813387	-0.3167525970798958	-0.5489619733879578	-0.38601498682538027	-0.5628355367592962	-0.1795558127474513	-0.2455487840181084	-0.19049866284362443	-0.06851011846461592	-0.31852974943691675	0.1917884723100592	-0.16352828422505095	-0.37398267247430983	-0.611145474271752	-0.3061893573100486	-0.2758608545521569	-0.5282398884238912	0.1266689593913204	0.15561189609495954	0.1635654077501194	-0.3983362109492449	-0.015066978424280567	-0.028959280170016477	-0.3260427544106953	-0.34166326357625587	-0.44336622102937345	-0.6129619656293653
-0.788716678535983	-0.08253639788237208	-0.6616184678475314	-0.5297094149414882	-0.3794950841888728	-0.31606461708019323	-0.5484924999545843	0.20272862064227345	-0.39036028780431886	-0.30634215006756904	-0.5613912925012661	-0.38569008675319255	-0.5982940139143776	-0.18225210626495925	-0.2544663191885864	-0.18413511487998957	-0.10222842570525162	-0.3161264278528321	0.19110173709480596	-0.14746320354598044	-0.3807798481517231	-0.6332233376187422	-0.3035721391739144	-0.2726694471696042	-0.5144315334790319	0.1308730467462931	0.1371404282921814	0.12491953846196087	-0.4080875962254923	-0.020358821826960843	-0.03178538516074839	-0.3592796247622132	-0.333238023043406	-0.4382362173623629	-0.6132927840359543
-0.7831972393352282	-0.08550228042708498	-0.6755292163238427	-0.4915871082016534	-0.40593378552604387	-0.2972793131746848	-0.5821522746084635	0.1819984799290605	-0.4044967034544702	-0.29504913030543667	-0.5553888567134029	-0.40371077170305236	-0.612280601879304	-0.18693416881775865	-0.2635347834738592	-0.1927945049763224	-0.14253373930055865	-0.3107985211895172	0.17488993490514154	-0.13058777485416698	-0.40162615969099347	-0.6578011749658816	-0.3037367809234897	-0.273522900793571	-0.5002952039766049	0.12927839931221302	0.092603285347412	0.08220010644827576	-0.4143464329203287	-0.028045512875673945	-0.03901449544271031	-0.3836656456887389	-0.33097427725451045	-0.435685130547846	-0.5937889567978532
-0.7759546993371735	-0.10465123053245744	-0.6737867965558191	-0.4758439664880827	-0.4219936500722941	-0.2793886795105733	-0.6061189839343302	0.15864815688062467	-0.4119188605785669	-0.28773695184332715	-0.5454612458564033	-0.433616096401601	-0.6181300796641598	-0.19890490140649064	-0.28127951230174697	-0.20779471462108115	-0.174398329777693	-0.30313148136635315	0.15154520987063247	-0.117070483266009	-0.4221536402064826	-0.682657594983096	-0.3004529263910514	-0.2729401663298946	-0.4865039847880664	0.11764794341879489	0.04558176924239893	0.03846703393505739	-0.4198256737554681	-0.03584776991208378	-0.05211918213347919	-0.4042426033559616	-0.32663136053964825	-0.43962141111924913	-0.5638808208102563
-0.7647913218173638	-0.11977585975371721	-0.6786937266028309	-0.4697825087362514	-0.42674524842715894	-0.2197143483769064	-0.6263681062089004	0.12607069864354425	-0.40952903749194336	-0.27837729871139205	-0.5253250688121301	-0.4628861536481925	-0.6232599538284452	-0.22275675916427193	-0.3003254948490809	-0.22508954151388583	-0.20401334467062843	-0.2979699297025151	0.11742674904394564	-0.10782345101076526	-0.45130202048976137	-0.70729087662456	-0.29305029493603596	-0.26784002457081035	-0.47418811429896845	0.10125244749370917	0.007646720174003333	-0.0028556835920588884	-0.4294078570993881	-0.043353838023873395	-0.06898305323666484	-0.4143625337716735	-0.32698814144230803	-0.4392887493986361	-0.5270779580014702
-0.7549967832825143	-0.1237490580850709	-0.6788825838645989	-0.4764291451602876	-0.4425088964430861	-0.20716390136007412	-0.642001695673883	0.08175667835233999	-0.40089573505969245	-0.2737710688900558	-0.5066416599305799	-0.48010408662239623	-0.6281311347501806	-0.25345084282717056	-0.3245540568652442	-0.2502000851743973	-0.23415124672292614	-0.2966428340314459	0.07483083622129807	-0.10959330600944439	-0.48185439548515774	-0.7310261678814541	-0.28524133024610027	-0.24865623432936176	-0.464878944212679	0.08325007325358487	-0.023431458972120393	-0.04249603162924305	-0.43874216369945157	-0.052417513344662214	-0.08789585536081847	-0.41210978570775475	-0.3343753740080267	-0.44668430369052425	-0.4840744760729117
-0.7470593430265492	-0.13815623225887322	-0.6746206813946432	-0.484236313973167	-0.4503826520531587	-0.1812308884107195	-0.6527976039454201	0.002993976035914436	-0.38974260635843316	-0.2641167199820652	-0.491985679388583	-0.4986668746602705	-0.6360341724699194	-0.29497505510678235	-0.3497052300839285	-0.277782037767724	-0.2616460887317973	-0.30562252713022625	0.02663037573685999	-0.1032654494597669	-0.509799527623481	-0.744336315070798	-0.282469101577362	-0.22508025143484495	-0.45519727288498285	0.06563204518176742	-0.04571270790425288	-0.08588499774889466	-0.4423195175971861	-0.0668567234199001	-0.10555553064500418	-0.401964572178914	-0.3430278838189059	-0.466000966069819	-0.4538417832561027
-0.7420573431772564	-0.16230413971927368	-0.6613026133673381	-0.4997594198686651	-0.4556115993437129	-0.15881540607851363	-0.6647002290654783	-0.04110460940990807	-0.3824037470768879	-0.2622777571681585	-0.4814298379432881	-0.5110225170676628	-0.6441099057237015	-0.33656509699002973	-0.37148401340772835	-0.3059923561875174	-0.2852894526177972	-0.31507066200004186	-0.0273582028100746	-0.10502623954847298	-0.5388716230813386	-0.7407489051222618	-0.2827667582424045	-0.1949478233274977	-0.44774783073703095	0.04667658880875827	-0.06104159701569097	-0.1297072770669964	-0.43744740108685926	-0.07944900266771845	-0.11823034972494222	-0.3764081549508727	-0.3527100981610386	-0.47844991721084773	-0.4134881019703829
-0.7406875581553127	-0.19225884457048228	-0.6608256140630249	-0.5145239528211907	-0.4663343125036617	-0.1454668638796392	-0.6746530037119631	-0.09086142424359167	-0.3734686562949454	-0.26060275113799597	-0.44831569511070757	-0.5245668400499722	-0.651356350355561	-0.38132596318443096	-0.3893837505156755	-0.33189553631615565	-0.3030879300175851	-0.3237611060121108	-0.0788836028496401	-0.11486468850589829	-0.5605026080447919	-0.7270552926510021	-0.28244749641496714	-0.15219194298208202	-0.44521841730821177	0.01962855151781285	-0.07498332666053706	-0.17093064333307817	-0.42553358241944184	-0.0936018313986217	-0.12764507794609695	-0.34262952645866573	-0.3618835897114772	-0.48917398115144833	-0.3703210943801824
-0.7314825499209655	-0.206028854130503	-0.6660497420938107	-0.5300902453345637	-0.4732920234973679	-0.13483159897403457	-0.680186861832859	-0.1412332037596145	-0.36484653120897936	-0.2618417644651972	-0.41751756473674406	-0.5428236497860792	-0.660253554257765	-0.42227042611384213	-0.4064310620587447	-0.36315323165178526	-0.3197745467043899	-0.3348473829587702	-0.1292035296947805	-0.11894403534089504	-0.5729551295949388	-0.696552520353612	-0.2811008180095476	-0.10532456534476538	-0.45155700076550476	-0.01597721080025431	-0.09292029640233754	-0.2099518574988239	-0.4166933945058128	-0.10039145577055993	-0.13671701028051236	-0.3038783093202003	-0.36927129317148	-0.49307334053913604	-0.33121534505472167
-0.7207941318154267	-0.21228312120694634	-0.654869380287613	-0.555418332985834	-0.4761312239149108	-0.12026328283084695	-0.6932313024636864	-0.2047123974384255	-0.35294026226995345	-0.2742983627293641	-0.3669702401259963	-0.5637694305750387	-0.6651577573660777	-0.4562938038973739	-0.42145426780236905	-0.39576306354490814	-0.3337061126317493	-0.3480118938659381	-0.17585273760388437	-0.11768291407767353	-0.5701581301039497	-0.6540347760657496	-0.2763851659379172	-0.05527732548318085	-0.46675580418810225	-0.05363850238488928	-0.11036611681649162	-0.24842881354091245	-0.41287368131853686	-0.10055033857118419	-0.1452971050383018	-0.2628067439176157	-0.36849164920161137	-0.509334042108302	-0.29198802167715016
-0.7113259027666788	-0.2202296045069237	-0.6497805393205524	-0.5780896878719852	-0.4712720469214996	-0.11497528643563401	-0.7190441795887245	-0.2707423780618884	-0.34026155886445475	-0.2856184684462638	-0.31802637461198147	-0.5852297828296792	-0.6715553100991775	-0.482329004100555	-0.43044978701467285	-0.43286917479886683	-0.33830868043307893	-0.35344129847507555	-0.21397239921412456	-0.1583552560018045	-0.5555769279395858	-0.6034112341924435	-0.2757803515424416	-0.008082553799583999	-0.4878270072508267	-0.08105365142097273	-0.1310964216810977	-0.28870053320616174	-0.40787650251040286	-0.09740864368641508	-0.15410291951327476	-0.21146349805709078	-0.35985403534658883	-0.5185795517912848	-0.2559365207566208
-0.6984281892427123	-0.22655004276739668	-0.6317161702131537	-0.5959365577087868	-0.460049593458071	-0.11074202578350952	-0.7400015142687705	-0.33058636189546875	-0.33495418227018586	-0.30214262129778446	-0.28930622844686604	-0.6113003792978331	-0.6766849508911195	-0.5010452852929097	-0.42995824760027396	-0.4631986797648836	-0.3449830105262714	-0.3601983336588173	-0.23914483494995592	-0.14350143958110376	-0.5228103273143515	-0.544922045892251	-0.2750010038772583	0.041894364206858895	-0.5098662032621388	-0.10516257095427617	-0.15784586174883855	-0.32474620125739234	-0.4038673567249778	-0.09250093051158122	-0.16694423384941506	-0.15230003995560154	-0.3482320504830881	-0.529294858546602	-0.23092164242232
-0.6863283925110245	-0.21720106746373377	-0.6278957224121976	-0.6232661291654693	-0.4571188261063236	-0.11314447086756971	-0.7399870469771539	-0.4032135949414135	-0.33280467212868703	-0.3174435389054183	-0.26589360580851074	-0.6355898501540327	-0.6856049085967953	-0.5164613271578723	-0.4140947338121168	-0.4844316469121045	-0.3506367609141193	-0.36801996060368186	-0.2412332927970255	-0.11832420151941914	-0.48944004470428304	-0.4769913565524312	-0.2791659846109811	0.09114630547896438	-0.5317994010701924	-0.11767031458191099	-0.18681079014507615	-0.3575960435748287	-0.4031590790710566	-0.09152638395055149	-0.1770065089916297	-0.0857196990340217	-0.34151866763805516	-0.5219594171367432	-0.21564447032361667
-0.6809157691899516	-0.21215305503625478	-0.6126891245880458	-0.6407291779359078	-0.4635192547340716	-0.1092885503564918	-0.730729907643433	-0.46338558125853657	-0.33715917995217015	-0.31118436002034267	-0.2599232447493397	-0.6583355627077736	-0.6930576543801334	-0.5228941745353224	-0.3908196166888579	-0.5065699399154348	-0.35494490789312383	-0.3701574351307243	-0.21322626546831266	-0.10831736499188827	-0.45542809555026176	-0.4083998485883936	-0.2913442680163259	0.13563898319108308	-0.5522664763615968	-0.12548788599465538	-0.21879990611662273	-0.38930326587881187	-0.3986552015487176	-0.09540511849377138	-0.1908026902912266	-0.02912749546143647	-0.3302939605856551	-0.5266079611467595	-0.2090356363584469
-0.6750318316550544	-0.21738955819946063	-0.6011608575785408	-0.6539735419392368	-0.4576759833808417	-0.10706284394314629	-0.7175626015769058	-0.5119982782320107	-0.3437797616712658	-0.3021471797375118	-0.2584890461663861	-0.6836305114765635	-0.6991742268118981	-0.5243679987121579	-0.36855073365604646	-0.5197092775772437	-0.35517548477369026	-0.3782624940863538	-0.16440108679588677	-0.08886393084258543	-0.42140011179451325	-0.3318725096917047	-0.3060849757423335	0.170059658895061	-0.5661203547453291	-0.12895978833951185	-0.25257000070757	-0.4185545636555704	-0.39737596954827115	-0.0979885986006275	-0.20627290392948025	-0.03349237613353769	-0.31872644249435983	-0.5188934746196601	-0.20906902641501257
-0.6644156032815339	-0.20792708807203214	-0.5892906140436296	-0.6692505165028113	-0.458636060184148	-0.12550016664881486	-0.6890398113361392	-0.5217461453452917	-0.3542220643742655	-0.2878302969252292	-0.2557156673696876	-0.7037642001445483	-0.698220200672481	-0.5238929102710433	-0.3549173235132027	-0.5319594850800085	-0.35120911393744764	-0.37970381840738543	-0.12287062650166058	-0.07586691014803262	-0.3892673681144626	-0.2562836504597862	-0.32036611823691796	0.20846104596965348	-0.579247891289002	-0.1333026776617276	-0.2795239159325324	-0.4459119075712472	-0.4046412307802002	-0.10252427756330047	-0.22254745242440505	-0.009495437584459369	-0.3090498945801138	-0.5008603335918437	-0.21235888875755618
-0.6559647629209392	-0.19885367441993668	-0.5847755320707673	-0.6884898654157385	-0.462764578075525	-0.1362636748581696	-0.6509309697293149	-0.5657535147608355	-0.34759482947285747	-0.2724295347829205	-0.2565990488072796	-0.7182179359910772	-0.6950937113892687	-0.526183372442832	-0.34576139712563625	-0.5459288862409774	-0.34745379745412625	-0.38625476863156616	-0.09493140445609145	-0.071356705395074	-0.3612079017885463	-0.1902386532189094	-0.3338991494456852	0.2376266320491789	-0.5888811319756421	-0.13656646971390865	-0.29629046987439606	-0.4766628136041062	-0.4165638365044897	-0.10524931374560982	-0.24011521212957776	0.018616875657586737	-0.3033271163442696	-0.49162556630352006	-0.21596843948783345
-0.6493719945571566	-0.1885680845927374	-0.5742578681252705	-0.7045277881862688	-0.45214856791404145	-0.1488315186256907	-0.6034435076605433	-0.6049931287652563	-0.3422933076790236	-0.24721151097862087	-0.27904520922582887	-0.7333251161314398	-0.6896079444014485	-0.5222470477697312	-0.34098061543538205	-0.5560200303971824	-0.33647224374472323	-0.3943890600653996	-0.06663592904278594	-0.05858671949121012	-0.34192183177012425	-0.1298842420795974	-0.34652281156015785	0.2606210349958479	-0.5971120102344468	-0.13911512586276426	-0.3162478586447041	-0.5060901096439291	-0.4387365032000249	-0.10044474362344447	-0.2643831802251014	-0.01027666730614309	-0.3025157654925984	-0.4905917360527671	-0.2260089151126563
-0.6499741582235912	-0.186414754626221	-0.5705390930355096	-0.7185562559813927	-0.42849352639497773	-0.16284406246811217	-0.5609789483535774	-0.6447986765705312	-0.34208346630888964	-0.2211006211735183	-0.3015658891268287	-0.7554914367280705	-0.6818402626408245	-0.5202646790238837	-0.33371538214801416	-0.5625741159733478	-0.32324019108832713	-0.40529854738186727	-0.039867037209524656	-0.05325504160872342	-0.3235983665818102	-0.08192835612645948	-0.366312489555948	0.28844397837280583	-0.6006966339170867	-0.1509727796358084	-0.3246290908640638	-0.5337241395755467	-0.4620284161558871	-0.08478187444792629	-0.2905897629971035	-0.05218486759929146	-0.3133544805002424	-0.4955538318239858	-0.2374945808780645
-0.659459733997515	-0.19518577138869422	-0.5698116741646786	-0.7540576316623266	-0.3972511886638312	-0.17259594192723554	-0.5241589265861306	-0.6786489699245248	-0.3460140333554249	-0.18822280111628262	-0.3300150882416754	-0.7766332405605835	-0.6840448144818235	-0.5159718952077904	-0.3230825579837203	-0.5721548915245603	-0.30963800186049545	-0.41429882624320336	-0.015976148888230696	-0.05590652777584289	-0.31356912531246034	-0.050348112468748416	-0.3864732297082909	0.3185207438677213	-0.6012511718857129	-0.16747853880590022	-0.32800599808557995	-0.5627281863615136	-0.48572723114997435	-0.05720835285442781	-0.31762870634670004	-0.1011687289703284	-0.32594558149709646	-0.49527554999757883	-0.24307311755935962
-0.67166753309015	-0.21211599876626547	-0.5798687886958165	-0.7785198308642016	-0.37221176017640384	-0.17802942442334155	-0.47903460171696377	-0.7115116101714272	-0.35377749873214914	-0.14771912312511384	-0.3653668654364443	-0.7927243117844159	-0.6828128418815341	-0.5170464954813541	-0.31820519605705133	-0.5861598823895838	-0.3011335667095348	-0.42674509542835254	0.02324879396349685	-0.017077521560021236	-0.3063482705937514	-0.0320015310066248	-0.41223244010409765	0.3514000225288157	-0.5949711688623424	-0.18590250780634213	-0.32213612974721706	-0.5903670791911592	-0.505558535454405	-0.01878830130391914	-0.33767279961256386	-0.13657591577759115	-0.3174051288293798	-0.5021274908809916	-0.23660486429388433
-0.6867111635250722	-0.2313421348031371	-0.5885038234211973	-0.7957624940049628	-0.3520403901746397	-0.17837859106548498	-0.4328984438479142	-0.7428640958574413	-0.35789794760188115	-0.10462617784554935	-0.3993182069205673	-0.8007392453219653	-0.6810890370677365	-0.5184675716481029	-0.32600156065697566	-0.598758583185667	-0.28903078675023786	-0.42460695227189105	0.06775262617606306	-0.03672475249677827	-0.3048803983485545	-0.01855511744909412	-0.4445376242508054	0.3845187892168921	-0.5871151647170032	-0.2103253532842512	-0.31175778866727316	-0.613169433476543	-0.5084899384969619	0.025700027088533618	-0.3506296604798636	-0.20127652267170074	-0.29158505343829877	-0.49668746059092256	-0.2286388529526151
-0.7022359918992706	-0.25119363440746095	-0.591079897866077	-0.8049691899500051	-0.3371866572945104	-0.16925345649179616	-0.4077558026758753	-0.756724269857062	-0.3600696793723034	-0.06973617426476503	-0.41976283191970803	-0.8099172333071165	-0.6782248582983954	-0.5471238101628175	-0.34255409344852394	-0.6122870258719224	-0.27418680647340593	-0.43300898967031676	0.07632778944387084	-0.06559264504158466	-0.2977208572882652	-0.014379212617562887	-0.47824519167946866	0.4118466229212573	-0.5796594780971214	-0.23907552150861053	-0.3066612453735227	-0.6400405519986707	-0.5040888491050101	0.0817935017730755	-0.3635415225232669	-0.27526834735648886	-0.2508202061496626	-0.5122194604457105	-0.21292446494646095
-0.7106746938943511	-0.2675113244716053	-0.5934060057085446	-0.8256183314541643	-0.3263571160446563	-0.1759362720130318	-0.3980532412292276	-0.7674578286716179	-0.36221985483203334	-0.03911139980441735	-0.42759907400062314	-0.8119591278148475	-0.6791539135970791	-0.5712532569419033	-0.3569789816281726	-0.6178224157125227	-0.25535337129048064	-0.4372198840260501	0.04967107952215206	-0.07781461593344094	-0.28055517641643124	-0.01681164055118579	-0.5119311539457372	0.437927727545728	-0.5730725737028382	-0.26692208707305404	-0.3040954911007049	-0.6636228887199462	-0.509599764214921	0.17122915331533978	-0.3731450649936844	-0.3449519839925117	-0.21035374887244598	-0.522833911143401	-0.1946489739861911
-0.7179754941389762	-0.2799264168501254	-0.5960882490519006	-0.8460350209876119	-0.32427984758919004	-0.1843683077229949	-0.3962660757131075	-0.7700714019220245	-0.36666591044413543	-0.012113819949110271	-0.43901044251385624	-0.8014813931895617	-0.6840786067971336	-0.5919254118247578	-0.36740892730827096	-0.6200823278954293	-0.23597528396804815	-0.437112836456049	0.005994554453307366	-0.084820143177165	-0.27059335192385797	-0.029791231905444183	-0.5471872909117895	0.4604930354428167	-0.5670229239911969	-0.29208453021620573	-0.30432368537616433	-0.6861252875392562	-0.5217075724890518	0.2765141815182169	-0.3804392672726292	-0.36497110086364104	-0.16289184307396237	-0.5387610047706627	-0.177203439970402
-0.7326476973194306	-0.289793942468756	-0.6005719915288932	-0.8626500681261133	-0.3301438841214884	-0.1810051925124026	-0.4053227356374823	-0.7688769697386977	-0.36663943077853195	0.011116871180477035	-0.44645467353094237	-0.7977441642510998	-0.6923544334980625	-0.5909594575995085	-0.3729834665688606	-0.6157784915232491	-0.21643296997724865	-0.42092823344342356	-0.03167045343926876	-0.09552525246686301	-0.2612257215844229	-0.051516486683718075	-0.5843541051430317	0.4715162933670805	-0.557928225586426	-0.3072250636283814	-0.31245852503107185	-0.7077827964717582	-0.5357849852565473	0.394011608692523	-0.39092717410396244	-0.36442142769882613	-0.10517181922377347	-0.5629921995309386	-0.15731786335943018
-0.7467192565715762	-0.29187183893946284	-0.6048006824297629	-0.872275574935321	-0.34337655702845205	-0.19161751833966528	-0.418148637688049	-0.760864062008386	-0.3771030236649313	0.03590963667214112	-0.4527041811950854	-0.7899229267701003	-0.7054107526281197	-0.5826640053829147	-0.38035199871778513	-0.6079683547856236	-0.19962974576045484	-0.39806954541279244	-0.05734054136500159	-0.09259426490890763	-0.2543263498298433	-0.07873078520931909	-0.6244211651377807	0.468853506219116	-0.5456039198718898	-0.31619252316761826	-0.3265390933076715	-0.7189666085135256	-0.5506402201243528	0.5166570347586561	-0.4021311085907088	-0.378144732294648	-0.04727725055890898	-0.5771305824040128	-0.14157505099743029
-0.757995322673396	-0.2860451711595002	-0.6089157241681976	-0.8789082188951658	-0.3621330177504511	-0.20197120220978465	-0.44017985854236474	-0.7429301120869043	-0.3797987600742802	0.05162022566947148	-0.45599172030435453	-0.7750012323736524	-0.7247593365749314	-0.564795497955894	-0.3893207634049702	-0.6038023859859387	-0.19245165530863353	-0.3746668337415885	-0.08395480407694769	-0.0837787773072297	-0.24647836771382625	-0.11101199478682129	-0.660953568504098	0.4539549234972976	-0.5268824056353156	-0.31395241878840163	-0.3379279506146048	-0.7286397419601387	-0.5561703645843024	0.6339267626106686	-0.4039798530892604	-0.3416888047907294	0.009837831100848293	-0.5982433212208796	-0.13028938310929733
-0.7723250420119843	-0.2713939424213388	-0.6156705015460684	-0.8846300279330619	-0.39495075707910116	-0.2126081606043943	-0.45925745559096776	-0.720395168887954	-0.37456856039483544	0.06763623012853894	-0.4576418806883901	-0.7469692639291718	-0.747570292933717	-0.5502216397804194	-0.4008434454742183	-0.5947010847268298	-0.19450178452932207	-0.3479426559523294	-0.10892837187868094	-0.0690871678361983	-0.24342171036276583	-0.14664271960814113	-0.6887384320714778	0.4398195053410661	-0.5062615275708559	-0.30004553650564714	-0.35217128111635293	-0.7369571590151136	-0.5622334759221685	0.7380996112091769	-0.39573130353169866	-0.30217885680766926	0.07117273770957884	-0.615805837753154	-0.1184925905091209
-0.7829865260158293	-0.2500599084772907	-0.6209652571853944	-0.8671895981537354	-0.4359853778382107	-0.22257418944589064	-0.4693122357990334	-0.7000554438705405	-0.36514472684022203	0.07721365904229038	-0.4542025292354236	-0.7133889681708588	-0.7619764143601967	-0.5359891570639637	-0.4197554154450612	-0.5800107708990223	-0.19745206056521958	-0.3246129800098347	-0.13159090961326975	-0.04947180143146771	-0.23855691688047181	-0.18350848659875846	-0.7155868680309372	0.437777788502877	-0.4851898038152031	-0.27540679744717983	-0.36663278661085674	-0.7381545912964048	-0.564255990758913	0.8259817420342275	-0.3736319155569239	-0.25883453432858095	0.12211488189427593	-0.6175757168483107	-0.11172365550349525
-0.7937605325160176	-0.23061230920056844	-0.6237014413946134	-0.8594595574013842	-0.4781953577691593	-0.23087151580317505	-0.4766742346364435	-0.682225806627088	-0.3481892247806495	0.07657003676206732	-0.4483627581430709	-0.6852831361829401	-0.775394845686738	-0.5129567116652988	-0.44020882998417327	-0.5605148943357536	-0.21194661397899628	-0.3118263784503534	-0.1723092224815504	-0.02134160027249901	-0.237754914288944	-0.21675235213216096	-0.7378257645025044	0.43533228715442407	-0.4676280214993332	-0.24297179835945676	-0.38535984836016174	-0.7363357708200862	-0.576378743160231	0.8951735671093164	-0.34534915066760297	-0.24217366115112685	0.14581326460552752	-0.6325307777518145	-0.11515923547751246
-0.8100735502729636	-0.21207486726286948	-0.6304235585216007	-0.8561519418436255	-0.5231474671600786	-0.2497630014693037	-0.4923537103093194	-0.6736653895188196	-0.33564983901277307	0.0713016568087129	-0.4455357204957406	-0.6591042982312774	-0.7949401294967663	-0.49414465111988565	-0.4661510013378668	-0.5430781713609314	-0.2304642590863632	-0.3125543821618911	-0.22572807127133937	0.0027390583766872755	-0.23810086289823765	-0.2532614821978679	-0.7532343723966646	0.43073109753343336	-0.44867280292011297	-0.19859797692505468	-0.39181942305195194	-0.7344326386415345	-0.5937544328992036	0.9489135494446957	-0.30835382629645625	-0.2027295594326019	0.15268941990813117	-0.6491587727408514	-0.11591967261191287
-0.829665527871428	-0.20475691897950227	-0.6400733131324691	-0.8572926051492498	-0.5613443385623512	-0.2773109871153448	-0.5134205160845513	-0.669350684739889	-0.32535217649324566	0.06409785157496167	-0.45036730810464976	-0.6293800833702655	-0.8155129517343516	-0.44167955871602266	-0.502202903898378	-0.5328978828217211	-0.25586227609896206	-0.30884598955980314	-0.26429954759755114	0.02358436824821681	-0.2421816607298247	-0.2923857543489492	-0.7664267565717711	0.4260132722107975	-0.42869020376036904	-0.14828013266112103	-0.3882713701238413	-0.7345167893206537	-0.6036938203224816	0.9525434983680082	-0.2723367762783779	-0.16010665940566554	0.14002424724037296	-0.6527206279813182	-0.12399458690690401
-0.8508907029017928	-0.20092260281741053	-0.6548997837468746	-0.84940848426131	-0.5950605971965998	-0.30684143257218	-0.5315864055235281	-0.6745107703494454	-0.31656318959488405	0.04649962739115103	-0.46639538766089145	-0.6012747636121903	-0.8359517015607105	-0.39274708142015413	-0.5509374063696878	-0.5379573369258794	-0.28290493415669943	-0.31622632108804855	-0.2951151331492555	0.03320814365582561	-0.25802206930674787	-0.3272339146048401	-0.7782026217017428	0.4155059940529484	-0.40083066748379836	-0.10601965920327312	-0.3743635833550941	-0.7680909271285907	-0.6200457566308095	0.9404180599417767	-0.22904116355341825	-0.1125876163931437	0.08070735808656809	-0.6492853437535688	-0.13869391719346227
-0.8714825140420059	-0.19833339418184293	-0.6722519353785354	-0.8417490115222318	-0.6182898274533242	-0.33416787906564416	-0.5475597770433425	-0.6877688076871589	-0.3158505007055769	0.026921275808326456	-0.4807140529921977	-0.584339757133281	-0.8555986657007153	-0.35007293205405743	-0.6051013185999954	-0.5523687989577484	-0.31004705157825085	-0.31984269690947725	-0.3295351386785372	0.029661428955306372	-0.2659059091124315	-0.39847359093316526	-0.7897989192988656	0.4036602176083267	-0.3682631261690033	-0.08347562529371708	-0.4035105968788377	-0.8149323270259542	-0.6038716049615214	0.8736189575369921	-0.1872713827783469	-0.11623829496754819	0.012310277236500156	-0.6330155695920224	-0.15173213497364393
-0.8930938415037477	-0.23466209487864614	-0.6926907195786536	-0.8322464397394669	-0.6284264872160755	-0.3609029899892349	-0.5645267940390959	-0.7051647908963735	-0.3198040877629132	-0.03727114298181399	-0.49721908135245946	-0.5661192314176683	-0.8758914644635732	-0.3313570452952782	-0.6586656175314786	-0.5721231534022443	-0.32974712869785894	-0.33807226288271575	-0.36485411133746776	0.02399833247031975	-0.2736295025978448	-0.4649424029532388	-0.7986680545135805	0.3671115028057545	-0.34193963452677856	-0.10817922508454089	-0.39041467857870665	-0.8162515282061426	-0.6064072675715824	0.8033762502343187	-0.19602701334747513	-0.12039560244790537	-0.03726782747516396	-0.6188798324278919	-0.2196760713688842
-0.9270784642834162	-0.2458247334808506	-0.715076513449594	-0.8239727876505484	-0.6307224155089592	-0.3883499821091533	-0.5772123851709681	-0.7566610742144414	-0.3288560084262619	-0.059274290406740204	-0.5355297160945826	-0.5594486129071827	-0.8972575659705097	-0.3174182360572898	-0.7105691563106994	-0.599120548849174	-0.34894990899839645	-0.35619534293466515	-0.4029361492845004	0.01669723422262571	-0.27934900980779964	-0.48614442418227066	-0.8009673383684005	0.3520005187744681	-0.31778375977472484	-0.09284355352616107	-0.36908914653142827	-0.8576048884317595	-0.5582436310093384	0.7222271867348937	-0.17752213440639153	-0.17166705735556245	-0.13601938174360576	-0.6067805378840005	-0.2457108121663051
-0.952005599808585	-0.27429501004910406	-0.7495399763001633	-0.8471806606872139	-0.6418086443940425	-0.41279934473649005	-0.6261989203710756	-0.8068713575450346	-0.3510308388653809	-0.11906205063936212	-0.590864386893348	-0.5579470673197792	-0.929463966499496	-0.31205105598499927	-0.759741214043393	-0.6386635000691032	-0.3718712031794647	-0.40571610244233103	-0.4429561642073331	-0.0025235339040352326	-0.27540059132181216	-0.537645638685081	-0.8030696781528333	0.3103353302542842	-0.33827501009494254	-0.1507239553348509	-0.3937840611144371	-0.9107686096849594	-0.5652739304275113	0.6281934146354726	-0.11144415016275173	-0.1792459455630771	-0.22235313980825405	-0.6459875881521562	-0.25829302451243547
-0.9757304922131711	-0.3116621503154707	-0.7852285377801435	-0.8710108636841113	-0.6486597649715796	-0.4536088118511886	-0.6433856917912125	-0.8347906155456546	-0.38915953476693665	-0.1419785035206432	-0.6130248892958374	-0.594396581958831	-0.9584624754882617	-0.3399131909029639	-0.8336486100886674	-0.6862510581687064	-0.40981455474764206	-0.44717532542051686	-0.506161299899617	-0.06524072051394879	-0.3132992614699298	-0.5850389496697744	-0.8382654247854443	0.27077133093894046	-0.3173493531031252	-0.15982224823706984	-0.4009807687480114	-0.9657969930846626	-0.48847574693000134	0.5532394726830168	-0.09377897798571387	-0.21254440153848378	-0.2958435702009565	-0.6405311381396807	-0.31518760900449816
-0.9968312527963601	-0.3630972798433937	-0.8316895277483587	-0.8897005419620505	-0.6552953655068476	-0.5187823205380758	-0.6849254449616597	-0.8790141340141329	-0.43349970820719685	-0.19559766547696664	-0.6706488034187471	-0.6196779493191981	-0.9872188023277658	-0.3742017096561805	-0.8734942443232742	-0.7419525788389443	-0.45461504905133293	-0.46110639321152896	-0.5786408752960313	-0.1336904051089911	-0.33972180930802154	-0.6155273041062725	-0.8639626179530513	0.21297422596095078	-0.2984179500266486	-0.234274585694493	-0.41126321097921814	-1.011509876983085	-0.42412794554063815	0.47190095942441124	-0.06652003733539556	-0.2589760044385182	-0.37043196909964454	-0.6831639176558802	-0.33493096109760606
-1.0081931732470015	-0.4049785500508447	-0.8637965334923132	-0.8968049241455971	-0.6661698145837228	-0.5501193030887839	-0.7258948657091477	-0.9245471040613694	-0.486960676054104	-0.24096080755641683	-0.7269190916418318	-0.6347901200417505	-1.0091923487070822	-0.40378409180733427	-0.9123428945745481	-0.8036548230290705	-0.493045520661501	-0.50024306503946	-0.6527067084342804	-0.20734233165987465	-0.3313110608582521	-0.6380833441615563	-0.8808479373953846	0.14563188014289488	-0.27506784758111963	-0.2524759897247628	-0.4362631002592231	-1.0264218088649701	-0.42714874564760963	0.39367504522906127	-0.005755936476102152	-0.24074113609104483	-0.45430287157556287	-0.6652871294920877	-0.35097240042704453
-1.0134261743769062	-0.44251291993869646	-0.8960707318337258	-0.9323511599258488	-0.6717534711620237	-0.5989656379517815	-0.7585809422513912	-0.9584135470339064	-0.5420800826560297	-0.2801338402295412	-0.7793214810970165	-0.669159220488837	-1.0212581189259955	-0.4137859752010482	-0.9708972723670003	-0.8643981322448191	-0.5204215918332658	-0.5299064080410629	-0.705176283260059	-0.26855298517111426	-0.31009887792474367	-0.6517905686173369	-0.9015970004364136	0.07241330038318615	-0.29305659809818513	-0.2757369015115991	-0.4854737273974514	-1.0678891412503282	-0.37894417774835437	0.3170459685638522	0.001384533221874444	-0.25156464529483863	-0.5011575278016224	-0.6566620515437391	-0.4064447397404695
-1.015243680221038	-0.4758354386333547	-0.9354944527240228	-0.9636441216970695	-0.6551289938914213	-0.6510601001219247	-0.7839891638902243	-0.9871594949468989	-0.568135142164308	-0.3228594340856528	-0.8297790085255945	-0.6941480753382664	-1.0247727064161185	-0.4428944522118138	-1.0167398914155379	-0.9137656791108526	-0.5410816892498272	-0.5317494957329377	-0.7516007965885991	-0.3306275383374983	-0.3241436603506912	-0.666592759276838	-0.9267246255581121	0.0008145211323017376	-0.28665881929341636	-0.3595738642071387	-0.4841789907019238	-1.1086775679845133	-0.40263939617962896	0.33269576096565634	0.08007678051463647	-0.2777879622471395	-0.5452831475965711	-0.7124154137841345	-0.4341768084133113
-1.017612437418871	-0.5108117840521132	-0.9762020505253739	-0.9871664408171441	-0.6413581400814135	-0.6955234237186828	-0.809070022632547	-1.0210198938047728	-0.6140889385235304	-0.3649482359688103	-0.8685501447296566	-0.7257433487366195	-1.0384531215352502	-0.48638877859411683	-1.051001645101099	-0.9362367188348083	-0.5684627465806797	-0.5639912877360811	-0.8130384332222548	-0.398411501438004	-0.3291651326620733	-0.6919399008600289	-0.9493073460634248	-0.01940415933600274	-0.28560576743575766	-0.414095054560532	-0.5302701448415779	-1.059921218422298	-0.4075229971689375	0.3043706518029502	0.15802068163817803	-0.30019152223732926	-0.5772248957716395	-0.7251901990097924	-0.47994043227932837
-1.0206272613465317	-0.5448831388635897	-1.009296263770739	-1.0060651120949653	-0.6446033873137488	-0.702427378113276	-0.8406440530433228	-1.0337482449739053	-0.6465581980355729	-0.4029504481025912	-0.9158249788256496	-0.7580503581850013	-1.025371434831476	-0.5309264497894144	-1.079691218243397	-0.9726097910638737	-0.6050775109972181	-0.5550352908639145	-0.8763995720575469	-0.466851313522003	-0.33554093894548676	-0.6388337615859311	-0.9641099330569567	-0.08075792794140504	-0.30238435320277923	-0.44651255978215676	-0.5439027693912519	-0.9994505339662403	-0.4247583800881808	0.29668248961719434	0.18206698944149274	-0.2388544637871069	-0.6127780734804987	-0.8008802954289592	-0.5459559131152896
-1.0151576912668399	-0.5072216419087986	-1.0338680610769067	-1.0363886217477958	-0.6591485821566982	-0.7099211932027727	-0.8804147154113142	-1.0681970144096034	-0.6752101276640377	-0.3929863752720888	-0.9502243536252948	-0.7888426726668415	-1.0377496206063672	-0.5638178576158834	-1.112641935411403	-1.0095569803391526	-0.6562790463888625	-0.5859109659830887	-0.9065007076735914	-0.5355661467337572	-0.3504579538569122	-0.6127418906003147	-0.9555521724838894	-0.11724521658130889	-0.3303898595430698	-0.4349321393108422	-0.6044912123210564	-0.9817270419086365	-0.4027287993745482	0.27997870925404833	0.26890267856217354	-0.28709379083554465	-0.6720189759933104	-0.8807868095818007	-0.5543503274438493
-0.998539485127156	-0.5337063928259124	-1.0483059072228649	-1.06665538288914	-0.6559880468476462	-0.7555981326020074	-0.8983410584891004	-1.0658107083983623	-0.7147585062201481	-0.3990467473664717	-0.9599518953475343	-0.7963311758860752	-1.0410142406458562	-0.5914807763759036	-1.1466024259456016	-1.0248659167165117	-0.7098650738598109	-0.6193358442530111	-0.9457330925685907	-0.5624486591779192	-0.34920060214097937	-0.5916937184966551	-0.9869148769741743	-0.16885278458506664	-0.36009072966041367	-0.4449168004498077	-0.6519674811757303	-0.9281420922416552	-0.42877112243641846	0.2672519026966479	0.3318163135831083	-0.27408928831367485	-0.6711175273685962	-0.9668448196689029	-0.5463818332522201
-0.9932132154974311	-0.5453932354812979	-1.050119222229624	-1.0657135907198332	-0.6450969606092284	-0.801619281339207	-0.9026732991166393	-1.0494359012799976	-0.743702590390316	-0.40183146878666387	-0.9584561036389566	-0.8321867477280269	-1.0265934517676	-0.6179532810038977	-1.146899293196514	-1.0324621069349242	-0.7248911940432139	-0.5850243981420655	-0.9923290898683007	-0.6298621970936169	-0.3597985832563312	-0.5624718207556255	-1.0153166186870437	-0.17045833126385485	-0.3122773576733812	-0.4207573080769039	-0.6254147053142055	-0.8611070912333944	-0.40965772067843653	0.27904175841744605	0.340332400818316	-0.29273694537787576	-0.6461474177301381	-0.9895184711024398	-0.5985010745928979
-0.9927948533020103	-0.546992073792635	-1.0551522890639837	-1.0670512962085081	-0.6571576893406695	-0.8306787059223041	-0.9455636420217053	-1.0784611576451768	-0.7515571644456268	-0.4354899584088307	-0.9770163986182709	-0.8405333135014221	-1.003763813952733	-0.6238116804904251	-1.1398849285729267	-1.0482817916315177	-0.7565720353243364	-0.5944077963115219	-1.0140398729577884	-0.6606197662652916	-0.33323755627751644	-0.5276586648388313	-1.0083290926834874	-0.22171476363942397	-0.3091146440320621	-0.45208856281629695	-0.6213004811232637	-0.8445723023940985	-0.47934705133023947	0.27467166410192567	0.37458029263916737	-0.26713745021001845	-0.6284001185001855	-1.0485827173008295	-0.6080346035435243
-0.9918462544745832	-0.5308873604539344	-1.0399250850529447	-1.0630828152713878	-0.671866994145807	-0.8367697548037377	-0.950835266380764	-1.0620828860871905	-0.7671879114558784	-0.4326628434991736	-0.9685637550125363	-0.8267667266724319	-0.966456631105719	-0.6172096921071277	-1.163270675057674	-1.0190292052515235	-0.7843195489663455	-0.6282913864571726	-0.9834122816880679	-0.6473388353373252	-0.3300051965794137	-0.5011951500450464	-1.007213641576325	-0.26316793568874935	-0.30745636102997337	-0.39491493914227743	-0.649461617676463	-0.7888469851954343	-0.5299484422539734	0.27531798364273613	0.4187950788039306	-0.20259037794347073	-0.6397230384037929	-1.0616248490033053	-0.5995925527342643
-0.9730514034045721	-0.5108023471531074	-1.0409506573428517	-1.0760789533918265	-0.6744943146819896	-0.8949295710085009	-0.9257835640818912	-1.0394517807041634	-0.7430502990900413	-0.4319166213280301	-0.9642155070370484	-0.8218834244374387	-0.9526908017089388	-0.6156605202364449	-1.1535744152406153	-1.0065896986307095	-0.7756944368936537	-0.621013515701113	-0.9389831593210142	-0.677890521174915	-0.32255173213056554	-0.49702920877592033	-1.0013003606894837	-0.2703876116131584	-0.34409012111550685	-0.4606294240530061	-0.6140533294684027	-0.805166999795702	-0.4425391735839721	0.33657841854099013	0.3711485096757843	-0.23741109514397282	-0.6040679277788811	-1.093810158049674	-0.619638898186823
-0.9793108248092048	-0.5062485084632502	-1.0379968188628506	-1.0623402278550214	-0.6580899983460868	-0.9204100067189188	-0.932962158473854	-1.020860638312292	-0.7136389220069778	-0.45568559654806207	-0.9648925249758283	-0.8379569042249304	-0.9392342256728851	-0.6344684732322097	-1.1156539046605505	-0.9991307363228072	-0.8115279968137511	-0.5982109925416879	-0.9428809983924585	-0.7163817496165437	-0.35591948908315985	-0.48697236984399483	-1.0089218290122746	-0.2677801672175354	-0.3200411371831601	-0.4653894605424632	-0.5651365331311019	-0.7679492960286427	-0.43644346962171643	0.3639226062154808	0.3739563766702537	-0.17070684199363337	-0.6000962013317752	-1.1644988997907162	-0.6132194115270393
-0.9839136697819294	-0.48303808189908654	-1.0280784304434476	-1.0562806919076857	-0.6896548218099923	-0.9344946316115392	-0.9353432450423679	-1.00294177842382	-0.7455948485845226	-0.4480684143542552	-0.966576226361868	-0.8244949331663237	-0.9108280273600362	-0.6427070073237425	-1.0807207731616137	-0.9555383708827438	-0.8515390346866006	-0.6283041238476068	-0.9324469780940797	-0.7131615090221753	-0.3602730911542945	-0.4618728227865695	-1.0085016502522004	-0.28774554987337125	-0.32641647660220985	-0.45616976688091065	-0.5750648243900007	-0.7299083422709999	-0.3648169198898763	0.401325121311375	0.30604082409372885	-0.07426277823623456	-0.6173455298561896	-1.0974497889696055	-0.6426992184991633
-0.9769912452515875	-0.44745370036688586	-1.0113635865958597	-1.0480788945773198	-0.7107422239189785	-0.9512615583439908	-0.9151172894867873	-0.9825026090655316	-0.7192914790059799	-0.4294844569886786	-0.9340426602349545	-0.826665906667599	-0.8803959120663686	-0.6325903301583995	-1.0471157698826912	-0.9573809920843791	-0.8824872535451453	-0.5951035172574456	-0.8706419112462184	-0.7106670106141348	-0.3628556257701563	-0.4062786354569525	-0.9906235866129812	-0.30973725582301664	-0.36101926152350755	-0.43135905422350956	-0.5446403523215146	-0.783197460273844	-0.30811784280733656	0.42633232606351684	0.25741126618853416	0.020690734914002445	-0.560950963540682	-1.0630182804514325	-0.6261298395676571
-0.9605787356671975	-0.41261869184004063	-0.9691192307882158	-1.0363314046615058	-0.7096119477021767	-1.0044089550007353	-0.8854494018335327	-0.9791758196251219	-0.7275019583959115	-0.45654488449364694	-0.9192679790804592	-0.8221043535594987	-0.8688588235539709	-0.6111421993018789	-1.0362513211166307	-0.9239306212063563	-0.8949179592052939	-0.5893839675981752	-0.8369843058399222	-0.6979621107638776	-0.3550103520894569	-0.4294594465537644	-0.9759340622975963	-0.3295055715078242	-0.3545166746707449	-0.41306041468961824	-0.4968860381480507	-0.7946995667040826	-0.21690257284578304	0.5255968076485054	0.2231415613319379	0.09317265254752216	-0.5458107391222328	-1.018447491303981	-0.5841885210231113
-0.9440175197072218	-0.4252519941632865	-0.9229543602495924	-1.0079789365671474	-0.6977585955602496	-1.0465261928275233	-0.8524184266635608	-0.9423698902422231	-0.7153529946724928	-0.44559179199338156	-0.870537060825356	-0.797084583443741	-0.8118809659368725	-0.5673280144921584	-0.9966277614380532	-0.8778684255736957	-0.8913053194218163	-0.5563520695830462	-0.7921737098473776	-0.661261243246064	-0.3232308016677707	-0.38477326477912016	-1.012238557230964	-0.2992218812528834	-0.3781401037112727	-0.42997831748474147	-0.5045220606569158	-0.8068639901843406	-0.12828776084296484	0.6316026930023623	0.23959497946547526	0.22229870978427316	-0.5225049409757162	-0.8924926356274362	-0.5179993776467967
-0.9272290594763861	-0.391775353015953	-0.8835895715283009	-0.9748489704636875	-0.705688742391551	-1.0014205288511289	-0.842767820617841	-0.9410271800430989	-0.6899893072573926	-0.49430649923768577	-0.8504289793141104	-0.7954424459848297	-0.758145609328565	-0.5237585689154586	-0.9493701039542731	-0.8244676329649343	-0.8639628982284455	-0.4920762153646918	-0.7451088500399787	-0.6941416357821719	-0.2768856848954261	-0.41123875763308826	-0.9864737503171878	-0.28388268792617016	-0.36651025359366385	-0.4225712218496248	-0.4723051593602244	-0.8173201226738538	-0.07214296313390925	0.6874071709878263	0.20886879961817978	0.3491854719720477	-0.47687779627322496	-0.8011143757337157	-0.5281900229106352
-0.9081851341828691	-0.3455162096648602	-0.8644103888423716	-0.9569952987345702	-0.7141202807333424	-0.9560068808061241	-0.8076345632177968	-0.9284020478550568	-0.6873599296884279	-0.4730599498750013	-0.7996253824443789	-0.7727005444211246	-0.7062595978524109	-0.5002644730195618	-0.9489003520814057	-0.7983012251245851	-0.8997165872668592	-0.49595827777210194	-0.6781534758011425	-0.6416346555815637	-0.26571953220700384	-0.3763987733592885	-0.9683137393087158	-0.28414134387620177	-0.40990021518038794	-0.38281659645727717	-0.5210440623107423	-0.8266818406394048	0.045371252820211115	0.7863730117531234	0.21505130385440996	0.47536311030792355	-0.4592106259843189	-0.6621114995186596	-0.4744316037622786
-0.8507528192327157	-0.2964885067150229	-0.8434289710397689	-0.9089144494224548	-0.7018268944323287	-0.9108972602235996	-0.7533581534623094	-0.9134886373073388	-0.660844909074162	-0.4465834732037598	-0.7561681042620415	-0.763431145361609	-0.6785021163108549	-0.4625258029779465	-0.8998005195689874	-0.7178974828974889	-0.8544518921048152	-0.4267573661154523	-0.5816276938840385	-0.60713290775379	-0.19089776034250944	-0.3425612113772235	-0.9727442683125244	-0.21948312894745198	-0.4549859744549387	-0.3411893490636071	-0.5239647650089811	-0.8367967989662481	0.11057080611070232	0.8381328436288724	0.24287464185143062	0.5887298324556148	-0.4831831476513536	-0.5296570312394853	-0.37831151094187326
-0.7885872798905191	-0.2386796570055461	-0.8234670061626577	-0.8857865774360716	-0.6826091690320173	-0.8626861684817714	-0.7404287166441517	-0.9087071349997979	-0.6569906673351149	-0.44614881862342815	-0.7050572773124794	-0.7553337969692618	-0.6402003938856266	-0.4244232747635084	-0.8722229268778527	-0.7033789251175484	-0.8296369786966465	-0.3734991286259667	-0.5504951461967609	-0.6101813957735931	-0.10238888567568198	-0.33046647227832004	-0.9466895487527568	-0.19754888236250026	-0.4801904131875072	-0.31669256235081156	-0.49240606924338637	-0.8346439199386456	0.23485023845568248	0.9214469304763082	0.20661946635656028	0.6849460445610547	-0.4358526684475895	-0.4378897890496309	-0.38734816160459096
-0.7487326903114364	-0.20274023725336635	-0.7932137543479725	-0.8529599217466014	-0.6616421173976188	-0.7947691922112596	-0.7547529272230491	-0.9080870962458899	-0.6507854304814193	-0.4165994536180001	-0.6790455405312076	-0.7802248993388641	-0.5808127334515951	-0.34040049046352994	-0.8421073735393672	-0.6399787049933564	-0.8085957830731946	-0.32296586893796286	-0.4814798281618356	-0.5463755546800516	-0.047117547056019865	-0.25837731434117783	-0.9655637795754337	-0.14999542629337445	-0.5086356818980887	-0.2893713872500938	-0.5506816935267235	-0.7919181275119769	0.28769907243707	0.9512848588980433	0.2645714839104204	0.8296229181023452	-0.4152646994482194	-0.38554625582891544	-0.3027742476059543
-0.7089159639222249	-0.15102487553740876	-0.7587476325914129	-0.8215393726705275	-0.6589666241478265	-0.7725044765865718	-0.7251481381194381	-0.9225785806869746	-0.6562819570488305	-0.40924820638649784	-0.6055054707737558	-0.7140427546342282	-0.5458569636612198	-0.263245474770949	-0.8120141860240769	-0.5693626485548513	-0.7432477756593288	-0.27477773332940325	-0.4053747373514808	-0.514164784296711	0.04637764011156194	-0.2388143870415639	-0.923793009359111	-0.131693478924085	-0.5138849980648155	-0.25673383736104005	-0.5600198694818808	-0.7788442390457011	0.3644906541983167	0.9782689449163868	0.2563300667821497	0.9087059658567019	-0.36921516257280357	-0.21468021253374875	-0.25488508123139114
-0.6416114301084616	-0.0941026532720213	-0.7300661060061875	-0.7895843330556483	-0.6326674372938774	-0.7049039364343412	-0.6954878212893829	-0.9120412690522048	-0.6224892198984708	-0.38224073030558897	-0.5306333881780234	-0.6983824394385352	-0.5127281259231473	-0.1765829777698107	-0.7874552116214713	-0.5598955286895133	-0.7091027560897775	-0.22924829161349045	-0.3073460761403096	-0.4659068020947165	0.14934803068757813	-0.18737516641012966	-0.8947998419438716	-0.0759576435459435	-0.5141008376810413	-0.16963032139928505	-0.5624995307166013	-0.7572997329137967	0.4467281268486212	0.9864664474383	0.3056354110864881	0.9822577589853407	-0.29105110640944754	-0.15831850421654453	-0.15856557271931204
-0.5920663280692237	-0.08433033676243225	-0.7058429184398165	-0.7433737989938043	-0.6131140690431301	-0.6471314519557548	-0.6756147613568971	-0.9135100624679389	-0.6075028069824484	-0.376466584112155	-0.4891116872324079	-0.6559220714991012	-0.495101839554854	-0.07460122474244349	-0.7811050310833398	-0.4879225586433721	-0.6417671311163788	-0.17153915390101962	-0.23311527770953408	-0.43333289965868255	0.204799006695092	-0.16867297368393136	-0.8735295595661301	-0.050016753388691694	-0.5065164492825082	-0.105842570872302	-0.5948108525066429	-0.7000365322649511	0.543553728272836	1.036131707084422	0.3051061169799039	1.0549614656991488	-0.25136853115065716	-0.06331862871414264	-0.07726965475080866
-0.5518998665162324	-0.03669874091201495	-0.7037063463016618	-0.7047056738652957	-0.566900112258638	-0.5904146885229506	-0.6397191947606554	-0.8800908839804359	-0.5946988241540068	-0.32791064291216376	-0.40973207548780854	-0.5957543247253648	-0.45879269687120383	-0.013257340066133199	-0.7487483363582361	-0.4737972664127456	-0.6056270938940456	-0.15554156653692205	-0.14040533457226778	-0.3723936303234393	0.2551121307534	-0.10970260685922481	-0.8320772832829185	0.016794781574999012	-0.5291700133593966	-0.030145593024232496	-0.6001525206188706	-0.6835226458360197	0.5625830195050378	1.0255329819892904	0.3473132723603969	1.115140909769795	-0.2148846308890831	0.03299959279392571	0.0028135021170182296
-0.5293515010920897	-0.009328648983003592	-0.7015048203151075	-0.6819966872399937	-0.5224342332956602	-0.5225975511269672	-0.6356426950366473	-0.8557788751323482	-0.5660800140670934	-0.3053334996976897	-0.3869737411402691	-0.5934141104837842	-0.43135791093734815	0.06229550004391195	-0.7328341329428926	-0.4297585802251591	-0.5432843118359499	-0.10452819080822502	-0.050618171240654354	-0.32342814563275984	0.3432021949160369	-0.09888584116174641	-0.7986484614946232	0.02424075740327248	-0.48489896495330626	0.02723725284073144	-0.5366179997669489	-0.6625942173568593	0.6319241374845146	1.0133699478386315	0.3549728385756497	1.1798605464027598	-0.13733126182642588	0.08900383355000047	0.03430219187697973
-0.5023268447165736	0.028661884509264445	-0.6730418539288756	-0.6362806291561627	-0.5101032194894433	-0.528186945458096	-0.5999117437070853	-0.8274037181971765	-0.5637827899718942	-0.2882216228007196	-0.34021758917010214	-0.5472609593503581	-0.40798777110677753	0.10313681179275014	-0.6967329684630374	-0.42338807763866687	-0.49450524511623806	-0.08223020203587926	0.04693213196687573	-0.2751002125421399	0.38692215660264273	-0.05861480693473603	-0.7502164552875384	0.05494019176834123	-0.4953281219731857	0.10538591077696458	-0.5036993397306728	-0.640879831840204	0.6679445314549157	1.0096074331217941	0.3480246130468782	1.2294372262403352	-0.12698736253261594	0.21573978562575316	0.09302297273970063
-0.4790547040101349	0.060150633495299886	-0.6203351647113873	-0.6077309493712787	-0.4626466543748764	-0.5003007238716717	-0.5918775209488623	-0.8056355460948694	-0.5225944152821351	-0.2514298675749445	-0.32564336301176455	-0.5293178933204465	-0.41938862851377295	0.17928248556677637	-0.6454760973537239	-0.37696399664049307	-0.4322347135585959	-0.04856511196084376	0.11439852651037959	-0.2371212613916856	0.4782203540910313	-0.0020432966992663558	-0.6957455458879285	0.08333392481059645	-0.4833127607294334	0.1876749072340829	-0.4060462986198979	-0.6226010886109836	0.7151821143979229	0.9800604629151939	0.36866845595607056	1.2300519036458417	-0.08693262382454867	0.30748521648717736	0.16194261795710715
-0.4898537026037982	0.053090102918853986	-0.5845784324680598	-0.5749254227346038	-0.4366302617397199	-0.4705761429934333	-0.5715810715030962	-0.7671932819301626	-0.5104427503666976	-0.21905056436815715	-0.28869604893708634	-0.4640933403555998	-0.3804090877860421	0.2556693622728017	-0.6387851517476589	-0.345712561826418	-0.3779506106244634	-0.022889742266639725	0.14927387070093776	-0.17245123221404593	0.5386917389752012	0.0180765058250044	-0.6606943195705177	0.09430361616071636	-0.4536520335573703	0.2712585239090377	-0.41629929642846486	-0.5703351919829264	0.8106393871520116	1.0039223057496678	0.3934387926002555	1.2254662417959925	-0.007005225531636896	0.3575301184445404	0.17781881931431046
-0.495676392521181	0.040003805814978206	-0.5248890038249463	-0.5353349437334939	-0.4088508303468049	-0.4838325901811392	-0.5081155124172485	-0.7601911591037993	-0.4815636944004513	-0.20188282599802418	-0.2918481627538958	-0.4379250879995321	-0.39355891921406033	0.3019093951788128	-0.5829180200537014	-0.31698302841247894	-0.29920598092251116	-0.020636327398321917	0.2134807881069835	-0.13140911063657457	0.5820961596392091	0.08066262307237027	-0.6563070919976053	0.14138154492187843	-0.44338106800808497	0.34647788585567146	-0.3576335335451486	-0.5343079127712584	0.8471874132350573	0.9580638583913391	0.4026587860871239	1.2462052890530235	0.010261478991864352	0.4778812661009962	0.2349630586908485
-0.5025424608197185	0.04009144466437753	-0.47168070871391315	-0.5039509802007526	-0.3881286326973954	-0.4533019085364708	-0.46498573596127135	-0.7259685290989228	-0.4527042786283914	-0.21559814181273013	-0.23202896255720634	-0.4001672007697805	-0.39475215200536157	0.3352220308616035	-0.5886528705091945	-0.26795783680667434	-0.2696044207445746	0.007856472824404437	0.24092263359388352	-0.07540870641831901	0.6309573297408748	0.10248780652064775	-0.5727637684883045	0.1332954936771146	-0.3949950825693444	0.4381313080656863	-0.24847937826612573	-0.5266024737205578	0.9231913681753262	0.9427493217756254	0.4351153595647518	1.2308304388912275	0.06124298993872028	0.6098480222413105	0.25191801572171146
-0.48751580043202275	0.02950018279621087	-0.4380800320869585	-0.45489800012027287	-0.37330596002186056	-0.4001063860012719	-0.4099732892702245	-0.7050039790710166	-0.4383245294883453	-0.18029352608177057	-0.2297414073766774	-0.3753995706722065	-0.3779061694041318	0.33903089908518574	-0.5876061207096321	-0.21930228816917907	-0.2510931072677952	-0.0026312470662587734	0.3009425747658116	-0.01709732701484117	0.6974902925631005	0.13751016794335297	-0.5429880803123446	0.20040305834041233	-0.3862026865771845	0.4930646420441109	-0.19044626151925334	-0.4808305265441007	0.9331636559743345	0.9657415591581238	0.49071418533204003	1.2047866414222885	0.07829250232187376	0.604889266074649	0.25465067507415096
-0.48881995284919616	0.01672812957229384	-0.35653205443915914	-0.42920475665888497	-0.32758912912974875	-0.39028844507559474	-0.36299608062991556	-0.702210073743454	-0.38492755194891914	-0.179650139075856	-0.22885730244896463	-0.3416338038051171	-0.40101451213998673	0.3726973008817295	-0.5755607056092551	-0.19569263650222943	-0.14908524895124822	0.023235364014402037	0.3329246179110104	0.03128882752028753	0.7176357341532831	0.17045380789781486	-0.5004836976962939	0.25963771314266326	-0.42188354141159995	0.5480500499247989	-0.18545738339268697	-0.4333940834433109	1.001383913327222	0.9107856003270216	0.5277475153341078	1.1645117989801022	0.05883185423887103	0.7043849914453693	0.2830601338176274
-0.4878190967407945	0.04093270568342249	-0.3148490315557456	-0.3970264076802984	-0.2816365509094922	-0.35286914280950643	-0.345400234067514	-0.664143386813153	-0.3807906031870524	-0.15927072258648106	-0.21728519854720982	-0.333780734898126	-0.37099375060723977	0.38561568053734435	-0.5396587723599466	-0.18601346188397438	-0.10037852111100014	0.02592646370047581	0.33663323614148677	0.09457415049540632	0.8359348716575206	0.2173285594162182	-0.4459481550217122	0.2686528535996434	-0.3963969862915051	0.5923415908872973	-0.10231599121922134	-0.3856859943500329	1.0788219976890783	0.8968375865644125	0.606381322595835	1.1130686890917783	0.07509999603978061	0.7247435918931474	0.2803308819632684
-0.5021991194113385	0.02429556693968692	-0.23536669066283628	-0.38206807478005933	-0.2877566496198188	-0.35391665813129125	-0.31567334663810315	-0.6518711477748566	-0.34337937315970407	-0.14206064219313808	-0.2420301282431619	-0.3050818139270808	-0.3930853600550325	0.3980154480469616	-0.5029621097391666	-0.12568835550807134	0.010574849572318846	0.023047077969977865	0.37751789245845513	0.12898976794372413	0.9196291785318381	0.2455943068215059	-0.449033268090434	0.28293394797105165	-0.37282142380802763	0.5617577171010297	-0.04859938593633021	-0.33560313637873834	1.1908710729690866	0.8770442549516817	0.6925686019225142	1.1246717776505233	0.13087574447994926	0.8358795089479389	0.2748052556793004
-0.5036512183350347	0.03451155553457405	-0.16246556361354045	-0.3590870232587999	-0.2944691813907915	-0.36836233487980014	-0.28633995399791645	-0.6242648938991722	-0.30962085997915956	-0.14892819632609292	-0.21114794037532097	-0.2684201805192779	-0.3946132487866284	0.3764910718201804	-0.43806479792570024	-0.10809942020049634	0.09835420167784344	0.04177993467957629	0.35155577324210974	0.17928806909468475	0.9898308249970004	0.32893745501813665	-0.3761680618219484	0.32909021786545767	-0.36849954852873534	0.6505591017195009	-0.042880911004374314	-0.290996513474739	1.1748765859603085	0.8240004473568975	0.7330406767037426	1.0864337908849409	0.0997005870851916	0.9382285553456015	0.27746723085045605
-0.480644684431854	0.05788029333215139	-0.15432675541477872	-0.3660393129708457	-0.2499726550249719	-0.31424944627146517	-0.2555597945926355	-0.5782041671097284	-0.2599757849284507	-0.08058478291508499	-0.17635927965796866	-0.23086275663406614	-0.40707673215299633	0.38728059826070066	-0.3856475242740222	-0.08296888370049856	0.15971258270395416	0.032227359894494004	0.3411779817151182	0.22437555782946594	1.0856017624781682	0.3980557130828533	-0.36487155537579147	0.38410129853153635	-0.37510510860679214	0.6737755375755784	-0.017718607106988127	-0.23953980629899366	1.2907098174997844	0.8537546844268633	0.8363255872577458	1.0974659872780232	0.144302673413367	1.0228077514280645	0.32161539241050907
-0.45091530669319707	0.052012718583717345	-0.1103014544724975	-0.3128294913600535	-0.2457481919989843	-0.3354157495320874	-0.19876182440175832	-0.5495551702070648	-0.23643970008184478	-0.08557483336146982	-0.16650245025112836	-0.16027785007282722	-0.3890528843292717	0.37751333483862215	-0.32599825053433895	-0.06898193946934751	0.26928461583830066	0.06940663247053983	0.35968248449497986	0.24358437675661698	1.14765849591242	0.4506252266076528	-0.3632716019943455	0.4350503336670335	-0.3558777659852882	0.6258508690192232	-0.021772327098908018	-0.18338138523192685	1.338668756506941	0.8405585851528047	0.9077220477230702	1.171356947610687	0.09907310475502311	1.083590409704713	0.3497496828416726
-0.4472230377855254	0.1039621847048375	-0.06188005994218528	-0.3168170197549875	-0.25631128848127577	-0.35581162306286884	-0.20683828834240056	-0.49913296976978233	-0.23323542235989958	-0.08674223507101764	-0.14759488001379267	-0.12381740298540052	-0.39331367988710164	0.39577506533810397	-0.27647134021649455	-0.03686410291143746	0.335700782523198	0.07593379285998834	0.39620086646122515	0.26524607791420485	1.2141597218545424	0.5338476398716105	-0.31344477431214346	0.47345484385495684	-0.35064057452531994	0.6345459134825624	-0.00021441925920497872	-0.10290964949387342	1.32017098004042	0.7881391935028599	0.9252083639890195	1.2575027229567015	0.0992845362886274	1.188960499491523	0.3671070328619165
-0.42697206265683985	0.11127108858228577	-0.05551353904124308	-0.3136355695826885	-0.26654989776776594	-0.32837097382904223	-0.1901634249014918	-0.4551857003868097	-0.20854551602394333	-0.040574997163737754	-0.11981612713579477	-0.0493424327355261	-0.40161496751068465	0.3942008673371133	-0.2123884937358543	0.02707024857999521	0.38213801652469004	0.104927971538936	0.3909443032302019	0.3327218340756267	1.2960350568624155	0.5726309530562717	-0.25290191623367064	0.5318851859633756	-0.36700114305053216	0.6166756698200673	0.004998470399004582	-0.06048134726941081	1.3557708213819202	0.8233662238317724	1.0435968848456525	1.2533448092191775	0.12996931065441308	1.2857941889629931	0.45543263649316457
-0.43322654491256446	0.1546487944732463	-0.05628310966783405	-0.3041870933574736	-0.2675237346294908	-0.33854514786462053	-0.16703897216342684	-0.4061295551417924	-0.18380805274081788	0.009662390700611645	-0.12249352290979014	0.010504447410161906	-0.40191718469526033	0.39454905697617815	-0.138302910153781	0.04710527853757791	0.44640156071876136	0.13645585453869663	0.4159969771956028	0.3704909188254927	1.3369528680460783	0.626944822616839	-0.2354480686565587	0.5939919209112132	-0.34542164451019397	0.6410219796337957	-0.04536772764274647	0.021770547295408078	1.355000421279415	0.8173623501003693	1.0917608835774382	1.3419016356376965	0.0688449722730993	1.3611319571013765	0.5325451742054275
-0.437402133965252	0.17084680039956004	-0.04902084388472565	-0.30333221425664003	-0.26764194604045166	-0.32524483931168247	-0.16705351215500136	-0.3296853624181698	-0.1286956452866849	0.05191021595935691	-0.11095699060564516	0.07868223958522633	-0.4227885718402488	0.4312215866643664	-0.0537809862001797	0.03239101140990967	0.5186953273145736	0.1834309492825003	0.4362554593221487	0.40883356515183583	1.3448754567545893	0.7030434352841575	-0.2197812022823471	0.6102192329397174	-0.3336225939857931	0.6192697284815726	-0.057376553626375934	0.07773187607154108	1.4121489869734856	0.7866360183644449	1.1802700755465618	1.4423702365558628	0.06723058970211113	1.5072557979002856	0.6520985457084587
-0.4500734933506891	0.21051303127587268	-0.03961966419925368	-0.2648460278712457	-0.30210738981902346	-0.3310377417560901	-0.17519553140248406	-0.2931363771972247	-0.15468377378090026	0.07275163766742801	-0.10882233300399505	0.15195745046042491	-0.43197661602529236	0.3908465498064039	0.022480448129186086	0.06716780035068297	0.5504550501601003	0.2063927533421482	0.4106341581245313	0.41748231334885777	1.4334961249969849	0.731778056214389	-0.18313676443536997	0.6157791147428852	-0.3008479495382618	0.6103799165047854	-0.015513025599858532	0.14181794808594955	1.3573422741109034	0.8390321987410474	1.2326105754224468	1.5079310550081444	0.07116147077900593	1.62015669596355	0.7673716372987853
-0.43750211102336883	0.2301142410577656	-0.00785222764709842	-0.2571169188701752	-0.3264312952686772	-0.3440249549826934	-0.17517246796757266	-0.27203252471709444	-0.14136955840091864	0.10757505861890357	-0.13269569826766275	0.20240143566828817	-0.465012583239348	0.35333605278763824	0.06974921533953997	0.10865423521842335	0.6223234103258056	0.24291824007217863	0.40865305864243917	0.45516239716444284	1.4611886299080692	0.798529528638975	-0.15772596982107565	0.7058468909225472	-0.27367968023430517	0.6170203582834478	-0.07266009832694856	0.21153177791746436	1.3379494439443893	0.8061514685357549	1.2472323496302724	1.648205996302163	0.035952971989702695	1.7388518079335316	0.9003270754599282
-0.4354991613055203	0.25217946730731783	-0.024071286557889572	-0.22196063665602486	-0.33407000406267	-0.3055937160592822	-0.16618712920876622	-0.25830877075593284	-0.12195756836795188	0.1424788257467359	-0.08679097358808228	0.21859887507791634	-0.45395008072428844	0.35741490399307335	0.13635442565916595	0.1404823185069924	0.6191021932643455	0.2910433774168687	0.3886205941263719	0.4863524174806809	1.4736241697349357	0.8469461414395608	-0.0798998798726199	0.7631336703013845	-0.24873229024400123	0.7314265362397423	-0.08938084983359462	0.2809356382554763	1.3265160525026984	0.8350903687646578	1.2582830065054196	1.6986095435537216	0.04000454641093217	1.8048238406248736	0.9971157741976254
-0.403265765333747	0.2811142703393819	-0.04143553507437795	-0.18311610930881367	-0.34561556871605825	-0.27281909990143133	-0.12007128972449443	-0.2600733964018758	-0.12990599221296148	0.18137353626521271	-0.08664506974703859	0.2744647107336732	-0.4672484536488182	0.35770012027163534	0.16389718947746695	0.14805768568632133	0.6069744825096096	0.3240790197567446	0.3984293449742984	0.4771295583186987	1.4464833215879507	0.8950877306131719	-0.08306828995298451	0.8373447636364503	-0.2496305512517858	0.7892174487694178	-0.06514228290647334	0.35850401454080016	1.3388015841108207	0.8999850025376814	1.3208154085722232	1.8328011993904465	0.0673609081256149	1.872326525404926	1.154104518919432
-0.42395461175327653	0.28985098268097303	0.022603687132979382	-0.15067993622151393	-0.3622407214804376	-0.28301775255081063	-0.1432085526965156	-0.2544405373718578	-0.12947593050828615	0.18118134656444695	-0.11985603967412987	0.28208551999446524	-0.45850399194530544	0.36958753216783174	0.16350367000487026	0.19818758714991874	0.6258493371092957	0.38067061025809856	0.41009571251225063	0.5468718166676265	1.4166556391411205	0.9658627239736823	-0.022034617248564155	0.8997944489912826	-0.18388897789677733	0.8601658241485627	-0.13114643425980313	0.43018602988872373	1.328148810279626	0.8843206622251204	1.3554609338163177	1.9384111978949476	0.06591165248361837	1.894638794518658	1.2027230097449189
-0.444571162059119	0.2856843863345212	0.02024492840668502	-0.13300365352531804	-0.37835437534596095	-0.21864038383593246	-0.15625130117315106	-0.2627836541672557	-0.10595729030570342	0.20415076557443176	-0.08226204601307366	0.2813868384878778	-0.47007085876870847	0.3490571285513183	0.154825845781419	0.25314571171503936	0.6182988676335389	0.3925794351161592	0.4324534021039256	0.6154162707760236	1.419688089726908	0.9581541501776523	0.04599340140224098	0.93562366360896	-0.1464165798629837	1.0061654795193486	-0.12182379841659494	0.5004903314774726	1.3252327334990555	0.9200071776904057	1.3586437583253441	2.0254848835161248	0.14752078692663467	1.929710208376705	1.3187842779012544
-0.4059562445795969	0.2587109224531707	0.06289434251491843	-0.10343226473474967	-0.3642996014941989	-0.18497987278880218	-0.1256373489129379	-0.28375715843910637	-0.06771322689221373	0.2633171075396964	-0.10699817324588837	0.30755710024844607	-0.4746997991980967	0.33637935337676034	0.1750713428674791	0.24228275412979125	0.6083582076109494	0.39889116310676725	0.42407614206090277	0.6747068252731366	1.41453209292269	0.9624252949439377	0.064560435449011	1.021485153786907	-0.10404284970541795	1.0297358696577148	-0.07103962248220924	0.5676981585934617	1.397243686316525	0.9840469173818818	1.430152392273057	2.111945575779481	0.1777707218139168	1.9849955064850526	1.4806947169608387
-0.41979497995090737	0.29457074486983503	0.14409441429033484	-0.0806443059803362	-0.36589289116764656	-0.16926675807816355	-0.13115690519729375	-0.2811695951353962	-0.04188056996227517	0.2666475624231263	-0.07871851198270068	0.2946833007664679	-0.45992511282984083	0.34211944999295235	0.17504974728666584	0.2611092312307519	0.6341384968202766	0.4546302510987433	0.453653440519978	0.7117205008585811	1.3896261193170116	0.9924815531226047	0.07337664322192158	1.1110705495710598	-0.06998764778291858	1.1451603611120067	-0.06688100673463458	0.6293394166754775	1.3983022201443707	0.9695840056542873	1.394447102170874	2.243410758412054	0.19895076189328353	1.980960150978453	1.5284390732285424
-0.40806520688697534	0.2684136403558196	0.1966532378249189	-0.03924820528253132	-0.3517134011500347	-0.1488819230166243	-0.11049144079294597	-0.3163274746006596	-0.06618956830448028	0.2613280103076704	-0.046275044492174	0.3146112369508999	-0.4748072671621871	0.31079897588960753	0.19972269836578588	0.2358402691552509	0.6559232633108641	0.44744275229497205	0.4595423017978769	0.7290688156873223	1.3932534287026408	1.0082781952239164	0.12189441932068217	1.1850803427103929	-0.025999137277677407	1.2583530874240996	-0.07146280426759513	0.6828248540583108	1.3413396130957325	0.9968212907036665	1.4303857601822219	2.3086962350676226	0.29335053093784413	2.002264972717434	1.6264191976769264
-0.3693238254848622	0.29196046893810024	0.26517218805633924	-0.028623433552948913	-0.3574909994971754	-0.11222482936102456	-0.10582711177163462	-0.3449681568482318	-0.06292897671680626	0.25965579815992146	-0.02761116984388733	0.28025407877673697	-0.4345337701397859	0.28793787787660413	0.1786562092824759	0.24798118972740016	0.6593344292899534	0.4400719153044782	0.4278899136064983	0.7950970705425918	1.3929692922367944	1.0476415928727192	0.1425164166749972	1.2580099234758602	-0.0086740966798689	1.3858272204192112	-0.03170301889615314	0.6905443021198867	1.3318822876994596	1.048235078455011	1.471336925553441	2.369321951775143	0.330016714376831	2.0519453011773043	1.7354368762085013
-0.3607774695830764	0.3083387197666954	0.31540436848806497	-0.0060415829323434474	-0.3617054552079494	-0.09415676423524177	-0.08998867388052721	-0.34582403333193823	-0.053096770831856065	0.298160350351664	-0.002538740286551279	0.28019407470935087	-0.3823468250269443	0.3175999628123251	0.1645578942749028	0.2794652165270569	0.6451674058501166	0.4566778618318562	0.468752243793651	0.8681382693861087	1.3377205349888917	1.0755219848496935	0.13357747596149397	1.3787693188365213	0.05678022774303443	1.4848326807683911	0.013163942477215002	0.7238036262149741	1.3753148706666978	1.0180375387561433	1.4455350635292512	2.4649118665460406	0.36567815382092206	2.0465666825043702	1.7373289794138884
-0.36986246409764845	0.32714583333428415	0.3495765961601068	-0.017245271274538853	-0.375037325626968	-0.07525557949572041	-0.042004445478925886	-0.36190457627876615	-0.06045026711448846	0.2814545510293278	0.02269659512966906	0.3008626952475406	-0.36278227632997645	0.36667280405644154	0.16985840961006216	0.2533562557768859	0.6432903411988234	0.48115504760699757	0.48027225114725675	0.9266041917699152	1.3287959913745009	1.0574850064370092	0.1515537519835032	1.422814097692541	0.09232012356329192	1.5685747429466739	0.05747590511034274	0.755813410949239	1.3805074082276159	1.0780493052243896	1.5077344750836503	2.4601291711168916	0.4426694163765335	2.061986378879243	1.7878695388801418
-0.3252835514498293	0.3670480720103284	0.3990500449881512	-0.032869757755498344	-0.3503732965514915	-0.04399100129765785	-0.031382354909942976	-0.37816431070262846	-0.0747758992696052	0.2794198694000276	0.004174886290134902	0.3518029287278247	-0.32337847635074024	0.37283480858684415	0.1476641513065054	0.24357759330523102	0.6392460121609704	0.5002397371169367	0.48697105480124314	0.9411849621144576	1.337806939060377	1.0708581585062675	0.14937631603852705	1.4745526884413447	0.09661695599222371	1.594596868768117	0.13899810554305614	0.7572497371217308	1.3516041216232773	1.0826130992505474	1.5560043718582501	2.5288400007664347	0.4477743813115115	2.107145253835857	1.863551954785039
-0.3385160198617663	0.41562729581906577	0.4750253062757836	-0.03454734192684879	-0.35080848967184364	-0.01235339365783453	-0.018935620743109068	-0.36245206433709404	-0.058070956055918624	0.3094652808756646	0.019990018587464815	0.36447666586805477	-0.28613983496095385	0.379474893813072	0.13812970237746253	0.27197953812391223	0.6805453917585363	0.5000672307268038	0.5369567787772306	1.0091786542684311	1.3433849865214662	1.0458613387076976	0.14553879668182518	1.494172056782795	0.1507764007365011	1.5965074806269623	0.21489498992544376	0.7969596471439505	1.3731405849662583	1.0536513146676452	1.5069578894363465	2.4946134155896664	0.5244172919721504	2.1151695814524283	1.8683275890292248
-0.3252299264045419	0.4550483038405595	0.4744485632049077	-0.06078018922259813	-0.33427953222495516	-0.014663466614343493	0.03139681629778192	-0.3740536731431955	-0.07510789306699536	0.3044233524442529	0.04592460720551369	0.4389459576842352	-0.2865774081046444	0.398708291024069	0.1410786989129586	0.2753330001044492	0.7062491737649299	0.5136965728061439	0.5494113138239193	1.009734910107687	1.347140240397564	1.0061389597663601	0.10215224665184428	1.5269455048262799	0.17725314024188937	1.5372766598389718	0.2669721338452472	0.830284990715576	1.3806565838442812	1.084796920460772	1.5430848106349193	2.4806745528899956	0.590712457702325	2.1295762644449554	1.9272139503262995
-0.2898913472182713	0.5174172931322608	0.5141765261012242	-0.10010657125874856	-0.32809063322253496	-0.043772079355361586	0.0651529108751572	-0.3764815524298934	-0.10546915829516874	0.30479361538727373	0.02337643467992056	0.5299860312902918	-0.25952348583505697	0.423111896340445	0.1401836820636991	0.2709451910844609	0.6815676862804986	0.5768964953084273	0.5406572658863545	0.9968833400140656	1.3925439183464046	0.9975102216776275	0.07936973305804308	1.5477341904811779	0.20102649165341197	1.5066012397618922	0.32202993257938684	0.8585123425135368	1.3694418470735934	1.065472718105028	1.5233995411206824	2.4731956971150484	0.6327805834048563	2.0954288078477292	1.8985772679671171
-0.3131921892647382	0.5975630688209104	0.5591825578941897	-0.10453989351669621	-0.3177881022101178	-0.04254907238658408	0.08472938004847327	-0.35464886713192817	-0.09443099658426826	0.26756424994766614	0.05830665829759141	0.6087742987958105	-0.2450406315820997	0.4280179699618146	0.14694429861273112	0.2974621745220368	0.6543258456771919	0.6194202565573824	0.5852469572277795	0.9763787883492505	1.3658733077423115	0.9862089044967149	0.061423912505915654	1.533906643212537	0.22012786377862228	1.5379549177830427	0.37287492964928803	0.8804581826535486	1.3660026338838944	1.0335719286299225	1.5123116238230638	2.437805434987033	0.675684075567553	2.0734300904952	1.8320882476366314
-0.308905659328885	0.6171556936369529	0.5378912377069368	-0.1291094082249939	-0.2994959809140305	-0.04681327770143808	0.08196991526818288	-0.33536707537675714	-0.10937045133952941	0.2837458287013491	0.04558987244292092	0.6726061866269047	-0.19760443559323268	0.4772723866622403	0.12318795996368388	0.30174246588924	0.6412892821151892	0.6435069627517577	0.6043804504797294	0.9855467086629112	1.354290177312984	0.9653997113678001	0.04998267750202926	1.5249147410869763	0.24778471661362192	1.5080263227099544	0.4133444482914467	0.8973430663360025	1.3983349161699414	1.0526411338982453	1.5609109811753075	2.451619678157916	0.7261513856525422	2.0292990716078534	1.8366892262003194
-0.27991936840199083	0.6680003507889076	0.5549566771103707	-0.17098045375287796	-0.27487073018500674	-0.04467778806600084	0.07872160594357554	-0.3395443367750638	-0.07669454398486296	0.2860937192538559	0.014431202825386558	0.7919185669200305	-0.1776630022304498	0.516204068657017	0.08651986349730185	0.33044246597323684	0.5917535063948725	0.7189722233183765	0.6082861450412941	0.9902055230005796	1.383273758446072	0.9523577012255335	0.018811113623148284	1.5336698194528515	0.25089275749747075	1.4626441948619753	0.5027340348734215	0.9055053279597253	1.4579479447913897	1.02744872933838	1.5355758549694467	2.4745631438363405	0.7516817040940809	1.9973205026369336	1.7621711814987377
-0.3009756657897352	0.7259665915389754	0.5838299607305298	-0.17258354100839415	-0.2583079980492723	-0.06447913918850856	0.07874642420505619	-0.3258950842554841	-0.09591159577607566	0.29204704153786587	0.027257959178430484	0.9212987516122269	-0.1893487722627651	0.5720085309191936	0.0874481135459241	0.3677453753612806	0.5552819951203792	0.806638900976863	0.6962279434911572	0.9493914525824912	1.3686914097661442	0.8759445037275733	-0.004210618575964808	1.4991349946967054	0.2808604951380126	1.4036598448569395	0.5152520039985332	0.9459430624550015	1.4781806541147466	0.9969291740868069	1.4396694886022654	2.464485802481401	0.7431889687138293	1.9165410344062022	1.6779460480448118
-0.27109240371059345	0.7206676723266877	0.5525346238428874	-0.2253233626568539	-0.23804693748490618	-0.08508691437989252	0.06374742013786908	-0.3353943645011598	-0.09057561049786336	0.2673954406313088	0.016113920264861775	1.0166759484792216	-0.1873008132641214	0.6236174440422173	0.06970014538091442	0.37742876902667033	0.5546158548189716	0.8556830025951914	0.741665752134342	0.8767636685725941	1.3604614219571558	0.8450589255016618	-0.01624131008880485	1.4210793636528443	0.25512227176924535	1.3721968301726737	0.5138411254137035	0.9442845243858684	1.520791749439525	1.0189292112637616	1.410000386940491	2.500382962962999	0.7915028792371864	1.8322883774359973	1.6329139917565954
-0.27105082801758723	0.7698702906740125	0.56126070636071	-0.2372396301939852	-0.18932719900750072	-0.10651647820403554	0.04181697646653541	-0.3248728080718068	-0.06563229775399154	0.275584457031954	0.009207965897708833	1.1304312203754825	-0.18681259832193436	0.6694220630843464	0.04346355427546724	0.41824315051535665	0.5552331888012663	0.8890262144678625	0.812733406543345	0.8448345833993102	1.3457826995051867	0.7936276024586635	-0.03651385044896207	1.3790061425962068	0.2504200427032899	1.328773496441862	0.5685046960447199	0.9337697150737931	1.5312667386316796	0.9862879494771052	1.370620042537682	2.5106118686097068	0.75242100812027	1.782986537492608	1.592934964028648
-0.2967966030499035	0.8045777061304203	0.5850797937425904	-0.24792572692094997	-0.20183621793307976	-0.13876743677079878	0.012615910284152515	-0.28472251121485	-0.02596935139846097	0.28468104407768424	0.040509163069056255	1.1952517118046075	-0.21771401372936436	0.7322466269210112	0.0439590528796821	0.44427603231881047	0.6197459090407553	0.9166660173954408	0.8876044963267326	0.8300422984887298	1.3059520841671572	0.7480457696852927	-0.08279627314933864	1.3442108117044067	0.29069204544562627	1.2559979015740446	0.5508830269953551	0.9513679311490877	1.566108440880264	0.9442771793244258	1.287035109559418	2.529707285324889	0.8095386012162097	1.6545527675666996	1.5238757654979032
-0.2636961639116835	0.8298784143568504	0.5482150724907127	-0.2624941926283234	-0.18688816610706224	-0.18210474413270808	-0.0249738536234606	-0.3018754314721881	-0.020599168763162763	0.2624076252908549	0.015483880951264146	1.2726452506218613	-0.23541052183575695	0.794379027838457	0.00028666972742539263	0.44654615187381663	0.6407128399137731	0.9679298349593637	0.8948742700784098	0.7725295651233023	1.2625124372278513	0.731522373620318	-0.03944512434930604	1.3387742262711249	0.27509642442187093	1.241826758136032	0.5516498088349364	0.9250519237084674	1.6208231961709287	0.9467617663300706	1.2791260946210918	2.6045581528387554	0.8068293894344638	1.6024011317345117	1.4646469420822061
-0.25390644511774646	0.8225710857024937	0.5570963805218104	-0.25286746363782986	-0.18244979671838366	-0.17308429797024405	-0.05558078657739646	-0.2873043182188816	0.015889677374755252	0.29920290963125773	0.0076777842920522765	1.299047040271709	-0.2506588373747437	0.8163911415830846	-0.006169209181242009	0.4507475062301142	0.6362081485686107	0.9775353651944402	0.9764101230585958	0.7844293196697526	1.2554921064196594	0.6963275546542194	-0.03278123326629806	1.2829045410643063	0.2799325459551003	1.2547488691852358	0.6084744774026287	0.9005860718420546	1.603261343436364	0.9180010371430196	1.252622167794541	2.5845887153743727	0.75220894872762	1.5198052896918441	1.4658815180198388
-0.2671722392157224	0.8561495912764314	0.5828825498391608	-0.23726618996397822	-0.18454545361555497	-0.15986168977193116	-0.08186044255608955	-0.24341445193548247	0.059501420496357225	0.32204348654804366	0.036797779330639685	1.3493128865751276	-0.2651444920958207	0.8714676698810913	-0.04227690032552076	0.45957892457090316	0.6817088288790148	1.0035557476689099	1.062010158558914	0.7996446337124092	1.1429557881601489	0.7244541052317892	-0.03008241008907007	1.2811994099945703	0.29497685234740456	1.1894452306848917	0.5807752502295933	0.8798752789826496	1.5956390824752367	0.8891754144664136	1.2785514996850815	2.6024059398956387	0.7454626032826934	1.5453885159357532	1.4352225968501928
-0.24522819765720705	0.831253190310235	0.5433375121813333	-0.2374041712080885	-0.1758632320276625	-0.15590693108437356	-0.07564083581532131	-0.25288516387904914	0.06714047136383906	0.33243496456924665	0.009285499922329767	1.356314336779389	-0.2817872073860347	0.9180339537586744	-0.09068267486569158	0.4477792024234784	0.7835227678179184	1.0662437674879153	1.0975596967436558	0.8082425634747338	1.1253825293134176	0.7197023651024363	0.027309100781266932	1.283314542198262	0.30675938946750847	1.1695663427995036	0.5518315872497067	0.8578634193660994	1.6090178874383736	0.8962989869470709	1.2676283126762846	2.6324224058566066	0.746128133871025	1.5216420721982964	1.4370684676695662
-0.20668373089507677	0.8715601300522857	0.5847974438865468	-0.22009270746639092	-0.14702727833106993	-0.10845305985814631	-0.0508876282624461	-0.2259659350298298	0.09999268804978474	0.32117473616386316	-0.0019265470626015483	1.4259790590145556	-0.31495408481606546	0.9281436943335517	-0.10289977483353405	0.444435267323568	0.8222710279245492	1.0824352975013227	1.1544554957131807	0.7837934025004307	1.0875262470088307	0.7231910771739717	0.04877526128794996	1.2676205276735995	0.34174053218591094	1.1343988537157885	0.4890624169112655	0.8327631364324649	1.566825709941217	0.8872563979238958	1.2445758776155298	2.5540080934384877	0.6927161648621916	1.5437984930993596	1.4141166564795111
-0.21808752013107716	0.860299910317601	0.5872154827011005	-0.20920752043102286	-0.1773714595217946	-0.10700728210842458	-0.0455834142670995	-0.1692595609137005	0.10944260207906284	0.3600845483520175	0.02938260850007541	1.4105419150441239	-0.32783238752265226	0.9578159801376047	-0.1349417379633746	0.44711232077962154	0.9353473547712114	1.116397660216099	1.20138446932306	0.7920589522304098	1.0076323899864648	0.7568811051709534	0.0509711787573844	1.2451104293154875	0.35458553082873456	1.077334381388506	0.4845823662165384	0.8136496928590597	1.5594997567118227	0.8781860207565787	1.2202801210891416	2.4738962609525577	0.6928621420902925	1.5318445641204992	1.378454363756796
-0.2006588376490343	0.8385526428491324	0.5714480497448815	-0.2090070265575386	-0.14710433465821482	-0.08906738330961898	-0.04980339613210247	-0.1399157573201915	0.14448850603706193	0.36320266817201535	0.005944784289176104	1.3826356331681091	-0.32446774176310067	0.9726426022291876	-0.1750344136449399	0.433197631133108	1.0297981349725758	1.1042887814358378	1.1940168464839194	0.8270412638991644	1.019250414367738	0.8131444629344513	0.10704438426689275	1.298231478761456	0.3713109315323668	1.085953446136799	0.4691387665418988	0.7939742786195112	1.530686384177803	0.9108926664118047	1.2498864683551747	2.463505686727963	0.7303374788742909	1.479720758326288	1.3920860683885499
-0.19215525152021057	0.8663525737793238	0.631377141227888	-0.19064245713896158	-0.11865466332886779	-0.004359971600193979	-0.015541660813246821	-0.08834911922827308	0.1728962638746605	0.35900978590144617	0.034762360457236526	1.356781197693929	-0.35924150446293507	1.0007466745416713	-0.16942796091492623	0.43060359763679984	1.1256972756708623	1.1459029392230218	1.1968131253355123	0.8674089561746403	1.0371576581830957	0.8402468179059719	0.1151929144308537	1.3192555080275412	0.4149606197107009	1.0710317713672324	0.42327049032361613	0.7712265433742294	1.5053857908910158	0.9139183049298623	1.27938887865326	2.368301418877233	0.7268544308188483	1.489800798081394	1.3546104387477305
-0.1791582339650114	0.8287533112635185	0.6882980693156997	-0.17516361752678525	-0.15100280939111893	0.040395247919625815	-0.019841863321419618	-0.058738074092273954	0.21531788574421556	0.395985643273632	0.059701426668957405	1.3670155499678418	-0.3354915511436408	0.9948927362348947	-0.18111416952111004	0.4210889658567944	1.1712401668518504	1.1348571812191612	1.2056140305825667	0.8788197549710285	1.0141858064852833	0.9384219009263426	0.12596048485307856	1.3425042004861727	0.4269984203401721	1.0637877541448977	0.3657471301436973	0.7534383200249952	1.5015705734072562	0.8875587983160298	1.2549362361375176	2.3908154523956453	0.7410988259510412	1.412906403152189	1.2771848906590468
-0.16246249947037944	0.7862778143983972	0.7207562594019297	-0.15798883943066167	-0.12981319506636957	0.08275510421849785	-0.006106209039403919	-0.06113109578647319	0.20813231578314867	0.3951868869962337	0.0340106542216444	1.3429758716536289	-0.30410950539518106	1.004004151829016	-0.18737448844796875	0.4018051984857605	1.1636646346716844	1.1424875801501577	1.2088430504688565	0.9272840600178947	1.0143453216941798	1.013296607170581	0.16392882457885394	1.4062630771875166	0.42672071744508544	1.1002821084962493	0.3749382884608119	0.7454950498356433	1.5090824852820828	0.8787303414624204	1.29593642838041	2.341282557797915	0.7472549838931078	1.4565587453863387	1.2734794505355553
-0.16137892618685828	0.7637219324094616	0.7913972494518997	-0.14877788960375868	-0.10886600795266999	0.16583551945930036	0.0038702306968160212	-0.01098018762108421	0.20677546578235234	0.3897492565871935	0.04364066947558939	1.3742218921095186	-0.3095778861434254	0.9893366632834116	-0.17186262270072056	0.4240463817998572	1.1796282582907631	1.1517066425809828	1.2355131285053416	0.9772935201738046	1.0371792592009672	1.0681870446438526	0.15606376455764007	1.4088281745346107	0.4527544960379092	1.0840372747866087	0.33653131072954856	0.7457623482040667	1.5001850793237055	0.8442424757676872	1.3293864823856247	2.298371338702794	0.7003923695536455	1.3919114225026803	1.2359062191909287
-0.16324494749959428	0.7330766235010815	0.8209355941073845	-0.12573912456603675	-0.10758494651388709	0.1946819493116192	0.00837599860311183	0.02273541898024255	0.23295360916341057	0.4001957299780111	0.05480122808025154	1.3606843891016973	-0.2606618761256825	0.9949158582031137	-0.18364061252536057	0.435426921199715	1.2235394355057294	1.1648211400076003	1.1956885499077647	0.9818122404482532	1.0125906543963217	1.144994388948719	0.1765109683390859	1.487135430823138	0.44958459187519945	1.0791467755669257	0.2904561056521575	0.7646487491874255	1.5208019669475157	0.8344496068526759	1.3228247258808787	2.3435998074142907	0.7472477635140835	1.4452078005636368	1.2107335411616091
-0.13828194615466244	0.6838846379096266	0.8533830789858022	-0.13217997675589904	-0.11107787479775925	0.24859478760331663	0.04615854274384257	0.03868463301588267	0.21394373746940681	0.39327837121487313	0.030429016378238406	1.3063850986588674	-0.24224949835621196	1.0047957392115774	-0.134519184432129	0.43617954476921045	1.2428007833892025	1.1464512153467001	1.1620601614120916	0.9538318849980817	1.0267805291976941	1.156121343787543	0.14261507157316128	1.5321437863513778	0.44124730629726405	1.111788402416299	0.33557866097205274	0.7855608209387159	1.5618170875241335	0.8246464399783651	1.3123820022144799	2.324172633304903	0.741950202816869	1.4142069935936263	1.1818759707359157
-0.1436443421306858	0.6925565035672712	0.9008165166501572	-0.1300422391710916	-0.1155902983190185	0.26395504078670984	0.05695197959284626	0.07159307848448741	0.20330609733371433	0.3853600673154595	0.056857145840412814	1.3264249936519588	-0.2024994204939849	0.9968621838808549	-0.10213253183741952	0.45428878385728844	1.2328746333533762	1.1175597381465292	1.1774100647383818	0.9479396935155942	1.0172195863644782	1.1972063864107487	0.12129832508111271	1.5812092289127313	0.4401278165014461	1.0969037909223642	0.38618646685957686	0.8099413305549696	1.5939470631519626	0.747597925796282	1.3063654245227405	2.315811336542324	0.7288577720685829	1.424029141663483	1.2134612519364345
-0.16618737761611668	0.6386787543520193	0.9234968375510274	-0.1095997456334638	-0.1322541043384103	0.2918694358720373	0.0753374229045988	0.057324917151307185	0.22658651369041843	0.43545908447711523	0.08766226995221159	1.2994978025340236	-0.17450290732980223	1.0078233569325081	-0.10484037772050112	0.46266835585979066	1.2407852143188047	1.111864352754466	1.1770972232897312	0.9687326741340975	0.9861525039768597	1.2324524884186383	0.1016700350453806	1.6323468793713327	0.4445871795087076	1.0905363201687337	0.43465587155287666	0.8452134435689074	1.6398829355769433	0.6659911752168697	1.3050279714634947	2.3703930061036425	0.7607373151087089	1.4333577703932223	1.250168054120947
-0.13430370595285057	0.6353969083088056	0.9580559246703781	-0.09646075697774942	-0.1292173845368387	0.33627410316780043	0.11570971502741367	0.058451659514338304	0.20753698902983264	0.4233389284741206	0.08590804757245643	1.290930392522371	-0.16848225093113445	1.0148891583971236	-0.053254413954683576	0.4730104652713571	1.2378924505940785	1.0937645543788903	1.182830352921386	0.9299362329206182	1.0090529061540208	1.2092491098529792	0.0959408926149021	1.6877473575042745	0.454326616757817	1.1200850166665908	0.496489159096714	0.8863741718438346	1.7240057223666923	0.5928994475711116	1.305404497837945	2.4593275644182033	0.7320394477821397	1.4863109113191346	1.321561131990102
-0.13082741354336505	0.640949438438876	1.0032947947332564	-0.07314052315802785	-0.1345431526020847	0.35607884126831824	0.1859547958744046	0.042943761787397186	0.21981117895073582	0.43569774085381213	0.12431898216167066	1.2979113535328908	-0.14814361784005217	0.9983270285733268	-0.0381096730812603	0.4985819738558977	1.2551659302909748	1.0804508053853747	1.2339792406976415	0.9054609759933623	0.9927391528108653	1.2352569381897092	0.06866177205977504	1.7238940639747802	0.46711210763740774	1.1015552320142188	0.5662843003124495	0.9274495578686025	1.7700417263699826	0.4686388437997038	1.313650817653383	2.5102396940710303	0.6721137551047727	1.5852225769595203	1.3584306036809601
-0.13981742442508996	0.5970736995137186	1.0075126466112165	-0.061795614575381505	-0.15975870983727158	0.3504972554610385	0.2348343618606353	0.0510537484458085	0.21441930694109906	0.5021702323770308	0.13776504605818596	1.2926529483105016	-0.10543414529241676	0.9858751686294276	-0.02439647926485666	0.5239588618790677	1.2196797790266827	1.093596059765272	1.2604191666551636	0.9135603357071685	0.9884771058231703	1.2282736531275764	0.0956578129268972	1.800641243746379	0.4877774181650814	1.0901286241367782	0.6077297788800272	0.9775808837970633	1.8431888660760276	0.3832542132943403	1.3138410419154753	2.5729468937188424	0.6407018100888542	1.635309223973848	1.4689482662920998
-0.09177285753466424	0.6192423391592488	0.9954572444638365	-0.04788812005458335	-0.11150431151729927	0.3396887928162755	0.3247138211577305	0.06306458751980734	0.22863143580596584	0.5127199323707082	0.1728851858325872	1.2808994686720356	-0.08409341135919719	0.9551596740239582	0.01476086781659763	0.5402389398868528	1.1941290114261571	1.0801472476290945	1.3039137751106962	0.8780918152307681	0.9891733232453319	1.2220127263398104	0.09114285459269382	1.8894915977864073	0.5154410895979515	1.0776383002486907	0.7231380113178325	1.0302096782160335	1.8502982081360178	0.29331061082312615	1.3074734318225556	2.5934737509673975	0.6321819198048808	1.7326234454343798	1.5907243710529422
-0.07462673779125159	0.6035308015042659	1.0074604587231326	-0.02025872550330442	-0.11412685356046723	0.34745913618588026	0.41722238668996514	0.09359557462297376	0.27781175945942244	0.5645421867957715	0.2314450791248767	1.3238521363235536	-0.06587391583146562	0.9560573504371719	0.019707455577317907	0.5681731148667717	1.2355457900075355	1.1258039388842775	1.3540345583905062	0.87492459062503	1.0212973600535635	1.2444014371558798	0.09249382800027617	1.970917526960294	0.5467595294893723	1.0534471002434835	0.7354494605341502	1.0773137696105428	1.908368393050857	0.24362671677446174	1.289994371533614	2.6160820911562435	0.5727665195668219	1.7584534313483478	1.6794186351548865
-0.04991579586971547	0.5686759714201819	0.9825066193131716	-0.019767477724977438	-0.11117882358997626	0.2996051396938103	0.5025043257201389	0.0732566490916268	0.2875871471674245	0.6192108192145012	0.27967992432043115	1.3330312951197758	-0.018539820242793003	0.9380575782364554	0.03140974089366257	0.5713047366270051	1.2409936304923146	1.1394787477641177	1.41056928044573	0.8275096175811056	1.0297250802569127	1.250303382651111	0.09011465710522763	2.0482937698435575	0.582288143629517	0.9953001949513596	0.8242861462909975	1.1095650890150695	1.9093002297796169	0.15167819970339666	1.2587642542777637	2.6273618425592153	0.5891765575120361	1.8184865339354939	1.8176637432002671
-0.01968179994174008	0.6029954881902294	1.0294864237964894	-0.02363807835201518	-0.07790450050470499	0.30957470946686266	0.5645907164672386	0.06076761075172836	0.279869056494071	0.615965504221464	0.33042009522289884	1.3792797959360088	0.000993444891555209	0.9550318231408639	0.03413078407613006	0.5632150539921386	1.2270706386480426	1.1871627234180724	1.47279165297928	0.832515920134408	1.0038593568110419	1.2792988144795925	0.09116237732979768	2.089252439081174	0.6134292999763066	0.9596304984828269	0.9225699932618013	1.1196499666140787	1.9495040802217658	0.09745568441797388	1.21183181056241	2.603249647786485	0.5569341119435557	1.811000253719802	1.8920448030544001
-0.023689566484277065	0.5883909385630222	1.0368957657534261	0.011067875404244473	-0.049217905987675586	0.28550345674830196	0.5985190347379193	0.07016956689357738	0.33996299428553967	0.6468009962343729	0.3815070590566408	1.4323307090744417	0.050875849782910154	0.9490731559192123	0.027743291173371203	0.6002950343735218	1.233375887441564	1.200717179002471	1.547664120918829	0.8615758239540984	1.0247096562305347	1.3287136883193789	0.12817800748490812	2.1293333802594567	0.6336929331021586	0.9229971568478538	0.9877607628872187	1.121760979632169	1.9664385779656963	0.05215332686182954	1.160206514690494	2.5906917041895965	0.5018751116933632	1.8066012523836423	2.0190263320182984
0.017266290472217255	0.5810363532159112	1.0660781622491593	0.009256196784392523	-0.034578079470237416	0.28675448326243663	0.6381204566177733	0.06908439780600342	0.35828745513771726	0.6913063667111563	0.4003431243536964	1.4340664364871203	0.08018508237816463	0.9444909258644885	0.040401900793395416	0.6394722894756871	1.2490071004547922	1.2236418072664161	1.593589796843169	0.8760947880942791	0.9867857461238424	1.3721826597709714	0.13507005428886906	2.179932256664774	0.6447849322197479	0.8425689221438557	1.0588547303016262	1.1220314984628625	1.94434219518482	0.05776947425261504	1.0989797962700922	2.570732371011332	0.4559538150280103	1.7573736258748576	2.0805719116664743
0.035560572369487314	0.5840745647542568	1.0665692636575383	0.005369725075285702	-0.004529489352635025	0.2742026506636911	0.683164347757687	0.08875601896719185	0.386233215995541	0.6815233668703427	0.4037983925893223	1.4413049759332481	0.12375803259601614	0.9683201542879851	0.05308330574872232	0.6690287561280087	1.284762346019059	1.2609326072295708	1.6371767417615188	0.8616252689175875	1.0025300634035734	1.417174004948866	0.16376600495140872	2.1791833015247684	0.6479276859654826	0.8006168151392685	1.1723699317338732	1.1125617291574543	1.9697694855706935	0.07454452303250195	1.0352683959932905	2.4987427005165235	0.4217367527611312	1.714032980066045	2.1315542472657505
0.03305636959674124	0.6087617235864232	1.092078435722751	0.023155053981615645	-0.0001015025534905123	0.2390801505584538	0.720108460832537	0.11826558267181855	0.4414131133310513	0.7125029643972149	0.4016784459534633	1.4660500679177064	0.20626262386813585	0.9863648103093625	0.06397227749655081	0.6760174035590384	1.2853836372704706	1.254167414766916	1.6707582729477024	0.8850237244177407	1.0019817298729925	1.4652848242974021	0.19056278374849148	2.2325855791853635	0.6426649681545776	0.7229572071250038	1.2207201274105128	1.0818707237228202	1.955350538294094	0.10669107412359362	0.9641447210419557	2.4459427534073312	0.41505790216360616	1.63659682706423	2.1683723496388154
0.05542474375045644	0.6106429337638278	1.0939317748252175	-0.0007077117251593657	0.012869854334957676	0.24864990297275558	0.7555860402744369	0.13707908878831448	0.4250050351121451	0.7553246531037094	0.38263642713533114	1.4804481170626733	0.26317046978224373	1.0135603252824115	0.10651617157586704	0.7198573862364146	1.279678574293069	1.27183527853774	1.6697673786676162	0.8979041374067311	0.962179362019872	1.5029133899039127	0.22143929399394374	2.2642592768948084	0.6355922225453404	0.6846893750346461	1.2628767705749073	1.01513469432941	1.9908420740508928	0.16311101046390336	0.84247414528803	2.3472642951797233	0.44242910332683155	1.565891832581009	2.175346590684555
0.056969449002360575	0.6360124267319338	1.0958292729099088	0.032631277608815214	0.025355481161224946	0.21248821643256743	0.7709984313434589	0.16384908023845682	0.47562071631768454	0.7406185383572823	0.3887233906856504	1.500195309288028	0.3262370118360822	1.0150578127535455	0.11843453267579307	0.737780170660802	1.2917258205757534	1.2572270629888085	1.6874436095944432	0.8792098207941115	0.9572593147954797	1.5640515670970614	0.25578109007531885	2.279837839836624	0.6222104142883538	0.6389829435248842	1.3660303978901027	0.9622176685372599	1.8948240644582697	0.19184215345042646	0.7788576610347877	2.28971028145205	0.4529521778957782	1.5049774454579385	2.1560402887472327
0.05137681270031551	0.610033453695885	1.116851624750883	0.034031603693408755	-0.008450855819090147	0.2590256021999413	0.7405045593584908	0.18970552560996373	0.4550198026054872	0.7733069625961658	0.39414594914163004	1.494753964835803	0.39303167707416453	1.0544535662516386	0.1357913808771852	0.806042992315749	1.2998131595617535	1.2991568138618173	1.677607709070136	0.8881442510024055	0.9126917623999367	1.6046032660856437	0.2910131229686269	2.27282933669843	0.6015141101339962	0.6012988580257355	1.3985235451242004	0.8933625749700835	1.920872579329982	0.25397325628852047	0.678058216767131	2.2261627420087637	0.46930241226689945	1.4421854584393832	2.113282180926667
0.06360310592041134	0.6182341963804847	1.074115097014079	0.04114443965740453	-0.0009339860878232302	0.2732630721729498	0.7349016488120912	0.22129268710602634	0.46798153238655643	0.7532704142975141	0.3954530546266828	1.4874393226700637	0.4543315904892096	1.0541108170756839	0.16190763660732305	0.8710408158816912	1.2650050204062209	1.3131378550156145	1.6724134384976104	0.8577507066397093	0.8629542556193976	1.623160401065062	0.3224681569902549	2.236060967858749	0.5797826188484008	0.5730974115971126	1.4544106950960312	0.8390945652556013	1.8641245399491506	0.27106394569392706	0.6206603009169219	2.203871002784946	0.4944288603773585	1.3729257705950781	2.0873714970317168
0.052854215263802254	0.6401065628161619	1.1026484902862044	0.050696239865885076	-0.021815750378313885	0.31637529945072596	0.7401210044083346	0.2743316587379811	0.48326921470405015	0.7809298501919539	0.4007586488464539	1.4917932763401467	0.5048695382928989	1.0911331685418701	0.19157156636327966	0.9290894605220567	1.2534761763778992	1.345117062873281	1.667188848489533	0.8844042889029152	0.8621716341257507	1.6650718332759815	0.35787329148588315	2.2383078332787654	0.5148565497986957	0.5889514130652103	1.4632562903974413	0.7875881019377821	1.7869803111171094	0.3438999406837422	0.5059419316737473	2.135375731239251	0.5107326331791058	1.3134511241033275	2.0562005949947304
0.055257572556645464	0.6242716326856532	1.0507442902093294	0.051242550582002576	-0.05284055409500453	0.33530635117815566	0.7462064922613031	0.3319511525401771	0.5070064385583255	0.7951298310821946	0.41237548855401646	1.5098749898170793	0.5456630239020277	1.0906666488301544	0.22479636744444048	0.9869965629359708	1.2596547925596682	1.3694524992115689	1.6624686636365482	0.8662415056478068	0.8519138092236694	1.6400838048560047	0.3986367665585987	2.2263467532661467	0.45014694023775015	0.5846872832037133	1.4749134191106494	0.7241288929042604	1.7314236331680035	0.3629575403153936	0.4560708172702997	2.1214200280627176	0.5433988836033633	1.2555089850361525	2.002550479491388
0.05778142337230051	0.6482110856235699	1.037740139019604	0.05688488220735808	-0.07418991018885135	0.35487600221405585	0.7487697925000922	0.3514991198564162	0.5010425259334663	0.8307415386043393	0.4105426469144592	1.5447827218973553	0.605514861926886	1.1078517116800906	0.23840158335677808	1.02682572886958	1.2766763261227647	1.4138067003583066	1.6353520630037515	0.8634039141319981	0.8621809391796031	1.645532994353712	0.44852907350104687	2.2405147346893353	0.3949976247636816	0.5896222583541549	1.4469269043417174	0.6335851131093444	1.676886662516378	0.3413305181086284	0.3807565998788182	2.07988467592732	0.6008829894171697	1.1958302515992407	1.9870009869953507
0.04863368538368752	0.6402503019232905	0.9989096739832327	0.06715250060711511	-0.10320211772464387	0.40414883458531187	0.7578811027376263	0.39492613700639223	0.5202622389976039	0.8121298703366133	0.42557194835882894	1.6005513802342235	0.6718101103503028	1.1300936849911316	0.26008594600224444	1.0583760355387382	1.266159223898759	1.4478439495680242	1.5983733768795805	0.8676795300026237	0.9045014872314967	1.607815049731509	0.48495589790510685	2.221169193820021	0.36411247577330014	0.6381427190662996	1.4033266665673374	0.5914437540731532	1.6434079758337652	0.368998192472867	0.3525133957527879	1.970165601068198	0.6544264948960553	1.1407490404360547	1.904404260915473
0.06039537294825632	0.6211605670793112	1.0013437706095047	0.07878265680082516	-0.1304439061077075	0.4392902709766974	0.7515386581370042	0.42848429815169276	0.5264829644597228	0.853207294138377	0.42168620350128067	1.6564459007612187	0.7336864534533029	1.1219316302097733	0.290228577799561	1.0825035412168866	1.2578713832774835	1.4755760233554411	1.5795408729332923	0.873074524907801	0.9334092986403588	1.6048274462397571	0.523707229540325	2.24803536920785	0.3323535544594497	0.6417825180497702	1.352731333664404	0.5564115654983424	1.5820661448602757	0.3909756722151651	0.3203154880501079	1.9416563577864863	0.7060886207448133	1.0840110143453319	1.8825928485804297
0.054378186945564934	0.6088478357821094	1.0065665738708238	0.07112890844794628	-0.14654730247513692	0.4943328203883457	0.7304832461999975	0.42609223584077344	0.5445822816224478	0.8827886270404741	0.45575426805823865	1.7114462143327782	0.7916888156574956	1.1102795183431007	0.30613612257748724	1.1477164000883988	1.2699278631881084	1.5160909543775922	1.5653637805004006	0.8821696512474357	0.9250812754425697	1.5746906004239907	0.5523301651660965	2.2241546533405576	0.27297695625472784	0.6824066478884518	1.292676979988395	0.542317212372983	1.5205322247365594	0.39511136536186353	0.29304497705807464	1.7884534876188947	0.7480751247714174	1.0348872866449925	1.8054977764362163
0.06841079748060694	0.5741934528364594	1.004523217329693	0.08051012151582101	-0.17142648882770622	0.5152612654205235	0.6969597914878151	0.44917819549655863	0.6030384720558895	0.9027281246868647	0.4485397451545311	1.7692447663639002	0.8471077460213389	1.1063501438616234	0.3288942654911673	1.1647028282454936	1.290149508377373	1.5659212304669219	1.5464224022173578	0.8763214108436055	0.9533005128663632	1.5394210547398541	0.5782238221447578	2.2019139420090874	0.24434752341439125	0.6904308470628464	1.2421000498496115	0.5639667699841402	1.4448940565823605	0.38939926714395223	0.3151861006281672	1.7131849762788214	0.7929748947695859	0.9727799185606605	1.799516675534481
0.0755504186417445	0.5706684973627418	1.007440386458485	0.06476212130773942	-0.16914919915940785	0.5895895755293981	0.6716075613510192	0.4417173915241322	0.6170873318268093	0.9335681751395007	0.4118399852828798	1.79571095062265	0.8817892099593975	1.0964988252844894	0.3389842007489062	1.1967988890762575	1.3013578136071957	1.6019924503696026	1.526634836051181	0.8751553337879804	0.9308204997293144	1.5137062723562142	0.5848979952026405	2.195965225195486	0.20623218119121872	0.7104209247751315	1.1935351552578894	0.5609958935399166	1.426937808039351	0.3739309149774288	0.2846147084201183	1.59012757012497	0.8049434578262555	0.9035220860522204	1.7647893043956038
0.06197264401713666	0.5720619134560466	1.0008887992774915	0.06739218633632078	-0.16701989266483083	0.6081086475679495	0.6708542393737515	0.4500864116680843	0.652045812969223	0.9012106053969624	0.3956012495197759	1.8259793438342995	0.9168592388490533	1.0716372689857967	0.3311462046681918	1.1994541668051648	1.3119883575458968	1.6424752871796358	1.5048365400454409	0.8872144109945633	0.9531506350346713	1.4550633814536262	0.5837956113141799	2.209757248900174	0.1434692193350277	0.7268992571212556	1.140257108292207	0.5680873514588111	1.3394371131078482	0.36753212267986524	0.29616249777403203	1.471929988784301	0.8380724403671171	0.8370917854021979	1.7724227850196914
0.0708120922717083	0.5829583879251122	1.0214374456727813	0.049874614460815134	-0.1840482151408786	0.6175613952873531	0.6278158643130862	0.415629628184056	0.6489480912845573	0.9174562963997147	0.3763093854465673	1.8444913303798054	0.9590004497407492	1.0453475911206274	0.31450441014261554	1.2030403568695782	1.3284268534590482	1.676287876904529	1.481992223513156	0.8807920596257727	0.9638168853361971	1.4146406226844035	0.5776641703477827	2.2455398388401635	0.06373345324956389	0.7390523052010891	1.083631803002806	0.5589347976870137	1.2544552382462342	0.35131300024249124	0.26245809235857676	1.3302527409818836	0.8701874305493416	0.7725687700215013	1.748363108875894
0.05540628978750337	0.5786437206080295	1.007492574346569	0.0477109649052828	-0.17558640467056583	0.6173150696138834	0.5687646968071738	0.4205843098334115	0.6700719451265114	0.9036721628497689	0.35096190906161084	1.8355156000071602	0.9991299910331847	1.013790184848825	0.2948044414229874	1.2141105921576005	1.3236082187639155	1.6930183222297472	1.4567499152599388	0.862685588690194	0.9318440556530649	1.3353907403605325	0.576075019547534	2.273365150454718	0.06671640385611706	0.734606565288994	1.0263542219618678	0.5574292315757134	1.1883142437694718	0.32997889776691786	0.2986118802828267	1.2505939173235738	0.8626342862308242	0.7072071428297781	1.7228325579326143
0.07017814436790504	0.5708776082281808	1.0283061746352078	0.019767711608598	-0.18358387571496684	0.6277038548924722	0.5371138927339894	0.40086365352681197	0.6810696554889522	0.9085320477849697	0.3207043463896298	1.8259266573361068	1.0457542846397052	0.9680358900904673	0.27156519695896814	1.233818986207988	1.3194675961775424	1.7128766159776085	1.4341040532149036	0.8385495791513236	0.9544653062146574	1.3039981926357753	0.5604008646848038	2.300098112477723	0.06848080903597101	0.7246550757817195	0.9601226737861923	0.5702386202552786	1.0835541343399315	0.3023471845303925	0.27634524792125054	1.1159761974222102	0.8972277499955379	0.6427527748760905	1.706752249152712
0.061689321409443845	0.5724689773566907	1.018132212760801	-0.009723134139633672	-0.17496707695028327	0.6430591815623957	0.5060221262678952	0.39271529153720947	0.6927459904472608	0.9148741608637959	0.30165726314065144	1.7854122037398354	1.076299223792742	0.9155395014225618	0.24958449495456453	1.2469497496772333	1.3042439818833935	1.7324540853694388	1.4287375131221967	0.8209897497565445	0.9205699859409743	1.2296963912298275	0.5278837937647296	2.3142335306339548	0.024027208168713204	0.7024819711346915	0.893688695204867	0.6132821917964555	0.9801556100252433	0.3152439891460738	0.28913255425555556	1.02038291455594	0.9059549907293192	0.5674472895817597	1.6509771562033193
0.06988505201511937	0.5769938056879403	1.0321439916358388	-0.04353436914007025	-0.17601459267026845	0.6572891078116542	0.46721413668689404	0.4110309843296414	0.6927193777180112	0.9328241201388318	0.26688632793126066	1.7250290862695983	1.094151041193602	0.8606125858600908	0.21048809540118318	1.2617558831538003	1.2912192901287427	1.7485065404636693	1.426613774477394	0.8068594779682385	0.8870801001565688	1.1952459089845775	0.5100230923463748	2.3363410286006014	-0.0417330109521083	0.6845526115475626	0.8332131227049817	0.6094659440063147	0.8551370431522093	0.27270262889995217	0.2593099004317005	0.9842735640658657	0.9180287201761261	0.4959994186181519	1.6439498335291933
0.07558732656765094	0.6053323316469428	1.015837283836086	-0.056987000608101	-0.1677076454028864	0.6555632885619064	0.4605771319121321	0.43731808619562756	0.7182276787038543	0.920186948842882	0.2763990172039365	1.675402795513684	1.1010576956936142	0.7970054114049965	0.16262029077415988	1.2916131270373308	1.2702761028704286	1.759858530741487	1.4162431493624417	0.7953085851086302	0.8541701186211714	1.1195081824084894	0.49078408568849224	2.3415555917591777	-0.06359442752076223	0.679569454138799	0.7733877812050614	0.6021732071955351	0.7560621595189025	0.2222251381465244	0.23876136576104107	0.9060209202256333	0.9109825720369275	0.40423246586069245	1.5806131770006242
0.07148642178856209	0.6265240704383632	0.9954251288404006	-0.09740848730701415	-0.15770520875543773	0.673752900012192	0.4486881819048391	0.47605371910747696	0.724722515277245	0.9389500749467125	0.2596417801875367	1.609456861942612	1.1033564132751357	0.7319510737625394	0.10106208766603567	1.3165027831656015	1.2450920422081038	1.7664859855438035	1.4082512217821619	0.7750265357795175	0.8165162212378714	1.0791601503573045	0.4591923925071377	2.34017609335901	-0.09692175031931849	0.6858146160828428	0.723086892528527	0.5853334099848635	0.6050678264310505	0.17886435456755415	0.2200591830775958	0.8834361567043955	0.9120436538239843	0.30089508204768944	1.570407805865685
0.03726419880823554	0.6748133219296149	0.9991331451963102	-0.10329395959100526	-0.12894068227118222	0.6905523109428324	0.46030889413653264	0.5155152853676936	0.7670407466936651	0.9342548820274704	0.287930123332175	1.5280547587212046	1.094428754282131	0.664070415534236	0.03135035304642594	1.3332510393070331	1.2180375123430145	1.7660286430211254	1.3974189143531224	0.7616310710875126	0.7708315638950272	1.0230198718941041	0.4300202172108463	2.3396003155932736	-0.16366324005839897	0.6835129866660765	0.6672876668743016	0.569239149789734	0.5308889227680957	0.14117169855488212	0.19517373133872215	0.8293731738304638	0.901516027276957	0.2017015908893947	1.512634446454132
0.01853950536326345	0.6945932670249928	1.0062025968052133	-0.14174354531775063	-0.10359715649270122	0.6961238897696272	0.4652487309292309	0.5572623157966319	0.8234770309770539	0.9762984009585616	0.3191470339044401	1.4900063259431144	1.1019655141090579	0.5951247866520742	-0.025775956977026733	1.3459939226364839	1.201831176218076	1.7702624045029924	1.3869848940547436	0.7452812698270156	0.7188485482259221	0.9636004092158279	0.39101118544585817	2.3261975709435694	-0.17497653367051036	0.6659079307407304	0.6126784866351064	0.5564378122658443	0.4010572965809217	0.11475350991900853	0.1810698770032529	0.8187710832164674	0.871320402197119	0.09775565691263792	1.4881860758056982
-2.1924785934787637e-05	0.7186196197701412	1.020973107283932	-0.16016749633590566	-0.08538246679807929	0.7119164445099598	0.48023996362161087	0.5979508266735456	0.8882297931509759	1.0133393999049165	0.32667133116157	1.4512158916488118	1.0923820788313754	0.5290449217133091	-0.07316242010281278	1.3534915776895595	1.1883171021825891	1.7639478682688243	1.3611265499973557	0.7144440942641228	0.6542536951917854	0.9043450522712819	0.36322252145232203	2.293875568191985	-0.15727173436367087	0.6406567210524392	0.5743905134453462	0.5392550358234005	0.34032238558208505	0.0864862654799867	0.14873763567218815	0.7997558271711535	0.8727707565924453	-0.004359060565261946	1.4213648672201487
-0.040912867213923176	0.7394906693937857	1.029973510751939	-0.18888767688815977	-0.06652368127802112	0.7385981335531167	0.4910221194426688	0.6567674176126232	0.9670167780947304	1.0769649252486975	0.3326220374057905	1.4145914578357608	1.0724847528414763	0.4682477464547299	-0.11846574950826452	1.3429126572452765	1.1590412252530038	1.747692149831181	1.3176085128870785	0.6955616120960018	0.5983253366893145	0.8324931150331659	0.34473318789922497	2.251031189767872	-0.12091390433777785	0.6111432346664327	0.5550573873300358	0.5169372322911849	0.2469288450919756	0.06738502211606506	0.10439400688866789	0.7705578083857368	0.8242692731792165	-0.10168571277608991	1.357267944788238
-0.06531313124150641	0.7560960148847846	1.0274618013690295	-0.21839093878903054	-0.05777466086107774	0.768482056351381	0.5114069369406768	0.6705281717889418	1.051937997130542	1.125544658563137	0.34723894948125994	1.3766864494138615	1.0496270986767962	0.40874172910382345	-0.1586785206142411	1.3197460055274601	1.1176613811833866	1.7196872752407635	1.264120894104833	0.6668697985600658	0.5441189116345428	0.7665680321962938	0.31051113127208635	2.2078360161497246	-0.12577903590558331	0.5901783928050178	0.5510455847453464	0.4880529061901114	0.23276288331322864	0.05145195410368314	0.05090451324824889	0.722948769864858	0.8443639019335096	-0.19912721027696764	1.2854091184377574
-0.10296996238558898	0.7779984418277973	1.0300149934322107	-0.20303885190031706	-0.03426747742429519	0.8012187383555176	0.5164019254255542	0.6954081781779164	1.1122144982446636	1.1842705964321558	0.35464387086844507	1.3106570955539845	1.022729769249564	0.35276684433471395	-0.1947384615298328	1.2889074929393978	1.064537681463409	1.6712290267194678	1.2087658737238152	0.6316388886026559	0.47936088783463926	0.6972084507892077	0.2815524045681298	2.1630378417082055	-0.12875615971031995	0.5689305728341504	0.557059199119236	0.45969190520793884	0.1949993824795991	0.041825650593852993	0.008835731310366555	0.6914166609862018	0.7634068148058208	-0.2924277836605216	1.2162197843019358
-0.11517096282116661	0.7896560115873935	1.0332479661914593	-0.20926171963645585	-0.03886658931359245	0.8227352859331047	0.525098344524194	0.7203009763439548	1.1625351773464703	1.196763662214142	0.347276329804172	1.2474406152920565	0.980627064794513	0.29072257891965625	-0.2332241860479954	1.2508271900922296	0.9996107670563121	1.6125353990502849	1.135323931879857	0.5645536103056796	0.4267727113417843	0.6306313407067102	0.2610639427356046	2.1133492566291796	-0.09038028506124361	0.5415295078428073	0.5590098921191308	0.4295934648310144	0.15094250977412402	0.03317552824176697	-0.02268423281081581	0.6572557536692001	0.7422840668643647	-0.3519740461166651	1.1406555178279634
-0.14194874859345852	0.7981425259945674	1.0381402461615803	-0.20543549325928456	0.008347673681364716	0.8320664103512326	0.5165573529216959	0.7295920704179183	1.2349297847244454	1.2391865609677089	0.364751027857109	1.2025970877609595	0.9372128077701067	0.22515071722382335	-0.26679487634851495	1.2117139011885567	0.9258327607235814	1.5402204528547911	1.0555314464439118	0.4826112192571032	0.37339626385830066	0.5705539898637471	0.24114294179489631	2.0623744225053615	-0.05791441152018695	0.506088862417682	0.5520434235125881	0.39472874029425187	0.12921150507899848	0.02322295922777461	-0.046580910601783834	0.6303328833080017	0.6947629853508337	-0.4111889455873011	1.0618070396364048
-0.17702973216744738	0.8155037160324575	1.0417412104393693	-0.21719110657792115	-0.007663405203219125	0.8387803244887438	0.47497673736113394	0.7375315000488131	1.2602704255160153	1.2590201851752687	0.343781872520332	1.1264446086789095	0.9019257426011805	0.16385179525488885	-0.2919405306965469	1.158567517122012	0.8391461425303065	1.4622328546674848	0.9814252333301321	0.3986119177273675	0.3180943348740991	0.5108927642741714	0.22755902131807862	2.0163891689684186	-0.07032512746591744	0.46096191522243163	0.5449338222959899	0.35224923271969366	0.08112729942387478	0.019294369484770556	-0.06800898735026098	0.6153667515196758	0.6656428828161012	-0.45593719761025014	0.9839106061346158
-0.19991340609844926	0.8091253751965013	1.0401126807009562	-0.19919211187965508	0.029349150480098195	0.8306238656259749	0.4438285657553111	0.7416909595573726	1.290748653689241	1.2447963827612913	0.35301119482899745	1.0798126672369412	0.8758848896738656	0.10847699356685506	-0.3229812987047961	1.0929205046905195	0.7148132317705906	1.372875881837463	0.905206306820841	0.31274757964423566	0.2638265961609079	0.4513754242475631	0.2233173813033283	1.9645129244092974	-0.04335980442948627	0.4020463175936936	0.5368877248593166	0.30258165335813625	0.07615035128156222	0.010182146641568864	-0.08280274782391621	0.618856098325731	0.6068046420057062	-0.492739565617004	0.9064679349400009
-0.2139251745106266	0.798379728338477	1.0282753971627476	-0.21341001021642914	0.02965687542291683	0.8105590999864006	0.3821827618218714	0.7568300277123092	1.2916574783931185	1.2607538627361163	0.3293711551293129	1.0312064456265895	0.8562162685804025	0.05485837337085433	-0.35334168594197934	1.0270843156294427	0.5969383203923232	1.282780742128733	0.8217162284037114	0.22625652664887555	0.21270961514676862	0.38098095105713986	0.21629570352499808	1.9087498098943374	-0.019124462018615278	0.34093453556736314	0.5223824616811675	0.24472443844355948	0.01363166773769368	0.0016482441158654291	-0.0925675279088177	0.6254188321593199	0.5508121723194741	-0.5298931097409688	0.8324053648561864
-0.22182998381798144	0.7965091509169424	1.0031984478629474	-0.2021140104785261	0.03265031358618949	0.7831061036781913	0.324715952018565	0.7793073119761447	1.2760677415986408	1.228094847785797	0.3484592361518076	0.9781818757372527	0.819255923710003	0.02858039250137213	-0.3865280948794723	0.9552924651938415	0.4836535773721513	1.1846941436026817	0.7321016240050737	0.14153175762705367	0.1626547395651965	0.30481186083810324	0.231022354880291	1.8458079751639083	-0.03772534906013611	0.29511784081259523	0.45599796608788984	0.19140759226056914	0.02861748235762126	-0.008635984571446395	-0.10920175714508606	0.6332782827113755	0.5434759533012101	-0.5609278136972348	0.7603813005334704
-0.24789056174773422	0.7926275386815189	0.9705970756222312	-0.19614939871727916	0.03443912118062324	0.7475874810993055	0.2374876596334809	0.804649954302258	1.2562731935827094	1.2315710256940615	0.3545510229695993	0.9194876532368564	0.7795639555612581	0.011044419780815976	-0.420206883059507	0.8761485848804558	0.3772597589748571	1.0864377132041745	0.6591144736943957	0.06711406593884002	0.11560855344975292	0.23241500465021656	0.24849910913560472	1.7501652196663986	-0.057137649248238054	0.25827527698667807	0.3600636613586575	0.13735567556441472	-0.017223367243045164	-0.014530013403652679	-0.1003473080134131	0.6068902658953524	0.4904940677386098	-0.594714036401525	0.6793025377943852
-0.2588934657767577	0.7779753385557842	0.9484560295648945	-0.18210619024980917	0.03192340722736055	0.7048037906885195	0.1693190399970414	0.8213805327202082	1.2291747820241963	1.1997178252503957	0.3618775662603559	0.8743426418549906	0.7399700037966997	-0.016773484172061294	-0.4585602746574641	0.8085444789716855	0.2607191068339635	0.9698427837274656	0.5906518100617756	-0.009306833506298512	0.06653727190886932	0.17093381716897613	0.2679645795438913	1.6480778976084458	-0.08040543262129488	0.2304839357029266	0.3088426344746257	0.07943421242754838	-0.019199433288463266	-0.02259478667236946	-0.07821951975241546	0.5265379345593393	0.4889143743798908	-0.6400460141943529	0.606977278038341
-0.26620981077135275	0.7267152163133621	0.9309998500763197	-0.1640948873654489	0.036055052404741786	0.6652808363802902	0.11580435031740335	0.8469587569405788	1.2029186633464366	1.1848234910571591	0.3551225801650927	0.8367771686436661	0.6853538742938141	-0.021287028380016372	-0.5025183193537003	0.7417079674448238	0.1610546245705919	0.8536926265403553	0.5219589943501924	-0.07834711072079764	0.006738424746423599	0.1163499057626364	0.30478316020583407	1.5231055555778281	-0.10272592678838884	0.2051793548977249	0.18425888606923319	0.021731579701939483	-0.06214934117821649	-0.033993646859121276	-0.05438559635718915	0.4983599434575267	0.44792459658816997	-0.6913044913410801	0.5450293054007844
-0.2924978066563227	0.6751199653581558	0.9032586421822881	-0.14999003000096248	0.029131241191321645	0.6164637065049533	0.08559751782127759	0.8783998789818301	1.2018435090847484	1.185470495405567	0.34447401140263845	0.8109300507386792	0.6293771840294797	-0.046589806236961524	-0.5483287729843712	0.6826971078611794	0.09271852281896444	0.7473060635830014	0.46073165056521326	-0.1475945073934691	-0.054629302682402237	0.05890381453246753	0.34812233506044316	1.3982249827540891	-0.12018686824048037	0.18527211360647794	0.060458666018798436	-0.041764986693916074	-0.09138837509513234	-0.04671097275557903	-0.04357262175591405	0.47224541598576203	0.4601075735089107	-0.7449734208437493	0.4967281057282009
-0.2999576583510595	0.6476394109098307	0.8670027796247226	-0.1367409154696671	0.04834928932754862	0.5684178838946687	0.0495471128492425	0.901664923516508	1.203677126130053	1.2052864740399887	0.3427159304089052	0.805305767056619	0.5755883594835985	-0.026414528849978646	-0.5966561795612796	0.6180490569125252	0.03833113516087114	0.64331225786491	0.3957860414566274	-0.19122941297862822	-0.11245622000772464	0.010237819625802091	0.3957083559930302	1.284267165771597	-0.13619718398926461	0.17606911695059774	0.005893856888720222	-0.10472051542838456	-0.10291208930746157	-0.11625211114850102	-0.046932139110450855	0.4152614523999082	0.4393301480425323	-0.8015856551628182	0.4492447055948873
-0.34646283907302045	0.591725685848403	0.8217465135991496	-0.13059351634826472	0.0433879126275184	0.5256480493030153	0.03468498525446418	0.9021925843203871	1.2070702491093903	1.2352030728317154	0.3168258364332904	0.7939386550715654	0.5209243886503361	-0.02416421729594457	-0.644237270459636	0.5428983005646003	-0.008456449066470138	0.5864439885099242	0.33053599765197605	-0.22546002385522318	-0.16420497928448183	-0.04480910438641962	0.4398609782269638	1.1670222350046695	-0.14710545288787247	0.16825302806887854	-0.09013213450101024	-0.15553168094207614	-0.1029374287272788	-0.1387412325756704	-0.06471214594847126	0.3573874696118343	0.44772933242498986	-0.8455734421213789	0.36325007037404067
-0.35915276097413396	0.5603518362600567	0.7652792186923748	-0.10244642221521047	0.07013533963902939	0.4828582007503927	0.02673687434289381	0.8971824716370888	1.2145111682076082	1.2741409708904483	0.3235928806972347	0.8077264189458011	0.46213789537264993	0.020480086976316585	-0.6900960621986939	0.44235704636403883	-0.04843977286460177	0.5027961748379998	0.27133785099912383	-0.2568301062468351	-0.20944239835280837	-0.0976636051005991	0.4695797901621613	1.0839622218889529	-0.1542204738039066	0.15639574492859068	-0.1839333830166278	-0.2062633010376947	-0.10456671255148978	-0.2024996581726258	-0.09262536000664338	0.3047724309386005	0.4430203895830214	-0.8870452452199901	0.2829641074395658
-0.3946304396199821	0.506193303528688	0.7138059032299359	-0.07529175656092142	0.08918051140494117	0.4430612091304281	0.01991059898815282	0.8857348971464631	1.2285001493377163	1.3069396799614468	0.29476541683085566	0.807130768813457	0.39598733780208	0.06195858576464336	-0.7260865961173063	0.3490036874978959	-0.05502071140662664	0.46973111280368257	0.21631786038095585	-0.2683915748347455	-0.24260228704880982	-0.14888554681011468	0.49440360114753484	1.0234493108437992	-0.16128305350359168	0.14167569437846336	-0.22066652711087448	-0.2986118761957429	-0.09739545239307594	-0.22765394393711494	-0.12931364869124934	0.23646290985270726	0.4322336142149245	-0.9287015058103097	0.2133838185491253
-0.40351526291287393	0.47469527385326993	0.6591504647453559	-0.04466272749859672	0.08116465191883533	0.4054811485716917	0.02389405530055946	0.8645900896601006	1.230059655271749	1.3377400278745217	0.2908609818118513	0.8143385744689727	0.3278484478665801	0.07606393845936699	-0.7578826083770193	0.25580520849108146	-0.07420726690378336	0.43024319656929955	0.1673128323294601	-0.2773956400332871	-0.26634586003432775	-0.18587351396317045	0.5244425859712346	0.9675751851914862	-0.1621403372176649	0.12361438953008361	-0.3056881358317954	-0.34862206443591137	-0.0965044856962792	-0.2788872068273388	-0.17176927225738214	0.1617708480356611	0.4169639252612737	-0.9635845307199503	0.13355067615099844
-0.41235004340034564	0.4323408066290365	0.6029601670907188	-0.020281722377322946	0.10393504677301557	0.36923124664969226	0.025198894199620264	0.8384575551003014	1.238518511263768	1.3659450060718237	0.24972092190499895	0.8080337568519248	0.2693139967196597	0.10196516725845481	-0.7835465566645688	0.16027073835464303	-0.10043274888880394	0.3931075186313803	0.12496292038163248	-0.28680597801516666	-0.2807648219383101	-0.20312029396334755	0.5377753138973171	0.9241254260316769	-0.15780891590135407	0.09072610658137745	-0.3341873107149135	-0.4358969945150573	-0.1056587598055451	-0.3477706488863191	-0.2256929478733393	0.07787866530348	0.39566474892800507	-0.9803265806259585	0.07385199470855211
-0.41424939039912057	0.4109243360098499	0.5448282123691653	-0.006968367751938714	0.11613021127520766	0.33572017830958517	0.04576132521539661	0.8128324276973637	1.2565140387824194	1.3966497737970653	0.212598643802755	0.7910628503785525	0.21743065735683637	0.13274594742124904	-0.8063092706428543	0.07790854166732239	-0.125133890809851	0.34827457882055285	0.09302966396454933	-0.3062098298538591	-0.2926137113521253	-0.22179801735246288	0.5492598893775738	0.9085217005653948	-0.14949344983660418	0.05543074919673104	-0.2790034734938624	-0.4884082098565442	-0.11069456079388447	-0.37969927554346816	-0.2898663773887895	0.021225448683219423	0.36347755495553724	-0.9855586277655496	0.01805645677067761
-0.423364454018034	0.39651104471970766	0.4935301946846492	-0.003088050135879156	0.15092814810175187	0.3087598333483156	0.05483628547399457	0.7950145482289956	1.264050763705936	1.417621537472052	0.18336964291928878	0.7466598405128992	0.16365233456640355	0.17247846558587468	-0.8145724597146915	-0.010729283485279689	-0.12840246319174786	0.31396720332551065	0.0635448397839079	-0.3129097597537945	-0.30501068006915716	-0.23661603249343086	0.558345771225678	0.8893611782583353	-0.13317406564252937	0.011035060429705947	-0.2717574873473975	-0.5423971971097087	-0.11144186932833064	-0.4125214054565551	-0.35504838770830166	0.03203856731278851	0.3443091752582594	-0.9630054395790625	-0.03502659283354427
-0.42459120834352726	0.42287476599593327	0.44318761679736135	-0.015317744552237517	0.1603125079433198	0.2809527438844935	0.06381598371882824	0.7688073949696579	1.2634599611165924	1.4152276213829427	0.16943401737431274	0.6951075655452778	0.13552746661340484	0.18820385218329383	-0.8156251363014325	-0.09754121391666083	-0.13430789589545428	0.2820226304717546	0.03428396597950295	-0.31674380463103546	-0.2987267163288823	-0.24154609108523903	0.5540859099896308	0.9020997802769717	-0.11766956588122439	-0.030723020326946064	-0.19184542654022638	-0.5975548756286344	-0.10264990805241814	-0.4505830716774667	-0.4096719709442659	0.007883597728825782	0.3140730532699804	-0.9255005338043004	-0.09122985932060793
-0.3839027167444076	0.4520874095023041	0.4003748144548961	-0.011916798394589253	0.18746985960426868	0.23345053124484746	0.04223663070611805	0.7393266127634246	1.256762867800904	1.3952146005151422	0.1706458633267832	0.6358776969799234	0.11813072528198318	0.23334867906171067	-0.8115928814372548	-0.17130254277435436	-0.15815875259217	0.25241585351900925	0.007140629117174233	-0.31821698984877805	-0.27875866894392626	-0.22873939684330372	0.539579214805707	0.9257544774686138	-0.10143473230074304	-0.07237454416615521	-0.11966945838386475	-0.6455934968670104	-0.10204135327648693	-0.48784517491560775	-0.45611963695251473	-0.024914072986099746	0.277617516540791	-0.8923127905006882	-0.17318001692052715
-0.374109741368773	0.4589036623577861	0.36209834392280005	-0.014224043454555649	0.21382637586524803	0.18575479899798197	0.023995333862561467	0.7011964572992588	1.2488628791231289	1.3615174376785135	0.18850883441125807	0.5707103527710307	0.09678649076361404	0.24650154267738325	-0.8027637921677518	-0.24499990543355543	-0.1889695223033747	0.23501517406406544	-0.015844397159195032	-0.3334805127308369	-0.27393044714802006	-0.2293558190056284	0.5181185206654131	0.9355202012289474	-0.09010705764585018	-0.115528613199498	-0.10827835185020199	-0.6911438118300351	-0.10765934787014142	-0.4608137591494034	-0.4921618985490824	-0.03695568756236244	0.23453257311391695	-0.8514001132737207	-0.22219949664070865
-0.30343855339601083	0.4902215915263728	0.3247438594135195	-0.009959796805588228	0.22402783299400766	0.10950360910058388	0.0025666452453048175	0.663810356867634	1.2409495840807288	1.3152286879432094	0.21255161694489805	0.5077968198737103	0.0866172909042445	0.3007089569935056	-0.7855511268616592	-0.3265869134541252	-0.21519896155751245	0.19336223577057227	-0.034690131404633076	-0.3453668072594484	-0.26074856058297985	-0.23387312237250954	0.4842257475374249	0.9373993977620524	-0.07762790777240182	-0.15345583378679456	-0.05532137177638935	-0.738278767329826	-0.12610460634558965	-0.4778225260001455	-0.5157337831205896	-0.05276350638431125	0.18440116761832162	-0.8182630503245998	-0.222029155982906
-0.24950728087624502	0.49549924522692085	0.2970508249546423	-0.011764997432758956	0.22898270493914907	0.03177255613839749	-0.017284203596603286	0.6290998698051748	1.2245694492275347	1.2502988606516154	0.2353524081043644	0.4305797808254018	0.07699418232820085	0.3159014502292624	-0.7731038180023477	-0.37520159177373286	-0.2308016822330961	0.18677235794161037	-0.05110810575605144	-0.3542480841319914	-0.2417927676353857	-0.2259800761490094	0.4529125787387511	0.9003423999652549	-0.06711102639155664	-0.19195012249126556	-0.004913636651200469	-0.7787203889230622	-0.14708074155035594	-0.4805455189365622	-0.5279730866940798	-0.07060700204948375	0.1500348318633521	-0.7893718066166082	-0.19601915807355547
-0.16743714511893962	0.5195237602117957	0.27044035463576166	-0.015474727908212655	0.21160500207070593	-0.04388537376980325	-0.041300509335109856	0.6001019771830978	1.2074601255928987	1.1843676470844173	0.2576576085310294	0.35036605084100547	0.06510969574556419	0.3294482033741269	-0.7647329521648214	-0.42344889996655216	-0.2381860783148979	0.1503971791049982	-0.07253829625106682	-0.37006168223286984	-0.22531866827495475	-0.21227548910680644	0.4225898634691432	0.8504539948389945	-0.059387290647453274	-0.23208446114246623	-0.0232947264344865	-0.7656928517651251	-0.1650279986863333	-0.4852912435770148	-0.5334638315763749	-0.07593499211946314	0.13451870823430498	-0.7583326238795638	-0.18581871839312425
-0.11435323515689436	0.5196409830635452	0.2495651994022035	-0.01542938195944405	0.20678522888094827	-0.11532905628880044	-0.07919247944691468	0.5714761120772911	1.1880554540604757	1.1123031263871972	0.2783928353953894	0.28053434167684493	0.045175030180737104	0.37890527732541457	-0.7452257851914303	-0.476254793319505	-0.265824107511329	0.12228291674161232	-0.0920751758114748	-0.3765558661458409	-0.20422986038582697	-0.19678332175075514	0.3854537129503119	0.80371682586505	-0.049448130467993595	-0.2660588833835772	0.009721488699299976	-0.7764563290713913	-0.1825632859001222	-0.49776130402850943	-0.5332820987684566	-0.0775232174924315	0.12799211345533693	-0.719515565210253	-0.15234655653452714
-0.06493232828833143	0.5260556852992044	0.24029716573889423	-0.011823299366890066	0.16097173983301696	-0.19040250155992106	-0.11006238569674198	0.5378038909198389	1.129255959419713	1.0456557966434654	0.28380212986581954	0.21557437737889357	0.0225904216577197	0.40220950105875897	-0.7289158427576842	-0.5062550765107278	-0.29479362585675184	0.09501554040048367	-0.12591276841245708	-0.3883292613411518	-0.18241587309442242	-0.19847390385413097	0.3566095196373643	0.748348910999065	-0.050221359466500345	-0.2926397380851775	0.03700935275103686	-0.7480984841422434	-0.1997301297757632	-0.4466154430245961	-0.5154743231103204	-0.0707915736759045	0.1394370420679798	-0.7000896198378318	-0.12537595238244165
-0.015051266425894948	0.511512963178351	0.23502485089144423	-0.006936733554345353	0.13020800195196147	-0.2743363875336972	-0.13168197437579204	0.4853448131814401	1.0755687700678185	0.9719120055692413	0.2845244141698293	0.15248741809168906	-0.0027409793459581	0.42150274336397037	-0.7143584896848361	-0.5314110770016572	-0.3345497364530666	0.07590343708436045	-0.18663267509878842	-0.4081104057206928	-0.16027941583853372	-0.19494987974524813	0.32790589003156395	0.6906994952382093	-0.05674229454625975	-0.3222581135412235	-0.0018276362358638054	-0.7474294170033061	-0.21567087269250992	-0.42682091815626394	-0.5062141471994287	-0.06398936826132055	0.15669217828856585	-0.6933044710455627	-0.07835001314718323
0.01374451447168841	0.49769917554323706	0.22673634374294038	-0.007221765232319674	0.07424672000310353	-0.3679801713741602	-0.14196701289870628	0.4281069407283125	0.9886143385173295	0.9022722807141228	0.2740627470219352	0.09103505741091014	-0.03080447037266839	0.43990238960330047	-0.7036133685003134	-0.552437991330756	-0.3639911591407244	0.057593956522948894	-0.21545074732851788	-0.43884882870372766	-0.1376192219649528	-0.19253400890797492	0.29962915761043313	0.6464334341817337	-0.0666178558037643	-0.33871198412543013	-0.04639320122748728	-0.7350061311555416	-0.23395265104010576	-0.40990586616780245	-0.4969257121997043	-0.06528844264654789	0.1581533632524287	-0.7045588493471576	-0.050893403879455124
0.05579762235483399	0.4770103267238797	0.19626423733604687	0.007460929079332957	0.044840724613655306	-0.43114139944840896	-0.1536597983644977	0.37494964515851803	0.9056611308095333	0.8359734510398745	0.24875868004423135	0.04059066241917199	-0.07010285606443518	0.4604855657119846	-0.7024031641490848	-0.5688615169411179	-0.3879109118927717	0.04500219357619911	-0.2730667707080193	-0.47542914253319807	-0.11654989819394505	-0.22587148797109197	0.2739866931825071	0.5976837072950113	-0.07929958002121784	-0.358727079548767	-0.09567559914590036	-0.7206100046131568	-0.2563851898338788	-0.38896790820592514	-0.5016666106905061	-0.06693544128376881	0.16353929511031073	-0.7214029204617161	-0.025949394655981995
0.039639332393032516	0.45345680344345884	0.15106925862519818	-0.0036391113799627726	-0.004237525931277919	-0.5001427321242439	-0.16110101508703809	0.3425683275030817	0.8404067186892542	0.7702623659975778	0.21883874609532672	-0.012159498625411847	-0.11378280750169043	0.4706021068657499	-0.7057518109026196	-0.5888094439901151	-0.3954695597247041	0.036754917143122824	-0.3146482227802195	-0.5098239106885776	-0.11643956684112525	-0.269951401625686	0.25636547067262544	0.5407150118284019	-0.0890369097037127	-0.38314436553533116	-0.1398667701246507	-0.7046352718751845	-0.2839367001310363	-0.37205620714072785	-0.5145981344705252	-0.06602032977102248	0.16717208754812785	-0.7413294651359159	0.011935819678709412
0.06577600578178641	0.41666654925389357	0.10350428071985245	-0.002785096011486671	-0.045037725331508585	-0.5554417681433926	-0.16540522862736945	0.3142356072883191	0.7593509985769622	0.6851930578973581	0.1880180669459291	-0.06408453056774603	-0.15170476311266398	0.4698744449247356	-0.7086468184860826	-0.6011324640805256	-0.40293204591708676	0.015831630456487573	-0.3438764342835981	-0.5301002189080408	-0.10244433382694114	-0.30216173803943336	0.24400237202269826	0.4914743196848813	-0.09799344794279	-0.40541772634294454	-0.18174675840132432	-0.6887106334278246	-0.31528442334709084	-0.35812250427235204	-0.5368070523987678	-0.0584813534936736	0.17591251332186675	-0.7702394180507711	0.02021857423349232
0.0539361602564747	0.38206729911645726	0.053834123698260974	0.011237706779037477	-0.0701260645720425	-0.5956549731747482	-0.16601252396511684	0.3014768756486602	0.6663722435062169	0.6377147024396403	0.14115206505907563	-0.1284539670317887	-0.19869708490457128	0.4481465953776261	-0.7128733136021304	-0.5925862805456947	-0.4197979268949041	-0.006318992391884044	-0.3941732218867876	-0.5428041271120859	-0.09877839185165728	-0.32337968631601544	0.23625314690830015	0.4486629485722742	-0.10820832742522841	-0.43441760838687643	-0.21533936855580324	-0.6816734282214488	-0.36128200952033607	-0.35309951933723	-0.5585143077653011	-0.042053636718390346	0.18190715452445386	-0.8011586125067476	0.026252277316648233
0.03620298738570437	0.34147919517937586	-0.0022851181395235286	-0.0014548402143950967	-0.08474925392793806	-0.6402843510661341	-0.17460089588498712	0.2626900756285559	0.6111388545849146	0.6017309674171607	0.09380482166015146	-0.1946058755405173	-0.23866466579075557	0.42180632120553	-0.7068392683720148	-0.5814447705807565	-0.4376853109408601	-0.03054263389129507	-0.43613325345653936	-0.5538491018522131	-0.09649067789740437	-0.3577037206977371	0.23053558796850337	0.41896228881070946	-0.11897117422743601	-0.4617086510445051	-0.24810917067762187	-0.6740176905649635	-0.43961453453170557	-0.3188678930234211	-0.5773607275052092	-0.02346326590433491	0.18150924885430755	-0.8250146602104353	0.011357572391415983
0.023900707259330727	0.27994874964688615	-0.05492302639681914	-0.006030462378240517	-0.1111773224926946	-0.6686226233703683	-0.1782233593031291	0.2250726572283618	0.5379511878752983	0.534435898092807	0.04776769828845035	-0.25926054792469183	-0.2713568638745108	0.39607673901757495	-0.6957555764705201	-0.5638101879051508	-0.4571497986390199	-0.0564490819127471	-0.4614010300356203	-0.5639687003659241	-0.08465747414579716	-0.3953334628837492	0.22257161274596354	0.3880317736621276	-0.1303219081405815	-0.49290768254807993	-0.27677658772010216	-0.6681854921671385	-0.5070705222868822	-0.321847050149313	-0.598569124647093	-0.013389629454305736	0.17709869602375847	-0.8436665075105314	0.014767981399714424
0.021612415853136873	0.21362135599403528	-0.08821675795278199	-0.00951886143708535	-0.12612074593542572	-0.6989403872610314	-0.1681535377244691	0.1966557244812628	0.48191143325773	0.5048633879772791	0.004379272249283151	-0.324395255774982	-0.28888114319154684	0.3594869043686646	-0.6950676372461696	-0.5200107352999258	-0.45613561651874807	-0.08644607099449075	-0.4869416401899844	-0.5763390061482486	-0.08957340056062628	-0.4289132762977739	0.21561110621055865	0.35347770697550684	-0.1516798642373842	-0.5287969789247343	-0.30168084396907424	-0.6671495016594504	-0.5886775542591393	-0.28903850373492135	-0.6200817433330836	-0.007504724814460484	0.1657363308756115	-0.8630004987268061	0.007711378214446095
0.020347776627228	0.1842215234769199	-0.15612765238047607	-0.010023065200774775	-0.12755054109657107	-0.727941894520154	-0.160434055645933	0.1564074639316261	0.4559320869641669	0.4693619652872492	-0.030558668596343562	-0.3772746158212448	-0.29254042153451676	0.3222473424127962	-0.6871882496355631	-0.4789274235809821	-0.4584439575493387	-0.13638648372173773	-0.4639476558985655	-0.5807041723416384	-0.1053297147133595	-0.4531734957886567	0.2031686150964091	0.3324757319220423	-0.16698240952721768	-0.56827863329205	-0.3232302763135103	-0.6654843455403521	-0.6812882701570264	-0.30302998142416193	-0.6274143395357733	-0.005588952166502853	0.14204579640242979	-0.8703335504640706	-0.0025167666513817495
0.023401364732362463	0.16647046572380464	-0.19313970405486758	-0.007124163475922224	-0.1134652449334073	-0.7260757481528368	-0.16287163509550423	0.12783169995265242	0.42954822718600844	0.442030442960298	-0.05516661749607599	-0.4329946372027121	-0.29092081747200316	0.2828896721564761	-0.6751793070716705	-0.4454039638357755	-0.464704027520438	-0.189022853059159	-0.41926673061925224	-0.5666276032775668	-0.12404491967794425	-0.4684419225595239	0.1824328652605693	0.3198772999661698	-0.18036880484095352	-0.6060470377432623	-0.33887957799631474	-0.6643875043980694	-0.7591362605044567	-0.3221662378497026	-0.6158141110399179	-0.010772787754533204	0.11762145166970812	-0.8708901512236016	-0.016847607698302645
0.050737220054903075	0.1497897720615803	-0.2594469583523119	0.007809768985217624	-0.08974002711640804	-0.7053520459413761	-0.17924667388256546	0.10371706822465816	0.44773137444587013	0.4054691095104216	-0.07995676532458285	-0.4690040146899183	-0.2855942104223146	0.24957064392953074	-0.66813638829123	-0.3985567532394893	-0.49057406759334504	-0.2330210491579805	-0.4229598997191587	-0.5485785434384841	-0.1361614124708505	-0.4772633383624131	0.15401296610067733	0.2874266723101063	-0.19455644739171832	-0.6473223693348035	-0.34742643509302384	-0.6657713370355575	-0.8475524441519339	-0.3367002545343666	-0.6083607126254255	-0.019516026532369384	0.09684418316809101	-0.8645319152138926	-0.0012760263956137386
0.06172492670267089	0.1345231036614452	-0.28297861090443804	0.028638674786281005	-0.0600775942746109	-0.7420426860746313	-0.20185009354324174	0.0827193661745286	0.4657708129677832	0.3671396896320778	-0.09383210002615233	-0.49906840870759356	-0.27791976091283976	0.2149045570364533	-0.6505597450673386	-0.34351411163338186	-0.5209243417691801	-0.27889162159175174	-0.4024361914393406	-0.5166288877869174	-0.1452406526055352	-0.47597616331806086	0.12023863091111912	0.24669357770358996	-0.20744483711189918	-0.685127837061648	-0.3563096538233627	-0.6648035881233743	-0.9327202776589802	-0.34410997951581873	-0.582952575602269	-0.04077950307939745	0.08365286462012353	-0.8573591867594035	0.01610238504492531
0.09368306553408925	0.11882193622515025	-0.3184394512038395	0.0478448434206951	-0.03713094558123096	-0.7288700204066143	-0.22028680285976998	0.05000759427827893	0.47734868082786786	0.3312300660167797	-0.10936290070597728	-0.5189642500335433	-0.26984029370156487	0.18808565812222092	-0.6367009010558946	-0.2954345309789072	-0.5625135385659981	-0.3186288697365245	-0.37440532200903454	-0.47978686863305375	-0.14433556995672514	-0.46658790872811007	0.08083003379340666	0.21334775623591495	-0.2276104064029237	-0.7149656271094375	-0.3584989693317354	-0.6638830189834486	-0.9988841593536419	-0.3440967065904991	-0.547988159974063	-0.07033989524595644	0.07520690473876909	-0.8409180908840735	0.037872359463615377
0.09461987553577107	0.119545094892886	-0.3249824742185835	0.05946960128717077	-0.01749121420019011	-0.7584004196773858	-0.24434083736951745	0.02473104280032819	0.49758500014934437	0.31926989654357296	-0.12256478668669632	-0.5379626646736122	-0.2504959434791193	0.16590502603274926	-0.6214005520251671	-0.2419185039440533	-0.5926579701123393	-0.3422524831952173	-0.38501472646052015	-0.4440048945575546	-0.14533951880271562	-0.45183344060206954	0.033729608408381226	0.1676212770608835	-0.24396128012170912	-0.7439433638461791	-0.3591350915458521	-0.6633423033682886	-1.0890038059333431	-0.33675017511801925	-0.5058782346854725	-0.10903807667063663	0.06658200502941988	-0.8210815262886595	0.051740362957218386
0.09703625915540469	0.13273680067532265	-0.33063241527160453	0.06988297452225556	-0.007874184279905636	-0.7434450181336948	-0.2730425300481676	-0.011782018846696315	0.5262487724423253	0.26731662373795717	-0.12229070451257051	-0.5513098669769894	-0.22609756510396145	0.14677418155138305	-0.6112056382495862	-0.1971085487206023	-0.6201209297230224	-0.35932927855953956	-0.38813506495191774	-0.42583031318476905	-0.1397995223654155	-0.43973566847755163	-0.01472074917158086	0.12155738323423995	-0.2593099439280482	-0.7637094867154559	-0.35617817629726917	-0.6599853579071182	-1.1335280274543167	-0.3128540547904477	-0.4619470062189432	-0.15420271997482202	0.05751493558720973	-0.7990564817202042	0.06324589152550661
0.10046978179192811	0.15269447031603495	-0.3363311988352682	0.076625485237974	-0.011349224487833574	-0.7162834558879095	-0.292450034491807	-0.010975070910258669	0.52673312411467	0.20693508996922808	-0.12096285897738601	-0.5830987925264771	-0.20362474193338548	0.12566368855572463	-0.6115527272234343	-0.15535508899872977	-0.6516123365315009	-0.3655681259434635	-0.40832080799626225	-0.4218750594734185	-0.12508457666809275	-0.43212744680292736	-0.06302976213491157	0.07744330382554251	-0.27019738510952457	-0.775350635363894	-0.34034116642013523	-0.6557791443406837	-1.1345765481243313	-0.2900641641352052	-0.4351991295232461	-0.20069656527734298	0.04830031926928462	-0.7804986331563778	0.06735834787698047
0.08991737156440868	0.2115121191472306	-0.3490278429305917	0.07511935193958683	-0.011632681691259184	-0.6982914007068176	-0.31483334876278574	-0.000674492429681825	0.539209171586932	0.18308327466516897	-0.12710396370508428	-0.6090470421647447	-0.18639812904023062	0.10477911079072497	-0.6183608540502554	-0.1178440853181438	-0.6837223486609324	-0.36897974069158074	-0.4140425402764613	-0.42853807046728176	-0.12260328436137721	-0.4292977760319043	-0.1114378204511488	0.04206864281161139	-0.27780867597601916	-0.7739753283950059	-0.3093331222529384	-0.6489186096688712	-1.1422827970011427	-0.25427345293696735	-0.4075433673346794	-0.247801231516169	0.038043613900431886	-0.7687537263160799	0.05851306504614893
0.06746324075932278	0.26057283614770055	-0.38301487050748434	0.07142473678038926	-0.015388927456689804	-0.6796075983741332	-0.33464722090198273	-0.005652625670320682	0.5332252994151356	0.1183835750565881	-0.1335180653717271	-0.6385037706014602	-0.17574199778656222	0.08238521254732617	-0.629006635563037	-0.0872976396704317	-0.7151626407433127	-0.3541630464897676	-0.42081309763099384	-0.44337542171514066	-0.1102045991942328	-0.42928715311610477	-0.16644508451479023	0.01461899288585777	-0.28221683751199905	-0.7698978306579555	-0.2815077339078971	-0.6421064946472905	-1.1090127722667176	-0.21410233965632913	-0.38077526607387957	-0.28849186533210797	0.02217730188870371	-0.7623918352947168	0.054987417534934226
0.052384181972112295	0.31283361885920036	-0.387894973303719	0.05979458058667918	-0.02441965379689651	-0.6514134235098079	-0.3518639497185534	-0.0010006827448071625	0.5390042535717094	0.049238661481559004	-0.14820395017205362	-0.683570805966001	-0.1762449151863773	0.055513133106189674	-0.6500182958661713	-0.05844099044927592	-0.7429809235480358	-0.30977439755535696	-0.45996261399600485	-0.46583166223186695	-0.0881050630627366	-0.4296537096465274	-0.2188378636254919	-0.016162915353521438	-0.28818211885257183	-0.7661983598007166	-0.2569390213919257	-0.6346377595734468	-1.0462985051848892	-0.16738386558277024	-0.3694610936856385	-0.32885966720657933	0.003463021246152992	-0.7596366615350385	0.04771557690811214
0.040612724662450736	0.35790508337963917	-0.42587236709256493	0.04315045805769336	-0.049057788944257864	-0.6476613908515158	-0.3689707511850302	-0.0014494609234600067	0.5239840291831752	-0.016941501713333522	-0.1751818115444084	-0.7094602677168824	-0.1808808567860647	0.027977589188741527	-0.6700288810231629	-0.030823107906157627	-0.7645844471130522	-0.2623296682056341	-0.5145542461160693	-0.491940965324751	-0.05890239775993045	-0.4262482226256695	-0.2740318952074263	-0.05495757788404154	-0.29310353484643503	-0.752854765181022	-0.23069361258673643	-0.6318659076975194	-0.9964282382629441	-0.12301090702640857	-0.35963553989061087	-0.3589290122648979	-0.025310817024933364	-0.7635111594221335	0.028003799822341073
0.025466363186822875	0.4088013290878509	-0.43534768034213567	0.022283763965989387	-0.07958860656371643	-0.651803680353357	-0.3750048476884681	-0.00280112536652861	0.49483776810889735	-0.06668775445866408	-0.2004325814165408	-0.7461505011121207	-0.19350338340439277	-0.0006445512234287715	-0.6894821802197245	-0.013382111444883183	-0.7731584774368886	-0.22065241854646156	-0.5195766606152612	-0.5176486929058288	-0.030082336332128874	-0.4237687608165757	-0.3291850591930233	-0.07075372265506816	-0.2998321272249757	-0.7414727258925293	-0.19780848647624466	-0.6321855385778328	-0.929270397390939	-0.07845931974111474	-0.33713038199296996	-0.3705013432082951	-0.06586548849805632	-0.7765163217021613	-0.002244509267077048
0.013978228484854208	0.4653948941819895	-0.46770791777688503	0.003989912634182501	-0.11754985572928438	-0.6285138188571062	-0.38526845225828543	-0.020413910009308193	0.45666579990958167	-0.1095420874754646	-0.23156749644177305	-0.7882203625810065	-0.2030148233141665	-0.0641635901761346	-0.7098714078936417	-0.0075948036608585	-0.773063781306002	-0.17470361647065338	-0.5199353946640881	-0.5498328474773643	-0.006757889557985652	-0.4064497303366643	-0.3796410526314483	-0.0841961944904599	-0.30390630143981123	-0.7446370030496376	-0.1498692858656207	-0.6372610193202292	-0.8560668570407849	-0.039538002762217285	-0.33291758135308375	-0.3689584018776118	-0.11551154325493003	-0.790682553166571	-0.02377339035425698
0.0024694687654671656	0.5076372580295216	-0.47077498657806577	-0.005369707124754751	-0.15957595124318275	-0.6222897541119987	-0.3960611370387595	-0.042036596967143715	0.4103702961067932	-0.1486154153080348	-0.26361292378413004	-0.8171344639917534	-0.21433699923561775	-0.12766498842720506	-0.7226928241979078	-0.0061290250273202	-0.7758459525497978	-0.13076991636560037	-0.5393607731220973	-0.5844853406375765	0.02111257450802323	-0.3918646867284027	-0.4256168382077147	-0.10511095919442033	-0.309928239129962	-0.756364194092456	-0.09649636242698775	-0.6419262453740296	-0.804259225950189	-0.0009640048931615616	-0.32669454169935397	-0.3711829581412377	-0.1746561682920424	-0.812353098711281	-0.03569860624891667
-0.006011755502366298	0.5388710440312872	-0.49834999612081476	-0.012213706392479196	-0.19943834011645736	-0.5737687230915272	-0.40949044873967005	-0.068455773931313	0.3736819875631485	-0.18318368127192905	-0.296601058753991	-0.8469231612724973	-0.23662860878162	-0.1833513246340973	-0.7399320604666821	-0.010889743374689568	-0.7836445559901046	-0.110585197735325	-0.5231703461344969	-0.6171298010365099	0.04956742918829045	-0.37947602253855	-0.46616738529441804	-0.10610085290693591	-0.3147167544526052	-0.7721390654670787	-0.03390610785111579	-0.6495493049998597	-0.7349213571382534	0.02108065677409182	-0.32763999550344935	-0.37326503555036245	-0.23870923367391833	-0.8363077667928783	-0.03704790699628787
-0.024627462013191444	0.5528231887612994	-0.5239203484486736	-0.018724089037120105	-0.2367810121103838	-0.5473136228772534	-0.4299864470353213	-0.08961337319473935	0.3356377604642313	-0.21642602946091535	-0.3286804901320292	-0.8696341153725697	-0.2680268739079393	-0.24399710540547223	-0.7577410121523993	-0.013537671795684875	-0.785589276752406	-0.1139961438540233	-0.495223213472561	-0.6420800592463541	0.07087134998308184	-0.364819329194758	-0.5009855361611257	-0.10118292630885065	-0.3179585638292214	-0.7891902107381001	0.02977113666054676	-0.655039597384964	-0.6957153689615003	0.0300946403547677	-0.33629970597868647	-0.36828349130691307	-0.2983381624947938	-0.863180618443262	-0.029055868534003243
-0.04608301631706392	0.5629493791384657	-0.5489123331903712	-0.024321074713706835	-0.2690872525401779	-0.5091203653451231	-0.45633905366139693	-0.1312576430145989	0.29620301826201695	-0.24530249523935493	-0.368797052681213	-0.8662365240906512	-0.3036655145120496	-0.28372006195618144	-0.7763852695063048	-0.016243033697028834	-0.7845583685746652	-0.13351599076251416	-0.45307035029269815	-0.6614039887954508	0.07694389459174893	-0.3421667451502287	-0.5353122346591407	-0.10369158559371468	-0.32188062132429296	-0.801316017310344	0.07923776669561654	-0.6608896154056455	-0.6731807981329311	0.03328929617307817	-0.3182699680228117	-0.36725521178964604	-0.35432104320375196	-0.8910695076734519	-0.02303007632578766
-0.046199167730945664	0.556652949903284	-0.5704268475934491	-0.02986731611429062	-0.2956606773584122	-0.4653465996805345	-0.47840815370065953	-0.17697129691286068	0.2629770257937591	-0.2752445477703338	-0.4070452019932297	-0.8743506838664633	-0.3430342619653219	-0.3109290420754286	-0.7887469338913745	-0.027474545464228846	-0.7891551009869546	-0.1668900692436896	-0.4283320199661637	-0.6692309204951424	0.08078339243754536	-0.31076571374512973	-0.5659643635794802	-0.11910426592511787	-0.32363027353784546	-0.8211237251748804	0.11575089552069276	-0.6709741976882644	-0.6528550277467944	0.024993064009625043	-0.3098483065424466	-0.3658320904518445	-0.4047804548219475	-0.9119267110816182	-0.021810397490314954
-0.043296467911134146	0.5672171835685669	-0.5979491072247043	-0.03505618825195968	-0.32370079931264206	-0.4136437645404989	-0.5058679430817108	-0.2240905539141433	0.23287270646649172	-0.2995793812297679	-0.44482706192234056	-0.8752564525812243	-0.3890768750061631	-0.33124019502859336	-0.8013448899231758	-0.04846661862989336	-0.7883201831576955	-0.2144166976737017	-0.40018026556815556	-0.6729629604127049	0.07956326725116528	-0.2835427264070196	-0.5904888259292624	-0.1409581552481113	-0.3250494097164422	-0.841583561374167	0.14747092218533536	-0.686579752733897	-0.6536736544870162	0.008031180825300622	-0.2948425715253503	-0.3784727207901312	-0.4357792842823402	-0.9327405552906167	-0.026777296827751058
-0.047254300200974216	0.5373159050338892	-0.6239060379881672	-0.03758800372487552	-0.35295568424236473	-0.36864899330322964	-0.5321028885863122	-0.2748657008002427	0.20002860666296715	-0.3143303745505437	-0.47896489504328843	-0.8690804241819805	-0.436589967182148	-0.3559088869100228	-0.8124271061266481	-0.0776200982317127	-0.7787395106303453	-0.27047381256258773	-0.37489761868409266	-0.6709044910417246	0.0759402780691104	-0.2561377282274454	-0.6157354994003041	-0.16367044189105495	-0.3248129903320983	-0.8590058953506459	0.17411260384522026	-0.7075803227883712	-0.6625274991218257	-0.01904084649626901	-0.28471974427446944	-0.3939630966232088	-0.4565695808591534	-0.947270247051	-0.030077604264912534
-0.059818192390389935	0.49192309500271936	-0.6476700738388741	-0.03842366478075477	-0.37451344267553505	-0.3239171747223894	-0.5515392849959684	-0.32216766701725236	0.1762275122584927	-0.3317724354120794	-0.5100816986991614	-0.8712146664129323	-0.47818870406183916	-0.3697881883625099	-0.8243909739143657	-0.11356324955776205	-0.7769234406870466	-0.31887446935749686	-0.3313575586383553	-0.6714047367251166	0.06958841568319889	-0.24187562125948894	-0.6352142452698211	-0.18117411557238441	-0.3285700377587054	-0.8804272455780238	0.18956540490193477	-0.7213678383197852	-0.678556173912341	-0.04496260811002797	-0.2804195385277641	-0.4107702293422199	-0.4630897400829042	-0.9389804394254909	-0.03481762244876132
-0.0726686637691962	0.4278749178951394	-0.6662955028877038	-0.0387562017383914	-0.39440060492523243	-0.28371497736956697	-0.5804003347288278	-0.36601830518432277	0.16011483533425813	-0.359150850849646	-0.5440887006899173	-0.8666072321459893	-0.5143155596081366	-0.38744004294731726	-0.8363566653289073	-0.1478013614482526	-0.7812606604031658	-0.35789318158330674	-0.31771616928698293	-0.6722884157391279	0.06528831767171478	-0.23680211667364323	-0.6542098684718096	-0.20397077067971595	-0.3342783199468164	-0.9004546645405087	0.19014161589498538	-0.7314000753696881	-0.6939367889540293	-0.07212192289613793	-0.28569326105991066	-0.4301247605390154	-0.4573091988148651	-0.9190937993150776	-0.042140489931258164
-0.09451055721512962	0.39393489862162917	-0.6743099834792378	-0.04233961135656106	-0.4170187634967256	-0.24732576288386565	-0.5988445985737372	-0.4026087570825828	0.14781389962045902	-0.390473801820503	-0.5713943404673527	-0.8569544802715694	-0.5501743870181519	-0.37220103375196667	-0.8453540297636162	-0.1821576066585121	-0.7828149306125629	-0.3905382106165329	-0.30130901346143213	-0.671874989231003	0.061547021376395075	-0.23142179297491244	-0.6716255035448303	-0.23248828854086173	-0.3419002726208903	-0.8944759875482611	0.17369077159587182	-0.741791202828278	-0.7106947111988158	-0.0995421193178407	-0.26467198968182915	-0.4614864437918159	-0.44944480907096984	-0.8957632847718597	-0.05652715230351435
-0.11558769672573872	0.35778996082534553	-0.679062506961372	-0.05211490231254429	-0.43598500256389017	-0.22148127322341424	-0.6258123847226467	-0.4335871365885535	0.13250293116487194	-0.4230259140068924	-0.5962334806352116	-0.845036794380403	-0.5913207432789701	-0.3594723494438533	-0.8548941667286943	-0.2185257929587993	-0.8186473824973076	-0.42193370499130767	-0.2873740713350451	-0.6742707968653898	0.05541266462428056	-0.21690620125753327	-0.687396217865276	-0.2611743361099937	-0.3532268067103209	-0.8837847150593656	0.14999537247639425	-0.7487127749214968	-0.7033536381010966	-0.12501861678664075	-0.23287019949152027	-0.48611288273413616	-0.4431121395457672	-0.8654742291677635	-0.08589242282006522
-0.13885195650446905	0.3299816287053311	-0.6766583849169738	-0.05952572593987683	-0.45446313483151046	-0.20639659688721546	-0.6385254764937558	-0.45792114729319094	0.11445298061490505	-0.46166413141515805	-0.6226109489074884	-0.8367871132231288	-0.6349553037954532	-0.3505583546548502	-0.8607182249292634	-0.25683773510348684	-0.8559834779285425	-0.43769985296827113	-0.2833328075518783	-0.6775958580354134	0.04295951165976521	-0.2167917668128517	-0.7028878091057698	-0.2926012190573916	-0.37090432046797317	-0.8704682507574338	0.12439201566488114	-0.7507099284960257	-0.6853882142359116	-0.1519873375958704	-0.1923533533710798	-0.4977289047791119	-0.4346955477712706	-0.8367139461971462	-0.11188307161971371
-0.15760172562851277	0.3074113071713871	-0.6646900696351453	-0.0668523356623533	-0.4736148845044473	-0.20420783932489028	-0.6571694558970742	-0.4877532769761085	0.09021384068698031	-0.49939948366450915	-0.6490506530057799	-0.8279019450868214	-0.6753273889642821	-0.3337662428542195	-0.8628204947337073	-0.2907855493314577	-0.8908626896374214	-0.4432835772473414	-0.2788473089116278	-0.6734383867846321	0.03345722389815374	-0.22384611551860872	-0.7149365135973778	-0.32304455812933036	-0.39094405687440653	-0.859419873607821	0.09962025931778856	-0.74815123901776	-0.6646881356620404	-0.1777049380800208	-0.14802974520087586	-0.4993452956812292	-0.4322490620375068	-0.8029643366908182	-0.13820111420476489
-0.1804393732048549	0.2772931729244023	-0.649779848165573	-0.09822255505395595	-0.4935575873535802	-0.21858094237185322	-0.6671273446095611	-0.5055300095615883	0.05760898931941059	-0.5265755043781782	-0.6623581926604846	-0.8104567576837469	-0.722568135615634	-0.3358202080945996	-0.8603888317342598	-0.3300233681747488	-0.9056800638748881	-0.44495183439322233	-0.28020120952464156	-0.6665046508809525	0.021515184248810184	-0.23854574009452842	-0.7258236803071004	-0.3543201106942892	-0.4177326170591348	-0.8550914389631019	0.08353706135135973	-0.7424751259596675	-0.641049379179923	-0.20021040890698566	-0.12296701229403176	-0.49951693550546655	-0.42922903365811116	-0.7686461706406441	-0.1577462834698262
-0.2155973206596309	0.23664318897353068	-0.6378102308628443	-0.12844012361447754	-0.5098197247585856	-0.2432085832053638	-0.6756450596910645	-0.5383335624582704	0.020161818801210568	-0.5530010588662713	-0.6683013263747732	-0.782083093882266	-0.7663108642132375	-0.3467196318899496	-0.8600031046670733	-0.36582729094535626	-0.9391086594434481	-0.4387721981561379	-0.2878481846177091	-0.6590018858557822	0.010578256577188482	-0.2621867827911276	-0.7336006277081859	-0.3799766666933063	-0.4459041996486479	-0.8505002256941501	0.0727146002299303	-0.7308125171646697	-0.6294848153706464	-0.2182063379727383	-0.09304191191912832	-0.48925911139188927	-0.43061531817712967	-0.7417466374051844	-0.15934130078730877
-0.2507905477494644	0.22081154055779667	-0.6230404162226331	-0.16452632167801892	-0.521333641277611	-0.27594126241730643	-0.6817495623433595	-0.5692352232813013	-0.021468739691397024	-0.5768431985143929	-0.6667454608698253	-0.7465733892898633	-0.8057868462582569	-0.3592068276417507	-0.8600182755625946	-0.40187020232139475	-0.9588425184504207	-0.4321287283419747	-0.2946320205068573	-0.6488574906928812	0.01232744053974084	-0.2941805582455415	-0.7417690059882023	-0.4029208037969821	-0.4718559939001675	-0.848826262850217	0.06834026319148685	-0.7157087101407281	-0.6270632884553475	-0.23210711189030583	-0.07378396061839514	-0.4708254412150459	-0.44958261031857943	-0.7614316396137781	-0.15255284544092157
-0.285517106682029	0.18460258044431802	-0.6110346996210111	-0.20682480675631992	-0.5315357238635713	-0.305191204513478	-0.6874571232256692	-0.60358363056612	-0.06772552197312724	-0.6060389462341272	-0.6568139190498358	-0.7039770872580646	-0.8431902485224143	-0.3678622100168016	-0.8630433005400981	-0.43881667027571203	-0.9633785434524536	-0.43169914731277864	-0.29402232422102936	-0.6376463190692252	0.01952872141302462	-0.32928679674616973	-0.7430116932806489	-0.4212342371186164	-0.5008311916397882	-0.8439605960252076	0.06381645481311435	-0.6979878588621858	-0.6312737416267088	-0.24259860744098322	-0.058513462844589526	-0.45392080213499686	-0.4778277912732742	-0.772740839379515	-0.1469862949337783
-0.32199060458991996	0.15686781124269156	-0.5968745198026785	-0.2551933869100271	-0.5450838773826442	-0.33619113656610633	-0.6903268600541295	-0.6290335511305782	-0.12046183850892962	-0.6331728381419286	-0.640465719231443	-0.6596516436258617	-0.882306837158749	-0.38957525334355636	-0.8694765880717259	-0.4740326348035387	-0.9841669487246941	-0.43420630303387586	-0.29114528541837503	-0.6248262838745404	0.029982949416059355	-0.36223526507227766	-0.7463692786835493	-0.4373910940786141	-0.5231475450583573	-0.845686262138648	0.05884791296778463	-0.6830124758224227	-0.6253607675773604	-0.2493506360884939	-0.05140319369956368	-0.43103877051616984	-0.5512378557081402	-0.786319652955674	-0.1315727598988337
-0.3582040101728943	0.16227909636886206	-0.5825029388930767	-0.28402261367241544	-0.5543870528795416	-0.3886327947730054	-0.6932415277127608	-0.6576289291677163	-0.17497029668546987	-0.6488005076501528	-0.6163494301015218	-0.6162886066939769	-0.9224821194304719	-0.40751302194631983	-0.8750775819188117	-0.5069469185818263	-0.9670575242145028	-0.44126454239834284	-0.2828340390554859	-0.6073077533855157	0.04482451031044326	-0.39619014800166225	-0.7521831237627421	-0.45116313577857836	-0.5482693671796375	-0.8446805501543653	0.04854686349727065	-0.6736763416922151	-0.6299348025965673	-0.25909528440043494	-0.050829971515960214	-0.4173000063625876	-0.6198502922108478	-0.8237104592854042	-0.11352517747850702
-0.3930730988310914	0.11740102986352141	-0.575968453281563	-0.33110045378438663	-0.5560223732768864	-0.4221724984726535	-0.7031139601316635	-0.6876849149492494	-0.22445320707049557	-0.6590987582266078	-0.5974472486597698	-0.5775565666018379	-0.9604935733351017	-0.4232024606837371	-0.887044847411244	-0.5514747964797555	-0.950735424776987	-0.4552770546016391	-0.2664404580681254	-0.5892367138866905	0.06311409214212428	-0.4268753765703651	-0.7632798371204105	-0.4510704784826013	-0.5739247755779057	-0.8541946930091784	0.034583459485759124	-0.6547105402115856	-0.6395548485511485	-0.27273584686706254	-0.0688139497508901	-0.40192414577218	-0.678644818335193	-0.8520653346714735	-0.09815119681826316
-0.45380024945853864	0.11519676768370299	-0.571356837097255	-0.3771038108436303	-0.5868676832860766	-0.4489063007911039	-0.7086421777385865	-0.7247228658484561	-0.27432612700267583	-0.6646806411960545	-0.5805403335955291	-0.555304277738809	-0.9899258981728305	-0.4418768639112997	-0.899492131075711	-0.6019365055857453	-0.8934108200710833	-0.47153716860908335	-0.24603244599806146	-0.5631911535925715	0.08733763974474391	-0.4697939491128638	-0.7701760539810167	-0.4397103387601847	-0.5898343248476157	-0.854193025161775	0.014684755085573742	-0.641749409790775	-0.6603603718074847	-0.2922494009061841	-0.10447474306434268	-0.38251264677865654	-0.7399988275553857	-0.8697961784054453	-0.0795565311634376
-0.48810788172152153	0.10817402933460177	-0.5680771628689265	-0.4108081589648265	-0.6105559866190817	-0.4594464224053308	-0.7289635707905883	-0.7613361297491466	-0.3213332551856014	-0.6668356068155815	-0.5617403391042668	-0.535068535323825	-1.0134972049633275	-0.45627640964871763	-0.9114491902567	-0.6648625592513255	-0.8524725940440566	-0.48427332876518625	-0.21897524389582362	-0.5323823127407005	0.1044104196235636	-0.5040200753764286	-0.7852514725270899	-0.4300273553008912	-0.5988839790989565	-0.8493293968169254	-0.022704754263354603	-0.6282007156901603	-0.6862637980657281	-0.3089263183069283	-0.14853334922670342	-0.36756512371726424	-0.7718959506487882	-0.854288592915306	-0.07431463474474795
-0.5373098920236429	0.11296598924850558	-0.5678536916558493	-0.4617536846071288	-0.6194496214972627	-0.465125768714269	-0.7348212320169543	-0.8055866175476009	-0.3634364823624129	-0.6566058798814807	-0.5406512061949277	-0.5174385353932017	-1.0310379837050347	-0.4731429333835404	-0.9244309177558698	-0.7002687891950936	-0.8139332988522533	-0.48368132427749744	-0.1884781640145932	-0.5048041659725623	0.1146333505736989	-0.5378681870128046	-0.8078263422890553	-0.41780038141208564	-0.6049522944123318	-0.8435551237897899	-0.07213744142232574	-0.6155008066254692	-0.7142045954173344	-0.323260685348915	-0.19563214111764457	-0.36216178935379906	-0.7947920629198155	-0.8340393942021495	-0.08142072370615705
-0.5757632396298739	0.11621672463565566	-0.5660508008451971	-0.49557452863004264	-0.6153096702482541	-0.4616177832169671	-0.7490780697900645	-0.858120846976249	-0.4051063425335764	-0.6561701812714049	-0.5212639378911127	-0.5091948839129429	-1.0316804577661443	-0.48697760943736457	-0.9322090100949174	-0.72494912614617	-0.7909455357409119	-0.4773187403332712	-0.15794952435726545	-0.47809841927287505	0.11803168916989173	-0.5703535030966339	-0.836870851899846	-0.3932158549339777	-0.6043211030061915	-0.8312000252628469	-0.12889708689002144	-0.5952560146565562	-0.7420082738117046	-0.3382479103185691	-0.24113888752299806	-0.3507581408784973	-0.8128366154223855	-0.7900167454826839	-0.09877216625485472
-0.5863564656813368	0.1287501578148804	-0.5613620536386033	-0.5105322137310135	-0.6106009782573677	-0.45744902910058255	-0.7625071934738427	-0.8982050529850433	-0.4433661194330516	-0.6437285817444057	-0.504171097923975	-0.5072790096548332	-1.0286837235058077	-0.50071809747359	-0.9389490268593625	-0.7511355948751528	-0.7423613513343287	-0.47539533687557184	-0.13228742973726898	-0.45650080428185413	0.11255583113950181	-0.5993386783167572	-0.8686252345570653	-0.3727079238461871	-0.603748080438611	-0.8079708952348653	-0.19261215930576997	-0.5683575866143775	-0.771843458449851	-0.3595117251354302	-0.2851937088108657	-0.3466738402334376	-0.8207917464948455	-0.7306362962481405	-0.1315430855562553
-0.6028733052880462	0.1190982408569425	-0.555813812059797	-0.5507539839155643	-0.6107574676490206	-0.44206137218601604	-0.7761570116676666	-0.9295400778953653	-0.4750853790093788	-0.6321188386490835	-0.49365733948737767	-0.5155033720226984	-1.0216831366376165	-0.5110762767964033	-0.9409665580042041	-0.7730400873400446	-0.7245133816887808	-0.4700550739405916	-0.10937379195006292	-0.4353684526625566	0.09055403130578968	-0.6183025171221719	-0.9038333846353165	-0.3570923571919208	-0.6035931494975442	-0.7811505561777669	-0.25982907326409704	-0.5412293785892225	-0.7927429194311528	-0.3822146388995081	-0.32128678185723547	-0.34097307610380523	-0.8065021878918552	-0.6451239775456827	-0.16822550615023277
-0.6174343504798886	0.13100269008097576	-0.5493508907625069	-0.5559864745372869	-0.6085117010236452	-0.41957676471169253	-0.7898943957073005	-0.9464308392096333	-0.49988580534863625	-0.609908193988694	-0.48917001259431947	-0.5298891891190015	-1.0045671422351865	-0.5246674921260375	-0.9396550343863266	-0.7923004049749076	-0.7328280525946711	-0.45638450417126863	-0.09548928207024826	-0.41587656131942874	0.06109218702086232	-0.6349914182153032	-0.9342064685666525	-0.3500931789892639	-0.6022139455075669	-0.7537233374859738	-0.3183222591147182	-0.5079074165029805	-0.811125842933851	-0.3984392208899075	-0.35317079011134045	-0.3305581539177619	-0.7721947139224102	-0.5804072651006694	-0.21178521505185718
-0.6177579461479088	0.15381908771558	-0.5436005080971889	-0.5554459940145827	-0.6134151603868766	-0.3828734695969629	-0.8046135989452438	-0.9637502252577905	-0.5163421590584013	-0.5856337230940374	-0.48823791615525514	-0.5480169301061609	-0.9877502378279323	-0.5352542062624972	-0.930857288702865	-0.8031314883395453	-0.7104698778089908	-0.4445681373892839	-0.08603830056183556	-0.4002644514447695	0.025392251249535196	-0.6472770836392245	-0.9584688707087115	-0.34296093543663375	-0.6031436179361227	-0.7232118223327231	-0.366792686183804	-0.46609325643343763	-0.8246466303880278	-0.4192444169066543	-0.37889648398769865	-0.32522462333089447	-0.690186904681917	-0.5321720577461282	-0.26402794823251
-0.6263660685492262	0.15119358462729093	-0.5374874329911977	-0.5955312620966853	-0.6295628891607022	-0.31932652630876973	-0.8163137098092044	-0.973258139952984	-0.5293173548804709	-0.5646566789812889	-0.48817569600485955	-0.5668578121166341	-0.965180413442863	-0.542334298463588	-0.9149746628256882	-0.80733546939293	-0.7174807868315045	-0.4314350921825799	-0.08758114638458493	-0.3870884674518092	-0.018695243448068076	-0.6529151998628886	-0.9619987169347206	-0.34066729732407913	-0.6021393004570617	-0.6963750216217526	-0.3987474503289371	-0.4206692802052715	-0.8171002446412402	-0.4299886946662054	-0.39046114250761765	-0.321744437744253	-0.615280652141396	-0.46777056686459584	-0.3167290327127269
-0.6355631980269195	0.16564963009751685	-0.5351704245753703	-0.6156979011126373	-0.6552103245930768	-0.2665923563646252	-0.8235326276088355	-0.9616704944375292	-0.5332447683185902	-0.5473719725182149	-0.48661090745508756	-0.587109521467598	-0.9401911713003169	-0.5470599255247439	-0.8981419513681781	-0.800778797949166	-0.7247645248926766	-0.4181180883010522	-0.08769994344570246	-0.3738817177037889	-0.07132987874551401	-0.6661654719030972	-0.955647753201718	-0.34070592919987785	-0.5983502676077168	-0.6662348508397172	-0.424003812798645	-0.3828330351318314	-0.8022145820346381	-0.4351827319744891	-0.4034382769668917	-0.31638250064101286	-0.5455312413894955	-0.4213072794746628	-0.3632638641467752
-0.6169987935331043	0.15587510827559908	-0.5341890246491979	-0.6114806199106088	-0.6501870335094602	-0.21340933485735497	-0.8244316001913583	-0.9576254147355477	-0.5411506424014391	-0.5362352337155117	-0.48700798294976255	-0.6037921742553032	-0.9134749481463809	-0.5531739043670395	-0.8820138917150588	-0.7907391942171506	-0.7390605054177641	-0.40039514685045735	-0.08862303244264537	-0.3642348679798849	-0.12715716110051464	-0.6777067058058044	-0.9504093421001751	-0.3477982087430611	-0.595663405315599	-0.6460458658314125	-0.4492405456532598	-0.3461708095789785	-0.7883939515909639	-0.44430582488584036	-0.41338231694430416	-0.3018322983183495	-0.47024403537305937	-0.38528927325824003	-0.40752606559232935
-0.619836383429508	0.15121743613027278	-0.5392561741889292	-0.6365094135033516	-0.6517989743166372	-0.18235998371648668	-0.8172010880018942	-0.9453776826101427	-0.5774250032479692	-0.5219266884365371	-0.49403934227120117	-0.6152357109330128	-0.8891115872913353	-0.5642644244291419	-0.8679272623162146	-0.7682122180940876	-0.730288849074211	-0.3896781138142127	-0.1011337962607213	-0.3577285975202832	-0.17384633223904739	-0.69155901731296	-0.9387317518257522	-0.3459133136382388	-0.5906180891997047	-0.6281635024777856	-0.46925641431853327	-0.31348488879109315	-0.7690596881802533	-0.4514682092308808	-0.4229640110796291	-0.28368979998647104	-0.4372509058331885	-0.370703105074123	-0.44034439877405296
-0.6043442272539545	0.14298295741778994	-0.5566163279634295	-0.650228009757565	-0.6658898282924878	-0.15266865680416655	-0.8132438287432727	-0.9204855773320286	-0.5972814391657708	-0.5103931149574563	-0.5119691879591822	-0.6283035723500003	-0.8686366997576165	-0.5766395738431848	-0.8590920566983234	-0.7736508964864993	-0.7129596826862965	-0.38606684632154625	-0.11301322674123464	-0.3524237023263532	-0.21747051617554353	-0.697739371115924	-0.9154160072058559	-0.3363138253557196	-0.5845999240537939	-0.6131129549925174	-0.4903005885494747	-0.2835640569083683	-0.7539214058625855	-0.46532540480004664	-0.4387657150080143	-0.2585508295510578	-0.40977394181373245	-0.3696791452101725	-0.46349899890765006
-0.5944259169040509	0.15189189415075313	-0.5734645854633758	-0.657648960646789	-0.6927476735182371	-0.12935731878826015	-0.8052984754163113	-0.897500036324138	-0.6378803073061008	-0.49765659908473736	-0.5346286935562099	-0.6410870291227166	-0.8609595081231077	-0.5900784698068858	-0.8619450368820148	-0.7877909649089775	-0.700163061541771	-0.37412993902788244	-0.12634399347537664	-0.34647643464842337	-0.2487931718369154	-0.6860039503124018	-0.8746849398767328	-0.3373176531861957	-0.5750143391675426	-0.6051391285160346	-0.5177794323980567	-0.26703277998317804	-0.7415253616880346	-0.47742261374102324	-0.4572562935950607	-0.23683715653604592	-0.3916105242923685	-0.38194105994263994	-0.47588355924201775
-0.6096116830182199	0.16106113649963943	-0.5930769945279499	-0.6676030442007743	-0.7211666849355984	-0.11197119089412402	-0.7968719235750854	-0.8729894031576928	-0.6417685095489434	-0.4966161719785645	-0.5586940851561273	-0.6483389860637175	-0.8608665092443021	-0.6071292348249422	-0.8670150793797176	-0.7940662531285223	-0.6896127182571803	-0.3570898621167407	-0.13827951491166118	-0.3339968005579389	-0.2721245525377954	-0.6779368640973614	-0.8293396085573381	-0.32885167742495647	-0.5681134333823459	-0.6028991164243741	-0.5429823655091824	-0.26445592709770877	-0.7225715247088432	-0.48707098430649554	-0.47686443403478157	-0.21679213901150102	-0.37818755714952845	-0.4091653307592328	-0.4778653121808176
-0.6149551908203972	0.17063048551384777	-0.6105233867802825	-0.6585299460581281	-0.7410624609818658	-0.10492027244459687	-0.7843792129521348	-0.8458817727519531	-0.6510026475694649	-0.4892259427350706	-0.5822263127696324	-0.6500121482597923	-0.8641133019704863	-0.6300525717359282	-0.8671532910969221	-0.8008594742962771	-0.6641357141530008	-0.34272152405821255	-0.14474816648668437	-0.3245335839345498	-0.28618297683733696	-0.6761092830109161	-0.7734633223894166	-0.30756262757029806	-0.5631000407019358	-0.6027891311539353	-0.5677137584602396	-0.2699302298876419	-0.6921923599452675	-0.4981226561511429	-0.4959307098780211	-0.2008711622893175	-0.3709235466304509	-0.408658638534473	-0.4815051519731763
-0.6198914088049253	0.17888216041174962	-0.6309664932080549	-0.6721135409448644	-0.7622251306104026	-0.10617622547220107	-0.766780531091376	-0.8237846696962844	-0.6626782932580857	-0.4801110484072094	-0.602885127019059	-0.6507034346309528	-0.8764674503940176	-0.646528062184692	-0.8907132899237424	-0.8033878811948979	-0.6305758295860265	-0.3313928689471221	-0.14257798397924043	-0.31512242186994543	-0.29733788735908884	-0.6796271531547841	-0.7207563573629245	-0.2821934151674421	-0.5576786838724674	-0.6059308367761835	-0.596962212109481	-0.28293155811850884	-0.6651293487051495	-0.508247609734619	-0.5206437144984715	-0.1937261319191342	-0.3868894370868106	-0.40733875260003866	-0.47793241420834043
-0.631531300214003	0.1829677640375636	-0.6534183917372349	-0.6826713734167408	-0.7679446990384483	-0.10924605917781846	-0.7514424945309921	-0.8036157841914644	-0.6827998052655789	-0.47505293016244315	-0.6246396188238805	-0.6426664898452695	-0.8852615970694193	-0.6611446824002143	-0.9008076414777577	-0.8094624380396418	-0.5984331749989183	-0.31857534996330067	-0.13977729502793085	-0.2984092001278015	-0.31549902621527304	-0.6907665624466144	-0.6721217051447026	-0.2468748517815865	-0.5525268141475245	-0.6096827039861836	-0.6274844376163801	-0.3078093071092753	-0.6553423554135541	-0.5019554094887911	-0.5437360378220196	-0.19429062487199364	-0.41315342451960396	-0.4094132036308106	-0.4770210711413692
-0.6288669821744575	0.1866552300269205	-0.6821189200663267	-0.6769131073157002	-0.7668450577153443	-0.11465367747821023	-0.7363660650086705	-0.7927654577719448	-0.7069492336832028	-0.4710865008842811	-0.6446406117390676	-0.6328785971029856	-0.8924560346745741	-0.68062124110993	-0.9426241604026495	-0.8228652347802626	-0.5659937648007058	-0.30262666615491746	-0.13053221005003945	-0.2882302676579032	-0.33052477732742924	-0.7042271887328698	-0.6410471250176902	-0.2045013085946982	-0.5483607500282968	-0.6117625708526955	-0.668557055734764	-0.34176827663255505	-0.6725190285318823	-0.4905206126932766	-0.570861621459237	-0.19648848796936266	-0.4382082232864463	-0.4057552234391729	-0.47669455063436883
-0.6201021096407614	0.19108291960084126	-0.7019772143728348	-0.6797471361545453	-0.7619467271011598	-0.133327318876864	-0.7243459968670113	-0.7961152734770507	-0.7333715089360332	-0.4646942670254198	-0.6646168335583327	-0.618656711118781	-0.9072968470963048	-0.6994399390203379	-0.9732112172555574	-0.8279877432243392	-0.5410371662524252	-0.29282562867769035	-0.12966659016502927	-0.28382362263403077	-0.3506324005201695	-0.7167897756958814	-0.6152617997072176	-0.15943626337898348	-0.5401039115077818	-0.6198202937598996	-0.7128006132487948	-0.3736748455510612	-0.6972813021926668	-0.47961446082111453	-0.5981867915299615	-0.20068540290406384	-0.4614989779302303	-0.3929769687354472	-0.47995217016844405
-0.6095127914873356	0.19612796535816393	-0.7228102178506329	-0.7061595426107641	-0.7594755723450745	-0.1632086244648477	-0.713403537638844	-0.7905061858327428	-0.7450805868657742	-0.4484485024994461	-0.6785565383817738	-0.6021602172913563	-0.9230054802475601	-0.7118602442781967	-0.9842426838441186	-0.8263187562270371	-0.5193855458011214	-0.28879018268153417	-0.13605007168927455	-0.2782175252041778	-0.37736836251140693	-0.7245291193169859	-0.5983572698915742	-0.11881640013256663	-0.5302298255469075	-0.6286672863490324	-0.7572517539424369	-0.40612100292293285	-0.7207416814202812	-0.4611075731684576	-0.6300271580239778	-0.2107760347633434	-0.4759230506247967	-0.3814416035277542	-0.4838314098171361
-0.6030837564526187	0.19752335048033343	-0.7410806086823751	-0.7208803339973751	-0.7587500306087662	-0.18557453375526786	-0.7085370149933179	-0.7971961040202372	-0.7339492672961349	-0.4361777709390037	-0.6905935120582356	-0.5895419765958889	-0.9407386161432338	-0.7212390586341935	-0.9844715970007389	-0.8213191853725312	-0.5061722110276501	-0.28059037893721533	-0.13547538056994765	-0.27288557262744945	-0.40904818269519794	-0.7142554556843692	-0.5789249881363642	-0.07331389702825782	-0.5220915314497325	-0.6386770393256007	-0.8002776210001811	-0.4381597718176292	-0.746221162836971	-0.44155532822511007	-0.6636750844832655	-0.22415720823121238	-0.47517241374283453	-0.38241769572638507	-0.48874675148261365
-0.594132715998542	0.19422286429720012	-0.7489653622274914	-0.7280390557428629	-0.7555197643273057	-0.20248479123896962	-0.699080772284971	-0.8093643352511911	-0.7379447294829458	-0.41957018437696625	-0.6976652300702504	-0.5795481674565022	-0.9623642627017734	-0.7157640485830552	-0.9817291166050509	-0.8150748910898271	-0.50742310379562	-0.27197228062829515	-0.1347676973810403	-0.2697466415285969	-0.4408680460995673	-0.6972758295620964	-0.5657138217866481	-0.04918929709294429	-0.509490448929675	-0.6440937851706766	-0.8314335620485963	-0.4695092007633976	-0.7708470143745639	-0.41773621374874637	-0.6867485030450965	-0.2447174096239563	-0.4685222563036932	-0.37353416207068424	-0.4862455965223629
-0.5829455979981565	0.1828648494622316	-0.7920100661341859	-0.7341397031910847	-0.7561859137736442	-0.20805944913668303	-0.6927065277200172	-0.8156549016206256	-0.7134930869119622	-0.38792381945977084	-0.7051423798878365	-0.5647980407873632	-0.9766812475617289	-0.7000951339927217	-0.9722208583165164	-0.8040988739292351	-0.51864661812975	-0.2652798350464403	-0.13216628981067707	-0.2709948521624628	-0.4733704164277322	-0.6722244592593591	-0.5659797214660018	-0.03228364188868188	-0.5016664302070737	-0.6504928857237318	-0.8504861891432297	-0.502212028978201	-0.7891166951926987	-0.3961556958185015	-0.7017013066904596	-0.25801033899306214	-0.45812232529900676	-0.36570724219015954	-0.48314471676304915
-0.5796495031092727	0.17441167727716786	-0.8040612798690094	-0.7524270009536291	-0.7590445158735574	-0.2108361552908713	-0.6855574269488948	-0.8202400394904238	-0.7219363052642741	-0.35305653455440206	-0.7159100230660187	-0.5550134994917698	-0.9840812511954811	-0.6638877639004714	-0.9575560072413978	-0.7961967823788195	-0.5360172751652694	-0.25302145072806365	-0.12761989044965188	-0.2827694834818607	-0.5027368789258233	-0.6336761396244808	-0.5688076550112763	-0.01766421517359288	-0.491704224406557	-0.6527060454721965	-0.8601613728735135	-0.5326102943924773	-0.8128766435805964	-0.3617011758967387	-0.7062570797138233	-0.2645109314670261	-0.4427578767188994	-0.3506038805802865	-0.47835059812601094
-0.5844004215952063	0.160847825039289	-0.831058093108922	-0.7584298112783862	-0.763538918721946	-0.2082799106144384	-0.6827848135038097	-0.8275730003109125	-0.724596646743721	-0.3187492304421161	-0.7261606843201587	-0.5430574256326148	-0.9878168422947106	-0.6136862985841052	-0.9480681807718219	-0.7867919778396595	-0.5509274869362273	-0.2371267921767454	-0.13261997881902834	-0.2992887710894297	-0.5341456063353288	-0.5874623532532718	-0.5741251279920262	-0.018473989615382665	-0.4754280949178821	-0.6528921587107839	-0.8578077411287974	-0.5562132233936004	-0.8454599291679447	-0.32773719844891935	-0.7040479288762274	-0.27000362140072764	-0.43312144899766675	-0.33193530557203077	-0.470834633377929
-0.5895079357770294	0.14684619205047558	-0.8583421484848486	-0.7635703144040353	-0.7673897874054645	-0.19398948062163396	-0.6880811207520139	-0.8315454877440385	-0.7246052958807271	-0.28958427424750804	-0.7365041452404701	-0.5346565795944568	-0.9895700520237641	-0.5536358268874267	-0.9157116660098916	-0.7788284242993733	-0.5675392307722436	-0.21574188373914988	-0.14256943941103944	-0.31766279421633453	-0.5624166576222055	-0.5361832675829035	-0.5815915337215807	-0.026523762420459562	-0.4574766495696383	-0.6525739630768255	-0.8525895146689841	-0.5838272703568319	-0.8762462003199054	-0.29829843854480165	-0.6969005954162166	-0.2665168511876326	-0.41228902307889415	-0.3028120984975047	-0.4582219436155519
-0.5932416066933501	0.13578274393367712	-0.8541827470415425	-0.7677869478067956	-0.7770240549262043	-0.16609971810365354	-0.6940644024917939	-0.8368411608605635	-0.7159010705250258	-0.2597831657319722	-0.7432065697784516	-0.5334499563398776	-0.9936231461960556	-0.5028183651353867	-0.8962658940729981	-0.7725488027101263	-0.5831517786661351	-0.1972696587771245	-0.1583321005076855	-0.34332184597779924	-0.5803120042615666	-0.4854445586500332	-0.5891278308499668	-0.04752055695418094	-0.43396728699326725	-0.6468004628189871	-0.8407996672654781	-0.6071757828386124	-0.8872814461277191	-0.2808487263170796	-0.6907234056928757	-0.26225060249404253	-0.3863053747099593	-0.2623715281794353	-0.43561867324672454
-0.6095734616043622	0.12873808372988138	-0.8615619538384882	-0.7611428917831774	-0.78641270540417	-0.15239015483959997	-0.7012857519796712	-0.8337918783637374	-0.7051871849200329	-0.22582306915093725	-0.7486245823048383	-0.52778309904025	-0.9992180147543694	-0.44676758590588744	-0.8527666354935942	-0.7630520814656988	-0.5960526078974155	-0.1842177450641364	-0.1769939887211855	-0.36344319917557144	-0.6018037874471684	-0.4394659416561789	-0.5953771891484709	-0.08065634534998468	-0.4046221741204506	-0.6431484440735402	-0.8257232640781773	-0.61802975513467	-0.8785425750233266	-0.28128343096726444	-0.6825463118202403	-0.26397653177270225	-0.364366326456886	-0.22176805937240984	-0.4259766831185091
-0.6325253609219292	0.12279319178135717	-0.8499875500596149	-0.7421197114346585	-0.7949909885144252	-0.1408602658786624	-0.7079702699372457	-0.8348925894604438	-0.7002550478081849	-0.19018544469324544	-0.7519872835969486	-0.5227851992811463	-1.0023393698460288	-0.3991077689431162	-0.8176607393481516	-0.7567879669161458	-0.6150483043050461	-0.17298557317822505	-0.19622602013867949	-0.3824124847240404	-0.6131162405064	-0.39347120713490463	-0.5965458201915039	-0.12207652488928895	-0.3833667573381685	-0.6341794464083647	-0.802032322517127	-0.6318157812022842	-0.8629304680335957	-0.2832122223981333	-0.6615270407385232	-0.25844118625834445	-0.352543417280909	-0.18580478556400756	-0.4186789472185873
-0.6579191971701839	0.11235038156273536	-0.8377407254150452	-0.716084863985211	-0.8044159580411299	-0.11527641957145111	-0.7164468218012223	-0.8321985452724923	-0.7027476891742647	-0.16146399527482674	-0.7558794277246159	-0.5189949911417242	-1.0060839457804756	-0.3406034768624099	-0.7992686589902974	-0.7480752535079633	-0.6361244769111358	-0.1641947010274042	-0.21383224073250454	-0.40889917650075747	-0.6153639094967531	-0.3567437578341458	-0.591939755750816	-0.15515828786491456	-0.35853116755803827	-0.6171317294903391	-0.766112294333088	-0.6477668870188115	-0.847140897234576	-0.2872952324927317	-0.6293402719410872	-0.259925888673106	-0.3444139454479633	-0.1463896593785805	-0.4137098390004862
-0.6807441657884501	0.099746890336502	-0.8278150306913105	-0.684696424159527	-0.8136073131738362	-0.097176563038436	-0.7231526533809289	-0.830829302795775	-0.6987728119335286	-0.12992154807877226	-0.7589313951948216	-0.5154791625767785	-1.0076533747891792	-0.2922569374435301	-0.7903058450853809	-0.7401509439109436	-0.6580827907579511	-0.1544601253144376	-0.23265413287634945	-0.45492621568482194	-0.6089048728298645	-0.34099010557415227	-0.5846661045122663	-0.19578900059982193	-0.3360295838289564	-0.6023401838815172	-0.7234739076982791	-0.6654173550944394	-0.8355373434148066	-0.28889059888582974	-0.5915655183640796	-0.2598926640963026	-0.34054079287101596	-0.09737298455765762	-0.4178733222076346
-0.7028026653383644	0.0861886826480354	-0.8200128276799351	-0.6512632448119674	-0.8251552220408133	-0.08851174956704394	-0.7320512372744898	-0.827460097954585	-0.6954547368506752	-0.09694064846511993	-0.7618802444621704	-0.5127620759595708	-1.001628867746847	-0.25944196812376197	-0.7832287884906927	-0.7360138644240706	-0.6708156602969972	-0.15259719002688563	-0.2578751623984338	-0.5235914253818297	-0.5959351232148719	-0.33923849811627543	-0.5758251679390243	-0.22730633542193462	-0.31958882859278803	-0.589722306730341	-0.6786342846534315	-0.7389770609689805	-0.8244241686735471	-0.2876444313887947	-0.5586029679600351	-0.25980019303784674	-0.33986600136176187	-0.05332842432162492	-0.44079475700776793
-0.7275454425170491	0.07588829885063218	-0.7823962663019051	-0.6153493851063866	-0.8273787724264144	-0.09234272960368298	-0.7341430156140968	-0.8242268803633968	-0.6910754791889897	-0.06854274533483815	-0.7818944772465694	-0.5139126466341286	-0.9897990019611601	-0.23527581181983886	-0.776136283857196	-0.7340696349576048	-0.6692940507487146	-0.1549102466393891	-0.2972419313007366	-0.5934673224792999	-0.5774398332283851	-0.3586561947719976	-0.5631620698956019	-0.23863441808818076	-0.30084214753134675	-0.576756145978048	-0.6329851240136276	-0.8027464005191189	-0.8174398889113647	-0.2800754966873754	-0.5354891120344478	-0.2612068107083224	-0.33177368308783906	-0.018353487928563235	-0.4705355766205316
-0.7452898842460203	0.05059546673966144	-0.7818629863747464	-0.5821353886411964	-0.8219060844646886	-0.09071482480913942	-0.7358644829303558	-0.8223080828903745	-0.6864326224440861	-0.05240322186380193	-0.7982155703017667	-0.5194593040786711	-0.9704763973736634	-0.21884085282124738	-0.772865621145487	-0.7334667412879675	-0.6546018053607361	-0.16175821542413135	-0.3437209369239007	-0.6686308090334787	-0.5570483726608152	-0.38724414327224793	-0.5573428625712846	-0.24310047015130093	-0.2805007823897719	-0.5684734675193936	-0.5919228605172054	-0.8434045112475422	-0.8009024435279561	-0.27723473105769797	-0.5219863271456924	-0.2660686563787282	-0.32527361535354726	0.010458022720625525	-0.5035472450790128
-0.7548436181038211	0.026508704188941763	-0.7547405662552723	-0.5529211747737625	-0.8181570714863285	-0.08779324836824166	-0.7321666183748718	-0.8207441079934717	-0.6822318031320199	-0.041905135171554406	-0.8253462086713135	-0.5333655247630101	-0.9463943435412338	-0.22578329178483497	-0.7729684760978824	-0.733290362389326	-0.636693962233444	-0.17033392262787933	-0.3885699972549116	-0.7448307169612438	-0.5360734519843723	-0.4171998910846944	-0.5553567494499256	-0.25717206430429734	-0.2683831421779631	-0.5607847651160228	-0.557134479643294	-0.8886906661826259	-0.7899733882806907	-0.26795087555950114	-0.5197377587032711	-0.26264094571799235	-0.30718044427185226	0.024909419307501363	-0.5255612580034329
-0.7653983698135811	0.00772729301146774	-0.7123389777078886	-0.5303474216440086	-0.812989803032179	-0.10322031739056339	-0.7367223110970654	-0.8191970257041634	-0.679763605557756	-0.035450384517528175	-0.8308753613384358	-0.5469341567101802	-0.9040630508759188	-0.2406406524929919	-0.7749227201933965	-0.7354743521385537	-0.6086802707987998	-0.18968713371253704	-0.42863630444320766	-0.787586245244215	-0.5132026764340302	-0.4435962617244774	-0.5559680714244355	-0.26633085317301175	-0.25876991097671015	-0.5525098458541222	-0.5295770559917917	-0.9056181726832253	-0.7816927111046372	-0.2616949470147623	-0.5171458060516503	-0.2575099892273126	-0.279619315747334	0.033620777794920634	-0.5465203163714376
-0.7766372391306978	0.009172547071352455	-0.6978453841922486	-0.5112680057330573	-0.8032412394625558	-0.13499078694051453	-0.7378926300051106	-0.8139359319589861	-0.6808633765940002	-0.028048948864626815	-0.8389575900604495	-0.5594858367962642	-0.849893829410456	-0.24489237441375972	-0.7823798218180086	-0.7369791692069336	-0.5799232578049744	-0.20437866048709097	-0.45938492538702713	-0.8470662014209168	-0.49418550585577153	-0.46634485026065253	-0.5573340122637973	-0.26432372740522164	-0.25975327676413296	-0.5476020621758482	-0.5094861449438179	-0.9216552535707481	-0.779711086734872	-0.24931140576735217	-0.5088502632570523	-0.24802600523417168	-0.265017668818197	0.03639691684987479	-0.5600585922002995
-0.7805205174102072	0.008378568998780294	-0.6789018632747927	-0.4962148782065827	-0.797256881226701	-0.14769149261816333	-0.7487841867282915	-0.8095205516306379	-0.6773322133880444	-0.026519812905741746	-0.8447609213670472	-0.5812406480352479	-0.788443857578668	-0.250272856418355	-0.7933300290349875	-0.7435612774219704	-0.5622400688454698	-0.21647028862833909	-0.49075313777791346	-0.8780449818653585	-0.4729536992283353	-0.48168138091101775	-0.5605330079656246	-0.25664630075631034	-0.2654288296824658	-0.5452903589607649	-0.49507262976871436	-0.9409701531614634	-0.7832225581410819	-0.23159875231217728	-0.4964104986106645	-0.23239124420461205	-0.25479863499208	0.030793060402916805	-0.5496855892829158
-0.7772223057432199	-0.00649603950066014	-0.6791440913501077	-0.4838095222220183	-0.7952354410809828	-0.14788023966545943	-0.7744728421873812	-0.7964248099644207	-0.6727341059473742	-0.028442592192055895	-0.8538671538898139	-0.6079077727440492	-0.7240290068114043	-0.2519958510854147	-0.806910853938551	-0.7534934995994955	-0.5415381299034416	-0.22828470301242007	-0.5256916015206662	-0.9051574408591702	-0.4533502105603774	-0.4892599888268526	-0.5613135269950341	-0.25441438483612383	-0.269418453283708	-0.5462489264584434	-0.48830797814234933	-0.9525448745749697	-0.7859255590100126	-0.21303156438673213	-0.48955013708023093	-0.22381354394624578	-0.24870024008220804	0.02324499750291724	-0.5284255803419977
-0.774807952059511	0.00034497061108152425	-0.6801709750279719	-0.47670208458525687	-0.7898705944498275	-0.15747447069356224	-0.7989164481955227	-0.7833657806983763	-0.6727357027111291	-0.02998040389106732	-0.8572572718400547	-0.6368358799822322	-0.662241928629717	-0.26389223974574333	-0.8216342002435656	-0.7634660204820707	-0.52226225092777	-0.23943811035275914	-0.561403624316844	-0.9283845008872724	-0.43533994650594066	-0.48289590986359904	-0.5623706181334142	-0.25380293549158556	-0.2843137423189167	-0.5534261087730449	-0.48912035794199105	-0.9632238195773374	-0.7876772751454739	-0.19545119884364084	-0.4856434386552488	-0.21887899911605474	-0.2563472493280419	0.010935029571543426	-0.49970925841712993
-0.7697942382858518	0.008591132228162057	-0.6758277919295519	-0.47232458103091257	-0.7868894152476914	-0.16206721287540665	-0.8287014955912315	-0.768719505095006	-0.6728638430024665	-0.03212801718845331	-0.8609480964008698	-0.6682900121059829	-0.6020219457333004	-0.2691227009800698	-0.837795301135329	-0.7723407589100515	-0.5009688902016273	-0.2515817578628147	-0.5947414974936824	-0.9266506583036678	-0.4134632996465416	-0.46100098147848617	-0.5646438456417797	-0.2529971574507405	-0.2972815996979148	-0.5613459270149089	-0.4980557178374213	-0.9930564977463412	-0.7743219118022202	-0.17544765809345866	-0.4814661334704538	-0.21648896327462802	-0.261729272763365	-0.014355981273611845	-0.45804257736861287
-0.7631075207966745	0.014198138823491208	-0.6687667305272715	-0.49168651267544733	-0.7840924957369262	-0.16366632835686337	-0.8488564308086557	-0.7584556603342305	-0.6687072008209549	-0.051396394869813324	-0.8600864076087357	-0.6906255602712944	-0.5504092016025353	-0.26776843370031667	-0.8516300180839866	-0.7780087084896553	-0.4843712197336818	-0.2484196756139129	-0.6258251757634749	-0.8945838414376419	-0.38615770219786866	-0.4291344612292014	-0.5667879627820988	-0.2434607975016625	-0.31540654860807954	-0.5749000039769194	-0.5087507909359018	-0.9706254949653295	-0.7490875279672135	-0.1546873481024848	-0.4784221726727547	-0.21519057934895214	-0.27627059813469634	-0.0437528503882407	-0.4043419487027736
-0.7577372558337425	0.01908408704854018	-0.6560792527661371	-0.4891828764706948	-0.7872415476517707	-0.16232523901836618	-0.8663847917549905	-0.7508738141713385	-0.6674752975839862	-0.0803814544462754	-0.8406190007158647	-0.7060893548287289	-0.5067833808803088	-0.26448729039844204	-0.8666882806537977	-0.7802565950272452	-0.4764387418791376	-0.23470648740541514	-0.6415258060512937	-0.8552850119256862	-0.35078553694848813	-0.38424096116458417	-0.5702123810216844	-0.24965822070709187	-0.33747487862847436	-0.5884391815021258	-0.5246771564567415	-0.9535850629552268	-0.7132763885604635	-0.12903122480075685	-0.46810015904764	-0.2187462944743251	-0.2964206809695442	-0.06746478487860649	-0.34529925344854784
-0.7583528887220784	0.027326048070709142	-0.6359729990836817	-0.4803385810295496	-0.7969311931530738	-0.18100365297694337	-0.8771565865786041	-0.7500711429523658	-0.6681987646286395	-0.09776013829095567	-0.8122298874555568	-0.7166655414934567	-0.4747016428396088	-0.27160491227418426	-0.8762672572709687	-0.7807513735725837	-0.4782499839541134	-0.2152777211963967	-0.6499059602222557	-0.805515552128669	-0.3194520309296778	-0.34979282621741825	-0.5728439158316947	-0.2713016181121797	-0.35668237293145	-0.5963468166746568	-0.5371018849101599	-0.9541375493599841	-0.6761394253168288	-0.10952427453236087	-0.45890405145265056	-0.2162476729221321	-0.3210301546508026	-0.08552221225289719	-0.2872269246074378
-0.7582827093864946	0.032924942267115356	-0.6224088049472672	-0.46789241369109347	-0.8086008960498582	-0.19892615502506011	-0.8877242085843221	-0.7508261253604632	-0.6690876297855797	-0.11980416462698573	-0.7701500500561902	-0.7209942641849607	-0.4473275453836288	-0.2659722648044224	-0.8894813772147785	-0.7836478987303188	-0.4819554388465573	-0.19228984058940313	-0.6581762753471496	-0.787703416072973	-0.3260088869751885	-0.327980678918364	-0.573411637026673	-0.2648517274575891	-0.37257032584208655	-0.602106025148095	-0.5441521883311639	-0.9446478792079773	-0.6381562480613975	-0.09998967189819963	-0.44826849529458646	-0.2141409292665457	-0.3702632508169118	-0.09313446977382939	-0.2449826811958645
-0.756834758262354	0.031892541052737346	-0.620801150364088	-0.46085731363927246	-0.8195530144019353	-0.21061908079112546	-0.8779840938490905	-0.7499715610998873	-0.674329406002248	-0.14124647691899656	-0.7465902212945734	-0.7211289513635347	-0.4382614965910463	-0.2694504888824708	-0.9035766688410378	-0.7912332691343056	-0.49276617043906457	-0.16355615993214465	-0.6659388777421632	-0.7974739592404017	-0.30474326644669997	-0.31608641988211816	-0.5736336756233334	-0.24862685767410672	-0.38987034838443596	-0.606582579467551	-0.5396568019996452	-0.9541770821445814	-0.6070944107189252	-0.09380795404428725	-0.43746838534443827	-0.21739417258697874	-0.43993331588192525	-0.09506921401395901	-0.21101186024634164
-0.7498858165813282	0.010994725763391128	-0.6273932567566505	-0.458213536859516	-0.8312141260186087	-0.21542012212059786	-0.8646006708629684	-0.7509068947728066	-0.6782385498017371	-0.16694284280178961	-0.7208117859609474	-0.721650035465798	-0.439820190471958	-0.27505538999036966	-0.9187224618991484	-0.8056180695102497	-0.4966109212044363	-0.13781486337721524	-0.6694135953089175	-0.7840254785597665	-0.31686771838388345	-0.3086654533993345	-0.5775978324680486	-0.2467000299623352	-0.4047625008646242	-0.6123199745354322	-0.5289416903357573	-0.9431464674930053	-0.5822409151467991	-0.10233891429590532	-0.43178071912938043	-0.21835138529188294	-0.5009612151138355	-0.09739432092010655	-0.18698105879607577
-0.7455027072875959	-0.010162410627445757	-0.6237573613857708	-0.45920585737173647	-0.8398697494135778	-0.21901078067205795	-0.8355585418298658	-0.7555625943234492	-0.6850637035705753	-0.19133005420415625	-0.6994702743752919	-0.7146852828710418	-0.4454870543981803	-0.2898996935870617	-0.9289056900660005	-0.8223327638122168	-0.4916411188290238	-0.11040680740630379	-0.6610884778042634	-0.7991648259099066	-0.28413589539742196	-0.30777246911878126	-0.5839071906452518	-0.24531242478884313	-0.4158042903069858	-0.6136496380803791	-0.5165756462524612	-0.9550637237144907	-0.5618991032731169	-0.11293829322972251	-0.42893459156425723	-0.2100279796022463	-0.5586151567994755	-0.09657852974022056	-0.1758875292795959
-0.7498319234108143	-0.01926406277883392	-0.6288139034027115	-0.46086605892939225	-0.839730568924501	-0.21428163564852962	-0.7975521820946907	-0.7647590021712128	-0.6931040344760488	-0.21073415575223914	-0.6729319332513704	-0.7025708143726399	-0.44684329777127785	-0.299886615707222	-0.9383531927871804	-0.8391815149344287	-0.4792629129391647	-0.08326499967008584	-0.6405061758370849	-0.827323732617123	-0.24501934324554933	-0.3125127218467731	-0.6002033529272669	-0.2279428673629207	-0.4235484818447005	-0.6124146341413971	-0.5063500481149621	-0.9746527071876324	-0.5488470542155255	-0.12954857466081396	-0.42872427805122826	-0.21215860305402465	-0.6046276499912011	-0.09476141379393846	-0.16711073887248876
-0.748444234245461	-0.04040691714697152	-0.6372086195942208	-0.46342313857376494	-0.841528308047763	-0.19911351649044304	-0.7483272913085645	-0.7726877410744265	-0.6982913876614015	-0.22942405272754543	-0.6493973301786349	-0.6867942230024636	-0.44492287675824854	-0.3084481364924609	-0.9517570107123628	-0.8596308008813118	-0.4623942618729653	-0.05493570608551106	-0.613528396874432	-0.8274730564068612	-0.20728219886260651	-0.32510915561736636	-0.6246686093229922	-0.20780451455360444	-0.42977921739909436	-0.5999818608104966	-0.5080960614824781	-0.9971509693231564	-0.5406357110051959	-0.15328123531696142	-0.4318079074713356	-0.21896195362103515	-0.6359072737132604	-0.10030014795203128	-0.15809114282327852
-0.7503825538429385	-0.05842812566033366	-0.6532828771878437	-0.4613288035399217	-0.8682896202091331	-0.18002558609972233	-0.6934968577361847	-0.7796531301809886	-0.708474482381509	-0.25681527591028164	-0.6247963629585689	-0.6642495240744657	-0.4428141242641749	-0.31286960086227267	-0.9652474821053125	-0.8792093707684188	-0.44433500043834917	-0.030991284231524568	-0.5839510019444255	-0.8275343544268757	-0.17927079646307073	-0.3497306861161114	-0.6576124472761552	-0.19948538432485524	-0.44143547408663775	-0.5766966833264711	-0.5111768886763371	-0.9581443696151928	-0.5453150184396829	-0.18659161273020514	-0.4294043356714322	-0.23488262047844427	-0.6689048610523549	-0.10508802768551675	-0.15345043865383012
-0.7568518945037997	-0.07205656204497708	-0.670735042223489	-0.4372986144361997	-0.8899502038061234	-0.15514807866118568	-0.6469444424704116	-0.7811478599907009	-0.7096256425979344	-0.2768309436140527	-0.598957950293922	-0.6484455181630631	-0.44025986396673833	-0.3178583695229201	-0.9785975222352521	-0.8996836171425432	-0.4243234862392116	-0.015638482961461142	-0.5441528839451486	-0.8310244766197391	-0.15541155833493556	-0.37924545398265874	-0.6979487648610397	-0.2008604970450239	-0.45260283358763614	-0.5389312068740337	-0.5279829267710603	-0.9264094513356861	-0.5552518514859633	-0.22327412066541114	-0.42240129810013	-0.25495478485169276	-0.6892569591047708	-0.10164600858857713	-0.1480802901717165
-0.7621615577379207	-0.08405753043858968	-0.6944224555492807	-0.43394182659532865	-0.8917664314442421	-0.12595125053835635	-0.6067973071309188	-0.7778401622775589	-0.7243026958427933	-0.29422197935993	-0.5722407624121195	-0.6316657173267461	-0.4338007009350068	-0.3251578388781268	-0.9898173622762292	-0.9233594887957448	-0.39871058951354504	-0.011842540023233683	-0.5137817675370752	-0.8326680450612527	-0.14735836654914045	-0.4161617714001841	-0.739641392068315	-0.20014840988785182	-0.463323734855235	-0.5130620967860386	-0.548828897097852	-0.920842827553854	-0.5768354461498042	-0.26761069309891405	-0.41951145229299824	-0.28921991788000073	-0.7035956445387836	-0.10021591570375543	-0.14323136903414588
-0.7606026874411591	-0.0856357727080011	-0.7180880570141555	-0.432737243856253	-0.9268487011142932	-0.07920140887761487	-0.5782187406050591	-0.7712189007555099	-0.7380844968756922	-0.3097811105211558	-0.5544094681367705	-0.6167172698973273	-0.43546581260446404	-0.328279576610867	-1.0073470783030136	-0.9410813975811392	-0.37271608013600266	-0.01488707722025423	-0.4925234041741139	-0.8309097684248574	-0.1311655789060649	-0.4422977047753071	-0.7751296934240055	-0.19422612852642532	-0.4788533890439566	-0.5576937859606526	-0.5797275675034509	-0.9229479632283015	-0.598919200090804	-0.3140734672084644	-0.41705290019034075	-0.3437215951762188	-0.7135283071452616	-0.10602404462946124	-0.13326794738601305
-0.7661471393604062	-0.0806948229433294	-0.7435399562175735	-0.4318225512896626	-0.9423502825630639	-0.040901923398800805	-0.5583025620768693	-0.7664168228745621	-0.7501596235818078	-0.3269737070924476	-0.5418242007279069	-0.6040203799681694	-0.4422348941081002	-0.33060632667160206	-1.016550970875075	-0.9480482965046815	-0.34931648402762666	-0.02382865844214463	-0.469731095120894	-0.7834369722430747	-0.07839284663975063	-0.46171025554409295	-0.81316180742432	-0.19506675074306257	-0.4923253763571422	-0.596974993052846	-0.6186633384388053	-0.8825900131093988	-0.6153022180584397	-0.3504310581817972	-0.42904120579161276	-0.40491652000171596	-0.7061356749917509	-0.11747684739115727	-0.11767119511760557
-0.7769807141674802	-0.06959081283191662	-0.7674476291940989	-0.41531241524263374	-0.9798290540438952	-0.0020863856340675837	-0.5489603166628096	-0.7672097670130593	-0.7609307265546874	-0.3369531315715803	-0.5359188090815906	-0.5993340213269337	-0.45276057022186295	-0.3252739927655336	-1.0232525595032174	-0.94578417888447	-0.32970320301065736	-0.028221419999878494	-0.44985128896283094	-0.7379955399779818	-0.0543484545561226	-0.47800753881689334	-0.8489658565147691	-0.20436317121986675	-0.5069362306815487	-0.6337949556932827	-0.6640483171754787	-0.8778236323356925	-0.6285306826089999	-0.373419568683787	-0.4943068363434506	-0.4550265377415486	-0.6898584606276325	-0.13849316440311463	-0.10347665399389645
-0.7878550483510817	-0.061529083585169876	-0.7867638385400226	-0.3897049101737128	-1.0137889908035953	0.02722313648437443	-0.5465490972152051	-0.76848371714654	-0.7702076578438424	-0.3487198423332196	-0.5324237488893165	-0.5958547820714688	-0.4634149511829565	-0.317101193069532	-1.0197481966144744	-0.9303636432664687	-0.3244581066136534	-0.02906362561620194	-0.4392204638301278	-0.6932337012666265	0.012410321983696699	-0.49753950581156337	-0.8742701350754251	-0.20619509180994436	-0.5220724393756957	-0.669890388743185	-0.7207948762331122	-0.8774942756593231	-0.6317413505799608	-0.37998819557995994	-0.5312499176801423	-0.5004139805546344	-0.6704289543532914	-0.1626563165758735	-0.08619515933292735
-0.7922880376211492	-0.05485999594704105	-0.8026190729344146	-0.3609760922978836	-1.0497646009936217	0.04712455741172916	-0.5492837437340149	-0.7730784977776831	-0.7683273354587046	-0.36342900094101305	-0.5321439993759104	-0.5925364327463457	-0.4773878868657997	-0.30504839109477977	-1.0153789187166162	-0.9060925674972786	-0.3318951343747149	-0.044237234201941235	-0.4368319979245833	-0.6454168642819422	0.043650744231649066	-0.5182677743005323	-0.8913455409013592	-0.20633721122828014	-0.5386873787938269	-0.7188523842579373	-0.7751089988204367	-0.853286415025373	-0.6271274918016092	-0.3825380029945028	-0.6277900053905718	-0.5608278440632162	-0.647007484165157	-0.19025684950590926	-0.06758217195475535
-0.7992404020780919	-0.05075497769662031	-0.8116028565672935	-0.33384107655472756	-1.0923170475130677	0.06617476918369994	-0.543993894247586	-0.7735350100779451	-0.7631826957037976	-0.384828934448203	-0.5347832913368729	-0.5896739152954742	-0.497274361041735	-0.29259299484985896	-1.0187737440204565	-0.8830325379054683	-0.35597340213670325	-0.06251876605363373	-0.4310414625761797	-0.5871321027504761	0.07083346512096904	-0.5408084880524695	-0.9008092983412654	-0.21474158320903106	-0.5572789677473424	-0.776990153452618	-0.8310002382954117	-0.8438124591190134	-0.620459035211422	-0.3835722123356024	-0.6601013612743036	-0.6073866262445214	-0.6200024558910897	-0.2152716008407507	-0.062386679153139044
-0.8024412017878128	-0.05770133085262745	-0.814678088089431	-0.3074012573928127	-1.104298430744009	0.08323605509594789	-0.5507078857708401	-0.7717881774741033	-0.7468235716003463	-0.4498046402299571	-0.5381933414399439	-0.5822892439925538	-0.5210111288236327	-0.28539077377275035	-1.019427250290955	-0.8599937464525407	-0.3811101074785915	-0.07935632581179478	-0.4187180866513766	-0.5584100453785392	0.0979301142621555	-0.5666728703951618	-0.9014346177798848	-0.23233563475765048	-0.5697184457786355	-0.8175759228010202	-0.8838648364931915	-0.7962293239618176	-0.6041970150169147	-0.38354729683172584	-0.6857359887170663	-0.6421062669028905	-0.5933912372917199	-0.23710482223411292	-0.06341680520595436
-0.8111298898492748	-0.07007939452756246	-0.805645207697224	-0.28134212826746513	-1.0733550615548688	0.09627037810760239	-0.5598562353834631	-0.7679569123257426	-0.7136202531774091	-0.4621266321803664	-0.5382782309474603	-0.5676183958680561	-0.5480060078903647	-0.278271655769653	-1.0148865394740745	-0.846982531725329	-0.4079467237242894	-0.08870643960876748	-0.39482922421964	-0.5358117467347655	0.12218722652331368	-0.5926698999885203	-0.8936454596876505	-0.24940208737414546	-0.5795475909808185	-0.8568715565879371	-0.9287105324502086	-0.7800415415423628	-0.5865426958785347	-0.380966183620912	-0.7058397123864089	-0.672706929006243	-0.5645696911510539	-0.25630383776620164	-0.06778850538122513
-0.8057219462361014	-0.08268037196027837	-0.7915902199271547	-0.2521985029269477	-1.0380380077607625	0.09463462168221676	-0.5722762961864428	-0.7643175344931519	-0.7020094800082437	-0.47595311510584437	-0.5396710700118371	-0.5438623055573925	-0.5729250399634285	-0.2730059675366869	-1.0026031770657702	-0.837056610898847	-0.43796379715953976	-0.09075659113367288	-0.36794001935348375	-0.5157094353418215	0.13732289358410008	-0.6212884161121376	-0.8798393184019592	-0.26601104533182834	-0.587826748631781	-0.900869723192168	-0.9625349969854609	-0.743783161958188	-0.5762382368947458	-0.37975808588135157	-0.7180798592220918	-0.6935130013611895	-0.5389596660036768	-0.2797845974077756	-0.07921766489706068
-0.8096539429778071	-0.09335220648959157	-0.7689492406649938	-0.22921911948880366	-1.0241070982021425	0.08240855478663509	-0.5894150956619642	-0.7641581702705662	-0.6761735430594251	-0.49251204444109187	-0.5385865583206412	-0.5197581155531703	-0.6032403407306566	-0.26817959669988445	-0.9787130417960398	-0.8245538049611845	-0.4706752432277705	-0.0893614289877373	-0.3236759863130107	-0.4992620173621556	0.1492901898081856	-0.6453408953268751	-0.8641763227357575	-0.2798626031253594	-0.5984054114683125	-0.9651102942891889	-0.9858532069166668	-0.6756387181387813	-0.5673599703723369	-0.38800420130954616	-0.7342643551591272	-0.6882601198180203	-0.519215806401682	-0.3075298465352894	-0.0887191051471723
-0.8061954532149352	-0.1066684205305775	-0.750609105404356	-0.21493104289798298	-0.9836898037002729	0.06814968527074389	-0.6102237037764683	-0.7629682152092118	-0.652996998314001	-0.5059918065590446	-0.5344864192239395	-0.4895660884936235	-0.6241759402759045	-0.2689413975469165	-0.9559812454909521	-0.8176647814818493	-0.5030632485001496	-0.08442146111339573	-0.26435369673129083	-0.48831494364973727	0.1522119767178009	-0.6699789829219698	-0.8525219723275829	-0.29336035850715264	-0.6045245575691942	-0.9013539178250284	-1.0012268556400203	-0.599083628102141	-0.571485350528665	-0.4004066875328741	-0.7357392517192818	-0.6582291878874267	-0.5051384217756174	-0.33892027403697156	-0.09865735582958637
-0.8004094628022301	-0.11641632108224345	-0.7350978213080607	-0.20651926143485505	-0.9593461338030723	0.05740511334753714	-0.6309727731323698	-0.7625104721268	-0.631573966698031	-0.5048479910989251	-0.5220355159886915	-0.4636806557963397	-0.6343723280132686	-0.2733382438211537	-0.926315756054159	-0.8186472750710333	-0.5398068747900436	-0.06642984697783365	-0.2059476632482653	-0.4855299560811964	0.15486807110759868	-0.6882880398498001	-0.8417980807758381	-0.30796105542314756	-0.6139388840718415	-0.8419285222526234	-1.0135777481141661	-0.573428945165068	-0.5809619665800242	-0.42154260332982957	-0.724252255686243	-0.6201032913358457	-0.4978040863344903	-0.3753768816519048	-0.10833122575642432
-0.7913966840723299	-0.12435951479133087	-0.7208824962879861	-0.20785739878970882	-0.9123391886046525	0.04596944395670175	-0.6538011866281865	-0.7610381588404106	-0.6021377599385774	-0.5140213805017402	-0.4971776012521958	-0.44176238176968596	-0.6376739632401287	-0.27732977559366717	-0.8811340817539552	-0.8177288157294889	-0.5752000170391826	-0.042883660805875	-0.14646372835221208	-0.48325411428947573	0.15700308248166878	-0.7033287977544821	-0.834001792849862	-0.3228029706597185	-0.6217810526622288	-0.7786744050618666	-1.0236112622889713	-0.5154071002192407	-0.5872244407077054	-0.4565404305074713	-0.6552052864592166	-0.5859160354087438	-0.4940289403570538	-0.41173200239501684	-0.11465855586008673
-0.7910683012292143	-0.12588223044675573	-0.7097889838255412	-0.21226416127766345	-0.8691353071449756	0.03474253557413194	-0.6719280562449466	-0.7518518091669522	-0.5643214708656841	-0.5155004809675269	-0.4651149307286243	-0.4205360585494754	-0.6421864508702094	-0.28092360951281126	-0.8495333883253984	-0.8165487931583773	-0.6102809901140056	-0.0027348712536339136	-0.08325225727605401	-0.4850291884787453	0.1534689897962383	-0.7133743983741065	-0.836609041374915	-0.3341177438306703	-0.622896203350311	-0.7354544653219064	-1.0249062034596563	-0.4755522371902409	-0.602254824097489	-0.5040622434822106	-0.6188683145316466	-0.5576381381779402	-0.49015443160456795	-0.4437485686444541	-0.12686476192307602
-0.7982726632345004	-0.12647385798632468	-0.7033520761832345	-0.21898259545391668	-0.8206432726161118	0.029351698210245487	-0.695637894057593	-0.735022670106726	-0.5256553042842012	-0.5150940306301605	-0.42360287631795385	-0.4050055863015503	-0.6499083916515461	-0.2774287920222762	-0.8208607077263143	-0.8195736131428557	-0.6435816339811071	0.05774653775639178	-0.022857668486102774	-0.4854612825207944	0.14312808405619032	-0.7193545871388125	-0.8414006629241954	-0.34321383360900787	-0.6197563382105833	-0.6821643687319157	-1.022254160670491	-0.43223086857363996	-0.6188602792575858	-0.5525255841643519	-0.5249466932050385	-0.5188608856622443	-0.4874202844008263	-0.4701346914839866	-0.13416485567468467
-0.7989670532946116	-0.12332767803189415	-0.6981047044699867	-0.22743799540109827	-0.7706990265400245	0.017030641976831868	-0.7191033095980812	-0.7402208858717464	-0.483290899782533	-0.507561161337552	-0.3796695416360789	-0.39919065067172493	-0.6589554205981496	-0.27455581946525837	-0.7815935831090595	-0.8208648048839983	-0.6676735147488589	0.1317305167078925	0.02575703817734562	-0.48157985288687605	0.12330782086580952	-0.7240405384516967	-0.847782717266794	-0.3492600182012051	-0.6180941624089831	-0.6291712787012044	-1.0148398914696328	-0.36446223015792517	-0.637594856689301	-0.5929298726662765	-0.4972857910392457	-0.4792538472779249	-0.49263207405864573	-0.4917500964467857	-0.132240047336969
-0.8067368034747483	-0.11690857829843697	-0.6958001140952215	-0.2400031418717999	-0.7449019191994866	-0.0031172585775385716	-0.7398052242571692	-0.7689832363606734	-0.45282452758018793	-0.4574539978029639	-0.3387260298787316	-0.3988657359643989	-0.6632752593588347	-0.2717538449518311	-0.74475404172611	-0.8174011754168792	-0.6898497870641153	0.21152194334210087	0.05929543307567581	-0.47381603218919377	0.1066565931588332	-0.7297994775218195	-0.8582875575390492	-0.34948714698822847	-0.6176515362275868	-0.6098138711039628	-0.9984795069800745	-0.322239715472526	-0.6670802551588909	-0.6275953742358975	-0.4737423616640576	-0.44641163350169605	-0.49952112558604594	-0.5082588749744746	-0.1315991294819677
-0.8047462830437123	-0.10572387738414571	-0.703603902815504	-0.25824149839963756	-0.7354768546032873	-0.027571547718344813	-0.7519317527130002	-0.804464929002491	-0.4313734170066502	-0.44509339145667	-0.3046573624133396	-0.4078729318845758	-0.6617542551113662	-0.2774761240513365	-0.7099987138425355	-0.8034926646329433	-0.7189539185140108	0.29209379423430615	0.07495611061637433	-0.4615130264960631	0.09844870485274394	-0.7280406157113741	-0.8678679527908727	-0.33819898392697445	-0.6174332171212262	-0.5487413020232514	-0.9806119156591189	-0.2816047276632025	-0.6949446868557743	-0.6599370242524139	-0.4581456686983686	-0.4154770752635769	-0.5066473634251009	-0.5207786813921914	-0.14616015644192043
-0.8104163923388166	-0.0969287702098551	-0.713297200859148	-0.2808257242842262	-0.7277845941637576	-0.05273664038065715	-0.7556143678255967	-0.8359753398361713	-0.39947634314920466	-0.4391508300313454	-0.27484390209389076	-0.42194198311860676	-0.65873068303155	-0.28193458357029894	-0.6874624415266217	-0.7976041677668352	-0.7510610895880341	0.3595614445929482	0.07074060654971456	-0.44478030146276487	0.08768873936599139	-0.7212738916085748	-0.873609134242565	-0.32181789927100957	-0.6135546746780185	-0.5280634596366955	-0.9611479663382184	-0.246219576423582	-0.7253075240415807	-0.6833653066544028	-0.4483136002126332	-0.3897942534162005	-0.5183565422135586	-0.5299470091031857	-0.16643991037604755
-0.8015513364968292	-0.09378748657386822	-0.7267519342456841	-0.29999162139747193	-0.7132691848436271	-0.08036206466029527	-0.7502245208005613	-0.8656268922662056	-0.3747214817943322	-0.4253129068926159	-0.2527819149295276	-0.43560110412642256	-0.6545118944955144	-0.28519192484606565	-0.6793210515305711	-0.7933354039251901	-0.784949427491742	0.42152868189814213	0.0519752188084894	-0.4289211041177796	0.07643211662987359	-0.7208697812392639	-0.8719826247325948	-0.3011285611832999	-0.6071398245836723	-0.45854600467152506	-0.9377823488418109	-0.2121201947453232	-0.7528906473084618	-0.6931181279499151	-0.4258883561158197	-0.37245622466407696	-0.5298941114283792	-0.5370332789063612	-0.20332239562741336
-0.8013848926062639	-0.09102344261465363	-0.7323312128982395	-0.3174155862787337	-0.7129201421981202	-0.11672219732117248	-0.7377570170078317	-0.895756537363997	-0.34771533443910946	-0.40832432255609274	-0.23643610262853385	-0.4521885699740598	-0.6523913566981039	-0.2844986738342245	-0.6690586395674039	-0.7849087078881603	-0.8207158853185075	0.4726217315084217	0.027147735559870413	-0.4119867535111412	0.06669371312676062	-0.711582451675557	-0.861827865218963	-0.2787304656620341	-0.6018036394800761	-0.45857665600047304	-0.917006685866504	-0.18244991482721673	-0.7715457733980409	-0.6942938933664677	-0.4131222293900775	-0.37082055966778493	-0.5408862908832426	-0.5391255411614383	-0.23813329327702223
-0.7982531139745697	-0.09504985723279266	-0.7324060356100912	-0.3286843784473755	-0.7012473720592228	-0.15393400099807153	-0.7215326426162241	-0.9181214032270708	-0.3249830579385523	-0.40745301356380714	-0.2270814959472697	-0.4561985978920523	-0.6567579866136212	-0.27936029243804145	-0.6680288902889596	-0.7723090693748269	-0.8454109726178048	0.5063552892359748	0.002053716909625909	-0.3909075414928827	0.053226475454022926	-0.6968344422823225	-0.8457910299614767	-0.25673828606486937	-0.596449378893398	-0.435123200496727	-0.8967607826493562	-0.1492793144676723	-0.7931548423528045	-0.6810420543444535	-0.39361796708605806	-0.36804799407845806	-0.5465688076577878	-0.5393794067678603	-0.27620744396255736
-0.7912974071792779	-0.09819629972440516	-0.7285492570101229	-0.33903631871853324	-0.7022788723221232	-0.1910332646329041	-0.7018363438571729	-0.9365149755562111	-0.3014528811178398	-0.39583994721887705	-0.22733327050933522	-0.45308292328087924	-0.6595291665041567	-0.27487884696243753	-0.6813094526364047	-0.7650630981761088	-0.8652813574093233	0.5254669913744466	-0.026304051162177277	-0.37444264334515215	0.03532621042905424	-0.6778446132313285	-0.8267855933303041	-0.23326136950932597	-0.5852571091947614	-0.448300121565903	-0.8755012551828288	-0.11386115348978261	-0.8154510591549645	-0.6509167278592275	-0.3807214229984407	-0.3671966540834974	-0.546428787870241	-0.5400002578083999	-0.31384868828394236
-0.7779584702563735	-0.10136092291586918	-0.7162172055298595	-0.3486801064230873	-0.7107378056893119	-0.2254184812067372	-0.6890809607657428	-0.9613026146549715	-0.2862224161682332	-0.3870956687454993	-0.23809048337160799	-0.4682234803178469	-0.6624745588489668	-0.2723528399402846	-0.68819688323499	-0.7611919128387358	-0.8772196007141726	0.519981555619987	-0.0587418505499692	-0.35907102827902077	0.01761919143319627	-0.6410638295671073	-0.7977711617498113	-0.20934613657905948	-0.5831514889800204	-0.44464568258855747	-0.8599706758658107	-0.07842334769204498	-0.8349705659855482	-0.6156626449546942	-0.36302134957199617	-0.3577028268316299	-0.5423601105686093	-0.5406863795646737	-0.3439191396720538
-0.7620938154109741	-0.1033821966798546	-0.6999958717624082	-0.3572494110749139	-0.7248639692259793	-0.26201108372195153	-0.6717655981614995	-0.9869014123167863	-0.28219111994148766	-0.3804881066928623	-0.26229086616991254	-0.4911475073976931	-0.6603201820617776	-0.2713587313184391	-0.7037538237584133	-0.7567494113580536	-0.8846957131032159	0.499252706368432	-0.09325804724485201	-0.3521193411066519	0.0004944029498093451	-0.5928567446229807	-0.7585410024492275	-0.1855382440178705	-0.586521822727769	-0.4596439300855807	-0.8485058580827209	-0.0481199248916249	-0.8521307051324456	-0.57917741649693	-0.3496188540519355	-0.35001614273171394	-0.538115091205784	-0.5499732168540516	-0.37695986946592125
-0.7416248968087569	-0.10218240175825244	-0.6823981961895773	-0.36488113425267665	-0.7347886865616502	-0.2950864635271089	-0.6533105885107481	-0.9891827298177762	-0.29442751978685633	-0.36890364441017537	-0.29467488688884036	-0.5120240200766677	-0.6534537842909847	-0.2655362116861247	-0.7247836963347002	-0.7475089877001725	-0.8876590217454062	0.46839278415837204	-0.12447659187660434	-0.35409919985304017	-0.012887261459822483	-0.5299862262781408	-0.7284573756333506	-0.16282062884033388	-0.5834739094796866	-0.42935734083315974	-0.8399412852583901	-0.029315484673041618	-0.8557829329287368	-0.5489524776879381	-0.33624785339423763	-0.34127905578007584	-0.5372143332260201	-0.5617374767027585	-0.4033976710538546
-0.7221243770506887	-0.10015028520865155	-0.6636854795525498	-0.36790063460794487	-0.748012615576946	-0.3255792725994815	-0.6272125570819819	-0.9649340082867115	-0.31936701360408093	-0.35913276119625	-0.3254721731909963	-0.536545779849343	-0.6442034880333655	-0.26118098495468184	-0.7379356809934924	-0.7397550051189257	-0.8902192429553113	0.42737932304132525	-0.1550726233702273	-0.36204473079154603	-0.026749465436253988	-0.4653137683677514	-0.7042391599529364	-0.14705494552539686	-0.5797649021744393	-0.437835880171893	-0.8433256762706604	-0.01951304161512563	-0.8430008508672779	-0.5170665908310761	-0.327754948025032	-0.32956741350747065	-0.540076491471273	-0.5639776648863601	-0.4198930439215266
-0.7066317758089699	-0.10414364639558057	-0.646053333210564	-0.37061070284613934	-0.7551277829191377	-0.34881809849526013	-0.5984785379910293	-0.9354434552947642	-0.3552233283931919	-0.3528288213739799	-0.35420208647274365	-0.5624107526231618	-0.6319561074568947	-0.2536992600852771	-0.7591989778032804	-0.7321410132435708	-0.884581453552903	0.3741405078992061	-0.18542348088272737	-0.37781314168968005	-0.04335317090391317	-0.4026618623039167	-0.6861640077750755	-0.1481878837490595	-0.578673219860482	-0.4339224059611532	-0.854910154960508	-0.015474581928343783	-0.8232843300476158	-0.48574392552186296	-0.31951008901426237	-0.31127912716738737	-0.5484239873578021	-0.5719733275638161	-0.4080006530209368
-0.6900393835068758	-0.1067654083290265	-0.6313388778762513	-0.3718877311367001	-0.7666473535712587	-0.36890287809580413	-0.5713308583032586	-0.9143176116178987	-0.3941862535185381	-0.34145048820665236	-0.3831418118895456	-0.5929270650790841	-0.6179413981246006	-0.2467517886933123	-0.7747355033043083	-0.7110137264221571	-0.8762996807442743	0.32430100472389256	-0.21013533682940033	-0.40272755230099433	-0.052438725182283194	-0.347613619584906	-0.6749519566896294	-0.1581426076711071	-0.5770503563749677	-0.39381927458803495	-0.8694593394024283	-0.0190434982161361	-0.7842599069878593	-0.4535580640143905	-0.3112321998156164	-0.3002553173317827	-0.559622999278761	-0.5780823548601244	-0.3899357728389984
-0.6801542360139262	-0.10824938662325163	-0.6176811469865786	-0.3657910762913007	-0.7792996272141207	-0.39216726028020527	-0.5416686362329282	-0.8985658066817948	-0.4274705943956759	-0.3318562371798424	-0.43648104870225507	-0.6281362810101285	-0.604771263302715	-0.24715193475508115	-0.7862274116708975	-0.6899499702846927	-0.8627030316932067	0.26864255343986254	-0.23600112293005981	-0.4311043052765181	-0.04868712686305564	-0.292308815133965	-0.6734811917671782	-0.17973261611987099	-0.5709953670813214	-0.3629739193921814	-0.8899578062442732	-0.03137658052594462	-0.736517783500267	-0.42741905305513184	-0.306677956430649	-0.29319001314716503	-0.5671895012984736	-0.5912847764493302	-0.35918558551473967
-0.673914484362747	-0.10853505333095297	-0.6096609872823002	-0.3592052250319234	-0.7694838269954059	-0.42012845878302735	-0.510909371798298	-0.8853132058493334	-0.4556332875853421	-0.3330459899486989	-0.4523808293437277	-0.6640342265536573	-0.5895042779762644	-0.2552253099877405	-0.7943486457915224	-0.6757606683041196	-0.8429276609331942	0.2172495566721659	-0.26139254767994646	-0.4639413222184051	-0.04465139207798179	-0.24415195826619804	-0.6802343668345409	-0.20830988757588234	-0.5706386056432897	-0.3236353292688062	-0.9129610215823533	-0.044024301999547655	-0.6848468238400575	-0.403655523040036	-0.29870808933920195	-0.2856602721873279	-0.5753641318932738	-0.6156306420980844	-0.33716547676460806
-0.6705677387731929	-0.10712692202859883	-0.6062544496506435	-0.3604234115556297	-0.7652203229309412	-0.4698352384746288	-0.47767057502461385	-0.8799060150863482	-0.47743772472003654	-0.32699833737161976	-0.46354946692140625	-0.7104763502507481	-0.5768417280010599	-0.27258312114258926	-0.8012857462259779	-0.6664972045659348	-0.8235485315298939	0.1735920673801512	-0.2859110483171673	-0.5013600894019485	-0.03672813872276687	-0.20952743895986736	-0.6934943556452059	-0.23755435076886786	-0.5624958720190285	-0.3089104604928469	-0.9414000398742169	-0.05482057971403537	-0.6146171913657017	-0.38776217572781013	-0.2946608230288329	-0.27725028960613757	-0.5854750013023109	-0.6402759404021078	-0.31717024378325365
-0.6710244635010116	-0.1119049412181401	-0.608328938274243	-0.3637929394487739	-0.7470298634482803	-0.5033512949096236	-0.45107417285015455	-0.8769540993326057	-0.5048465923941579	-0.3244844902037464	-0.4685714530137933	-0.7560861736277795	-0.5695994840713798	-0.2946559893548398	-0.8015134596281088	-0.6589817505778832	-0.7990459126095635	0.13242335051198453	-0.30903444147214676	-0.5364081175475943	-0.027469277816397974	-0.1819379068131728	-0.7090234045106227	-0.26409221441834707	-0.5582362815319198	-0.2640816873500583	-0.9695462906359706	-0.0710130640084047	-0.5403404039761953	-0.38417857089053964	-0.2882155543711826	-0.2653344531834707	-0.58943906159047	-0.6617385213496983	-0.3052952842045017
-0.6782429851235191	-0.12342946960442998	-0.6142580952337207	-0.36908675506787897	-0.718094261910448	-0.5384358223727602	-0.4170818410131195	-0.874252689213028	-0.5341483676130794	-0.31377892098067994	-0.4721076315612708	-0.7824984332556293	-0.566695048572819	-0.3185751236074211	-0.7951842747935457	-0.6558556965988844	-0.775043624414627	0.09752945329049051	-0.32969203762305027	-0.5648458898108859	-0.023684779485335622	-0.161423664436043	-0.7345162987420175	-0.2922431883054396	-0.5485549399764117	-0.2199732389691836	-0.9914796005510714	-0.09115174174551573	-0.4640814200364761	-0.37947747074038574	-0.2777659865534981	-0.28149273916941947	-0.5903019125803561	-0.6746730138866244	-0.2993401933006757
-0.687208408813427	-0.1326576436745531	-0.6202334580111569	-0.3758897270486223	-0.6913399548697274	-0.5534835498579386	-0.3812160563306547	-0.8757888750402412	-0.5635449586637717	-0.29204760360995086	-0.47295785303498905	-0.7956409485135282	-0.5676070676904419	-0.343386781338581	-0.7732366020302414	-0.6571827774603298	-0.7535277147878671	0.07470993357123126	-0.3473668628305927	-0.5880365253825508	-0.024027404861110508	-0.16839508113707552	-0.7722268992925487	-0.31682993500629447	-0.5403728208911058	-0.16038142187653423	-1.0069265720210536	-0.11480813042032359	-0.39454596505501455	-0.37657890577089276	-0.26535805015220065	-0.28932716477285625	-0.5864207861935297	-0.6766137044782018	-0.2963751545653346
-0.7014266119394165	-0.14269067273269748	-0.6304317963128271	-0.38724737568354173	-0.6700620510065058	-0.575658433588583	-0.34728134547747136	-0.8776588196506754	-0.5872074592968596	-0.27507667955121035	-0.47039718033382866	-0.801929228424199	-0.5695358901078301	-0.37619504528756564	-0.744558054631703	-0.6631757202407125	-0.7374906046812804	0.06182183406592756	-0.3691128454066001	-0.6002655284469923	-0.024110651860753264	-0.1905911142389884	-0.8039737331580881	-0.3335941116965208	-0.539031139025337	-0.13742035198956346	-1.0186821841489861	-0.13963853861571854	-0.33726575698799055	-0.36173719586993375	-0.2483466473867757	-0.28424083554586377	-0.5682711391906831	-0.6685457746134642	-0.3005137835842241
-0.712706841038173	-0.15584049464580868	-0.6443224952730572	-0.39895483592324793	-0.652398001322369	-0.5948378123855794	-0.3181814325123356	-0.886045950818987	-0.5937131605169665	-0.2512391277521048	-0.4738368935318557	-0.7986443716132741	-0.5748949359132378	-0.4024342625853631	-0.7244832466168816	-0.6737070743310102	-0.725590521322529	0.07086945991369042	-0.3924238331782769	-0.6031224859068344	-0.030698297664814606	-0.2117103499862722	-0.8317241325869006	-0.33957420913842923	-0.5444578007239483	-0.06931830645751522	-1.006197573101024	-0.16431983940800515	-0.2857274818865493	-0.3379974296218694	-0.22957368951138285	-0.2773980614225165	-0.5428723101297684	-0.6624492708342455	-0.3049895408742383
-0.7215540529835118	-0.15872583078309313	-0.657575341821767	-0.4040263484268419	-0.640785846742635	-0.6145891286056635	-0.30158102385586893	-0.8976283357161245	-0.5941665748915586	-0.2294461096939684	-0.47429896255572296	-0.7918295194234449	-0.575523757692264	-0.42704514682601324	-0.6961545956176971	-0.6906361914962215	-0.7158343346762	0.10335000610981311	-0.4121103804978189	-0.6081032418956671	-0.037096685319987534	-0.23665134453077816	-0.8541527640328006	-0.3252229705296992	-0.5445185358347978	-0.06584973980746577	-0.9866580098893584	-0.19168330220199528	-0.23735896385407398	-0.30689272143853275	-0.21589132899706268	-0.28809265677592233	-0.5113054408943492	-0.6522298025888768	-0.32195757995803265
-0.7313732546970846	-0.1557296514475809	-0.6704006089889525	-0.4083799913748104	-0.6345928197226891	-0.6329208391788319	-0.29406510165937655	-0.9026725704647403	-0.5925620801387291	-0.1973670459141309	-0.4750228144216613	-0.7807535588814588	-0.5772835018469301	-0.44734193695656665	-0.6715652026397614	-0.7120205271667684	-0.7049768017809324	0.1343341596659454	-0.43294668215817833	-0.6145537205813272	-0.04312868647972708	-0.26177798368656674	-0.8736277355064775	-0.3020783325104795	-0.5461473748915369	-0.05485769883681411	-0.9572256921787433	-0.21756309802812218	-0.1896836628687415	-0.278990153891861	-0.20811523571321705	-0.3069658970798489	-0.4709512134215327	-0.6522890063563322	-0.3372562018290737
-0.7409421494624258	-0.15698394252473036	-0.6817367282234387	-0.4188378468263064	-0.6330776121261956	-0.6338839725620989	-0.29689613829474526	-0.8991033022302732	-0.5878782131780517	-0.158260779678369	-0.4410241566836328	-0.762384225420351	-0.5772180409046341	-0.457107391424661	-0.650603752062018	-0.7312386815499444	-0.6972204883565921	0.18822074298930774	-0.4542992824613038	-0.6172398937638055	-0.05430472080301714	-0.279304622571945	-0.8875665402983681	-0.27136791544355526	-0.5484134553103452	-0.04922482220621589	-0.9260059139862433	-0.2379075633042965	-0.1498672603296029	-0.25460149197856463	-0.20708253368829208	-0.32848681399668483	-0.4353688716600055	-0.6507858503451428	-0.35182924920938996
-0.7489968537976859	-0.1616759085894515	-0.6897484388424514	-0.42584563134232145	-0.6302209364344609	-0.6180772525560063	-0.3037954896416238	-0.8864634168593506	-0.5774319065899365	-0.10986750125342522	-0.4340182400981118	-0.7405659123159067	-0.5796337947163211	-0.4632977679701842	-0.6340202895997272	-0.7477067113026614	-0.6949428438625442	0.23436232429923676	-0.47538617425650065	-0.6199655762190545	-0.06475911496772782	-0.2878965833935648	-0.8936639466264144	-0.23510102091500884	-0.5435932521037806	-0.038014478542090044	-0.8915774093890422	-0.2602797926488777	-0.13131471802025124	-0.233942731308463	-0.21375365933836638	-0.3439865800796612	-0.40606103927063997	-0.6420746365739209	-0.3675361718838203
-0.7603666443207632	-0.16360445422076514	-0.699117743771663	-0.42361569032835095	-0.6347257293778699	-0.5862798888611186	-0.3134146968262275	-0.861124398870072	-0.5826348189074451	-0.058001868127730116	-0.43018193373215696	-0.7170085086439828	-0.5817678681096431	-0.46383884922882784	-0.6211242485662065	-0.7618368581594586	-0.6911940832550604	0.28058868781951013	-0.4938534806015646	-0.6201383135724758	-0.0692104201043114	-0.2912588461363418	-0.8946624018746612	-0.20126630639843293	-0.5417822585440406	-0.019009542696111593	-0.8534647327515679	-0.2888221056568602	-0.14254662020436368	-0.22124796284666187	-0.22099071197353926	-0.3598812452407937	-0.38490302134729737	-0.6219726364976299	-0.3827909414805718
-0.770125165062037	-0.17049542515823576	-0.7033849934929208	-0.4196362594242684	-0.6441600007040658	-0.564956799309333	-0.314514973085205	-0.831437455856828	-0.598915004333396	-0.008583087810559725	-0.43241221261144985	-0.6951576104039205	-0.5861278469133762	-0.46330760351141836	-0.6149811456529839	-0.7688170130569011	-0.6940417209209528	0.32689114136767944	-0.5079621503373525	-0.6212426022788649	-0.06810544495935335	-0.2873995774571242	-0.8943670098471227	-0.17128740832220765	-0.5436682145290231	-0.0034324038969871934	-0.8140351747590386	-0.3136330300555207	-0.1726623163068891	-0.21188592458762293	-0.23061145110946474	-0.38117550617952767	-0.37851472821959786	-0.5916587490783151	-0.3928499665660498
-0.7769293756767556	-0.17876147462319358	-0.7063353514422323	-0.41644077360116005	-0.656954353204673	-0.5495689345574795	-0.32287922858321927	-0.8033770938953809	-0.6072713055119783	0.03398950422179761	-0.4277049447216448	-0.6737219505547662	-0.5858837394422827	-0.4545595270699391	-0.614895363206976	-0.770758414400804	-0.7020298379792859	0.36298857154358927	-0.5281788743322063	-0.6229818202991446	-0.06490666653595663	-0.28525096452906906	-0.8890565858759831	-0.14376447624431624	-0.5436510924098978	0.030098556251183312	-0.7711796355072602	-0.3406359620983662	-0.20961618180732877	-0.20919447936779126	-0.24476568545826546	-0.37435855355935477	-0.3835712224362558	-0.5653547248508135	-0.405418514673647
-0.7834542084897441	-0.1896789599429323	-0.7111163941332385	-0.4092658568739692	-0.6585766640922402	-0.555239813421392	-0.33011487990763666	-0.7706932507123871	-0.6125459644169076	0.06992147889640446	-0.41503892375712254	-0.6533455629963709	-0.5802843201232746	-0.4458783528193977	-0.61749655091593	-0.7709299799110582	-0.7088758990421813	0.39276183722169544	-0.546592446368535	-0.6231369140414275	-0.06528152727686279	-0.26753662971073683	-0.8805043255087158	-0.12127253930827502	-0.5310942601105293	0.0708896561465884	-0.7265183761420572	-0.3667618012419335	-0.25455359935144983	-0.20993282670361335	-0.2628372727518005	-0.37616734876208663	-0.3917771141329363	-0.5325204193188318	-0.41739778821373125
-0.7859034184528898	-0.1995583128616106	-0.7156309722922582	-0.4033516654890913	-0.6522819377314361	-0.5605145544163012	-0.3339592035420455	-0.7425470772464707	-0.6224815022069886	0.10008055727234125	-0.4039610841896141	-0.6293132315216282	-0.5703402078890194	-0.44430642621175576	-0.6249471462719447	-0.7698195035685202	-0.7147540736409083	0.4078550765512565	-0.5591478059418395	-0.6265769512332182	-0.06787614184656496	-0.24501912519828437	-0.8691169732592359	-0.1105493814919876	-0.5236031178974919	0.10528270808596647	-0.6783546618088037	-0.3902579719188009	-0.30542055148187086	-0.2260799337135479	-0.28691160823711337	-0.39340867949606173	-0.4086947321663815	-0.5077482160416354	-0.4272117165855326
-0.7890580962815545	-0.20472024936114766	-0.7225944865028039	-0.39795927641468676	-0.6361676584087118	-0.574597228717495	-0.339196859472512	-0.7133463283597911	-0.6352349940348613	0.12206929414587098	-0.3905420305909447	-0.6069982896311652	-0.5586666899047275	-0.448847649047808	-0.6357231011468507	-0.7667660866103669	-0.7229166482273659	0.40594814544792646	-0.5631902549393054	-0.6342923158666809	-0.07040279629081041	-0.2258080581745455	-0.8540646475081248	-0.11014855283827438	-0.5079009035928457	0.13339798239874426	-0.6323088725275304	-0.4157313454064336	-0.3601633395274595	-0.24615607834598646	-0.3050204481088205	-0.4152066390977741	-0.42413484247042604	-0.490146088088641	-0.43966571111445074
-0.7930851179061423	-0.21380222435074728	-0.7469796786552969	-0.39594354102537593	-0.6094103491734272	-0.5961315271389264	-0.3395849268338465	-0.6880466450849834	-0.6514018411694834	0.13903036609294267	-0.38261824620540347	-0.5761626384556423	-0.5549503520238204	-0.4587052268777506	-0.6509479856201809	-0.7618349555052992	-0.7334960787590583	0.38457874921285445	-0.5534931071773335	-0.6370803388065915	-0.071896589757453	-0.20730132709905819	-0.8426196771538725	-0.11543444435297101	-0.4929016991260918	0.15545804405509384	-0.5825771598762626	-0.43968562684123136	-0.42467776803713636	-0.27173442753605087	-0.319214727606404	-0.4186153873815619	-0.43145826886063593	-0.4760857963021289	-0.4536695179611934
-0.8010439321933159	-0.22671716212326548	-0.7634080779048533	-0.40519756950360913	-0.5796777150154065	-0.6180570831019555	-0.32564558732503224	-0.671079951782065	-0.6611274497674238	0.14356366087864006	-0.3756386164276077	-0.5431170228431539	-0.5538930586224923	-0.47366358978355183	-0.6662276988736868	-0.7542774852517187	-0.7459632968222619	0.3573889338843438	-0.5349336573113146	-0.6277479878933756	-0.06856687593342073	-0.18603249139272188	-0.833970310692251	-0.12735271847102647	-0.4762201606029424	0.161302181356796	-0.5350274435451146	-0.4675165397337354	-0.4960618379128408	-0.30106716259349275	-0.3279894198232386	-0.4114057097887961	-0.43708231626156024	-0.4560758320167623	-0.4651459372493987
-0.8093791808378701	-0.23700140644740716	-0.7824115881305861	-0.41843210855137175	-0.5511924676804749	-0.6407148144177353	-0.3229472907851588	-0.6636992989527571	-0.6639986186186233	0.1375841643278081	-0.3768509447068255	-0.5112989543425963	-0.5544064777777558	-0.49118763428873846	-0.6861792441122442	-0.7444604702806272	-0.7624993394191545	0.3073789302071547	-0.5127155749387952	-0.6126626522984916	-0.07013012498060343	-0.1712934521361114	-0.8273692698075591	-0.140120541581311	-0.4627477641738844	0.16572994558020954	-0.4852325286451252	-0.497689855858441	-0.5663229822035909	-0.3226743407961471	-0.3287662015780293	-0.40080149727471487	-0.43654267141187064	-0.4295010400731075	-0.4768525253275301
-0.8186120404444225	-0.24290273691401315	-0.7970720892175261	-0.442455636443186	-0.5302300194110746	-0.663051443283257	-0.3257667957030718	-0.6660686057582615	-0.6782655697057444	0.13179171085224312	-0.38605410078945257	-0.4765780690741054	-0.553511844899709	-0.5097102893989944	-0.7057924345896379	-0.7308532947309085	-0.7790111226372683	0.26445492738791454	-0.4849035567069282	-0.590804173920928	-0.07410155519709102	-0.17317978893615127	-0.8267975529590534	-0.1528065835267821	-0.44932949501446695	0.16129180363961879	-0.4388829179067428	-0.5267141110451534	-0.6147901809282414	-0.3377189728024055	-0.32032853968782515	-0.39121074465826117	-0.422031279220538	-0.3965885729518008	-0.4883821286402954
-0.8221274769659134	-0.2494162056375294	-0.8000684942800902	-0.4736110024108611	-0.5088246223520316	-0.680418988984401	-0.3512809085908895	-0.6790743466130214	-0.6834111209466279	0.12307626818630243	-0.39516151501275015	-0.4408750167414466	-0.5495796376012478	-0.5235386817179262	-0.7268796686278279	-0.7118912501186324	-0.8034777567904257	0.21746980320282394	-0.46061781286381576	-0.5698388130515173	-0.08536798147208896	-0.17010515079633184	-0.8316762979764489	-0.16373977589508903	-0.43924762778030446	0.1460776996253129	-0.3972688904670673	-0.5538901751396428	-0.6422946089485774	-0.3461891424022208	-0.3031894317270659	-0.38317196660428	-0.3991193998392284	-0.3632914093602086	-0.49692933244307824
-0.8265793869756441	-0.25051539631100056	-0.7886878400429549	-0.511286727131906	-0.47654515149043375	-0.6988003649714827	-0.36977985157825194	-0.6957921545735362	-0.6747040347225324	0.11847974343019249	-0.40638718772829135	-0.40866254296947463	-0.5310807953785841	-0.5320829562351052	-0.7446482485749695	-0.6845441215229201	-0.8263499940253369	0.17126938250401247	-0.4392450198166128	-0.5466006965801904	-0.10714150839540364	-0.1700535747085879	-0.8337221506733454	-0.1723159487120069	-0.42735152381330604	0.13507935789780376	-0.36191206865607983	-0.5804771844802971	-0.6528991152720237	-0.35367065887136245	-0.2730766368766486	-0.38062863358601523	-0.3696731559232612	-0.3253520173218848	-0.5068143251291148
-0.8444731093241069	-0.24601164971546313	-0.7761277810178037	-0.5516967001705272	-0.4339872922643718	-0.7043787023589435	-0.40038659651505526	-0.7077703628902269	-0.666734107792289	0.11277419440233408	-0.42158265073708934	-0.37771362753094806	-0.5150594339524107	-0.5463902725216443	-0.7685408409418942	-0.646849276265901	-0.846423927549351	0.12509570698196582	-0.41030759926330135	-0.5265214666181225	-0.13060109446058368	-0.19296493298199308	-0.8345895081389084	-0.15768084722432374	-0.4173786177731131	0.10910819408035508	-0.3400160509201532	-0.5987496043318498	-0.659700542511203	-0.3684407276675299	-0.2327079303516561	-0.38477166202604	-0.342145335321112	-0.29466828725122046	-0.5135335517582227
-0.8673777339306967	-0.23875953263047495	-0.7583459491075855	-0.5899545373139079	-0.3943366831993054	-0.7035153462687866	-0.437635823792412	-0.7149668034700027	-0.6628686926988663	0.11342149284362757	-0.44160294878033524	-0.34384941155144444	-0.5148000405928309	-0.5549410701540926	-0.7928592813658935	-0.5985301626128166	-0.860214602824328	0.07563331079903604	-0.37791817315677656	-0.5085808958962915	-0.15718614841773831	-0.2237075047827967	-0.8355740384695368	-0.15116028983999147	-0.4177361602505371	0.08739393278565498	-0.3281029193101034	-0.6068828817951413	-0.6576923117506299	-0.38512620054747637	-0.17814466193429912	-0.3857810426549568	-0.31938994038903135	-0.28142230237590227	-0.5119715477889752
-0.9038778164005127	-0.23285235414814057	-0.7367263001967361	-0.6218172784890648	-0.3574902489485342	-0.7053249316428688	-0.443612148898292	-0.718496800948884	-0.6495392827811195	0.11967920126427505	-0.4630316409255569	-0.3056164004080196	-0.5255404192624312	-0.5484082572592439	-0.8106035902797096	-0.5388083309817759	-0.871557157525164	0.03694975575585429	-0.34563128186866404	-0.4937179458920575	-0.1831834386786134	-0.2619633645564914	-0.8360981588849832	-0.15423229364320767	-0.4124678015995757	0.08046921568289285	-0.3264378781048471	-0.6141456683068082	-0.650120190144715	-0.4022362713661238	-0.12859302231527336	-0.38664514436328445	-0.29810509179918343	-0.2825683433397765	-0.5080793117028815
-0.9104566650485925	-0.23243942254147934	-0.7140016195909945	-0.6541098452752758	-0.31801001442497956	-0.6993553166998493	-0.46406422639180783	-0.7207726712848077	-0.6338610586618865	0.1303552141523347	-0.48372791990507624	-0.2671895175863844	-0.5426875688726918	-0.5338814726908319	-0.8206768849426774	-0.46224001290414646	-0.869569685065499	-0.010175914333135272	-0.3153437506317829	-0.48251382704305473	-0.20765122732868768	-0.30424812265934975	-0.8333684077876352	-0.15864660267513345	-0.4082684131329378	0.08759314789217873	-0.34029986243837673	-0.6187749217970511	-0.6512435853263365	-0.42559348640676775	-0.09029805440831527	-0.3796675049650258	-0.2868568824130591	-0.2925934651532756	-0.5035737550716155
-0.9314448021814055	-0.23454327737605346	-0.6738941570777398	-0.6876030108350639	-0.3012084827299604	-0.6893280759284959	-0.4954096918953744	-0.7185794145090874	-0.6054063293571621	0.14392554217442002	-0.5026483923829008	-0.22776465004301244	-0.5620047312171427	-0.5134732074711468	-0.8247690075558876	-0.3752854827625644	-0.8566031891743047	-0.0574374499200901	-0.2914291855876351	-0.47648564817625927	-0.22954097271300059	-0.34812548295116824	-0.8320974515718624	-0.16953343531233336	-0.40850185712912	0.11072415289792366	-0.3610913053749921	-0.6309930175015033	-0.6442798979297588	-0.45434749740132296	-0.06376116191325171	-0.38677000976303433	-0.2831618534473473	-0.3041920973139687	-0.4929582067833387
-0.9245133862289963	-0.23922913420055014	-0.6319418393392097	-0.7082688871536494	-0.28906398026103736	-0.6776275140665527	-0.5112153646675369	-0.7139706438311638	-0.5818813420186533	0.1640786983022279	-0.5167282336253052	-0.18150649003544414	-0.5825931894017293	-0.4924790587791038	-0.8246540710757815	-0.2863614837257709	-0.8395994501313387	-0.10446229069267643	-0.27245666097534305	-0.4726467961497901	-0.2579134627121243	-0.38674904213450245	-0.8240360448760166	-0.18210288596061427	-0.40747584411138027	0.14879351114727024	-0.38672226633273027	-0.640860948659683	-0.6396985492183322	-0.4812216780403912	-0.046837223086891894	-0.4001593003407515	-0.28596665676878497	-0.3227502798382506	-0.48679615403505505
-0.905558669563449	-0.2405372388365737	-0.5845338265434086	-0.7258326687102812	-0.27127922984628033	-0.6672313359386888	-0.5290900769873105	-0.7045978529410201	-0.5634603155477567	0.18337604413282332	-0.5310177664210773	-0.14108028632364528	-0.6009712614367345	-0.46611171830303355	-0.8199170924219434	-0.19818175182318054	-0.8140932413810736	-0.14843216364930387	-0.2518493675243327	-0.47233666635101496	-0.27124047654654165	-0.42899908894421734	-0.8093407730668284	-0.19577273524797706	-0.40671563243608067	0.191058432198194	-0.42990333003480563	-0.6495086949706326	-0.6323661579371529	-0.5095430930145228	-0.037595657776487226	-0.41252536354426067	-0.2973090873922343	-0.33618606557256897	-0.4814897891225349
-0.8926306481191503	-0.24055913443754995	-0.5417717535044625	-0.7350756846009562	-0.25619945673376365	-0.6570878279099219	-0.5456992848455748	-0.6937147763742733	-0.5405544467425131	0.20318114133047632	-0.5489597185104147	-0.10963098379556244	-0.619247933188575	-0.4294140264729596	-0.8160187781489874	-0.1207931992652321	-0.7825483982486149	-0.1950857679958065	-0.2411670034856596	-0.4785586282705525	-0.27493906929114637	-0.46860747300980304	-0.7898621833792082	-0.20769003246802384	-0.4075315086649045	0.23837785746347376	-0.47643512813827266	-0.6601226301113836	-0.6287135623105742	-0.5410903519122725	-0.03598992967544543	-0.42210651708890234	-0.3109934322557559	-0.34446847040797657	-0.4738675241328325
-0.8817542731443517	-0.24441222200815255	-0.5072701760996292	-0.7371220824889583	-0.24338408887120772	-0.638852138163343	-0.5075449054892759	-0.6814959430052179	-0.5156517849425701	0.2267419517241946	-0.5695746112180483	-0.07849882471632223	-0.6377016178628099	-0.3936001378751681	-0.8127714854549817	-0.05734825724141342	-0.7493127459313159	-0.24651631766619855	-0.23384155222505948	-0.4811693223427932	-0.28254219556150795	-0.5100156574054813	-0.7637275247185795	-0.20541048388902197	-0.4061408866228569	0.29448887702511506	-0.5265260422982317	-0.6674052739934085	-0.6248111690486368	-0.5695324818537509	-0.03769586870218721	-0.4321857715220131	-0.3229856969913967	-0.35885530130674675	-0.46970325326281126
-0.863313987834305	-0.2434630004491379	-0.48508652465335145	-0.729376627353022	-0.24028957682427757	-0.6167806496341377	-0.5018506812888931	-0.6670352441076	-0.49538692346897334	0.25568863217908067	-0.5903519934401181	-0.04658690546383152	-0.6668822622969051	-0.36093804556880194	-0.8162936108289192	-0.012315100814712255	-0.7164685994386858	-0.29718907484717233	-0.232076134182235	-0.4844519185300066	-0.2780778965818664	-0.546070815332959	-0.7389378785231375	-0.19472025937681597	-0.40320430248182254	0.36210581987405	-0.5782036229491094	-0.6748524110370374	-0.6206953933498198	-0.5913880533731011	-0.046526196612996784	-0.4360357739805704	-0.33352839215551816	-0.38096051493793315	-0.46319181552417765
-0.8331737271828594	-0.2435345943386611	-0.46578796551880786	-0.7136679961737618	-0.24530299156341853	-0.5979733919529812	-0.45956293329326386	-0.6556793557450601	-0.48257403868259763	0.2969469231055132	-0.6155195378320122	-0.006395742074525241	-0.6906806403774344	-0.32999645891762236	-0.8160348897720041	0.013027490438202402	-0.6821683098198698	-0.34113113281996454	-0.2368153375902479	-0.48683983557230326	-0.2723009037461821	-0.564995034325516	-0.714886495043402	-0.18426819075794387	-0.3987844873422096	0.438118335919215	-0.624989726805613	-0.6846184129541354	-0.6038524036074548	-0.5996605675382306	-0.059140026264573334	-0.428257829652485	-0.33601157468084936	-0.4001875460415848	-0.4603751502140403
-0.794606876849194	-0.24748524072608347	-0.4513839745925551	-0.697379083576797	-0.25719931261504403	-0.5788194000957065	-0.41161703531772725	-0.6491933917830328	-0.46310535954441967	0.32955197201131786	-0.6441702289455234	0.0362086092833863	-0.6988559069356345	-0.3054758074778895	-0.8165312599978556	0.027692626081496797	-0.647420848790802	-0.3848300236456112	-0.2462286954354529	-0.4877758562005818	-0.2696379269397672	-0.5820360667620287	-0.680944499889112	-0.1559064289232463	-0.39245496890084913	0.5106057638189916	-0.6730824269167631	-0.7048463329212148	-0.5669846512643616	-0.595020699380992	-0.07964247567585993	-0.427767155919527	-0.33850998278803635	-0.4113013789407264	-0.46974775621512627
-0.7452986477073688	-0.2520367953424576	-0.4402278099013901	-0.6798166192120105	-0.2674918363122475	-0.5598167291787156	-0.40219974599887715	-0.6416824866837733	-0.44451426442725284	0.35342819702488504	-0.6723752501445738	0.06755473408584196	-0.6961862440144352	-0.2824503938777946	-0.82468260795617	0.03407209754560746	-0.6084495306149277	-0.4321614978698059	-0.25963374478669726	-0.4832304905846973	-0.26533749876503276	-0.5989198800447086	-0.6528403484639786	-0.11018918587484254	-0.3861755361602096	0.5649809248663935	-0.7163627633076697	-0.7236978353651832	-0.513452899483886	-0.577844569605332	-0.09309799866032238	-0.4267854049557854	-0.3370546055203453	-0.4170779671567254	-0.4827782172283211
-0.7258822888756391	-0.25448197476731066	-0.425281734014553	-0.6647257141915499	-0.27563691525604933	-0.5475389184963507	-0.38017358907266147	-0.6336679053626291	-0.42583771716710156	0.3702331056496818	-0.7022228350813907	0.09329384466953387	-0.688527663824305	-0.25704955167328475	-0.8383967255835307	0.019380014439969444	-0.5842487194192745	-0.4761364524100188	-0.2721781356151127	-0.46347763971204203	-0.24966418236942825	-0.6059140224594033	-0.6337877058544891	-0.05677178109659782	-0.3825016756276217	0.6089768862057243	-0.7573030451042998	-0.7388903548530497	-0.4400434593866541	-0.5523037507558265	-0.1012611689014026	-0.4310383427680578	-0.3293961378469293	-0.41585400208651657	-0.5000124401307461
-0.6954391009946811	-0.2557265191515793	-0.4044167487284163	-0.6507645602980422	-0.27000855099703164	-0.5376494507532398	-0.351231483900564	-0.62449875956334	-0.411390065648375	0.3862432282510365	-0.7298178335268543	0.112012186666294	-0.6781003541532439	-0.2243643373986993	-0.856388603836281	-0.01040849980475518	-0.5738789355079693	-0.5225417411628485	-0.2906510786188771	-0.42638196789547755	-0.23886278779201517	-0.607531577511269	-0.620369064869992	0.002273355491964779	-0.37510771207143373	0.6366520341203683	-0.7935437107823781	-0.7423656571333418	-0.3634008958924495	-0.5198701644817143	-0.10028651469253866	-0.4266002371764837	-0.32650484694196075	-0.41180194855713115	-0.5171199571862128
-0.6908214733121036	-0.257173519083724	-0.39705839032368473	-0.6487621047937279	-0.25491526800897646	-0.5326664671232008	-0.3501157150298743	-0.6147531310110451	-0.4047424720090909	0.39579242424776656	-0.7553617374796292	0.1237953756356854	-0.6677140013284321	-0.18611673923542288	-0.8771304393546988	-0.04190137299356528	-0.5653812409054051	-0.5605149443111571	-0.309564755963075	-0.3926822036407897	-0.21849679814774917	-0.6085506897956928	-0.6146784082619241	0.07048629505359476	-0.3759844597830644	0.6539198142374604	-0.8232030748449197	-0.7356748730277896	-0.28890173465903135	-0.48919314852865864	-0.09728116745896943	-0.4217523691018742	-0.3219575778042333	-0.4011402610083151	-0.5331415114527335
-0.6891179554260789	-0.2585228683110351	-0.3899192210489055	-0.6548824582956863	-0.26729581802550084	-0.537761362664839	-0.3333425324166279	-0.6023059857410304	-0.4092298571897178	0.40286506405452255	-0.7766809414532244	0.14021278117526767	-0.6661659258891406	-0.14928915634858858	-0.8997104187266697	-0.0790582489114339	-0.5596268703548021	-0.5942951723721651	-0.32404642090764835	-0.3619814137688553	-0.20648877569689233	-0.6001941034835949	-0.6167422218769562	0.14432927545719942	-0.37692468244214333	0.666434229254709	-0.8391944103022151	-0.7184004744337598	-0.2198044677252627	-0.4575835461122277	-0.09062763265045144	-0.40734244289933813	-0.31520887788788554	-0.39355082411852377	-0.5454507643672161
-0.6763618597848696	-0.25986598228027435	-0.390525269626167	-0.6589110355709102	-0.25406464621581915	-0.5495451364183511	-0.31143663124831417	-0.5857866848409163	-0.4215589092519691	0.40024896079031225	-0.7859662377809086	0.15937603137898762	-0.6663835806051208	-0.11704040322703406	-0.9152796807287015	-0.11959567037047769	-0.5521273177416874	-0.617481515563342	-0.3267601482051702	-0.32487846255488845	-0.2065369625829129	-0.5844473964126897	-0.6268871341219928	0.21964368628418546	-0.37878107670599465	0.6742990563438848	-0.8490516443992279	-0.6860413339524278	-0.1571368129148887	-0.4208353600810436	-0.08335635925885067	-0.4074640311422904	-0.31665107011561905	-0.39988197222460214	-0.5554120456271076
-0.6614376406021087	-0.25723567869961306	-0.40464369913403253	-0.6686140137742583	-0.234206254997361	-0.5721860529278456	-0.31755119908443186	-0.5646570142907458	-0.4354505822682119	0.39112046466649003	-0.7787871715845797	0.17912219914465527	-0.6704656829596848	-0.09088496878911342	-0.920380592909422	-0.1633126201894771	-0.5547839907908776	-0.6297332376581865	-0.32091704171183166	-0.28460169407338476	-0.1991006626351886	-0.5732196044614075	-0.6418858933870383	0.28482952974802966	-0.38186171922385503	0.6731037657047426	-0.8517393057384053	-0.649932139062456	-0.10764320420751576	-0.390073067217406	-0.08828767811923126	-0.3996820131028519	-0.3181464733974668	-0.40632685241921135	-0.5640642825616717
-0.6514281025435823	-0.2565814806734653	-0.42882344496710206	-0.668740367021506	-0.22090503198118405	-0.600485578203643	-0.2993675608281536	-0.5526899870531904	-0.4540309112057607	0.37791025338287076	-0.7583324659564215	0.19755764391639796	-0.6753107611848218	-0.06727580709843188	-0.9194391298446302	-0.20714566185382538	-0.5561291984728092	-0.6386349605431443	-0.3129302133093492	-0.24309539416644457	-0.19361782581440945	-0.5632287008689271	-0.6545496421883642	0.33403595645382067	-0.38557971468084073	0.6529895260190891	-0.8568934889431755	-0.6127221338104534	-0.06862315424117908	-0.3658647225714474	-0.10044908779900719	-0.37202067099072555	-0.32198504663747807	-0.4153834889111264	-0.5727048072917792
-0.6395913507708835	-0.25605644569010294	-0.4505649459058724	-0.663839333691973	-0.21158471895698322	-0.634581208157603	-0.30362013232944435	-0.5505857397262051	-0.4766638398598194	0.3622983325486726	-0.7248725189623986	0.21123725411795524	-0.6815548599335837	-0.04470074143345716	-0.9159734674364588	-0.24687819799822242	-0.5654413386323993	-0.6363566191700816	-0.29234193841336686	-0.20444481559525926	-0.18023533059639787	-0.5510653450601076	-0.6688102207331992	0.3573034467983772	-0.3891124922247641	0.618068507718329	-0.8575690953101516	-0.5766718460060962	-0.047301667266324066	-0.3499108902770046	-0.11935208454882618	-0.37313800294964516	-0.3300988690837124	-0.4237146890797862	-0.578958251193349
-0.6274972964782557	-0.24886396392599922	-0.4766640150660601	-0.67271753062815	-0.20088514771346597	-0.6756400030399167	-0.3099426471140291	-0.5570537952003431	-0.5054907481831009	0.3504199208976738	-0.6838394150117493	0.2113426271143403	-0.6922122630665231	-0.028262654168577223	-0.9133144509612275	-0.28370435506005587	-0.5782004976292812	-0.6199385575094762	-0.2682585216763176	-0.17080658285069167	-0.14114202778622204	-0.5292942578947706	-0.6908429310706342	0.37321903955319524	-0.3914888355698624	0.5802454349355589	-0.8562225855048154	-0.5392737093994266	-0.04747291270024955	-0.34281528901532116	-0.14334505111576032	-0.3622172602005388	-0.328833419177314	-0.4244481033472615	-0.5726322566919492
-0.6110577464105031	-0.22570072842029476	-0.5063356730125796	-0.6822964304393471	-0.19081353549960306	-0.7102619077952451	-0.3104021609856869	-0.5684636339486306	-0.5294114934182821	0.33937673304189264	-0.6275389813669615	0.21308435493375738	-0.7079749195815294	-0.016320157583388055	-0.9086738605830862	-0.3223640283476116	-0.5931138620246359	-0.5939485308106344	-0.23915310388692484	-0.14099333007339188	-0.10232768833043566	-0.5018393686416827	-0.7016265101372843	0.3888195086927816	-0.38948069650976735	0.5475778637932429	-0.8587818579151492	-0.5060518602135462	-0.06532330786047422	-0.3360917513885397	-0.16261810269296878	-0.34286356277575275	-0.3281867243603503	-0.40829165310035564	-0.557681411951611
-0.5984141331011299	-0.2052538076141226	-0.5395150595675996	-0.6806194940672647	-0.18205300667016394	-0.7347781170522197	-0.31286355593869924	-0.5838555528968604	-0.559498634228819	0.3311509550305425	-0.5802177462320659	0.21164645258725107	-0.7295367147668245	-0.008478682090808922	-0.9016530592766617	-0.35653517987712724	-0.6002502692417553	-0.5638857485940493	-0.22813047309198833	-0.12063093267860885	-0.07396352469289294	-0.4792571009735974	-0.702776529504278	0.41279525009364776	-0.38294414064215926	0.5214223101795235	-0.8564198631365028	-0.47859324403109066	-0.10118921311005491	-0.33404090462101865	-0.18148187794544918	-0.3214834962393054	-0.3263808447804554	-0.39006928636765736	-0.5384966977648843
-0.5810871753760483	-0.18379980730477355	-0.5758193498090052	-0.6765990358762012	-0.17644077920692822	-0.7570989025583311	-0.31447047569719677	-0.5952124123684757	-0.5911576691988542	0.319263426500089	-0.5586154164578339	0.20231684456841242	-0.7558106133161603	-0.005541648080666244	-0.8931668238476587	-0.38535467426383974	-0.6003838930289485	-0.529749542230302	-0.21209521270660625	-0.11359038191907989	-0.041302735822893136	-0.46389169064455515	-0.6980291204469589	0.43777793651772684	-0.3755175717906998	0.5073957135164766	-0.8591799710462598	-0.4507274648038188	-0.13849026953202156	-0.33060195832376504	-0.19403040380395695	-0.30082151100440035	-0.32273879142171574	-0.37178903315596784	-0.5181790829312332
-0.563788213398294	-0.15792949840834203	-0.6094056279314527	-0.6782927070627099	-0.176378858944044	-0.7719215345640218	-0.3176355561045152	-0.6056857864375552	-0.6139062168551381	0.30865520202216934	-0.5519244833546056	0.1848997127256255	-0.7804446860894357	-0.006258293083881988	-0.8867172916402414	-0.4180697101387382	-0.5981794303126864	-0.4967751463452175	-0.19631050111137682	-0.11113763703576376	-0.023501336995105062	-0.4581083160841568	-0.6864780375089687	0.4604379739186899	-0.3644286720357788	0.4973812164406274	-0.8713873043751723	-0.42571574458261363	-0.18032422119902095	-0.3227616642218148	-0.19655940595234897	-0.2757872496019795	-0.3208392038792656	-0.3593701570093126	-0.49152368091312726
-0.5568802437485805	-0.13079693699471784	-0.6429674821222768	-0.67658026049408	-0.15888231920743914	-0.7781656717724462	-0.3180498205196349	-0.6134383495251772	-0.6291020054185326	0.29969551521470456	-0.5202247637083415	0.1565590599422899	-0.8050226444827642	-0.008767434670392687	-0.8800369626616551	-0.4464677081068743	-0.5999500444247249	-0.4661487095283142	-0.20225834747298607	-0.11133733974941255	-0.01797945218048152	-0.4624959524777146	-0.6709450971112891	0.47911626384508976	-0.3547958528624615	0.49079507236076625	-0.878973488109216	-0.4178570115278533	-0.22377274347872458	-0.31555596960223387	-0.18773751066346725	-0.2636370493149506	-0.3240408141175199	-0.35770016919713316	-0.4754427899476236
-0.5518820421590742	-0.10438972643429897	-0.6703344225696883	-0.6794586151058132	-0.16666350715178585	-0.780061609690434	-0.3172610259767156	-0.6162911290066757	-0.6426134610413486	0.2921133594835775	-0.4977427664124713	0.12676747953928375	-0.8322341747644003	-0.018264307075884924	-0.8814196197232225	-0.4660605547050916	-0.6077586597558984	-0.4428380815007114	-0.22439624872003203	-0.11993362134628731	-0.012036846002394477	-0.4706786599735465	-0.6557297395856561	0.48440971891861145	-0.34511195619236956	0.48582303393469217	-0.8873185711655305	-0.4310022944221963	-0.260676951890329	-0.3088549403722074	-0.16067879575706237	-0.24404655626094346	-0.3287579348235572	-0.3560975300768569	-0.4620708770790564
-0.5473450810906743	-0.08255394061687152	-0.683392624353657	-0.7038860857889239	-0.18318008054609733	-0.7762644686431879	-0.3183997830754638	-0.6287818729168493	-0.6495566808528664	0.28719671462144836	-0.4920836146287959	0.09174617878512635	-0.8602756587791373	-0.02010345563035138	-0.8912674565225001	-0.4650439004439467	-0.6061518502035208	-0.4233768733922772	-0.25484205154496326	-0.14113836863296064	-0.0077747990146990855	-0.47644564315508176	-0.6402305474928498	0.4811927641729826	-0.33621666135961953	0.4780693966724135	-0.8952889923465162	-0.45753102949807206	-0.2906199721078103	-0.29849797213111195	-0.11535992444221803	-0.24195227961037888	-0.3390138616471933	-0.3583161407043476	-0.45102161079140857
-0.5418773889730945	-0.060173919159278354	-0.690557052566269	-0.7218314038398331	-0.19458216531761044	-0.7698103726679107	-0.31835503499794565	-0.6330383367348087	-0.6514267041117848	0.27987041970082804	-0.49874563224352614	0.059914021036843845	-0.8872806545369514	-0.019421629591041913	-0.9004159780253567	-0.45856289965201624	-0.608652765140255	-0.3990203083643452	-0.2917847264486358	-0.16533494825210535	0.0018165514052127373	-0.49295951522658116	-0.6313336457399102	0.47339919027143057	-0.32940946914380864	0.4723579458974749	-0.8896905688688683	-0.4963616971234714	-0.31566124504179127	-0.2844592055589284	-0.059471251809597746	-0.2642317758075174	-0.35434613245121394	-0.36247172197500577	-0.44566105124861644
-0.5320177622253819	-0.0333117316625058	-0.6977459836614116	-0.7502979709786171	-0.20566964511709554	-0.7601954650627769	-0.31165197353732355	-0.6234720062576906	-0.649329341613251	0.26163283758363615	-0.5147583979255427	0.024787932691836698	-0.9142774122510471	-0.022382465627292545	-0.9126237439032698	-0.46058259834483967	-0.608285728429628	-0.3798951534019608	-0.3353672612672692	-0.1869842881688209	0.0054601446350834495	-0.5151757684992571	-0.6248051123008218	0.47445675637327633	-0.32119776974119596	0.4699469798175932	-0.8857517945865807	-0.5372744981105304	-0.3361524573173149	-0.27192430555956987	0.006668155259949371	-0.2693078508681478	-0.37757233376722515	-0.3724612213398949	-0.4382446916077355
-0.5246765586571617	-0.011226132527632696	-0.7024669133989905	-0.7648354718809742	-0.21727975695361149	-0.7483152378732114	-0.30115184341490997	-0.6093393311632438	-0.6505768132968309	0.24369493611691145	-0.5338972438381856	-0.006441257354908131	-0.941118277239817	-0.0225235096334293	-0.9190528922819082	-0.47391601217484053	-0.6153208124091792	-0.3648973141179197	-0.37890982955722025	-0.20512248628930543	-0.007837940451553862	-0.5430059030952766	-0.6210974842216505	0.4675269971351773	-0.3118467446216876	0.4692353649254529	-0.8850093248431931	-0.5779333978522097	-0.3560573889843272	-0.2622775990135527	0.08065343065710726	-0.28252811863173216	-0.4043298560813996	-0.3925355843331393	-0.4398606333606659
-0.5178552140806046	-0.010630304393152245	-0.7062271377152487	-0.7750761634244863	-0.23488962953501047	-0.7410435962249007	-0.2928820978621301	-0.5932437578783659	-0.655595282102365	0.23261807462572456	-0.56035563930375	-0.03207367777976018	-0.9669750110568842	-0.024597686194264546	-0.9232346125604032	-0.49862027520611907	-0.6270950743963468	-0.3595778321852856	-0.4239273970420923	-0.22677045273481297	-0.015090731444376943	-0.5703822560329364	-0.6243205579659057	0.44823651778999035	-0.3083890956288456	0.4757307039800148	-0.880264969560241	-0.6119451394804793	-0.3723240704059799	-0.2610991528583885	0.15439317948092554	-0.30391111204305826	-0.4211976503602816	-0.4295699620898244	-0.45407501331490707
-0.5064382899650904	-0.005047451218564369	-0.709430497193387	-0.7950858406777719	-0.2683076826850373	-0.7398327515862508	-0.28677354657425	-0.5728914009811021	-0.6585823081397166	0.22174590178294312	-0.5748600860457458	-0.053303555875084986	-0.9887721636506331	-0.034123529065819544	-0.9273416421231466	-0.5227247122233221	-0.6427431981396027	-0.36012463732424194	-0.4525186109860845	-0.25442378469035043	-0.02397622706492321	-0.5958536637525352	-0.6306913476891955	0.41276786734643406	-0.3094422590635603	0.4803487881238004	-0.8757926889214884	-0.6350950138494362	-0.38183595729492315	-0.264732191169491	0.2332413322256083	-0.32556060600074466	-0.43410377963326335	-0.47328841921752723	-0.4700928090596756
-0.4984311154397071	-0.0036939407769190267	-0.714724918294969	-0.8289431773927898	-0.30223047979615086	-0.7397106510289827	-0.2863072640858248	-0.5531198973606741	-0.6618118958978149	0.22117065609863135	-0.5651613392303173	-0.061604606368097135	-1.0087454290010422	-0.04338795768492044	-0.9329153535531385	-0.5491909418848516	-0.6614467689409962	-0.35953183048125015	-0.48424102329202656	-0.2835456320615234	-0.038242536237225275	-0.6104029704068173	-0.6329827964188579	0.3718848336970667	-0.3101642865907856	0.48712951440073116	-0.8786406598063035	-0.6662035844220193	-0.3967900976400794	-0.2713500357727298	0.3146037790571813	-0.3423625686933587	-0.44258741105735355	-0.5125368880035353	-0.49313933328556725
-0.4918453302726114	-0.005808415240503758	-0.7211208517543749	-0.8461989196007744	-0.3351715592848087	-0.7426947018188143	-0.2873877358735197	-0.5348613411724601	-0.6739337412501281	0.23590353329765162	-0.543587924944583	-0.07523533520744237	-1.0235932892675406	-0.04999199984304191	-0.936127108319407	-0.5782970728899572	-0.6814592065029277	-0.36321611230648465	-0.5146508245435519	-0.3129652479905992	-0.0446557122815562	-0.6142327911912548	-0.639429854968433	0.32513996795093236	-0.31392802864075653	0.5035448391782802	-0.8895019712076049	-0.7023537290999873	-0.4098529772561408	-0.28102098518607577	0.38924503399732713	-0.3519381711116118	-0.44050841279262454	-0.5473234150394959	-0.5193997052498425
-0.4840372414416758	-0.018876177219332494	-0.7314673441104849	-0.8545604604518303	-0.3630458099893729	-0.7489905089163196	-0.2973319620077167	-0.5205584288449234	-0.6810120619123186	0.2388729891639585	-0.5483414962021242	-0.1037865876321645	-1.0236191935976469	-0.05581601560271164	-0.9370466961406141	-0.6135329213786344	-0.7013537174451644	-0.3684137833315436	-0.5267024487456583	-0.3390205461955832	-0.047481125419130236	-0.6139744873011337	-0.6479655860849526	0.2814100166804449	-0.3159687729961231	0.5213593026109489	-0.9122552510401837	-0.7318496167995636	-0.4212289463029233	-0.28998362608395745	0.45954250810722436	-0.35937072062732833	-0.430553550659942	-0.5654048133531636	-0.5345393390823132
-0.47958951071179035	-0.03767809604246278	-0.7446355392284209	-0.8589967204794589	-0.3865396086420572	-0.7556245057681443	-0.31217090082282883	-0.5038904235364432	-0.684673760555244	0.24454604092795368	-0.5518451176941622	-0.1310768765334771	-1.0113381140548037	-0.055275097557961464	-0.9373227596486766	-0.6478642606009704	-0.71866158581069	-0.3730306721450841	-0.5325768393838619	-0.36363713331014635	-0.04973926259506704	-0.6183198606073368	-0.6477918337247288	0.2517438443788843	-0.32010629818390024	0.5385881662886269	-0.9400130194507318	-0.7516985295793621	-0.42984516644139426	-0.2995374188835439	0.5051816229478383	-0.3647550235678905	-0.455997412910902	-0.5762075249810862	-0.5412657916621237
-0.4770726072704236	-0.04917063492947264	-0.7580250886045892	-0.849996003108371	-0.408034446080822	-0.7622612737837959	-0.3315435594245912	-0.4826982864749447	-0.6920261391032481	0.24241136771753585	-0.5515574097894265	-0.1556925938945959	-0.9920615234922355	-0.059978921963202356	-0.9382678062601535	-0.690813670477379	-0.7319852228653568	-0.38141779910746365	-0.5337731299237831	-0.38860793864926296	-0.05065198868097005	-0.6252349978330785	-0.645018563843345	0.23206497406781312	-0.3217376787180274	0.5510006572978869	-0.9652854945628289	-0.7608960313430643	-0.4404356134738451	-0.3050376733672898	0.5353562897103074	-0.3627006009162512	-0.43625579162640477	-0.5861108625483997	-0.5332031203878731
-0.4807979196270537	-0.057088283770754346	-0.7712749296662057	-0.8585994100730024	-0.4301147114595832	-0.7771741010138984	-0.35604883505216944	-0.46739281862003734	-0.6834708518867927	0.23212002832389333	-0.5469212850948411	-0.18347374533740285	-0.9740252835970814	-0.06720100073066396	-0.9431641243077585	-0.7291559380440836	-0.7394223429626978	-0.39940253973259715	-0.526816845354152	-0.41466745341085576	-0.061140445989247096	-0.625756854066341	-0.6405875532786879	0.2250866659589787	-0.3212421526146073	0.5647529857212549	-0.9989034146522684	-0.7633635252199714	-0.4535148411026918	-0.29956749546308603	0.5502675185684918	-0.35816709402324715	-0.38618235321719413	-0.595172434233716	-0.5262281088023666
-0.4890306667113588	-0.07319803782334897	-0.7845394756689034	-0.8645870187082677	-0.4521370595015456	-0.7905688760784264	-0.38778023580278875	-0.4533898734646454	-0.680831002208868	0.22445185042371651	-0.544480229426999	-0.20945067691988095	-0.9455494236397571	-0.07846874387858725	-0.948320069226918	-0.7589447380952271	-0.7423249470966292	-0.42314875308157973	-0.5226362913277469	-0.4418084256669463	-0.07633593125336954	-0.6267857384076397	-0.6338436189735543	0.21603896223504182	-0.32511449633247813	0.5789111570127964	-1.0260033353632452	-0.7595341363335373	-0.46248213481572603	-0.27813090377352984	0.5504881394910213	-0.3648228984362684	-0.35925209746169057	-0.596434489349235	-0.5254979624423581
-0.49996681081558114	-0.08156352258963477	-0.7938997346975136	-0.8723951376267403	-0.47209114567173416	-0.7979783230852242	-0.4243527016792032	-0.4410628643008878	-0.6751740141904459	0.21477737085770388	-0.5483632009057505	-0.23470624253127198	-0.9155513342301621	-0.0857569242728399	-0.9582029748499276	-0.7786937166570838	-0.7345673053489552	-0.45382680808963904	-0.5197171085096752	-0.47175633356148217	-0.091041239573488	-0.625587473505455	-0.6333653119145115	0.21647249773011623	-0.3317546948877168	0.5922928526798412	-1.0403069042463107	-0.7539239380869592	-0.4697486221486141	-0.2537231056364998	0.5407502261317967	-0.3730606315679589	-0.27731769436151316	-0.5849234290413748	-0.5271746569751323
-0.5128087065292503	-0.08897967290591771	-0.7977472265297051	-0.8825408402042365	-0.4905573942525382	-0.7952194616865433	-0.46021847382719266	-0.4270400918910469	-0.6599581064037388	0.20778222452631417	-0.5577773628821316	-0.26278126755288655	-0.8874675048037328	-0.08367186678578392	-0.9712044023178171	-0.7884062897968495	-0.7151229324497186	-0.47937660917893243	-0.5172651757565834	-0.5030856499541684	-0.11864518031129956	-0.6257316521143753	-0.6324798907110643	0.2256491223882319	-0.3331083725267573	0.6073479552416845	-1.0498742559576821	-0.748452995849405	-0.476347701859544	-0.22680943804460568	0.5241314893869772	-0.3808418917859385	-0.18997727419258498	-0.5548665984061703	-0.5201746456549663
-0.5278137323592015	-0.10584922531536389	-0.798962508483552	-0.8880262316602346	-0.5082627116027871	-0.7826229671641268	-0.4859013634275545	-0.41192319614968753	-0.6439069541176201	0.2003019719800614	-0.5685407615849379	-0.29170132546495686	-0.8574342228447678	-0.07726762563539144	-0.9810378780558539	-0.8029621793390165	-0.6816818714834391	-0.496305787214619	-0.5133663306311413	-0.534179074040345	-0.14790748768606532	-0.6296848420215582	-0.6303183332589326	0.2366689759709502	-0.3334573607632167	0.6241061153188324	-1.0594238387778907	-0.7449719176700313	-0.4828860895730087	-0.1975310484241222	0.501502646497479	-0.3875073020069626	-0.13380255272189262	-0.5374556906441128	-0.5084256607665496
-0.5432112848364391	-0.11772875319739859	-0.8008026667988999	-0.8812053696230366	-0.5240571321129961	-0.7701812883274861	-0.49883894765478437	-0.40381416887455607	-0.6333050681836745	0.1797872286493591	-0.5813089224730918	-0.3314269451021782	-0.8274992139795672	-0.07867126511787145	-0.9886346035087048	-0.8214859629447794	-0.637720107178257	-0.512236672107865	-0.5092653687062662	-0.5653192648211555	-0.1777683509579627	-0.6377537158169125	-0.6371853909594006	0.2507015238065685	-0.33435456426845855	0.6147735825146172	-1.0480823829019044	-0.7353182277643742	-0.4812138922152366	-0.17052422516548343	0.4679576764687051	-0.3950171274188613	-0.023332166332166927	-0.5354329589559165	-0.4922328240714002
-0.5563990295263955	-0.12075771030007976	-0.817507768907379	-0.8722444703136294	-0.568614277790722	-0.758035769927129	-0.5071006711432472	-0.39464075914957913	-0.60935532305743	0.15212411659384875	-0.5946953394324083	-0.3480995874552267	-0.7974594092636068	-0.08352538231653692	-0.9896576941497317	-0.8406609741685468	-0.5899116794276299	-0.5238292887410357	-0.5060237386910988	-0.5928659192679646	-0.2048502482655597	-0.6509652149470678	-0.6439389564815053	0.26345448326563564	-0.328921257536286	0.5962141472417392	-1.0133957284187107	-0.72518755036119	-0.47986048110677687	-0.14752395684586841	0.43258635741635987	-0.40758175045408807	0.07874515730079575	-0.5398821100205101	-0.47342610073579205
-0.5683640363416189	-0.12570116729483924	-0.8398775049666014	-0.8649468857771938	-0.5886919918312308	-0.7464217145626377	-0.5488302464105952	-0.38951210933215685	-0.5965568690234899	0.1481023963827221	-0.6068531327033511	-0.34264141259385716	-0.7744584644801391	-0.09810432732501977	-0.9754018273825812	-0.8600348386106488	-0.5315285052328557	-0.5338139719745183	-0.5114858470228223	-0.622592849379839	-0.222762094759341	-0.6635014937096406	-0.6493932187735625	0.2668477236973802	-0.3216615583708921	0.5809959662671137	-0.9660069749313278	-0.7159204167284212	-0.46845855958969773	-0.1313808595016739	0.3943136280983929	-0.4245185497928028	0.1415106564413923	-0.5626094919807004	-0.4603159042675185
-0.5793785555120305	-0.12131601837951216	-0.8269587278091771	-0.8574709259334515	-0.597977404343624	-0.739047424387586	-0.5545905272968382	-0.39934440217405864	-0.5828650602651854	0.15172856166266294	-0.6172540869719347	-0.3379249465459323	-0.7532627481210473	-0.12000722377270609	-0.9528284466603033	-0.8812382724279274	-0.4714499446119622	-0.5447841053165589	-0.5181887575821698	-0.6458913024413351	-0.2281568658918752	-0.663607371212492	-0.656138454594503	0.2573006178702065	-0.30521993531317654	0.5686650144642451	-0.9022759534533161	-0.7073287264278385	-0.4469192353444792	-0.12354355671171077	0.36257147419478725	-0.43412223757953516	0.2860779171801939	-0.5900606518202367	-0.4556144644413324
-0.5922102472697138	-0.12723934289853753	-0.8349661028190258	-0.8315849967390913	-0.6059731241078625	-0.73875983916381	-0.5894694225856562	-0.41376084152303616	-0.563398820183643	0.16529947787051963	-0.6263495394919005	-0.3411891678117317	-0.7311427022532234	-0.14228877645287544	-0.9256084167997111	-0.9040481560761098	-0.41808032699814035	-0.5545566324353547	-0.5299425966916896	-0.6583888603310843	-0.22207003137907763	-0.657193767483166	-0.664288286274271	0.23655500453660147	-0.28206422489420824	0.5560245843098467	-0.847723208357514	-0.7000151950921806	-0.4068136773292014	-0.12210298662745116	0.32744862332808206	-0.448284991724626	0.3966134439459002	-0.6145110841983483	-0.4665595708756016
-0.5983601932529449	-0.14490640188028148	-0.8088095333113774	-0.8054702648432297	-0.6201960208552134	-0.7381591124276354	-0.62187359877401	-0.42712281204939256	-0.5615920061486022	0.16586634190759073	-0.6358656532844821	-0.33836824488766937	-0.7069725036867288	-0.16388183852642518	-0.8973879116702215	-0.932333625252251	-0.37584939305947124	-0.5637059434451773	-0.5429494416016432	-0.6595746879026813	-0.20193356251939543	-0.6460320222287914	-0.667010276432862	0.21719821453870258	-0.2525476304836754	0.5290401105366105	-0.7967553217181227	-0.6903978642055535	-0.34172815142788737	-0.1330464481696158	0.2926642539834089	-0.45765772752760875	0.47973507513328045	-0.6394604163905862	-0.4669867581223709
-0.6018770843809272	-0.15931663461225384	-0.7808127385808324	-0.7809809692776345	-0.6371678395277364	-0.7466353328052773	-0.618418257517647	-0.447206541628318	-0.5458066791005036	0.15991287257713788	-0.6444618011556926	-0.3337810071117002	-0.6962973525870814	-0.17904740146978557	-0.8681699306580584	-0.9559628614638029	-0.3456068476208157	-0.5735805569036844	-0.552345351989844	-0.65508829914047	-0.17116158326823494	-0.6277865562727813	-0.662728419579678	0.19850675129067025	-0.2207847419856094	0.49569817309416464	-0.7599342737537861	-0.6847825067784186	-0.26796877864303453	-0.14644948738769728	0.2607728622824299	-0.4573875389168155	0.5898262346594662	-0.6652842240361232	-0.45935206860700495
-0.6053743274660008	-0.1789642084604825	-0.7538730831217304	-0.7613810466547462	-0.653622655278036	-0.7660733227687078	-0.6170550079627779	-0.4675871470332643	-0.5254440025405496	0.1475471490146337	-0.6498000971289275	-0.3204778126694524	-0.6894935569473792	-0.1955607031371667	-0.8372577763310968	-0.9765580447825665	-0.33025154860134104	-0.5914790978241048	-0.5579286484836251	-0.6454776541176098	-0.1400841988567086	-0.6089667788579057	-0.6512472280405193	0.18017067169701612	-0.19030052655000912	0.45637885587411847	-0.732889530663986	-0.6817301123829814	-0.19746736045612387	-0.15679811918555	0.22959098746830603	-0.45640119218693787	0.6296384628111722	-0.700636647064299	-0.4413626191313142
-0.6114794411745279	-0.1949500318363283	-0.7307459937543325	-0.7471833164685197	-0.6675882389329568	-0.7951632132190066	-0.6105629017247418	-0.49217933843830497	-0.5095133034589245	0.12882710751854942	-0.6541970046383121	-0.30684986450640056	-0.6856374640386859	-0.2063404367440882	-0.7992543531177632	-0.9895520022460147	-0.3255657462395781	-0.612669836278388	-0.5632009364764504	-0.6337929590663856	-0.10161295218949148	-0.5917694796669077	-0.6418114987435151	0.1593184876715528	-0.1674941762910204	0.403672468812061	-0.7182252819168422	-0.6813808210451598	-0.13339111999413972	-0.1651912829341576	0.19699498156763923	-0.4457387318314825	0.6486534879365633	-0.7443210680555563	-0.4219227740908352
-0.6164557151139369	-0.20311448925700795	-0.7082511405788066	-0.7406646203999377	-0.6802430519320543	-0.8330206826721339	-0.6064692673727313	-0.5219051897734511	-0.4826796393228969	0.11156459036369679	-0.6618942401506692	-0.29775427235036733	-0.6855087708599722	-0.21426433525278968	-0.7599175227646612	-0.9940515751855816	-0.328717051546633	-0.6354553735760499	-0.5654093076911282	-0.6133466837849275	-0.06583527933969559	-0.5726184870635522	-0.6301708715180085	0.1457899303995154	-0.14702871266820364	0.339917889916769	-0.7062908358164035	-0.6827742828648358	-0.0696780097661481	-0.1730273761225522	0.16507044770140913	-0.4295313558554773	0.6911647251605243	-0.7650550474769056	-0.4024695216584121
-0.6193035958085051	-0.20873947046050062	-0.6869675013781589	-0.734481441165626	-0.6878482612383696	-0.866324175446279	-0.6068501900830336	-0.5472137206940613	-0.46126375069652115	0.10388450170165169	-0.6664493387749839	-0.29383044539747327	-0.6860707314626425	-0.22963065128492338	-0.7145568450946053	-0.9813383885040267	-0.33895200048257723	-0.6620620236977927	-0.561392339974194	-0.5873322875525189	-0.03052531006723356	-0.5539216277737001	-0.6051454557341431	0.1344734550577909	-0.12962591525977082	0.28429351116417995	-0.7052778575040459	-0.6872155257677466	-0.01660377755848373	-0.17567460550126374	0.13092989923554893	-0.40932941876752116	0.6629704007885228	-0.7712909426396696	-0.3796102043496651
-0.6312589739971759	-0.22015025920710282	-0.6539182500056044	-0.7268007119732298	-0.6690692965662839	-0.8976533833429181	-0.6038015549530665	-0.5725869566869853	-0.43927007842795085	0.09237767641165917	-0.6685512741242836	-0.3101582838901281	-0.6943549864057497	-0.24969698339812058	-0.6724240468911589	-0.9607294320378429	-0.35262911400569596	-0.6987050019893507	-0.5563819429967299	-0.5565197932672346	-0.005141418926001369	-0.5307009301922131	-0.5678267025476013	0.13141458017175228	-0.11801037180023914	0.22307480158765042	-0.7219089466542504	-0.6906342880021926	0.03948931956013849	-0.1676954851003731	0.09679111573706897	-0.38295093366140276	0.6019770338041203	-0.7617533474314436	-0.35505797007758505
-0.6435294481756362	-0.220112733454998	-0.6121743760446853	-0.7187920667913095	-0.6717500561657072	-0.9208139546513066	-0.5565207111783594	-0.5970553876489343	-0.41516572532049356	0.06975414004447543	-0.6743797467125818	-0.33206313456785364	-0.70577936774495	-0.2650030463013066	-0.639520684032858	-0.9342363759053537	-0.37557217316690916	-0.7359577703111462	-0.5375307099082076	-0.5200853791637806	0.007581530751727313	-0.5041637143412264	-0.5215021107350805	0.1392805333348582	-0.10886291282078975	0.14998750457176502	-0.7444908354100459	-0.690298587015151	0.08863635039646375	-0.15525456950829333	0.05798771956011073	-0.3656368857483324	0.5689412883315298	-0.7380009851725771	-0.32095000332341767
-0.6549304150408319	-0.22652401220580431	-0.60581884136326	-0.7062879430116651	-0.6834797178915939	-0.9384652598306102	-0.5484120963080719	-0.619780086200811	-0.39177229667839414	0.040994208571970885	-0.6790629947303738	-0.35072718020119864	-0.7225043234489433	-0.2768657040903507	-0.6070995984842964	-0.9015252596613417	-0.40081018459819945	-0.7621505254498653	-0.5074388079384451	-0.4855832467640684	0.014553840835574627	-0.47942815966213403	-0.4694846887830943	0.15709145624140952	-0.10993417653348772	0.06810064465525724	-0.7785389957672987	-0.6890770656760787	0.12653247448381383	-0.13891497729308003	0.01822025897857007	-0.3521495145493164	0.5464727245258391	-0.7061222332711996	-0.2877304244004104
-0.6639898128232609	-0.22468178879992226	-0.5813003961365262	-0.7004992087517138	-0.6926032620804068	-0.9462650083274857	-0.5155246784859474	-0.6335237846743779	-0.37241535507588036	0.011305825859500847	-0.6859168457506548	-0.3628780038468672	-0.7400398303094157	-0.2893087232816955	-0.5748848707079502	-0.8673135644498453	-0.4218031015384205	-0.7789601364983072	-0.4664110990119178	-0.4519551090328798	0.014082772484302938	-0.4529772458443322	-0.40843695970795924	0.19082167227402408	-0.11934818070241746	-0.009430539108941849	-0.8046015015443532	-0.6807210771444943	0.1614785996640637	-0.12434156682760274	-0.009362651239764971	-0.35129334470559137	0.4943109798415482	-0.6759778493365206	-0.25288058880791436
-0.6830109637554396	-0.21939969822099906	-0.5956109841246187	-0.691326910947809	-0.6979229757199485	-0.9435723608093689	-0.4856972144251624	-0.6423406236137029	-0.34914249274237397	-0.0020859877810012173	-0.6924858780034162	-0.37675152963205	-0.7535809338082136	-0.30116893286234003	-0.5458691683027375	-0.8637488370865005	-0.4408402041719148	-0.7835236660096843	-0.4271785763013023	-0.4303804172763209	0.010136931165909153	-0.43291791921340045	-0.3415460754176598	0.21983243482065493	-0.1360843671881356	-0.07827520296319686	-0.8206433669025011	-0.6706371495818549	0.1816649215011422	-0.10568934718108283	-0.025808225073834824	-0.33995124985727226	0.43733591074895894	-0.640618672885796	-0.22265123499676215
-0.7159999083916054	-0.22376643978812538	-0.6110194861825592	-0.6787374720045527	-0.7023313481812743	-0.9321426956068244	-0.49427010626779594	-0.6506550655088497	-0.33416458259334697	-0.011773554480424886	-0.694611266490801	-0.38902982533306796	-0.7610248114425062	-0.3093392843499421	-0.5203045596869288	-0.8367638116135728	-0.4532334476844195	-0.7733549090971181	-0.3897347624726397	-0.4154815509999966	0.010178637746568468	-0.4227484773740001	-0.2697338995582365	0.23254853858212104	-0.1554982790448251	-0.1340317122934151	-0.8255043548151324	-0.6485831502164997	0.19601786367612073	-0.10046942603382907	-0.036268990629009554	-0.33180406291753206	0.43168047039575497	-0.6066650988864735	-0.19642260242164095
-0.7521237905437121	-0.2319928454822628	-0.6257973819165175	-0.6648071965428255	-0.6977735539946652	-0.9101352209620119	-0.503019395784075	-0.6593104082627451	-0.3212105705037602	-0.014541850812954019	-0.6959888016892324	-0.4035604688318196	-0.7600693850690291	-0.31892393862772045	-0.495703833828084	-0.84481470623446	-0.4558991960707851	-0.7409070588795903	-0.360512063593907	-0.40459734106477024	0.01815473051473035	-0.4183957632666721	-0.2116760125947567	0.22968563535722222	-0.17353297451408667	-0.1864212083488164	-0.8271633026607033	-0.6088582167377898	0.20711448605443522	-0.09927453583571963	-0.03089407663372945	-0.3321272316685369	0.3976323022121412	-0.5731412948869434	-0.17732973999974966
-0.7793249601604026	-0.23931390483123632	-0.6359717586177268	-0.6552813946783057	-0.6907434150571005	-0.8830705387575559	-0.5181725613653787	-0.6663971593541994	-0.3159412501123184	-0.01635640391735268	-0.6926027063440637	-0.41892721778661113	-0.7482267888220152	-0.34302295961686136	-0.4804296394452302	-0.8204997932045582	-0.4620035475021198	-0.7017957147340558	-0.33103324817412944	-0.3907004220347104	0.03241256544155973	-0.42138836026146437	-0.16464352633485246	0.2226740239071819	-0.18291809262294717	-0.22672900312997618	-0.8172697374177552	-0.5617693581298184	0.21954183667346983	-0.10098285286177171	-0.00813756777039415	-0.33748059865310126	0.38058953931372785	-0.5364021381731136	-0.1584663100742294
-0.7908338284325128	-0.2456870868115669	-0.6455177262388571	-0.6434654712478067	-0.6768548251836044	-0.8475762254435704	-0.540257634086765	-0.6754561572931553	-0.3230250263840051	-0.012024121618990101	-0.682035952256112	-0.42883257214958775	-0.7312144117400114	-0.36918154952338605	-0.4676890865935648	-0.7977925821098707	-0.47423269625522835	-0.6578452320305826	-0.3018575857651873	-0.3842824657737855	0.055582149533732875	-0.43290569626669717	-0.12835284048419626	0.20814651441382082	-0.18683568703577635	-0.25627788494421166	-0.8032262895611977	-0.515101043587396	0.22814620450267148	-0.10623906205608144	0.017218345829055952	-0.35002407628036425	0.3686027683447358	-0.49369374629906754	-0.13802115036142912
-0.8270202043873969	-0.26585521938420537	-0.6550742384896824	-0.634437643477348	-0.6528468756935324	-0.8106291756795876	-0.5636193519114803	-0.6893443719340813	-0.3192071642458423	-0.004240365214756775	-0.669898790511783	-0.43001801835892134	-0.7120644490109189	-0.3848971024837332	-0.4618434028183202	-0.7821447895594387	-0.4884498451038842	-0.6033967325433919	-0.2797871287243705	-0.38237100589355755	0.07769195445680177	-0.4525798638101041	-0.10093549895037426	0.18413939386479647	-0.18672547369928885	-0.27172233721657235	-0.7946499718883111	-0.47017826790233486	0.23687236502712322	-0.11925143265945955	0.04522798593843491	-0.3586266297144852	0.38119950437652406	-0.435673850105786	-0.11658267927356536
-0.8516179692396685	-0.29086221020024877	-0.6617094788408215	-0.6344856885897338	-0.6146094621555007	-0.7746767274036576	-0.5897019032630096	-0.6957778256512619	-0.32344311236051804	0.005581601933404279	-0.658173069158479	-0.4295135451387272	-0.6875538150380478	-0.39859553574011536	-0.4511586292846257	-0.7722671836275626	-0.5041227413518141	-0.5424409978234424	-0.26014173314780953	-0.3893023656920473	0.0984006841283991	-0.48126440318695246	-0.08879365798762315	0.15241477904701903	-0.1802113572173999	-0.27601778554597867	-0.7810190035874104	-0.4289056446658309	0.23691548291084433	-0.13679049194358212	0.07553129921217441	-0.3708433347286947	0.43760071030143893	-0.3702514606644808	-0.09221410229877061
-0.8688997039002423	-0.3135518509453402	-0.670305331167459	-0.6373892328760081	-0.5707125365898489	-0.7457589246874509	-0.618181660305454	-0.7030649279509771	-0.321992186361824	0.013847229530758681	-0.6444270583160164	-0.43045019399548456	-0.6619162411885755	-0.4087322378900521	-0.4389399696359467	-0.7651762434933783	-0.5253327408849118	-0.4806415865024475	-0.2519084904236588	-0.39755582887539564	0.1251420796064395	-0.5184358171066427	-0.09234809765632	0.11908657134647069	-0.16576138461038378	-0.2747668999933882	-0.7678698400994712	-0.39168505536457754	0.22567111536698317	-0.15722948925843766	0.10048813407620434	-0.37491881433197344	0.5061974503280062	-0.303961850133109	-0.07430710057813827
-0.8778301736132624	-0.3608591582432166	-0.6774225975870549	-0.6415888075647078	-0.5273354910495444	-0.7115030290921893	-0.640813960651119	-0.7105466784583453	-0.318347173900138	0.015878676138316776	-0.6314269899045162	-0.4313240581085623	-0.6355423892646035	-0.41611678248714756	-0.4402989315463438	-0.7637498653161454	-0.5487320731753466	-0.4257003071333654	-0.25147285526102275	-0.4029056365778286	0.14095402468827545	-0.5679854920848506	-0.10822593974283315	0.09777346907871927	-0.1435130436062096	-0.27285906788021524	-0.7576447327023494	-0.35373857386762986	0.21354518123367683	-0.17860805276463834	0.1254390857156335	-0.3746342793189405	0.518085019567794	-0.2355405885662441	-0.051561451583493734
-0.8988302189798165	-0.3823383096145986	-0.6906261867983194	-0.6508621080711676	-0.4807912178081389	-0.6743886780098567	-0.6543526231162505	-0.7276856983179407	-0.3156663406191689	0.016072189257067892	-0.6143310751043649	-0.4275351671315949	-0.6136135313553059	-0.4217159439064651	-0.44844274504646336	-0.7642925164366323	-0.5962684518650583	-0.37284033742011974	-0.25940745154498607	-0.41080968868585177	0.14789144082017686	-0.6232337386668452	-0.13921737383403637	0.06675355296085597	-0.11715098051955133	-0.26227212851222464	-0.7421412422541598	-0.32305948414339547	0.1871065619068759	-0.19478696412284197	0.14169737689991146	-0.3647559755600477	0.5550039162726332	-0.16740987259585438	-0.028676249275510712
-0.9022407935706441	-0.41242520193692905	-0.7212578008016131	-0.6707478073411888	-0.43227054984862023	-0.6337039902441253	-0.6607100840185163	-0.7459462478914141	-0.31538743921663204	0.01332080326546307	-0.6052852467717902	-0.4203235563400988	-0.6014718451131167	-0.4240809132205504	-0.462318985498007	-0.7299310178321987	-0.6115617140956711	-0.32457411926799534	-0.2634599197377457	-0.4167333326590034	0.14523950047227757	-0.6785852839473038	-0.18283637458713292	0.041957513262379065	-0.09148466236469054	-0.2431869506745023	-0.7296819861256929	-0.295651901016304	0.1594820986026642	-0.20975447585612236	0.14900571460649725	-0.3645922861249374	0.6046047808747	-0.11267004323184744	-0.00033665280423305635
-0.8884360134911675	-0.40919714713692923	-0.7330939589548504	-0.6950348448599594	-0.3900710150529259	-0.5862710567001427	-0.6596909810228462	-0.7604845395767377	-0.31277194018597104	0.0036952901649094814	-0.6290118363888186	-0.4130817971635258	-0.5950620403319935	-0.42498416610845247	-0.5156993020785062	-0.7160601518365672	-0.6254348443490654	-0.30126165919578424	-0.26569280835053577	-0.42490493695835274	0.13391092973048052	-0.7262105261515706	-0.24060324261618554	0.03260371482904856	-0.06457438400924974	-0.2331557751246182	-0.7218470910789139	-0.27880051014145985	0.13103063020167816	-0.20948051744681587	0.14119671448638454	-0.36404138360531146	0.6027133554998427	-0.06289063983678068	0.017526684996275098
-0.873495229162838	-0.40256314759317063	-0.7551902184371543	-0.720996728518507	-0.3562101882412727	-0.5314424719266121	-0.6500081237716773	-0.7759634426090009	-0.3092536043155136	-0.015938350880415442	-0.634190436025927	-0.41096599520694116	-0.5977912132007346	-0.4262726853915167	-0.538158694126725	-0.658647358428875	-0.6373002277340172	-0.2851932238584367	-0.2637865427480107	-0.4260432698955755	0.10843618470808136	-0.7668152957622574	-0.2880155111885488	0.0352881121450843	-0.039494961169272896	-0.2188921588139027	-0.7173788181532428	-0.2799315364907403	0.10669620447049996	-0.2029166308811142	0.11592257770888532	-0.36559744366747104	0.5896951690836982	-0.022861026412831716	0.02602060169340036
-0.8529231648485123	-0.40000883146177263	-0.79705278638969	-0.742118569148616	-0.3323314832271846	-0.46988779821520554	-0.6356877487422813	-0.7923056839949243	-0.3037339912054783	-0.03640324546700178	-0.6754869265550818	-0.41159442804927177	-0.6001357884477146	-0.42492791171989114	-0.5801126809210381	-0.6295171516354433	-0.6472771627235151	-0.2626073232582179	-0.26102471780045416	-0.4316988122889178	0.07451810028479523	-0.7940344617811392	-0.32302498487887366	0.048147198251460646	-0.013601521718073361	-0.20926812334683964	-0.7210382977735298	-0.28819459858351926	0.07996577311548206	-0.19659008775832013	0.07816188503867347	-0.37863134797789655	0.6054398334053422	0.0006835567825017125	0.022166019317248976
-0.8419589055889674	-0.3995845188682731	-0.8021750409866343	-0.7596360546508858	-0.31928194418863015	-0.41930237330680187	-0.6168799399838966	-0.8054660028156851	-0.2907322092668882	-0.0583406631319874	-0.7138724184083785	-0.4018322053397183	-0.6060264564511633	-0.4257576639511719	-0.585580681982949	-0.5932269768776581	-0.6533391054208095	-0.26326124283011715	-0.2651620804127594	-0.43974103560046973	0.03392596598596233	-0.8093167642778851	-0.34495279304227094	0.0654667118566645	0.011905489195632866	-0.20334448531890606	-0.7325027413670818	-0.303793873727725	0.05203335412042802	-0.18663277841385645	0.03535770002569266	-0.3905031263449939	0.622956472918419	0.008007495109996859	0.002031815208157478
-0.8042822092965294	-0.39820979542232465	-0.806426911338719	-0.7708287519988319	-0.32120134724660165	-0.37603423727307383	-0.5966359222491273	-0.8146765396076082	-0.27419718832946094	-0.07888025731152634	-0.746546799829152	-0.3958721915830642	-0.6203716210215725	-0.43086525912672924	-0.5892113790194495	-0.5560371651724806	-0.652816613988359	-0.2647030753095072	-0.2735714514943441	-0.4453597689654368	-0.006311080811400463	-0.809179325725886	-0.3630659885271682	0.0891165245582633	0.03487945298772756	-0.20446694662143045	-0.7413056790611922	-0.32197982416732396	0.02341656644015124	-0.17933577522181823	-0.008682158260940362	-0.4198530462317166	0.6278412162931541	-0.006593441547606357	-0.02390489580780796
-0.7743434007888984	-0.3692479011784531	-0.805295266497206	-0.7726631035930682	-0.337037173023507	-0.335020073523722	-0.5795400884487089	-0.8293107589610959	-0.25920384279746916	-0.10795516226455129	-0.7723295881616721	-0.39450892844233054	-0.6404393671651675	-0.4340671076787698	-0.6006897901480303	-0.5193728289830031	-0.6439115712937599	-0.2646773999398131	-0.28207646661353375	-0.4500133641125147	-0.03568530804460801	-0.7995343042718379	-0.3895938741585416	0.1132117139429208	0.0512841316424361	-0.21697876720938486	-0.7547800602866924	-0.3403143989406908	-0.005198382088687494	-0.17267250517589078	-0.04800327820276796	-0.44582959967654084	0.6165428927676582	-0.04635180486807737	-0.06518889256187052
-0.7474353191828849	-0.34883068645442084	-0.8027711537928951	-0.7699666391395044	-0.35914958690239207	-0.3020340791473248	-0.5636647492748295	-0.8372680970798798	-0.24716317957573236	-0.1323400209238328	-0.8019877875011805	-0.39828807241713227	-0.660901092498724	-0.43807542464009464	-0.6152729259448605	-0.4850486757506255	-0.6322550789546119	-0.2622859799593888	-0.2927977911268912	-0.4620506031268897	-0.060525149303265025	-0.7774679352127888	-0.41504944091659385	0.13220882785579724	0.06042861523372376	-0.23552930729611124	-0.7662655300606616	-0.35884043019601874	-0.0261078991413539	-0.1572608735153514	-0.09181859341713763	-0.4676059529464377	0.583849173510156	-0.08790168049989211	-0.11027654757504546
-0.7231356292533964	-0.30017972173533847	-0.7913813586464392	-0.7664113008229533	-0.37795946166934385	-0.2762594843967203	-0.5493702566838837	-0.8387552658833661	-0.24303660977827296	-0.14923124581056477	-0.8197602017388587	-0.41510892628013824	-0.681781196100735	-0.4448119284737963	-0.6192250372091314	-0.4550068417500416	-0.624525872823725	-0.2598323774429865	-0.31372149545101014	-0.4854718060571906	-0.07083930301348783	-0.7422558558400532	-0.44255710764741607	0.13456655639831686	0.06159124815788538	-0.25335062743477177	-0.7729906668628935	-0.38521247368014	-0.0468122486335653	-0.1426170119314905	-0.13668741766077047	-0.49178897876485433	0.5578843766090651	-0.13318003908621837	-0.1593592971716424
-0.6915665433821203	-0.27832857880545164	-0.7723876436858543	-0.7609352916596885	-0.4029117014229725	-0.2515443979491279	-0.5395354063828586	-0.8325530341964267	-0.23787666770404745	-0.17565049200626087	-0.8440484885868498	-0.4387378255301096	-0.6967677378822401	-0.4519438995709919	-0.6200093167189988	-0.4313549587822574	-0.5882069010828057	-0.2608640726366884	-0.3342775366525321	-0.5131989071513118	-0.06542675258162872	-0.6990517979300541	-0.46641050844715065	0.13940827015023832	0.056126327926495446	-0.2826018911456797	-0.77775823007619	-0.41509707536232565	-0.06628784061480458	-0.14067314951891646	-0.18176976373591444	-0.5034969161325495	0.5466661051118825	-0.1759561061912798	-0.20908799522053223
-0.670832799556253	-0.24436468177524134	-0.7331457507502455	-0.7532064093883617	-0.4626043734680991	-0.23761837599951266	-0.5329124652896026	-0.8239883958017273	-0.2348055587486313	-0.2021163519243308	-0.8602054699662947	-0.46377905953982534	-0.7028762589681607	-0.4612365369913203	-0.611263106489639	-0.4170571388264334	-0.5766177746549308	-0.27549676002235973	-0.35612069164132765	-0.5396908318533316	-0.05131829700146366	-0.6493768458069001	-0.48933098271648545	0.13555292735740726	0.04616138104963491	-0.31539853514538513	-0.7801156650588303	-0.44719397360099844	-0.09223418040660941	-0.14566635210190493	-0.21965219993386537	-0.5136436065712112	0.528393837237431	-0.20745692617693573	-0.26015346349910384
-0.6526032476478593	-0.2319129134118402	-0.7132668756817185	-0.7448436814451471	-0.4854424427914113	-0.2259396139596718	-0.530833071011785	-0.8093684499394802	-0.23468114423938885	-0.22609715636803168	-0.8106769159110924	-0.49159409132799786	-0.7052763768328467	-0.47607718187657044	-0.5601229714921659	-0.4120831544513245	-0.562661805568015	-0.2715855453722761	-0.3801533646685121	-0.5605109934670418	-0.029269141090110428	-0.5964306217094035	-0.5095111154543513	0.12832891459789902	0.03238049885546807	-0.34602249286424913	-0.7772765275008073	-0.4840210707197721	-0.12851798173301315	-0.16566711403767279	-0.2611490343868078	-0.5297685147320174	0.5086790632057234	-0.23653764606015085	-0.29846714931350943
-0.6261360203615246	-0.2218160878184773	-0.6757714169670629	-0.7382284956755784	-0.5041613760813592	-0.2191964486484359	-0.5295727295007325	-0.7866258428997143	-0.23835849116711322	-0.24672412554389403	-0.776840114971273	-0.5175507386086718	-0.7017990122314804	-0.4871619894524071	-0.5437090223417143	-0.42517730747930493	-0.5562782951822508	-0.27068610507767593	-0.4047306298844573	-0.5846237666200145	-0.0020109827999165663	-0.5416685383635851	-0.5199723090556273	0.12668550572053117	0.014602678564161604	-0.3811141319543827	-0.7725892207867202	-0.5179143267104293	-0.1682217873340934	-0.1928399959765109	-0.3101180543514678	-0.5270026348120054	0.5380868821481	-0.25669661236884384	-0.3291386730891206
-0.6045931820694652	-0.20834896740529524	-0.6145915557663123	-0.732143360860497	-0.5224307307353355	-0.2135060176841917	-0.5271371555672405	-0.7642619790591773	-0.24413385260523818	-0.2653144779592687	-0.7225572541102399	-0.5454880908834816	-0.7036586397490796	-0.4959680182509845	-0.5046282075991531	-0.4512683032545805	-0.5450023206505229	-0.28023667397450086	-0.43270383726096806	-0.6016189894705931	0.023068962080464484	-0.48655348116726993	-0.525274684453017	0.12980950714048314	-0.012624974528521038	-0.4117621808024077	-0.7611571701475752	-0.5547199594481723	-0.2090225445930643	-0.2202648019609479	-0.3650230518308363	-0.5050536834947377	0.5274854821632153	-0.2763028741233226	-0.35430567994575557
-0.5884736454298654	-0.19468210476601275	-0.5865406194472577	-0.7292303802982173	-0.5346596699263735	-0.1972933237170471	-0.525703712949598	-0.7425524146154505	-0.2552082076279183	-0.2825131475486489	-0.6703134295732143	-0.5867301011143776	-0.7044028641518686	-0.49794422567235924	-0.49944190889140583	-0.48876990254300534	-0.5336844650206369	-0.27645223146228226	-0.4544059517482002	-0.6148252035648423	0.046241869406156245	-0.42054180325125945	-0.5378880645926148	0.1233858106738623	-0.0500893266168275	-0.443972984135831	-0.7405995118372178	-0.586017587258325	-0.2532144927541775	-0.2509705529800222	-0.4192532434484944	-0.49486972508077753	0.5057317358809355	-0.29907192692704293	-0.36592735454157443
-0.5719916512473205	-0.17031335759156885	-0.5513658463873126	-0.7301869206975284	-0.5396759617686385	-0.18121102840329564	-0.5235611950531862	-0.7216415900512121	-0.2723780752215973	-0.3038673790214104	-0.620376815031668	-0.6208623757520885	-0.6956862904433803	-0.494516618302974	-0.4949641851852308	-0.5307909723416767	-0.5236533154442324	-0.2837037849644053	-0.47483951483349757	-0.6290057443993622	0.06222413020582397	-0.36105567261865507	-0.5654683559054631	0.10936007152133498	-0.08938329447553063	-0.46868640569469744	-0.71906678920263	-0.612248204141852	-0.29517085016690664	-0.2702691444744474	-0.4756537566213834	-0.4776567368693634	0.48528801749729106	-0.31997599611916155	-0.370689838240405
-0.5473793837512223	-0.1708684268285485	-0.5187193035222329	-0.7376791133112645	-0.5373071051661354	-0.1614106010020635	-0.5153719208330864	-0.6976412954905392	-0.28561910559614223	-0.3188039155437365	-0.5755471846135433	-0.6426366824589171	-0.6815289322662429	-0.4899683095357436	-0.4885084262520124	-0.5707050772209861	-0.5247585807086868	-0.2918670815424402	-0.49542238735732697	-0.635617936958528	0.06941245046838504	-0.30618589488507614	-0.5819951337733061	0.09857186117855914	-0.12690492278594878	-0.48511414666958325	-0.6907054305754794	-0.6413883557145116	-0.3284298604277177	-0.2903588938553384	-0.5270917698435074	-0.4611949349689092	0.42619313930200875	-0.33162175381082826	-0.36599774763005744
-0.5270072941781477	-0.16436380560806457	-0.4797640960518315	-0.7527644796479824	-0.5337399976582423	-0.14664830339101842	-0.5051786346707976	-0.672365010507944	-0.2953402033364748	-0.33535752179775385	-0.5160253629728719	-0.6475158912457036	-0.6680953317373871	-0.48636790081693065	-0.4842447387467862	-0.6096567276240176	-0.5223292131975928	-0.2959544131815201	-0.5102573839785742	-0.6354201571045703	0.06681966367711803	-0.2636080849682088	-0.600717308504261	0.08451533493727283	-0.165588564147995	-0.5018507729835886	-0.6554228557388305	-0.6704147525086335	-0.36626490425229885	-0.32140923862115284	-0.5523357060680557	-0.4421646740587102	0.44548991617411104	-0.3514530678057441	-0.35682854700432703
-0.5292627918066468	-0.15739838175115914	-0.43791523076529526	-0.7744719200198205	-0.5368292558646853	-0.13460990586791152	-0.49190249426043975	-0.6499147307514714	-0.2974879836505723	-0.3567495442063203	-0.4639136959645934	-0.6318892646750636	-0.6578718261337313	-0.4767738617402871	-0.4831768372755717	-0.6455975074372824	-0.506431807881743	-0.2926640878100311	-0.5149152761730613	-0.6252298770155514	0.05093261351776009	-0.23301493729888573	-0.6178956382002061	0.07095732271012448	-0.20297989525183452	-0.5279157995465762	-0.6206614553619147	-0.6986467417722632	-0.4031315122344973	-0.35330226376186574	-0.5583729574502636	-0.4248347792569115	0.42183187340653905	-0.3771826800494098	-0.3454390617249339
-0.5222528585839806	-0.146880790441625	-0.3822699352403712	-0.7917240885351758	-0.5674498641198981	-0.1327951014686228	-0.4749011077328782	-0.6312852876471086	-0.3006874990246181	-0.37181408465712107	-0.40364588366028487	-0.6061081219739244	-0.6556950922760538	-0.4593470655131986	-0.4789345054002608	-0.6738312143490138	-0.5005671350499447	-0.28191346283177	-0.5187946327922243	-0.6166113863892426	0.02372593211477047	-0.2163683154106367	-0.6347856300842863	0.05524021786889292	-0.2397067229995739	-0.6050248326013232	-0.5927676291817512	-0.7211939227296709	-0.4401879615151644	-0.3742397967285975	-0.5547613439215834	-0.4079100494879646	0.40047336439346165	-0.40587678504505476	-0.3339887245229137
-0.4903879665418375	-0.13336225212135414	-0.3250197684862989	-0.8030402207946669	-0.5438017901940517	-0.13993685251024193	-0.45682037752041643	-0.6185705170812918	-0.2990006511811255	-0.37818187204486353	-0.34295350323670787	-0.5737346836324049	-0.658403845064756	-0.43494313376903604	-0.4727581692876758	-0.6982232815021612	-0.49411625875290754	-0.26415760742938965	-0.5228813619471576	-0.609927828266107	-0.014734414346505253	-0.20980906784262507	-0.647168915244379	0.04483492194255855	-0.27173454501853284	-0.6244937580354509	-0.566041253911745	-0.7363753932945577	-0.4761483787136599	-0.39319440042128473	-0.5552662030353256	-0.3950519412314665	0.4011593004007751	-0.44418019398011177	-0.3309083462583315
-0.45705392194317496	-0.12216876933832603	-0.2659269544560623	-0.8111027553180368	-0.552807873520545	-0.14427957413351447	-0.43753608697089597	-0.6126565587502981	-0.2972183967032727	-0.3745253857884131	-0.3133457552749621	-0.5344786324103252	-0.6813565984593317	-0.4026912387800352	-0.4528338464784879	-0.7140548040284247	-0.48985388418669273	-0.24749295523901277	-0.526490091419052	-0.6058984002421665	-0.054269361598378515	-0.21029948024512102	-0.6493597568021665	0.03771570369671107	-0.30428950664012944	-0.6393731621391593	-0.5491922964815209	-0.7487061085645975	-0.5082868961781694	-0.4006276031153437	-0.530944266159464	-0.37838852345795826	0.399377750358897	-0.47918789560455133	-0.33236680680601344
-0.42870570392356777	-0.11186573391538482	-0.21957086214289573	-0.8165903384948919	-0.5939165559177215	-0.16667673599375607	-0.414688871761836	-0.6115907905246042	-0.29790487205426885	-0.3662009102046423	-0.2806833114411831	-0.4951661041892107	-0.7112584101086978	-0.3627874820390102	-0.4196425185475875	-0.7203892405668308	-0.4780853615588348	-0.23314965066593665	-0.5221086394345229	-0.6052939376237154	-0.07844256221319025	-0.2129468573853353	-0.6575957488283525	0.031150060989128647	-0.333556292419591	-0.6492538607899763	-0.5387789901496922	-0.7609126460299623	-0.5386365527786678	-0.40209218542533554	-0.4876496163222641	-0.36005936528052795	0.4016862311047914	-0.5166520619143876	-0.327776290460049
-0.40569979962618197	-0.10147644190130756	-0.18607921805750705	-0.8193526193540974	-0.6046018041913392	-0.20339265529925124	-0.3917860034815771	-0.6086212860773992	-0.29712445376902125	-0.3555647410207292	-0.2307792539550765	-0.4507765147454582	-0.7521854197040467	-0.320499972785011	-0.3840761566290273	-0.7209054613984939	-0.4589272983993225	-0.23028029437672554	-0.5126128678508628	-0.6090718322510293	-0.09022026796503572	-0.21792922467977	-0.6662271413566805	0.015946419661865392	-0.3584425629780746	-0.6660949314147137	-0.5405931959821417	-0.767347429148735	-0.5629876739179032	-0.394182175773523	-0.43635123163066547	-0.35019783463659093	0.402471368841309	-0.5486480469230733	-0.32237965595768125
-0.3833849419650309	-0.08920323951490908	-0.15586243085693163	-0.8216680256051767	-0.6127438809405771	-0.24694164878679875	-0.37004921745664593	-0.6025192886235684	-0.29700762388761504	-0.34300641602741944	-0.18866995844962137	-0.40975915388879997	-0.8008829815398422	-0.28366919362609944	-0.3467558736220856	-0.7193871624330445	-0.44467585321831715	-0.2272678513918227	-0.5056947719884658	-0.6124466281869672	-0.1089023236752715	-0.23349553266195308	-0.667736509237965	0.00798928935128052	-0.37785689634808706	-0.6810995723267836	-0.5529411440140233	-0.7749796992966577	-0.579762018354583	-0.37704145250691123	-0.40426634067256684	-0.3265615685804918	0.38748751271816556	-0.5659959753091899	-0.3181273209538561
-0.36894319621604454	-0.07855118059882778	-0.12912604053116153	-0.822149346939385	-0.6252488969400707	-0.28577704655895564	-0.35139841929865784	-0.5961857600048841	-0.2977843163907678	-0.32030362162755577	-0.14924806699816723	-0.3767492480139754	-0.8459718519886632	-0.24327463910672836	-0.3082561119763943	-0.7109396365520162	-0.4321145576772987	-0.2238597135166846	-0.49977326219110196	-0.6104182172333747	-0.12301709339912226	-0.24931371364081706	-0.6523305967830407	0.0060220239825426085	-0.39121800086244896	-0.6987099838954587	-0.5691775040969691	-0.7777848346501474	-0.5972882252690203	-0.36689431417682944	-0.3811140869010852	-0.2968714710611325	0.4181606246021793	-0.5768553860011497	-0.3225197058410916
-0.36517077197752223	-0.07008124541469536	-0.09942524434712845	-0.8207614208124487	-0.6360188946644036	-0.3223654923284302	-0.3398239592815419	-0.5914929899909087	-0.2975310962719568	-0.2964594527385233	-0.1089581079833464	-0.3501239783374468	-0.8565145756020458	-0.2091640779018526	-0.2718925131994788	-0.6978756837356219	-0.4021933820636569	-0.21747617472646313	-0.49922267502303896	-0.6091573569296828	-0.13312786521800246	-0.2635595565583771	-0.6326558426330016	0.0020208865626551186	-0.4033124578414983	-0.7196226406647832	-0.591866004768414	-0.7779958023027721	-0.6132303782018698	-0.36252998998771035	-0.3696045385070767	-0.26453647560754645	0.44569255768107735	-0.5815540240795237	-0.33100134527126424
-0.3605839852091486	-0.06259403941011234	-0.06767440086708185	-0.8155902983747263	-0.6415212918431699	-0.34245550634953525	-0.3377213010172052	-0.5917079984437218	-0.3006163099738753	-0.27854228482023624	-0.07862662873734898	-0.331381137119027	-0.8581822543672792	-0.1811566690176828	-0.24271268438008567	-0.6814527923433135	-0.3897608296779206	-0.21310333832541906	-0.5034792894879949	-0.6124599783271094	-0.14374346944070376	-0.2716553905814154	-0.6072070437571453	-0.014507913953116689	-0.41650125018894907	-0.7326170436331083	-0.6250289314409325	-0.7814615510817399	-0.6180777070378111	-0.3593672692854061	-0.3753306810110237	-0.22137923398593146	0.43669031468532493	-0.5700425927044905	-0.33663960734604703
-0.34287720150540135	-0.056034009717373844	-0.036521041798047	-0.8062951562362762	-0.639887472543107	-0.35526875206925057	-0.3395594818485911	-0.5938033981249047	-0.3017490807943889	-0.26356501643324903	-0.049685697503678926	-0.31723334884047494	-0.8484703476146093	-0.16186941122189283	-0.2144247530482791	-0.65853879690217	-0.35439524321273475	-0.2162783919850518	-0.5026565853858526	-0.6176690739042785	-0.14762884452522534	-0.27463332355671505	-0.5837693340909826	-0.03358240854932186	-0.42897412695235654	-0.7315409484883999	-0.6601248920253431	-0.780958064010423	-0.6177290243601175	-0.3588889045569839	-0.38965821158444386	-0.1756445742208806	0.42310956656432674	-0.5537887373246668	-0.34786880323081915
-0.32957963402532897	-0.059244970721455514	-0.017710252075951068	-0.7964790755197104	-0.611469474366411	-0.36360410495237677	-0.3476493576780134	-0.5935641918938127	-0.3022503315498072	-0.25018945142467863	-0.025951724669966897	-0.3048496801430719	-0.8298186465070829	-0.15399529295065142	-0.18460545508591636	-0.6349563853088975	-0.29789625675366455	-0.23227441475630858	-0.49184508811485106	-0.6148226647033141	-0.1566290913991712	-0.2674191182835476	-0.5666596463386946	-0.05472317712744703	-0.4394705773344917	-0.6730400518507118	-0.6922435289002036	-0.7861290797660636	-0.6157077969293799	-0.357577565688952	-0.40101361949391157	-0.13885702404657177	0.39536902731752965	-0.5384788397262904	-0.35598899101789205
-0.33710005813964145	-0.06588532366501773	-0.002003437358968063	-0.7909305484673756	-0.6033479126133613	-0.36406658140431636	-0.3624355263512903	-0.5891283234025343	-0.301115697838246	-0.24616543728904391	-0.003533780366131836	-0.3006416388027056	-0.8111132697605974	-0.15455171631526632	-0.15402899206515175	-0.6079189756023535	-0.2415293111741407	-0.2471686699707396	-0.48567512432470006	-0.6099617303426706	-0.16212136921066972	-0.2594164728735918	-0.5596209056881356	-0.07444694034246366	-0.45063144429057245	-0.6694161771036164	-0.7252596417964117	-0.7925193443415753	-0.6117802890328012	-0.35619482763644217	-0.41007352455616797	-0.10417150219432762	0.3800236813488845	-0.5189104268234598	-0.3614252415381421
-0.3459525327210035	-0.07416780730122387	0.003019981406850907	-0.8169279606767837	-0.6005822659626385	-0.3744110280616807	-0.3818951742129901	-0.58398890717275	-0.297699288720815	-0.25213881670785465	0.021040164497919445	-0.29729619251885936	-0.77158582911388	-0.16577226344570697	-0.13101962056134447	-0.5820431267332496	-0.18009692921553694	-0.2681596219545897	-0.4810282435979431	-0.6049955125465749	-0.16805839235644554	-0.2537855948849691	-0.5647861013194759	-0.09937918330572973	-0.45920638899791894	-0.6683747361216242	-0.7507591661230877	-0.7980783130845911	-0.6046750748460399	-0.35907893623259457	-0.42668380906831105	-0.07324676363826732	0.32693992565613644	-0.5041385024125287	-0.36452685587870015
-0.34869251200865725	-0.08363017241377946	0.010620812768526082	-0.8214257443602369	-0.5783547104167346	-0.37822738251145754	-0.41256628368146187	-0.5816295704914852	-0.2866027120692114	-0.2643693795915118	0.041315975135521946	-0.28968635961185757	-0.7255516874891005	-0.1838507863499465	-0.1198295104366203	-0.5613723680314588	-0.12150942802534068	-0.29743560118851964	-0.47329067265328995	-0.6016678616965886	-0.18423373302354792	-0.29542954940220584	-0.5730932862603005	-0.13580445372356592	-0.46651001357079436	-0.6756901557444646	-0.7667092916571965	-0.8014342827456936	-0.597775498225101	-0.36514451598996034	-0.44817250264092523	-0.05466967996045703	0.32426571701618256	-0.4948303565907401	-0.3737018783604472
-0.3493928941790919	-0.09128548097597784	0.025933140577633906	-0.82157907412834	-0.5881945331956198	-0.37604817006897945	-0.45098392462658854	-0.606457247852455	-0.27354903530858443	-0.2808170829974102	0.05160641628814161	-0.28657405108251355	-0.6722948001939238	-0.2065711123799685	-0.11516726448994086	-0.5418068771904692	-0.08215913537700226	-0.32554504005927587	-0.46324272902198116	-0.5988911863757989	-0.2052335779513808	-0.3060045814929804	-0.5843053243305885	-0.1710840892039232	-0.47529612033622753	-0.6792648530842871	-0.7584903104750922	-0.8055159191701314	-0.5901611047451266	-0.3778053812813115	-0.4700223497221079	-0.049071737046360586	0.31860211449538567	-0.4897495248901623	-0.3826064585071182
-0.34792797517877955	-0.13115057064077357	0.039805484120919235	-0.8224062824834355	-0.6051219819343143	-0.3775963269267371	-0.48777371073224546	-0.6387238659068866	-0.2615002552044263	-0.29616773171200583	0.05893537121263455	-0.2785803384956251	-0.6133362064816698	-0.22929347858365695	-0.1187509311504481	-0.5153633868320122	-0.04280290682498775	-0.3549127819946858	-0.46288029875832937	-0.5966181478388137	-0.20830457804598462	-0.3433295954489825	-0.5969684223740106	-0.19745069967217985	-0.48060816760336245	-0.6815408532459535	-0.7342797361969946	-0.8100999412677901	-0.5790762774580368	-0.3955425716677639	-0.4669487963046667	-0.0535187344097182	0.32930868087040766	-0.49281500357327923	-0.3971866804688197
-0.354226855498315	-0.16638621090730463	0.04681364841509819	-0.8178933176241339	-0.626377894722354	-0.37950057833620454	-0.5559597532896234	-0.6430865014744752	-0.2479434647973336	-0.3189771347829141	0.074091283428158	-0.2741852600866751	-0.5637601693020161	-0.2550324455704775	-0.12615941512387707	-0.4878312462145328	-0.006492852130479479	-0.38459337563530205	-0.4484133111768755	-0.6001627776100392	-0.2049534293657569	-0.39093469074397413	-0.610942927744485	-0.21185489799416968	-0.48804126991132685	-0.6871832366067513	-0.7031496101371786	-0.8218435018567339	-0.5621923430959003	-0.40510960470073576	-0.44234373905026647	-0.058800160561170836	0.2945817970585049	-0.4944140247886185	-0.41016959061684394
-0.35692221961671133	-0.19692955037420762	0.04774781161179994	-0.8115856637604523	-0.6589988652156162	-0.38163283494717753	-0.5811273004644714	-0.6518014325898591	-0.2361911504970171	-0.3351603310474679	0.07657044290903288	-0.27530236019974225	-0.5496575839639103	-0.2759961820737332	-0.13216418634444577	-0.4630270598153114	0.011366303395773315	-0.41713035415439836	-0.42486369566584276	-0.6097582031984429	-0.20155907864978656	-0.44358948064112286	-0.6333749431314828	-0.2231601242073092	-0.4942013895866844	-0.6917992081438256	-0.6627208448251803	-0.8348026549137106	-0.5443805905508967	-0.40714183341168153	-0.40910999160287453	-0.06545349616028392	0.3009691640941122	-0.4982977436949632	-0.421047351875486
-0.3619424574090382	-0.23459477535698275	0.038176552937213545	-0.8016369785337014	-0.7012611333685561	-0.37873573712008085	-0.5917891253207743	-0.6596469492574776	-0.2258675405664711	-0.3451905159586621	0.07118044150849269	-0.27940810192278454	-0.5437492963485424	-0.29450667774893746	-0.13202621457813907	-0.44079567557843047	0.04003962014776834	-0.448864602938076	-0.39330808160012165	-0.6151152589831348	-0.19142185389209793	-0.45882896912412247	-0.6549379364142005	-0.20987358897648237	-0.4956379317860266	-0.6912901996479293	-0.6247658383680144	-0.842317507007263	-0.5461550719072118	-0.40232458045361047	-0.3716938597867821	-0.0875316981374766	0.28410204476370426	-0.5046439200215489	-0.43552543451030834
-0.3670231590682175	-0.2579909784818518	0.017755164699789935	-0.7893208784916299	-0.7474576524062886	-0.3757612006593871	-0.5999412974934083	-0.6691058288072604	-0.22457935140713903	-0.35601063436068536	0.061550787999608135	-0.29360945480783235	-0.5469544321114473	-0.3048061544747896	-0.1322265735779063	-0.4196347044290872	0.03252555754789055	-0.4847885906426662	-0.3639516602290429	-0.6196132563239966	-0.18680187803827414	-0.5138945015543654	-0.6726852758057726	-0.18405864613507691	-0.49589136047269455	-0.6904947105630329	-0.5838918187908335	-0.8512824688518237	-0.5652823286060293	-0.39136969308041325	-0.34046980225227064	-0.11366054001457497	0.3145711024578993	-0.5087703725191252	-0.44563144026152957
-0.3719955251095893	-0.30872550128597015	-0.003447034632427251	-0.7731767490310907	-0.7893156250245983	-0.3704745898460874	-0.5971585185886965	-0.6771649681518432	-0.2252099400267109	-0.3670825550913936	0.052726620158634205	-0.30978933205139614	-0.5534836068461695	-0.3148027334169709	-0.17414407583818975	-0.4045980204413583	0.003119090737435401	-0.5170090399947511	-0.3390148891968203	-0.6261075089105281	-0.1831804840083082	-0.5266248573255209	-0.6823522844616664	-0.15440495148535477	-0.4967654799247823	-0.685492283957268	-0.5414529117806801	-0.8587584499657753	-0.5928135878023489	-0.3831638704612247	-0.30927725919087073	-0.13762807509105027	0.2800517888464704	-0.5088987617609901	-0.4545514654497504
-0.3781225664682137	-0.328451731273917	-0.019911911877603196	-0.7493391071392643	-0.8322259919290598	-0.3646680779082206	-0.5843985478792351	-0.6811404392669693	-0.23317446457291652	-0.3767241991867247	0.0371061067038204	-0.3258373466980947	-0.5624820943453662	-0.33032083836988435	-0.21783637491497432	-0.39094341463594884	-0.034101003945075106	-0.5488981166067203	-0.3073555550983881	-0.6342281601750014	-0.1855069372113955	-0.5364284166401908	-0.6893064135696174	-0.12079014263113201	-0.496236356730037	-0.6796589228029558	-0.49764562246209787	-0.8684203681525327	-0.6279673327449717	-0.3778246237538315	-0.2808440524042083	-0.16086439666212532	0.26304983678602073	-0.5035327593719384	-0.4674332568080091
-0.38551858916167714	-0.3784410816675915	-0.028756153126651623	-0.6943737063252396	-0.8606380107349156	-0.36027917022117234	-0.5640747732768892	-0.6865531731333487	-0.24571025762234436	-0.37878012902701236	0.01754631012251332	-0.3449531790534412	-0.5767210744995733	-0.3444652005452252	-0.24655969715106543	-0.37566257030759165	-0.08460380432868278	-0.5753041645301387	-0.2685392493300936	-0.6403692453798009	-0.19842602413139596	-0.5446748762831175	-0.6991509619967331	-0.0862353062672924	-0.4938043736263159	-0.674819360013607	-0.4580236124515917	-0.8765541286851647	-0.664462227786465	-0.3775164434277156	-0.2548325710874924	-0.17615874934451511	0.2535321686032625	-0.4937898341435217	-0.4793087437784237
-0.39418988924792825	-0.3904341739457451	-0.03823829094620247	-0.6542332187538568	-0.8743970434038273	-0.35278301811684865	-0.5346888235809507	-0.6905116951438655	-0.2641559394562544	-0.37633121462735947	0.0018726201438149313	-0.37534275121093347	-0.5951467544926119	-0.36437397684674566	-0.2716321664752305	-0.3451368116006686	-0.13390583735313927	-0.5944221116673851	-0.24488169662849568	-0.6436593173707995	-0.21870167001084032	-0.5064475445329562	-0.709919624651023	-0.051328520193590035	-0.49129160749426115	-0.6658866658269132	-0.4230650673518407	-0.8857489413628713	-0.6903465677397819	-0.37865706501491214	-0.23353351345451032	-0.18985797205842264	0.2217166671857874	-0.4777081539319795	-0.48631767623677974
-0.4041752200491689	-0.3998372686640991	-0.046322730070788444	-0.6164185130184977	-0.8696114026644347	-0.3389906278450909	-0.5086547430461615	-0.6723443763055587	-0.28933783531784985	-0.37698883572893893	-0.02308356866743337	-0.3962409970704126	-0.6158603002532083	-0.3862609191363608	-0.29886767316873875	-0.3130264604489651	-0.18096475833295483	-0.5982522175571531	-0.23213637063174	-0.6450770363272768	-0.24544854882418665	-0.49919199047580765	-0.7236286650484232	-0.018139298437007137	-0.48923170039938857	-0.6596411832855352	-0.4042122533808442	-0.8975056253355662	-0.7182946808271098	-0.37890596669118615	-0.21668872164870492	-0.1973903805497948	0.19605685281609458	-0.45848949039307946	-0.49163498281398993
-0.4161295886975135	-0.40519945933724133	-0.05380647322201907	-0.5783491746654865	-0.8618574683921578	-0.3255655707338949	-0.48087774620064583	-0.6500579027162572	-0.31412133862257724	-0.383901665461638	-0.04267001380152615	-0.4029554522109079	-0.6363505903615853	-0.40481306155667507	-0.33489774019753876	-0.28471719856895056	-0.22884098729445795	-0.5938894894956672	-0.22255734739067864	-0.6423011274034212	-0.2784873056584325	-0.46909979021099424	-0.7438971186489468	0.005024270681502296	-0.4919098956337405	-0.659410575584551	-0.3995831402965025	-0.902373837126255	-0.747080854354858	-0.3815034536572866	-0.2089653224465337	-0.1902482332692505	0.14368868377408806	-0.44374227905587144	-0.4908993056907659
-0.4153876308340726	-0.37766511758376015	-0.06111625674630332	-0.5482369598592707	-0.8511981465704297	-0.32217228062830255	-0.4210966961866419	-0.6585846881106621	-0.3420760147446997	-0.3944485715729017	-0.07592306673731526	-0.3938102469357432	-0.6499066880334401	-0.42421344018168766	-0.40859043537787676	-0.26002052982251433	-0.2786065484415176	-0.5874188200011297	-0.2305957050520379	-0.629114798425322	-0.31132700080491016	-0.43518111310911384	-0.7716081211942838	0.01910446449727224	-0.4977143448467257	-0.6597961819042296	-0.407150765865277	-0.9026610540538194	-0.7572568036536435	-0.38855536541799174	-0.2122903248834124	-0.18104516527066447	0.08830652447312728	-0.4383396894435599	-0.48923565896471144
-0.414397521445273	-0.3706511479765367	-0.06331135960817057	-0.5153321903747194	-0.837975005631207	-0.3458935969369902	-0.39532787022228444	-0.6716136801521981	-0.3707588151390941	-0.41768443873727634	-0.10490644272474345	-0.3723636224409093	-0.6628090280913869	-0.43775722827415714	-0.4506150757140837	-0.2359029593198762	-0.32438133559277815	-0.5746756927264794	-0.2370097816430674	-0.6010331233776047	-0.3407764826611479	-0.401202874417268	-0.7987265045472565	0.03322981764371726	-0.5051151517956856	-0.6592235542957106	-0.42346624761030977	-0.8926281788693178	-0.7609939593763536	-0.39760035729833676	-0.2185450947284889	-0.17745780688926566	0.08488610535748287	-0.43856925015014925	-0.4840893026278751
-0.41128716026587664	-0.3503237989422811	-0.06994778556107492	-0.48274346055977657	-0.8255758169900972	-0.3889631790825471	-0.36927471221579145	-0.6860963526578581	-0.40024909896438315	-0.44093131968021826	-0.12725276150661177	-0.3481837395009506	-0.6777825476961359	-0.4402294155149905	-0.4889054802013354	-0.20883954122922188	-0.35768412957610013	-0.5607917365643387	-0.24832995635326208	-0.5708293141733064	-0.3628221990258093	-0.4065639303445831	-0.8265328691557666	0.03406521345600803	-0.5171260499571955	-0.6700433992877746	-0.43824612092460746	-0.8774144896727186	-0.744478515761602	-0.4119223994810982	-0.22722783214481362	-0.16966285536359613	0.0751277631060718	-0.44452395060919814	-0.4706573561499138
-0.40005835801976175	-0.31629602136495394	-0.07986682967445638	-0.463076598679182	-0.8146678809346886	-0.4404052169157965	-0.33612854521601754	-0.6967965228023149	-0.4214583796672288	-0.46431920345718025	-0.14930003770518377	-0.3269986449290896	-0.6934168027478577	-0.44350783858530984	-0.523491522726424	-0.18638713336180562	-0.3831329315423706	-0.5344049451681909	-0.2652995101451795	-0.5413333854369696	-0.37080063467360186	-0.37406469457798197	-0.8551792320660626	0.02660126862496845	-0.5259328269921366	-0.679598663846902	-0.459168632437002	-0.8585178637216518	-0.7143021072265952	-0.4281407536580164	-0.23845159309846437	-0.16408899433141408	0.058446490053160216	-0.4578211984144692	-0.4414729227551013
-0.3867748698278955	-0.2739238591346559	-0.09413406157090984	-0.43867475601478356	-0.8050046172181172	-0.4525241321434187	-0.2979848828362672	-0.7077351039557227	-0.43969568383111357	-0.4858432147528219	-0.16510166485359068	-0.3129164220705106	-0.7118062983590673	-0.44923687746022994	-0.5116711815683002	-0.1634097943718678	-0.4116244777329122	-0.5031364903830488	-0.2868467060983026	-0.5137397033359973	-0.3665885358856921	-0.3866120431514329	-0.88236438317993	0.01985771206792224	-0.528147426997023	-0.6941877290746172	-0.48515517569314853	-0.8364347352750633	-0.6593076170021585	-0.4465355897059121	-0.24714778348837596	-0.1604142338750952	0.09306218002808805	-0.4743534469408517	-0.40474730227717026
-0.3765734105546562	-0.26462916339336534	-0.1073033405911367	-0.42356829301523347	-0.7889278077853817	-0.4676914815337758	-0.2612989799566202	-0.7238306015559195	-0.4462078186785166	-0.5101295964093467	-0.17821383805932084	-0.3021751086028779	-0.7260114511921126	-0.45300117264960676	-0.5096906268568284	-0.14416290963868808	-0.42839498852500313	-0.46850777158917783	-0.3078023974269288	-0.48559362210292134	-0.3536753875839896	-0.3970100461819458	-0.9018942786206592	0.0011236501461165103	-0.5255097949815297	-0.7051501472222197	-0.5165063291741634	-0.8137564170940145	-0.5924140008867947	-0.46234104475281335	-0.2428742091383635	-0.15506670885195473	0.043479680303104846	-0.49891981925717366	-0.3627507617159965
-0.37324626958692164	-0.19536455625607263	-0.11357672618411381	-0.4210237374900444	-0.7757514497938682	-0.4727550136590393	-0.22917499943348812	-0.7320432528850817	-0.4452804981278106	-0.54198766409027	-0.19148445560152333	-0.2901153155179754	-0.7366168939728159	-0.4571995073058722	-0.5243260719494064	-0.12852793754761335	-0.42977818599046075	-0.4380023566971354	-0.3289584726614308	-0.4564027782682655	-0.33342308742001403	-0.40673846851424356	-0.9143609649136593	-0.02094429825266274	-0.5171056623495628	-0.706101266484027	-0.5437189054730113	-0.7920049157496956	-0.5215181868914398	-0.4762163140578484	-0.22113039933631068	-0.1502796348988214	0.06104477483802545	-0.5273132355351688	-0.3273668906957211
-0.37156826159086165	-0.17821352723234937	-0.10980327424545275	-0.43040754175499163	-0.7698760924862346	-0.47559715007024306	-0.20623778669037196	-0.7354211348150466	-0.46960812538049057	-0.5745977405139545	-0.21121813097521472	-0.2756784832562834	-0.7439391262731627	-0.4622881220657532	-0.536963445914964	-0.127330816947743	-0.42830634569677634	-0.40520715349637487	-0.3470318881939892	-0.43016587557974095	-0.3066598250654206	-0.41900074198452864	-0.9239025084869787	-0.04025545527236727	-0.5044441583741579	-0.6989718859732232	-0.569497906444578	-0.7757312983493541	-0.4445290598306989	-0.4840539764590887	-0.1888195337212956	-0.14810115081179775	0.04916866402581983	-0.5551422456556487	-0.3036721079393155
-0.3735464178667188	-0.13991258421566521	-0.10289373167824267	-0.4508026379795017	-0.773586621083026	-0.4901953332013388	-0.18129493252325274	-0.7256771052348847	-0.457143401624524	-0.6032881190190054	-0.22057864615913267	-0.2675024168450949	-0.7464499793147453	-0.4642578553360268	-0.5414144150960205	-0.12365834056451215	-0.4239550644843936	-0.3777918228373834	-0.35799277759289244	-0.4066117975508895	-0.27170472562263326	-0.43060521520391254	-0.929374700460792	-0.059396321207372905	-0.4889663503241531	-0.6771524261301322	-0.5936957010253494	-0.7599975850076806	-0.3594844494700215	-0.49051395171166623	-0.15704580651233235	-0.14528609669934534	-0.017913083516677114	-0.5693063434838134	-0.2911274294413862
-0.37914383048858713	-0.073353107693953	-0.09437024521826369	-0.4777814261324952	-0.7738315663847665	-0.507494785249123	-0.15959763009613187	-0.7187593121988141	-0.43719064093320326	-0.6421791974903444	-0.22972621408413896	-0.2762394481106507	-0.7485684984413862	-0.4704139841662701	-0.5286048763612017	-0.11824244502662722	-0.41710516355136473	-0.3570224426077	-0.3529920001454355	-0.38427793331879917	-0.23302561069882333	-0.4411145756965997	-0.9313658374331656	-0.07348493706809663	-0.4693499769402593	-0.6343943411336449	-0.6152933895068898	-0.7520107580661246	-0.2743916329066435	-0.4917647287714354	-0.12249853111907076	-0.14856746361613987	-0.014608441609040474	-0.569289830994614	-0.2876917467287334
-0.38912536194451386	-0.03540424410320714	-0.07909190644395922	-0.5063221770841336	-0.771701414272054	-0.5146180618652318	-0.13910965386479765	-0.717351363936665	-0.4321766563725477	-0.6783757087155844	-0.23624353367469367	-0.2995107816595549	-0.7486897703795828	-0.4749587158290055	-0.4727185773895181	-0.10520490888922737	-0.4024665655417191	-0.33107341118325495	-0.34019790120212595	-0.36575626203703004	-0.19464708224677693	-0.44085127390774836	-0.9277248339481504	-0.09444510236693718	-0.4487521829289536	-0.5919474393993664	-0.6340142352114153	-0.7447205493182271	-0.20923057305575682	-0.49200302028043746	-0.1031309949547737	-0.15733326863297287	-0.04087112623431417	-0.5598649103334761	-0.2848632322292918
-0.4026824029989802	0.02317895902448952	-0.07068671253030373	-0.5463150096090021	-0.768241910420995	-0.49651574207548216	-0.12500673945076962	-0.709303170089323	-0.3873517719880979	-0.7104837112353688	-0.23334655864901194	-0.3306050357303734	-0.7418716806838535	-0.478523021634618	-0.44910728905826636	-0.08109455159620642	-0.38907068194386796	-0.3042604220227718	-0.33741664425269285	-0.35800068216659586	-0.14710724640830242	-0.4346723999868476	-0.9173984903996294	-0.1165575987950618	-0.43172716063744404	-0.5521648312339165	-0.6546801181329871	-0.7442208060342991	-0.15676346517290513	-0.4907593046784736	-0.09041487563813813	-0.16270706480001995	-0.10288947311065182	-0.539606312488827	-0.28575554125171
-0.41910881818721907	0.06885680488651244	-0.06376445752881679	-0.5911598295011485	-0.7606061162575581	-0.45906146156376126	-0.12008720850837398	-0.7150229561733682	-0.3454431903130187	-0.7355221766283409	-0.23088343653248314	-0.3634413103233764	-0.730567591119008	-0.4784258685646243	-0.4302113957975845	-0.05643571817568691	-0.3970475339761138	-0.2763219824514377	-0.3355824562174119	-0.3544205921157212	-0.1030226761561956	-0.41482513019895056	-0.90392337664427	-0.13475327742278648	-0.4161919771857222	-0.5146551284466178	-0.6816964984737293	-0.7499409412013938	-0.10878776945264364	-0.48305559764142514	-0.08837131796230564	-0.17151581303285415	-0.15750793606150215	-0.5177380252476143	-0.29475729159991887
-0.44224769957059085	0.07991592113980847	-0.051743312046435584	-0.6271718966554423	-0.7451815285902124	-0.413158672312664	-0.12223787381385773	-0.7241753042374096	-0.3315591963998009	-0.7634133577166651	-0.21515777584676837	-0.3910168380718484	-0.7173335706181436	-0.4763730458214974	-0.4160189000625758	-0.031238615999768786	-0.4018601800039823	-0.24659391612206413	-0.3352585481747851	-0.3544098790402984	-0.06518515350482139	-0.39078261454661833	-0.8892123695089762	-0.14574675475926985	-0.4057998017612019	-0.4827447600254697	-0.7117273558645636	-0.7560819940076609	-0.06664300119256444	-0.47950768912720027	-0.08869677794722124	-0.17001212685373907	-0.22678056635065333	-0.5087110184694648	-0.3143354057207916
-0.46843333023753225	0.11081578609982656	-0.05182788318815097	-0.6738825414692668	-0.729225189719847	-0.4088139492932945	-0.13890985432540254	-0.7352717316558585	-0.28840638979411015	-0.7853319534369696	-0.1998179765588551	-0.41564967854487966	-0.7028691644489246	-0.46810127050036004	-0.41512160367978596	-0.010392304107690115	-0.407181730840332	-0.21335648142349783	-0.3397631067147485	-0.3585213651015634	-0.02537863160980222	-0.36147303745642445	-0.8722680614657257	-0.15208593474665297	-0.40375508402289456	-0.45284637152202156	-0.7412032676786984	-0.7634385120737008	-0.04429363291383643	-0.47345884764018836	-0.10094102342937623	-0.15635652097490726	-0.2587255636962827	-0.5089092239999338	-0.34082431977992933
-0.4975394633708988	0.14451021496646305	-0.07171253906889634	-0.716081157493732	-0.7112404756343202	-0.40671248339150523	-0.1572602011057682	-0.743198764988797	-0.25642946577318726	-0.7907239994487357	-0.1826749987263406	-0.44011352853847213	-0.6893455755444917	-0.452284173336231	-0.4087297916608644	0.007905703315087737	-0.3936085615860271	-0.17394759718645472	-0.35000436982344924	-0.36497777855631325	0.012105116217341894	-0.3263741910399627	-0.8572656709715789	-0.14485425481792488	-0.40773550871573716	-0.4292542067092217	-0.766988811855296	-0.7705921973748104	-0.032617882182604106	-0.4718762311014614	-0.12432384077296252	-0.1456267795462878	-0.2998363613190421	-0.5129860740931564	-0.36477870594535655
-0.5226544385283863	0.14506369585349183	-0.07164804019182856	-0.7453250729576095	-0.6958853524946154	-0.41412719407003795	-0.17404687206809494	-0.7576110363504146	-0.23015019402098008	-0.7853856253885989	-0.1778491990383983	-0.4672985805501864	-0.6771444493664633	-0.43148701157237335	-0.41049391066240776	0.020574276975651673	-0.372929324177835	-0.13317283677203356	-0.36899402491682803	-0.37559814467247526	0.04955928726616984	-0.28847101207081166	-0.8487851254267887	-0.13153087573068498	-0.42097065860254224	-0.41850734486636904	-0.7924404031156161	-0.7768699112704228	-0.029186842999297812	-0.47187018309361883	-0.1640408232874285	-0.15046791143015198	-0.32864098037983885	-0.5125948245765952	-0.3796357400375402
-0.5513580581639271	0.16853990193382265	-0.08179778153356028	-0.7663505858365485	-0.6697408787338687	-0.4241298638554628	-0.189352720095407	-0.7707913849620944	-0.17739737759304292	-0.7732966432314821	-0.1601637241969121	-0.49152987819481186	-0.6672596720504927	-0.4022838705034871	-0.41970670541278243	0.03100852493270607	-0.38734036866051963	-0.09200037557912003	-0.39239897537559276	-0.38358199545768557	0.09930443748380191	-0.24842241437449414	-0.8398646050665007	-0.11827041775609666	-0.43882664358060025	-0.4149627799696356	-0.8077062566255858	-0.7773843854318438	-0.04032637891117355	-0.4704827700945063	-0.20734216038992467	-0.15378952708664959	-0.4048852005465243	-0.5081959605352895	-0.3846213035604411
-0.5836446666806397	0.13877315270192986	-0.10073569559842473	-0.7820051939038102	-0.6363597363150928	-0.4280376667115153	-0.20150940649927965	-0.7907895812577016	-0.1566589958279062	-0.7560216271289898	-0.14007204179507307	-0.5140992373309916	-0.6623650372082555	-0.3762544099888874	-0.43458654049489676	0.03407713318250992	-0.3755251502570779	-0.05012866173969075	-0.4233092264740275	-0.38994473817604736	0.14678646567521908	-0.2113540061073152	-0.8337230083722623	-0.10571488050369729	-0.45637678593003284	-0.42439636579486206	-0.8168876205826695	-0.7740295010665263	-0.06399544052199178	-0.46528811981245477	-0.24889890568005182	-0.16139603367621974	-0.4344524172041016	-0.5003431030593706	-0.38697496436697787
-0.6207219348352694	0.14450595398799976	-0.12036422938226596	-0.7927313138288905	-0.602691675412742	-0.42516828052268407	-0.2150681993320565	-0.8053978023902886	-0.14261505941189767	-0.7261638469143911	-0.11820877325057759	-0.5331861360177473	-0.6534956746266075	-0.35028843967878603	-0.4578362228229757	0.029905312156154478	-0.3579379910281524	-0.003981463942641183	-0.4633726395343844	-0.4022819433022583	0.18584376457345378	-0.17583419917923976	-0.832920714983403	-0.09264860321056614	-0.47574295520417875	-0.45121994788857817	-0.8320829234157175	-0.7694229502250571	-0.09203126069791262	-0.4604027891704289	-0.282907866022341	-0.168318328531315	-0.4489705745766505	-0.4801841367506774	-0.38356818545713683
-0.6408725117212718	0.1530927575986861	-0.14054274321745291	-0.8058138359817335	-0.5644512221527141	-0.416014972450092	-0.23061295446230887	-0.810129715242079	-0.11223038828834926	-0.6957196163706306	-0.10127066370395832	-0.5454042227594418	-0.6494006901186934	-0.32610585317626967	-0.49129413620147055	0.017211560311077595	-0.369553617968216	0.010431511815907476	-0.5065235358432499	-0.42318164263362607	0.20258571655548957	-0.14096070510070413	-0.8371286197084379	-0.06553250030839916	-0.48927751245091367	-0.4742030704245502	-0.8442172766983654	-0.7649537166743252	-0.11748000785056627	-0.46339769727025926	-0.29294758880358585	-0.17172271513159523	-0.4389024466721426	-0.4558322969204373	-0.3798898169641226
-0.6466542468672254	0.16273509194948205	-0.15439220437903986	-0.8185499204843112	-0.5237773150704794	-0.40913940708936625	-0.24952484574486408	-0.8141125949280876	-0.1249415592235326	-0.6572179315845231	-0.0947223546198926	-0.5547406068473537	-0.6504066416044951	-0.3093430926741195	-0.5279631924714444	-0.009394839706092969	-0.38257527581654377	0.010316775007586612	-0.5414781240130917	-0.45193074365364927	0.19781953504301192	-0.10279923542849981	-0.8469447690606465	-0.04153133439678214	-0.4942783961035942	-0.49385181389989957	-0.8544689576869198	-0.7563059220564414	-0.13717752410536552	-0.4671630725313466	-0.2894647198399194	-0.17414723858559028	-0.4421357637921995	-0.4385158906906689	-0.37409376546818457
-0.6465025987128394	0.17860388937646482	-0.15650969448426955	-0.8350114197622893	-0.48633528294562584	-0.4099395036675054	-0.27244827056493526	-0.8022048469174085	-0.12927251478162968	-0.6255585927596778	-0.09051875643590528	-0.5636370147699421	-0.6472816692415142	-0.30293993961634913	-0.5610650187174187	-0.046319395834969065	-0.38067424594347654	-0.0030171665943862502	-0.5734771184790762	-0.48483021370483703	0.1824665285101045	-0.07872477776728067	-0.86557076177347	-0.019796768725106294	-0.49372051082328616	-0.5102022779450921	-0.8585399987694078	-0.746336692867785	-0.17017251395969485	-0.47609012809529955	-0.271509942009758	-0.1625012068108441	-0.4434587569801266	-0.4316403870417691	-0.3672723173212894
-0.6445336694184588	0.20668000942208833	-0.15816752972906792	-0.8554591615536543	-0.46225920865723713	-0.41662201128164933	-0.29821501580636056	-0.7867642126181942	-0.10620087528588959	-0.5868557072667888	-0.10169028797406746	-0.570221758678915	-0.6440087388128802	-0.29909938069514885	-0.5887606312576977	-0.10702642124535999	-0.35501035320978525	-0.03190496633275185	-0.6021959634651808	-0.5149954208140978	0.1580593722555783	-0.05586045336934642	-0.8807999023514986	-0.0033112003866650704	-0.49210332537018014	-0.5241279142453166	-0.8563181512635213	-0.7396863078511806	-0.21651075184935276	-0.481007109433503	-0.23935982570158507	-0.14823176555034864	-0.42313433181514554	-0.4157527749617168	-0.3607270443253358
-0.6442286362661152	0.2504844695023408	-0.1457316912590662	-0.8788361868555468	-0.44642788617217793	-0.4280907806848573	-0.3250045742482025	-0.772223330598015	-0.10489472253431398	-0.5510628839644405	-0.11794325237621539	-0.5752859439068002	-0.6416387259804803	-0.29626625953041463	-0.611805635469847	-0.14887109404431667	-0.3551529072342865	-0.10422431210982323	-0.6232520672517308	-0.5432763604381486	0.12291152526870786	-0.03629875686273535	-0.8952260376115213	0.002663567040501927	-0.4907960637864612	-0.5334649687691588	-0.8533513394173287	-0.73242693502952	-0.26038187025955517	-0.489109331312943	-0.19523242503289234	-0.13980815902337576	-0.44809408334899886	-0.39429344085189016	-0.34926982003887913
-0.6425590953824688	0.29262234355144906	-0.12044545514654001	-0.9063252248987324	-0.4426134728870683	-0.43524838894170603	-0.34639377926764897	-0.7554990414704543	-0.09600647015585091	-0.5285984989032497	-0.13670431586407325	-0.5734273237735736	-0.6382184209170512	-0.29738509076906583	-0.6366563901643294	-0.18276365236465375	-0.3451593517144961	-0.13535061628046047	-0.6337016138574246	-0.5683581147814504	0.08518385210129328	-0.023858956154068627	-0.9070658748464346	-0.006294720912668611	-0.49039850233826304	-0.5399809520682478	-0.8558305393560947	-0.7247137105112814	-0.3017580366985353	-0.49051475756784646	-0.1435491401771614	-0.13556637971107294	-0.4613562871832141	-0.3666526564102609	-0.348639039062589
-0.6403728435361338	0.3415397152505634	-0.12669649361820942	-0.9361295083228456	-0.4410708452468895	-0.44309955792291833	-0.37009785122156763	-0.7413050724442438	-0.12979425733857014	-0.508275474724696	-0.1467010200276166	-0.5684956582602674	-0.6363247210373298	-0.30048411456832025	-0.6563687163552008	-0.19488089183353124	-0.3497645576952373	-0.16494549162954542	-0.6279649010197502	-0.5922901638459269	0.043307121885818214	-0.012699766260404689	-0.9104865824644547	-0.020596344943744616	-0.48968751722035275	-0.5344452368147199	-0.8512510810189324	-0.7119257194203592	-0.34009535278092745	-0.49039886466080684	-0.08771584829878315	-0.12164486270257122	-0.4646104649200608	-0.34462411453369973	-0.35654560908269806
-0.6382328351499047	0.3828958848403565	-0.1322922395566819	-0.9699010116348372	-0.451987450139102	-0.4477780522298394	-0.40527773687045415	-0.7356253955101725	-0.1203310369446671	-0.4906717392402086	-0.1681223566899424	-0.5576287299363467	-0.6374034846942418	-0.3106803585066527	-0.6724841785861788	-0.2020294547607918	-0.3215111177493025	-0.21213214072155867	-0.6003115085620669	-0.6154107111818454	-0.01556786469682026	0.0029323305382470454	-0.9145229565167481	-0.032032179460350675	-0.4856313825359922	-0.5210957676658374	-0.8433270920566489	-0.6988045621360437	-0.3868796666344472	-0.49067148270080774	-0.04016878410938488	-0.10742981618234389	-0.41884785962848226	-0.32829285454158386	-0.36951315809239144
-0.6327510420335742	0.4578980530628282	-0.136525747801067	-1.0018575984103015	-0.47495136145122563	-0.4554046029875562	-0.4431875811443152	-0.7316044805410461	-0.11178116541861408	-0.48312280130051466	-0.19204467811845619	-0.5465963967418918	-0.6349412897862378	-0.3212753883909767	-0.683460492460852	-0.20237813859172257	-0.3124560945551586	-0.2685714709315906	-0.5642266945242157	-0.6353586183150528	-0.08151914534010533	0.028463666155252608	-0.9152839202711588	-0.04532340972221327	-0.48222576440388176	-0.506291157252355	-0.8335611336250682	-0.6903517665086182	-0.4274681674259191	-0.49586959832789335	0.0016911433551694652	-0.08580108653263002	-0.4053480268419853	-0.3259472090674097	-0.38437931451926005
-0.6175916542311559	0.5052707478712459	-0.14292880022366797	-1.0314413277769279	-0.5016657643225317	-0.4667301955930598	-0.4751022108577249	-0.7317648947553325	-0.11927105193865128	-0.4776446007779002	-0.22011718004369918	-0.5319181871427858	-0.6431270697685038	-0.3235410692532974	-0.6853922171645959	-0.19607147971525754	-0.3091346266760609	-0.31885842091417915	-0.525890800212243	-0.6505270290026904	-0.14335385354297472	0.06623509166389432	-0.9081057612473629	-0.06115288743741557	-0.4784416161501023	-0.4822135932502366	-0.80857821844129	-0.6836996939697844	-0.45896976631231495	-0.5046903186352545	0.03652689286135601	-0.0628117979166613	-0.41069616158532235	-0.3490763825625467	-0.3992324102970797
-0.6133501302543639	0.5547436482474085	-0.14740464760989905	-1.0515240659910032	-0.5318424480748687	-0.47496301541460434	-0.5057944534518818	-0.7324778806933484	-0.15239813819865272	-0.4739567345164592	-0.24618489084398956	-0.5203879519052724	-0.6555288961617715	-0.3136259612461941	-0.679838433656677	-0.18783494702044778	-0.27969585535871183	-0.3375060942357818	-0.48419399646932915	-0.6572143696655328	-0.18688309917814755	0.11298632431307021	-0.8965257716433008	-0.08481574024728214	-0.4802013970808551	-0.4468200181851644	-0.7825005815026008	-0.6819265766837725	-0.4906338235757639	-0.505610988888583	0.06708926412501687	-0.039711294791487994	-0.39734583773405774	-0.37876342620647757	-0.4184086451217494
-0.6101020156691583	0.6049545406420881	-0.15654341588887738	-1.0627641390587583	-0.5596552788823093	-0.4739272159576638	-0.5260816273857813	-0.7413141311543678	-0.17402937703011703	-0.4781730412853696	-0.2683851852031272	-0.5086124756538108	-0.6663702083698498	-0.30811790038166015	-0.662135456285028	-0.17215179613306184	-0.24942921015113212	-0.36786172276535306	-0.44882279169187933	-0.6535191827274246	-0.2239070444156485	0.14653774157424065	-0.8778873234242051	-0.10535845482477653	-0.4883285495891096	-0.40488679491951196	-0.751766022858188	-0.6865532602451239	-0.5221715924404473	-0.505075478659031	0.09345238577612185	-0.021549850923138235	-0.379627812432106	-0.4084011179163968	-0.438111364084483
-0.6023852196784794	0.6604941502192088	-0.17245309429389927	-1.0646368187763586	-0.5771345560001706	-0.47085276364566875	-0.53472765789293	-0.7514369785524582	-0.21077306666333034	-0.48712195399996877	-0.28452395874786324	-0.5013945717528083	-0.6830868443498048	-0.30563133671705756	-0.642754502284191	-0.1429562621581911	-0.2213757705863844	-0.3498814753299161	-0.41133156929126286	-0.6343419261686342	-0.25606248578063157	0.17350148580994973	-0.8520328420713319	-0.12526842175694988	-0.5018112606971279	-0.3508246332348248	-0.7159067646908756	-0.6960515306416232	-0.5421952515503122	-0.5003246704227969	0.12252904672059713	-0.01179584672397271	-0.41468210903981084	-0.4236059663980913	-0.45839652549546317
-0.5941777653786924	0.7083202861214659	-0.19113662585812913	-1.0603386706323594	-0.5942484410212948	-0.47042954534793846	-0.5424412487679832	-0.7625912162753836	-0.2630882367587561	-0.4903807796201721	-0.29611945549685975	-0.49498827408618623	-0.7014108206756327	-0.3064351651416174	-0.6169793367554532	-0.09065330644334212	-0.24311058314981482	-0.31198442907244506	-0.3794228440538536	-0.6165585619998455	-0.28186328985971515	0.19715425034467257	-0.8301390295008115	-0.146298272447078	-0.5146595570618306	-0.27604387809202374	-0.6809681150239218	-0.7027960803647759	-0.5472643616147016	-0.49448185350564805	0.14348568107106446	-0.016016743844965212	-0.41411185606164846	-0.42970130131571516	-0.481104058456305
-0.5828281439515959	0.7439400182852187	-0.21036143949235728	-1.076341687818992	-0.6030161000628236	-0.4654263630126749	-0.5437205173370336	-0.7762228161426153	-0.31105581834030366	-0.4959625186311514	-0.3031648022939686	-0.4840630818128336	-0.7164196261786886	-0.3013842391899338	-0.5827944921316951	-0.05083649823488871	-0.23152414766493962	-0.2524467369971534	-0.35302191991570103	-0.6072860655884047	-0.3084973448951026	0.21764768645913302	-0.8131143437458732	-0.17290004890870242	-0.5266990561420443	-0.18783283732782413	-0.6435563996729193	-0.7112352212321759	-0.5553283458812864	-0.48373970889480916	0.1490965123728361	-0.025994221172105543	-0.41709842457678625	-0.43187148767712635	-0.5048319059302637
-0.5695918761943449	0.7748301431157858	-0.22747250984409018	-1.08801395096513	-0.6057166991646579	-0.45690472633898727	-0.5490466666644969	-0.7980009231917754	-0.3659643989011132	-0.5008999970332993	-0.29868278099513007	-0.4747765596414057	-0.7262594209754879	-0.29044659614123314	-0.538315873962411	-0.016769734097380896	-0.24204771342850337	-0.23586084935234902	-0.332568290876693	-0.6078380361974915	-0.3308573893021275	0.23831358011698694	-0.805140125593933	-0.19666414387583459	-0.5345185497951498	-0.09516271387230155	-0.6022870355582567	-0.7198258526447641	-0.5603197211448819	-0.4675689273668235	0.14270948763873384	-0.02995442771125568	-0.3939134579035945	-0.43501572536771704	-0.5192949031087608
-0.5592981471063397	0.771289960485514	-0.24058424837232714	-1.0771392042946333	-0.6033908740175734	-0.44163499784059435	-0.5560441629545038	-0.8152329392706242	-0.3582890216582054	-0.5055638102416438	-0.2922596357019763	-0.4740783903646618	-0.7201601180971275	-0.27116518684328705	-0.4897205382128796	-0.003198964841484936	-0.2572338655750087	-0.21531627436870338	-0.3286881611119233	-0.6039658253023215	-0.35237022517207006	0.2590774976461493	-0.8078014130552896	-0.21980124793919908	-0.5400979855263598	-0.0014076371491943296	-0.5644244483960772	-0.7329972373858068	-0.5659589477201412	-0.4443217092428708	0.1341029183702409	-0.04323230169404589	-0.39350377987634333	-0.4403852528949124	-0.5239110768878833
-0.5495487013727299	0.7720153507192966	-0.2583611826499713	-1.0871537491136434	-0.6038361995445792	-0.4303214136116723	-0.5501720118744651	-0.8290063786258643	-0.39610052043983396	-0.5050225146400504	-0.28726285118213324	-0.4858630282127535	-0.6987191507424599	-0.2487375577286039	-0.4432042570184179	0.007991036945842411	-0.31091634488524217	-0.17785537508132432	-0.3385257154236242	-0.598937286250161	-0.36553747123184377	0.27616779110737666	-0.8168382537877891	-0.24455593228864095	-0.549281483894917	0.09111434439362581	-0.5346377547904811	-0.7485245029936516	-0.5658562413298178	-0.42262184940651915	0.12725739433225053	-0.05734810728411838	-0.39845130915563814	-0.4432853283856553	-0.5235797465004268
-0.533720194584174	0.7679682087906412	-0.28194676268645086	-1.0873066297409206	-0.603789665528836	-0.41465294542935	-0.5426538836102855	-0.8426003813283428	-0.4320686885299816	-0.4911313165750875	-0.2813812382444566	-0.4983255861601171	-0.6737521606528476	-0.22419848488077926	-0.4018721149736219	0.011698490590802014	-0.34152014942161346	-0.15000396431518276	-0.3534086443161669	-0.5981362256497268	-0.36902379243544337	0.2825525298103231	-0.8333282221855811	-0.2709806385854453	-0.5562917587502108	0.18603172544056204	-0.5065884661482822	-0.7588142998950957	-0.5649657425948873	-0.3922414310272623	0.12899098451461613	-0.08020843152826879	-0.37036023620368497	-0.4398859820136131	-0.511127231407861
-0.5098357730974936	0.7765006672046597	-0.30875394119887845	-1.0630769721219893	-0.6014482039517303	-0.3956849448508998	-0.5382248517629719	-0.8428431415414958	-0.443987066260816	-0.4831023014088747	-0.27799216935489107	-0.5185139473145737	-0.642064852210732	-0.21074054729619177	-0.37484092646969663	0.008150952442073419	-0.40761936523201137	-0.13769088611032218	-0.37438084595560756	-0.5978256556534295	-0.37116217522991823	0.27752708476078397	-0.8589173765260556	-0.2989358776351577	-0.5615339835751523	0.27416356198473557	-0.4741049292465739	-0.7634090461321139	-0.5751091613917316	-0.3569859096776206	0.12210467011939367	-0.10957615533553591	-0.3798902732096413	-0.4387134097468678	-0.4959378549526603
-0.4872607145587028	0.7322689278607514	-0.34153930919886505	-1.0313833929290483	-0.588159990445331	-0.38457288581358523	-0.5328963710230663	-0.832295283086537	-0.4250944635582511	-0.4720354684850882	-0.269848323390916	-0.5387523547882579	-0.6104673337777019	-0.2054158300384779	-0.3570518067256928	2.7925725013944193e-05	-0.47133337665466407	-0.12733435131169013	-0.4050278692272043	-0.6031055646591429	-0.36854022274432136	0.2582900831701967	-0.8876047501994275	-0.3208777321833892	-0.5707616912528113	0.34726568431087373	-0.4360887035407611	-0.7649579757678818	-0.5924968097020569	-0.3213905720170555	0.10437596499989206	-0.1441225462200793	-0.4055758784592795	-0.4565698022034953	-0.4730345021523904
[truncated: 38 more rows]
