# Supplementary material for: Obesity dysregulates feeding-evoked response dynamics in hypothalamic satiety neurons
Source: Sci Rep. 2025 Oct 14;15:35837. doi: 10.1038/s41598-025-19800-2 (PMC12521569; doi:10.1038/s41598-025-19800-2)
Supplement: Supplementary file 8 — Supplementary Material 8. [file 41598_2025_19800_MOESM8_ESM.zip › Supp Fig 3/Supp Fig 3a/Supp Fig 3a/NCD_to_HFD_1st_MPK133_matrix_4.csv]

-0.8601254501212436	1.2184703347778771	-0.3925480936634599	-1.0677194166529884	-0.33271114164405374	-1.2520082171577347	-0.15759466355716725	0.9634472667903886	-0.2918259882972719	-1.4693005156874321	0.3924186862341778	0.8230662908618477	-0.5599446492811853	-0.03353819372172471	-1.4100132791857574	-0.2539453261560613	0.22150538638457307	-0.77635959275739	0.7217120912453276	0.7020335566802729	-0.20541787517398954	0.30808958128799474	0.1059303100961239	-0.09117116417694757	-0.8147995305062077	-0.34809271907744294	-0.2859963712227484	-0.025971067169859065	-1.5544649147849714	-0.1556865440683432	0.510141947587524	-0.6671579305036668	-0.5283001185821417	-0.42839647318769536	0.1557949195804758	-0.1849466624493743	-0.4132217185719985	-0.5292505020636951	-0.7233517769750042	-1.0140228023179332	-1.2321127747278342	-0.3060968066862423	-0.346390028394874	0.2633999017604042	-0.9325572463585703	-0.27162709103027777	-0.3236622681479157	-0.2973079940580229	-0.31406802575129805	-0.6154481222841078
-0.8872409407658548	1.139052008836492	-0.43172664830671714	-1.0260509626776877	-0.2421708654885505	-1.0043234713497706	-0.22544059909392378	0.6009048782367913	-0.20061684624561782	-1.3723879874840925	0.3213728044810916	0.549702603013344	-0.35089125980400915	-0.18568419727489907	-0.9906248683639785	-0.6456530133246069	0.3579501186896934	-0.7391936488305683	0.5113634933280873	0.806440852747533	-0.14280321041255511	0.3585115587688664	0.11537686587483817	-0.0723025986399764	-0.8433232944928118	-0.4747070356098312	-0.20262510914327364	0.09234445714453543	-1.4322408883282827	-0.015652462741389477	0.1713036093573616	-0.5090238204389486	-0.5322428442921784	-0.21986474229645392	-0.28746189016644763	-0.23335599047663846	-0.7923942596310309	-0.36169658861887294	-0.779899415396484	-0.8867400242644253	-1.1910215156636093	-0.28377453856390134	-0.22698358839941646	0.3826518017857275	-0.49760651858521354	-0.41697646420222734	-0.2733862039171881	-0.23091110552013067	0.09821808226169329	-0.45023810603530323
-0.9937380127178755	1.035234722305095	-0.5359586427889594	-0.9013787356634618	-0.3219375952025555	-0.623433139263188	-0.45531436679989473	0.36553326402046	-0.17276423634804997	-1.4692845482232029	0.40296699869670755	0.3379692637065932	-0.4078544463179983	-0.08211653988195743	-0.7963103323551542	-0.7905702042798485	0.2017597999156093	-0.674801746761073	0.485980687501322	0.5341237540635926	-0.2909779911767428	0.22027659796012763	0.09431926925711921	-0.045963605336335776	-0.759286678640447	-0.46437905853525985	-0.3327408778064226	0.032016740629113256	-1.3614308743982242	-0.1118303737052359	0.10109734523438609	-0.5710355941238535	-0.4987081680371612	-0.16171944782670652	-0.4526906343921187	-0.4024221084127833	-0.9731014626171316	-0.19561314992105347	-0.6988456957089748	-0.9107198261904835	-0.9502627944635944	-0.260817468760878	-0.22901049153308048	0.3205676056909726	-0.523832912101932	-0.6702188553044913	-0.19657493904652312	-0.10958984815112577	0.08254026385881545	-0.4720563809199039
-0.9893311884315054	1.0325510223019687	-0.4373997813578093	-0.8868513755199283	-0.23706159122289144	-0.555635567652402	-0.4210968291562332	0.3285263356200567	-0.18337479986336847	-1.4159971282258235	0.3320286016843204	0.32315884046736054	-0.3610520211599804	0.027832379121042673	-0.6976717002874493	-0.7990953024527943	0.1080904554407033	-0.5535492860492393	0.5505070442850468	0.22668841959862107	-0.2789819837611225	0.1263771868109076	0.13028194592956244	0.18352939558239242	-0.7611845657168644	-0.32512551259614864	-0.030003564870828586	0.02001106071861454	-1.2771515399107212	-0.28175505211717694	0.05849218475304216	-0.5020382997709226	-0.5285954823601752	-0.22591781254415402	-0.4851984256856824	-0.4180653445856765	-1.0238021605783625	-0.0928002292010818	-0.791087918139024	-1.1326431138966147	-0.9021961083468928	-0.20679409565498577	-0.24185888086023316	0.39798047333278863	-0.4539386619436036	-0.8834866753591177	-0.12057410526229101	-0.15750658705169374	0.09259280218145025	-0.45496629466819205
-1.0044877875387943	1.0140919962169308	-0.4152740830417284	-0.8453104966416476	-0.20407733106122547	-0.547780616069525	-0.41508225023280876	0.28203635605036437	-0.2511709315517267	-1.2892849706173084	0.2563503063228229	0.27131494199467715	-0.30279732204457	0.1232803612794479	-0.6675982412976456	-0.781673376215944	0.18268392550384166	-0.6176382450416333	0.7338146727001448	0.21780967958940806	-0.2688884244975841	0.14922018970756276	0.17280163555539663	0.125126720913774	-0.6809574976565143	-0.19549306043612555	-0.07127834290518333	-0.29785590269315687	-1.1343442699938995	-0.3732607574975016	0.058666643297888524	-0.40707852694892405	-0.5281465454481623	-0.2750466273528997	-0.5460512365338129	-0.3467694570958545	-0.9931976638435766	-0.09717796620243081	-0.9566897607320796	-1.2879018475040964	-0.9146582063382004	-0.23363236520744443	-0.08939823589287288	0.4687833836905872	-0.4056862141561738	-1.0435572290385553	-0.01991915106480211	-0.22807168773327602	0.12476239268100028	-0.45361200080658143
-0.990598239036481	0.9164834942721259	-0.33409956690191667	-0.8095049132259565	-0.10516887474773932	-0.527857578855119	-0.3339808748034479	0.2992867132075028	-0.36231223507511096	-1.2756040722152824	0.14593387889733453	0.2359198462427596	-0.26523181428596826	0.07967469098855894	-0.6307954172911716	-0.7435675139681924	0.26360633916236376	-0.6556932667367127	0.9090173238326978	0.21472439154120715	-0.24677082631105318	0.08247263130821116	0.2425434614257184	-0.04158946216351792	-0.6589966703382556	-0.14893178076846836	-0.05438333567710482	-0.48237910603271666	-0.9560524193119303	-0.2863426789194345	0.16336842859823764	-0.35700212283311666	-0.5449751471797443	-0.2398410234971324	-0.5156779830056513	-0.31885396554128803	-1.0642774927229393	0.04272139707312605	-0.9218648511221983	-1.3574691858589276	-1.0077794092687702	-0.2958015643912659	0.029648888243739995	0.4802765963746117	-0.3311145286179769	-1.017472389219214	0.0336222047987541	-0.26101964283467527	0.16451893227857883	-0.48804873010828276
-0.920207696280308	0.8150276486982594	-0.2822809230463031	-0.7626805466650382	-0.046009101721408534	-0.6214194558344133	-0.34878652320211573	0.3002673532921098	-0.43095897280041895	-1.258257222234643	0.13577590831577133	0.1592819798490825	-0.3958091439235497	0.10648540183332555	-0.5590511368253452	-0.7378584129817302	0.30366433342790744	-0.6610073199358422	1.0096088210285925	0.15218860729536685	-0.19506214435693667	0.14589330418191768	0.2878673630561642	-0.1657610151601236	-0.5950354338556342	-0.2187541487316598	-0.012400254936564983	-0.546300799811554	-0.9710053851060314	-0.33752205079621145	0.20118744221343382	-0.3135152519223892	-0.5141311305528851	-0.2597371907878804	-0.4487346594493177	-0.32998318757917133	-1.0013179711784816	0.2546996894201211	-0.9243531563562085	-1.3602117597490821	-1.1034476038964267	-0.3204607345546412	0.14487017889267775	0.42084896496407603	-0.2679699907073197	-0.9770650365112201	0.1394921302412286	-0.35289511875331303	0.1734231037966709	-0.4612913734890038
-0.8873070279376968	0.7687126368469741	-0.2959470662594316	-0.7560431699949839	-0.018729140790154076	-0.7187063609790495	-0.31514926667158205	0.309188688474366	-0.4727566346556864	-1.248978419173211	0.12345672821769944	0.07416526813800817	-0.4795315610330675	0.14511464159550538	-0.5668958711244008	-0.689606386493196	0.33775541437181417	-0.6302348860526739	1.0640336766002658	0.11206247983467749	-0.213940207467249	0.12793944323814588	0.3194402926329134	-0.2559958967228545	-0.5621844436517961	-0.25840183759604474	0.028615338404959778	-0.5659838235013088	-0.9336024474401731	-0.3790580491563483	0.22375654352587998	-0.19934222908003946	-0.5010287841989606	-0.21816409278538673	-0.4208597781081755	-0.40117804683066166	-0.9936916219490703	0.34351369054862846	-0.9151237416418321	-1.3096407475445153	-1.1270976947777527	-0.3610561543002688	0.23719979481107586	0.3633672174517612	-0.20275882926848576	-0.9569509291353122	0.07786471349241217	-0.41961226213907876	0.17519100315752106	-0.4171115295408695
-0.8698263379665332	0.7375146442192162	-0.344543849356539	-0.7158686792203695	0.00642062066427908	-0.7768009751066237	-0.28947161670623633	0.3581503348126893	-0.509883965841439	-1.166444540530434	0.08970370061043387	0.05906362684123312	-0.5142166953231031	0.15169261915398502	-0.5562533691249959	-0.6535272935671249	0.3024890112167148	-0.6457494408410227	1.1120381073854604	0.0747997002706176	-0.29387962415506763	0.13818950590402596	0.30116081595958116	-0.30318503824605453	-0.560991709121994	-0.27752462991879956	0.028302433237962513	-0.5645707504649069	-0.9522955094840742	-0.397340073613887	0.2651452112013162	-0.05139936814983671	-0.4501742128966603	-0.2364111358018988	-0.39642912339561187	-0.4450686465541043	-1.025867360310885	0.3712005020426464	-0.9599190180574738	-1.2808955818675856	-1.109449122498449	-0.42694413168403755	0.29292134200256076	0.2832755090992594	-0.10735247745992166	-0.9764288783928678	0.057792527597739084	-0.43902742895700775	0.16926375335869717	-0.3668714454319945
-0.8330774139692727	0.7302272784830943	-0.3678457373411458	-0.7140788546122352	0.06465076106439738	-0.7955017309341605	-0.26621143336649844	0.36211546877361106	-0.5212846782517311	-1.0900304025421108	0.07166401234611836	-0.03123320098546809	-0.5119713154662311	0.18089351188119943	-0.5859992681271293	-0.5787182073642768	0.25286512142928425	-0.6335457363460278	1.1871807093684565	0.06186854033134988	-0.36504515879237054	0.14803899745456528	0.32385015194833294	-0.3215319308418431	-0.5591981121249036	-0.27570360049667886	0.05190569362055188	-0.6235806411523541	-0.8937710553960245	-0.4224206500359048	0.3086375385834283	0.0036016597032383414	-0.3982315932175411	-0.30869745170730606	-0.3362200162919059	-0.5088166857604909	-0.9945417936125682	0.32689946477985865	-0.9328171311782747	-1.2450677022572527	-1.1152555444179548	-0.464592674345346	0.35926571096239407	0.17293193834995801	-0.030261122638797544	-0.9682020918796088	0.021395525588834608	-0.40073746175058494	0.1822401642214801	-0.3554716547947748
-0.8252077231613905	0.6842165773973723	-0.3736225944315645	-0.6664883862851377	0.14487865087031193	-0.754367897718158	-0.3372524010526612	0.2985699340785161	-0.5679487645655356	-1.0499856489011665	0.017597017654990225	-0.208248638388259	-0.5423834690057443	0.19667669179591363	-0.5690614922647433	-0.5671981923556261	0.2598859188301317	-0.6042769470352776	1.1802735610906188	-0.025415326886085353	-0.44242122849397464	0.13422684307963687	0.3767033138702602	-0.37044646328576947	-0.529092046585476	-0.3088284954229977	0.1375819144770563	-0.715335635606217	-0.7119325578300084	-0.4224113506178481	0.31671044986875085	0.08899161111738185	-0.31485249067168847	-0.29478115964623663	-0.3308958673149826	-0.5637016372227228	-1.0116462159509483	0.37968672766318445	-0.9440487311623329	-1.1278970858795738	-1.145736552515078	-0.4941473859769956	0.38756329520889665	0.12252052737391346	0.1194729628834941	-1.069013143051897	0.0394607312561248	-0.44394258628445565	0.222541239766531	-0.31567062767380016
-0.8141111552732105	0.6269908402754916	-0.3686531976722035	-0.6764231758860312	0.13791977819634021	-0.7386642074004559	-0.37686271461303256	0.32643814453370373	-0.5971888771712874	-1.0800273350843848	-0.015095832127372744	-0.3389440466348348	-0.6052109749416095	0.2703992612078914	-0.6348335422007744	-0.45669498569156897	0.20957302058910207	-0.5439395537209766	1.1793303419444026	-0.14529996241618584	-0.5073522502222516	0.12384012650355244	0.36372941316303137	-0.3826481751238214	-0.5058166805815018	-0.32679165828970014	0.20142788767031136	-0.8492786491942056	-0.6310716843082776	-0.5118172301798216	0.41433548793841257	0.17304092419874056	-0.3345151419185273	-0.3247855359300012	-0.24008904088570665	-0.5884883523167744	-0.9494288546481988	0.39991110261536833	-0.912215360417737	-1.0757312961552528	-1.1770727582693579	-0.5368514018960432	0.4484017570051761	0.0063011886171843055	0.26200009949023206	-1.0741880070080598	0.0028879198931862195	-0.4662923939360394	0.2163800456767436	-0.3381200707206073
-0.7866881693738674	0.6405686954308156	-0.35774346608654195	-0.7657762268442028	0.18394624000998866	-0.7840201647093425	-0.3330770320924027	0.40752375405267866	-0.6279995926558553	-1.021817545051889	-0.09265138295178378	-0.39309624025556855	-0.6246474437319662	0.2758653490159569	-0.6555948900947272	-0.33242363922500584	0.22877264614187323	-0.5297386527999333	1.1336284698162689	-0.16105850506140082	-0.5329433109795444	0.11359768426504731	0.36650853616660667	-0.3883430727899674	-0.529116945007228	-0.4159336566284068	0.2561338629232671	-0.8626754182122202	-0.5253601413564563	-0.4967960868465414	0.5058648568260125	0.2694782979322567	-0.3537103409120436	-0.37643653253087433	-0.16467198680524775	-0.5942381590708036	-0.8701120937438056	0.39425164635272286	-0.8695562963087158	-1.0866481302670696	-1.3296152746458316	-0.5782525629371189	0.5153960988618937	-0.10273593023206133	0.34156337322561664	-1.018276284369297	0.030449324312432653	-0.5261210221265783	0.24635206808657634	-0.280917276552083
-0.7674302155745015	0.5686158840694325	-0.3702131996074065	-0.8064361595076441	0.21530206420241726	-0.8007192488672015	-0.36564650246145486	0.47806981743934235	-0.6418351385076965	-1.0543971598776145	-0.10727757967165977	-0.42684418365090426	-0.6642854966074284	0.31595280515774504	-0.6495330981865014	-0.2673958836287083	0.21501924070951134	-0.5681671790422006	1.0924793788705418	-0.08639411174689274	-0.5603038638026788	0.1740746509185339	0.3402386760542222	-0.5111397920025228	-0.5205319592228284	-0.4724492961084569	0.09920902158538787	-0.893360924669304	-0.41593904009219146	-0.3519217100845	0.5053109032844936	0.2517252112121922	-0.3341042808841582	-0.35660689230214343	-0.1381659148517345	-0.5799422779143144	-0.828606521706789	0.39091179716371255	-0.8376743866559426	-1.0472889453856968	-1.3779910883185977	-0.6427428770782865	0.6337062667321557	-0.19677193238527105	0.29886611840967586	-0.9137220353455721	0.04752250365618544	-0.5352882827848544	0.2583933098340201	-0.20265476740032526
-0.7021196819447935	0.5025441824638639	-0.3434458284306903	-0.853640768720396	0.20620695249938598	-0.7765128426844506	-0.3630095612418244	0.5354159170562646	-0.6188389517415397	-1.1053861881450806	-0.11722397886281541	-0.40985237151090487	-0.7243556963746031	0.31887871110634924	-0.5799212702825483	-0.16869713793792354	0.160094272633598	-0.49906770200476347	0.9279663993583736	-0.0967953611110357	-0.6172003287940362	0.1701846463935614	0.2893821473563863	-0.5244352312843823	-0.5953754441977555	-0.5632484807768302	0.0890584899305533	-0.7453424265905315	-0.38636853015002154	-0.19760923338868475	0.5086385940549075	0.2260981949339671	-0.29751283666488476	-0.31075598866847376	-0.07268481016780827	-0.6764369610537463	-0.8327659087748064	0.4520573454526192	-0.7135909248692297	-0.8947533641811779	-1.44154643670253	-0.6613556760111245	0.6514173831232498	-0.3438161999709924	0.28569910986092906	-0.7916903283256015	0.03024411289344266	-0.5099468873490033	0.17115924959668477	-0.13686469611356528
-0.7030008442360235	0.5307901642451213	-0.38887789200847045	-0.8817504798475216	0.17732091351390433	-0.7827110029261205	-0.3739954709608202	0.49568056660053106	-0.5323734215140224	-1.0965983445118135	-0.07837577669117554	-0.4311276450478852	-0.7517075097019672	0.34047395784259915	-0.541764907607607	-0.14430011323807007	0.08309168503241271	-0.4831786803233662	0.7912325930883142	-0.11508105164773372	-0.6673871926262172	0.19858029378757786	0.23555659715483443	-0.46130941205822296	-0.6246881979421751	-0.6332162579129083	0.0700129805258686	-0.5814075265707024	-0.36446094299712317	-0.14741889644501932	0.5164147494029893	0.1642500651762727	-0.29696122376924594	-0.260142368359887	-0.11324051994314019	-0.6282073059743501	-0.8135365749134487	0.3720597761890497	-0.7059837782482036	-0.7885635976239478	-1.3266528095208556	-0.6777137198314817	0.6164975310459087	-0.502472440464716	0.29219807286340344	-0.755007554946566	0.026476965171856815	-0.4957617176449478	0.06958381408869027	-0.04018505059082054
-0.7745670224353332	0.5537092776238051	-0.45763211236202095	-0.8900391575444818	0.16508849698432287	-0.70574114354044	-0.32511472086109816	0.4539001364042029	-0.48522906888046763	-1.1100545757023084	-0.07636420359861393	-0.5120837059556341	-0.7030974668982523	0.33188945015547133	-0.5395281025349153	-0.12209340095016818	0.05690375975237694	-0.4410641569554297	0.6201105361551511	-0.11005522440332668	-0.7059455254545525	0.08776770571020713	0.1896904688213618	-0.3563468862579164	-0.6869138453312835	-0.6034271533620569	0.07423655291262525	-0.4391675002181053	-0.26689838168522384	-0.03424895677916489	0.500195011608124	0.10261714054475624	-0.25459347397933774	-0.23101375434956245	-0.2228457271364225	-0.562200003901246	-0.9138963318246365	0.17681816005339315	-0.5744600412978352	-0.6831389373966131	-1.1989015686502742	-0.6710094185926476	0.6199113064397943	-0.5017270381122854	0.2003868740253393	-0.7820934386485466	-0.01486206108546258	-0.4147757434484595	-0.03336297983734597	0.0392881952373666
-0.8039960198680216	0.5637376673461976	-0.4573326434546677	-0.8298295235687888	0.20598659117998883	-0.6122441525145156	-0.3438191039527812	0.4239138396179808	-0.3987988603751266	-1.1017195593749034	-0.08563243917954208	-0.5139364951042455	-0.6391004535047381	0.27993894760687904	-0.5182263252490682	-0.1346817345024637	-0.02105685926603204	-0.4692802612024442	0.5449103966994231	-0.09647487623275254	-0.6974688462084144	0.0515730142352883	0.17293975017197946	-0.27549932742917027	-0.6954361055269175	-0.5392344146552402	0.03254126227386591	-0.28038214638983905	-0.27849768497642174	0.021954659418286605	0.48498052086265686	0.06410375449412163	-0.15127097631447772	-0.27993806930577564	-0.2817208049491263	-0.4627103525195314	-0.9726415126249564	0.06599500193250382	-0.5338917337770197	-0.6012347601811497	-1.0913242436530608	-0.6499236614132295	0.5393974166557148	-0.5676245743556707	0.1392194965092255	-0.8176732852855908	0.058150665610675646	-0.3172463815873189	-0.08182995692392361	0.0884370902751003
-0.835508814194936	0.5683494921861199	-0.4282575297070531	-0.8901663337912653	0.25399408843710114	-0.5260141227597053	-0.3743064499570744	0.37553136620194366	-0.3338611697387635	-1.1438604917808015	-0.11623112367548086	-0.5280051230866585	-0.6012885403150597	0.28303470593973773	-0.4461695874706514	-0.14892318823974027	-0.011613035322844332	-0.40591749357298357	0.43235375506399193	-0.0466611864476553	-0.5957225210435061	-0.009948653701789262	0.22733508685055814	-0.18919635527298975	-0.6875883322420929	-0.5585818592847159	0.09309071303146614	-0.14399025400145238	-0.20744511989092168	0.020403723140160847	0.45389654098109344	-0.06374530372163453	-0.14695884149176713	-0.20448936606921997	-0.31044641285300456	-0.4136990761102382	-0.9649819726855581	0.03214413853841435	-0.5279386831757134	-0.5376605642724233	-0.9890060629279736	-0.6023986528806388	0.5145613316494824	-0.4902522045874645	0.022348913086985268	-0.8194059368658714	0.0704296133473763	-0.31868259670334736	-0.1892077143879905	0.1962321083696253
-0.861169475511819	0.5121124040162264	-0.3698085269288079	-0.8901096172876592	0.2696128511970981	-0.44544224523821657	-0.3749999726400992	0.3693322844954577	-0.3145120394325383	-1.1921989459354585	-0.16176203003248102	-0.5090979850192309	-0.5766352553663909	0.2789721459790928	-0.40857091479600854	-0.24321217677427742	0.05281555241564937	-0.4578794413564041	0.29612478996448016	0.014833605947353196	-0.49845298803179217	-0.09409412775624096	0.18760608866176162	-0.17656748806169528	-0.6627516894656441	-0.5319661550322663	0.05189318269410838	0.035779571529931595	-0.19888258637336387	0.060677952840792505	0.4169801297643657	-0.07255596821805957	-0.1702473255767745	-0.10544562607320514	-0.4056529373080823	-0.35652980126321226	-0.9954638398372617	0.08174298439576672	-0.6174052953599926	-0.5070440170130139	-0.8817415321884697	-0.5201951922035642	0.4279720297793513	-0.43464851344334415	-0.14576795286430097	-0.8473624349141087	0.12745315811672775	-0.4408529689129074	-0.2719709649080456	0.2938555266609497
-0.8733149303756287	0.44239272156351567	-0.32884592968951726	-0.8399599549084622	0.283019829342411	-0.44433938505714543	-0.26138427810607057	0.3715783149351338	-0.24915317476298418	-1.1267048471231853	-0.1957102683961473	-0.43626429948879314	-0.5794395087676334	0.35287434227356723	-0.23977245408758746	-0.30213215931169213	0.03272419069976374	-0.5126625962369155	0.26089983745548756	0.009496656064006648	-0.37698633801682424	-0.14674068451678457	0.14531706945973083	-0.24921247999987478	-0.6600186673073225	-0.5264788999495507	0.024340602148083312	0.21846737132730443	-0.24661025285898716	0.07135919553615958	0.3864145419886684	-0.047575243273110544	-0.19632649640799774	-0.049478003411187785	-0.5027635118342922	-0.27299193917194425	-1.060515226910086	0.07591573359653589	-0.6677744616648063	-0.5896622195898943	-0.8047389673382105	-0.47745203813578285	0.45447348817752287	-0.3826004852942753	-0.24430866362171164	-0.8491915321887088	0.19432362394168448	-0.45791223684625093	-0.32860384353614985	0.37450314619965974
-0.8596222760680453	0.3936020357320774	-0.30769301230503626	-0.7725195080197631	0.37673906854771444	-0.5046238763418198	-0.14049929777767206	0.3637167136759059	-0.22004562089837193	-0.98059290907364	-0.26247501505561527	-0.37310805654832724	-0.5892120088894878	0.383289004100644	-0.1261342547091951	-0.38657588278164273	0.06684934777568434	-0.5869363492832346	0.24257647540411598	0.029278472157158064	-0.27730897493919704	-0.22111530922469838	0.15150029441759966	-0.2400818563381711	-0.6041974146301311	-0.4883178194106864	-0.0133133101071564	0.3447796401389148	-0.20239959610733274	0.13570617435672155	0.3726758918868033	-0.05307892966654544	-0.08824028195965565	-0.002743238164488182	-0.5764662094610042	-0.32095962883014817	-1.123156715583518	0.13810959670053272	-0.7451851466884971	-0.6130133215734073	-0.7081057807601873	-0.5103516296006824	0.4666643542891478	-0.33433345936444947	-0.39822230690197136	-0.8778685451191308	0.25605661675827646	-0.5105092282905741	-0.4347639838488938	0.509096748833359
-0.8781607152792619	0.29130105983855886	-0.316274369395895	-0.6762016202776111	0.4850616379693008	-0.585511398405093	-0.10642922265954154	0.3320344683753949	-0.15340980096463355	-0.8723783651873989	-0.32833341770206204	-0.33213407323530625	-0.5976167852814441	0.47855212401331837	0.0004558447612303507	-0.4603529291368071	0.02245414590340451	-0.6357887663593609	0.2782609310669922	0.052887504493588866	-0.20063235182252082	-0.2422773089426296	0.1620921546764819	-0.3456543383662234	-0.5307412164059417	-0.4296300749378125	0.04655622513937589	0.29540592839491775	-0.14072302663512595	0.15610530892135774	0.3548677980514672	-0.0370746117489091	0.05543027038550661	0.09975761513108579	-0.6371574961784661	-0.3182060476518372	-1.1720909954035426	0.18292485452636317	-0.8438532569433397	-0.5584167357416459	-0.6230439561850611	-0.5409881498919856	0.5095076771920581	-0.2998532176173661	-0.46599048375150065	-0.8838715873160499	0.18048278114465166	-0.5888204820518272	-0.49232238832291947	0.5689665369606699
-0.8939146816501916	0.30152006140653304	-0.37242244344231656	-0.5865117118055576	0.5358035436149602	-0.6033117815668202	-0.07170969894363906	0.2507195206318527	-0.11334671718993672	-0.7582839972023928	-0.44839479217240735	-0.37229596472444537	-0.5953428505287672	0.4435247454111407	-0.031832296911954154	-0.4985514162384921	0.04324706739659766	-0.684759664398071	0.26784325265777426	0.042016310423728526	-0.2201471696403777	-0.30123679173112317	0.21016495088942316	-0.37767193339797855	-0.5014615941281856	-0.4040703119778647	0.15131217132963032	0.3050241215360563	-0.10283538543067032	0.09367785053571384	0.3818899721060626	0.05549471786547577	0.18457731206055678	0.07676245477225754	-0.6624702891887646	-0.3674419676348589	-1.2184813125000122	0.18594547701575154	-0.8802799631634134	-0.40709776468162423	-0.615551662489964	-0.5440991236021929	0.5242390139190629	-0.22190659303215993	-0.4355302834934173	-0.891248840202128	0.13559971407659965	-0.5847413600727562	-0.5399479782768413	0.6007252707850889
-0.9547209567263844	0.2917067444685811	-0.44360516500377845	-0.5482519459071314	0.5954418432275516	-0.6613017438090483	-0.06424208299450218	0.2201745432092037	-0.10064287113397966	-0.6774139803096735	-0.5369285420839696	-0.4616485082886469	-0.6043760496806	0.4923605139948123	-0.12341474424648502	-0.590958110240272	0.04765635174832415	-0.7507410017699042	0.2685612644953602	0.013707067389068522	-0.14565147775714798	-0.35419938599094314	0.28106138157607036	-0.41389467522824186	-0.39753652834916664	-0.4523195363646383	0.19628784627877094	0.29522336528834253	-0.003270563431599938	0.0010532357305760229	0.405830839470979	0.09782253067626674	0.2816771641997321	0.008819501032484477	-0.6499711716734091	-0.38139857831945767	-1.227065650482635	0.11788923213402254	-1.0148958940118318	-0.2776814471260561	-0.5587694217945727	-0.5237624324059801	0.5208842611762388	-0.0805463755699352	-0.40401423988794594	-0.89643368581947	0.07873018788476031	-0.6399642309083857	-0.5181249270576952	0.5542026675550924
-0.9239532003091583	0.2565818028003777	-0.43706240112027517	-0.5636218106998697	0.5376279735133924	-0.6682440280131334	-0.054065173290764476	0.221671543463968	-0.10880027967437984	-0.6564367740774856	-0.6072507528215885	-0.4777226987293897	-0.6239781220817886	0.5254560640408192	-0.2370310913345059	-0.5787930601652367	0.05573267358714386	-0.7706635777145416	0.18854707895704298	0.021028399647103017	-0.13889248871560217	-0.37535942622039337	0.271421500511761	-0.4115751505280767	-0.3914297513603072	-0.44521867953820476	0.23745059818029338	0.276071272497857	-0.10877504429177635	-0.11975429876411559	0.32681286405845833	0.2260195955452972	0.37400191286097895	-0.10267405917629895	-0.5649686049622709	-0.5290487314416407	-1.165187315894579	0.08058141628925242	-1.0775287188358245	-0.1578070544822714	-0.5813510367316275	-0.46201304555168665	0.559047014231689	0.057289067958600205	-0.3886572055852141	-0.8547475345469676	0.02916891653804876	-0.6754537214994271	-0.5084489750321542	0.5402712678471348
-0.8862042077528626	0.24419814875487117	-0.42770459278636286	-0.6062919485544073	0.44284697034300374	-0.6682535384497664	-0.0975714035087963	0.2574874129631132	-0.05655652046384935	-0.6396553683596803	-0.7111364142104162	-0.40417070401022537	-0.58399047502422	0.60411758093249	-0.31643786434287113	-0.564270552584228	-0.01973862363481575	-0.805730716018451	0.1682649035084534	0.024576902177849573	-0.13630315476597263	-0.3415525114229124	0.26244573046852804	-0.4917613794939265	-0.41588517550984694	-0.49155875554609096	0.22260623847869215	0.2903957066794254	-0.14663819663976704	-0.1403158115007087	0.3395034236568865	0.32898432310636905	0.3628476620933401	-0.17799649404753265	-0.4390772434333051	-0.6662145049378945	-1.0716519754319864	0.10382561165368975	-1.2360994730532617	-0.14297054389873518	-0.6451035694702583	-0.3850216248693457	0.5273788653174034	0.04738903323774519	-0.33180094387258474	-0.7827036121655023	-0.06492587304794226	-0.6940810110800137	-0.3909940675317313	0.5178879676533107
-0.8984857869982139	0.2749614120611505	-0.3850524082651568	-0.6817084885119952	0.3813492853100354	-0.6423145632960336	-0.13034658523106893	0.2610637700120668	-0.035876402204921796	-0.6175159303249426	-0.768135840276744	-0.4057570621453637	-0.6021086350408696	0.7540523772891004	-0.34440763845147504	-0.5126111999531227	-0.0007619321228231191	-0.7868441079034814	0.09534788818545724	0.06007970504909359	-0.14940656613649553	-0.36869198673720993	0.2898580429445143	-0.48213115653107186	-0.44740838348632483	-0.5482874998694722	0.11039040508723859	0.23869911961887486	-0.09858501895191166	-0.11374961286145983	0.2882585736010322	0.2624304479490154	0.2971258791010091	-0.177759122398338	-0.35445619812612106	-0.7991787730275941	-1.027786385046039	0.11321488700825051	-1.2649784169727827	-0.21098372791499082	-0.6587099203812554	-0.3123579924872356	0.5753070504243676	0.14138569459944797	-0.3700817119597712	-0.6453220578932942	-0.11562820202747907	-0.6951390425737884	-0.36502906583434924	0.466892095487459
-0.8897045489925075	0.24835541077217688	-0.28121332250208864	-0.6460929515360542	0.2777988255856759	-0.6359370110494664	-0.10700947010016067	0.2548692821375057	0.013791121512297066	-0.584351591948993	-0.7897455069748083	-0.42019378944939845	-0.6100108909652459	0.8992713877899858	-0.4304711927456908	-0.4388230726697195	-0.02881132414568676	-0.8125156182550519	0.025642998948803834	0.04212533392997778	-0.20536411480157346	-0.3837715102688911	0.24783848128368438	-0.5345907572763113	-0.46110779655582385	-0.511288305275491	-0.014905514615800997	0.20687133840596203	-0.1015321323609832	-0.03401037504257633	0.19767946321617194	0.2838849056405614	0.32088316200961625	-0.30241287251229015	-0.2613417780701888	-0.9013622612938976	-0.964628035389096	0.07141704336326929	-1.1607077411625937	-0.18012320409766241	-0.6537757764363198	-0.220474188015352	0.5976820445194679	0.15980181335312654	-0.4241667850282614	-0.4931056576491957	-0.14016849537773626	-0.6169352008842425	-0.2627287034858411	0.3703835654336199
-0.956998609324681	0.3136239886847683	-0.29916309629907156	-0.6547975388637368	0.22841767512088307	-0.6615557696424638	-0.13201436153251964	0.22425822420947297	0.05727382531421069	-0.5762128257366244	-0.7863879491958672	-0.3942004817375408	-0.6110623831688937	0.9230711988864245	-0.4366754939990113	-0.37629351434021935	-0.10753108881899198	-0.7401746389345535	-0.015377701153273415	0.02959501970215751	-0.23033452488832454	-0.34567387555209395	0.26798706998991867	-0.44688676284486817	-0.4843825273324298	-0.5263883423261811	-0.10028849487388825	0.19410089623719157	-0.11425095703072455	-0.013408547606592863	0.12764893573264807	0.25445099399560245	0.3710624621603453	-0.44657518673386604	-0.1750471111036647	-0.9261334064089117	-0.9473299037278098	0.015765723447254236	-1.0193987309682746	-0.14559472043192728	-0.6329072859947262	-0.19353250465526317	0.6747446936097334	0.25705979614600744	-0.3795339730198468	-0.36953827299318776	-0.21281099075040738	-0.4547136089056494	-0.25924686567672095	0.36095112798724377
-0.9945434153086639	0.37190720613140527	-0.26177375243318235	-0.7001072106036917	0.19811211882616217	-0.6061769909705343	-0.2121306515584976	0.15230220779349696	0.18208343065354698	-0.6031366664328268	-0.7495470692357137	-0.47595185484343594	-0.5818486481629889	0.8320954660454939	-0.5207322131745331	-0.37902499640716475	-0.1512599583921283	-0.6986411159436492	-0.02753069694751382	0.10073994411885923	-0.3059378535210658	-0.37453910036421156	0.29840773770478635	-0.26831417158496706	-0.47019257798810293	-0.4658979266134855	-0.2896405034456924	0.21295577803718818	-0.07412914818558565	0.04919754571146252	0.03800509931825735	0.21936957165184498	0.37597260243085917	-0.536101694384987	-0.16208435306579017	-0.9619085241918885	-0.9490226728746741	0.025759604545973647	-0.8739134027775602	-0.06671962733165623	-0.5248117826396614	-0.18731112998824465	0.755108642174237	0.27243005221769756	-0.34892961021949	-0.2802490364653377	-0.28075034550329797	-0.33775412954653505	-0.2666312348612891	0.3721004561687895
-1.0387801931209402	0.44658815345750985	-0.18524005912418112	-0.7297585690599957	0.14948456829036133	-0.5178693051753442	-0.2784346721742543	0.03253867725360413	0.27955515496021593	-0.6676522675605477	-0.7280640353912997	-0.586365352409817	-0.5493712276784573	0.7076593459162155	-0.5390253583759748	-0.38468026053939874	-0.20272717399882212	-0.6679822371611007	-0.03118128823156604	0.15622396503573582	-0.3554727760508075	-0.43545819760072035	0.32294761550601664	-0.22103419331275936	-0.48867324781571747	-0.47858023541706596	-0.423038790065593	0.2833301432142038	-0.08301597799198963	0.0859624850180911	-0.0692294654202433	0.19945720252624433	0.41489008649776976	-0.5980582534027634	-0.20055522698919429	-0.9412513740763494	-0.9575789583382912	-0.05472883592404979	-0.7759906681314159	0.09067953737973466	-0.46764519921330344	-0.0750758063711158	0.80264940311176	0.34080736633187847	-0.357353949004359	-0.22504876468622478	-0.30759593024801213	-0.19358035448539446	-0.2596829504710853	0.3207316369839953
-1.0694616564034392	0.5291262797993038	-0.05729560998526637	-0.7523543466056939	0.0563043624603229	-0.4136031067100556	-0.30639133263638973	-0.06185125847320515	0.31561662855562433	-0.7228933217758117	-0.7639687896400886	-0.6813290208465175	-0.5147911614937964	0.626497018188728	-0.6173404171955638	-0.37795190761037906	-0.17901219168774998	-0.6541382394519162	-0.10208356164051999	0.11543682714988734	-0.3836352556943433	-0.4949650634963529	0.37073838424350153	-0.019787701059008643	-0.525791700373387	-0.38585961441329575	-0.5597870954546866	0.3824789871597409	-0.14024329443199712	0.06627802795225828	-0.12070107095840063	0.1628846711800325	0.38254360889333927	-0.7047474480313745	-0.20795677315589295	-0.9220875169705017	-0.9705253294428923	-0.15520503859151222	-0.7792074325867804	0.15683126164230368	-0.32635398632340556	0.05323903268082626	0.8035529233905926	0.5779882693832058	-0.28789974842989935	-0.2447472827497134	-0.25167281154389454	-0.04092281538144242	-0.30363174706075957	0.32602562118100453
-1.1040639880328456	0.4828485342837364	0.04886253394572625	-0.7781968790323172	-0.009827759853227614	-0.3944359925592366	-0.30239269914355976	-0.11918345880378993	0.29640604395425896	-0.668632934325319	-0.7837143237153152	-0.7499844293482839	-0.4606239018298844	0.6234211910953011	-0.5386738438993105	-0.38722142999176945	-0.25457734219101696	-0.5421518249486464	-0.11025883116552235	0.09676901062888485	-0.35412929811939314	-0.55030437732004	0.4222246226755151	0.07347582370830337	-0.5044688738344792	-0.3609543290007141	-0.7118240633068151	0.35593898472985247	-0.2059845465955293	0.007772116939987595	-0.14399230563044607	0.12266725038303727	0.33302359916861834	-0.6932082613072678	-0.21244564233756025	-0.8878513753120231	-0.9602558365685636	-0.18929973343455925	-0.7574758808173934	0.22403996369397916	-0.2547167231639532	0.14216456586183043	0.7751177049794671	0.6198864135698081	-0.20191929642496603	-0.24049505763278173	-0.21289445415098301	-0.0411499062544947	-0.3452735695814246	0.33376100629003885
-1.1254853471817143	0.4311523781892294	0.11804122519252788	-0.7453226169392205	-0.06219264050232014	-0.4047897834892581	-0.3275870607094452	-0.18822839926601315	0.3440736490343207	-0.6395307338186597	-0.8031279571660551	-0.8170009626409888	-0.3292866901536831	0.5412543534732066	-0.4709570816006151	-0.41653201496334136	-0.2887673646234092	-0.5269185166071878	-0.09076184422568889	0.06093622318462386	-0.3433894149885448	-0.5832832682708784	0.4824955924105052	0.05110782920639424	-0.512584700613312	-0.3797608406055009	-0.8092073302420596	0.3643277158015921	-0.2948496082468212	-0.0905206653821647	-0.2511580580327983	0.11567898030839548	0.27794711147099294	-0.6272831953326874	-0.2810938231591341	-0.797930102619914	-0.9866555278712281	-0.18411558808195388	-0.6816853145776982	0.20629322315377152	-0.21127415862263194	0.1700956170744234	0.817284812026817	0.6552402019968495	-0.10370381280609933	-0.19860578985531024	-0.14641724909394038	0.010107822412868972	-0.3317771727299631	0.43688218701763437
-1.1723729042452635	0.4010184345816256	0.12755062444525406	-0.6913193091595005	0.019824523400161793	-0.40074537871141114	-0.3768076946560578	-0.20762037730851007	0.3560648009284241	-0.6389693776543678	-0.8388634420963562	-0.8722164467441125	-0.37375337658178953	0.5213489017887548	-0.36802147551923303	-0.4513467617095673	-0.3144821237760781	-0.4899764334121124	-0.01808809117371144	0.004908642564254262	-0.3135383647095484	-0.6189904670044422	0.607017849325225	0.02506274901269832	-0.4224869154364107	-0.3677217389931915	-0.8788569767367607	0.29201656570565987	-0.24374431353627118	-0.09503432736858229	-0.2400700899995055	0.06698692626539196	0.29480196026186456	-0.5718377428550678	-0.36188991148050625	-0.8040044900002007	-0.9961543325550759	-0.12618476494903985	-0.6794800175425009	0.22953419803236152	-0.31220308039324884	0.14672950588768194	0.8314392055404891	0.6629564303873103	-0.08030428705676038	-0.2333243296237824	-0.14784302106862354	0.014729738490956545	-0.32733936864613855	0.5193112753630056
-1.2061937360770687	0.33805249953053085	0.09238047044324749	-0.5932691578623682	0.13057945238774332	-0.42423891315048445	-0.4205466231287418	-0.2164006036040787	0.3228154001010729	-0.5696077609095394	-0.8754222958835565	-0.8589555851375652	-0.4105133862805473	0.44825772946921916	-0.27161188425153737	-0.5076259049711759	-0.26906337517663154	-0.48301152189053437	0.005553617354145673	-0.004363196951234452	-0.37475003709170823	-0.6711983782721902	0.6911678913236835	0.060682264933448284	-0.3493965708100794	-0.3944182343287584	-0.9046085366832388	0.2251823088069794	-0.1894345926230603	-0.1596947310199448	-0.24763859831954588	0.05807029721713804	0.40195689311883076	-0.5206194509301517	-0.42945350133726007	-0.8406635131880156	-1.0290068646545902	-0.11052019850778853	-0.6736805470803492	0.3250389861279195	-0.30627939474751553	-0.00047591272126366044	0.8720575537428701	0.6675408902958118	0.0362841512634703	-0.25747257111338573	-0.15547647513884105	-0.009680619115322859	-0.39598014136094106	0.6035316491784123
-1.1939267415868824	0.24350777636573623	0.03771816692749933	-0.5426786406190967	0.16976332404866507	-0.5240650599296914	-0.47815936328746533	-0.22146359533832466	0.2830025004936813	-0.5238483566076115	-0.9361039423666163	-0.8740859404082283	-0.4170010607579392	0.3474074326431637	-0.21853011143023168	-0.6214889062776997	-0.33552943705807803	-0.4959881288034446	-0.008727247340695219	-0.11986167680369933	-0.415638436465054	-0.6465161015129397	0.7046033011852384	-0.011742030061889008	-0.2971689363655089	-0.4277707764933695	-0.7518577283427551	0.237962163021077	-0.17786747365864092	-0.23289992217386607	-0.2207518260053188	0.1432771906550696	0.5344317876603344	-0.5269704175990446	-0.49729889431614005	-0.8887208926312529	-1.0030585517410717	-0.18225252331340586	-0.6919116472286885	0.435640538012516	-0.3013475081729771	-0.10780767177691095	0.9537780310354875	0.6953089691936271	0.23626060560485246	-0.2924687583721189	-0.22703467972582722	-0.06930658564225953	-0.4271559288168638	0.7799349798691153
-1.1949926441102048	0.2307186151610218	-0.11185457707528794	-0.5077854214211468	0.19837890503089256	-0.595190047102528	-0.5292944721735987	-0.26152180972499756	0.25844613007486417	-0.4664913339514147	-0.9849201415242798	-0.9109898054260583	-0.4270567926507221	0.2001772781743955	-0.22277786741497727	-0.7163956931432446	-0.42988422246419455	-0.5256924006708827	0.0021109983035166786	-0.21281319630009027	-0.43580806503194347	-0.6240680615123021	0.8094755211890468	-0.019286074207214066	-0.23314363503791463	-0.5166468436373521	-0.6362701517827019	0.1867772330881645	-0.1676803251301086	-0.2994789335394857	-0.15000496418306744	0.12894600692013236	0.6130754994903189	-0.5927336662240776	-0.5970620246269555	-0.850152399066746	-1.0507165488130714	-0.2969506764875964	-0.7963487963255169	0.509223105995356	-0.3098506767359594	-0.25607454561718707	0.9806232547657642	0.6976454701153024	0.4129013125058826	-0.3476371937084465	-0.27060433503860015	-0.12261800115071106	-0.48656264876441424	0.8224674645966503
-1.1642151645228687	0.18325355440323401	-0.23747552069023561	-0.5130667683361894	0.15968802906774668	-0.6093515651603868	-0.5777564635726165	-0.26510228944362757	0.2542113419782913	-0.4529303162769187	-1.0051386339893997	-0.8924640170264272	-0.42742714474343374	0.1958864645676536	-0.22280629211287067	-0.7764045464861634	-0.4468389087258598	-0.5753546856812988	-0.032649078173895965	-0.27072293524885904	-0.46453061814016305	-0.658866057590729	0.8545809334771619	-0.166107509867696	-0.1931265652658	-0.5662167635321634	-0.5990987345589236	0.2060979128622335	-0.21749635886208818	-0.30314772617430596	-0.06449261922647917	0.15638795382219237	0.6867439547585341	-0.5689970096313709	-0.6530586030915446	-0.8628235958695812	-1.055951255726293	-0.39221915273469243	-0.8980150563438161	0.6372470775592781	-0.3051510959456337	-0.3752384352473577	0.921780232292957	0.6313884737395952	0.5695503538839346	-0.3544436753573456	-0.29493340291112646	-0.2470262696455901	-0.46335096674909676	0.8027660631653741
-1.111776892722702	0.15548836836127583	-0.32625385962252673	-0.5508372703475717	0.04838046102237063	-0.6268969666659213	-0.6176048611439919	-0.1998498517119609	0.1488510088007552	-0.4588652730357662	-1.0790050327801906	-0.8575302633389421	-0.3965864843004657	0.2338819596611228	-0.25180475732442364	-0.8269901146031398	-0.46436815385647046	-0.5861755065154091	-0.022348329632203318	-0.36967707053690624	-0.4406544965624747	-0.5893740582868258	0.8064616467027962	-0.21215641485518294	-0.22703059670007347	-0.6186611750794531	-0.4824575246276551	0.1624591939992935	-0.35389623275932486	-0.39331626134379755	0.030894293229796244	0.14307384617664193	0.7088614036204548	-0.6682859325643437	-0.6516945906136866	-0.9566833272402986	-1.0328295680611688	-0.5168034728608711	-0.9711131352179949	0.6919170468298231	-0.2928857654072847	-0.4473604974738179	0.8412973902157808	0.6232940907946589	0.6991744872390788	-0.32335033260149293	-0.3276938877697424	-0.30214318790709005	-0.4550875874300061	0.74057363702899
-1.143925339295566	0.13630029217085365	-0.43753951946074743	-0.5173048711773698	-0.032103626856531606	-0.6512441942184343	-0.6539430371222947	-0.1091605420772068	0.04882761055353102	-0.4622766718699117	-1.069846107393396	-0.8350574322695928	-0.37579967471584047	0.3210956710592806	-0.29062582062702685	-0.8451476721389918	-0.5027648051481263	-0.6163497941277138	0.004766037217038971	-0.48073720748198473	-0.4305214027014291	-0.5315257594268108	0.7686669324381404	-0.26140306652042683	-0.2450976338673787	-0.5917269703434239	-0.4105753663485884	0.1256259953631667	-0.4519012836142494	-0.4232030755173656	0.061367760735307475	0.04986157356293852	0.6514666188542853	-0.7933948045640381	-0.6295935675739269	-0.9423518216364831	-0.9885532086469218	-0.6110003740559696	-1.0156580117517495	0.5889357365072666	-0.3236673494906339	-0.6075036198099341	0.8014636303700255	0.6577427391695343	0.6933181757299857	-0.2976079093304048	-0.36819197259384595	-0.36950986046023904	-0.4117424690066479	0.7312869337904783
-1.1082133508773415	0.06993166824126233	-0.584175512422852	-0.49096708071443657	-0.09968100912497099	-0.6992094043356096	-0.6301664081097295	-0.028698869166107126	-0.024684939555977836	-0.42025802529084294	-0.9959867295773541	-0.7578278903916327	-0.3421245614987708	0.3356779937982225	-0.3237380213020361	-0.8291186052793208	-0.5226683303107028	-0.5754203863582852	0.09257769873403696	-0.4716427006924654	-0.4192968563769483	-0.4861889344807967	0.709070645205726	-0.37942247733298334	-0.2697124452824463	-0.6527080798802363	-0.4315382479687484	0.09054522784862311	-0.5450367505332354	-0.42347603065847467	-0.005698942832233966	0.028701832139148665	0.6367003215632192	-0.8578570586429357	-0.58692070010904	-0.944068186553109	-0.9481339370125488	-0.6552346072054026	-0.9537432214795831	0.5924021429749651	-0.3365730004283277	-0.6967139387073347	0.7410849467034504	0.5797481610773408	0.6701506438574645	-0.23729770121109137	-0.41141105228732944	-0.4194280483511047	-0.3822015719954789	0.676847041460577
-1.1116407683411604	0.09074498665541572	-0.7102113385946285	-0.4486781297286191	-0.14659146644718182	-0.6735207113760818	-0.6544979120968393	0.016408555459036446	-0.021857701631526814	-0.4889454158586126	-0.914754434696515	-0.6271171596578136	-0.34928471002232137	0.26697391935372533	-0.39025901701106946	-0.8194977522908304	-0.4655800570997236	-0.6333247406311019	0.07991148845335899	-0.4728364243908361	-0.4005226290607797	-0.47252710086504557	0.6048648288334396	-0.43754286757382943	-0.28851615936546704	-0.7087733090719082	-0.41759157148548	0.198575264662117	-0.6054208405941939	-0.42447158502487997	-0.0885291506859425	0.005777062843390368	0.6429464839769569	-0.9444140908481753	-0.5217475034572471	-0.9688985311173566	-0.8658636466071163	-0.6969092518024894	-0.8253585677709847	0.49996169352064096	-0.2258847749836844	-0.7744364950096194	0.7184560927932917	0.5843088756487688	0.6484726878477196	-0.26479240229307127	-0.4890314280851908	-0.3740467086795307	-0.4328592338725685	0.6116390005316654
-1.053120653637111	0.12373394420840618	-0.753068346302389	-0.47286190100095704	-0.21773829084841748	-0.6294161491078404	-0.6540533870078333	-0.003003329188469067	-0.050754361630605815	-0.48121220028442463	-0.8492118482596759	-0.6062673104725229	-0.3691732319125161	0.15006139433968174	-0.427121477148418	-0.7812898337628293	-0.4489308489697376	-0.680626766371979	0.03805931808338362	-0.44899066332711823	-0.43084382829561435	-0.4587560957482159	0.48834173540041037	-0.3254761848019356	-0.270204534750467	-0.6064307271314242	-0.3805714491861397	0.32009044763385375	-0.6751833355979363	-0.3471469238832786	-0.07621805268545591	-0.03285846665723701	0.6161355163225453	-1.0795741077251446	-0.5185211963922729	-0.9930165019906422	-0.8802126436620075	-0.71839641699559	-0.7320227978686198	0.47918818915330047	-0.08645351328108478	-0.8256422873324587	0.6414086474770253	0.6003762183488951	0.4791693986302616	-0.3064088504831938	-0.5218665752828102	-0.2917180140868224	-0.5628090823202189	0.6061844070434771
-1.0589351093629653	0.17500539899255235	-0.8107905259788646	-0.4441552934015842	-0.2777300044069077	-0.5739948363223264	-0.6626954336442117	-0.045922322958843256	-0.037355468636152536	-0.396833422944425	-0.7759871665609214	-0.6463957027983758	-0.2674886229559503	0.07725818747533532	-0.46154584419405575	-0.8077543494935677	-0.4562567345301812	-0.7546254778035478	0.002642285196751161	-0.4117289507393111	-0.3869866448207592	-0.5032982081517628	0.426588650630827	-0.27457012075441617	-0.27792898424667245	-0.5487985916059149	-0.38562625140518747	0.5468318606077813	-0.7281590970765037	-0.30992032013356774	-0.07902450424507072	-0.017704190124149803	0.5798211449683757	-1.1660252385236123	-0.5143669896824974	-0.9019662821805383	-0.9044615082574697	-0.7719639405155798	-0.5989389711121034	0.43936927555562083	0.12000975226723898	-0.8212409956797275	0.5430960835675898	0.590266339242447	0.40943320856486354	-0.41660676444675176	-0.49040234010940786	-0.19734064574369184	-0.6133914981935752	0.5331122870154864
-1.073724051100465	0.2842537019913484	-0.7136870629460657	-0.48302017208712594	-0.3499371908137923	-0.490720847809746	-0.6052145476499853	-0.1388629636085717	-0.057148670725195604	-0.3725730316260155	-0.6818084112553242	-0.7424519246636911	-0.22164859993633718	0.05712030477542618	-0.5166366000637154	-0.7902802311535424	-0.4574110518958454	-0.824283911277919	0.0030717665242867113	-0.45894884815070675	-0.2969563460074054	-0.5164925638013567	0.3402532323110198	-0.20122081285045904	-0.28311505521457186	-0.40397293668877643	-0.45187228581323086	0.6330493622686095	-0.8585606575255866	-0.33977799613055787	-0.09830364792243855	-0.04281040685304892	0.5374497402020012	-1.2083117888571695	-0.5287738688675645	-0.8205845373748041	-0.9381177183098156	-0.7671290195474356	-0.5330858930987212	0.38022686447208887	0.3391407297113863	-0.7339212402839681	0.45344844493331465	0.6432429911795838	0.24248660455851057	-0.39195636861783084	-0.4099899742121512	-0.050137978835204745	-0.7137594063552928	0.41176875772119503
-1.0846747714369933	0.31959649590997724	-0.6434039993505658	-0.48173850673770763	-0.3631615804325205	-0.39003184794881807	-0.5312181300214316	-0.2224345429423864	-0.12248144641616938	-0.40610070965049017	-0.6370541651250314	-0.757587387430102	-0.1573440960807944	-0.04212033969349492	-0.5353713698926996	-0.735898640317476	-0.41602734443914474	-0.8933383268857552	0.054498230504846104	-0.44984181764787295	-0.1976080128058048	-0.5607840016428114	0.3099192213286779	-0.0924056702621742	-0.2826655135247925	-0.2206018192932338	-0.5065170642089301	0.6073668386596275	-0.8727789379332833	-0.39749982843149106	-0.11677903197643144	-0.08669052772230014	0.41373487844492374	-1.3092071768260827	-0.5482360999674502	-0.6720128217114031	-0.9698146602847417	-0.6666438336160642	-0.47689016176152704	0.40089474378596507	0.418929215018555	-0.6361670316983457	0.3206679651296528	0.6641780676102289	0.11652680070500945	-0.48995242653720544	-0.29263060515078154	-0.0363109767866274	-0.7781272321399051	0.24660673999297783
-1.0748835391360976	0.31892319894350385	-0.5352135633133019	-0.45515197047595796	-0.34543921091834306	-0.28304086956223873	-0.524357683836931	-0.273783100504715	-0.18875727117605348	-0.4093793889178996	-0.571635020189684	-0.7963624436032817	-0.10779196348806723	-0.13063583542238694	-0.5649150491059283	-0.7083784500074277	-0.30421610869124327	-0.9307049610684854	0.09256278376510758	-0.4797797543262671	-0.10322827061187163	-0.5876810602393292	0.19316242416020735	-0.12901919330859973	-0.2982527476004175	-0.06635118678930933	-0.601655967924061	0.5577186271250028	-0.8888868159043559	-0.43481684319008673	-0.13603695924684717	-0.087407668544523	0.3012608326875819	-1.202905547457806	-0.5464904114356972	-0.6074020817957206	-0.9725540555573702	-0.523263402103976	-0.44063064932751084	0.417637180539138	0.33795538654946633	-0.5719454343588503	0.2518766492140546	0.682350092348061	-0.030921491564127823	-0.5372003294549871	-0.17735870120995878	0.0033595052393916892	-0.7835688863189916	0.18679642247848155
-1.0499958698429697	0.2825367128172345	-0.4030091727074181	-0.359771038917547	-0.3380273851784952	-0.3144268556978137	-0.49022051278535317	-0.34606256980444117	-0.2030722787215414	-0.34318412032963136	-0.5259667708011897	-0.8947678130716057	-0.15799296223747913	-0.25650789214046366	-0.5455240031638161	-0.6339236845034268	-0.2378857570946789	-0.9906600276236098	0.15659841481184297	-0.566765221164752	-0.049881614701515635	-0.60248891468948	0.16592872908534367	-0.08656689936104991	-0.29896872357718757	-0.023764554333386322	-0.5303840325068948	0.49703168057331737	-0.8786568748072578	-0.544450438043851	-0.15674896323373316	-0.10765258382364665	0.19674846384635486	-1.066878325141064	-0.5970476421824611	-0.6092527865032143	-0.9792486155596535	-0.39235061798953724	-0.29624332432919864	0.43444368494769076	0.24841101412887276	-0.4404196172627596	0.21715564649664826	0.694219038098797	-0.145200750510237	-0.6150827558061304	-0.06012693287294886	0.1105563010535715	-0.8004876082311657	0.15073511910086632
-1.0227517902736527	0.25078785305697493	-0.3702824804382372	-0.253201150283689	-0.2818435269689398	-0.3244076686497994	-0.49929401404208545	-0.4274275785369106	-0.23901369937474284	-0.24592762300780935	-0.5164603709913751	-0.8798522430191792	-0.1806322762317601	-0.31793883889171576	-0.5278377960025977	-0.558397168427587	-0.18523042654179445	-1.0592602128947883	0.15319884856041613	-0.6295826398683444	0.026440302305914033	-0.6817759770190065	0.16947827230547471	-0.1110341426879303	-0.2523254227495992	0.019893606585597266	-0.48340222565327523	0.44893462215150776	-0.7946852692319402	-0.6068237014875975	-0.17021337416573598	-0.09919308881989614	0.18375478204965248	-0.9334517363785858	-0.6375087061940232	-0.5356405031482259	-0.9742644844328655	-0.24064967409245117	-0.321644720924968	0.46242047164962613	0.15656884201059834	-0.40675189985441806	0.19138161666645487	0.6308298747465297	-0.22582942655880406	-0.6536791428517008	-0.034375026712929996	0.2277242453166552	-0.8087373064586684	0.21932710031186614
-0.9632435584071615	0.16939568306669509	-0.40410371191110483	-0.1954359668449649	-0.222967506081851	-0.37906451437812383	-0.54649059809261	-0.526573072630672	-0.28280630696612735	-0.14262096367272964	-0.5020774574292476	-0.8112357416173731	-0.202111016169897	-0.4361070620233439	-0.5150082250063404	-0.4637765501919781	-0.1308800173348265	-1.0324411937674387	0.15718751247353574	-0.6518348347768932	0.0026340676941416343	-0.7097336787375422	0.2051530800462833	-0.14377291330173897	-0.21988296603847696	0.07734493533941234	-0.4409083305749048	0.4696177555403159	-0.7818392278296752	-0.6407619276855858	-0.1950013510642322	0.058064952458708616	0.23374285319044025	-0.7575427220405856	-0.6211057602230478	-0.5015592230578306	-0.9877418496472193	-0.09083995268380463	-0.2720705688466679	0.5364657119978037	0.07869058013957461	-0.25710559718907405	0.13932239012024702	0.4738542809152513	-0.22610819267755602	-0.701360976484643	-0.0033982236662633836	0.31074731325677424	-0.8604843252534445	0.29695270030189624
-0.9409203752305787	0.16596339751700406	-0.3939704043675424	-0.13338192402355734	-0.1667429242886697	-0.3903164601111033	-0.6077275518961105	-0.6264230720768409	-0.33091708373878925	-0.11517331180945278	-0.5340784220636425	-0.8242296764829184	-0.26535211984556845	-0.4966509594076053	-0.584979027262423	-0.4151694532118004	-0.16104604783349097	-1.0968120022664933	0.13859002899320844	-0.6755600016450847	-0.04852254762850342	-0.6705963954181654	0.273183732513106	-0.1665607223951201	-0.1508718647401563	0.15444865833825044	-0.30981137553320426	0.4995799427107996	-0.730396267389015	-0.6248571674254719	-0.16112213146752785	0.09369803247178392	0.22689711433024273	-0.6993992575471472	-0.6248394737437875	-0.47508554369397615	-1.0212173213271136	0.06501935530581948	-0.21597153611560826	0.6334457877253507	-0.009578459353263569	-0.2234135377613981	0.07332912875951778	0.3939971024844969	-0.2154335844240435	-0.6860075710417415	0.015556329272889354	0.4335383194361448	-0.9182578648926899	0.2022991718966447
-0.8673451470072646	0.13129884244444853	-0.4046245693862357	-0.1594484963257871	-0.1793067506769977	-0.4119787496217545	-0.6354837640642901	-0.6413089721630858	-0.379719498017305	-0.08544703294307815	-0.5020498841465981	-0.873154678690916	-0.2645926899925358	-0.48087618883774724	-0.6537343842918405	-0.31813151651334587	-0.2180551567116223	-1.1108505846860326	0.051765372086769436	-0.716304986544655	-0.08332954209499682	-0.6450165329712003	0.2756406770328911	-0.14616697881288016	-0.16428039349670215	0.26027818342606973	-0.15137339098309188	0.4216710714668167	-0.740700466178624	-0.5609241849198793	-0.07196929746202829	0.18080046020663135	0.21979446909790012	-0.6885413133925221	-0.6438320329734627	-0.4412208392877677	-1.088665195023576	0.06722747365772744	-0.2238162579395492	0.6834609820988146	-0.07148002971284438	-0.1472006639523452	-0.026699024206779897	0.28364930139830813	-0.21336173416346246	-0.6290802658781337	0.026120536846622223	0.4380464520406016	-0.8413530288042175	0.1774616464182667
-0.8620423731084553	0.1319984870010536	-0.4416541806303214	-0.14089364146014938	-0.20889343558076306	-0.3760622909653766	-0.6585316757030426	-0.586786076740529	-0.42487631507306023	-0.10167977962455288	-0.4706607655480358	-0.7840743946941588	-0.31025368208152015	-0.36053068257119086	-0.691908367707105	-0.211076979389302	-0.24708389862557995	-1.0671818592323188	0.025703426378478465	-0.7201615266044759	-0.09343075321611721	-0.6110863103628856	0.25168840196049735	-0.187694631879451	-0.23536958508112957	0.4140321343849217	-0.09059509695388658	0.30262529472612154	-0.743992437346136	-0.5217403980921205	0.024373243027386138	0.26228822235521754	0.18541475694034004	-0.6164421106820203	-0.637215489906266	-0.43569561533635104	-1.0148436821422564	0.08824029043334941	-0.23688175646920415	0.6086161081491668	-0.22755766947806597	-0.09508514831869345	-0.10590924638434421	0.1623089989773912	-0.07497503024539406	-0.6012963775317494	0.02934506978541502	0.43651745457858243	-0.7194630534382876	0.11603557684696561
-0.769604194871499	0.022537355541038605	-0.43338094235031194	-0.1421902465998484	-0.26930854088901574	-0.4116633758964234	-0.6602757825081839	-0.5207503317703555	-0.48844450480559154	-0.08578864182085594	-0.47385275597699267	-0.7073294189642368	-0.36042843102556277	-0.2867300809916836	-0.7443204237775911	-0.09001338206499396	-0.27761975264961763	-0.9524444722676018	0.019202017588746113	-0.7866467132989039	-0.18078941506406332	-0.5315254794998849	0.14317452492400964	-0.16902087354357825	-0.2652916613727159	0.49971640289748376	-0.09423296401521589	0.17272749523645395	-0.7144260088800435	-0.4872579837263685	-0.07409949316004838	0.2229646338061749	0.13525559122137273	-0.5205469465910194	-0.5814286167614017	-0.45840075206201	-0.9940173584489258	0.11319130594048939	-0.20542607910386312	0.5726938932451827	-0.34234452710728513	-0.0455492980712794	-0.13996043483524256	0.10566918608702894	-0.12159664066274219	-0.5007595130411179	0.005432145440890185	0.3888817123990882	-0.6399998532228783	0.10095461405695969
-0.7552527957889549	-0.041735611103002335	-0.4734159870449142	-0.1608450419389889	-0.30417059887165526	-0.45837656968814844	-0.6920387132614626	-0.45207772727518797	-0.48768733800434944	-0.007939843804355229	-0.48978913041202954	-0.6464210149464196	-0.3205219406243179	-0.24353294195250194	-0.7693075338855212	-0.01424834002967087	-0.3490493012090038	-0.9185655092889012	-0.04303631609097108	-0.7160792237029289	-0.24624524187376418	-0.44092227321874483	0.09884024550252275	-0.26765531063277875	-0.2982488764501022	0.5904511056317956	-0.06520800260102258	0.049537252086506854	-0.6679538188199083	-0.4138454499920714	-0.1445979177008923	0.19608883044076447	0.03313327240773882	-0.4617129778146686	-0.5018267352828889	-0.42506213692058264	-0.8909728686021439	0.09708832413739554	-0.11116446744903766	0.5781775650782186	-0.5177175996012869	0.03611690401043259	-0.2031583623164499	0.0679462368382528	-0.12958793606696628	-0.4732683701498023	-0.01291806793697702	0.3546813404182405	-0.5518388990304629	0.11783775931859478
-0.7403009909521105	-0.1108968065545282	-0.5866194909738113	-0.18177248592472983	-0.408101456923064	-0.4287770481838848	-0.6677170250413249	-0.3684322932588855	-0.4134070927655985	0.07320775248448293	-0.4298297507494871	-0.5971781462383603	-0.334987966429614	-0.15604503949681683	-0.7853916041720351	0.1161175834803934	-0.3510298394278394	-0.8169010828124883	-0.15645654314962112	-0.6866243663564113	-0.29265840387938463	-0.3766969590611084	-0.008397821113944803	-0.2530709139473304	-0.3252522673245786	0.5141951014341737	-0.1395062244426549	0.04977908268964217	-0.6875393301698414	-0.30877184200356295	-0.14533652242291745	0.17548745907408475	0.019494920090893365	-0.3337856034145864	-0.4431214631051838	-0.4138762281045688	-0.874152978956537	0.07232659883405167	-0.055412032859181726	0.5005452286520732	-0.5697910673314015	0.06326366490595992	-0.2269853328324331	-0.007509803735472838	-0.1876744589075042	-0.4582838928968222	0.02744594738251117	0.46947499487240474	-0.5123911815732072	0.08495669228492128
-0.7495768952371696	-0.15824656588938746	-0.6520765422008249	-0.22531928520299632	-0.4635564163936955	-0.42451073321793553	-0.6527637372980155	-0.30349953911297933	-0.4019168956285202	0.04160272680745643	-0.37813827095107866	-0.5676984318850403	-0.35043531157176194	-0.17409579242623904	-0.7225312208012155	0.16295000262583523	-0.4059938047120523	-0.7686029352283037	-0.3184156787596823	-0.5483830369442478	-0.34042998315741285	-0.33592476253134756	-0.07654278568493247	-0.1500656255662567	-0.358970509700134	0.5682367343330792	-0.1298479831957996	0.13875479406051372	-0.680584387053396	-0.20233862465287342	-0.15549042103013538	0.16680788578205885	0.021874502137642242	-0.2959002308253401	-0.47588250656430275	-0.3879043924257563	-0.8602151516802167	0.03016509341618458	0.05476067081719449	0.39362860588676785	-0.5156813701563019	0.14134912412394307	-0.3204661373649675	-0.09568410844681083	-0.1360784960716025	-0.5389117442551976	-0.02154252154021513	0.521968483613532	-0.524362136712618	0.09067356871068555
-0.7339383915112976	-0.14400794593740382	-0.6956085415917654	-0.285642078688596	-0.5510165209076762	-0.395209030160662	-0.639134588769948	-0.23308139627684463	-0.34771344908601387	0.01631011377414717	-0.38036813253128327	-0.5360472807366387	-0.2687734372199402	-0.16918506266702932	-0.688971723420939	0.16838657472896304	-0.4007304814985675	-0.696220093283392	-0.3823220467423626	-0.5221548685147566	-0.40278223171410393	-0.36664534300795026	-0.14067886615721492	-0.06452750841925092	-0.34157158225907724	0.6848649057599934	-0.20596329587350412	0.018378009981810405	-0.6363839789421124	-0.18910934140996605	-0.13790612606813352	0.12256722951697947	0.009682173931177755	-0.3065662816308946	-0.4620761330993629	-0.2354417809120391	-0.8203413011653706	-0.02354215194067505	0.012753848286806415	0.3194365293986928	-0.45104461933207396	0.10700905786784116	-0.3868931864038488	-0.08400774140437241	-0.17224295359218716	-0.6084457189421246	-0.013826792212734307	0.5642833146251998	-0.5474913901511186	0.07327878596798909
-0.7546193312562801	-0.17224286992176632	-0.6290816713884145	-0.3194234401763142	-0.5261627308929053	-0.4401827698713334	-0.5664573973069564	-0.21359412566954297	-0.4175860889064097	-0.06985503360610845	-0.3566791084208105	-0.5862051573078955	-0.21338251324186416	-0.19503369596479744	-0.6180056708829585	0.18092430581904936	-0.37153587145864286	-0.6160822905669275	-0.47488696057970553	-0.4872045446745369	-0.5320527744337622	-0.40312821925302417	-0.15713471446707028	-0.003755102229281415	-0.32132318676427213	0.8096902873728503	-0.22768408747795826	-0.05909862782097166	-0.6210177968726782	-0.13341736541707966	-0.15606921829979498	0.1252264040344552	-0.005948701630754271	-0.2677674289231725	-0.44636988511169245	-0.1591741769866886	-0.7664169858312249	-0.05091544039469555	0.08835755869052998	0.20851117612069023	-0.389981062143293	0.2068978865411117	-0.3863283101858795	-0.08776530013404758	-0.24702772255704114	-0.6857836110304079	0.041468370748212594	0.5089930289014721	-0.5282061814215278	-0.021919518215819098
-0.7282926327868536	-0.215493572205789	-0.561825679602648	-0.36262284089873853	-0.6030471210191765	-0.38632695938661565	-0.5131036667754796	-0.18834218494908034	-0.464475606906535	-0.09564465492083427	-0.3978566147059147	-0.6274327127627426	-0.24333269440024785	-0.17288790471053003	-0.542904532203466	0.11349359838955549	-0.35928944814566666	-0.5852446959293256	-0.5394269094647453	-0.4367785766546205	-0.5545076363404245	-0.43799451750135665	-0.19659627176274327	0.09181288011873588	-0.3415532852197808	0.78800245359674	-0.2263746299069465	-0.19190433440053584	-0.5680438334011936	-0.1641763788986449	-0.09884888357390047	0.03459564974222165	-0.06818057522990703	-0.27915208431451766	-0.42115591341356495	-0.04980628128141238	-0.7204701536793865	-0.0990336518613388	0.15206373804261578	0.15332468302312358	-0.3629843357593042	0.21850218854251816	-0.4691730985637411	-0.007503585676866277	-0.16422951695556479	-0.7871145325860575	0.12623330164596033	0.426364546556381	-0.48051389614611484	-0.145675901933576
-0.7274710249125481	-0.25521795671171293	-0.5563963691064663	-0.3699487169166436	-0.6386012128835628	-0.3716377156430954	-0.4762319005383822	-0.13167314548357717	-0.48931155080203564	-0.0827555431512514	-0.368790928132845	-0.7164210468139955	-0.25692174686920594	-0.15678687613301232	-0.4124885970151258	0.12076710372256641	-0.2575225933487648	-0.48577339810531706	-0.5709269749555682	-0.4155737307268734	-0.523658352656631	-0.5211879600810176	-0.31611595261079906	0.051901247483223556	-0.3819730766879952	0.7969217708112619	-0.28163558597759764	-0.320350800868316	-0.5269843638624845	-0.22248149136546885	-0.021986481419715743	-0.031207019617859676	-0.08660325967995233	-0.17887243254091328	-0.41556949360203854	0.017164578269640407	-0.6804100878717114	-0.09746318483153986	0.1395609874796418	0.06628098117750912	-0.3927165883313344	0.20534095189270135	-0.46222961499823373	-0.059647138499737594	-0.1862058683091699	-0.9099664961907266	0.18216258109317834	0.3199025556474994	-0.398911315233648	-0.11924179408618214
-0.7629022567938428	-0.26306011896618753	-0.5711743756168398	-0.35303070923373536	-0.6750302609561458	-0.39566821538800967	-0.4518258483842163	-0.15641269725855045	-0.5169093397039044	-0.011920778136344156	-0.41294111512657217	-0.767135024517851	-0.3429848184267955	-0.1796511749172664	-0.2760528252871246	0.06277668203076672	-0.12328341315436793	-0.3940648077245551	-0.4868742344969522	-0.3545129919079614	-0.4720146671453115	-0.5931419166977069	-0.2984182433173507	0.003897831024491294	-0.32177332631510386	0.7191410919823411	-0.36418035104036645	-0.37227950075898464	-0.4598504725051612	-0.3155009870151262	0.05623704221247977	-0.13176692028319104	-0.07902803240275551	-0.035938151032263166	-0.4881488759187542	-0.0032698142723227796	-0.6594325477425971	-0.02777439214978412	0.0869529640351486	0.060186242436810235	-0.4577937297497254	0.20851496029611333	-0.46960510980093123	-0.1334078022527661	-0.25047842028825307	-1.0318060609148294	0.3067814324501304	0.32052195078186624	-0.35754140440829263	-0.19715453816702083
-0.7796066630430373	-0.31098228993535804	-0.6002819809044727	-0.3040743383873072	-0.6223675907707887	-0.4448900775711045	-0.46909046510882346	-0.23709687654161074	-0.5483156285201916	0.06801988742976892	-0.487615053667556	-0.8198941036072649	-0.43784556668896507	-0.30160551444892597	-0.16421505399041542	-0.019406425658994565	-0.07798256611468012	-0.29137281375905427	-0.41460641282156907	-0.31909562519803625	-0.4068175763612312	-0.687484568806755	-0.29014922806250437	-0.008296660095256083	-0.2630698851469743	0.5735288624246181	-0.41757797433906585	-0.4665995505356115	-0.4062101676088691	-0.3657514257532692	0.05415071656883506	-0.19129810040565337	0.0032903831480956937	0.00330653812585584	-0.46021414781212844	0.08155367125628103	-0.6134242925966441	0.0006448048879226703	0.1842886433395013	0.11290128243914435	-0.4690614856025295	0.18432344782631915	-0.3980449465805148	-0.2222616260677396	-0.3096628681558279	-1.168304809355926	0.40966675167122535	0.29348024066836514	-0.35723871025691023	-0.2703457435648046
-0.8162362756404047	-0.3174857761855263	-0.6223007590690862	-0.34406203746671915	-0.607409751745047	-0.4233961403122744	-0.48951255575868624	-0.27114306063454147	-0.5537143969209075	0.08557220925640528	-0.5187006108487993	-0.8587781146823795	-0.4640605094134669	-0.35297977619732085	-0.11248711994750951	-0.005268996962326911	-0.017950913611951537	-0.2620826063613947	-0.4468673510606907	-0.2680569115949746	-0.3574543803416289	-0.7692358278644746	-0.21322684064247413	-0.06717837108268745	-0.2406650795681756	0.43758176194824666	-0.3547919384722111	-0.5593212996220195	-0.3928162734485394	-0.4207641998051243	0.22066898689335313	-0.1881538104613077	0.02784124480665045	0.018858085155704928	-0.43727012794506653	0.1483312786583669	-0.5166452527197535	-0.0684104912312816	0.16711990062287135	0.15171866274299445	-0.44046011458950246	0.1078904776149964	-0.34643303106933204	-0.2591724042959419	-0.20287539307579633	-1.1888434349625556	0.4712588394920478	0.34328976548960044	-0.33403386878738667	-0.3743872179084945
-0.7536919839070271	-0.42286316769114407	-0.7058222415560264	-0.3449068592458683	-0.5721168248956514	-0.442984071371127	-0.5045112801706898	-0.24936782614742697	-0.5891659502920373	0.09764765397771943	-0.5615521728221794	-0.8882664066241462	-0.5706468279937532	-0.4213032458778717	-0.092576712330765	0.04677810967276992	0.04893676008748995	-0.14713840968736655	-0.44202129448922955	-0.2573920854113062	-0.3464033823981402	-0.8334531221156857	-0.2077774026548868	0.00279251999277155	-0.2159913539285525	0.2712804783794491	-0.3880907875339292	-0.583698278642068	-0.44481302007063706	-0.4554155535989068	0.2997281631993744	-0.1710521554745384	0.08487670370662566	0.01861389176149169	-0.49807750264058975	0.16749446518638256	-0.5165849932372606	-0.1495859909749137	0.13525429700956373	0.03247254869591276	-0.47198317366999676	0.021540584636640547	-0.3092408437352557	-0.39233136467323365	0.0032023490608549922	-1.240831784211038	0.5033730330625512	0.3046024635816019	-0.30068962831478196	-0.47162612792731073
-0.6689703565487186	-0.4003804823481697	-0.6800244619990077	-0.3206174496395085	-0.6057067048298093	-0.4640519984181674	-0.5580355209068575	-0.2422476222446818	-0.6531588462299773	0.22730232084347027	-0.5712820949371772	-0.9288833158962188	-0.6783354206592265	-0.48346782605862426	-0.05788381549208684	0.010180450884629344	0.054535849264433126	-0.064483508892224	-0.42634557492234365	-0.14756974952633728	-0.3686084506286181	-0.8901307665718263	-0.21742259068782036	-0.028474543093986882	-0.2711218902584451	0.2524753071721778	-0.3590470112381073	-0.6949584813688708	-0.5163650715236803	-0.4302501228573122	0.3067365583758774	-0.16087589262346277	0.0863189766569491	-0.06371086273506917	-0.49231369934696545	0.18974025609710404	-0.4194050561470924	-0.22228145000391342	0.19710272549320623	-0.008305128706734355	-0.5260292984139093	-0.048111478569119334	-0.35191310017471755	-0.48155668227440174	-0.005063933336109138	-1.1351040813608928	0.461310412859644	0.20952210390536563	-0.2173085054958884	-0.5337588011066413
-0.568995506080152	-0.42897512602163557	-0.7033425535921445	-0.30179035099827406	-0.665848494807957	-0.5375965075780222	-0.6036456445360054	-0.2502763447535327	-0.69117374743903	0.2740635138714445	-0.6346942623270713	-0.9138204096135178	-0.7177535558104432	-0.4962629445910812	-0.08973555445055441	0.014505184198222856	0.06218190190501536	0.0023984451262901428	-0.29175795418139483	-0.2026828547096081	-0.4005986809340163	-0.9430914013431655	-0.2323509417999618	-0.04863406145553094	-0.3326872424634797	0.1266988308949343	-0.40128719636626603	-0.7901655782016076	-0.5941328334612332	-0.47339511735434137	0.27125543024546156	-0.20298472910940743	0.06324517434754166	-0.08247405038127038	-0.3984188692947731	0.20709988163477333	-0.3892549434284882	-0.2864386375182993	0.23180216708158535	-0.07925330396268664	-0.592869832509274	-0.11002150684120356	-0.36630323220523814	-0.5982001972685607	-0.025758649678198454	-0.9953503375548097	0.49432832876924443	0.14470633774297048	-0.19877575680363196	-0.625258544365055
-0.5275529242782728	-0.45264031305228103	-0.7316477307252816	-0.2860235162631785	-0.652205293173625	-0.47185353543817954	-0.6181724320381854	-0.26018453347255105	-0.8149002169410415	0.26350238353892397	-0.655087130274133	-0.8590993611428624	-0.83656144506348	-0.4758917162229464	-0.11515246914197105	0.07009353201752691	-0.03940192599426768	0.01069656301871923	-0.30998753509479576	-0.11520891723339317	-0.3444965121606383	-0.9038420072899888	-0.3307460824117967	-0.049476027648474044	-0.4056730610491199	-0.026673675981946244	-0.32428079537719146	-0.7245085912880302	-0.6782378511620791	-0.3913556512579844	0.18687449467561218	-0.24762960631053782	0.05137613522176145	-0.13681926349154364	-0.34121416549265254	0.21137818915865175	-0.3856445842324415	-0.3875978890736967	0.2922249547426289	-0.2105009175271652	-0.6469988291844365	-0.18263072765068356	-0.3584387200148404	-0.7102727549992831	-0.029246116082489792	-0.791145588062229	0.4458899261947756	0.08227302762593976	-0.1249047027747761	-0.6470518045407838
-0.5228335405860711	-0.4388754036586233	-0.8492027889355322	-0.3112086295431219	-0.736134983435117	-0.34634000199057347	-0.6505911722645435	-0.2281396110310833	-0.7242082176325991	0.30398379742819837	-0.6372751726447137	-0.872177104004809	-0.918499910106439	-0.4498504461309154	-0.17650788694694824	0.14683022380236363	-0.10876626039653055	0.04554238572718392	-0.317125786891203	-0.03327023194988566	-0.219106914177069	-0.8112043900862481	-0.38999884198378426	-0.059393439039823415	-0.4752043014631778	-0.14843887498242408	-0.3781342237309385	-0.7511053717175711	-0.7800371105028954	-0.33158002525808067	0.1808566866957036	-0.3270066573318104	0.004473168799909694	-0.19518730674423845	-0.2886180299263784	0.19816497686752463	-0.390940699445601	-0.494906505605632	0.4382426940824131	-0.27765438287055383	-0.6884610291139366	-0.2722321098390909	-0.3468252772357271	-0.7096025126756397	0.008269490138074528	-0.7624416639739939	0.4588044572613429	0.03359840117088812	-0.08486442303811947	-0.6808047208632712
-0.48774140426236706	-0.38491553906896975	-0.9461064609583388	-0.30874613957975017	-0.763678813160275	-0.3258498618471495	-0.6762294389762578	-0.13733969605844085	-0.6949375565103706	0.2990743620370738	-0.6268942146893767	-0.8790449131839795	-0.9110204091120367	-0.44591913201677613	-0.21233730867461093	0.23202635959289236	-0.17107340000353322	0.02885908680982493	-0.34097735164855847	0.004077733895169845	-0.1905556169290184	-0.7704470296835568	-0.4484936148085641	-0.08575920706005029	-0.520080050999716	-0.16368615378209544	-0.4200636529636583	-0.8434672356369507	-0.7896303772920487	-0.2971208766586151	0.08697924631005034	-0.3861349338439759	-0.009554887367356647	-0.23079508743043747	-0.30890686495984127	0.2538801414058069	-0.4047840952637768	-0.5224033139384008	0.4514486899986281	-0.4078050715970173	-0.6166709562142608	-0.26768667524834017	-0.337971879576485	-0.7157117854412507	-0.07839031534286031	-0.6100299377897496	0.4370447126304369	0.10865389808636763	-0.1686816306513774	-0.7297360176542671
-0.46556528403370007	-0.43437078484217456	-0.9385009381062103	-0.3043005320541895	-0.8534582926616798	-0.2891679325196658	-0.669453046754197	-0.09349062800908181	-0.5782659532208336	0.2936886062103742	-0.6039113729845422	-0.8669191173971236	-0.8450855189579947	-0.5109576194536698	-0.2816491466900272	0.19379450998457723	-0.28132786719611985	-0.04985153420251247	-0.4128144708878385	-0.059766629300214216	-0.09745270255779911	-0.7953185370446769	-0.4712141121377508	0.018939179115155323	-0.5307324153930304	-0.20646802523501498	-0.43762707340919027	-0.8428317587946859	-0.8983110951998452	-0.30308628113055347	-0.014118794385641047	-0.4044080341194796	-0.048829372863673705	-0.30789825869259524	-0.34758991860202326	0.25312800454496154	-0.44722475126765354	-0.6637909126223137	0.4949575642109726	-0.4863866482577362	-0.48131821372936445	-0.1904231967028495	-0.36616783859678337	-0.6684020185661499	-0.0812177685042691	-0.5103808980517981	0.41153483566365134	0.14483802264938694	-0.2231546069450423	-0.7433427809285545
-0.41636604327646864	-0.5175903991111047	-0.8370239696218654	-0.2845536049979341	-0.8235068312645841	-0.2669099264631363	-0.6468745483399176	-0.08132168503011454	-0.5523334675988583	0.2631331069876053	-0.6050960029057867	-0.8625428648200442	-0.8166410121195691	-0.5780993987119841	-0.2822341552687536	0.21044748232310032	-0.3823631343653237	-0.13305783947277644	-0.5219505257600767	-0.15124853685760797	-0.08942724819130543	-0.7522923689080311	-0.5402511023206252	0.08533327469566393	-0.643530611072911	-0.11237103632229513	-0.4051682991138076	-0.9404624245425908	-0.9601793430150982	-0.2706330342270661	-0.12843005744302619	-0.4420632720446177	-0.11405659586055708	-0.3838514253983366	-0.3538424157085762	0.3794145328500097	-0.44315807109577926	-0.7142223145455145	0.6087007217150335	-0.5511848480647026	-0.4624455193649741	-0.1681920918293883	-0.3039041590218595	-0.6128628825418014	-0.0209179893998503	-0.4021515998915161	0.32386782805467723	0.07827329189009591	-0.31277601766446583	-0.6793964026606091
-0.36195105099291347	-0.5196831895604233	-0.8048150475194923	-0.25332218423683295	-0.8331975754481229	-0.2855852682020577	-0.5667598340028486	-0.06569205533425589	-0.5586832358654068	0.2290770955107968	-0.6097068685044238	-0.8582438556051253	-0.8209941250044416	-0.5416779254722812	-0.3628333121991131	0.23763485236415685	-0.41186192262998433	-0.19520317105426963	-0.6334373890684927	-0.24341023768284314	-0.09078158143655146	-0.6878148405902105	-0.5826460486163947	0.04180418056197173	-0.6796687720369247	0.021165496934788364	-0.40265680336813486	-1.0028767325452432	-0.9616057020337161	-0.30167035862569536	-0.19504382631095057	-0.4853567585165931	-0.17446250413341705	-0.3927952651664053	-0.3756245505704059	0.44215637234783767	-0.5085658186683736	-0.745979756617962	0.637941621789674	-0.6566055776548019	-0.4316034743609857	-0.10648905027072963	-0.2854590684379814	-0.5415310850470298	-0.04944572245672873	-0.28717587859528326	0.2529226174061892	-0.0018732800747148892	-0.3278149575924629	-0.6860106879589057
-0.34889647972380733	-0.5479641194405079	-0.8168966778231248	-0.16246884102112977	-0.8334949243685648	-0.3372656499414798	-0.5851345623100646	-0.08245954186078763	-0.5586346855445778	0.218458317642578	-0.6072742922351096	-0.8249633682470732	-0.834969206869226	-0.5573572267704139	-0.34106243736504444	0.18070881169528344	-0.41322162529269235	-0.22357212255786313	-0.6370557081975516	-0.3272458073488692	-0.0640809481919662	-0.6739346639723022	-0.6203985345735693	0.024218264869039764	-0.7139761566580347	0.12180707770507024	-0.43003943898076713	-1.0452047312862047	-0.9487132720487205	-0.3607805596002073	-0.30314648429390706	-0.5539493446172634	-0.15385677277467952	-0.4156428091307288	-0.41047650762412624	0.4372264366832447	-0.628544959680181	-0.5988967926780819	0.6617029341833577	-0.7698607252473174	-0.4590249321030483	-0.11536960758714487	-0.23387303135054233	-0.4133147165815384	-0.07391674158117514	-0.23424550773210936	0.21471348333889045	-0.105794893825365	-0.3847231681887736	-0.6623716394729062
-0.2857590746137123	-0.5168558064556723	-0.7975956966168342	-0.14888018440523	-0.8608957542312202	-0.36745642748532825	-0.5980277272136636	-0.135593686555225	-0.5690023610784456	0.16608513476894568	-0.6070325153955799	-0.7734621001178047	-0.8518247270542462	-0.5634118185515411	-0.28407980562998125	0.12271219106883888	-0.4589098446014882	-0.24269165932189418	-0.6038192263239954	-0.38138780394706356	0.002775639205214453	-0.7269892142272616	-0.6205801238771211	0.01264746117905989	-0.6923176012450558	0.12447318344793565	-0.2984164819184366	-1.0813220903728664	-0.8460362256501842	-0.40635287442148516	-0.37077809317535604	-0.579955838743986	-0.13072986109232096	-0.3962884374713648	-0.39935537520877995	0.37847338273031833	-0.666201458942754	-0.5738666923654576	0.7885853466048901	-0.7136944125964204	-0.44296593808712253	-0.156826134789844	-0.13886952404087866	-0.3490952512352206	-0.1879930614604512	-0.2439054335658788	0.20892194477135786	-0.2145583734140084	-0.45047107408731496	-0.6376763263295199
-0.29283511166135556	-0.568597558897868	-0.8420222265938341	-0.21302008860970476	-0.7743140774440406	-0.372098540106506	-0.6424735200631647	-0.23375068225115964	-0.5395679108120721	0.11732304382896985	-0.6967058090816318	-0.716467555069392	-0.7794254654758367	-0.561063481697379	-0.32808494218305284	0.11337135433416154	-0.450909827300241	-0.270049440689949	-0.5363355335713025	-0.4633713302333655	0.014973975500549819	-0.6928308511743853	-0.5486659985615666	-0.028732513824386564	-0.6095889517586414	0.14373304319866845	-0.23735714786869488	-1.1167495967637495	-0.7593233784767514	-0.4806808842000324	-0.40066019782309015	-0.650372716655682	-0.09928215502543458	-0.37314562513515914	-0.4080372682353636	0.30390701380925866	-0.711750734802745	-0.5889864880168012	0.8088416189338623	-0.6617029907882274	-0.41180487173699537	-0.14476792572202474	-0.027730896346110073	-0.37677929578759695	-0.08172048118444944	-0.2683256706407827	0.19938570118924828	-0.25535238883757594	-0.5071005324425223	-0.6004560741529512
-0.34164177942539065	-0.5487924985955284	-0.9027337367558278	-0.3026431041992656	-0.6884448630903937	-0.3189202247714443	-0.6727262304903772	-0.26312116997829715	-0.5341263199373667	0.1789094735219182	-0.7140016612399744	-0.592607583492174	-0.7794278848127372	-0.4835999824624381	-0.33987669015984345	0.10335597241160517	-0.43938095261997506	-0.217659576219502	-0.5571662501771824	-0.5277338391579066	-0.003925657259323934	-0.6742385246503044	-0.4384229746824137	-0.06715725344095742	-0.5124286962449068	0.2299824820608542	-0.11605161240092535	-1.191709003789629	-0.7325514126184187	-0.505884545882527	-0.37011578539033174	-0.6079663028842336	-0.05359712935798723	-0.3995534879796027	-0.4499523973853116	0.23074294886830748	-0.6796369457537349	-0.5023892676732571	0.8601072381990763	-0.5845896023706583	-0.36329215160013756	-0.15541302488312184	0.14802585136110433	-0.34037346818920794	0.023175519096528558	-0.2731568695607403	0.1526862416970705	-0.313304346393198	-0.5645337549285185	-0.5430620289132315
-0.3167322329995148	-0.5882037153721152	-0.897378820869902	-0.34151134462251365	-0.6962171926852898	-0.3608331969242662	-0.6774677238107492	-0.31780284707867457	-0.5468669605904014	0.3168682147632981	-0.7545928523065144	-0.53095268892674	-0.7180529366551818	-0.49384928105195086	-0.42533213598509895	0.011369103254021995	-0.41339568283240224	-0.11924402318593055	-0.6280167136940656	-0.6170887772826802	-0.047266750268334615	-0.6812669299043618	-0.26372893965005223	-0.09930049235328223	-0.4525571093126842	0.2627962211475133	-0.14080734139603784	-1.2765940786624577	-0.7137194460367988	-0.4790608911322634	-0.424900243902041	-0.5193019638176181	0.01541139122167109	-0.4062754315124737	-0.3984631997003034	0.17892997732125543	-0.6427502877627351	-0.41294900471795354	0.9272483037251481	-0.4634387049823873	-0.34913148406826333	-0.08887785383932903	0.2855460997069868	-0.30926506430652856	0.06923528462668883	-0.3133016875467812	0.07386246741358149	-0.35943141982692944	-0.5924123993117582	-0.5181069590701949
-0.24162682088011977	-0.6245001828407016	-0.9419557449237222	-0.3482880380521573	-0.6843125542719151	-0.37081032995855984	-0.7024651630094991	-0.33994841509328755	-0.607032945677654	0.36979856234186215	-0.8023016522651698	-0.3945162151070255	-0.7215773056848256	-0.4605205764591922	-0.4858511474081711	-0.045920320027935044	-0.39922799705720574	-0.12925294553984926	-0.7175850271071982	-0.706745277260375	-0.13636619908861008	-0.714996864797236	-0.2512772749809777	-0.13557572390161923	-0.4751089264332225	0.2951883042267401	-0.07107667452962166	-1.2753351357086236	-0.6679448827247083	-0.5175432607425222	-0.521093612518575	-0.4721741633681652	0.09992085936212354	-0.3850748170880126	-0.3772670334641658	0.2232993672883691	-0.6510210653745852	-0.30557541993810533	0.9268842619138183	-0.4931014233778511	-0.3822181077039005	-0.05143171409651983	0.32703959954631545	-0.35759038705118573	0.05818556477127669	-0.18523641279945643	-0.021431026758532083	-0.37790377678968856	-0.6287107294854797	-0.4169220654115007
-0.2360299210854791	-0.6202578112814702	-0.9324669367934693	-0.3884411916053194	-0.6866117677474458	-0.34988843670149306	-0.7020098922387554	-0.4013807871028471	-0.6111623141169213	0.37779115140904906	-0.8079857057676758	-0.2558940936364137	-0.7040395324938954	-0.45819784988254647	-0.5421917025171987	-0.09347339193072564	-0.4315551228491324	-0.09865206248613928	-0.8240313286937863	-0.7619525164765897	-0.1538341450032767	-0.694634980211441	-0.17534445525614684	-0.17317841771438733	-0.5033669411819587	0.3354160206717409	-0.0742344711576377	-1.2073421708631877	-0.7298731012681943	-0.5296950169709689	-0.5097226723685583	-0.5047762465957233	0.20358769428354634	-0.3098878682405465	-0.3203119346664967	-0.01493556176182067	-0.5965032656050157	-0.27120641471498114	0.9446331962672556	-0.5050018345244084	-0.4338084981690072	-0.0253378648608311	0.434234368265728	-0.37821780038139574	0.10086234561629477	-0.17901000986542107	-0.11792571915088032	-0.4961310382944128	-0.5561923933873772	-0.26738089129435955
-0.20200004109630623	-0.5730569363082564	-0.8851140193394093	-0.43934463534829354	-0.6668655028870376	-0.2978077245222282	-0.7775170597281726	-0.4475899068560739	-0.6973954574155269	0.3208749056130542	-0.7959471595012011	-0.17666181254350816	-0.7181016621003559	-0.4767366465125268	-0.5784557005762748	-0.06784959008316933	-0.3642118837623364	-0.01943555738728675	-0.9122215338666544	-0.6903743021248473	-0.2566570895664265	-0.6180152015948063	-0.07354536431769329	-0.21249683536599848	-0.5178836303103228	0.3768759425186733	-0.06198460604551311	-1.2260500849948532	-0.6955548996842357	-0.4865309070034896	-0.5539058261584441	-0.5218343575211697	0.3125587336487056	-0.27339266765405	-0.2638745265456563	-0.08571609970995243	-0.5333188805387667	-0.1665764069614144	1.0282812826758212	-0.5481423963197928	-0.5284488537563491	-0.025544056083428735	0.46950248279148366	-0.4734698052707607	0.1754020493743605	-0.2038180148134474	-0.17434639120254167	-0.5980017625743317	-0.5474108427243951	-0.1088499954972024
-0.1783958302577146	-0.5688208444855329	-0.8527047214065243	-0.43983054889335216	-0.7181881668911853	-0.21345883364480905	-0.8260982610339698	-0.4120499028535578	-0.6846822286009377	0.33653967661834805	-0.7526881256842204	-0.135374123837255	-0.6805541582405209	-0.5232945201567409	-0.6929143704991559	-0.08459575928032484	-0.34569405940133413	0.008726706796063733	-0.9471801277082976	-0.6661494696410482	-0.28967347344744204	-0.6064001936608168	-0.057489813069776054	-0.19310489457954752	-0.4836870990927104	0.3207126256074532	-0.15963558740987221	-1.1994605110037297	-0.6982479546925374	-0.49121505832094725	-0.620675090757321	-0.5090130680425787	0.37306863241427135	-0.2567891909369904	-0.22270918670368997	-0.24748583488547368	-0.4926598266586061	-0.11345002586552519	1.0084624293357751	-0.599069550478632	-0.5221556101389172	-0.023333864367128032	0.4415445028442023	-0.45172249745004117	0.17621458369704834	-0.2856131399828789	-0.23278162624806095	-0.5675015644515705	-0.6022463679451393	-0.01850688284293973
-0.18288599021457036	-0.6534566758530431	-0.8462317102904103	-0.49391334182731184	-0.7263239377799489	-0.21420692586478754	-0.8570074654548533	-0.31289877837092395	-0.6533811821514588	0.2880494317568666	-0.6326148410876196	-0.07734130001356954	-0.6346580066048186	-0.5966409352048099	-0.7223021640388694	-0.14020724003385127	-0.32786713558070424	0.03335451794490626	-0.9699869468642678	-0.6418577422007641	-0.3339306638503	-0.5914120662704232	-0.00802219387472531	-0.0724590362630114	-0.4834925065299931	0.2285598373867277	-0.1976274886469494	-1.1101904275423522	-0.7870977332836272	-0.414719250866512	-0.6846673330062265	-0.4902535947499865	0.36240608819554077	-0.21487595577047278	-0.2419961994206489	-0.4241896527135568	-0.39668888634587607	-0.09000851952594467	0.9191079875346118	-0.6249829950501045	-0.5724521002963342	-0.05703181042693064	0.346104940093465	-0.45853680549505815	0.25699984894342165	-0.29908304528865626	-0.3328100915459744	-0.54868012694325	-0.6331092004309891	0.137916238910833
-0.15869231218805235	-0.6845178908140684	-0.790792357110612	-0.5407684442758296	-0.7403221689515304	-0.16523231910376973	-0.8228870845309908	-0.26189381587847865	-0.6561084555108324	0.24172781802927715	-0.5939808424728599	-0.05455921007669795	-0.6063184989878699	-0.7187607722814235	-0.7692515333721145	-0.21719947159235783	-0.3416318502034729	-0.0004034467506061734	-0.9897013957955336	-0.6164880590461631	-0.31288926248918764	-0.6005099712872355	-0.0004430087271849327	-0.031968342604302605	-0.4738807691204337	0.2226222436259123	-0.2168173101334058	-1.1213123641665959	-0.8278371575616355	-0.34077406713129965	-0.7184913502496421	-0.44024206132962806	0.32348475678498134	-0.17322957351037244	-0.2571394752288244	-0.4156662580915983	-0.27649216465332277	-0.09904792883433697	0.9157445824871209	-0.7154255899071131	-0.6425510367084182	0.034143211717273615	0.27632649914601204	-0.5168148655349728	0.28138723823224254	-0.35861816711738737	-0.38363622212495907	-0.49353248973274033	-0.6597958797096328	0.3017629782931679
-0.21011572810797463	-0.7103075400085945	-0.7152160013913559	-0.5377574668631799	-0.7579812500111549	-0.08734327681403309	-0.7760601674308273	-0.2644722512846309	-0.7045817231620429	0.22538606645934528	-0.4945920515835668	-0.08181809514664665	-0.614894201531839	-0.8678206418331085	-0.8661689363693255	-0.3107821407431083	-0.32735705209614724	0.01961050375961112	-1.0294917417939922	-0.7034021712643972	-0.35988821670303145	-0.5299143600781975	0.034474388451580636	-0.11507688251080053	-0.4605221169221986	0.30219549297310405	-0.3396089109012911	-1.1740220017671004	-0.8740893254950739	-0.26460465202951067	-0.7825724276476569	-0.38275369818254645	0.28008022803472915	-0.17096751946172667	-0.24756849969258027	-0.2846314729357652	-0.17740958549909955	0.03276109627044745	0.8106824949475095	-0.7682091996162862	-0.705855369571512	0.1170801308475096	0.19080143104826708	-0.5513176452291086	0.28046670982622957	-0.3346172347212825	-0.4741728892017022	-0.5486568444818964	-0.6959259324568231	0.37204805902216687
-0.23361055328282748	-0.7386032136178722	-0.6685917567039639	-0.43180954528785254	-0.8115634720667779	-0.11846056523656287	-0.6862446080881653	-0.1937731779576934	-0.7391559613256093	0.12248079923598058	-0.4098655579897669	-0.07029896470029126	-0.6389768858725507	-1.0131517314269636	-0.8734360126393585	-0.4172213072305066	-0.3128513905156886	-0.0001537313282337624	-1.0931095792666223	-0.7768008753474394	-0.31894441727350165	-0.5628816340616133	0.04001339290677667	-0.06138972583308233	-0.4852232445267311	0.30570494745405336	-0.3670349953127362	-1.2423390379643988	-0.874856499157073	-0.2939107347665812	-0.8316503776214639	-0.3190948743080665	0.2419093690946533	-0.0657639775442109	-0.25845570087497516	-0.18036856472346563	-0.09063125528943478	0.13551102719943878	0.7801902011464226	-0.9193416299056573	-0.8131044607109656	0.09410462156709465	0.1644192022461934	-0.4349880315171578	0.24357999463433316	-0.3291464229384531	-0.5732345578859183	-0.6295969157420789	-0.7570787017182793	0.43144177018227603
-0.19521983149926347	-0.806025058572675	-0.6048634566929959	-0.363266904260362	-0.9016706095164378	-0.05880543545952388	-0.598633463359703	-0.19111582287487955	-0.8060243454787566	0.005994335455201005	-0.39408700230167343	-0.14692331339828998	-0.6546373745956232	-1.168207272739647	-0.895760333061823	-0.5048157123971608	-0.32222761929782395	-0.017463856983901366	-1.1141128210686566	-0.7680868145319021	-0.2614469626345567	-0.5886876774646593	0.059801107746566814	-0.028647860625714738	-0.562805555894365	0.24927681940630708	-0.45346006785485404	-1.2572148738733615	-0.7892391776990613	-0.357391317804859	-0.9275312901596127	-0.33471555961351984	0.2469982184776515	0.04114628838906435	-0.2444563242839167	-0.08788441899736199	-0.06452290943415938	0.18976673290102597	0.7394459590439751	-1.0251374150134664	-0.9072223672397044	0.0751864177956006	0.08262086562672807	-0.3697253811929772	0.23073216662251156	-0.30500979238680637	-0.5933135931252685	-0.6432416543431951	-0.733275312491785	0.48824815303959523
-0.19872868051275477	-0.8375861951661466	-0.5192361443195922	-0.3186738524378792	-0.8918208430768388	-0.012556580372953638	-0.5556706520829207	-0.15917926775061872	-0.7937051107003325	-0.1627211848752162	-0.34379646227381433	-0.14667214478387436	-0.6690029374361306	-1.2630214073552832	-0.9113141734068633	-0.5576496181469504	-0.3339094930253181	0.007752324310968828	-1.1082689443536116	-0.7387843799401149	-0.30906854121236593	-0.5811618420633795	0.02552961413766621	-0.0504620226515905	-0.5667825089329124	0.30080179170450416	-0.440030315696749	-1.3485728590835002	-0.6611108555845666	-0.46161506230985083	-0.9173754341677534	-0.36167057544283177	0.2278799342959131	0.04883157889483187	-0.28771690791882676	-0.14340197682188074	-0.016850712444206016	0.252655194803698	0.7198540630206801	-1.1062629970602398	-0.9330145933184018	0.04215986599456471	0.04130849874963256	-0.41635196654804635	0.26581148145404004	-0.26397617582748284	-0.5624453365046581	-0.6925087325648368	-0.7702193901884553	0.5479161541975385
-0.19810518222944296	-0.8926444675806675	-0.46453691550826015	-0.329242472042904	-0.886804098133975	-0.0470061856043301	-0.5690644856795091	-0.18401917708457055	-0.8035439150426988	-0.2352372190869263	-0.26874503783411147	-0.16737606981124467	-0.6774778745981983	-1.4303773356134288	-0.9471511579048253	-0.6268816481882057	-0.35504247017488255	0.13234168355767612	-1.0184653058751478	-0.6783066047031734	-0.36765262035698604	-0.5502619683907746	0.09581935217119711	-0.04427415454044178	-0.4691395927181737	0.2903925951092533	-0.48903590552936543	-1.4225131010156165	-0.6676960565245487	-0.5273824411328536	-0.9755129473221876	-0.3414185783587892	0.21554502994606559	-0.004153182383487997	-0.2628612601335335	-0.2937658117413694	0.06444535405118217	0.23154051423196548	0.6749328203434414	-1.0587243638788564	-0.9405213870593838	0.03640146698939732	0.05501750170499522	-0.518723346694319	0.336634948303183	-0.29070721053818066	-0.601731808519	-0.7539917881341938	-0.7802084681977143	0.518886663806439
-0.18078700086704697	-0.9754346024788505	-0.4415548563453674	-0.30102876356558617	-0.8530713518572609	-0.02887617102751224	-0.5513742521328001	-0.18422766637963167	-0.8138238999690021	-0.2714887918240153	-0.23362650510309674	-0.1918109303500206	-0.6580456275507327	-1.5419128245050657	-1.0229550683005613	-0.6795551332247953	-0.31715954210722513	0.19405664927999702	-1.056698215118027	-0.6854962852431942	-0.3656285218394567	-0.5195643979074761	0.04774356889305871	-0.03391318473895181	-0.36330437333162763	0.25998099526298424	-0.5270262550236279	-1.5016114058392436	-0.6475511851712221	-0.5366663601594761	-1.0200388145243733	-0.22931800805446345	0.15331584948746688	-0.1305050827353073	-0.2717837884680022	-0.20502845678503526	0.14449274949225277	0.16251937055715793	0.7345958603284437	-1.043162555489673	-0.9550253782583402	-0.045385172403662265	0.065318458688674	-0.6369542173486589	0.3902652813616899	-0.17768772628717627	-0.6744359113226761	-0.8521092927690772	-0.7394542064938143	0.4499085545586138
-0.1769159637669535	-1.007562744672596	-0.4864211033505536	-0.25334519219760865	-0.8453592397581522	-0.06803527438585769	-0.471503614590781	-0.2049180497890549	-0.7930846621480538	-0.22924413576845373	-0.2206567222767643	-0.1648547695574464	-0.7057928138489236	-1.5828387578563796	-1.011042290275274	-0.7909024991026633	-0.3352214891032066	0.1942028764006221	-1.0488238092996052	-0.672235200125214	-0.4131632123598415	-0.4767833057944054	-0.04225434010196968	0.03448105319400396	-0.35689804304455286	0.20932229250038398	-0.5799305986783037	-1.5049289880343253	-0.6255665929709908	-0.6003511859721108	-1.0452470816005897	-0.08341223368021142	0.12582164169283372	-0.19789435003202693	-0.21904201905247667	-0.2049947183378616	0.28738390562712973	0.11668066230741361	0.745318029302772	-1.0303514485952658	-0.9485800773574841	-0.08277546869035132	0.14161419741048167	-0.6969778011414628	0.41151530692598215	-0.06559022541922813	-0.758797020178623	-0.8418974488447034	-0.672085091242107	0.392451591134322
-0.1728504632646576	-0.9372314704904046	-0.5551253147494587	-0.24096921123596338	-0.904289603263391	-0.14174960139245832	-0.45396826351450487	-0.22324649684561532	-0.7567532024005527	-0.2546123597347188	-0.2362228615651864	-0.09394748120257228	-0.802716167785521	-1.5588321260220002	-0.9469876837373026	-0.8667162679568804	-0.29219131951210253	0.23035178386134816	-1.024696448450116	-0.5933624878621366	-0.5057383914740152	-0.4215863348125094	-0.03577892861442086	0.03273286148831109	-0.36442449092449747	0.14151734774418073	-0.5727229472716421	-1.4550080237244467	-0.7049746767699897	-0.5515411237640857	-1.0210242413432769	0.04962572037735724	0.13148012236422552	-0.27277274454072264	-0.1463024193970921	-0.14805888839860953	0.37127509729740227	0.05976190010310032	0.7828877130473562	-1.1417928581795613	-0.9248601173034465	-0.13354130685589966	0.22617406751927308	-0.8475763633468786	0.3878766514207089	0.08464388807851583	-0.8217950189118476	-0.9178509190196381	-0.5038374210851639	0.39562251011838495
-0.19777094825690728	-0.8235933586404484	-0.5198483153986094	-0.2848097124325413	-0.9452930446966988	-0.04438812329611178	-0.49096660148361027	-0.2970314237624705	-0.7544345699999765	-0.24100897838169094	-0.24939529525358511	-0.09884717698355769	-0.8192999964366277	-1.4905800183695357	-0.953497068173443	-0.9093552275369058	-0.2543718269032789	0.2881735672367756	-1.0481696439956822	-0.49598462989575565	-0.5967863873457776	-0.37655873114512733	-0.042358902546633416	0.002505108347692117	-0.40392927722599714	0.11834765861082379	-0.5684494475598209	-1.5563477996504218	-0.6787868834127901	-0.6339179520821668	-0.9852800982066764	0.17632628432587077	0.2346110543765751	-0.35220235790684346	0.005518819335953373	-0.05399819323385742	0.31525708888642956	-0.011308390235512078	0.9008933830308491	-1.159070363748651	-0.8463863977276394	-0.11468196940567185	0.37013988383417984	-0.9593782644812997	0.24802586962536716	0.18050191911889524	-0.8658311304879428	-0.9633085348146018	-0.38293265532720755	0.35796601083056834
-0.21302903295222064	-0.7983499100061128	-0.5328711803269883	-0.36399976308031323	-0.9952001302300234	0.01938437239743244	-0.5071936141463733	-0.31107194098393903	-0.6692343756901978	-0.28416244761299436	-0.2081216143798316	-0.13648881976214083	-0.7888897783666347	-1.5071297728649484	-1.0014383437064809	-0.928256524205807	-0.24219429865829856	0.32455733375595464	-1.1413873275842996	-0.4245470629536638	-0.7122894164045308	-0.26577849002367226	-0.06953778421699305	0.041854979245314054	-0.4216123381322884	0.06203131604353588	-0.6283422589485745	-1.5135153502202399	-0.6574195470440115	-0.6439363529238245	-0.983787147557468	0.29277346684712147	0.35553995841400504	-0.47228662498315305	0.08504481408851565	-0.023608129775402508	0.2816047928284021	-0.11909632806316109	1.0694748888891294	-1.1575476314205155	-0.7288562453023447	-0.09116089660565092	0.4551853448801314	-1.1304282427982453	0.2410093664306548	0.23480346684550385	-0.910823624088208	-1.042264747505288	-0.2699490705849993	0.3357081011991954
-0.20898662497893628	-0.8846908263515738	-0.524753749113723	-0.40016020924912626	-1.0477658649343564	0.010385300950269424	-0.524927889489628	-0.30004815785050004	-0.589021744928991	-0.4199726168474195	-0.1957815491614193	-0.14039689524371343	-0.6845513987640306	-1.52694770456584	-0.9684858872612621	-0.9971557805365929	-0.17159908237141003	0.290842672537975	-1.219710975533199	-0.3414093084843952	-0.7493257735046425	-0.17306935149037891	-0.11404569248909573	0.1475456646011164	-0.45113881474756373	-0.01824738635214687	-0.6432570289803949	-1.401991784925818	-0.6865603872336552	-0.6490442649452108	-1.0217684855231497	0.23294079833357517	0.3396889025811752	-0.5499930614909582	0.1501126941306235	-0.08058119773988934	0.2723055163614029	-0.24721066505453132	1.1377782337399167	-1.1829012978397937	-0.6320439333328005	-0.06989058555415481	0.4759553469716307	-1.1583785168501803	0.20338020858851286	0.17742445874073362	-0.9141240221777525	-0.9774034589184557	-0.18977958401636486	0.4068743039962178
-0.23182513617135553	-0.9104254595936488	-0.4162397577239939	-0.48075424691593793	-1.0550974451864694	0.05324200472214137	-0.5702157718214693	-0.3286429947256727	-0.5164409245720195	-0.4613249561137204	-0.1780717658627073	-0.22564047350094896	-0.6054440417619086	-1.5584213158742408	-0.9661167337083336	-1.0847408739988444	-0.16754467261520872	0.3293484986029962	-1.3356677939743407	-0.3217472313087876	-0.8437348022725353	-0.06823587798152539	-0.1543392763256676	0.1664083115165268	-0.45567751429447556	-0.03835683778829542	-0.7112889254003637	-1.4071214588175025	-0.7549244282887015	-0.5952462704298757	-1.03785240409351	0.24383773897936392	0.29338604161553494	-0.645309783626059	0.17320765233990634	-0.12782887540651347	0.23959868370226758	-0.30483188641344017	1.1060876356432017	-1.1588075651525163	-0.632378674925039	0.017337157008520333	0.4829103854053775	-1.2978966596041959	0.2567425793826308	0.07697111809411476	-0.92992046085611	-0.8700038971908468	-0.16819082149066159	0.5088724233636275
-0.28895483754965745	-0.9323608522483443	-0.4354455355899208	-0.4644332952453718	-1.0214851339013307	-0.004418052102466532	-0.594488613685438	-0.30063004322767656	-0.3340591895866388	-0.48689465454972414	-0.0933874491790346	-0.3062463705090553	-0.5587624524014947	-1.5524681549896744	-0.9008129838855604	-1.126266153732351	-0.1406638969343857	0.32020339272825094	-1.4392806003524965	-0.29768337435954356	-0.8884445453952441	0.023156764219529873	-0.22745550584843635	0.08956544422918593	-0.41662273925279025	-0.027148213425600753	-0.7216132522504501	-1.422630587799513	-0.8024782994097219	-0.4558369722271768	-0.9906590391092417	0.2899565590764631	0.2610171532343505	-0.7899068866632774	0.17421102115581816	-0.09724488922125982	0.24768558373120575	-0.37224871540336346	1.055455487050724	-1.1903724868673717	-0.6334184888746834	0.05498010118215764	0.48000300771346893	-1.3460524044204494	0.29999978952275386	-0.01818257846794291	-0.9911127751234551	-0.8263920245821368	-0.0973843319774948	0.5342002767631526
-0.3377931056165503	-0.9226190697001799	-0.5194722078022632	-0.5254879219360291	-1.0242570079868138	-0.00660062562302127	-0.5804118351862855	-0.25181645635405536	-0.3168546469634565	-0.49730339539551166	-0.09304552770877028	-0.4107227497758186	-0.5828021572221709	-1.541290279067177	-0.8085943763779492	-1.1805376004077726	-0.09240875138462457	0.302006085407691	-1.5169622940831462	-0.3368399858631241	-0.8140079124921614	0.08827028651286503	-0.3296760610722546	0.029651779296698145	-0.47696281882461483	-0.05872498594490709	-0.7501337032819977	-1.2987388087884741	-0.9046092371170632	-0.34133375432915736	-0.944327785711469	0.2872532117025549	0.21053570836240673	-0.7903907120663112	0.169808755940999	-0.08229603290083615	0.240366641447565	-0.4356015799670434	0.9705175170783675	-1.2748475086218192	-0.6584494727127573	0.03706055659603789	0.4751576449598317	-1.350522967203667	0.30218043415216833	-0.18731480440291945	-0.9892572179753334	-0.7838025995262674	-0.062087115680717585	0.4880999564927645
-0.4066295038074424	-0.9277288639935908	-0.5349984989674198	-0.5304561144369486	-1.042811740846314	-0.02231197845332054	-0.46787907547583585	-0.25470703674998874	-0.36620672997259296	-0.5424022556412916	-0.07478602761804794	-0.46775755390836027	-0.5915231409470084	-1.567027515848668	-0.6667751983823067	-1.227618908109454	-0.006904382402072312	0.22445147086665312	-1.626652557800868	-0.38966073223391706	-0.7706279529049562	0.06104137454576079	-0.32730254209924164	0.014073257113143074	-0.5361912318186566	-0.039638900469315244	-0.7601203321020243	-1.2983413627909068	-0.8963277962953669	-0.3565799780216993	-0.8383752257850542	0.31806794483176243	0.16931863493544394	-0.8107000602513807	0.159781717729335	-0.009721280140891625	0.22095258842772542	-0.4559518810293797	0.8970493290293364	-1.454177724393021	-0.6666526753896208	-0.015234533137109268	0.3965367210624709	-1.2731340964385116	0.27916762414460033	-0.2527689988743582	-0.9416640106805071	-0.8110668830203192	-0.054097358193385084	0.43543670785508615
-0.5099321092461992	-0.9664762034084662	-0.5261248676216439	-0.5979481383590655	-1.085002975722033	-0.06428964387777794	-0.4464122255866256	-0.21634300401917184	-0.38080919360303384	-0.6160759709282465	-0.07776049548387964	-0.5300346015440475	-0.6568856522804717	-1.5694820616362413	-0.5409636912589306	-1.2984630203241458	-0.013279126052091967	0.2102014891477512	-1.5884475596109564	-0.42813617591575603	-0.7803036053593626	0.04381332788015951	-0.28001805816850356	0.02411445224685717	-0.5595872785671803	-0.04135534375335845	-0.7235399349228142	-1.2907178244529458	-0.9154891577745172	-0.41069742476842713	-0.8405875974180018	0.2555981725090788	0.14822108481360863	-0.8303867420530823	0.11934935674678537	-0.10176835580941553	0.1365858130519079	-0.46441106773850904	0.7463561172803929	-1.5676067377497713	-0.7107167489103101	-0.03280024340296903	0.3006505194435588	-1.2698117615649553	0.21319066410404708	-0.4551071777264486	-0.8432388054323144	-0.7746993308867711	-0.0921786766282995	0.36757868792282855
-0.5977712280210664	-0.9964428329929333	-0.5213135492087186	-0.7099093881988666	-1.1070578004542138	-0.11486923638547948	-0.5088727793206081	-0.19853778263982153	-0.44167690811676164	-0.71236665122703	-0.1166980555159582	-0.5989267574957654	-0.756188303091758	-1.6360944480630972	-0.45452186983121	-1.330368777312648	-0.0007677817040681753	0.23117127046375935	-1.53218411015115	-0.5517299535090936	-0.7235128544242426	0.02285759231753556	-0.24001200589198982	-0.1034889993700299	-0.5580500657020717	0.051808196001991755	-0.6597800446622075	-1.3179406915171168	-0.9417779991297582	-0.46762191807671966	-0.8098066973317513	0.1830858348954468	0.11966928553255152	-0.8527033031415421	0.032879285817405554	-0.2067653371922103	0.015665336369004905	-0.5197296860590388	0.6146696801850753	-1.681858587588589	-0.7748831328884337	-0.08922679430001591	0.19488394524170008	-1.3892715339055048	0.06060978518722757	-0.662392945787855	-0.7667971851476787	-0.8583662457581693	-0.1482027466807422	0.2720036325029663
-0.7011139415365275	-1.0572698624861787	-0.5676378625725327	-0.7882801548783354	-1.0703611784092169	-0.06550242367822498	-0.5139010092759102	-0.17751393414886257	-0.527347904161275	-0.777537332544233	-0.14447469112515646	-0.7255029704218335	-0.7917123945349511	-1.7247888730811056	-0.42980267214731616	-1.400776569663916	-0.06227417863398834	0.22812611918783024	-1.5597288305483326	-0.7220088201368329	-0.6634638392913507	-0.040138142818337115	-0.2732501568959253	-0.1666949736424745	-0.5556834825472221	0.040670998301416586	-0.6548745976890793	-1.3718426671103245	-0.869786155144314	-0.6504210954519414	-0.8195910198178671	0.08926774020170537	0.0791557950753532	-0.8518452475833141	-0.015521970104662419	-0.33434884684662425	-0.043938785846587794	-0.6485487183960561	0.4352732884536432	-1.7297261302602263	-0.8917447579527529	-0.2166516970799992	0.10137689419405138	-1.4788417625892456	-0.014076637580707707	-0.8420851325214549	-0.7269489120363166	-0.8587161776773179	-0.1959642924823188	0.13217695772671262
-0.774091194798069	-1.1401440912471652	-0.6032521537578139	-0.8138919239539402	-1.0410682373873432	-0.05881228552276015	-0.4963876145204925	-0.16668309195627687	-0.571904361041881	-0.8772527494996254	-0.19378184789888755	-0.8419628866968333	-0.879667024648111	-1.8897661935739136	-0.3542997291410403	-1.4765232942464364	-0.1174565282846782	0.1852885545846778	-1.5820105730203542	-0.9317109464520046	-0.6891866820403336	-0.09991789547762739	-0.29025844547679036	-0.2605109898952775	-0.47567390886453415	-0.04441362043064022	-0.6745914298289952	-1.3097995998746306	-0.8625344329788163	-0.7340090868661873	-0.8589752139872351	-0.0042726848596944525	0.0028820629635942425	-0.9156851572191205	-0.14338112841035827	-0.48106897138245996	-0.02846978529121872	-0.7172821730441791	0.256836677789374	-1.7579348418746363	-0.9638475885041317	-0.35674316849336385	-0.03687998500407167	-1.5429249940948975	0.024415539261608908	-0.9827276749008211	-0.6929606790883904	-0.8633076875558766	-0.24220279076287263	-0.005254104942929471
-0.8422639866289451	-1.1389771523847536	-0.6563803370464609	-0.7836490478057188	-1.0286802567683107	-0.11235668098148224	-0.4651528107767596	-0.1806748438850023	-0.7445050883870509	-0.8886690872365725	-0.23638101221275426	-0.8619237311811008	-0.9717163824651818	-1.8974601980559846	-0.2184628567943559	-1.5671272422759244	-0.1905254674846962	0.2170301593840293	-1.5970825416227392	-1.0483835549733496	-0.6307811280205853	-0.1145421178644254	-0.28433837034884324	-0.3755916529095934	-0.44092636149890685	-0.13915236596745695	-0.643174456865865	-1.4053220329823606	-0.9034337000864667	-0.8156374842421485	-0.9454204375135081	-0.06667917209859675	-0.12974517035580124	-0.9717868087015482	-0.22078517132520056	-0.6530880067426711	-0.07515345158643467	-0.7937129052896102	0.01895772748822149	-1.7578943580426696	-1.0220088384721895	-0.5023763790300029	-0.1428063572722496	-1.5557627697213898	-0.05092600611554653	-1.0207402003130324	-0.6462461111071804	-0.874603156306543	-0.24491985555222925	-0.168314916846369
-0.8799315476355684	-1.137674789639385	-0.7646912597111939	-0.835352573727047	-0.9943642953660964	-0.09257541883556501	-0.4523365575735799	-0.12709816004844918	-0.8005832646551745	-0.8119290050682922	-0.31087853280641486	-0.880517584472593	-1.110587530216044	-1.882549992776854	-0.16846972965274748	-1.5774446107537095	-0.2664074053100492	0.27988635309768234	-1.6237620193779336	-1.1361007121258253	-0.6312335592823793	-0.18518447687007905	-0.2563598194834246	-0.45503402951763683	-0.4322389421875001	-0.15237309225518397	-0.647990678627145	-1.4722951776032682	-0.8980860674214307	-0.9384950237840096	-1.0050983576287014	-0.03138836098342287	-0.06768879974942531	-1.0486396629265475	-0.30367568379483006	-0.7761138503394962	-0.14196119351586955	-0.8808946152827739	-0.08591854704352356	-1.7327280635420035	-0.9555874431505813	-0.6142534135782352	-0.14222986217015046	-1.5839030064699111	-0.045077030556946986	-1.0094723468454228	-0.6902514189677732	-0.8823433584585916	-0.15303791806973732	-0.34145473450292224
-0.8726087851463807	-1.098083781276252	-0.8945461678816684	-0.8532114919088963	-0.9895161861154275	-0.09967377296878438	-0.41910471020841483	-0.06536412640914299	-0.8980766729534496	-0.8214561921936758	-0.39832056071731226	-0.8290841859485832	-1.2577121248357432	-1.8902753957867968	-0.12994346004956392	-1.5647061991313183	-0.29341167215048714	0.31931538215557953	-1.530858160691118	-1.2040539223858546	-0.6314366978824737	-0.22518379515758835	-0.2422630400291569	-0.5810303386358069	-0.3878889740803827	-0.19440489194780003	-0.6019334001425534	-1.3658167743318175	-0.9334568223515367	-1.0202601570476935	-1.1154021014849071	-0.044333365899779965	-0.001476656778463341	-1.19565474077163	-0.3140734179145922	-0.8036142262752962	-0.21477463244754452	-1.0162092468372315	-0.162868832938948	-1.7049803793125897	-0.7006392170202845	-0.678444553164911	-0.16811167875601085	-1.5216433363588184	-0.07631506386886877	-0.9312050722102336	-0.6754377654983023	-0.8774106041464638	-0.07673197176552522	-0.5110798716346227
-0.8152287121377432	-1.0417258764365838	-0.8913720885139357	-0.8844879599552605	-1.050361225650812	-0.13819051562972517	-0.36486398306070084	-0.05935798564350999	-1.048981162010388	-0.8057778887624483	-0.504632032708878	-0.7843964523451428	-1.3460476795438696	-1.894926473372038	-0.15320875372898954	-1.574495194896445	-0.31783029408997615	0.3205779366553277	-1.4661202177740909	-1.2374739095503229	-0.655756092784469	-0.23805091623087202	-0.2042282688294783	-0.5660420213943305	-0.33597109393823715	-0.21050040367376202	-0.5543717069990618	-1.2580064902146713	-0.9740419776218587	-1.1299371491857222	-1.2224991017783309	-0.038244302699288135	0.02586918782671511	-1.2549047987168205	-0.3105252843228126	-0.9436931156072113	-0.23267374257433177	-1.1917751087808586	-0.21582629860129598	-1.6731309798922651	-0.5155031192416016	-0.6336668517556343	-0.11280030093551371	-1.5165920189756563	-0.11074216824122166	-0.9001813950821222	-0.6245984333269593	-0.8722961076360098	-0.015364751393428817	-0.6323425613152931
-0.7837657490576431	-1.072891116598025	-0.8940546466358466	-0.8484827235069845	-1.0752840588298223	-0.1514892443273817	-0.46091016506629395	-0.07872240069445632	-1.039224104952604	-0.7506882510165659	-0.5346122331564948	-0.7848170696420109	-1.3288308434894607	-1.923527665441488	-0.14532830849160774	-1.5479163713429505	-0.3451938552095464	0.2830096386672839	-1.349523538443672	-1.202159939839348	-0.6968084605345722	-0.19465006590398562	-0.15140755522999616	-0.49624703175166907	-0.22504503786729088	-0.16353327869122805	-0.5655042978877813	-1.2165803881604984	-1.0039746601306745	-1.227257109052275	-1.3482247917759826	-0.030047801250026818	0.04083038513478744	-1.3468768663742414	-0.29518585052972607	-0.9607836298786658	-0.258115026244334	-1.3308066139022774	-0.24784870564062933	-1.600337223271811	-0.27136322324659645	-0.5819182642212702	-0.056305797430355076	-1.4940655421282614	-0.12177410397422546	-0.7838094397692508	-0.6167830906509181	-0.8266950440791552	0.04088864795675603	-0.6757745353465932
-0.7524996801722731	-1.0248755686773	-0.8827821767229216	-0.8706415891080873	-1.033691126833537	-0.09300694095870332	-0.5694123900412544	-0.06621186508516282	-1.025262478281644	-0.669094309214376	-0.5991672875813997	-0.7830108187928885	-1.3649813012561647	-1.8999378149357766	-0.21123039177411068	-1.5831831215233003	-0.4445665413982495	0.28671051719100027	-1.2178130239314169	-1.1611094985174721	-0.7098199585205682	-0.09293357871439009	-0.19238153793249013	-0.5266448691656083	-0.09289675783497076	-0.13783558148230665	-0.4971837773042691	-1.1037863059353903	-0.966300089957534	-1.2365768480595603	-1.4725029752993168	-0.082593064563544	0.13055247490953795	-1.3520497688499797	-0.2821055585368432	-0.977873934594548	-0.24838041475739187	-1.4769307908768456	-0.28508733886303506	-1.4974265605259975	-0.14299999095832183	-0.5325427849247653	0.022200057903791724	-1.4448352201936074	-0.12897138277321935	-0.7313027183229499	-0.641800108169665	-0.7389509184755136	0.1272663573675114	-0.6968396445908088
-0.6254963614315816	-0.9667525118148209	-0.8735573810559746	-0.8872462942324988	-0.9943521450509818	0.03315529347739622	-0.5972091439101253	-0.08676254888783877	-0.9888580566755936	-0.5593875010094747	-0.6451200779283482	-0.7993869072984582	-1.3185859194510672	-1.876415403007322	-0.17890033331792415	-1.5441273057972926	-0.43333534540800284	0.2742436329308305	-1.1211239031299816	-1.1172510573966243	-0.709659724979059	-0.00815127090364628	-0.21888802667816637	-0.5558751908352199	0.017806183964418965	-0.14644554229492884	-0.46359611011115576	-1.016754367544931	-0.8963040338337634	-1.151848816876139	-1.497282096058911	-0.0032409767081128414	0.21182357522885095	-1.360384260395596	-0.24855280017079145	-0.8225997515889396	-0.2148324473533813	-1.6135258102445562	-0.261243548246472	-1.448535770820032	-0.028043301795883723	-0.4789968654137923	0.09447513938678101	-1.337897893452484	-0.17347614910029313	-0.6386977537336708	-0.6264173193851972	-0.6933953078432119	0.2173409542457842	-0.6683145547521246
-0.46648662732541	-0.9231725056089557	-0.837055672334207	-0.876026523127365	-0.9426386681639725	0.1735508441923003	-0.5758377781856839	-0.010762900262735154	-0.9241729368093855	-0.47250588352960987	-0.6928426645283285	-0.763655167488583	-1.1866720588246578	-1.851033652167479	-0.16833277662868923	-1.5252727006747517	-0.4881090043157144	0.28514886049835075	-1.131344581838474	-1.0375816078744258	-0.70347963540101	0.12172797847401098	-0.2552087683143749	-0.4984602191147968	0.15884998877619502	-0.1572702621199387	-0.5612867966947872	-0.9270650003938116	-0.8308100076440873	-1.0362053869974985	-1.523744540234095	0.02357540551946323	0.28250327448451407	-1.3826576137100925	-0.21508562508197843	-0.6433364010426875	-0.21071691572340967	-1.7209540966849928	-0.3037710264091061	-1.4443295694215204	0.11602972354353394	-0.44978135107116907	0.16365855263182869	-1.0694591720034186	-0.1980880407043673	-0.5226257913484313	-0.6326132667319687	-0.5980313886376558	0.3268698410443097	-0.6181210306116851
-0.3850587238419064	-0.8675397738199578	-0.808694189225483	-0.8943360281190553	-0.9585862905517415	0.21267044020918896	-0.577105200349503	-0.014822316407195025	-0.9097135329726231	-0.3940867626196864	-0.6886788435400575	-0.7013570138778207	-1.0691893008753872	-1.7429006715744784	-0.1889629336092876	-1.4929598891795188	-0.4714259986052022	0.2922368564804133	-1.033220135138191	-0.8966782257418678	-0.7161181053298826	0.2632249930658773	-0.20129072523108732	-0.49022707831627965	0.2508216448679954	0.021235983482485944	-0.5587593955852632	-0.897186669961276	-0.7493807840835501	-0.8839806296554164	-1.5382017147554055	0.07839311235037223	0.3586667321089409	-1.3747067055319164	-0.15573245470978775	-0.48496890536461834	-0.2077519247646052	-1.7713285607565534	-0.2790495537380394	-1.3660569027532274	0.2598811605239584	-0.3495160961381255	0.2000557314226999	-0.8181292677631464	-0.2534724662163228	-0.391539050907608	-0.5529093862912677	-0.5941576388176882	0.3594905227855596	-0.588035022939406
-0.2807704320332356	-0.7979895077369541	-0.730160763352615	-0.9068029469345836	-0.9958036403873637	0.26009236065981434	-0.5915125506324056	0.06945777315814113	-0.8728838869274025	-0.3265210365156605	-0.755762342453119	-0.698836314505875	-0.937403241720741	-1.6611469594002852	-0.19470562291356036	-1.4368399760631902	-0.47951531951345494	0.3072000326776924	-0.9392272220534048	-0.7759511566718694	-0.6414394672485114	0.3896351780332979	-0.22493405891571627	-0.46353658427858263	0.26596463704296325	0.2228496209485403	-0.5689273843467637	-0.8957257283548323	-0.7332740568370102	-0.7033802480162715	-1.5557999714819823	0.06413596923956177	0.3828459884628226	-1.3322405803009243	-0.07441340214860552	-0.3744605286026369	-0.2026775313183306	-1.835432394099937	-0.26507603633627025	-1.4287323160348877	0.33639570629834015	-0.3139338232247725	0.2055550164980228	-0.682763942985241	-0.289490427028568	-0.36457513823613275	-0.506586465550017	-0.5840415831093156	0.3030423388938918	-0.521748025792446
-0.15069629309251392	-0.7447277860277842	-0.6799702831380543	-0.95132808025968	-0.9750639871263779	0.32746002442593036	-0.6252492125605574	0.0750434016167862	-0.7652355312355545	-0.30054237140209816	-0.7883163811819948	-0.7500768149331316	-0.8262327756782794	-1.6273246016917067	-0.26460619944543573	-1.3343174454717617	-0.4512371438685678	0.28632017951100536	-0.8957313348853642	-0.6856066771942152	-0.6768905112802001	0.4713455677598444	-0.2416201235244885	-0.37772570322934407	0.2653886601960036	0.39232030198480367	-0.6183771605601024	-0.7535837532400965	-0.7098640046217024	-0.6038308387763438	-1.5320183503612477	0.056287191485775476	0.3429203400539554	-1.3318220579413622	0.011749125722501119	-0.265037660184025	-0.14747511650159573	-1.9199959574933025	-0.3172311121333228	-1.4641667163476935	0.3640917904353959	-0.2906953087668299	0.16868415212523136	-0.6012713547714829	-0.34776632854260264	-0.43654347715696246	-0.5157982433288344	-0.5269891104356399	0.2636539631713986	-0.42420015687532164
-0.07022004488353882	-0.6871262203274968	-0.5866310241784723	-0.9005470379563747	-0.98237820978547	0.28543485460944706	-0.6777668851401887	0.0010703396140148147	-0.6855538527835343	-0.308565423397134	-0.8292948747464933	-0.8024547847074901	-0.717245882155265	-1.6632636297248866	-0.25005699853589636	-1.276984483320506	-0.45885862826792145	0.25720229035802394	-0.7821931836279268	-0.614270384328939	-0.6639790643685404	0.612619956467588	-0.30408890608272887	-0.37603372151813474	0.2700475173590437	0.4521143334480883	-0.6662639438232842	-0.7318262053963251	-0.7003946205205394	-0.5161622971610997	-1.4258504315850644	0.04811615623844301	0.2924196264025708	-1.29948315715827	0.01513719662555244	-0.22398509486300924	-0.18065804048328662	-1.9856657662345303	-0.36883233244335656	-1.6006029269032276	0.2767819259273452	-0.2540085445683558	0.07360335042895376	-0.5454142727083567	-0.40665933910420937	-0.5161220368157797	-0.4379836574389482	-0.5374462368278696	0.12465092598728851	-0.29518800945434853
-0.01662495891952006	-0.7040937953402681	-0.5251761935358717	-0.8928332743857796	-1.0246012224084118	0.229132050198057	-0.7081158029992102	-0.027275959174954865	-0.6060179262132068	-0.35028032389807884	-0.816576698124339	-0.9381528498405063	-0.5995934561091701	-1.6041156289806193	-0.25767353138591365	-1.2949728338849327	-0.45798509080201333	0.17926117670321653	-0.7854519735059495	-0.5793012749187475	-0.6130143527757299	0.7458598545571029	-0.2933585491055231	-0.3139996343147994	0.27026242349656593	0.49680516966379706	-0.7333581996474403	-0.6907370589323975	-0.6293008810728482	-0.4633174929965782	-1.3348209721646342	-0.002418377514124015	0.23558442173951294	-1.205028929968369	-0.011757819929073505	-0.23613722251274244	-0.21346019827367205	-2.0151837608221874	-0.47793945540115235	-1.6605666160663985	0.04190721352941549	-0.28805141545114576	-0.003987429758121164	-0.5812337112200382	-0.5531171446758096	-0.6369598791040415	-0.3840844895276989	-0.5871603730574404	0.04618336721218843	-0.2174146542661138
-0.006546893100375775	-0.7449939922493218	-0.5000089185011289	-0.9015998886230718	-1.0219415050778329	0.23261076719560886	-0.8206513369553777	-0.0149675521703648	-0.543136532592177	-0.4126847168851401	-0.7902352774078727	-1.076139358487365	-0.506222535510261	-1.5629202143509586	-0.2396895722987981	-1.3088364984721719	-0.4677020251939917	0.18327665076322172	-0.8051536880192988	-0.6096126320734104	-0.6018537237536703	0.8175172425922084	-0.3839926574992181	-0.2812028612096914	0.23417142006861766	0.5834393760593284	-0.8828924778943698	-0.7468728120580889	-0.6130952634367659	-0.4619673552638993	-1.3095842614150974	-0.08967152743668456	0.16299179596967633	-1.1792188085521955	-0.06296488972707996	-0.2511309237256828	-0.2840199245451057	-1.9983213723879323	-0.6229439450327351	-1.7061155849210057	-0.11543089305761219	-0.41123484068572747	-0.1606403953759277	-0.5971589843610653	-0.630684439662838	-0.7882919753314855	-0.3541403443721609	-0.6214434499010063	-0.05530023396852235	-0.17495439022280676
0.01016359013013742	-0.7691395791228343	-0.5372489291274188	-0.9804702437128447	-1.0467361591083812	0.17119926527436014	-0.8568843034103193	-0.023236803007190315	-0.5882698627483447	-0.5055220388476843	-0.8206722241764174	-1.1753778506444144	-0.4869607428441123	-1.5705323096298849	-0.23389569281460867	-1.332100355258436	-0.5123734572917262	0.1820210501877948	-0.8179912023875641	-0.6991075456037055	-0.5953866895162956	0.7951916706216272	-0.38194629039773453	-0.36118506683515444	0.16384240881253467	0.5992030016881671	-0.9779970492997242	-0.8065312033083764	-0.613769695893445	-0.4359208907671535	-1.312928104030804	-0.11764347787648377	0.09792503926414255	-1.1830251592749506	-0.10933096789321106	-0.2849376860160927	-0.3438151244901551	-2.0006362472064727	-0.7725951837953527	-1.8384627379764624	-0.37536180676472025	-0.5576990209412147	-0.3400012377195507	-0.6253887692027866	-0.7222150939699093	-0.9662771856395451	-0.36973582547795497	-0.6581885601578462	-0.11150232922525254	-0.11706728278089092
0.03957496431700097	-0.8150090953499335	-0.5989102286143144	-1.0306638365966432	-1.116557477594577	0.0344673832643924	-0.8929563429488507	0.0059705447913259765	-0.594214413126469	-0.6382038824497439	-0.9001578281938528	-1.2794373681258884	-0.37990103261252645	-1.5798617678680809	-0.22017338051482907	-1.3444583172438178	-0.5309943642733334	0.13750362608638195	-0.8644648500190619	-0.7958095506900928	-0.5892008306805459	0.7325609601970535	-0.36284226474441367	-0.47091262412330737	0.05402666790428372	0.5806575921747271	-1.1088211885578065	-0.8760670011059084	-0.6610569513322307	-0.3857689569758336	-1.2994221500051881	-0.14511742258967128	-0.02162662796122637	-1.1687193194792118	-0.1677691596231544	-0.3991643330344254	-0.42823445158491	-1.996058953414003	-0.9125588319706756	-1.8599209004772397	-0.5337566067376959	-0.6686948107502741	-0.4914049003145239	-0.6564547132030725	-0.8292310505625832	-1.0970641016986102	-0.371966894586487	-0.6991809821145791	-0.24055307343511068	-0.10783373456037951
0.008209962175760543	-0.8808862616397631	-0.6781825140112694	-1.0446213157239366	-1.2021023719986268	-0.12820616613346383	-0.9129142511447975	0.009569635418780673	-0.6759888367925437	-0.7574881752923495	-0.9008341395432875	-1.4097404455888107	-0.39375309119592594	-1.62528124010392	-0.26637372690394623	-1.331604573511186	-0.5420851703137021	0.1209254983204561	-0.913438281331951	-0.9040627874793197	-0.6041534409667232	0.6944659847860517	-0.38231231960512796	-0.524096232933776	-0.07822144246837708	0.6167234661426075	-1.2217611039401928	-0.9541760584740508	-0.6581941644553326	-0.4179483876809842	-1.3219785167804328	-0.27783220740078535	-0.175131124367773	-1.157458187488725	-0.19153143232699013	-0.548707380687515	-0.486188017015571	-1.9747047726098408	-1.1172906377195733	-1.8850296033503942	-0.658830585980489	-0.8348319564747886	-0.6158780588102638	-0.7690889085250785	-0.8058789417296154	-1.264824495313977	-0.37958568022075106	-0.7198620627860804	-0.34183419446032043	-0.12013012336240489
-0.04270972060868156	-1.0141941464251132	-0.7769144029800386	-1.069459087426643	-1.2530187348061403	-0.29644913555015995	-0.9419337912687302	-0.056325502957316656	-0.8075513417140755	-0.857348496985618	-0.8928077612105106	-1.5183205474683752	-0.43007205577774255	-1.6591992950648398	-0.28602985566215977	-1.3589208574484755	-0.5570556786170904	0.08472907052248899	-0.9150478768677635	-1.0127124150677727	-0.6144946835727083	0.5967545240952574	-0.36122647475156106	-0.6626673435007967	-0.24796033582463486	0.5534298954676651	-1.2382173364906155	-1.006739165160068	-0.6869184064039404	-0.4808684224641766	-1.3488970726410747	-0.3731143163157187	-0.30085413920351006	-1.1459484837162637	-0.2326353761424588	-0.8461852207969255	-0.5102058624378494	-1.961440983448259	-1.230816905938228	-1.8514751944471715	-0.8359119387750992	-0.9669578918514642	-0.6971724783435098	-0.9364529867100758	-0.798714608017383	-1.4046183530379694	-0.3690009368366832	-0.7967007877415819	-0.4433271500874042	-0.17718788175355027
-0.030403833438054806	-1.0996324189055453	-0.8374687596280459	-1.1342323658064077	-1.2463961454689558	-0.43627390076329053	-0.9878298636883537	-0.093762877335452	-0.8744450920460828	-1.0098156754118413	-0.9007098044631912	-1.6413046135689577	-0.46045445147338093	-1.7082889821782605	-0.27667259945788986	-1.3115405110111307	-0.6550859509054315	0.09279578962920737	-0.9277679903694848	-1.1009535827127142	-0.650082501522224	0.48786395767939583	-0.3658106949001972	-0.7372391004123428	-0.3684751739318095	0.40815869608874555	-1.2836872803198245	-1.0965182852260225	-0.7297318318517151	-0.5099189434161329	-1.5042764144916014	-0.4890309655393505	-0.4359287640014637	-1.2181434212984874	-0.3202410802496196	-1.0156004862576111	-0.5693320498796375	-1.9880658376863216	-1.3312940575087373	-1.8310265304081887	-0.9229020457495485	-1.0577106674642072	-0.8074473556314329	-1.0804137210451636	-0.7614730995834386	-1.5547357953365657	-0.40114534738525087	-0.8694772444400375	-0.48493305974265083	-0.17133265665079836
-0.03519614090608265	-1.170617468264631	-0.9936236449759583	-1.1715373981962733	-1.2713082970522607	-0.5902419756103747	-1.039636835992759	-0.18163687474350676	-0.9758458465299469	-1.0633353721154235	-0.9226484357417564	-1.6626884965008082	-0.5455690824825951	-1.7164445450200525	-0.2542673522484816	-1.319401850940626	-0.7433168747015884	0.11402528611076197	-0.9433674778729534	-1.1702326265737613	-0.7174539192579092	0.4472513754827504	-0.29504284448193013	-0.8395420682486222	-0.43952278303448666	0.17096819471930888	-1.2959759196055327	-1.096566546525727	-0.7018817809466621	-0.6321809757794732	-1.6049623641242594	-0.5596429271337245	-0.4954354679106191	-1.2687272706036024	-0.35201493127663464	-1.1189525402184475	-0.552398480740345	-2.0024782013048346	-1.4578922708307893	-1.7411103465758295	-1.0101474592822572	-1.1346744050657365	-0.8429384054959327	-1.175687660186571	-0.7663372793636717	-1.6131054224495731	-0.45166637449640223	-0.9163432753971742	-0.4574186744229392	-0.2284176092502023
-0.046825295437044584	-1.257471684811621	-1.0566254074951777	-1.1907084196984334	-1.2615626761707865	-0.7489257614324794	-1.0615161805734874	-0.15044876085134695	-1.0680607916677285	-1.1483836752101992	-1.0182077316949056	-1.6832104144150049	-0.6239993880531427	-1.7314669659074915	-0.2387984001414943	-1.3969461335458422	-0.8219034379104118	0.09415973234555801	-0.9476343800953417	-1.232062749029177	-0.7903624579831543	0.33416397663850017	-0.24702731804182748	-0.9684156560525334	-0.5048892112573846	0.008120546337670653	-1.2684910629349786	-1.1850948035839521	-0.7395987553188383	-0.6791144498659418	-1.7036485784296462	-0.638697720661451	-0.41699951263766694	-1.256794198423205	-0.4232835872990942	-1.1927907768694928	-0.5949114053765177	-2.0299973779647362	-1.4961321707184405	-1.648762016020592	-1.050464887706977	-1.2043401188941034	-0.8178275322796329	-1.220529320627743	-0.8393495493083842	-1.60025173958488	-0.46442586019494064	-0.9879092352299319	-0.46983238388886345	-0.30458206294447787
-0.06879479830087147	-1.2522417564284907	-1.1646365892430135	-1.244958319485694	-1.2465577046039962	-0.8196114046657845	-1.1553723487282679	-0.09935957810694204	-1.2099711974138017	-1.18930773714689	-1.0569698950123516	-1.6874440777284458	-0.6844127707596378	-1.7046976731663754	-0.32758442312489766	-1.3999724374766005	-0.9126953863700111	-0.014651798469647193	-1.002796564071504	-1.3009981544151306	-0.8146498183226534	0.23043502479729025	-0.19986125532524587	-1.035558190077041	-0.5636209885483183	-0.10788847160680945	-1.2093599633004155	-1.2079916238284438	-0.7646395999580544	-0.7361792955023125	-1.8558971643054902	-0.6770831469073312	-0.395649159976912	-1.2514341469814196	-0.32871152969114364	-1.2255512281863707	-0.5121420472996295	-2.06267416084901	-1.5704349056594347	-1.594005641993197	-1.0600956595577187	-1.2958548469641693	-0.7553854724257685	-1.271793491052223	-0.9280805381453099	-1.5279275815976288	-0.5173921155795453	-0.9581693658451018	-0.33272031298130356	-0.4170295196846799
-0.08522549731146585	-1.2426856356553473	-1.2645308565957172	-1.3011563177843934	-1.2574315690318252	-0.8340918011324906	-1.239165224682012	-0.05072079242759817	-1.3717860073039854	-1.1681453582279744	-1.0967469083162087	-1.6550356652252183	-0.7279031095882227	-1.7307529906867458	-0.40896536214216067	-1.3343660259638723	-0.9927952622450344	-0.1027941800250963	-1.0611777646752105	-1.2565999107047838	-0.8355290655867323	0.1341647538878506	-0.23235908420610812	-1.1013104060761378	-0.6093924834068717	-0.23179894928819417	-1.1252814944331182	-1.2858925679901678	-0.7791365714635524	-0.7489832164748478	-1.9409422281649604	-0.6789648162720857	-0.35041353610883513	-1.2138711721628368	-0.23336913443757715	-1.2318827402541246	-0.44806263993532924	-2.12933960397912	-1.5263838366743405	-1.5857853808651514	-1.005836081122911	-1.343532939751686	-0.7343184830137662	-1.2177173092695919	-0.9617285423451027	-1.4033056990473012	-0.5626926463348348	-0.9475032185498256	-0.2095388425694761	-0.4469807451335134
-0.11568891850424504	-1.1957596220187714	-1.3453842654689585	-1.3587138256029216	-1.208497843907131	-0.9407659242684343	-1.3117127834435578	-0.013849107224339453	-1.4838900618710433	-1.1317546589791274	-1.1686480724477797	-1.5687385157495597	-0.8051066903834275	-1.761341163509151	-0.43537769431958057	-1.2851259991330328	-1.0699561785119156	-0.1845842907916607	-1.095544993082107	-1.250835948015875	-0.853787399806399	0.11334181565884624	-0.2201648833291438	-1.121150099038864	-0.660649353422768	-0.4118894345841067	-1.0994120020327192	-1.2676347286942098	-0.812200663107405	-0.6993313675000998	-2.002711812245548	-0.6262075389675704	-0.27784526081817545	-1.2328320989157624	-0.12373873476893844	-1.1764221815453282	-0.38275236818710884	-2.186362154964667	-1.3936134271647662	-1.5758219946744638	-0.885586976895825	-1.3648169491552387	-0.6738964445853346	-1.3081431750146504	-1.0331422419868281	-1.2052772943643062	-0.6302349265264632	-0.9641814533656454	-0.1133072414357145	-0.4628725649126741
-0.18398811154655265	-1.1640537784535923	-1.3167168804271685	-1.3674503551366737	-1.190443276766524	-0.9287166152443502	-1.3511682920263937	-0.012288382275434896	-1.5367419956763393	-1.1491233180922704	-1.151474768212324	-1.4867639601015372	-0.8227680916899681	-1.791467368425819	-0.4715035560640072	-1.2204990458990816	-1.071771108586173	-0.22486134813895253	-1.1366298886060096	-1.1871310256772738	-0.9025497731832418	0.1597260501814591	-0.23578617291592824	-1.0995186364054075	-0.7123131426175705	-0.5530524624713495	-1.129196735522584	-1.244580677066065	-0.7931290221816759	-0.68204271606399	-2.0139035353528394	-0.5559327058710786	-0.20633885237456934	-1.2075175960832811	-0.028700933399273716	-1.0934343190096647	-0.3368862324457762	-2.231828234219159	-1.2809547919297812	-1.580730373593354	-0.7334422457893499	-1.2777816787803429	-0.6314910383855151	-1.317675317996206	-1.0844970076625653	-1.0529701508946105	-0.6398324841708585	-0.9840612003672795	-0.00441036976445639	-0.5236672236047916
-0.22178815074592645	-1.1371287255952054	-1.2701461264165839	-1.3423649544158125	-1.2008978885629265	-0.8789172927304211	-1.3962779406947947	-0.02281779841939835	-1.5502646238002533	-1.1823916795078377	-1.1453869448347216	-1.450410608015076	-0.8856019604818813	-1.728294076408338	-0.48985047667806986	-1.0758616716611302	-1.0376735095374503	-0.24029427583197407	-1.182353426689009	-1.0984390043530092	-0.8786943480584419	0.23185230182100458	-0.24599753868722432	-1.0185246677895858	-0.8422883845553724	-0.6898367238233025	-1.0825713251999423	-1.1392277884492645	-0.7544878002487658	-0.6149563697799427	-2.0409840203065412	-0.44574496172917594	-0.14842587851070946	-1.1388515305938454	0.1271112017060624	-0.9354382186727511	-0.2639732605050003	-2.241761301829523	-1.1774743902183544	-1.6231201317300177	-0.6073070990931548	-1.1615227625555806	-0.6184718066505308	-1.3747913053875553	-1.1169403598707182	-0.9755509260586711	-0.6301366480055745	-0.8861191829411051	0.11862847526756717	-0.5234319862732436
-0.2349581846600906	-1.111548355445611	-1.212205101461566	-1.3075561547193117	-1.1833079708354928	-0.8674867674419048	-1.485316246279064	-0.0460060484904417	-1.5470365729743523	-1.238428497252104	-1.1616069283533823	-1.4238861808336443	-0.8566157399180891	-1.681503171081177	-0.5543391707969934	-0.9913462613697165	-1.007368778967934	-0.2292588151697673	-1.173008457267368	-0.9383442533916169	-0.8363391908259716	0.3039190269997697	-0.12952504340933468	-0.9940077080415912	-0.917320519603263	-0.859955918556069	-1.0688209441827397	-1.0411907450876927	-0.7472643067944645	-0.45350758855198114	-2.077788696342656	-0.3102788681971874	-0.05009082066250599	-1.1607111059318034	0.19297011619536356	-0.7677283793278065	-0.21837707014655772	-2.2084871318953043	-1.0935941702735328	-1.5860621011896445	-0.4938057020534736	-0.9955857623233715	-0.6061709932469336	-1.304299650115503	-1.0897046433068116	-0.804693857835556	-0.6588882493180903	-0.8516314289372826	0.28356562908479976	-0.45974315053170745
-0.26290379095285293	-0.9618066732506749	-1.1852344847536502	-1.3273949654742965	-1.1876660618831885	-0.846968381142377	-1.5320550539551703	-0.052119814492739946	-1.5233151044210258	-1.3140924222296924	-1.2142522394849307	-1.3849685654409192	-0.8525765359960422	-1.6987600750304068	-0.5728410767547737	-0.8783490876131479	-0.9122088312011278	-0.21483159182776773	-1.2230186097539142	-0.7813804307588581	-0.8087334445505562	0.36638397869520567	-0.09504283282051934	-0.8653992744836199	-0.9177164406298898	-0.8972568678454931	-0.9954178839773663	-0.9812458433160817	-0.6856730347782559	-0.3229221809415546	-2.1229521302617593	-0.18212001835092828	-0.006790651108725984	-1.1024155161855655	0.273603945798848	-0.4273003224549779	-0.21072117703463017	-2.170564924965332	-1.004810041682942	-1.5943431053812231	-0.3830757864348275	-0.7910138408551056	-0.5898659858911631	-1.22149080554754	-1.0608058889961876	-0.7834495868382545	-0.6879772246575374	-0.7532281060268289	0.44997625356741333	-0.4532727121929424
-0.218130051071245	-0.905179149289193	-1.1620549194609338	-1.2674032176848495	-1.1807590750603543	-0.9035519744249436	-1.5277553605569207	-0.025047067262076173	-1.492637165881287	-1.3021151774133848	-1.2489230893351475	-1.3279406714496829	-0.8243282373802383	-1.7141785269150511	-0.6119110169371228	-0.8850391215483085	-0.7784870139701707	-0.1906298768285643	-1.3139109537421867	-0.7592751603894383	-0.7400105022871897	0.5200561629923651	-0.03980003390372922	-0.764563296187489	-0.9231579477325003	-0.8679952372593472	-0.8404796613780704	-0.7587140822625458	-0.5902215135820241	-0.13190169012126482	-2.0121322665084316	-0.06096519146878806	0.08842437134633054	-0.9956368560485137	0.41281980704221405	-0.2069805088540615	-0.1792492696955	-2.099941535964647	-0.8922123834513551	-1.5833264123049267	-0.30119547122622287	-0.6336052977890567	-0.5622116013046841	-1.1246884515021276	-0.9942127091141822	-0.7090255345395369	-0.6875128219752487	-0.5614037331858526	0.5442634295592447	-0.4583834401187798
-0.17770973906681886	-0.9260183183751977	-1.0880102494833612	-1.2012362426221426	-1.1742780168662628	-0.9365697571361025	-1.4882419647799157	-0.020140619184969417	-1.4491537938305752	-1.3105371665225107	-1.2275423064138926	-1.256326971366765	-0.7718702392364521	-1.6818597491455338	-0.6482393499911596	-0.8329294934693674	-0.6316900827498737	-0.17283033397917427	-1.3244264429476469	-0.7003130599199776	-0.6109780173589721	0.6059052723174954	0.025187435963546688	-0.6367932776495238	-0.9516822722138413	-0.7468890364345679	-0.803178091725705	-0.6744107635092341	-0.5501090543737147	0.0805969009325375	-1.9550274174763795	0.028015447257712246	0.14804099706965035	-0.9381514544246429	0.4513839348799206	-0.033717237282084665	-0.18315939009463716	-2.0419308259491147	-0.8721096723010267	-1.5964421002961262	-0.23467645988743727	-0.5078719267055686	-0.5090259191408996	-0.997651743333169	-0.9562111517488081	-0.6895654152505509	-0.5871044441861388	-0.4007342473809204	0.5753793622394705	-0.42380711883475886
-0.18087353708102716	-0.912612446090588	-1.0819010511322094	-1.1518939100998797	-1.1934060843752363	-1.0106742191395894	-1.44290421576876	-0.04292673227672526	-1.4937519003403419	-1.275603298791234	-1.1154048295758099	-1.1779677716057873	-0.7312995198892052	-1.6498297013171026	-0.6558548538928369	-0.7250481526852507	-0.5042427473463982	-0.05244441336687298	-1.2648189004541863	-0.609655869429988	-0.4990835678984819	0.7267414823558054	0.12485458114075984	-0.5350699288779024	-0.9742326818698184	-0.7152754856108337	-0.7123181188222469	-0.694752573769362	-0.4069647839894035	0.2775804462273805	-1.8792409061627413	0.09411093078034384	0.17556389963566382	-0.8698021103904674	0.5713555905099412	0.13600915533710375	-0.1322985968527182	-1.9058167320313875	-0.8932214618471352	-1.6297534716654707	-0.11626192668318376	-0.3700342399058748	-0.484876244520793	-0.8452114887597173	-0.8239887136494876	-0.6480212919675085	-0.5233472072079594	-0.2573161132904922	0.5949142508905404	-0.407629388363306
-0.13446939172742803	-0.895694016841793	-1.157620891885871	-1.1143267761261408	-1.2543258950805565	-1.0690639988634365	-1.312930933040274	-0.058241861171559384	-1.5179547807827867	-1.2591657424359295	-1.0392603159601776	-1.1093713997460457	-0.6170419315751072	-1.5911382078650296	-0.6060446223186695	-0.6971148353069582	-0.31910745266178353	0.09102700612829788	-1.2779894285731686	-0.5023607883462495	-0.3744200810979977	0.8622136997044916	0.23337723741962874	-0.41507417195364393	-0.9540911540381604	-0.5914062205626436	-0.6394808628407015	-0.6116492362010143	-0.2669798637701925	0.4954730999734781	-1.7724592774926582	0.12248722791521574	0.2766280065787104	-0.7442688702735569	0.6031810482222013	0.27372761070029	-0.11719872737243842	-1.7221089850931293	-0.8460595039001385	-1.5657336072934558	-0.06352853400360785	-0.20647604410314754	-0.47821058992015264	-0.7724761003659115	-0.6492428160704624	-0.6208722035629396	-0.4725973524959331	-0.08888609661725506	0.563989169437966	-0.39699169766282133
-0.10615296803459078	-0.9117414739401214	-1.2124430554105672	-1.1001915237506552	-1.2636455873332881	-1.1591923518149811	-1.2247963844943475	-0.10884303761684652	-1.4723999874735398	-1.2561383112181592	-0.9732420903976321	-1.0951410152702175	-0.5833621974245575	-1.5289749928376628	-0.4947989722060872	-0.631387238612651	-0.21136765545104094	0.2699752613326832	-1.2682345155610695	-0.427892803511284	-0.26191076540692404	1.0469249233454385	0.34141533713757494	-0.41738179176929735	-0.9585078774749091	-0.4248275481546068	-0.5715132279700487	-0.5769120192597528	-0.11757967946300465	0.5997502300265732	-1.7105701971329144	0.16995701430477111	0.39777417331810455	-0.5883720024126615	0.6826220056118156	0.331982802524052	-0.08103219090266009	-1.5474735326257871	-0.8438972661854376	-1.4864861079596028	-0.03876448929917438	-0.058107586084145624	-0.49335402894239494	-0.7642732937971188	-0.459905490658388	-0.5797244252652523	-0.4273393602049089	-0.012930888945204161	0.5675986349012502	-0.43450796548338466
-0.05577454982225405	-0.9346174619109163	-1.2455798700695588	-1.0788040345066119	-1.2713630402302494	-1.1621440918547135	-1.1108534116246973	-0.14276512935251928	-1.4758694261305287	-1.1811889402444726	-0.902697889203866	-1.0896543480514524	-0.5007204311446551	-1.503542185261193	-0.39548333500348753	-0.576906185471133	-0.06516218188995246	0.44235191897509474	-1.1914644665979668	-0.30416584691782106	-0.1364829734191501	1.1992260255598208	0.49272883957157704	-0.4240697664920166	-0.9438052784700725	-0.28911927713689567	-0.4057758452193528	-0.5164586049881768	0.12618099534269997	0.6509970669672043	-1.6731529418320705	0.19656389772178678	0.4271879170426879	-0.4165813141752307	0.6978946306304765	0.3653473396897985	-0.05659581124765487	-1.4114102903984018	-0.8789794370647949	-1.4466794884255232	-0.07069224811755101	0.12383701243908729	-0.49087917461480063	-0.6353725364215751	-0.2815313431160558	-0.5794560815072126	-0.30346632547401436	0.040401220153898104	0.585711545095403	-0.456351304610934
0.08214691663509646	-0.9400535294707245	-1.2633277039811528	-1.0751077184307392	-1.2638191632634967	-1.2344638734294064	-0.9983692812903048	-0.08777272074910711	-1.5028516760631239	-1.065941337125043	-0.8311370891627062	-1.0365126574423518	-0.4511110812342337	-1.4421624317619064	-0.31070043553698684	-0.5225491243249494	0.07673085038668652	0.5682597394915224	-1.1373114416306565	-0.2263923654088742	-0.09832601392195724	1.3373112557886508	0.5505515985408607	-0.4382808165293871	-0.9321091358670385	-0.19291441214243038	-0.2152121291754734	-0.4984892416058379	0.31308361581696975	0.7401776250738923	-1.7448424965232228	0.1367470276853631	0.5003694909721548	-0.3369099067171686	0.7567714095925291	0.4030349454497114	0.009060575151727679	-1.2716521675590895	-0.890718570111431	-1.3732323975604377	-0.09736765511166331	0.262263889066372	-0.46750473242892	-0.5712147485821466	0.013088120334789321	-0.5225871962161157	-0.24518540237472627	0.10879788794735923	0.5919053172845341	-0.48637549375514977
0.1815732466158631	-0.9591616755366801	-1.3230427751814662	-1.0797594517584344	-1.2821047199112274	-1.305071457802575	-0.9858665772644681	-0.01635783417579283	-1.5532942320086316	-0.9164200884862834	-0.8444667288584338	-1.0004236933710646	-0.3776361824699107	-1.4405171489014041	-0.24295202021498102	-0.45213827241366317	0.03422007161385345	0.7164104685702444	-1.0912983263731202	-0.1273169791939927	-0.0640552567764895	1.5063806806783229	0.6442062515222285	-0.43323020309604116	-0.8275494654915923	-0.09179693516936901	-0.0722290569342107	-0.5546287071391991	0.4731079902342549	0.7852073016304163	-1.7821517534686777	0.09564531660619968	0.6136675896472621	-0.33463104399724003	0.792875211522045	0.39977027918561087	0.03477698724146484	-1.208986057479707	-0.8572794336896721	-1.2468620641286163	-0.14928432711418632	0.36252118909113634	-0.46031686820134354	-0.431999238136813	0.24470075002851183	-0.45702024830072385	-0.1898771639699705	0.12418064491354115	0.6067431451661889	-0.4908693738204337
0.3080822636960811	-0.9179513142505321	-1.4017318721163061	-1.062165028261876	-1.2287554901619226	-1.3956388520164384	-0.9399154848878695	0.04606704111070768	-1.585138332889405	-0.7541293268799306	-0.8704405058062381	-0.9109721680414775	-0.3337100533241323	-1.3762825716251557	-0.10171857106190293	-0.43576503697782104	0.0036400207537429343	0.8194567788877565	-1.0284782216831143	-0.10888604412848824	-0.02589450171501979	1.6081566943286991	0.642508931328541	-0.422842920794125	-0.7575389896221438	-0.04011432845104471	0.0702240369454594	-0.5511268148221683	0.5569216229072966	0.6936585778310069	-1.8185289941887308	0.07121249227978994	0.6816336404040958	-0.24361061485318314	0.8851344174053521	0.40098004350569905	0.04291766795683975	-1.2271975396545758	-0.7783804433545046	-1.2117310847685727	-0.1353366251931211	0.4460749318093435	-0.41857898769994584	-0.3608928201125676	0.3454033431661963	-0.36311160010671434	-0.10908444552843903	0.22885963365702566	0.49814130623502384	-0.5856995902782505
0.4272250071008686	-0.9680232028456268	-1.4713376727489347	-1.0276439705215836	-1.2100413344865233	-1.4387484282622416	-0.9415802906282629	0.10587095859810844	-1.5897851168264954	-0.5458964283130495	-0.8631259266588985	-0.895719983975186	-0.1780608041690622	-1.2277592073540693	-0.044308012574073866	-0.409508730957519	-0.020522649508607056	0.8407081941387711	-0.9788384139806293	-0.06479910740003203	-0.013412409034351137	1.7527420727116556	0.6808374356601843	-0.4349996003772703	-0.7006282223647112	-0.08304678346592878	0.04055704194166334	-0.5579668167649243	0.5831883128152799	0.7066852543082898	-1.8738604253596711	0.07155845534895894	0.7554961460675947	-0.15463699726653649	1.0206024919833656	0.3658270962174985	0.1334814718728592	-1.3073427552771062	-0.7233355391933773	-1.1740437540121271	-0.06312944718671316	0.46345147435632317	-0.33647204647624485	-0.3202126306093205	0.5049306780655919	-0.12264420591594587	-0.07283140606928738	0.3129784715282775	0.49384186929124657	-0.5779807445975175
0.4886173097935612	-0.992359229554547	-1.4824821757719335	-1.0175041718992173	-1.1824133871951876	-1.4294339352986085	-0.9598208270685845	0.2024201131202661	-1.6338948562045528	-0.452382080877374	-0.8648696814783167	-0.914134008350221	-0.0698768885632875	-1.1374060663662424	-0.02704997654085221	-0.32672065513517295	-0.020741033875084004	0.7978440655447121	-0.9507162836751837	0.056118413749274086	0.04176219063170947	1.8416188716667001	0.6640747687500139	-0.4947950281613133	-0.7127082789515661	-0.0789504919357922	-0.057964467141770504	-0.5229494222330697	0.6226391054171969	0.6808608657699275	-1.930451152943257	0.10556526685082335	0.8254810904041076	-0.08294349013720859	1.1226937379679818	0.3257271705291037	0.24019579225598015	-1.2707229130738782	-0.7453755215953113	-1.165161639372843	-0.0622445986643382	0.5389694869271857	-0.26029388894135413	-0.23281616679563513	0.5709253333079415	0.07401811573445986	-0.09758527184702796	0.33068526988678615	0.5080527611508862	-0.5753102139056349
0.5443988936360942	-0.9607475820369886	-1.528377938099338	-1.043681852481567	-1.1392597405464358	-1.3979951718153534	-0.9711124720977944	0.3015772684796835	-1.6878710981557643	-0.4333038602167477	-0.8385601742834357	-0.8903725861478234	0.06900454136940147	-1.1069452623547273	-0.0137284396195159	-0.2370609139320813	-0.06307510329804261	0.7608793960034415	-0.9479757671619492	0.1647465066599544	0.0803978466954917	1.936899278977321	0.6876311894513462	-0.5002371330454088	-0.7463375894955513	-0.0904885970247265	-0.030400859523368053	-0.49865346105098673	0.6791023641414797	0.7044390063972523	-1.934638313515301	0.15814071232958965	0.9426547145201871	0.04535597944570698	1.3402206330989952	0.2759250313891654	0.3303302724061294	-1.249655057765271	-0.6720527606657021	-1.230370859162445	0.031179013942224776	0.6394247050699372	-0.23140868683177426	-0.195794530040368	0.6834180215470538	0.30136739731222634	-0.15997893101896707	0.322189951488154	0.5901353773644433	-0.5230279368073689
0.5648888946280393	-0.9414251058336929	-1.55029238700339	-1.0772017961286744	-1.108381917761812	-1.3346784442827286	-1.0663843192441202	0.34163760309647573	-1.631855483612857	-0.4154302799456963	-0.8969552807719557	-0.8927774655426672	0.19877159130056496	-1.0002685318329045	0.03503007813259416	-0.10568093663392295	-0.023542333337929135	0.7273294927236178	-0.9742313458002014	0.17769453865440607	0.1769904028627965	2.049549278003596	0.6797642907905377	-0.42743115460076586	-0.7398978786330412	-0.007942327626873136	-0.1229729866550507	-0.3595615564022004	0.6917458780259617	0.6988214690452134	-1.9331434465454644	0.2256313350011098	1.0144992403481237	0.1519431190066401	1.4485076505918788	0.24591858036174358	0.3528525979651813	-1.2560620659590263	-0.5613286853292492	-1.2430559432471617	0.0030106919854018697	0.771941226443123	-0.22975755697547645	-0.1585517799259814	0.7868792210622734	0.4820459519525856	-0.15719926240577292	0.38830330134669155	0.7187015544116224	-0.5072122013704398
0.5899422710477691	-0.9037731708914414	-1.469856988796732	-1.0981984121411157	-1.0244233738399213	-1.220528034687468	-1.1297718300983026	0.3723387708045772	-1.5636818322668622	-0.3998063157911722	-0.957649820317736	-0.9547982370681911	0.24337310737413	-0.9358555440258265	0.12091806811629151	0.048028764691046964	-0.025563688634784955	0.7245732352796865	-0.9047903904581707	0.22734709101304426	0.16903064910664384	2.1038648990594764	0.7060527389395975	-0.38231157466046456	-0.7702887626868262	-0.06510845467647988	-0.17691214879931266	-0.33785423525042935	0.7471069116604332	0.7014366162599884	-1.999785002062494	0.319613535786467	1.0085013919057153	0.20541722950537133	1.5995160956310603	0.2146413633870766	0.3907722565727136	-1.3194032201965393	-0.4327944900703402	-1.275741875775339	0.04074985769308729	0.8469687393694884	-0.25274646346068624	-0.060205938724472996	0.8222391693454068	0.6448267139153393	-0.1481943095739003	0.4104301533683589	0.8187108469600923	-0.49942915952594913
0.6005869546050808	-0.8551193833158791	-1.3833782185485455	-1.094101650427969	-1.0101127059939645	-1.0985051500917489	-1.1793407468303083	0.42280399338299457	-1.5611240758984728	-0.45391880460424616	-0.9598814690551496	-0.9515895279749399	0.3653542593891414	-0.8840657200307366	0.15124542010899858	0.12720046717709388	-3.4816175010110584e-05	0.7167892905515634	-0.8450869037201347	0.2514319175456797	0.17766789590394735	2.1293004591761697	0.7215986240836163	-0.28380683993519	-0.8542070062025946	-0.14296805170431814	-0.24481635618241243	-0.20963996896353568	0.793712513846096	0.8133634476065389	-2.0475627079582384	0.43288999067299894	0.9789904065704101	0.24131068982647794	1.6481907726484635	0.25285843225648785	0.40701613449473467	-1.3311133859481514	-0.30721058824510655	-1.3468604363634364	0.03536487010548291	0.9704559625512539	-0.1779959243003344	0.028745643435841184	0.8747773349865066	0.6482587011748918	-0.097211520098932	0.47552096532420574	0.8665542739238088	-0.48109313025259864
0.6104611984707917	-0.8394392908032724	-1.326110825228988	-1.0932287381964614	-1.0834138213210016	-0.9641038826201418	-1.1962096589911129	0.4331051314174503	-1.460815840010565	-0.557126695193406	-0.9744097806216192	-0.9669087854780358	0.4709212992366087	-0.8597947945008764	0.11460019668993982	0.16235773831854203	0.060634440683414816	0.6777137990061535	-0.8488660602919179	0.2350754897722645	0.2365782083528353	2.1240098402777434	0.7512761023960771	-0.1616814276904484	-0.862935852302769	-0.195704431209027	-0.32483740552484236	-0.11420217875067233	0.7680608862009245	0.9216568929914629	-2.030628319449197	0.5294806222105068	0.981999991139641	0.29822061303941577	1.7410947141349666	0.2560016191552057	0.3981136622449067	-1.3391870943863302	-0.2170879499641976	-1.3116623591210697	-0.005112628250737872	1.089887773492269	-0.13030635842529217	0.1193994442936365	0.883411237423806	0.6135550121706129	-0.1005103046605216	0.5842423279827592	1.0006620455241242	-0.4579640846231201
0.5926007072955036	-0.8855871631768923	-1.377892194062461	-1.0342599842845923	-1.1507612822418878	-0.9369989789124237	-1.211575815974943	0.4439239825308059	-1.3567491819548922	-0.6402855333171666	-1.0352604028187686	-1.0395964116521361	0.585186943942585	-0.8597654437030829	0.1495077835997661	0.17472023643421133	0.0695661012909363	0.7111645393251573	-0.8006732662417104	0.18469549294390514	0.4006504317489995	2.0616336953995313	0.8652905614349218	-0.04078451835763537	-0.8883406623661785	-0.19100723763659694	-0.38239814143087875	-0.06925212831037283	0.7177042996196352	0.9665526975366028	-1.9397848663217174	0.6098319440940968	0.9587748920412468	0.414616256174428	1.787417567642644	0.265328560487502	0.32539939564708836	-1.3368379708741367	-0.2124422455573189	-1.3386883471860034	-0.02637217659181331	1.090188469025224	-0.08958473018593693	0.21479985753970943	0.7408969276153552	0.5485246019527462	-0.06309347149281685	0.7029846983074551	1.0202008674890257	-0.40055465905250004
0.5861159726841448	-0.9430699599475707	-1.368159012557971	-0.9688404545647649	-1.1694420579307085	-0.9073254607948262	-1.122088568206531	0.42773084278547124	-1.2434047757924995	-0.7439237745113703	-0.9720805658660152	-1.0568121273924862	0.7077557528907013	-0.8628887781343337	0.2190887301916641	0.14381961142376673	0.22737862593586172	0.7502201426470088	-0.6949995774900757	0.05065023367777639	0.49097453760189147	1.966986482795166	0.9711175809080576	0.03964346093346653	-0.9229553351128714	-0.1324831869150843	-0.4928421366860952	-0.09996684235317421	0.7075403274023974	1.0276519407065794	-1.8733604025558244	0.5820477047143189	0.9144455260002303	0.5415559855828437	1.7689537565605646	0.2533595844081406	0.28506559736645765	-1.2546781620707654	-0.258484566368855	-1.3579268251616088	0.02101287517994021	1.0537247604548994	-0.043996886016606944	0.2621268498457719	0.7588840113207624	0.5544030138398213	-0.03312969116891146	0.7684733971028505	1.0440979721928971	-0.3627623328675547
0.5747630777239369	-0.9935948086673125	-1.3338110074023928	-1.001573523674201	-1.2425896253194841	-0.8203675719951924	-1.059140622895937	0.4775817875821121	-1.1893270827635785	-0.8187211152662691	-0.9301870478106246	-1.0444011095144194	0.8159057542318063	-0.9052103228085844	0.24961289427811112	0.2179235651156275	0.3799211458456137	0.7591948773758859	-0.6711501060616926	-0.009059318657066374	0.5690834548540591	1.9827824792935413	1.0613507554035795	0.06887424763762942	-0.9485110901455286	-0.03484753020022427	-0.4899196230623658	-0.0620068188008666	0.7628879479040327	1.1901167866841047	-1.794711866384361	0.6012232831705289	0.8869015912889371	0.7630317997325389	1.7670804818276515	0.18420792192511265	0.2773459448863326	-1.1166419705073742	-0.2886202129579047	-1.3428773329128911	-0.024224614045570008	1.1188722772984636	0.019282341645563646	0.2741621739413569	0.7702164987224684	0.41731347465722957	-0.01796326181475818	0.8103981947619341	1.1384470551241637	-0.3362068169974983
0.536480769287101	-1.033342264379103	-1.3338082873069537	-0.9919179292387378	-1.2702135670124306	-0.8309437510247049	-0.9227483451870363	0.5467462147906123	-1.1538803025981483	-0.9119270461405338	-0.8414286509613784	-1.0437129495726505	0.8327687743612179	-0.9832999632954321	0.24040560729440114	0.27788522141966154	0.4540119418937721	0.8903565991162423	-0.6135713482307983	-0.0336068189634708	0.7260230538612696	1.966532721248375	1.1887801090795547	0.05818290038059567	-0.9716563466379371	0.028658080344681043	-0.40203220748841284	-0.0383218762458136	0.8329086726849765	1.1766271197356093	-1.7014912175179244	0.5608547943485104	0.8929036076869649	0.873492728032059	1.7559398557872672	0.10748543571851905	0.208534852349612	-0.9278313446718018	-0.32518354862029347	-1.297823710927865	-0.019053405535584572	1.1447400480408567	0.013597346471835359	0.32860620721695355	0.8154831146233661	0.3419092719217554	0.059266053480582156	0.690242797957719	1.1254398257024274	-0.30280133269090437
0.5058945079939429	-1.0435741394069187	-1.3269559588818756	-1.0390643063169858	-1.3177947350809618	-0.7842497374100419	-0.8100287914311084	0.5312072838276334	-1.042528641626633	-0.9217294175424021	-0.786518501029968	-1.0572970856159336	0.8104933709751514	-1.0192589771741791	0.3305159768244081	0.3324406351720497	0.5546533372591511	1.032269226935584	-0.4678526949000098	-0.0505703871946818	0.8027171168366849	1.909782855645367	1.3521125307982482	0.10652036722230915	-0.9401938962909266	0.09683694092283812	-0.2807646509260341	-0.051587400733862185	0.905955587226484	1.2080090047943846	-1.671778666181749	0.5071185930978687	0.8640203164679523	0.9494057369243526	1.759275809660269	0.06835255870391084	0.09993891994085086	-0.8184970021283959	-0.29619245327816746	-1.2056295756351028	0.030216448834507047	1.153865918818787	0.031526372954267565	0.2736596984610863	0.9673518728186465	0.2700703949591455	0.17237729680544972	0.6173113912664651	1.1039646162369041	-0.34026707575295456
0.5188237962161804	-1.068884207854644	-1.3186517795162476	-1.0392105134179026	-1.3355582287386036	-0.8250021973379489	-0.7597721936889745	0.5428644268139221	-0.9392731557852592	-0.8756515521460972	-0.7939734996722827	-1.0402979877834706	0.8312763217174204	-1.0139033439265543	0.4145484514046677	0.3609849998956582	0.624165861052952	1.1694752718801875	-0.3837671589541569	-0.05122436939483839	0.8272704703207017	1.8625521850825641	1.4728011852065357	0.10596039798123431	-0.8832166169913954	0.19260268801895206	-0.22527452183842964	0.04079114718233863	1.0132769290715173	1.2587520888146546	-1.6766051934433002	0.5267995184635923	0.829218832850659	0.965334494598588	1.6775835249319595	0.08065282118784989	0.04499565696636005	-0.7168757701849374	-0.2260243421698646	-1.0699748519505419	-0.02819994499844854	1.2320244836438563	0.09255713848567629	0.25320063554609235	1.0191257880293974	0.22414370441694528	0.26093475181898285	0.611503233782418	1.0754920414651048	-0.3607947204483749
0.5993564388117942	-1.1421700980638807	-1.3531779509230784	-1.024033122353496	-1.3347838130499814	-0.8856155394491122	-0.7285754906196725	0.5519204008155576	-0.8984927955712371	-0.8635361388658855	-0.807703973199121	-1.0363539495230158	0.8272408677675692	-1.0604308702110035	0.4422442551558833	0.3378045759808393	0.5754232503994476	1.2503229868227494	-0.2861526123027719	-0.08142062446044802	0.8198304052253278	1.8775534690384723	1.5404539663445496	0.10230333244963674	-0.833674984926232	0.11544518386501143	-0.10436638770551769	0.09230036684403581	1.0757986697529656	1.2528660738190893	-1.6840600913261128	0.47570944423190725	0.834624350677146	0.9779923390627067	1.6505346316862373	0.04581403961395307	0.05166654598593954	-0.6884807798351569	-0.18586711748818668	-0.9154373989335592	0.015527759996382784	1.2511401282388408	0.148213033824992	0.16215877953565244	1.0512285742934284	0.26157081382829617	0.33883456132175904	0.5258793585343758	1.0920018697524458	-0.2730743925891999
0.6368115485515113	-1.1954544814308843	-1.3857845509786288	-1.000149628330508	-1.364959187397046	-0.9531699072643709	-0.7087823969004762	0.6423950724879046	-0.8538023616255123	-0.8610941197952344	-0.8023192685290848	-0.946120272810061	0.8697429316657136	-1.0357278599830204	0.4474731519684142	0.3535449480781943	0.5434871366160703	1.3544148892011898	-0.3163994715153594	-0.053491521943347276	0.9013495610689104	1.8802939536424716	1.563563388660051	0.021623270611071378	-0.7882366481392242	0.08775936499345574	-0.05210310780118562	0.22916423290584173	1.0852457226061627	1.3192780745248682	-1.599881272830493	0.45060269302716505	0.8232187401244555	0.9523545404156322	1.606417643074158	0.05003365062197218	0.012349871931918398	-0.692397964145745	-0.14375771859325198	-0.7508877644143053	0.11777830095623398	1.366716990627742	0.265232225239035	0.18952689036595244	1.076364875207021	0.2116220569231814	0.44565179880550587	0.4369912648296056	1.0793387539868742	-0.1659030580578506
0.7234470604063714	-1.2446638891713993	-1.4634589163099614	-0.9663045647621876	-1.3690916297354705	-1.0037225774305154	-0.727583206987177	0.685493885330505	-0.7798901987348434	-0.7631079941853126	-0.8459939440511919	-0.9000644814485568	0.8743397927433003	-1.0320222876327483	0.42716839990035166	0.44581249861133354	0.46521453993126566	1.339302899023438	-0.3069590811813864	-0.00901757085873226	0.9320208631526364	1.8536337132252172	1.576897829652839	-0.016091014583645626	-0.6771505023160133	0.1330835298543637	-0.05255039766753726	0.36320464260092644	1.0748922044822784	1.3382374525205898	-1.5706205625223766	0.4157601593773794	0.8406235617204298	0.9341244180905577	1.5845151905583856	0.03601652028803293	0.06876295331888946	-0.6560720511293098	-0.08258731798321169	-0.7128021406283875	0.3653943846696157	1.3658514966069621	0.3579533371947679	0.2126136565524416	1.1049289767942245	0.2812240679610719	0.4507301580169778	0.4285450654744409	1.1457760500905296	-0.07808612388835386
0.7381238210687256	-1.2714714017442763	-1.4877580728853572	-0.9645872296017671	-1.3159293279110058	-1.0661741260459947	-0.731374676134965	0.7579896181023964	-0.7710637231326828	-0.7856050535204485	-0.8774313158943909	-0.8002450266722546	0.9030486121380935	-0.962479189917371	0.4023689442459351	0.5783145936234673	0.39104704937345164	1.2869017413798935	-0.32226306041156283	0.05056891308356341	0.9399276338679364	1.8521403030758463	1.5434246557526898	-0.055925536035389814	-0.6983318475279174	0.16349770032600458	-0.0631274646285762	0.4858868318424444	1.1081576729193812	1.4327166123822608	-1.5238851981681854	0.38248023502193307	0.9301709660629287	0.9654744538977773	1.646974126099194	0.11583456141171315	0.12068359878136654	-0.5676724030486034	-0.004532961531863044	-0.7583968399364698	0.5819644669131183	1.3812728817970732	0.4490313372844909	0.16183805563251888	1.0874438499437948	0.41123829482642327	0.4336830884892223	0.4138124104291555	1.1100139845043246	0.037370795512015303
0.7517434300608566	-1.2501708085409398	-1.4596533667860723	-0.9290035379682667	-1.2103393510066967	-1.0762636319781258	-0.7537095497960942	0.7482224011281969	-0.7791688991650003	-0.7679275736694565	-0.8899784360408486	-0.7025519876182231	0.8930101785041484	-0.7855527173331063	0.374169534591544	0.7430111084605755	0.3266561589363141	1.2473964973114364	-0.3678796642728811	0.18498606554384942	0.8967618959285135	1.974561053474235	1.5089902836953297	-0.009758765927099233	-0.6904464712739738	0.06625316426148066	-0.10467518452565287	0.756017773773914	1.1629883484047014	1.5676162731800232	-1.490254318668057	0.3477758225058688	1.0323189017730239	1.022340798258223	1.7017467121423255	0.16647240817481285	0.2509345169440501	-0.5471878342739136	0.11004142477473473	-0.6313534498115094	0.7881612203978771	1.4870540701309332	0.4765940191077968	0.1985239977157045	1.1598307412240154	0.5203571968347174	0.47574864237932013	0.35936029331415303	1.1447834526930987	0.10581965791441506
0.7629278710989068	-1.1655718364964118	-1.476445739973774	-0.9523899506395788	-1.1439011609202103	-1.0808834420678357	-0.7435480353479231	0.7608241113442413	-0.7008119544024429	-0.7551385329920943	-0.8785230136407793	-0.7077126614098689	0.9288934205102046	-0.6060448762117325	0.3445591538021727	0.8719923150138387	0.2738032425280457	1.2288309101588284	-0.41643687200839385	0.3807549193381148	0.9319693679729802	2.102411798387427	1.4224381742652135	0.02251011686579536	-0.6700027246802411	0.003400382391381447	-0.06793883719356011	1.1664047877239683	1.2195763960125439	1.6993387413016179	-1.4231353118665768	0.36956607250568985	1.099916072426936	1.074538839165917	1.7686069849983082	0.2673671087146356	0.36499314042382724	-0.553383078062558	0.24465511828285447	-0.5452572566422147	0.9901684164453929	1.6566638515156615	0.5481624227737207	0.2100787805830609	1.1486279000746666	0.6202691306807966	0.5179422517152924	0.31959833206498006	1.1982399238817825	0.18468532866125825
0.7192509048057208	-1.1623418676750892	-1.4776371417760426	-0.9077578114939356	-1.0966244183292755	-1.068778536018879	-0.8096102910400613	0.7253123064023115	-0.5872916078779679	-0.7849981900831048	-0.8756721149305257	-0.7012389691356591	0.9486347257500107	-0.46380778390286836	0.2846081733102165	0.9196377789779527	0.19698524171281107	1.1809790098061805	-0.44830815450368294	0.5787601723282915	0.9143470185035335	2.0966703571749314	1.3683461232621228	0.14319689822284004	-0.6471484297245051	0.005946935692843188	-0.07454111493461726	1.4178348035852681	1.2768664754857835	1.855692956895219	-1.3592328629270949	0.3618015532965576	1.1655626558815324	1.0577640563332629	1.7543041388284173	0.28998800410014597	0.4263461368242961	-0.5627837429124323	0.4235477292368365	-0.46145052979570905	1.2401917009740402	1.739036926747066	0.5766896640274721	0.23823223825230846	1.2247719539755022	0.7802181721490509	0.5580686779771105	0.2971849320189533	1.2352525746297647	0.2876114392403238
0.73423272993028	-1.0904361543375165	-1.4344640589782736	-0.8659087353401832	-1.1003095688475475	-1.0593315022968102	-0.9000822152215658	0.6655704174249555	-0.5288089960636142	-0.813977041928597	-0.9033000335291366	-0.6564976068268681	0.9927041570590728	-0.3481155531185035	0.3368486522450018	0.956994740747929	0.15793733704255414	1.1151231212291008	-0.41935305371124204	0.6977682853817647	0.8889745822485843	2.14490456576688	1.2996676415539627	0.19797030797085113	-0.655581695811376	0.02797205387935777	-0.05031350220971984	1.781075834283077	1.3956320353191127	2.0937422501364766	-1.327365211937539	0.42529042171291687	1.1018169808013867	1.0893616472689527	1.6824949132168872	0.4277237268425069	0.5130499274834597	-0.5795503633368007	0.5926629734799578	-0.4122332374654619	1.3439188875604053	1.898376921543311	0.6326120895269777	0.20894276743577506	1.3087701432364867	0.9050186758707222	0.5808313035741592	0.4377929286239247	1.2775379214959952	0.3667434066709998
0.7669463236118323	-1.1216396189820508	-1.4023782211945137	-0.7866659680868897	-1.1194242843618896	-1.115653040834633	-0.982582625890229	0.6380012925199197	-0.475196622401739	-0.8905576989462183	-0.8918064425572517	-0.5341269659876287	1.094913846799815	-0.27422946563398093	0.3527139166670076	0.9598741857978276	0.10047625052023205	1.072565521619118	-0.4731538063012878	0.7441329506291676	0.895447253658023	2.2373374164243662	1.2417263097428475	0.2900161355381705	-0.6283730019425343	-0.10636368680585204	-0.09461636087117017	2.088635051962416	1.4606098536753778	2.249396253992696	-1.2052669800085287	0.4953529735804894	1.082124240121095	1.1642768107460795	1.557589259480594	0.5698709799684124	0.5798326452301072	-0.5242022285777128	0.6558758003356473	-0.3567007790288443	1.3872146416792255	1.8757802090853368	0.7443359985048196	0.2808158781231488	1.3829843975544782	0.9899451399158993	0.6163849520070466	0.5853232874884764	1.3221967838404456	0.5438842502337641
0.7526060818669895	-1.1726993374330663	-1.399880357552909	-0.7307134336193478	-1.1106480182906568	-1.1832563149153241	-1.0196651728075687	0.6228922971089028	-0.4314331450028517	-0.9206872560810201	-0.8807860652834325	-0.5435080836919568	1.1574539476085983	-0.22014468228211137	0.40479233623823757	0.9490523889901334	0.03556253751049302	1.03401018361293	-0.47303425977254693	0.7994793634277955	0.9633222668619533	2.2458289997198038	1.172740266458765	0.41085925305616644	-0.6117099916354386	-0.20184918065159851	-0.058644634811045517	2.215826637287107	1.507823182254956	2.386071936594189	-1.1365470378904559	0.3870328452326471	1.0557443192307299	1.3038774006906786	1.5388056323209396	0.6966284886137837	0.6079256400133313	-0.49971369074645755	0.5948470347428275	-0.28600142869392103	1.5547417454458934	1.8736562485747825	0.7936811593445237	0.335533184006758	1.5606693436630252	1.0861544954660718	0.6428204072825	0.7127322656274814	1.340671045866164	0.6374894196203137
0.738676060669093	-1.1320175661416845	-1.3956654336654548	-0.7024828138920095	-1.1383133511669608	-1.182266560429553	-0.9834483507061993	0.6505588265635234	-0.43171094557456124	-0.8898167387483482	-0.8082438223302573	-0.4790279928757372	1.2330618547511505	-0.18022564511352276	0.5096541464740177	0.9193779824251276	0.05193746527543945	1.0493366328167464	-0.5012045366443613	0.9090361965904965	1.0674956276480156	2.221338192977829	1.1233158611510825	0.3490206494678224	-0.5733943228182123	-0.1415940891662522	0.015158173740192937	2.3344942507124236	1.6991000303198895	2.5633302107106175	-1.0913292625935465	0.3722984953654548	1.0523658705891754	1.415324482890058	1.5068003631225113	0.6888035578029951	0.6107208731571235	-0.44606932823696066	0.597870477827967	-0.23975497085921837	1.645745090926558	1.9367275343574686	0.8915414829953641	0.4443711438720932	1.7470004854834857	1.1103782829616726	0.654029762006341	0.8649402273526862	1.2253531248717706	0.576879934168147
0.7458024272760188	-1.1440173235125315	-1.421593383389705	-0.6671277033289489	-1.183031851586515	-1.1630672669119022	-0.93916127622554	0.6044858962582907	-0.38067220259945883	-0.8912619389661943	-0.7444562242724344	-0.4678341648423704	1.3111384532668613	-0.1095737834697754	0.6087150803768963	0.9169236831933698	0.04957163463860513	1.034348144334938	-0.41752248985796825	0.9660971362875262	1.0794704811187334	2.188358882136602	1.1523696948363649	0.3576380609987845	-0.5756011774285166	-0.07755834222322021	0.12176059689607377	2.344177808433778	1.879999680507661	2.6588506987409057	-1.0374036305472567	0.35403881986553587	1.0193473261717034	1.5450704809683509	1.4388213525947797	0.677311739762234	0.6530661505963805	-0.2923085748626406	0.484477331357091	-0.20873133425440965	1.6400540771251015	1.9202481463662202	0.9087220036778636	0.3649090838256046	1.9499800111950603	1.2632853467410146	0.7039500433230154	0.9799333464757591	1.2174197163804157	0.47076739053211025
0.7665771469967135	-1.1625138778490058	-1.421839008007844	-0.6753939314554642	-1.1776696905425366	-1.2090217923046187	-0.8475547268749622	0.5754295088442662	-0.3599214681716401	-0.8854639231724388	-0.7002270193992621	-0.4173163600413649	1.3450944514980665	-0.017790698916513758	0.7516685452988837	0.8530629502073819	0.11796753836809788	1.1725749141070971	-0.356377397234167	0.9892973152027009	1.1206889579438462	2.143860158406561	1.2383488032827445	0.39280057478327646	-0.5905302536733306	-0.04304237173850284	0.2489370543195235	2.325594041582122	2.0433360918515002	2.7364336770507496	-0.9486359359239591	0.3547541686216973	1.002535235956614	1.5971366449722197	1.4276622768164582	0.6575967095895761	0.6485432830321023	-0.1458523379542947	0.3414318417227279	-0.0060114027506416035	1.5314912370877987	1.9627019008708035	0.8920394626077373	0.34060607342495597	2.0817901466464948	1.31348617336371	0.7947133083983686	0.9426062268099958	1.1538554324088544	0.40196054535542175
0.7968084275031134	-1.210672631065317	-1.471652795805539	-0.6719581215625194	-1.2023027854380448	-1.283491378608989	-0.833158871371803	0.5556298576660593	-0.3619238961512222	-0.8017608689592691	-0.6857216855683336	-0.44702876589213075	1.2914803732164288	0.09115850688582548	0.9375712142636914	0.8296839209400959	0.11854729686481673	1.3402081608915652	-0.23237643888374535	1.027730254623376	1.0567590542492167	2.1432345217273023	1.3051873438061343	0.3427493287926614	-0.5335011597492432	0.04079673860532259	0.3837755949122913	2.341636010253179	2.209811949422035	2.716389470275278	-0.9794840441122321	0.3203479936260017	0.9239875955036585	1.5470817096530856	1.380102007272462	0.6514887514065736	0.6118082422271578	-0.14816392425658273	0.21867011715829704	0.19930673191251583	1.4619947338583927	1.935652030758117	0.8958031168512729	0.40901506227132095	2.2955884209237016	1.358972210083126	0.9074948052830007	0.9904167611993527	1.0960296994052012	0.2961239857826515
0.8309237255417037	-1.2061471252991784	-1.503680151537361	-0.7200836018987674	-1.2362499647485392	-1.2862044815620186	-0.8430331454812128	0.56778872955196	-0.2662163486710786	-0.7116063204991175	-0.7310618639549317	-0.40863798868577905	1.3051231349645755	0.1341414533587834	1.0773859237218222	0.7630134476628784	0.021866340982706522	1.4730976546687549	-0.09409229573220482	1.047798298657049	1.017065346687635	2.034065637965422	1.3752887905928792	0.29032200990045115	-0.46687876246471705	0.10227397883891336	0.5270931065237031	2.258916710339404	2.3680206783072513	2.745122777744633	-0.9747792442745686	0.3746817074293111	0.8784912660115832	1.4657506153480957	1.331745445183285	0.5465105881141902	0.5860176913371911	-0.1426347253206171	0.13541261727647058	0.28678522803558626	1.3293223645118326	1.916778215374821	0.9826205073393351	0.3612072470126919	2.388765951656252	1.4471404292785546	0.9753477629481251	0.9957837160407514	1.1051395278608351	0.26506347440043826
0.8513427473918449	-1.2738153816539173	-1.5043452148721888	-0.7189497276554905	-1.2318331249244652	-1.2597481036086178	-0.8453938116070281	0.5888013667372105	-0.30397109653177945	-0.588584997338584	-0.8135618915672236	-0.2967521352937573	1.2400193838092934	0.158849774033437	1.2015476536623502	0.749233322366563	-0.09601896993922551	1.602855100931698	-0.029508561382822422	1.1180607594697096	0.9620170937652203	1.9667712049928467	1.4378423330214314	0.213138568218134	-0.3999774879100438	0.11269136471213456	0.592697049151788	2.069572821275227	2.3575337120976974	2.769578525119344	-0.9792401786243226	0.4603985851406877	0.822922574816495	1.4137443830683472	1.3314330523028688	0.474798177490673	0.5332460940840207	-0.14475958806594028	0.030457087808717115	0.4422479911520787	1.2137165288351632	1.9319609533165558	1.046461988168361	0.31994630290950044	2.427453709384755	1.4819679994999064	1.0686063050004053	1.022265986832865	1.1379979185684248	0.23751985771631845
0.8733848823363944	-1.3074665783764867	-1.4951914136961992	-0.7194979757946267	-1.284908638783826	-1.2813902093282905	-0.821686926201896	0.6017990605535738	-0.3252969749709235	-0.4602441583787373	-0.8594373235378494	-0.25280312734219257	1.2272397205003611	0.19410282614181257	1.3184938447828265	0.7253514610615512	-0.173932792307675	1.6071281483485589	-0.05156021211194413	1.1381568902214139	0.9505754867108781	1.9527017977730683	1.4470225699518169	0.11109544477873685	-0.35707746986523664	0.07909955241022823	0.5530015282719671	2.0109770521261288	2.3601606004453592	2.7190671860412765	-0.9853699407929162	0.5248593585777653	0.8099281716428586	1.365221714023513	1.4354173991428083	0.4987676468075012	0.5192425437631724	-0.08908099752734441	-0.08011321778347105	0.5260098706398186	1.0830900285152845	1.8672700482082192	1.1016416052821907	0.30753996798372946	2.412434128804723	1.491281095380511	1.038671948092179	1.1369425339814154	1.0942067999795735	0.21291544455758643
0.8529203682041006	-1.316636358838373	-1.5176670182893106	-0.714964985880147	-1.258944350023565	-1.3022969209335797	-0.8118325419360877	0.5989020841301143	-0.27638109477406597	-0.3812987698071647	-0.9020477469421314	-0.16825229075085266	1.1994751682977902	0.30728538624488755	1.3064954582556485	0.7760669939671143	-0.28270640551043646	1.6360321347894218	-0.049681972691320506	1.0979207957214048	0.8788948889404619	1.8731308895407377	1.4286332565072652	0.11903350001656203	-0.3250430782333715	0.006988736709638743	0.5270993910821027	1.8810110535238014	2.299516698360967	2.7404093504814417	-0.9725150484878394	0.5342754317214435	0.8828520857620491	1.2809709602943873	1.5969631808033127	0.3993829199009414	0.5337064225625635	-0.057824051586967594	-0.18575701380077017	0.544122143127342	1.1073862484573942	1.8616061535134087	1.1304405939912097	0.3946010389728384	2.3593553703027133	1.5395560044879013	1.0773555473888308	1.209762428107769	1.0758668862732486	0.1740860367772437
0.7823614010425362	-1.2539820625372915	-1.5456266072969267	-0.7262076623845674	-1.161469982496126	-1.2226391763858078	-0.8104914111115982	0.6135257906702826	-0.25211539758084317	-0.3674379729714392	-0.9895999403295412	-0.12759046556029308	1.1739765670361249	0.44166887398935284	1.324420510050297	0.8507480604929618	-0.375204975797776	1.6683313052408433	-0.039891473086687904	1.1528297949232909	0.8772485249797592	1.8509382828599314	1.4288240041223859	0.056321324796138474	-0.33556731352985664	0.0014390319558346242	0.5316106371899287	1.720943560745074	2.2832753003839406	2.694284409131571	-1.0111899439527854	0.5127543217483055	0.9885566822776282	1.2477619735532577	1.7364447461099677	0.36334946200817714	0.5845596282660085	-0.09351487992812464	-0.19958112237580594	0.5413519962333793	1.1204177833839069	2.004861323769055	1.0482768706726153	0.4076115317417881	2.292230534081309	1.6199757953290166	1.1284758094455556	1.201096313742641	1.1405388085211308	0.11310498630688197
0.75267036417538	-1.1205372521928632	-1.5231349541407257	-0.7271523676586141	-1.1490659794835363	-1.1093998252009976	-0.7756974619257265	0.5676874756068032	-0.17323490034170658	-0.33294678322657384	-1.0263068728568971	-0.06497181659136358	1.11650908990639	0.5328130667580846	1.2674014020965798	0.9371570856891992	-0.37740155855059065	1.7045014472048767	-0.01934892065828816	1.1761465054635754	0.8072152021054719	1.8830920891968486	1.4050501493351368	-0.02310015062262043	-0.34330461952978003	-0.020615850400164674	0.48217579650118214	1.7148519365131225	2.298265105630777	2.65866591585989	-1.0343228084129361	0.6761904321751319	1.062432717766292	1.1399187585868857	1.7989618300285166	0.2537642152630959	0.612318263739368	-0.0924753879615163	-0.11655020060051043	0.5523802907499743	1.0476800216507978	2.1180437587659093	0.9086274858159047	0.41322895405931037	2.1794133967590077	1.6867405613132185	1.1630694087452844	1.1848235065038524	1.2426341255094653	0.04682482486254422
0.7171885596555501	-1.0295258500775337	-1.4607202970210533	-0.7023326011951476	-1.1312424018500526	-0.9653794759074289	-0.7836484914827546	0.5467678717633747	-0.058839570661595654	-0.3221468594665125	-1.0930829807300495	-0.09321227221173936	1.0627644883989764	0.6266636351594587	1.1895766757465795	1.0901233804419914	-0.4260500559413991	1.7299444655111027	0.000984455872529183	1.2503963944130145	0.7444596459980829	1.9046590591983965	1.4500626441840265	0.0020530102121563538	-0.4021908193484175	-0.05633797667099153	0.40238770254881634	1.7505521301661833	2.2478148249004137	2.6061942938977554	-1.0225797324849784	0.7588069868681969	1.1743703796966045	1.0542406233367267	1.8356833038215885	0.3213564280421918	0.6634286175336995	-0.0582411316970264	-0.12128653625000144	0.5557048825967105	0.9840349885510837	2.1100872595050255	0.7779831042511657	0.36787898241943445	2.1180032659720194	1.7413655298438855	1.148955703702644	1.1827875073834044	1.3733522869593275	0.1192511745777772
0.6469119047381332	-0.945075953517067	-1.355828520722627	-0.6543424849312491	-1.1277628720491044	-0.9299122380259466	-0.8039117216934644	0.5112110590476353	0.05173206667224215	-0.34364126184473476	-1.1304987763988568	-0.06980579091971337	0.9640615912052969	0.6271882636056014	1.136953042173674	1.1587360092088383	-0.4537419735548511	1.7338595249039106	0.024613081094307782	1.2840860995983785	0.7864974940570133	1.9170595420863006	1.4765459338954314	0.04100511592017373	-0.3676640944536453	-0.12293981366831193	0.3260886829186307	1.79386094701345	2.1795229198895205	2.57074456784266	-0.9942022817302874	0.8864017760616063	1.1592047922571929	0.9892091957930497	1.8770254085458895	0.40796654247088354	0.6473457076374022	-0.0475927556563683	-0.062080634185372484	0.5350037573643667	0.876450342352582	2.134322683068521	0.6896553228421188	0.4814366298755865	2.0150781021363424	1.6432980496742204	1.164607218233781	1.189115645629336	1.4238546513455301	0.17136392625100855
0.5377449394029314	-0.8935643670694928	-1.2677355098361844	-0.574888782881543	-1.1793937000893453	-0.8087556474739463	-0.826907868076922	0.5071978168035506	0.15022157481134452	-0.37396618589420794	-1.166073034218109	-0.055853179102327365	0.953101995046528	0.6313917073956554	1.124345466781779	1.1612538940792292	-0.4939233970796789	1.668347994659214	0.0361705247958566	1.2737079121941197	0.7621049054935043	1.988751767027327	1.4453609732383537	0.03314400276264369	-0.3601981675498349	-0.13784650296781503	0.28900053609364895	1.8411427825487103	2.1328070998696953	2.576246723526217	-0.9621930474975378	1.000897977133198	1.1661337619849916	0.9434493334807537	1.8685668300338214	0.5500525550762797	0.6245686652057776	-0.1267738103967841	0.004801051550127137	0.5317570856390383	0.7161975231759814	2.0702713525858343	0.6037503188337265	0.5742332662957408	1.9987638374449772	1.6204603834428444	1.1654229592940286	1.267419601902702	1.492535230906444	0.23319706191347164
0.46723724980973536	-0.8371573164658482	-1.157586333073319	-0.47373851684180196	-1.1603711133379602	-0.7110769955193716	-0.8345912888291329	0.5123106339455993	0.2866576591293444	-0.3723067272555751	-1.1530076384811072	0.0019901716511653957	1.0209583467602295	0.605932825389518	1.1084572182262276	1.1070412840731956	-0.5323954429740472	1.599308043213966	0.026846314219860314	1.2747237227993184	0.8758956188666811	1.9098119540493084	1.4368325230316226	0.032768508500456504	-0.37669173407028106	-0.19709741637484474	0.23653860983288685	1.7231554787476913	2.0133081329473774	2.6494503647771293	-0.8610270937675928	1.0357349082185594	1.217749836590746	1.0470615754437786	1.887198436301669	0.5642747355379178	0.6191087099232818	-0.0908856710804838	0.04898928087184408	0.5429481466314631	0.6090318123845336	1.9997296124381254	0.5114656512156024	0.6243310979602492	1.9571898944908113	1.57453668927173	1.1414977134633029	1.2843578705368923	1.4809880475789683	0.2917819608511235
0.39407017595971905	-0.8017737315631193	-1.0929293924794874	-0.40217874471230114	-1.187163225765369	-0.6962389620302035	-0.7848555337642127	0.5164351564674937	0.25010677511583834	-0.4026862300937151	-1.104815667805651	0.03886786826431163	1.047678471222902	0.5390729366538265	1.068759748175	1.0986793735199005	-0.45191132760564906	1.5282417182215347	-0.012878842025511617	1.2476019416063717	1.0669672091894	1.8751506728818281	1.447893761921162	0.006422018276171754	-0.38240925493770594	-0.15585206279154448	0.2494551036582279	1.6120180912016753	1.9747507700647993	2.656319534915024	-0.8169399065771532	1.011849497194479	1.2110242630971775	1.1701296849744178	1.9147825729925008	0.6634184525805363	0.5749568903350784	0.0360701456974844	0.10147747388677457	0.6028375519455587	0.5213616471570803	1.9548830215231507	0.4075933072143001	0.6933871664977194	2.0125549575394945	1.4952839849684778	1.1454534972712511	1.3651952644050085	1.4072366004933194	0.3094545257440806
0.3096283328213295	-0.7848061565503479	-1.0786616758734644	-0.3992365974547206	-1.2051002953532197	-0.6993587675749237	-0.7337624260283334	0.5479998632776264	0.23545469742158426	-0.3951266786564118	-1.0000993612770024	0.060376596418690885	1.106040740105246	0.45188495839698983	1.0631989254898284	1.07600630447066	-0.327971050141753	1.4638859301990135	0.010002813641227426	1.1611136509136528	1.1896483486793996	1.8086587036282968	1.5125526546167636	-0.05030847669794662	-0.43899593168289053	-0.1003822271592261	0.2721318425443519	1.5263645086333963	2.010593322053377	2.631045783174213	-0.7738669320790499	1.0187312823893386	1.2025207519505314	1.18269484452733	1.9062969307407927	0.6112983563864163	0.5545075390638161	0.13239094714534436	0.15798510563003013	0.6428538631841381	0.3365806276408813	1.8052321050110045	0.3141331478064591	0.7433777416820577	2.153306727436353	1.486658930798417	1.1133469312874433	1.4348855787261479	1.3626362419167717	0.26358565344835205
0.2660419621656446	-0.7262271362109789	-1.0655111024642259	-0.41781709269269357	-1.1334107657781956	-0.6424067046117536	-0.6594539703339308	0.5730614980321118	0.21778142599871356	-0.39070693445622096	-0.8942284235373995	0.11582492223972377	1.0851229113307799	0.3979671333041973	1.0652716261641388	1.0883323406123768	-0.24581563141726467	1.5372999000422654	0.1460056992117036	1.079889122745496	1.3451431585535196	1.758167444233279	1.6106754719243406	-0.1427057689239149	-0.47770779604461017	-0.005130641860713525	0.33902359593118325	1.4394952392119413	2.0805338197582954	2.520897241656131	-0.7403147586047117	1.052756486148152	1.1836682871537243	1.2065823047232798	1.8490108501398228	0.6076151238217884	0.5467329837964943	0.22974065314163433	0.15510898571541326	0.7358194942567514	0.19840983276008797	1.7327167521192195	0.2234355941541105	0.7610848206460951	2.2620944272239654	1.4976681599866957	1.1956989044708355	1.3185400613479188	1.3923100165299884	0.21552055906139495
0.2935562607862844	-0.726759548654054	-1.0310128120356445	-0.41617480975102905	-1.1261406047013867	-0.5244212154268489	-0.5895893267447966	0.6374722279645421	0.1748158922154726	-0.36625964895884666	-0.8230853970246079	0.14376006979075856	0.9982575876570208	0.3476593198246746	1.1754154783942128	1.016849046402639	-0.13021750676209637	1.541369475633489	0.22534407093564007	1.0801638807973601	1.4676560786347719	1.7051607614826385	1.728393285296813	-0.1992101556440498	-0.43789386202054537	0.09997139624685555	0.36994284738648225	1.3170578504996948	2.096321580548384	2.3731901416060017	-0.7440018826849043	1.120219048837917	1.206445924155171	1.147538457997355	1.7501524219826887	0.627959805623161	0.5055637748206995	0.28926279730985005	0.08783766147872454	0.9331409465935563	0.073225628764565	1.5981244769796519	0.14884747931198666	0.6425229440175874	2.394161143101447	1.4511279624647075	1.2448104415712116	1.2672364627566945	1.3971365346285538	0.1357887750718514
0.3746619019504505	-0.7764420935856485	-1.0516877134481586	-0.3886833164902128	-1.1947679878276412	-0.47311578703253554	-0.5275852255482393	0.7180704201372101	0.1170575557237726	-0.2278550412280418	-0.7777097308020069	0.14769551544072007	0.9377707780755988	0.3196286253551282	1.2603143917860522	0.9658103973543147	-0.11922180191370077	1.5828704959821163	0.3556148984470215	1.0567141439851615	1.4811874171041175	1.5684819611091465	1.7952236379257536	-0.24978733034658945	-0.34598808274347526	0.16139951917423315	0.41363801446649867	1.2617650584971523	2.0912368165188226	2.3121408397552186	-0.7992542108779246	1.2432121267825103	1.1437085737229673	0.9914009821402743	1.7185690378227634	0.5281408795703648	0.4554210993486444	0.30127887528064734	0.04129188221842582	1.0940096345775019	-0.020814998417241458	1.4430737687275663	0.11747567595890154	0.6014402308046144	2.343646454907977	1.4128124290264594	1.2858587100910603	1.2228385812026799	1.3821946791467377	0.09716903166513749
0.4455652030275023	-0.8542361520276212	-1.0674818116097586	-0.38551097566766546	-1.2126917054208604	-0.4234853265425751	-0.5581235231324074	0.8352298604865075	0.01971729913979776	-0.16493012886645378	-0.7153621984921968	0.205141172540024	0.8764113136742063	0.3532561756755609	1.3883519643338207	0.9507892879098658	-0.1018628445926644	1.6207318323410536	0.41937675695296306	1.0468323232671495	1.5757417552547834	1.4750609684034355	1.9013373853322701	-0.3246303292291096	-0.2904485471764308	0.1442068094547111	0.5027296794486233	1.1457744404046832	1.9963424257972018	2.207358441321042	-0.8407562404772626	1.3420851273682108	1.1036611087958215	0.9336393049264171	1.6207476921686357	0.46306884497292067	0.3985275183861311	0.2263327878115991	0.005576346845193899	1.2388614087164949	-0.09250969233346654	1.304018790043352	0.16434977541252468	0.5978632976220322	2.292027595014475	1.3375949002096217	1.3435553893863192	1.1600677796458505	1.4067895195215918	0.11982463058690147
0.5373589903193727	-0.8972490707236058	-0.9946081699196163	-0.34253372313115504	-1.2133686515486735	-0.42202339560487623	-0.5463870947045346	0.9381806964821034	-0.013635789353076497	-0.07465536037015738	-0.6781728611725582	0.3121827164358301	0.8189718282724092	0.35028614796952934	1.5560784795234486	0.8696723703741716	-0.07819985855932485	1.5750570666148715	0.4452839707613661	0.972489218181315	1.6133729531883545	1.4366983828513282	1.85998230163149	-0.3568587455608732	-0.18979614788831076	0.15938798645910457	0.5054803375556193	1.0638972237388318	1.8337058527501195	2.159978422956405	-0.8751999136837265	1.480436714497411	1.0725359383714879	0.9057554306349509	1.6191779952695136	0.3870886046041503	0.3427617822710749	0.14124504455252884	0.0334274414630378	1.3428899654707736	-0.09591506776604905	1.250703403774311	0.17578869487010138	0.655724647119478	2.237543913072353	1.3268927990576225	1.4244981659276554	1.0562949303982665	1.4398889026575021	0.07485581228341576
0.6620998489150645	-0.9582973926707549	-0.9929672723460585	-0.32462762666420863	-1.1443561968972489	-0.36275828931206605	-0.5627225974233047	1.1108779981911068	-0.11477835432179087	0.09621416589488498	-0.6975354329887619	0.44088031269865285	0.7784556770689502	0.40803309179400415	1.6449210946655537	0.8763182668304651	-0.07811926432883934	1.525142215073111	0.40884016001369605	0.9358019163956539	1.5697623751156913	1.4244994473500308	1.798920169014007	-0.3437914437746755	-0.14279853965444209	0.18293643887940253	0.4604080278226902	1.1008259622782202	1.659210344189113	2.110267694888443	-0.9499031973864138	1.5421782634840693	1.1686010634669317	0.8321478530075168	1.6390888658476606	0.3929667851018977	0.3569279971271297	0.03346448583451914	0.00559056722844887	1.4290471094905917	-0.011731014552052254	1.1222284531014697	0.2124449139619712	0.5856795249234054	2.2503026870912146	1.4198252482792444	1.4167552853252245	0.9635902505286426	1.4872343722611618	0.16919486864759198
0.7115640460577967	-0.8962332550854205	-0.9423179528323754	-0.3678607131380212	-1.0675061213971806	-0.3317956370845046	-0.5830581543380189	1.2637371665452384	-0.19949033151489673	0.20986678400233774	-0.632662647542954	0.5479050319025841	0.7509115264580051	0.4458079781003367	1.6115355795877229	0.9555528898334021	-0.0771118364477698	1.5036351179326561	0.4209209359583834	0.9986307897150825	1.57166456010865	1.3228304077743656	1.7446403422982253	-0.36757838382896924	-0.14287409060832926	0.15402112661568249	0.31981320415403874	1.0580893803166824	1.51771428891734	2.009034918768804	-1.033760293024612	1.615943160955543	1.2071486254420154	0.7806071802561623	1.6900290098478457	0.2926152567971269	0.31907272572988693	0.012629569767379872	0.031218921140969174	1.4147859957146964	0.13021026000223793	1.089909251744623	0.2588671572523422	0.5504494939734832	2.1476731842905776	1.534575848470348	1.4050060588161135	0.9150285613861264	1.5326118561730406	0.19970173269806257
0.713323818308103	-0.825273324672367	-0.9154447699430832	-0.38016323728185586	-0.9679648651007975	-0.3065344517924508	-0.5734689249352847	1.3270386391954934	-0.27413863182626874	0.2788808090102367	-0.597496882799993	0.6172270587317013	0.6940298917586999	0.4942590464599049	1.5921476204906309	1.085509563934984	-0.025205252294235196	1.5001470294931671	0.3964794013189297	1.1023579870580789	1.5423829962937439	1.3854559395508113	1.7245135879771876	-0.3307336963347123	-0.14019833855666858	0.09050081392981082	0.2877730318797198	1.1925765891936486	1.434332249864403	1.9449174978050863	-1.125716272936643	1.7924144769571637	1.196737232610555	0.6661709673098046	1.6982995340319007	0.29619729497579056	0.33266069801917786	-0.0500282147513441	0.07915033454564269	1.3653344235527496	0.20057107171707117	1.0735388459968003	0.2326537703615214	0.5336805973018438	2.1189049209781254	1.6765935379048376	1.3780060447776807	0.8669793643929251	1.61631978606724	0.2378192897256019
0.7439937353260958	-0.7660005299648678	-0.8772500058177155	-0.3416119346521156	-0.8897054865673827	-0.22028200799351558	-0.5808951080154134	1.413533282028574	-0.23697666838138548	0.34900268163548887	-0.5958584426018063	0.5394447806595172	0.6992060630570854	0.5741861834039681	1.552040886237155	1.1789604990733111	-0.009553072789772167	1.4261586655009881	0.4608667116330542	1.1572824118092915	1.5153585786429624	1.429625120707039	1.6383369086703137	-0.3545707755688027	-0.1649760907738953	0.09091721851684058	0.1687061763740047	1.347062101432844	1.2645365520165757	1.8181977721751141	-1.0966957871072431	2.0399825870222292	1.2603734026720983	0.5801586919409993	1.6702976414559854	0.26631450269170565	0.3802182269981094	-0.21546801328444856	0.14110949241356463	1.2754128718898043	0.26665752207973853	1.0532904224628536	0.15597105558150592	0.5030507625770257	2.0776341973110233	1.8047844729645672	1.3768470623161204	0.7547970013042821	1.7090776554386475	0.2921030902721437
0.8257896607982677	-0.6965622070109205	-0.7389158801401154	-0.27412681653694776	-0.8970384020189588	-0.14679707845343848	-0.64437044415303	1.481827661028577	-0.12920597542745998	0.43136319944003754	-0.6081849764870663	0.5700466749211979	0.6910468493605186	0.6047844583614277	1.5162559922489072	1.2553049020541125	0.026948314178529536	1.4076570544521343	0.45803236164862476	1.1874378181875462	1.5468830173003123	1.5043035529068391	1.5791187202082206	-0.2902989421049301	-0.14071127718335386	0.09994966160933605	0.09234953277439317	1.4704524870315665	1.1377667429214446	1.7752804412090293	-1.1432030819307006	2.198791614317577	1.266821069709439	0.5607268851730037	1.6290690652532258	0.3560053983696224	0.38292302416396395	-0.3093103963859968	0.19629026759656645	1.1205838590940957	0.32161051995990164	1.0502627843717796	0.10679804947538918	0.5626638337628003	1.9535617779084216	1.8217525478762515	1.368204097146709	0.6575366039966875	1.7124685139887077	0.360230644930846
0.875231251570494	-0.6007003910231659	-0.6621182015687623	-0.1464605537486822	-0.899842320891557	-0.08855991176634809	-0.6770194932697116	1.5590377996787113	-0.03819498960098701	0.523648655899841	-0.6589189229838308	0.5609355033891812	0.7304834924390232	0.6368659724725015	1.5020502028478542	1.2174807587718361	0.04196483918771119	1.4036835820950289	0.43806376513568307	1.2533450813309717	1.5435975768623185	1.5655332290675703	1.4972020204298127	-0.19311872724365348	-0.11585281247848611	0.01830863426387836	0.05911566294304275	1.5887603899913927	1.005686760840836	1.8364393039814355	-1.183226796095226	2.3401714786934464	1.2370978713107084	0.5181208006428222	1.5775133371636851	0.42900177694145275	0.293292687855376	-0.49695650247119955	0.2909316582868572	1.0118229536329788	0.36847780010720876	1.0226942542392876	0.03802689856530552	0.6173403902332119	1.8581884193519511	1.7638354701792385	1.4075069978093189	0.6623699804237722	1.777411971701881	0.4061752449234518
0.8975893166198468	-0.6018457603558325	-0.5706832814260021	-0.07491597211532479	-0.9000652992019017	-0.1592672203159359	-0.6862766836898428	1.553580456921338	0.06383419150753929	0.6084787037179404	-0.6352288776406672	0.500914616889802	0.8706470499620739	0.6299719478744783	1.477757632869447	1.2369915730060446	0.0703067102728209	1.4296578802193909	0.506071679796328	1.25597719932198	1.5552879148348473	1.6383520199216508	1.4437082315811094	-0.1260741210404623	-0.16566771636821165	0.05180535178863381	0.05011186922830836	1.759658915129375	0.9072257174096959	1.8928090697815	-1.1886295883456068	2.4245061075556764	1.2034267212268177	0.607675944034334	1.5284975023768772	0.5294622992905962	0.24633424045732683	-0.5697040965139566	0.3488975429316434	0.8913722984024265	0.31549324955010294	0.91311157433695	-0.03508473777383806	0.799869991388727	1.7191577079011675	1.6882830968935785	1.4423795907608838	0.642015149585729	1.8308359502980438	0.5429723660179178
0.882579427995557	-0.5809301423036426	-0.4735251444748799	0.020527977780426043	-0.8274945379812036	-0.23536074951873726	-0.6658461656874153	1.5793652821451096	0.1305658260449428	0.7162783829445233	-0.5691967377827105	0.47291805921342434	0.9675521379050733	0.5852009234968688	1.4730939245182426	1.287758852383215	0.15122591749421616	1.402469426908556	0.4946094825630302	1.241512171461021	1.6713621914995156	1.6664200128489681	1.38010178657752	-0.050091872059155586	-0.23500950956123598	0.12039955198045223	0.04083460993765218	1.7683953240982173	0.7990570719190209	1.9625781259634647	-1.1277173387379498	2.4136421000537402	1.134136382724889	0.7430059114888907	1.536636574111252	0.6446132121170325	0.17876587451256326	-0.6186385016728998	0.2299260813989985	0.7588336350041319	0.27865804883482276	0.8433273005555894	-0.07524240202166396	0.9284403263619463	1.746660541983649	1.6073331356434948	1.4103278407222344	0.6263832007831801	1.7401123566375698	0.590150483408953
0.8377352194385759	-0.5466373203291622	-0.4338302477149208	0.05972569129032344	-0.7765686952575017	-0.23832426210900862	-0.6235058548534216	1.577339048894464	0.1676076751778315	0.8147281288681594	-0.5364530816739838	0.44530197992615667	1.146889114651866	0.4976932263170902	1.430129800724492	1.2942118635340316	0.2171156006369964	1.3963958694064629	0.5489412429357807	1.3013907939256097	1.709452652710579	1.708976743530976	1.3033599877183868	-0.051484270057286195	-0.26714025646607387	0.28872391771694234	0.08052227511947331	1.7484222869458332	0.8135613073731326	2.0490871679161926	-1.041402151254287	2.4109697208389678	1.0944349062059553	0.8510597431730508	1.6256799891255593	0.6454013506252346	0.10819735845184117	-0.49849376350762065	0.20210310521897754	0.6692514687588742	0.2653241076217621	0.7337334837816608	-0.09943901629349589	0.9929834124801389	1.8228112649303878	1.5638434311598972	1.4131504878527725	0.6511856246136694	1.620498059843642	0.5936185325537428
0.7649675612627208	-0.5656357075222376	-0.4776599615516564	0.03147935686367383	-0.7496265064104357	-0.2833452672560116	-0.5364910179685121	1.5648233776166596	0.13886798545761225	0.9134426702368664	-0.45279484853632007	0.41847574481217575	1.2466236896799792	0.4706317907514242	1.4129189676963696	1.2930864775448354	0.3209885646634582	1.3767385161354342	0.7146027622775567	1.3410852133882514	1.7526651520018917	1.6786540791794586	1.343332681906406	-0.031027484700246237	-0.25359272501480523	0.42485468937613646	0.11580599720910831	1.738099020237471	0.8501807782220965	1.9966119122925583	-0.9811397533475728	2.441388155850502	0.9735526512102666	0.9247604632057687	1.6259354708277614	0.6632281803118102	0.059518329838084846	-0.37537312667398565	0.16085963286172195	0.5386002038569038	0.18446874025685245	0.598535044631216	-0.08940306909260694	0.9489158902738893	1.883997115703653	1.5053147529241993	1.4960526740687812	0.7163487511994813	1.5031064444931777	0.526617353084976
0.7399293286804374	-0.5941730144710646	-0.4877752348624583	0.02926368682226323	-0.7044095760312903	-0.3599928805505933	-0.44922297304217185	1.5129792751592335	0.1731135270389824	0.9750668080945573	-0.2942076239931631	0.3604706667080372	1.3749835443997154	0.4070425364973058	1.3933277913021205	1.2880794410633523	0.38264835061268976	1.45693909888067	0.9289012102998836	1.3871834748169403	1.7943301238262694	1.6656929026590919	1.4113044876725702	-0.11301400615187433	-0.25553315779355734	0.612051668512691	0.28418520270513065	1.5713607064847985	0.9211076626125234	1.9804092262317385	-0.9841940590796041	2.4599050714296595	0.9320880653419013	0.9369960575808068	1.63229343919394	0.5895885709101669	-0.018913216463235204	-0.24644660637598906	0.08231874969793969	0.5078511923911014	0.0666289213537323	0.47999800177344853	-0.08343000241152801	0.9507778869174395	2.0077561566392648	1.4360068169810467	1.6285552963554975	0.6609377094261966	1.4204959433607014	0.41906069296884835
0.7611794384957413	-0.6422388002838544	-0.5278775203163117	0.0867244449691792	-0.5654719243754375	-0.3883285494573493	-0.34107866451126834	1.480022418185357	0.2191018501653165	1.1110148464029326	-0.25284642347781416	0.33246566664162974	1.371828487147916	0.34207775369170856	1.4299494775279011	1.2864099854883624	0.4528654239697677	1.51374570666015	1.0041567357513435	1.358270191707171	1.8296709264526516	1.6623213228007798	1.4845708285935657	-0.09186271283050067	-0.2257699194826567	0.7179331569562424	0.5786933810342914	1.4987598575644854	0.9717991459930155	2.0368267290444946	-0.9627535794940121	2.4201212048605667	0.9605975230030441	0.9164046558249975	1.6940094364191443	0.5422103359307588	0.0013687547779590802	-0.0832879152140531	-0.032859927054954816	0.5473999829012335	0.015107960280843208	0.3946927473503209	-0.14744717325169507	0.8782712989325517	2.0997989936716985	1.333631678829365	1.7734474223806966	0.6393066000816464	1.3103705780703077	0.35910189210521576
0.8812859400910517	-0.6785618883745945	-0.4927293718864064	0.09687520627518417	-0.4989946983974464	-0.3697836759344755	-0.3156515659442822	1.487978110545655	0.19827088496855497	1.2469971648610738	-0.19685578382879623	0.34334267971817684	1.4392523823906724	0.28784648938154844	1.4745816551993893	1.2309082365200001	0.4388082302847529	1.5144633516500927	1.109632238582502	1.3078685074728278	1.8334018143141702	1.6756781760308255	1.5697400936278958	-0.0978681182940925	-0.16179492567154857	0.7704508441797583	0.7581780025229898	1.4238288395384324	0.9045063935179174	1.9568977486549648	-0.9802695713136327	2.434701234260033	0.9992261356843282	0.9202426922486587	1.7605245306072603	0.47159402668480155	0.0028886669743781817	0.03978392324670487	-0.10641476463928692	0.638152682525863	0.006317231200591583	0.36125349490775865	-0.09202828074306563	0.7877183151414828	2.024716874180176	1.2677058967491468	1.9740062775179812	0.6131751125822681	1.286584803249233	0.2784028116139377
0.9651632316649221	-0.6888366294298782	-0.5010010461115384	0.09955487589009727	-0.3778937226818105	-0.42119876906209086	-0.2906214893203502	1.4536957563755506	0.20162197539965784	1.4054949551365397	-0.08886517551631815	0.46974555325179645	1.4406180980709427	0.2694169186739618	1.5783294873766858	1.1879679767903848	0.4650988482133106	1.613109914049613	1.096746752091949	1.3101640124864553	1.7795691743538131	1.7549380854485452	1.6070136635736572	-0.08824959729158163	-0.11947844492492829	0.7303496392262748	0.95122563208401	1.3530423709048622	0.8329039978665618	1.9913798185978255	-1.0268185050467344	2.4016784871043138	0.9814440339517988	0.9368307497208924	1.8599034022101695	0.4748394767029033	-0.07125173625632547	0.18026628965559155	-0.1748887540891349	0.7135880178399571	0.018125922145251543	0.3267530577007476	0.02097961095495593	0.8053687071440496	1.9543133126912486	1.2907985541599118	2.0696186928245965	0.6396093937040397	1.2859436046892374	0.15907952964901811
1.0316031115029214	-0.7128233116665343	-0.5299167486659522	0.08001189805325828	-0.16372397688332993	-0.46151129562642057	-0.25801761856270594	1.4404837779684665	0.15861225536937024	1.4736965974790737	-0.038075571837909036	0.5525790244420701	1.4156475170877878	0.2685753016116487	1.6670158309896486	1.1988812943499192	0.4319252230198968	1.5484787506239743	1.0914851522750275	1.2822927939613815	1.7381125030969458	1.7930417385942483	1.5254240246901734	-0.05270556916125742	-0.07791028692911006	0.7048576654935453	1.0421588666451094	1.4067185447609902	0.7921430046955906	1.9712104141014795	-1.0352932961437447	2.3743777754437545	1.0329335149209111	0.9368766685708687	1.9558517669662716	0.49600584685963633	-0.06838476881393263	0.2484887249196362	-0.2054113847078327	0.6233887242331486	0.11943989843029383	0.3477174229798246	0.11146095093706536	0.7315673945936588	2.0148023815485527	1.3155916521617872	2.1163209686564772	0.6791127806324198	1.3271227668951284	0.06420161187507588
1.0588868251443995	-0.7385870228189619	-0.5263066652003072	0.03313252271892965	0.0474248667777968	-0.5097081653240254	-0.2645025083366622	1.452720332730126	0.1009010617847044	1.431464051747163	0.06964966915988335	0.6559763701219034	1.4099148983023126	0.329746186642916	1.682852374891113	1.2735265773259918	0.47695009981551867	1.533098060810453	1.1476331023087734	1.3227744754249244	1.6646177774247923	1.848989333627791	1.544484988083801	-0.04529325662153634	-0.012395340056402604	0.7775424504271747	1.1904696150793934	1.3902352363310952	0.7524352768815717	1.9493796857904457	-1.0148367075829527	2.3388728595938444	1.0777807815088443	0.9189476451255277	2.1165234207663906	0.4520477306591267	0.024899742053720447	0.40733865771380956	-0.2450672934784915	0.536258479106024	0.18181510983988874	0.3865580581439825	0.23546653256723826	0.6961337171935827	2.074493010000177	1.3824375411476697	2.1297786719064034	0.6900975084488846	1.2364412425912876	0.002863158179125935
1.0417093866693476	-0.7462155375161514	-0.5098442395893524	0.03371118603751616	0.2728579413355102	-0.4279153835084837	-0.294134888122206	1.5129507698431859	0.05750484847006523	1.4220453934802095	0.11994113723295008	0.7736395523068723	1.3979258742924279	0.42619891486746414	1.6201194524959148	1.31545305849489	0.4635870564382344	1.4847237816628005	1.0435910762692033	1.418359731831362	1.6559531114711532	1.9468839784988572	1.5762702427061108	-0.06357926069341671	-0.03524558948568285	0.7094239995452576	1.3288969061940468	1.4309806356825112	0.7465911425407497	1.96416501999141	-1.001530201470692	2.420861139505504	1.2001679890951338	0.8517551511147026	2.2751087386101565	0.3754760615980671	0.062332088331094784	0.4681144484436063	-0.12078759040285847	0.41289084084161143	0.28275129180178343	0.47071844216756364	0.2776682562073882	0.7040350787205469	2.1826867200993485	1.5385258146540142	2.1544954265411818	0.7206983597795719	1.2144533342185073	-0.05982305831038579
1.0230682950896932	-0.703230741118442	-0.49077691458126893	-0.024334930414096283	0.53428198502195	-0.3393969547213048	-0.28178135792337905	1.4275612109726623	0.10494543988705995	1.3785350514233934	0.18926534832355507	0.7456806999667498	1.4221180336278825	0.5123082854342218	1.592483829360737	1.3894811084934369	0.4924072932784843	1.4950378422159312	0.9820641255519922	1.53066229902863	1.574301414523025	2.103100558588463	1.5880785511502602	-0.09012613853341497	-0.025972714738545503	0.7499196118772308	1.4258014992645112	1.5394176615650526	0.7868988653182283	1.9586501206608857	-0.9968557342509679	2.5052250073403193	1.319305153134146	0.8549881092606322	2.3634596311895604	0.34766835145962727	0.150306791684645	0.594483626005234	0.1537575184118724	0.3645493706759889	0.35197202978266284	0.5815627705229867	0.365011825307599	0.7468356463317687	2.272065584515613	1.627492004924192	2.2341761748583844	0.769534886215886	1.310502207272748	-0.08300221261213073
1.0321154374899861	-0.6369090786966503	-0.42698591637043287	0.0036302715745468394	0.6933561803412873	-0.2821567271211943	-0.24143571426197155	1.392443250554442	0.17638941902372257	1.347108686701589	0.26306151183604093	0.7021771542744564	1.3037229437334747	0.6386818995062221	1.594723721278449	1.4786659527720096	0.49373839798843944	1.4535785454132308	0.84578307144988	1.5397907114810252	1.5179520118020107	2.2222166036711237	1.6192607825091883	0.000608021033867745	-0.044057812291813866	0.7720036708312012	1.477513910469607	1.7818204122354437	0.7575724707976614	1.8841057272010744	-0.9812722149045779	2.564779764135407	1.4426478645462	0.8343009048562008	2.309768883342302	0.5058518783005919	0.278331007755387	0.6321523765606321	0.3604930140824325	0.29475891526833214	0.47376489064807237	0.7259115815688617	0.3904141148615291	0.8483803667772195	2.372235320885635	1.7121080261975756	2.268683963807785	0.7583622063864025	1.4343740939715588	-0.07195687627178352
1.0500126944022534	-0.5407750497828718	-0.3603094545184158	0.06630000241219333	0.8285449924644764	-0.1517406034152488	-0.2523812243505875	1.3717851417590567	0.28770185788211855	1.365283153876701	0.3383748696955069	0.692940353369093	1.2795520745627438	0.6596739996341947	1.541929758169705	1.5299628020809757	0.46828751994526374	1.5258701518710491	0.6891412530962262	1.6133973092050886	1.5376904642670566	2.322809324216924	1.6043199979276985	0.07033462523197669	-0.13476230188268915	0.7810718272547565	1.5826594216935042	1.934693866038351	0.8039245539846792	1.9519997623856362	-0.9484285325423972	2.617276295827949	1.5288663547966221	0.8481765307770697	2.2715692654150614	0.6182730573728683	0.29042502310751045	0.7175415083238479	0.5002647818863668	0.2387582607955483	0.5270561385291485	0.8153565702604997	0.3972577176338489	0.9801470655985044	2.419481954285027	1.6317573953465812	2.255174921032021	0.7610912236065104	1.548905010172358	0.04288340628320014
1.0506915904472676	-0.4504673877044792	-0.22203171641926578	0.07045260315842602	0.9768745706640172	-0.03738095465583547	-0.23532471480127093	1.3324851923373708	0.3827258823060975	1.31354737221575	0.29887974214510804	0.7081100664011057	1.2535708155894507	0.6663624321323243	1.5371168523091954	1.4978028355622897	0.4963057142014879	1.5694170167549588	0.5622885003532705	1.5720469249493298	1.6355255363560128	2.467090939896303	1.6098880694081878	0.1855027147419245	-0.21138230606445493	0.7468330987163994	1.5990849103394098	2.229594210318237	0.862859989739196	2.012020273061034	-0.8828492838902633	2.6867235716810147	1.574972392073432	0.9792701030762526	2.203872398239326	0.8209675708812899	0.3264171557307955	0.7781320192355221	0.711409601273084	0.1661540232259406	0.5940990224934539	0.8947793291093038	0.3572889482749819	1.183163459393155	2.404825836706717	1.6020800252018936	2.2116368028565483	0.8661272680073189	1.621548254636658	0.11743585269689005
1.0717710707811015	-0.45451645259207113	-0.18344566656500222	0.09298729963936077	1.062519471507856	-0.014539562167253342	-0.220626789401933	1.2959755364269767	0.4221952979400358	1.2342734031693452	0.402775615860843	0.6403681485358591	1.3565864227417663	0.6651361148459076	1.6648321067894483	1.47593629313864	0.5132785991603594	1.5779425279726895	0.5128218109568157	1.5904891619024595	1.7449086886684042	2.5634384286482357	1.6015773565427227	0.23765050559297474	-0.2176946476118901	0.756031347145383	1.6115593708271838	2.404307037797492	0.9914604685135785	2.0418962034712465	-0.8354980962142798	2.6938588241844563	1.5798857705248504	1.0911670544515983	2.1133673866345157	1.0358355867078408	0.2935812814842336	0.7880216303067267	0.7613201317771552	0.05217177700719429	0.6069363828924641	0.8940484321366082	0.4289023919210802	1.3636700785690299	2.4851440464383394	1.561144277613155	2.189337113098193	0.9884041487900855	1.632205927591818	0.17645319898674539
1.0628800241537566	-0.4747317435076009	-0.25239154484318244	0.09799693837769528	1.063016731832717	0.0024779065576847883	-0.12079643549636662	1.2873133009375453	0.5738280554471386	1.219122774532552	0.4992495278118083	0.5623208665446018	1.3583029422725932	0.6585280898821985	1.761811516786001	1.5317679424915422	0.568195767794613	1.6854209914955303	0.42293545109511993	1.592392002685213	1.9054885374622033	2.586011735948188	1.5712472727171627	0.27922733394954535	-0.25192891880844615	0.8667019106568004	1.6512168740080433	2.550419978857157	1.192761565665362	2.162688893339336	-0.6654192747870443	2.6333311641564143	1.6364502183786278	1.247677303260516	2.027206878491636	1.0799431998537774	0.3107850898899486	0.8665273360997009	0.7045611784605048	-0.06701778434732779	0.6099937978971489	0.8505004004491346	0.4683196803870696	1.5489199294411247	2.634616038456637	1.4772728545545568	2.1426234252231406	1.0794398410550599	1.6071018427853332	0.22903819368962072
1.0574565614059552	-0.5362510456928551	-0.2584086679637253	0.042965520041651564	1.117141325262263	0.05304459545789434	-0.03962675868849203	1.3577771465118065	0.6473110116813107	1.1190874444415038	0.5587878021743291	0.4606014684163	1.4002506151200131	0.6662398413582843	1.7839017514611073	1.5158176579720888	0.6167446923135634	1.7965771074348544	0.40624376920022137	1.5939895092282295	2.032906541169644	2.5778672620407956	1.6436162810576473	0.3448729640294994	-0.24950998544518083	1.0280699805208073	1.7275192104884958	2.788520511997569	1.4565809872851372	2.2419957926021903	-0.5828836191018543	2.6102025080464464	1.6819123546040244	1.2755983362375902	1.9726355538814615	1.068163976345322	0.33254970355231134	1.0856371636106137	0.6264654880951614	-0.13834465139332242	0.5777949512644018	0.8188891859291388	0.4925381720894877	1.5291064378470183	2.783641426700953	1.370295103142115	2.123550498005843	1.1373664311527893	1.5526580072167504	0.2483539574714336
1.0708593437046303	-0.5163033261589736	-0.2563544110867845	0.0407507958450871	1.142480460281886	0.18081172005839988	0.062149674343148664	1.352767631692791	0.7165871371665782	1.0794027072205925	0.6449010787005032	0.3354673719366369	1.448238767373483	0.6811522308828319	1.8662664937099855	1.4612949682094576	0.6372650233207432	1.9562503361273884	0.4903425628962337	1.6340744027991971	2.1167034910470166	2.5468919480616763	1.7807638163292896	0.41597793063746547	-0.22671242252115836	1.1197423372211326	1.8889458516998165	2.8827270057748913	1.6964339274377553	2.1874922477946632	-0.48290287546027744	2.636655918297146	1.7795532875356002	1.3527538651552558	1.9421385855556579	1.0499431193157598	0.30856942178881597	1.3460026306234307	0.542123636588858	-0.09193889019929688	0.6148727684557089	0.6963485968326014	0.512671329698495	1.593967832220995	2.963361098714553	1.288665527475166	2.1967097623771568	1.1048673294730054	1.5170419188777882	0.28729071401737133
1.1424498176752527	-0.5440960747835617	-0.2865875782665855	0.04670186928553056	1.187077591070241	0.2230709549426353	0.14729268321293432	1.3590296135594822	0.8689675014257936	1.1585302745793498	0.6920582853520789	0.22975708178541837	1.3910689896493413	0.613148480125223	2.0312723794555834	1.4630043310890286	0.6526975185517858	2.09298395926931	0.4862849237934685	1.5761143521231102	2.197453817390691	2.537031522098869	1.8451176341428386	0.44407328898133586	-0.22459088766523144	1.2039317870799295	2.0631419591047804	3.0376704544189765	1.9104837938086359	2.1096480247220044	-0.44041066930447925	2.664612148859211	1.9144693697140283	1.3314229496399028	1.8583520313290318	1.0711118574504623	0.3194101173834722	1.561711651083094	0.43470608476687544	0.0037920047730041206	0.6644787879849563	0.6367693566863311	0.5608469202183557	1.5889407632540813	3.03498843012671	1.264980337682212	2.2524754887634932	1.0757512215527947	1.5607316297955165	0.30509712493971897
1.2435653175373633	-0.5154559712784177	-0.3342499065768281	0.04479447628963888	1.2561507972972383	0.2819077411186108	0.23356190927245288	1.3841438571127544	1.0507438575511754	1.2232794896884023	0.6646705134503154	0.1725334505306755	1.3142105272629772	0.5342290994105184	2.24115134540278	1.487963689617739	0.6000096903253186	2.271717894526117	0.5741169080459084	1.5502790006527043	2.209661263040291	2.5157318823115005	1.9308979587073238	0.4885053956617876	-0.09579791595888963	1.240396842444848	2.150175916130621	3.1841229715919477	2.155426927972205	2.037350319001262	-0.38940883608025634	2.6398140417338976	1.9454981962411577	1.3929174396396524	1.8043434778534295	1.1478497040805204	0.358358769104822	1.733782862950708	0.23603614399195205	0.12495883249720748	0.7289256959924442	0.6502817229875932	0.6691866131397607	1.4877785842135143	3.0111541492749443	1.1922880005978107	2.347935616368039	0.9572021408322575	1.5692314012758815	0.2952675331709832
1.3939991669905543	-0.501223084998898	-0.36434583134125603	0.028420494631222433	1.2512825265346759	0.3722855638149999	0.20590955050193424	1.4938661191564766	1.1512762977296525	1.2723255520000214	0.6142287160955509	0.2536216153137337	1.1754670963070866	0.49018583830285084	2.4391743827204766	1.4353791646142788	0.5116459160395551	2.4204067043609614	0.6235660309234021	1.4596357237027509	2.238796166251542	2.4665837123066754	2.0370303563178624	0.5355525184514318	-0.02833196164006251	1.1911743242074402	2.3091971620112277	3.4536112302427346	2.233417462987291	2.0058091039131147	-0.3910287292830611	2.655294977326296	2.060165548490255	1.3556223530196394	1.7335765928428928	1.1473538955959668	0.34611500673457724	1.8066483623322704	0.059259336461215506	0.1858592946755265	0.801758633342301	0.5926293207247172	0.7163517928475891	1.3687937186144299	3.0853959689826693	1.2142564570318766	2.41524657532468	0.884068141977286	1.607141278531835	0.2820899777202651
1.5108234204825828	-0.5406183294021927	-0.41707297735885857	0.027071628714843254	1.3639601427491823	0.4633128362277244	0.15474331530211308	1.6280947076620524	1.2674034828148382	1.3652632294752431	0.557616196799514	0.2990787931515628	1.12858373424918	0.4439835871156241	2.6491181724130954	1.393681352300632	0.4380633836062332	2.516233172291282	0.6922467589602338	1.4413339967038818	2.28671364702037	2.4509455945944754	2.0503917870367965	0.5995196274566414	0.07653735093886145	1.1059318360266508	2.4240934371473095	3.5076542773273873	2.3251080927688714	1.9827995021519467	-0.34722205036853815	2.6231965589813337	2.1174002356688413	1.2856586987733098	1.7892780992204351	1.075076921304556	0.35950300463838414	1.904075067733494	-0.13688677069359684	0.23070145876663392	0.8739212740408714	0.5656526357681997	0.8182319623358355	1.2497754485581072	3.092518510007242	1.2026867191773873	2.402382811714948	0.8701289149899905	1.6512815762010107	0.2769455170880087
1.620239955286586	-0.5935969169044555	-0.446236875021601	0.03042094508511011	1.538025690600786	0.5063571998715162	0.1476502871023061	1.7581306117811164	1.3108516558829488	1.3085922139908064	0.5347767744606837	0.3356452179429804	1.0977657369446265	0.5062393595425447	2.78095761904431	1.416976576228297	0.41393061120357927	2.5474827174056687	0.7067442134261015	1.4260672847170421	2.2550571227261877	2.4941285218095937	2.1546403624134256	0.6265197026047511	0.13281700112267353	1.077365486157167	2.4101626660278925	3.634513798704879	2.3533296119371876	1.9608702688940896	-0.31491972858375	2.6146292256163286	2.239621686866264	1.2237023600304595	1.8876218523745862	1.016986440160785	0.43292885677664045	2.0479661015495507	-0.3049299876443951	0.2837127510705609	1.0108889515099502	0.6297707874804319	0.9233639790228914	1.1778914713605473	3.1332005792226254	1.3012946135996697	2.398729491056362	0.8402656833099293	1.7631068855266583	0.2290460220551455
1.624954842012612	-0.5983658307182871	-0.4823615921160049	0.0823153265423821	1.6484894125854566	0.5999778106432894	0.1852690848679089	1.8829834955830709	1.3136508000824256	1.3471832797087004	0.566404070053541	0.3090282549562378	1.04939593429512	0.578264442628549	2.8974255678381926	1.539119533117184	0.37710554740639207	2.5742845325242474	0.725968195379098	1.4597287199105218	2.209200633359659	2.4468712581888354	2.1634147527089693	0.6150377458795782	0.1765574997084487	1.07801679081836	2.4325953584421836	3.7943263975730126	2.3996367449471405	1.8967881512766986	-0.2899317836277286	2.5979645832305627	2.327828981262912	1.2002634134724697	1.9917873406901854	0.9167375898954319	0.5247841585926599	2.1752782009907654	-0.41000420991105085	0.2996257714203031	1.1784468449953696	0.6971918171101998	1.0098159187959344	1.056790654750231	3.2555179947355044	1.3477750709731378	2.4303729745171165	0.7711055662337165	1.8020657433787495	0.23989160727668862
1.667583164409421	-0.5672434565843136	-0.4716033426453394	0.09690811711754169	1.7938892961229709	0.7510135805137771	0.2473924515078217	1.906472582749926	1.339639081751482	1.3177011533500484	0.5272761662898602	0.31885778074312005	0.9706102281339047	0.6475807883665539	2.854706205130828	1.6395409441224007	0.35845058286287	2.673601870463785	0.7773893213707774	1.475600388341738	2.1560354054217337	2.5065446806053444	2.233070990316448	0.5864166786582985	0.16766486459074686	1.0515450415867371	2.380836045810512	4.062561805986082	2.344286894916723	1.8902246564545568	-0.24146693990682358	2.631319019806468	2.409092253199736	1.2046773841067184	2.104773814189124	0.8697654987622128	0.6355395111302784	2.211062070279551	-0.3557013063876625	0.3485862736615549	1.3304931466178567	0.8272154293268411	1.030473539391224	0.947290843921896	3.3136431758121274	1.3764260716570722	2.4138275654989716	0.6802566549087047	1.9295284890852713	0.2135998767127624
1.6794986663001261	-0.518965115342327	-0.3932892108667613	0.1493790992678923	1.9830306345208908	0.9534890240876333	0.2546767838397209	1.9278146188865057	1.364676591304806	1.2596322262910458	0.5354434747339576	0.2745270010042576	0.9546007500629511	0.7023069207790472	2.8946268283533003	1.710159580066207	0.4016997867739228	2.7453051749240345	0.8400958053974759	1.5431894945463784	2.0672738574703127	2.6079845999922076	2.3694646327881066	0.6152645474578016	0.19125185321293542	1.007102601228394	2.2942761462145773	4.27567868281262	2.338535070259521	1.94957905325878	-0.289708422770538	2.7294030397287017	2.416777322138105	1.1952936722554823	2.156823030239758	0.9470215972786402	0.7375635839190531	2.3595169229922144	-0.2553072018553626	0.3940097218583652	1.55614070499207	0.9575324185608205	0.9713470545551841	0.9021618246558034	3.429349343819676	1.4277241319166964	2.4094926026216243	0.5793687806223542	2.051045261374048	0.24563908238782184
1.7021843171044515	-0.4399006389015705	-0.27553723134720637	0.25889391571526427	2.0082138315952136	1.0953488952971793	0.2966068989381451	1.906393933991557	1.3626092477277112	1.2939469705663509	0.6044710177279062	0.30225559541843733	0.92479089044479	0.6833123130850998	2.952527037632443	1.9028433536549674	0.49011295752353234	2.7809829790461302	0.9156845190437342	1.6619573966693504	2.054607300365792	2.6687329418039525	2.460278996161814	0.6684259445270686	0.16400898162058838	0.9893166278962549	2.2195831997944433	4.367294789544256	2.3332241169389696	2.0334058175643195	-0.27653043333238947	2.7776284806409284	2.367694514927268	1.2621623621249622	2.1040295613490225	1.0389594944938876	0.8296157877018084	2.4258839934282044	-0.09457212426701368	0.45499572301440755	1.6916266526670731	1.0507146231620397	0.9586875921249354	0.9272630808454542	3.5627969523418663	1.3432759074241096	2.441806580289815	0.5589100822067208	2.173021017184234	0.3185950341078123
1.6948705607015786	-0.4391552614812653	-0.20072145511411751	0.33168963356137915	2.020671910186061	1.1938413347642463	0.36695120547894866	1.9424824886421521	1.5103930148983336	1.2271071154064983	0.6278890322130771	0.2958215478266621	0.9207094690938314	0.6318464399884477	2.885601665225776	1.9722594494873875	0.588070045050965	2.8556194487850406	0.8996370068069146	1.7112117865815133	2.0323060829010546	2.793703518577149	2.53726036674741	0.784227157440587	0.1428809456858717	0.94974085876879	2.151131944878789	4.6335453919533185	2.3158607625424086	2.3074588066385404	-0.30288654908873164	2.8387599411727313	2.2813715051743886	1.2959338971388636	2.05354022192627	1.1680909911624175	0.9282370097851252	2.4729370464599283	0.024751870046779867	0.5617642975490378	1.7003998922109134	1.1717565075387706	0.9727447134929585	0.9390240658051747	3.5653489739074744	1.3633407131255002	2.458553386933602	0.5646909957359899	2.3139429300717334	0.408575468157289
1.6809035185334875	-0.4644331121503843	-0.08814961174805762	0.3606759035507446	1.9980500262418837	1.3187417875521885	0.46146543040082566	1.9627653167064278	1.5903343911985046	1.1965423949731375	0.6636829827149221	0.3170670777119353	1.00109762305102	0.6059242249231878	2.8534907599041626	2.0496822808623274	0.66753855612362	2.901002149689734	0.9266235759223825	1.6701732580601074	2.0101369510731493	2.8112780307988663	2.6137580450498312	0.9228389069542814	0.05819579590491726	0.930608061357869	2.0389002061234835	4.705725515896207	2.263518079357621	2.5916331789988254	-0.29661470543358104	2.798053946575765	2.1927973184690366	1.4673596389620236	2.075181161392149	1.2926736650185184	0.9255395597075816	2.461889236006175	0.15998638756679412	0.6407666428653591	1.7716561275166491	1.1793143067966994	0.9144979030165311	1.0124882146922924	3.655703430818759	1.3420324508782007	2.4281600942691663	0.6928397480220447	2.3893202380816883	0.5014310581706265
1.667638136782431	-0.5017474429973215	-0.08974181961325797	0.40515987553145194	1.9299667368968592	1.4020105190394945	0.6031954188652714	1.9476705739534352	1.6006226951404556	1.130444278425036	0.8087144921754413	0.33346995052608774	1.0700254990779043	0.5844623755151795	2.8482045378072374	2.1448306066888514	0.8596700019734367	2.9235384276297194	0.9722379120106472	1.621409889346801	2.0112376647134207	2.7850082884431613	2.7106663246808465	1.028852749047323	0.00947560051332732	1.0605513377468785	2.001836828993182	4.5373911944109935	2.108302780543924	2.847298755951247	-0.2711799703231559	2.7023793123138145	2.1608435264063544	1.6511626288819201	2.1114420876615183	1.4041633067043255	0.9385960035534247	2.5805196525410867	0.2681369527442984	0.6896918213182396	1.785661992314616	1.0710238221952395	0.8824353842086827	1.0599766752904531	3.8523209090402504	1.2697317020400563	2.394924352085656	0.8245833818409606	2.377778475886754	0.6257389047673313
1.660486259007929	-0.5482062988441017	-0.114567777072319	0.4175718669715772	1.9195349570112767	1.4479785852548883	0.7930299498251575	1.9234948855996248	1.5755770029487894	1.1312964919299193	0.9722137693685482	0.37706263704122456	1.1927722744484133	0.596369925922359	2.832767740335876	2.2108466001709335	1.0394068351187393	2.931050056681426	1.0454896157475386	1.6924474458310623	2.0198063788021416	2.815600102533877	2.771079339221754	1.0153885609022708	-0.03939418469579153	1.2105045456469243	1.8382365840341008	4.367720406164729	2.1336316659177705	3.075359578700074	-0.14195758376371073	2.600554118689677	2.123829355303675	1.8803900362901342	2.1300854473248663	1.52300751076287	1.0577392329322288	2.7778819606209657	0.3152961045356661	0.8445260287887084	1.7890907549179804	1.0690605508319262	0.8714742633539918	1.0753805571742192	4.0133539144332016	1.175601453476943	2.3239401233975316	0.95003567760286	2.3737273336539326	0.6904941844190725
1.6755342016892367	-0.5341032392910855	-0.12905704545184596	0.39058132960758973	1.9220544783982259	1.5119750939466445	1.0022169886375059	1.8425093980585039	1.5689258817498373	1.0441472198309205	1.1566423935719738	0.41475859953928895	1.2400547061280391	0.6212416554572865	2.777183951007235	2.3171131010538426	1.2614556392689642	3.005906270428885	1.0885954459503602	1.7156291446326875	2.0609393643374845	2.849520247772861	2.893300342913355	1.0066188547833665	-0.0916778810694791	1.2470015502128935	1.7117423891327264	4.2798444409717415	2.154579347433473	3.293719902935627	-0.12161063885644678	2.579766152374295	2.048858093292403	2.1672617990977274	2.1049016323651952	1.6943520076907355	1.1213623460373858	3.028425191041895	0.3379954387078607	0.9663948302288843	1.7563914228304955	0.9784509635682094	0.9292039534667795	1.1218189909177334	4.1257873593145415	1.0988454753808137	2.3781156299737094	0.9953138446956901	2.2694880186001294	0.6889093416262995
1.6443132240052527	-0.532590641888708	-0.10659789743614045	0.3649667229974466	1.8962637655681736	1.5764013724197807	1.1792369841534325	1.7509883339270178	1.5759085361789442	1.0538617651896982	1.2891966734983074	0.4649930735247148	1.2076692446390915	0.6071751149705478	2.767363925287035	2.3585581671051408	1.4310609976980653	3.0977314503048157	1.1811855320685978	1.7207149940640776	2.0722056618690097	2.883346617491688	2.9554540431629936	1.001246437440567	-0.11335320897607053	1.29331871093175	1.718839090928133	4.190344624988693	2.169386654961426	3.421306196559329	-0.21101589335265922	2.5158224057158876	1.9432156474073499	2.381107865911479	2.093126585872666	1.8364505936304822	1.285980004483805	3.2134691984866115	0.33678651652606917	1.1239153771738462	1.722490193531511	0.9193698597783841	0.9698673272457595	1.1279428731025944	4.1856042550352655	1.0475412351058255	2.4129547788913	1.012229942866681	2.223316437958805	0.713467554351438
1.7273939448678512	-0.5109831606925425	-0.19152401000680958	0.27377339984029686	1.8645647951137172	1.5677066508752522	1.267410210695874	1.6749478119768377	1.6255894248721217	1.080726025788047	1.3815590005131326	0.5633201781317287	1.189549499956772	0.6095543452458296	2.7690141011873646	2.3518909867530704	1.5756522468169443	3.158234764253419	1.1841689619646891	1.7540977155450244	2.017309656620866	2.9205307106859975	3.06677301702378	1.1005937133105932	-0.07152708639150632	1.2598842392642147	1.7014867269021927	3.955353150288331	2.184831535800865	3.5816267861655655	-0.22605066059923482	2.3797109011637754	1.9320920150829153	2.4309747203321868	2.0984476263857794	1.9748427492037242	1.406151652567704	3.4019460960679666	0.3255599979589608	1.2875805317372078	1.6471936719481335	0.9307469695993358	1.0255893189920395	1.1876436812965379	4.142888571422479	0.9836207743746822	2.4822572713973523	1.0373908992270429	2.186034950340848	0.6933331111590347
1.7723005154071259	-0.514253401737123	-0.2264146742024622	0.20008319766274943	1.8372479492972935	1.4992972995858043	1.2618526784220863	1.666752298031938	1.7490314795030977	1.121192470179607	1.406380187438823	0.729372826573504	1.1384269757820014	0.698237302975398	2.850270151599856	2.3703414639045497	1.5763398975899583	3.2505383741226446	1.179170825043372	1.8133189957888114	1.9288777154712418	2.9698888258852048	3.114105112044461	1.1667773968214985	-0.04668421589575994	1.1828672197868488	1.7093592613114041	3.6920700718688004	2.178907462065151	3.722570316136177	-0.24420013326643336	2.3582134967662607	1.8338978661958474	2.5396227859900242	2.1046475425124602	2.0179334520229517	1.4697146531321346	3.5488144402081354	0.2789309820553422	1.4782839684291034	1.609223074933056	0.8525693129943962	1.0849211668048755	1.1726846823890564	4.084945677600542	1.0290680455431773	2.575022220579796	1.1075641161216125	2.1164258983689117	0.6825523596048202
1.861162621063242	-0.49229562045661623	-0.20891589222926008	0.12609573810192684	1.8342584376993183	1.411788060347533	1.3101186127913198	1.671030686831493	1.7980659397672603	1.1756357848921701	1.3823921974581397	0.8817745509540723	1.1075627691426502	0.8075464997255587	2.843059796107067	2.394808632343423	1.569178710239233	3.246179654358148	1.1833713216374282	1.883267752855764	1.843871954282995	3.082111530455527	3.007545730901189	1.223370410671925	-0.025105666747053508	1.1455020783095666	1.7809758776012967	3.4701325799323968	2.0734559648776845	3.7324431983063917	-0.2051136258186109	2.2412918757590967	1.8252333276869024	2.5466495561321474	2.1214733014215836	2.1056193828497842	1.518580805406002	3.528985489283373	0.23030276987117007	1.6507540967115557	1.5407718765542606	0.8333804832432428	1.2609395474566547	1.1689612927969661	3.928707271608901	1.0635343657755147	2.639479288637319	1.1356585062377715	2.064468549892336	0.6766989771697318
1.9803357129127357	-0.443884585651894	-0.26039862178448886	-0.0033729858829129713	1.9769605507215542	1.4264854285846593	1.3646734832285887	1.6829633419427243	1.9406270016388245	1.175674705586228	1.315916970266493	1.0320208520409324	1.0731210890286917	0.9736800696421064	2.8702703349592684	2.345310272227593	1.5147269082906862	3.192880606006256	1.0768957134452242	1.9035332591936363	1.77294652198109	3.1477138051613833	2.928067052508729	1.2672382190623883	0.042462098326850974	1.0726043574594162	1.6890248549280027	3.2438001869328894	1.975681598331456	3.8179151829343496	-0.22125616326817932	2.1426804539388895	1.912621250100558	2.56166044513361	2.2277741033297875	2.172197493346843	1.5718987588626663	3.47155516228253	0.21510212819704289	1.6987147972172316	1.6078991577000845	0.8647466865882383	1.4101351419477857	1.2263080929139345	3.739053166516426	1.2086289537685868	2.690097127425763	1.1358934332228166	2.0748253072380196	0.6616206223488783
1.9428203073643728	-0.39028348513926636	-0.3249230937304429	-0.027385092013535024	2.131376235113989	1.3315282589627941	1.3994587532099796	1.6776577016503846	1.9131183353062304	1.2078214773855402	1.3415699524953224	1.2775520980690682	1.0122662983047204	1.2171669163092294	2.864099217289914	2.4429940421385234	1.4337323064665788	3.126289826706917	1.0026468175634409	1.978459581390272	1.6696309587215832	3.16842839767374	2.886571106697896	1.2581793460043533	0.023979597549762935	1.0653883182547113	1.5795381492119906	2.875841406730875	1.809057225375899	3.8308034875151784	-0.1708240795426513	2.020755195849008	1.9683049768707435	2.605608681732654	2.411746446155436	2.1821522212632583	1.6215396949947891	3.4137895670393696	0.2600669800495974	1.7875333462726926	1.725016007975983	0.9184279986381234	1.576988367553479	1.2212193464401317	3.5837266414012765	1.3691732243530068	2.739559093461069	1.1732186937666655	1.9547632967218782	0.6293169344232257
1.9445174077063385	-0.27280218819797525	-0.36444988859227384	-0.030276820042955142	2.3272463913183814	1.3238416914924973	1.4103000095209661	1.5909199944585257	1.885077797481409	1.193960021891915	1.368900564726845	1.4699983316688567	0.9299141266517947	1.4415250972199245	2.839861052954986	2.498196486322525	1.3408864530402629	3.080672083160169	0.9383880725370473	2.1927526871870557	1.66118810554428	3.2539691674900544	2.8489780572409584	1.22745831803248	0.0075434630566795224	1.0145395122373753	1.4414671479459964	2.6673724643066623	1.68033142550786	3.8507317959878313	-0.11072758025029858	1.9976589226871724	2.035951217186775	2.6055941096990822	2.531561023840586	2.150082674668939	1.7676479006509092	3.3851874964149453	0.3187838905353618	1.8024680362092025	1.8225262744683473	0.9520561006032345	1.6957821754766376	1.3067289212526743	3.446044188730582	1.5498097736162093	2.8739916418661915	1.1204351472570049	1.9266047885088438	0.6672660805424622
1.9316469082013792	-0.1518542036722096	-0.29709900627711894	-0.0924947105414465	2.4607023815783045	1.339428293519995	1.344876889413538	1.5132732804024385	1.884946875267938	1.214847860222748	1.3424066995004702	1.593786603019005	0.8877086734576383	1.6715167200922445	2.782974357790777	2.4979197956774275	1.2112298347931367	3.038965226651635	0.8068343309204282	2.362924140063891	1.672518624023369	3.2963039161198693	2.781849452975339	1.2432777788446163	-0.0611035657715024	0.8506360345690549	1.3552680867448472	2.672047695824204	1.6134547498517438	3.886395064235341	-0.01696914337564027	2.029545437080281	2.086591877963383	2.5548952938267755	2.583814145838165	2.137573673879225	1.8933632608240498	3.300231486304482	0.39123200309222883	1.8353485958850733	1.9436514824496025	1.071900134891279	1.7877048332338579	1.3843089621044364	3.293800985837992	1.7726055075097427	2.930456319225714	1.156706615800042	1.9592341064391583	0.6479879131250723
1.9129374627358504	-0.009695289659161842	-0.2129589468864029	-0.07520819942733378	2.441291251783145	1.4000142353782123	1.3449427583761133	1.4346112117003476	1.9701731449185662	1.177109307399692	1.3141771471929342	1.6572600064233558	0.887340934248779	1.8569440028095563	2.6684202529093577	2.5537128679692342	1.1258363478728493	2.990291928758173	0.731623986485959	2.498716319882008	1.6702579859401099	3.3499561103615028	2.7738510931203253	1.3493629831106484	-0.07927306137669221	0.6851432126797226	1.3335528038273852	2.5837836748412855	1.5040717303774882	3.903161570568711	-0.035631505570902	2.0598310391249632	2.11607327081379	2.526903433988852	2.652067660010817	2.193931968660645	1.9028369972425803	3.3065069378066	0.5713168509783166	1.847614954552927	2.088324520907939	1.1292057031531806	1.7925082655792028	1.432242949620226	3.0638055997757854	1.9006646022417037	3.013793571252104	1.1714555338183323	1.957806056997849	0.6790964527483191
1.8911807757578092	0.11194839411048962	-0.1281603795908671	-0.06629571996075564	2.4282709874583417	1.41942938553971	1.3240610056913353	1.3708662693625355	1.9748488408444647	1.1944588055557608	1.2957276850563275	1.7096114322418727	0.9229573233947221	1.9073167975902408	2.594094169566996	2.498916148048477	1.020133114870199	2.9045597773724348	0.7069673622945757	2.645393439308988	1.6167147198002159	3.425263451586324	2.7770913765345746	1.3841847703070382	-0.11822943845347508	0.6319526036717971	1.3075576202589911	2.6112192410272312	1.4038740098853464	3.9755627064836174	0.07543090962190427	2.0413287430320985	2.1490475707793015	2.4062741067744797	2.7320606511896135	2.1969097533459823	1.8623051147819125	3.2128307450873677	0.8067967278217825	1.851699700472953	2.148142802767587	1.2189561603227408	1.7114903946930133	1.5063255840454342	2.8574037420082403	1.9628655205160659	3.0695474162053182	1.2593205892212427	2.026553713240682	0.7384095471981535
1.8860036738326733	0.1612314249357613	-0.09151688589434306	-0.023761065833638566	2.4224588641952844	1.4213703429925733	1.2826788945305752	1.2827749837044247	2.048396985430761	1.166069602225241	1.2467484716304065	1.7668174877024252	1.0231892173160795	1.9252725235576347	2.547324608956172	2.465544329714002	0.9293216158101723	2.872730274969664	0.6102991224496417	2.718915272875862	1.5778030503022251	3.4816379351817774	2.854698969417824	1.4484643825306767	-0.11594162349230171	0.5744124598113826	1.2684923203265956	2.6489853458730335	1.3535582200847611	4.139067141294161	0.25780317426144134	2.026933264997229	2.216884254605947	2.36137699357076	2.7654294689160777	2.1304586335258637	1.732621258253418	3.1235435184493703	1.0709139916745432	1.8357520489581407	2.2256743244109276	1.139731637788255	1.6512818492594736	1.6449587099142957	2.785669261258573	2.064074321222656	3.130261539460578	1.4071444113486753	1.9901749553497878	0.7813813447009604
1.8663870565958702	0.19887680710948238	-0.05007209733658654	-0.015916969401532317	2.447265535021001	1.4162397252803576	1.3435870201405113	1.2175734903909015	2.146779573762195	1.0767302926106181	1.2674256252277498	1.8003728334419342	1.1022617358668358	1.9832667922210052	2.4959427874111446	2.481253175040737	0.8690527302902886	2.8312000481388875	0.587678627016637	2.781880074303216	1.5457039632133684	3.4702603052809025	2.892704446150697	1.4683137482120687	-0.19318834797786408	0.5530860008777331	1.239087957794196	2.467369340007563	1.2884187608917714	4.232576234083359	0.39772400931054197	2.0068387024886927	2.262130618975043	2.375467811150189	2.810628697813877	2.0875456338321228	1.6186184926823182	3.075335474343637	1.181233828916332	1.8166720085627315	2.3584890504492053	1.0297787364546023	1.6757839313569058	1.6483412130572153	2.6594364488959497	2.1989703856793126	3.107537198481368	1.625007610967837	1.9337934667796115	0.874791800584334
1.8766200854386443	0.25846522683451745	-0.03937899415168438	0.0753955985805586	2.4161800887198592	1.5198822971746744	1.4006902445004878	1.1464453060459365	2.093945641761251	1.066883656404008	1.351514703672223	1.7745374675250507	1.2173358019980776	1.9709585692951088	2.3978415664868704	2.4432667420531633	0.907592371345709	2.7201750832122604	0.620337018650014	2.801724050778307	1.6321720794061787	3.392985077767407	3.003902117871502	1.5022908635599446	-0.22027145365935005	0.5299136309493454	1.2193779145290946	2.361610488693247	1.2696741774543652	4.33410865811816	0.4916833997790485	1.9170462892760107	2.3682038070427707	2.407436480615207	2.8103116654352363	1.9517619422032304	1.6003919695837063	3.130444590116576	1.287067419648809	1.7514667194103652	2.45699988111764	1.0210999315219647	1.6815239161805926	1.7240465193007093	2.592628392354945	2.212416788199387	3.114114525162931	1.7941541714516842	1.902891591878643	0.9914782251228977
1.8253393570400884	0.27867601272168263	-0.08798261148858219	0.07172308816593419	2.443223218646339	1.5725406449189492	1.4451579936708474	1.082254043488963	2.0313866440908948	1.0718984381383485	1.424830530388625	1.844060098760681	1.3443040541327087	1.9313677559550555	2.272477073107968	2.353709429598497	0.9322711046645555	2.7258258421156274	0.6379473754089255	2.7769469530829793	1.736096451175683	3.2733261144120744	3.2291692894771686	1.4408499913405104	-0.21772394280346602	0.5287185655755547	1.2494962727241312	2.27760059929727	1.38105550200021	4.357894502969895	0.5646490871283623	1.89144914076548	2.474967593295448	2.4086937421164016	2.858666217075183	1.760007549779828	1.632268982013965	3.2761290684058855	1.4202746793319794	1.6881367078465483	2.5259106882439806	0.9633842081891861	1.6693820222252174	1.7142342618343573	2.6018098901513524	2.281343061375504	3.136240393955237	2.0439977429866696	1.902586640347149	1.0197064070206314
1.7349317413410055	0.27709870673006964	-0.10191831324532459	0.11284967560587984	2.3664626015103005	1.5772528512104536	1.4585180274487966	1.0081581966041735	1.9437983195055555	1.0423413145961473	1.4816169400810755	1.8538439575267602	1.4043495766634995	1.8328677071979023	2.174835020380434	2.266603755888617	0.9797411064205541	2.7882595654557827	0.710745507090689	2.8150511144835053	1.8242340083599988	3.187832232355839	3.417181541341096	1.3604439955009213	-0.2200086439049906	0.5686562787553846	1.3606999624678788	2.2809094464154827	1.4464634036506303	4.283302837468296	0.6563095772435679	1.793726882389538	2.506376345007891	2.383333320433944	2.9352241237689247	1.6519314216812737	1.640989307922054	3.440737754611984	1.4524677309703735	1.6774737721214437	2.569496239913797	0.8889437674938279	1.6480333628949169	1.673295851852022	2.6785801674624943	2.373217417057504	3.124769677039576	2.153348340225757	1.843070813694185	1.0369470892498627
1.8336740584584874	0.30828974841759865	-0.10244444770560705	0.09672320331054741	2.282957891885932	1.6420187653770817	1.4764318021728116	0.9316849121285383	1.935501124226813	1.0612257102003668	1.5017490107297429	1.8729565070555227	1.425898610435277	1.731399951495473	2.144411590336476	2.1763959543692737	1.0195000601888045	2.8428784686438284	0.8561554292868422	2.8325155854288346	1.8869824288065478	3.0899515838310654	3.538510974303834	1.2521822609389521	-0.14296689857239006	0.533523541797507	1.4928343545651657	2.2742078954411107	1.5986736932271965	4.203866864004928	0.6559620388096868	1.7323942074227403	2.563849246880728	2.2475660225299827	2.8582115462492306	1.55088649075152	1.6786771992892286	3.537723317589107	1.4514571357337125	1.7203523491530723	2.629759894851818	0.7529673383136748	1.5738517489576096	1.6859720384474142	2.6059264698858415	2.3687434604802338	3.1777623356088975	2.2292790491884733	1.8884132004757312	1.0775233147686603
1.9306465459215805	0.33831064311645626	-0.08731432484065904	0.08116651250882449	2.220032611586972	1.7108668393212554	1.406078054414039	0.9458145143521847	1.9320371406620525	1.0741421413032786	1.4008144948051724	1.898941642774184	1.4983629521763073	1.688665189908044	2.084173095954606	2.097557743925179	0.9598356313975623	2.9087516029532248	0.9292197626362817	2.8111962544340074	1.9221217628811167	3.057538845087744	3.6622346082544524	1.1759740897174829	-0.010132323873472304	0.45365011685331547	1.6994729914579207	2.281343142982059	1.7443178407388558	4.1059577687833375	0.6127573857084351	1.6802450850281185	2.6483994327414635	2.1555063532288807	2.7708838176781607	1.46555539875963	1.6816601171435124	3.498158456687211	1.4316642582937456	1.7717952133065538	2.7163147970830166	0.7025190600866331	1.5926376921505743	1.586217072475943	2.494182115287523	2.455186893569482	3.2238710971852265	2.344169951356216	1.8728105140674907	1.0129991561666705
2.031570377792895	0.37067655524663873	-0.07216811261118958	0.06775693964903626	2.1839501812950206	1.7552033160560003	1.3883558163008078	0.9617331361249217	1.9318884893988404	1.1092105848190086	1.3004092710187978	1.9816064614504598	1.535732150906583	1.6164581318757196	2.022018699763592	2.0185160062277188	0.968912881582735	3.0023208270488992	1.1041000062182458	2.874123331993207	1.9796275981259854	3.0622514148843045	3.635270658813372	1.1294926180456115	0.12169230158695048	0.43652648350985873	1.8204776439939103	2.1714093616779087	1.759894497517378	3.976153391741664	0.5741380498536948	1.6390937462949495	2.6628622387410377	2.074884035859133	2.753511989828072	1.3409629596138504	1.7107639376949124	3.4326367755512246	1.4470450248224371	1.9210347560599375	2.7620499347977656	0.6297367404729972	1.5991295436084465	1.5943299284881953	2.317607142948945	2.4972109980458077	3.2362233871016945	2.3466203435388135	1.8876415869101737	0.9447954874452904
2.1211061897519796	0.4212800235371411	-0.07420015990887126	0.09573131519311487	2.2733337741556037	1.7717772830123262	1.3008854503354976	1.0015385719651533	1.866487388677711	1.1299069632740735	1.2084536499230552	2.106020851691089	1.4927780339086012	1.540580176389121	2.0113973805235905	1.9602885883564451	0.9233979398694832	2.95858342463859	1.0796186983283138	2.9271398759306986	2.055926031218122	3.033048038345769	3.5775748122080437	1.086779109963047	0.2227694313311682	0.36842584338944684	1.9394635373182658	2.085377458562868	1.7763865197016457	3.8405007140109872	0.5726059515116587	1.5407456434306996	2.6847488149228367	2.0157368293601996	2.737841311326785	1.1491726703208776	1.7196165111926003	3.2532746825289265	1.3614724465466843	1.8212866113083315	2.8216933212933033	0.542294797686069	1.69042692615499	1.6242512667488818	2.244359455683851	2.599006525665607	3.1602504233457744	2.3471190052110855	1.9075784431334608	0.9104764263434401
2.144363733114257	0.4392830315388846	-0.04603153156677028	0.1421020881017983	2.3310244717192883	1.8424786973214544	1.2487533953275567	1.04132950778718	1.8911464512077196	1.1100424398070003	1.125512449788369	2.3982327010531805	1.5249721500420967	1.5571244702709908	1.925310031799011	1.9273384572070469	0.8786213453000347	2.9886800091005306	1.1375880364566702	2.939898790690408	2.1353990742713695	2.9771060418507433	3.473571873664876	1.1242135458200049	0.3384022357265533	0.3367142048461644	1.9286628254240512	1.978952776014165	1.7496548292019631	3.7221656192392643	0.5090400906024695	1.5187475609273582	2.77128679500209	1.999368707929549	2.7603769007001935	0.9894774934020699	1.8104251868828556	3.1014960221699477	1.3487082305369271	1.8868226280871183	2.935011281567372	0.4717452617282464	1.761165605460278	1.5712808529935183	2.2448365147674565	2.71827539127141	3.0815615986730576	2.286480877114234	1.8897489025488219	0.8590781690567004
2.17445840308061	0.5147110627354323	0.009226935266336622	0.20152015250275226	2.3821492591629982	1.9427343112048288	1.180580956384151	1.1324896262989737	1.9015138539869763	1.0537324287294452	1.061782934339831	2.554047374268722	1.5290088136603983	1.6581937377001204	1.818731305501196	1.9649643942099022	0.8471116009940648	2.9816050864961916	1.1705966071383394	3.0300221808095973	2.2773045950007655	2.8939117594903045	3.3811942289621606	1.1690969896703634	0.3717981313512638	0.28379531094004995	1.9254340947526156	1.7152141851735756	1.743595707154276	3.516278225578005	0.4981526518348859	1.5118001609628369	2.8686606581620486	1.9610662871283229	2.8219445886321703	0.9870636227623514	1.9199593197597546	2.9071286701111454	1.2990335877502912	1.9552832467560806	3.033831229623536	0.48316373707225	1.7746086223905202	1.520085705031887	2.097567530912502	2.8046944788455876	2.962200574841469	2.259905511226649	1.9111562195973408	0.8693285577627353
2.1852694743864314	0.5858946609809819	0.08673972692859469	0.29023108876759796	2.4214455145627327	2.0931755593079098	1.0564263569928412	1.1296842673747787	1.7806685596338194	1.034977444432967	0.9826293586009687	2.6022155657832835	1.5464147329902573	1.668043319378286	1.6961950052534198	1.9608965096295687	0.834945771911574	2.98994562332698	1.2117893265487358	3.121929436435052	2.4239644395432753	2.870581249855948	3.3298834237500947	1.159904524868519	0.4480240080895606	0.31757553172010755	1.8636786100826068	1.8403821589152656	1.6994082446939867	3.448547464064917	0.4775193538737902	1.5460562897255619	2.898482380619384	1.9392963467410567	2.790064276585908	0.8585211868081413	1.9671783884177103	2.658686881783205	1.3463248943033759	1.9781640575179407	3.0905339336015976	0.5037919279274469	1.677316439768066	1.5127878372835897	2.04088086303719	2.9667794272602936	2.8797624979390295	2.129514692662197	1.9719404544541483	0.8081754704896362
2.2030666434163773	0.6738883766721633	0.16867684902567573	0.29708905647968425	2.4257642172262655	2.2033118318466007	0.9387805151878089	1.1385691505848454	1.8219704266648358	0.9496207696852734	0.9273201619956561	2.7237291988801537	1.5447441808605378	1.6948221681931024	1.6023008968544599	2.0126788978109422	0.8806427005968901	2.965923987151997	1.2299299758696196	3.2541813763186447	2.52263924227283	2.884623784090845	3.232673405045877	1.2590566553305	0.5227827960820399	0.3895210929325031	1.8020382841262375	1.8527757480301887	1.644549250597116	3.3168504832372556	0.4514719026185909	1.593003390180463	2.967710520398992	1.853487402073253	2.7284003963907546	0.9175063235576199	2.0034921071038725	2.4180156167365157	1.5155019498123792	2.019918853243042	3.1547388352331662	0.482485501592363	1.6457650878460384	1.5898284766436155	1.9974898940664025	3.0948874002955895	2.761331599631254	1.9388504466455274	2.109582086214347	0.7407946123208662
2.2343344138565167	0.7609640221890681	0.326434632213864	0.38399165135590013	2.3418482661672493	2.323286706838412	0.9146108680318754	1.1191496095507982	1.8565938970357592	0.854690202979327	0.8239180542858883	2.8549617955030153	1.5352519125318558	1.6609062974775999	1.587664106717475	2.0299122021726888	0.8968031437161894	2.958951982627611	1.2186987949328514	3.344272693513492	2.5666434962722824	2.893251131945316	3.0163932057360703	1.3698723596478457	0.5187076256824498	0.38851381174213045	1.707373496031368	1.8303659120335862	1.4771172308401308	3.323346298961318	0.4137618609018072	1.6456447019469351	2.81805308454082	1.846860515643101	2.6742327081260684	1.1088122670558553	1.908252469244939	2.183653490431602	1.6656312759639818	2.1107044524744887	3.026179964177131	0.4934677297663338	1.5473625816104188	1.6811299013853334	1.969886713073232	3.0481177931123553	2.6332585516337854	1.7309738591996013	2.2157039536733736	0.7763109920012641
2.270270521345779	0.8670482935998765	0.4122029135333922	0.5261745813027919	2.3782711723223016	2.4140404864938256	0.8117963918119733	1.094839215910077	1.816727401147228	0.7856812690976006	0.7790915559427264	2.9504674593708233	1.5160629419064091	1.5735711556857797	1.4771573701315799	1.9902576438536108	0.872774363869001	2.90889485379424	1.2378235007593248	3.3447873875850775	2.6688443782149798	2.935006431838636	2.943470908009597	1.5098873297819542	0.5173446270369729	0.34199942897241903	1.636905557360094	1.7852848354402417	1.331481066479918	3.3438618484631086	0.42420717712451667	1.720305742488388	2.720887298549864	1.8560273414132684	2.58900203275225	1.2551693784734357	1.8177920455406267	1.9218619302732372	1.8325254859477695	2.2080491943702247	2.963423033467031	0.4255506320562733	1.4271226547203606	1.770389871080095	1.82783316764623	2.9777873455362225	2.603286536449936	1.6558601213807953	2.3317250827753844	0.8578705834311366
2.285376681508122	0.8065931337207173	0.5349867296031094	0.6763223225547451	2.4383084161824855	2.41973957980277	0.6945235749828453	1.0563332455518315	1.8160768813990429	0.6953022230802255	0.7376270832715275	2.9975735922107924	1.6070880734466997	1.4885697436068943	1.4066719650869377	1.906291344770803	0.8843019386423236	2.878013866668874	1.2492140014753124	3.319235957859204	2.821913564417857	2.9296654260935577	2.812784531224055	1.6705305561949029	0.46749646712619813	0.4760340392569196	1.5596375713260229	1.6439595900128157	1.2543643629069703	3.432950273446457	0.48588012389343793	1.743802558134885	2.593133206879561	1.8669123116069013	2.5206885144025675	1.3748720898014306	1.6974759937755597	1.7135833523897008	1.960926066485614	2.2088976579144437	2.7914561498724217	0.34204843714371547	1.3279958086834804	1.927258007199534	1.8700689022555192	2.889690290154078	2.499909120539472	1.5971311377399582	2.381211130171616	0.8542360700672693
2.26081182146265	0.7143728277211808	0.5675870734391502	0.8545736212444632	2.4471808166150644	2.3204264071776968	0.732983829372128	1.033755680650418	1.843645553746145	0.6184977720717733	0.8056582478253584	3.039621802055922	1.6606618697689455	1.404684753966873	1.3568444986280745	1.8927468055958663	0.9789169654184917	2.8252572244140324	1.247814925056506	3.262168450849095	2.9503235768046805	2.8864097178777213	2.6790276940202387	1.8117319562968135	0.3623542558876525	0.5756487653607827	1.4939076853717357	1.5038295214780752	1.1293917230231274	3.498270074722619	0.5611500225417931	1.776576616824853	2.4609753975771076	1.8937112979989472	2.525476476569742	1.483020200239141	1.5757326031267924	1.7396941714336585	1.9752298759891211	2.2694433238066187	2.548860010515741	0.29130511136859727	1.2420498345051536	2.0296450834160753	1.9172353292628497	2.716314640942234	2.3910927952617977	1.501011059789549	2.3394982856842454	0.9093265132436968
2.2470766282858348	0.6410051644213285	0.5292228473679347	0.9716246331372167	2.4257061360496186	2.285092825181224	0.7451539597143718	1.0069182506932577	1.7877922281970196	0.5455000643321053	0.9236445285297791	3.0941953941199323	1.7766521387843652	1.339711643725623	1.3089973718681498	1.9167457283276506	1.0805176921080377	2.7566943121772156	1.2226122908914483	3.1676709247624877	3.009563225811189	2.8774142661157676	2.663020360372964	1.8134043896465237	0.297135337424038	0.668734231551266	1.452096945067559	1.4834059508984478	1.1269645932623404	3.53060966207208	0.5910637875439018	1.755947106877029	2.3813959797105513	1.8705756530699513	2.500752590534011	1.5240203096092464	1.4212260076140308	1.8207536908236086	1.9659638742601129	2.224088618472473	2.3330513332062237	0.23529030652408323	1.1347077012057585	1.9320358507430133	1.9987795097028491	2.5331663274345226	2.330632435948534	1.4497281200390328	2.267574564029282	0.9255029062950715
2.2812754483556708	0.5184260729439972	0.5473501073923105	1.0177097950895257	2.3837701913112523	2.2048556449355443	0.7483036585189468	0.9944920531264863	1.6895068768845491	0.49162559053269106	1.0322310516481141	3.0417534304282645	1.869824431823752	1.291733327983539	1.2257931363923464	1.9442219075319627	1.2166517466537057	2.8547474266751687	1.248941484931902	3.0734651095591827	3.0687330364350034	2.8434997194152998	2.6793294330934416	1.8124875106149638	0.27105115791789014	0.8158292712699451	1.4794914127191536	1.4662634717302794	1.1638005621441192	3.5584596970374918	0.665455354320446	1.8235471288936629	2.319816038492678	1.841882302313572	2.4744899375873173	1.648610632243744	1.3440668861714555	1.9392188794687661	2.152241414646121	2.345709807082397	2.130321168531486	0.18761510932318048	1.002261064271171	1.8714669291242045	1.9617789538973855	2.4168698619456905	2.34478146258495	1.3975099029659828	2.2756727441674487	0.8935476906009285
2.39020707651232	0.4194868174740606	0.5158284718045014	1.0830660899533133	2.3581343616189243	2.0927873359565776	0.7563147450712645	0.9982977719581196	1.6066808478142274	0.49711535442951077	1.111858351701388	2.8552156680857683	1.8433980148607874	1.2251684488945076	1.2108719706578848	1.9594837910473863	1.3990767873577847	2.8868759478237487	1.2747506611667572	3.0153535524976323	3.104262554517228	2.775855377785421	2.7111985378200134	1.8193142178270765	0.1833089452881203	0.91383326187738	1.639395018357797	1.4344470461172971	1.2688955145271084	3.5684014637859045	0.6237382875394448	1.8088292361664706	2.2301908857472776	1.7567399434605526	2.43769407717272	1.7796260335091199	1.24730306144654	2.0078895154356973	2.1898476921769485	2.420698400367086	1.8704803462735646	0.11679717476001705	0.90641423242493	1.8566637237757242	1.994230753563682	2.376276524662765	2.4060441853448724	1.3234760369796994	2.270560291254696	0.8742203507053269
2.5387312953558823	0.3779904551447738	0.45381369591531195	1.09899388924807	2.325488734745101	1.9888400159001367	0.7475973107614441	0.9867391018818147	1.5542205896308992	0.541368932047849	1.09262292335518	2.80124596228369	1.8258832253704107	1.0931897880513068	1.1965686884016136	1.9747776004064754	1.4531737147108061	2.89609546068873	1.3514545958231432	2.932034204185303	3.0340127326565924	2.7512302061190423	2.678310495117599	1.8335121454349284	0.15707119022409324	0.9117668463105615	1.7756437789412527	1.5157319372206195	1.300916420441714	3.599599289251735	0.5373805303618328	1.7602419236688085	2.1278579569300717	1.6202121887348444	2.3889082068478817	1.8307119100862415	1.15213422280224	2.0336313789976797	2.296796350561734	2.5516007412158155	1.7779220589859412	0.11659798385670525	0.8526912968999367	1.789203019918905	2.0157442064411493	2.3032156339348284	2.454527326649	1.1087857329688524	2.2374754784813264	0.8402960960105876
2.7106940665272847	0.26846101107283177	0.41854657051090605	1.1136630311541837	2.268294130541947	1.8904778869383587	0.6895260709612623	1.0712512388546485	1.502373620191301	0.6014174254846105	1.0721034225544679	2.8183245267411685	1.821183663441402	1.0471349734297406	1.276055076287789	1.8635612635119831	1.4505362035228189	2.9566293719043473	1.393907970274036	2.926438242528662	2.9746804718817303	2.778898183469331	2.6074018129148144	1.9136536634424703	0.16875937380186473	0.8687556934360773	2.038443450625962	1.411900262240663	1.38124598287054	3.6260681884242794	0.4772974453138755	1.787029852917686	1.9856458684397544	1.522927767629248	2.3961589693223004	1.9666112135244866	1.1324480336313594	2.1041772713056064	2.397508896876392	2.677379401192413	1.5884575043122402	0.10123928334383447	0.8626552422279605	1.7544802940093365	2.0117759018272396	2.1278644398115727	2.4858268352866437	0.9967096630037732	2.346697447091442	0.8318667830638212
2.8686822114579114	0.17337146615955798	0.3779754358067148	1.1574027258024602	2.2773561292982922	1.738913069160701	0.6421722279914592	1.1252198707868604	1.4179032899461637	0.631968224285097	0.9899069563594953	2.8247795000434626	1.811232930770096	0.933938516065199	1.308988754425802	1.7546090010307434	1.4182049180286738	2.999044137908773	1.3379161476928265	2.8387264308635767	2.9269717471481256	2.7694170584910403	2.5355484902969248	1.9491264990105877	0.15710394802759864	0.8845270309410317	2.1951807832414643	1.4246495218480246	1.3901430613173145	3.649452780608013	0.43716472261923045	1.8047018250686435	1.8582527858484916	1.4089810733455526	2.456598021986317	2.0813489665841667	1.0944048103567778	2.157951730726356	2.4405530489639604	2.7247894661734735	1.4417548661634187	0.047808137249514465	0.8533370892035261	1.6770378956199312	1.995574283990225	2.104784891524307	2.456285720077365	0.917251661146006	2.3687724014094504	0.8087963907348874
3.033687082098509	0.08638334105733413	0.3066237691175385	1.2311255881165024	2.3535653090560524	1.574957920722441	0.5744498936256537	1.221795645976071	1.3461811011058746	0.6904766557969959	0.9690813410597373	2.7744346140176086	1.79137017481789	0.9348543974716967	1.2950799452393913	1.7439311365682397	1.4039943353243478	2.9164509879616025	1.3044688327029184	2.7049197177904474	2.892252961595425	2.758749043347176	2.4930859180581164	2.0293001466780334	0.16834697422997635	0.8848149960675148	2.254898577437499	1.4643017481668996	1.4439437304653029	3.690640592026994	0.3841143973957599	1.812255855114918	1.91106456676848	1.3089313547063308	2.4855964323857664	2.0705300314867285	1.1468069158596146	2.1914047638616205	2.4397718759104814	2.677536972993482	1.4709019920591497	-0.017389495516208907	0.8782088790726975	1.5482564686247637	1.8800764125163851	2.1328455321950903	2.412433550688127	0.8802336595921378	2.3064991969206297	0.7447109356390228
3.130081253634396	-0.053697103035953944	0.27177485838687415	1.257834879085273	2.3833375866851947	1.4485768028703672	0.5449675917509198	1.3336634631099282	1.344255999058624	0.6864152499361438	0.8950996706289807	2.7500177799344128	1.8455113056432784	0.9644832770099374	1.3066072406309388	1.8095374150566195	1.4170493007560663	2.880397671926165	1.2885044954039417	2.6874124829459958	2.7703986478274825	2.712761248335115	2.3104811639668776	2.1141241398578168	0.1220459986767394	0.9379861968538818	2.278038748194605	1.4905821004368385	1.4717689688726163	3.698622592525676	0.3246747854386552	1.8392178034103104	1.9060853025570772	1.246275338077108	2.495964164417013	2.002119567063661	1.251098567268025	2.2421489758673654	2.482660551807794	2.6024548755631036	1.486862210867694	-0.05830206609077441	0.909568007279459	1.509053319580142	1.8755262336474257	2.174216053228357	2.2770249352177854	0.8192002509014126	2.29509754620492	0.7101913804072136
3.205591392709624	-0.018038165338947205	0.22239410978306298	1.1910581189898246	2.3813801842722286	1.4594994676566075	0.5481903663575051	1.4171397498789384	1.1757315621053435	0.7119780174947057	0.8032766821289463	2.656935172137492	1.8022776342664557	1.0113136352699466	1.2639667210901289	1.8813958379294224	1.462757928603872	2.7465165485407788	1.2165719552523293	2.709107525340259	2.679614823229385	2.7441116643948638	2.2140788658872594	2.156876879946158	0.06157098311089328	0.8658144206087586	2.3912850551957634	1.6542914389342016	1.5057809698504099	3.7283910629939	0.2752038733880829	1.93220874014552	2.02132270289013	1.2431357426113885	2.5486425737517933	1.8782215112629435	1.3621359144133638	2.268585438228023	2.5510738676224207	2.5286298894247725	1.5842057166640466	0.03662401350341692	0.8319603108933136	1.345243093305165	1.7420032649065302	2.261627688724658	2.207584427397846	0.829175725718135	2.359313682886551	0.7354097734034423
3.2673626924192476	0.05422931542789452	0.2212335810640269	1.055873529246765	2.345080116467785	1.52263952727925	0.5067066103466527	1.4062024839134215	1.0498573546045273	0.7110104041319414	0.728142805914876	2.5329552194763427	1.8306552464395858	1.049298072620991	1.2330246882209397	1.8982380507062704	1.4701491994835645	2.608289222454674	1.2298799801959923	2.7769576440577604	2.5764574590889353	2.7534962145837385	2.2133252763426263	2.1761749683049962	0.0677861224155312	0.8526063638317932	2.3657532608254246	1.7802743953478273	1.547287244149142	3.8402647843306594	0.2257474706222648	1.9687954979810809	2.0492399421495415	1.2633790083186325	2.531525918304024	1.8532940586463957	1.4582433101935435	2.2395293919453416	2.787801535695242	2.44632026784425	1.7658447206273404	0.10870701713022593	0.7569828193970876	1.2680186288144912	1.729948297531982	2.240280417471287	2.0848888133525056	0.7552970355992754	2.562938689232883	0.7442970784259076
3.340820027204976	0.08410270457681804	0.3294646825281031	1.0968386507153238	2.2981992605176718	1.4954814161036019	0.45612970862964114	1.4166402354418952	0.9709945864151315	0.6603784732324538	0.6433145643550173	2.3923563769750062	1.759811013653902	1.097329629345119	1.205148805648364	1.8272482768298566	1.4289642477984967	2.517298513497282	1.2305011755685975	2.829428948281435	2.4815425423319737	2.7624706718262546	2.1229146974673814	2.3151306742831306	0.02462516293215386	0.8262400102404189	2.4022163074542697	1.8845716062495501	1.5909360236874879	3.9762326090065914	0.18271813348246035	2.0470801746986207	2.024034711458729	1.2347856284902452	2.506757183785461	1.905441526989397	1.5537861824245875	2.1781047208135496	3.0005176126290904	2.357023808710821	1.8219474928331647	0.22323940006206455	0.7695620699165117	1.2952613723143114	1.7148958163254946	2.2528337141346433	1.9331752925399126	0.7855102165734564	2.7315853342232588	0.830162865303411
3.3217832755256156	0.20229430797517695	0.40547176536012	1.1466380656084194	2.2936422247499677	1.4969938463446952	0.4240251762702519	1.428794949320951	0.9537285376270785	0.6057683983153515	0.5375770634318665	2.320821392414788	1.7291664828051065	1.1032306413703499	1.194191534775341	1.7094086576183336	1.35695590267353	2.4147392560392236	1.2547350868627898	2.8300963705641733	2.4484953232867737	2.789192496167195	2.0543410814592353	2.4783865493566477	-0.03151847386219807	0.7781794146711141	2.3129909016382983	1.9488953365428252	1.5835260768987223	4.085433608709273	0.11686664958432066	2.1014913874991583	1.9580716839890233	1.2272742535107346	2.4933815104056496	1.9520807390956871	1.562803063533595	2.0734432796570728	3.070265748418594	2.2528913584613317	1.7854580155120552	0.3182968947410287	0.8164617117104533	1.3389598356375747	1.7855392633955585	2.1986553921689325	1.8268794446121341	0.8103249766334688	2.8292661049834686	0.9328191588117933
3.2881277375856826	0.2425724560283034	0.4462622621609871	1.1543689227605713	2.216466761140732	1.4664263153228412	0.3610553521316964	1.4205750291715673	0.9000037890653074	0.5351590739360238	0.4726200262890735	2.1870113130849034	1.7384893975507612	1.100086693122974	1.1784519692549247	1.6422885620428318	1.2430229588127488	2.3169044947649544	1.1983636216279998	2.7678336607234884	2.3646998916351114	2.780598739543825	2.033264834637494	2.615750991652196	-0.071296498856793	0.7404040748309143	2.2082412788000143	1.9187985636754725	1.5308568756277363	4.154786602038922	0.18386285992876283	2.1415931099960317	1.8735809716488585	1.3013808385668775	2.4347597491959765	1.976111524373031	1.5704052961841672	2.020108358506154	3.1088333238574637	2.04544894813277	1.9275434160483744	0.3481739392561527	0.805203557123739	1.4120896381048005	1.7868212763196758	2.0919091104228573	1.6766421111885965	0.8757533669039699	2.982368293711674	0.9872150054404496
3.2545961700646537	0.19346136711894285	0.46217724136389504	1.1506753416577478	2.160196114966072	1.341807591298473	0.32493165066173313	1.3887683970373925	0.8067998561631905	0.4839014180320723	0.5295425152375637	2.082322672303685	1.7805822306122043	1.0990994141944017	1.1639459841756667	1.496998038253231	1.273726760813863	2.2153340853453636	1.1981758325747536	2.7574206512870862	2.409999192165807	2.7191631771291367	1.959234138606942	2.6981483499919054	-0.11016109180656755	0.8323667285821674	2.1246975793002503	1.8784429452916716	1.531741315311662	4.232169815071992	0.2570812278408746	2.1612877588150172	1.783295518549742	1.4259425815386262	2.367272061530167	2.0307648750165264	1.574456881429148	2.017177568655856	3.0063233210993636	1.8123292604629324	1.8699987739221555	0.3419073807101082	0.7894330824538301	1.435917480162813	1.8779600130291716	1.9789296277258461	1.5686102538657178	1.0950171108233704	3.0090058920742457	1.0763760467886274
3.156348397686898	0.24930583524107136	0.4542023295511545	1.136912615402993	2.1082312200201527	1.2122544162565263	0.37866793779546315	1.3236283668392157	0.7442274389659528	0.4069934080384316	0.5772656124538891	1.9541625348139824	1.7665379799054377	1.0879638580268622	1.040959390410583	1.4621163935620922	1.3141486671232046	2.129347420329471	1.1874510104720382	2.731378964003413	2.45626712069994	2.6331514302600914	1.940781050562295	2.61998365158579	-0.20067277120798854	0.9248356119155889	1.921562224874822	1.8155322665459028	1.5487603513519073	4.227700928061402	0.32276818192510137	2.1047658380311414	1.665740270004904	1.4657111861363268	2.35107557323016	1.9900320914991578	1.583457732527295	2.0094278993801074	2.881159299790375	1.6660991659541469	1.8907320092372815	0.3205101093224755	0.7989085545292232	1.3967524645196774	1.9228286869610272	1.9818022112310263	1.4039758358853536	1.258596417798294	2.9410137741143547	1.1002605861601087
3.0574771270258303	0.297343908303619	0.4250999060453326	1.1109004006901144	2.035689833187644	1.0760265045501314	0.42726687205922415	1.3142167831303542	0.637144387662824	0.4223341492961983	0.6691302161860706	1.8062892663837744	1.7466232082098738	1.1151283490216177	0.9853299157756444	1.4718617573408765	1.3333144950954496	2.096211970939188	1.2424540316686534	2.719947257398622	2.4618025716412175	2.603551957121489	1.891383786608434	2.5766931624527496	-0.2915114058725345	0.9404675848021663	1.8818131688678925	1.7175155104003608	1.6370545457544776	4.110915736299132	0.3738669125330755	2.066021526976595	1.6422671454859536	1.5772263841205416	2.261372885518221	1.8300510807794494	1.550109966600589	2.063191129720971	2.7939599096702414	1.4818977305041754	1.8874537379937326	0.37018017478237664	0.7552245909559459	1.3639313215478033	2.0238180424035015	1.8506826979814537	1.3640045239332135	1.4258852463657878	2.8693592279363833	1.0508148730263334
3.040378932387176	0.35026667440896553	0.38629613975213395	1.0338240374970404	1.9606703161515426	0.9895499665080478	0.4034423266052559	1.2237570473012918	0.49582449565042863	0.3880011572031793	0.7267987156151376	1.6645774404708327	1.6200336790736298	1.1052393144106039	0.9729011201578304	1.455757829698785	1.3214580438654682	2.1521020514931406	1.392534258024614	2.781289016126055	2.450927520875344	2.5592759152609554	1.9139194498018242	2.488302777023685	-0.32248496779924307	1.0769002213264618	1.884325052549269	1.5227495014384425	1.7391696609994916	3.9626490868203015	0.4417847375883115	2.0445198782120917	1.5514409802982034	1.5898318709291523	2.1566689988987204	1.7543317370984515	1.5078348204588465	2.186281095124974	2.7401708359951362	1.4227269218652858	1.875886239958182	0.4741882140607968	0.7019335866482794	1.3235050864122382	2.184978871176264	1.8256335975249474	1.3779744489666372	1.4723097098058822	2.8550393542112915	1.0073499092997689
3.0669025250513324	0.4113898071301675	0.3727602648239656	0.9522639503706778	1.8363428175812295	0.9317112186152456	0.4311811674489915	1.1239396405036786	0.4334722459755117	0.3913941734941317	0.7723851387342875	1.5415198414535296	1.5215194901581808	1.1360248884125883	0.9830056629559042	1.414814265441727	1.3475874733330548	2.196849163714881	1.4994589201702468	2.757663489142819	2.415507315044292	2.490935955220358	1.9799194892825933	2.425663468489853	-0.35614004864568194	0.9863327010493729	1.9388655150342466	1.3293966095371073	1.8144001832225203	3.8441813892355468	0.3599415991140447	1.9510636330959574	1.577586245287192	1.5173809061059171	2.1423360423853555	1.777023043156325	1.455587671727661	2.237625260827496	2.6305544337116986	1.3946964568574916	1.8575181593925894	0.5704427633376193	0.6513679724581503	1.2553768367361553	2.2611801454909486	1.7169533455162747	1.386377981255979	1.4658729779902049	2.7679268846754432	0.9317861801239916
3.134425079881094	0.45813712130828554	0.33629167326416726	0.9574172093812535	1.7302462660006044	0.8398721021963425	0.39270323176367605	1.091744888467116	0.37241498064459244	0.41457997941910946	0.7496199472466645	1.454974828213645	1.4960234292002608	1.0864244974175594	1.0601171094547384	1.4146626176843178	1.2104836882076735	2.3898775858062455	1.5835528294319898	2.7519896360984912	2.3053055354286816	2.4817921421877074	1.9766878486458181	2.289039699406815	-0.3563466096393454	0.8158172444155266	1.8906094169811545	1.1621223988184832	1.8860834891925926	3.6426917592578874	0.28716987078828726	1.8161378789213178	1.4789594305456255	1.467455085781919	2.0714387874747238	1.8725296717713813	1.3738199221627037	2.2373204715162993	2.512013318897375	1.314585914258925	1.8886495342041587	0.5829719029755689	0.750829413550818	1.163718829474998	2.2792297403866213	1.588796681450837	1.3175475043504756	1.4155436635317675	2.6478650451729466	0.7851569410228645
3.2014833533380966	0.4432553744282693	0.2765999268822431	1.0057421319292472	1.647758177247472	0.7383407835130236	0.36537000165909517	1.0958156125055452	0.2723223572769954	0.4277029746209829	0.7606491454178496	1.4570013022617705	1.3998293843722862	1.0861501015870245	1.1231668321819785	1.3565456100223858	1.151555006746348	2.587587389750609	1.5981046057846955	2.7451901761379656	2.1779840149651575	2.4212789389936704	1.8844780557793015	2.2122193736124487	-0.42177652323276327	0.8046840495458876	1.937807420402439	1.0844111150132911	1.8643687778554576	3.3896959246815386	0.20888598305631173	1.7386039835643516	1.4188865258961632	1.4370046188843817	2.033807353429984	1.8274339412343985	1.3493714839320288	2.2609608929852927	2.360990952677354	1.2073505116191487	1.8213676943644703	0.6078230364398767	0.7752873246837896	1.151083291676969	2.241054787827765	1.5308451791955133	1.3300366654428264	1.4599314676025101	2.5052533635620606	0.696060690247368
3.22606595816902	0.46558079332652	0.17378807156122433	0.9554031296450043	1.6962926777326868	0.6763645974253957	0.3571296652860483	1.111865165555581	0.22303213637749714	0.48564795423890994	0.7491098747077082	1.4202198218552826	1.3477906573133376	0.9945930864344426	1.20305978328101	1.400127047112276	1.1432525010993915	2.6517095259159396	1.5737529272913888	2.712949250763598	2.087303429715389	2.3903078239184383	1.8421657465663948	2.127801228768287	-0.4577325844389707	0.8365293238852896	1.8538459141498034	0.9284560571169347	1.8082104539403538	3.1727336129605117	0.13995045486759597	1.6223737227799269	1.4248454199841278	1.4152363729196238	1.980872534493357	1.8381548043239024	1.3298255573561772	2.3110939222143743	2.235593717082982	1.0552764080047723	1.895559934753526	0.5804072405463458	0.7353516515403226	1.1076695912900818	2.2316392065201565	1.5001381810365175	1.34114868042568	1.5202657074537844	2.4312569565315303	0.5326483151860155
3.2958795349559793	0.4042164777686053	0.09577532635728388	0.9144677624040757	1.7015133076335722	0.6819114600266941	0.3213614624817508	1.1247395326533405	0.16047838923340968	0.5154438412696567	0.7159769629935019	1.4322599919781331	1.2994220643322816	0.9317911161378845	1.2185650701262547	1.3863550363012256	1.103254364453571	2.791810239214162	1.5602731447055278	2.7318142394051987	1.9235536774601811	2.342489306811366	1.7607856571297287	2.0136496202356	-0.5073794432878008	0.7775909434386548	1.7447407431983677	0.8556890233591773	1.7634312673491848	2.999261235261841	0.030242673038674416	1.5542973774640398	1.3963685044380139	1.3351698261326148	1.9269111492496986	1.7522430338405932	1.3974548373422104	2.350405326741696	2.1740403141506044	0.8850908976819992	2.059082422762162	0.5876226605519369	0.706223301074566	1.0394904903709619	2.188790364290837	1.5018933053999404	1.3213652141707932	1.5685271223447255	2.3195154438918584	0.40203884238487186
3.2701824117511835	0.44906275188651856	0.07649080172839888	0.8810087858645215	1.762331242619855	0.6884801927590771	0.31545572879011197	1.0979385753658544	0.06768589302485684	0.5171986556087308	0.6616078238454132	1.473410484335376	1.3065119311188758	0.9334729851091252	1.1973114347608669	1.4393293226460975	1.0333934655989616	2.928064041577924	1.5468172609587703	2.776723969894696	1.8714659343091526	2.3232261354095036	1.656940562996212	1.8863519076982147	-0.586951050119796	0.8324829759338073	1.682040557502739	0.9141702101374382	1.7704282119110792	2.9162105435575385	-0.07586660085109216	1.4777602795541833	1.4037637401548435	1.278435138401068	1.9043510942556559	1.6987309228449754	1.42895380868301	2.3917556113454994	2.14996994542751	0.806937015909897	2.1421963603878487	0.702490740613159	0.6737502803687427	0.8895013381553142	2.220886926112025	1.4803952792263226	1.3354147594745727	1.6230400518587857	2.1972535138483824	0.32699979796603074
3.2387668491253705	0.5671043241887391	0.0828203550110617	0.8989012074662224	1.7594231781891316	0.7402633095166665	0.34237534055616614	1.0509562783624684	0.02071904909240015	0.5027687035004043	0.6334518130570181	1.3892599852783762	1.2996289176372648	0.9366510621911445	1.2712197650771748	1.479094291174517	0.9627773208102857	3.045355883102773	1.5115626355115919	2.7791294392203536	1.78492099589538	2.3673776097880372	1.6333209135544142	1.8454542327106132	-0.6248485779061589	0.7792797708615599	1.6067009028677723	0.9071034892745311	1.6965612389252525	2.9337726667690935	-0.10072196379566933	1.4307591027198776	1.4008062550308562	1.1782547797864527	1.8954435669654448	1.5673361002600168	1.507570325279649	2.4191962742788364	2.2246212693633636	0.6707880535530373	2.283532151258924	0.831649813398014	0.5943363500251527	0.8638948093651784	2.211124332115922	1.4918691332060712	1.3554647072054273	1.5908662965139597	2.236796485905819	0.2427364781058879
3.2519721295311834	0.631759030554465	0.13954481728100082	0.9786628218983742	1.7127351250414962	0.8615924260799481	0.3223223744063843	1.0072190288937883	0.016566741990314056	0.4613199906078176	0.6277960987616799	1.4226926008994778	1.346895502660193	0.9042707160039305	1.348693658628786	1.5329212635939455	0.9710941254336187	3.1272341696297294	1.545060957950798	2.758624149590971	1.6294740404956616	2.3941918100145054	1.57973417694095	1.9109936658094129	-0.6536705500036104	0.7334524978921495	1.6367055959016283	0.9799891890515624	1.675353745386116	2.8783567457233357	-0.1401989900114567	1.4650757530118779	1.498186995317587	1.184917587973782	1.7919396092366124	1.535239814374645	1.578826395222861	2.4796103282208706	2.346575276158906	0.4824758988092369	2.351843026613027	0.9513204306855716	0.514543103124656	0.8031748835011175	2.2675331230786027	1.4193135055524528	1.3780412196870977	1.5640421210393733	2.2393305660951874	0.20362481673415603
3.2459547026292803	0.6549459610436169	0.24103659668501104	0.9976290622934822	1.6425289486620442	0.9903362454410128	0.3308995078259186	0.9300417102279944	0.02153806300177679	0.4205210736720197	0.5566896196138076	1.3701597538275936	1.4461004122607037	0.8162933257474814	1.375772903672799	1.4698198335897934	0.9951866007210299	3.175106375441395	1.6074001203093597	2.7155318848141925	1.5057577747160944	2.385369912946574	1.520640778055363	1.9330177021558477	-0.6597721081636982	0.6519869928470858	1.5710049990929695	1.0937645698122036	1.6052814537620435	3.001066011210626	-0.1485661933932124	1.446362040283369	1.4291587571017288	1.1605331536561334	1.7556167147359651	1.560494632611009	1.6398806990876298	2.453417697309171	2.4293587632655638	0.5058276934160514	2.308182229263303	1.0121834339299438	0.4874154412853947	0.7246335951829288	2.276578572338586	1.2921222347961754	1.3523141765260198	1.561166389562796	2.2628078323009553	0.2831884721596355
3.2056898398069897	0.7037561413614323	0.3408547149659009	1.0436823982760763	1.5354654456302117	1.0639225575100275	0.35234631288573315	0.9153194212326197	0.06820467229573665	0.39985418512745213	0.5274438131249106	1.3256043644522033	1.6399983133027107	0.7611479547302248	1.399988945618416	1.3775936536290703	0.9899011790895086	3.204841355838635	1.6114818675841256	2.6349172003931693	1.440328319486989	2.315037852938217	1.470101211849298	1.9702559779839213	-0.7415003617330205	0.49164715477023285	1.508412349174403	1.2152555129456273	1.5582748959969632	3.0791823283671667	-0.17504221606884557	1.4323575156077435	1.4124604039832556	1.197303985952063	1.6770089540069044	1.6009174834366386	1.6573921501184414	2.302821298646782	2.48051991011513	0.429206240698304	2.295606032383584	0.8953310815475509	0.4155249560698831	0.7473289054015481	2.288229395531403	1.1603099980062375	1.3056072654683777	1.658740057600393	2.27840821002499	0.3624808393523454
3.15494826119104	0.6999148538426506	0.4287673835247402	1.0551195997386145	1.501276461696942	1.0419015955022393	0.37455203171828255	0.9336858321873713	0.029378980728840754	0.3840580717492118	0.5250247426579314	1.2999539199254784	1.7421608622639486	0.716330105591484	1.418181138125846	1.2680629613727927	0.9545788077187943	3.235095098990233	1.5912255953371306	2.567082965409628	1.385322394697389	2.307766751039454	1.4129254481691391	1.9433871271309962	-0.7140981103484085	0.5227575791238552	1.5103008201799537	1.3373978744366026	1.5597848623449213	3.1401796223614107	-0.12491007758560335	1.3775852172156569	1.3690341537719866	1.3225341786033555	1.6104408148890932	1.5433737327815409	1.6376538634122646	2.211742231689801	2.550761019190809	0.3992710616116505	2.3194345089100503	0.8547963691162487	0.3595237174067608	0.7857197425634271	2.2940888192619173	0.9785373933732279	1.2577611450008406	1.8230586348482032	2.2063570490018853	0.41398953781710557
3.0966821643061175	0.6399182512445912	0.41116959007755965	1.0650612267721309	1.4718056721065773	0.9844757630491794	0.41764841491878224	0.8968838201016428	0.0729486523385989	0.36414224781347126	0.571662307820239	1.2820716759900554	1.8249711353589633	0.7537082783239184	1.4190788955525258	1.157669247050072	1.0769793454083332	3.220473777712582	1.6270319874126582	2.4866181073637454	1.3755888978434043	2.1700389245113665	1.3558926390609485	2.014594908650653	-0.7331966072966627	0.622143464484789	1.5356130429420058	1.3289766925542925	1.5462280687429089	3.2670345339760956	-0.06611215927876815	1.3160514850126417	1.3250758479952929	1.4365513608633984	1.587331474235316	1.473208466758738	1.6792864732853503	2.2543533815493975	2.5558064111697107	0.38376842056798977	2.2424154713568925	0.8576768414041572	0.288492805561238	0.8192994725867575	2.379562157016374	0.956615193417797	1.2445437107318331	1.998000582212295	2.135327728709481	0.5358741278341805
3.0199906600625086	0.6214148711075649	0.40334575236549935	0.9832846209460471	1.4458058670405969	0.9073542464495195	0.44776131524405705	0.892419875829483	0.05689310215366326	0.3672377902458421	0.577706256488366	1.3436470438422887	1.905428603318348	0.682594844668916	1.3964536077406016	1.0402128709868792	1.1155293857193	3.183677782559645	1.6473808894666884	2.390148860071155	1.4124864132022708	2.065937040023203	1.349248769226501	2.020758730247916	-0.6982847602405257	0.6231147936431747	1.4532490559171554	1.3354047264341848	1.5691359375800498	3.269126903038857	-0.030242565581060355	1.2528097880938323	1.2638027324334073	1.4636383990818633	1.5485098542461773	1.4059446904284336	1.640248053503182	2.2355847765967463	2.4778313096543703	0.38188621674642614	2.1723271710233467	0.797348407996149	0.22702682799811305	0.7475623945083796	2.536782913469551	0.8605918937847242	1.2004395376129133	2.1066118744285545	2.0435888954449988	0.6102190809528354
3.016419825839565	0.6159379852604542	0.4250220569138696	0.9123687754295171	1.4183114396955752	0.8971247124805316	0.4890327407167244	0.8732247258163912	0.0027082697496119135	0.30387669665985034	0.5709755798973588	1.2938082505568453	1.9959807544946124	0.6597562380713817	1.3874741041956669	0.935631788600792	1.1466686565464248	3.222950765555776	1.69436778647344	2.3462196446972587	1.5229312607541672	1.9253750933344214	1.4097498794465702	1.9837301427265803	-0.6653691961498018	0.5645209504428147	1.5211486662621665	1.4456903129592598	1.6402799313256995	3.252572216783446	0.01711268743225531	1.214054787522427	1.2121029300114974	1.5891663017678728	1.5561925540052506	1.3036806490000579	1.575551063253798	2.1827984762059818	2.4710415506628456	0.47027014468025613	2.0617973682399144	0.7505991302993154	0.20723058602092487	0.6715306502496293	2.6372305267522043	0.7522205676349822	1.1602423024102166	2.0903940763484563	1.930809304329048	0.6234705362929904
2.96767149709619	0.6635159174561739	0.44065417339207913	0.8343234363557294	1.3607345678861236	0.775236567035636	0.5699964801504287	0.8405376681251913	-0.04091510724313051	0.3384191120258944	0.6285045534100551	1.2354608200171486	2.022864426131751	0.631987653051899	1.434946114976378	0.8819841463057176	1.196613681122496	3.1536312663528174	1.8313901232535497	2.3009232063771226	1.585709134779504	1.8703330619059795	1.4906711435387572	1.9766413251310453	-0.6641563067136432	0.5445354398728117	1.5721880284181498	1.442017649889428	1.6807042728425547	3.1769091722159897	0.04583224248304661	1.1717014833579027	1.227375233145366	1.6189457773521039	1.5436923539403096	1.2905788783623906	1.5310611039448356	2.1681477352630276	2.3815650031707998	0.57133011796472	2.0110675443129105	0.7510843797043483	0.15211308032487478	0.554666444482858	2.7985411867562577	0.6524438450341432	1.1432080384270487	2.005948415269698	1.8280600653655412	0.664791146051007
3.0598726730617125	0.6260963327647212	0.4394294504206835	0.8007411581145444	1.2764693286475493	0.704448172853784	0.5824427435161759	0.7960543685728224	-0.04940567190362345	0.3262112471277983	0.6078577687198525	1.2445137060094562	2.0292551045541325	0.6040809145097782	1.5202309483050016	0.8015962022003776	1.1907991973650456	3.1438929907334776	2.0170923019581477	2.2791945637764055	1.4821169507955048	1.8486555207687239	1.5241679713562024	1.9910252665593908	-0.5980252764816995	0.38197087242944994	1.6709736053350839	1.3389437428279116	1.6446342729580299	3.0090662144590965	0.0030974711997652227	1.1341472456472055	1.2128374039446412	1.6085503258211324	1.5705363669444594	1.2726344251329664	1.5063895813963524	2.017386108710885	2.2756307321248763	0.6097187644450015	1.9135145708130306	0.7334053915445924	0.14111082926052365	0.5231956404731563	2.7446189940188757	0.6012169485878031	1.1372045556284236	1.8987742242929961	1.7463633585429494	0.6771363952665594
3.1180877233035567	0.5553381730159919	0.455536903576853	0.6964066541194925	1.3090361787530478	0.7240071743432475	0.6153619845342463	0.8605987672352162	-0.08842158253650859	0.37708339355710957	0.5560673442391212	1.386816048563109	2.013793122423737	0.5858809626016743	1.5176684810826893	0.7126222015143436	1.181051195197122	3.1555505494654548	2.240133015102101	2.2981771531405943	1.419793329902815	1.7500056330517346	1.403756947220797	1.9200745223189615	-0.5464820808433758	0.20429262525931685	1.7599598681865163	1.4170938987327255	1.6412182267157693	2.850316537658663	-0.08957631451147585	1.129576219599726	1.243484541920618	1.664013180017913	1.511336524256075	1.2801338742285358	1.4407426794200622	1.8839252859548403	2.186148496479528	0.7055518559854246	1.7798253679542033	0.6199079421798812	0.23121434105518096	0.4512893265602139	2.6501103884145145	0.582930283125237	1.1155560417473533	1.7914304014728661	1.6245506813444917	0.7039988341843603
3.1821877222545547	0.5007618840300662	0.4863936662365148	0.5856150120854271	1.3849387967140707	0.5686023385582636	0.5835803392463065	0.9000417850737279	-0.1279306880577244	0.49084971996920135	0.5149011991677013	1.4232505196996803	1.9849255945282782	0.5440637888624752	1.5485688286822525	0.5948417781379496	1.0182326509190718	3.021911422646445	2.263699014898784	2.277693245460773	1.4360457630583208	1.7057473665509921	1.35539878772355	1.9406561060392051	-0.5052615915050663	0.06359741446654185	1.7608284562270726	1.4539132085966298	1.4942193887478041	2.758686099528366	-0.2312460658936594	1.0983680493705932	1.2581041271738787	1.6898056794399996	1.4975799480720728	1.2431208278565258	1.3769405645269635	1.7063887204911843	2.1110933136592296	0.8051545498437355	1.7943681208466473	0.5829764850027381	0.2677438406917617	0.4316963848765506	2.5542955390192548	0.4954080066265984	1.0716135450096198	1.7307078188537013	1.5134525220367405	0.6985331698299679
3.2493201348836473	0.49261889509365303	0.46971703310974117	0.503539040667676	1.546793064243595	0.530903573099655	0.5378876856816962	0.9733885546573802	-0.18049714324900037	0.5452804603036846	0.5034059359272852	1.5803495778753016	1.8899025087600925	0.5854050275795719	1.5137898603149307	0.5711301879991517	0.8800941398668112	2.9237623439928604	2.2867608713012437	2.3264395086144303	1.4322114840259024	1.6904661556692413	1.3324440256365242	1.9232485945104734	-0.4074969731998136	0.0529880028780391	1.7683705082103127	1.4236927688784957	1.4319400194210887	2.600667632525504	-0.3664257868291972	1.113528912532451	1.337202627084342	1.6742305477432566	1.5220187678719275	1.220495512943991	1.374242179365453	1.5290398410770558	2.008187036221088	0.7634638217740133	1.8863610487014504	0.541779606006273	0.30692363020391333	0.43857208870411907	2.446283649341556	0.5660476422441325	1.0145217480077764	1.6795531237653123	1.4400589381043023	0.6642175414396517
3.2360066842103583	0.4418909105494766	0.4173290829933779	0.4382569091564033	1.6383905513340138	0.49229820973688987	0.5245497373794342	1.0195892877225798	-0.2145038745303606	0.4819145315699311	0.5080656292139479	1.7253917914566603	1.8157824938112803	0.6203255146716455	1.395657073106873	0.578776826629999	0.7694551602003917	2.8332292032557995	2.3181247657424024	2.4829784413637617	1.4284594928270047	1.682446669134238	1.2779794405987839	1.9465070862110927	-0.37132348985748764	-0.028957493008789366	1.7462729146568665	1.4962203305038726	1.3283682667181855	2.4705599911283134	-0.432449342631721	1.0744925418694855	1.3704737335817558	1.6097989457675355	1.6198754974325102	1.2007882782386303	1.394335797979037	1.4328322929206194	1.9072185230078382	0.7015606142110875	2.0271884228163923	0.6364027626931914	0.39486802044462166	0.41956609955584	2.36459712923183	0.6310481074784619	0.9251086537882021	1.6364920377423524	1.3458979701823692	0.6488993857127389
3.2250292251560273	0.47963239999497337	0.3840624517795617	0.3589423488605708	1.7519174879270245	0.5548065660860934	0.5144130206583506	1.0125946485591202	-0.2416389488717224	0.4872806623851272	0.509083057812903	1.7093201547637917	1.7654336735772547	0.6811948373200012	1.3060197625761965	0.6085713940890995	0.6682262068966338	2.6915624662004536	2.3664218773530754	2.6279648594932796	1.4497755336280576	1.656788147221111	1.2561329251881623	2.039943519279727	-0.41217289431372917	-0.04337447817494382	1.6780006920684643	1.596507092913215	1.2346174804213748	2.309769074843286	-0.5050410736984973	1.177112218114297	1.3578013851327162	1.526613644911659	1.623518586087941	1.1496904569938757	1.4402537640888184	1.2738541882003163	1.8109199836555558	0.5869453102948585	2.094992915081386	0.7114904147261475	0.4053568000510929	0.2976181781070186	2.247543813951843	0.8092235686231412	0.9053168998670016	1.5342879398907994	1.382408665100264	0.5982633687092855
3.1326602029664796	0.5179623144028769	0.4454631661234041	0.3362640662945577	1.777078520690259	0.7065789567101957	0.5145519912539023	1.0232504068600794	-0.24642340569891624	0.4067291514952783	0.5252523243630604	1.7127818351170165	1.6898765725096105	0.7550510006423083	1.1921322232913054	0.6303349756669292	0.4967008859122558	2.5279644426210632	2.3491623799743717	2.7668620038441336	1.4782088647383858	1.6948831226321126	1.3400217248328503	2.0799483279289595	-0.39498040331194995	-0.12028551444054766	1.6134364675579025	1.797122393237029	1.0854625442802521	2.1572047165306882	-0.5441117030611168	1.2774985713294456	1.3388955384427825	1.4144926908807094	1.5896712969096356	1.162695249503698	1.4785481242002139	1.1451978074812963	1.8395010579471607	0.5663245293654775	2.211652190276764	0.7834202863685815	0.3401990260815436	0.29627515794068826	2.225243635959334	0.8837921958267418	0.8776110846957927	1.4620061486212497	1.4530243033857797	0.5314403781756162
3.141144884283827	0.6079510750794688	0.5353280063773597	0.3754476832975312	1.7901843045406767	0.8346620763208371	0.5054944922804312	1.002693868866463	-0.17339719069926152	0.34266488072364815	0.5688923545661344	1.5524371136142052	1.6115336050011666	0.737267830062873	1.1424676136309613	0.6810607514473351	0.3848633920440995	2.448298894813097	2.367386378677179	2.916474559489472	1.4898759738575407	1.7609387389943714	1.313464440816057	2.14514278994248	-0.37878210541884266	-0.18310902790462674	1.509740672058685	1.883728715007016	1.0495737835096521	2.0426536238508213	-0.5972320150515205	1.3153737146242037	1.3162560691701215	1.3090669085069986	1.508147970334649	1.2437957916866837	1.5138475439491805	1.079486836141514	1.8713774690517415	0.5505950541906071	2.2627684109384303	0.8596171708119933	0.278202676865441	0.2835448400260361	2.075561946907688	0.9853582201486999	0.825196215818681	1.3836625774136402	1.4670620439300097	0.44616689007011806
3.1254492569335586	0.6807509027617002	0.5922529396811508	0.43883300843775636	1.7817036516305838	0.9167451096530497	0.48890481285901616	1.0172167301947252	-0.10481717589547464	0.32376689281550375	0.607245820560751	1.5675225529663812	1.558748512508448	0.7242733445299615	1.0565278289601976	0.6735142801509872	0.2654149430228304	2.3871349580539833	2.451019005455412	2.9747541175832906	1.3810533504775466	1.8314369356332159	1.3116000269245451	2.3053564935335613	-0.3608131423750363	-0.19568588598312978	1.3854284215227008	1.9644030460748443	0.992566530550504	1.9735878792122576	-0.6589139548393886	1.371632013058481	1.236519006397558	1.1771190083791065	1.4268537545539595	1.3171312102192747	1.4859744274815925	0.9961430010718566	1.8923022889988126	0.5191291776078522	2.286198898828196	0.8031947882868847	0.20613137876714877	0.3556629905181058	1.9570785658845342	1.1030437658182035	0.8006123572136419	1.3102200685707637	1.5189383746923382	0.5137575151480563
3.1065231063142007	0.633357649425722	0.6038023289102403	0.5370039885650539	1.7668739276637289	0.9626592993245693	0.4707239459494982	1.025307587225127	-0.0585098471582873	0.23811082811352108	0.5920515376258403	1.5479817248971295	1.5658528953164446	0.7217590050240923	0.9758102400759002	0.6465959917622883	0.18292674812085333	2.3279139477501998	2.444029205571975	2.957615263184139	1.2856490184804783	1.7681944869012518	1.2872310335130135	2.459957652849934	-0.2981847060304595	-0.1949995896021423	1.3662016103668975	1.937911086567739	0.8993872048447524	2.0141872957854168	-0.6545255121613887	1.3349530031204382	1.1212095164628866	1.1348092783456352	1.3783685237140368	1.4005613607462735	1.4599296673360633	0.8749058338490767	1.9742761622854808	0.5481362414706249	2.1895082001467188	0.6746336064082965	0.17513118765854602	0.4571208593747359	1.8485820811013596	1.1988693985962193	0.7805887246568879	1.3502342796512277	1.5924663411468984	0.46135652864364146
3.0448162226065576	0.6205516284936436	0.5688252880839234	0.6017657572665702	1.7965097479077379	0.9113658665061093	0.5085030248573685	1.0715376736984221	-0.01918476917338194	0.21773495109537175	0.6546613990830811	1.5050122129513954	1.5724915557711159	0.62923081975289	0.943050068351725	0.5885195565266809	0.16765674125772517	2.2717749167055508	2.4419725098564413	2.9681978009349206	1.2801373885006013	1.712875607743151	1.3154874572555941	2.5776756536319017	-0.2661277202329825	-0.13837425786515084	1.2508630885286114	1.9420180139841439	0.9471893807438784	2.1438027568713838	-0.5634755070462262	1.3387557201436704	1.0595196053390534	1.125605514164786	1.2747655745580988	1.432790169575699	1.4188514286719018	0.9672842657643184	1.956877997385669	0.580348419660642	2.130692516130166	0.5332219065972781	0.12683007798134383	0.4416428256328504	1.7933969044508373	1.233904832136159	0.7344721888095034	1.4215232476937634	1.521380483743507	0.44383238765892824
3.0113709482202564	0.5385161541045169	0.510602273554843	0.6362091645637097	1.7271301134039494	0.8191138346474638	0.52101528634052	1.0690057537852753	-0.07569461507214335	0.2125689774341156	0.665615179220056	1.4058862359212583	1.5615077662433432	0.5785975537062051	0.883728932862412	0.5857200591102938	0.12293604268683907	2.1692546012236904	2.4127164930241958	2.9638862835340753	1.2791921411731084	1.6992991518397822	1.475660413110801	2.6562698748598836	-0.24228898228590703	-0.020643104537589697	1.10927353952535	1.8892108492503898	0.9965114120299166	2.19522733324491	-0.571926234631351	1.3150587432939873	0.9856443553497176	1.1219608113493273	1.2164509790608429	1.3335077476996375	1.3627944806928807	1.0325573029885387	1.949891049079674	0.5567472806653223	2.073123469999653	0.44404033673839843	0.0039031961144179285	0.39792097918951996	1.8053002621818535	1.219660252540824	0.6791359542278868	1.4762499241030256	1.4922729353083843	0.31587855560612876
2.9302444630101663	0.5104464690999231	0.4351775631563094	0.6121540999834908	1.7164417081815508	0.8190019078002557	0.5715369097908995	1.089310161080542	-0.09317886754931484	0.1523085159097175	0.703059569404204	1.3817878692199768	1.5373264939239406	0.5570014414627087	0.859172180397701	0.6111443377373778	0.17794680462101126	2.1717427153457978	2.497364436687341	2.9794187426083214	1.2636559309966335	1.6508292447762738	1.5954685656104997	2.619417154950651	-0.20649529017722723	0.043700621686607	1.0584126471898478	1.8886237428962904	1.0994047766605592	2.1635400828509836	-0.5097680207274179	1.2906779674827547	0.894992074064292	1.0971392160245248	1.255086091221377	1.3272896051966105	1.3125818075067348	1.1555798939132242	1.8319528785153654	0.6487328497664497	2.0582980373907986	0.2979643560069375	-0.10230246308053359	0.42874329200680084	1.8158122768732319	1.2970701511717593	0.6705836097756901	1.5180158919382505	1.4526446274421683	0.21890779831300958
2.8659269081279546	0.38399863673398926	0.4079345832920895	0.6217556787012344	1.6757848845288745	0.7717007874182864	0.6997000875968398	1.1353866486607527	-0.08369587159751793	0.148095350777986	0.7243430543808497	1.3325080462779781	1.4813440057836658	0.5166790970293689	0.916589812905368	0.585257267401498	0.23729405611808435	2.1788357181533717	2.5649180815165336	2.9278347892914436	1.27329332416313	1.5713999795684193	1.6826402257205704	2.4922783996780513	-0.2310900483361566	0.021040081631376092	0.9898351192026429	1.8400368432013245	1.1800626551826654	2.11897864921476	-0.47629277383828683	1.232142801957491	0.815992643252784	1.0623696661532058	1.226217277472318	1.2956063114335374	1.2535753375293894	1.2859559280091024	1.6805835349439202	0.7783088169929916	1.992683804511228	0.2262322433843252	-0.22198018641605205	0.456609672575466	1.7712757436575064	1.3151760980032214	0.7291511541135101	1.448546934749681	1.3659998802249818	0.11565987474266141
2.871269790103468	0.35390409164717296	0.36116703037649567	0.6221598051564035	1.7089716677451097	0.7681416538644146	0.6933105399173412	1.1710326877273447	-0.13925104908092342	0.22999336798724962	0.7280194282404273	1.265386538925612	1.384406256792511	0.39147354914881555	0.9929929570906312	0.5703252842706141	0.20887211076526638	2.206522072445601	2.6741619428308585	2.846470362081871	1.1698793191485404	1.5121349705367149	1.7999110558699787	2.389191231395266	-0.17325997006688648	0.02501173455419481	0.9637906290063103	1.8111082340014388	1.3052692877082366	2.1004400871072493	-0.574481196484558	1.1851310770852257	0.7817785367964641	1.0158638682200594	1.1631769354790715	1.1927076938204935	1.1709873857420723	1.3309877466613098	1.610857582952295	0.9565363764683591	1.8940224824829772	0.09634211452860933	-0.32354635796128645	0.44218202589291655	1.7318897368229424	1.3212817659098244	0.7767402542462695	1.3029844303686904	1.3621423254381289	-0.012017586881070953
2.859854788394182	0.28696346563130354	0.2797129156265122	0.5982047460052974	1.651666241986515	0.7561771263206665	0.6223134202954812	1.183033190202392	-0.13953714139281934	0.2734379789796014	0.6898688173544152	1.360331730245343	1.2871347602759475	0.2807992809221108	1.0877843984750806	0.5621708917011425	0.11695530083133836	2.3199628306813964	2.7096525911196925	2.801108556087361	1.0294636333090719	1.4798494585811885	1.7758447112977003	2.242901507785491	-0.08831288241227417	-0.01172428308653247	0.9686314846847743	1.7416440638342376	1.3767960771617693	2.1828196880296025	-0.602351575113092	1.1352550804506893	0.7212681250517453	0.9869148291071698	1.0904237266288963	1.1906592880992286	1.114689987600144	1.3589706137377244	1.465656093611352	1.160730383513339	1.796644404347208	-0.008588057717538917	-0.3461267630451005	0.48428584896954086	1.7089130063537106	1.2834053881088177	0.8177807778319346	1.2591049415041962	1.3232472214728372	-0.12198620980727837
2.9247862399292215	0.2699632223370891	0.14422768190691618	0.5317302802018231	1.6953125772371664	0.6432485768422362	0.5715094643898263	1.2564238956657383	-0.15780550882683922	0.4411035387403272	0.6503066714086871	1.4346917608358836	1.2308054601910017	0.13910932843872037	1.1872802945649998	0.5416133088677636	0.09522215664604519	2.3345173942855646	2.7542314271428676	2.738448752897679	0.8832931129131266	1.443451680121571	1.6471056887418825	2.139528554633038	-0.015104921079287853	-0.01256845809705745	0.9202152545319141	1.6856864407636099	1.346920733098817	2.1587477999669002	-0.7253633444614493	1.109035330462628	0.7405776222128264	0.9905585152691232	1.0351991452037874	1.1526504965133328	1.0412034752291233	1.369176243200012	1.3357102314264562	1.2552938965422897	1.785241633340645	-0.105645416337901	-0.35466968363530893	0.4743417847592653	1.5939872278675964	1.2376629743883854	0.8061354331862468	1.1660419897292673	1.2670470073662004	-0.22412157819516673
2.899231318087286	0.20814822647191167	0.048132558253342894	0.46444846174997234	1.7993307573334647	0.5965565863857851	0.5685425454986573	1.3203485981804957	-0.18253276000969762	0.5628853575511089	0.5369562254421921	1.5078169792191898	1.1821493290193341	0.11404524879174116	1.1959234348975778	0.54892060238532	0.019475279152102686	2.2473791594020893	2.8000160206542333	2.6933924033254746	0.7709028109355162	1.3929958314826723	1.6958536829914945	2.08245782347089	0.1073988014627744	-0.05213111703512585	0.8796720941395364	1.6669898822318754	1.3011515638079747	2.2384045485033917	-0.7335146880124723	1.1689056009237138	0.7648215299706055	0.9582941690763983	1.1249227848897057	1.1358468428650845	0.9579924903530292	1.341555914988495	1.2049320028083628	1.2259976624511808	1.814115637754981	-0.17321424816349656	-0.34543379103019584	0.4956564444892435	1.4680785978263255	1.245209128967098	0.7647996339848371	1.041169635754723	1.3053801091904256	-0.3210139180910288
2.7963474166613964	0.1374997955625402	-0.07733769207428592	0.37771733828821474	1.811310166916775	0.4872943181945487	0.5511973103300506	1.3690891631509037	-0.20242444015118624	0.6471238602188759	0.4797255539984577	1.595580130194897	1.108253102733808	0.09987099770286698	1.189678335842575	0.5634415402790152	-0.031529169582770994	2.1605788852406222	2.734505290458172	2.6921995959963705	0.6809751623989153	1.316323426603979	1.718347042063566	1.9285821180544425	0.08711957875744608	-0.13552238771594521	0.8189423114700771	1.5767388496380392	1.2187529267487887	2.337250818411364	-0.8168412365968214	1.2223324349805513	0.8591948337883093	0.9639345627221898	1.1465986752422055	1.0584767251616554	1.0003899989110068	1.312082788595755	1.0414506848057932	1.2773937745318173	1.9226131970807963	-0.12419960350653751	-0.3085679038928927	0.5309543106351606	1.3182820900343803	1.188615769360987	0.7299909954140295	1.0221657784242009	1.3132556295629993	-0.4095632086351739
2.7031634712769934	0.09839231325892708	-0.13296813195867185	0.2268643158612223	1.8629223662541066	0.5224145924079142	0.5276238418628413	1.3864266499868874	-0.16886987328196393	0.6730010920159253	0.4855953441965898	1.6535985779202576	1.0495236994768298	0.03681510887656007	1.1629199297528392	0.5805540585322283	-0.06401514400317082	2.093337218624824	2.738442842255545	2.73861980849417	0.6531494616554339	1.2944139240196237	1.7346852272976396	1.766635103863307	0.027183510019615897	-0.11746533642985554	0.808576805245044	1.693423535100876	1.174008927156226	2.3225887359419404	-0.8595132346915333	1.300834674805929	0.9660554448561463	0.9987718894938429	1.1691269960683963	0.97619326272742	0.990617035623081	1.281834855690867	0.8642874620607388	1.2458378569198802	2.08299224596961	-0.04253531060281246	-0.3501708709050143	0.5642023102503104	1.0960639230029063	1.1149499862201329	0.6653825490974667	0.9263832961634169	1.2968663829966414	-0.477968530583914
2.6401542904727258	0.090230526067793	-0.1572285679754941	0.09070264560064681	1.9326221815891564	0.6516155467564696	0.5144680276998425	1.3243615070772894	-0.13082415080182325	0.6844835605029254	0.4395433666245543	1.6433512890253072	1.0084869069724067	0.06317553817864477	1.0810674751587555	0.6030612462187587	-0.1208509752857581	1.9738562817236773	2.742934777342483	2.7125949213137233	0.684457780882863	1.2800693486317427	1.672058145446724	1.6784780812272255	0.02480372409985524	-0.15734113426144206	0.724123396520133	1.7792480238156472	1.0529530659010946	2.208263584678562	-0.9698028511583099	1.4202365781219561	1.0711615069141707	1.0158569210877753	1.1893205822033204	0.8896849503958526	0.9544763609041578	1.1631835851504524	0.836322604376854	1.222292127788673	2.2231098702929897	-0.010486257931128073	-0.41252922998202085	0.669410654481828	0.9115007007910665	1.1456942616699863	0.5896102495453908	0.8608999836090814	1.4322091809373252	-0.5127734764002071
2.5108255540605713	0.15583614836005316	-0.18488685473143118	-0.018181417687274038	1.9372868344335898	0.7950796071937185	0.5158419767662742	1.2803494286689274	-0.008131080333747532	0.6127557601628674	0.41653023260503097	1.6003222897761593	0.9987829466649407	0.036614294813516614	1.0747303881221535	0.6500906744244841	-0.1872853194377877	1.9089358350462788	2.7165954655453284	2.7225130913459896	0.6491373224810046	1.2942119567426285	1.574278613195294	1.638165504256813	-0.03919054338148945	-0.20712863923237573	0.7111426023519057	1.9006227030759362	0.9547927049923836	2.115133357069452	-1.0027327816367522	1.4823766731688033	1.142794236474244	0.9947037504935479	1.1628019836046022	0.9874347247257058	0.9888313458465955	1.0625325296676191	0.7693332229388361	1.2620400474979585	2.3391590453810074	0.039592005692213536	-0.4440181504068167	0.7921318287462233	0.749693419168758	1.1066048030349518	0.5275670193083813	0.7491605015853003	1.4785901335840381	-0.5294981819632341
2.4572710623317624	0.15215417502616116	-0.2142762619065414	-0.05860682641175398	1.8636308230892495	0.9262141272989937	0.4995486043525868	1.2281003151424967	0.09491029313767843	0.5651165312464522	0.3560881928420331	1.5320131394419931	0.9655799670439821	-0.040699802034887975	0.9870989480711024	0.5989666237443556	-0.27069891809271107	1.8652206851937971	2.679024746034101	2.659392048958625	0.6086140563910866	1.285664010160673	1.514807964654365	1.644434170007445	-0.07284065450792879	-0.24562939119091856	0.6557111097459136	1.9165873881543896	0.8711229848062322	2.109433674857912	-1.073023572837559	1.529055906907118	1.1445065127957166	1.0228955521874563	1.064862902950543	1.0154768227719957	0.9347420817006957	0.8972725568281211	0.7795036410428673	1.2064501013273243	2.2749744804196848	0.07636706937258711	-0.4459128767305248	0.9009691245470475	0.5877305731586971	1.0029846726971803	0.5332124602538167	0.6906589736919094	1.6112011253591796	-0.5141148790182852
2.434187041094063	0.2689323052977622	-0.2826964545401865	-0.09014060983915531	1.7757401394467967	0.9544938965036639	0.4296243093143247	1.1439909158808177	0.16844057229692808	0.5617492924305643	0.29223115096124064	1.4521273993343105	1.0240604205339103	-0.14092281088019273	0.9109781215866362	0.5240671166054207	-0.3513945413198559	1.8595142948958607	2.669457360409126	2.59737171878904	0.5299643471407612	1.2309405355738396	1.5561249898087262	1.7295338018485054	-0.10378409918411416	-0.23605001082732974	0.6569656938116388	1.881601876653109	0.77250427413402	2.173257647518506	-1.1058453954565768	1.58212239420666	1.1343373262775434	1.0634566381923114	0.9929885233189534	1.0467200498328024	0.8529747729610371	0.7714041962294181	0.8406057838132834	1.2048847726661527	2.3081984985994994	0.0012205510183645352	-0.4567310821096241	0.9485855483642325	0.5164681274780552	0.9717714750979013	0.4919737660984195	0.708832672275411	1.7270346524927915	-0.4812887948100527
2.437096699749518	0.17792267789057647	-0.3887855760494152	-0.1216497785091147	1.6873201600387628	0.9168214394297822	0.48589900544896175	1.1067131359353821	0.29934369294540375	0.5165735937530158	0.22757180314779496	1.3479343358610807	1.061067565497043	-0.17916803348251664	0.9085624081213212	0.4706599025180146	-0.3444730568094778	1.814626713402833	2.6022737114758323	2.4915690977846876	0.5945289299114993	1.1485671389234349	1.4952090869209906	1.8347787304490162	-0.10585411834601119	-0.19143619789240715	0.6862023129457636	1.7989658656972858	0.709400051078096	2.2481439668033474	-1.0582424990661135	1.6630796073377496	1.123277287337503	1.1835701831951428	0.9292843742918111	1.0865533370107383	0.8005052078291627	0.6734545365363511	0.8284109519490593	1.2121019074667758	2.3554548192486005	0.013420198355388224	-0.5261665579236035	0.9883008320092908	0.4638275252918829	0.8801775610221997	0.48893417280012885	0.7204846754342663	1.7251471748945963	-0.49288019976836567
2.4804219303639696	0.15604107254423275	-0.465673901801272	-0.0968998678156109	1.6671976359696412	0.861225912012747	0.5855890326332761	1.1227229935659626	0.3201996833777611	0.47523068527027484	0.19577574885279478	1.2502016536268195	1.1493621124447073	-0.24531034299252394	0.8546685995595439	0.39324172699527576	-0.3085640374352452	1.7448232210671226	2.5749139018045577	2.3870953649455755	0.6444345272485127	1.0743070771091916	1.5571882637167318	1.9075287356440378	-0.1342865216905193	-0.21402541043821147	0.6815354464304033	1.7404345177401008	0.6789654548921756	2.2630144251218196	-1.0445893031762497	1.7088489431130678	1.1504315502595726	1.2308606681919056	0.8919280624917543	0.9451638871283583	0.6776279610788661	0.7201979877940694	0.8331169507809395	1.2266158287476834	2.3507163750814355	-0.027789726690654975	-0.6220760453226928	0.967978687122641	0.3974493999101017	0.8728557410012062	0.4498837452571512	0.7535254835398726	1.704116087864745	-0.4551153204154715
2.5210343965176976	0.11149275827202612	-0.4456396100655898	-0.10772066333148471	1.6166632737285327	0.8783220130914879	0.6464998704946129	1.0787664887448378	0.28744163634511366	0.38587895097254915	0.21411508380911481	1.1183266692373157	1.1901278182494415	-0.3456052681181898	0.815815510239857	0.2806635400295075	-0.24236887616078567	1.7857665366851936	2.6053355539863534	2.3697744585187306	0.7420612076764159	1.0360735378698975	1.7070623646321814	1.8925444768859176	-0.19548569645629255	-0.1895285992333871	0.6797879900531433	1.5844638458938403	0.7152636578356228	2.2056745578069936	-0.9817583649158792	1.6895957241807296	1.07753208280315	1.2866447848962688	0.9328326625335315	0.8143616248357801	0.6188586078236691	0.7422422757649526	0.7716223254326835	1.195965516102331	2.190929123296761	-0.10268359715792927	-0.6809116099442539	0.9162478604551703	0.3879498997748785	0.7885580841556734	0.42767676001402216	0.7639162375422736	1.6208555296654694	-0.4848151108895866
2.5331920053441443	0.08088764330390184	-0.5138302266441859	-0.09047927927268233	1.5010524913333958	0.8180317072182526	0.7198614663097315	1.0768767347069694	0.23987555053141452	0.3479382051438641	0.28393138863715583	1.0691401332029442	1.197578287201039	-0.39087319467667736	0.8022705629101908	0.2029543072320213	-0.16722645539548495	1.8660913165188053	2.640101038230279	2.270107082484599	0.770860583005598	1.013589807186215	1.7326874417032188	1.8119423210174443	-0.3141997272513676	-0.17385758956437625	0.749525928774325	1.465255815100292	0.7520041345612449	2.1211399372980075	-0.9246498201226159	1.617489588207743	1.061767656324811	1.422432924197083	0.8295894446048887	0.6974557679118194	0.5673708808569977	0.7393612146970072	0.7390500635741538	1.334670258441369	2.1333051681565856	-0.1592884970985965	-0.6916329912889383	0.9524083866476921	0.4173709737606378	0.7223010345246164	0.44383682921966755	0.8071465557843253	1.502158498758417	-0.5244715480398752
2.6123112636246253	-0.007663644731190511	-0.5517992908505054	-0.11504221809197215	1.4552245736799168	0.8401267614216522	0.7903274366990571	1.0483049847819843	0.15974283687134738	0.37523238522572294	0.285133890130488	0.9803628438803951	1.1879628746241273	-0.44677527021565344	0.8521324862765904	0.17055006411126214	-0.11348440263798873	1.9295514390887623	2.7206347182419512	2.1773705126725846	0.8358931254506992	1.0359314749550323	1.7002567080685336	1.7811350502742518	-0.33496354125068234	-0.2293601455853572	0.7902459878475845	1.306663506470844	0.8508815065323585	1.9863490056405873	-0.897932888568042	1.497250664281894	1.011234897506952	1.3599593968720094	0.7888896010847309	0.6186389833135818	0.47344690613943585	0.7752413332419603	0.677024354312598	1.4101817823186173	2.030271462025586	-0.19731964079626013	-0.7712156259096165	0.8960844672330724	0.4960224777702956	0.6536885937650829	0.49124669573351076	0.717582801576083	1.4083318283094342	-0.5846855137942224
2.7374273150469413	-0.031221393661143692	-0.63799938732097	-0.10557055059406122	1.410462278717971	0.7923499121131001	0.8050372675904935	1.0858681477014733	0.10286668152947791	0.41517932816860065	0.2145901995530674	0.8942533347852788	1.1212114340728343	-0.47447505150449476	0.9056827135534053	0.12658321557615929	-0.16333700383039046	1.990406621608016	2.8295867346086863	2.1078501582379157	0.8736762006114678	1.0887622236327805	1.6501173782733367	1.7401595876889893	-0.30788313839937154	-0.32927906847876615	0.7231455056553842	1.1333417836584607	0.9872523246351406	1.9107671243273927	-0.9473804078189489	1.4017380155000532	0.9653245922352122	1.2858487452018466	0.7186008936911483	0.5139955221816079	0.3995262476409444	0.6990263597457711	0.5744775681631447	1.5056806831161134	1.8928748841810332	-0.2625743898034284	-0.817777743920779	0.8684457179173217	0.5286930221422155	0.6258416318073456	0.5735247399996968	0.6493624098150215	1.320055764832671	-0.6148309623588698
2.8485382337822607	-0.08426014376947386	-0.6645554206825555	-0.09716984156357686	1.3347357735661367	0.7073340321713841	0.7903017090572039	1.2405950032095543	0.04975944804413966	0.46691499007356996	0.13816382571479421	0.9125857894488136	1.006313156960775	-0.5534210527102215	1.0082540719224151	0.06809786349294084	-0.2120412672290672	2.0073936679397226	2.783487618419194	2.0490380368718073	0.8391380231893141	1.0996467482574372	1.626717043100625	1.6064934383517986	-0.32994604218873097	-0.42195609902087294	0.7937757954186516	1.0620533145247317	1.0013889755212877	1.8807505316084998	-1.0236044986287727	1.2684806119493186	0.9376107331794328	1.206288791773116	0.6691933924642696	0.4179941957265315	0.3819717961059993	0.6837259363236868	0.44404214558405375	1.594270666482111	1.7436873082949333	-0.2953015188568341	-0.7987427789136825	0.8113474389129423	0.4838277271936171	0.604096405019161	0.6394419188404696	0.640474747192641	1.2251705199220746	-0.7022445900736469
2.990195949894053	-0.08890399526558726	-0.7108782379938781	-0.04806213554176445	1.3717022394226346	0.5865752231984874	0.7278849258946269	1.3301761392353053	0.04578350407378397	0.5029879317944325	0.05039704580824519	0.9424389518735673	0.8384433895445061	-0.5984743908080035	1.05345718730408	0.0031104674840100434	-0.23382120806431989	2.0211693920199223	2.691492613394629	1.9585114442751745	0.7972888298571976	1.1034179238023896	1.657507013664389	1.4945587763524477	-0.3078299236589629	-0.4126607176760507	0.8064605946449653	0.8695654136104102	0.9646793328191248	1.8420570307660646	-1.0914923332661812	1.1956761046881232	0.9010348386407397	1.146015810959635	0.7382091452651374	0.2672826662011377	0.2898079299392583	0.6268346051573812	0.3574115707941231	1.5874673741040763	1.66518572748089	-0.3595052653821508	-0.7934145923097531	0.7672895349768292	0.4416113328174468	0.6544750849931095	0.6187710122103943	0.6675570452387699	1.1546448348137495	-0.7793401704866508
3.0804627011661654	-0.14727418706286094	-0.7862584748319844	-0.01675024959441431	1.467618162136694	0.4846342866640073	0.7780885443260773	1.451391509128422	0.015303585381920231	0.5515245521598333	0.019583072695692216	0.9336612697697817	0.7571995161256493	-0.6057275872618166	1.0319425463303884	0.013249317285967385	-0.254510656964825	2.003582917411732	2.650555297563292	1.94663682585804	0.8436807974318963	1.1039585606706157	1.5951057054215132	1.4123711063194768	-0.3218771673066725	-0.4454631827342929	0.7308055094893304	0.8470609948565944	0.9172259702940211	1.8180083912485039	-1.0946930130429764	1.1861170356766384	0.9535850803456064	0.9813053197004379	0.7247892574672513	0.18895544533139336	0.29288635994158535	0.6674485829515028	0.2883219335518853	1.5263537571047503	1.609025199131569	-0.35030780042970755	-0.8014252207702682	0.6830308162257058	0.4246419677470146	0.6881402505064192	0.5592104147585203	0.6448695028977915	1.0395292229612123	-0.8482149268828703
3.0648606593282066	-0.2646105313036246	-0.8138447307406022	-1.4379720855911549e-05	1.6348784426661649	0.45874965003515733	0.8057965817431969	1.5388037557536693	-0.048198597734652675	0.45674053683651133	0.01635738158794146	0.9120174303264207	0.6818036638624163	-0.5346466442573952	1.0155386660379375	0.05726085003000987	-0.3277991504475691	2.0129470719025937	2.5975492424288595	1.9583194649137554	0.8685941981432098	1.1734723942747347	1.5157866909708038	1.2749799456751665	-0.393909310325391	-0.4938397265234151	0.6977592647610684	0.8612002672462188	0.9246900370959727	1.8067684946239517	-1.1608336834118764	1.15876685356085	0.9619003281430409	0.9322653434638051	0.7232131116655978	0.0900169879720463	0.2782971398156079	0.6505825049624281	0.19852495342382412	1.380598109557426	1.5761530053469985	-0.3204282103439343	-0.8124834857388266	0.6829002168718027	0.3934185396456208	0.7177369059049868	0.505378134915219	0.6140893939896539	0.9402906889100755	-0.9457703596535485
3.0305767615199066	-0.23767756051659727	-0.7973532409098818	0.001784491823591286	1.7826039766285802	0.46814899680304983	0.7863217126061381	1.5297561802191173	-0.08924912139126481	0.4048734876501022	0.026541752250313223	0.8785888706578246	0.6067294382467211	-0.44463118761106674	0.9556080844468224	0.08734663439307602	-0.40164245721278957	1.940339757280595	2.546437126682345	2.04133350953199	0.8950913360046592	1.2510745526438256	1.444991972128531	1.1258174922630788	-0.48800060804645173	-0.5088606103465824	0.601019621951812	0.8274909504755896	0.9084135060605533	1.7876330476463562	-1.2083396687305838	1.0918482772400686	1.0218012725620027	0.888816114293469	0.7852437627533526	0.013850662254888874	0.2742005369567941	0.6035374727020518	0.1311927659468038	1.2247440142756407	1.5307940960317883	-0.2912577207821714	-0.8067766291384848	0.72476223997362	0.3245726894384472	0.7793783455156993	0.4694215445466881	0.5984020885289916	0.8817551124693843	-0.991217692000823
3.000533381275885	-0.23676781781899398	-0.7315756889975807	-0.006534954320171421	1.8672954115357894	0.5658389593271546	0.7527652216638552	1.5186314505738887	-0.0640404583192882	0.35522909451483675	0.04872599382062092	0.7941637685941557	0.5077734784132607	-0.3576277780919831	0.9111548820495996	0.09455804396015807	-0.45607736037107305	1.844612035075635	2.490492212114529	2.050956914116732	0.8904849481047978	1.3102101626547902	1.4169602606002654	1.0633286858203732	-0.5564911965658775	-0.5114305306326749	0.4964058134637101	0.7832905880076252	0.8785608348669125	1.7071722438708499	-1.2895044707665742	1.074450774154346	1.0680069079475196	0.7994048273729157	0.7319309948264043	0.06779550550773569	0.277532641880988	0.5497646174355713	0.11529816956982866	1.107453452857741	1.4785369881693582	-0.22518377532040795	-0.7903871208072247	0.8309014416647436	0.32976907662526983	0.8020251054542804	0.41553862926247537	0.4929433110798772	0.8482868871042643	-1.07850708825055
2.909409046400059	-0.2056140450024803	-0.706064158684082	-0.011160682612458122	1.867076438823834	0.5827991424069802	0.7430180359057681	1.5050284075003622	-0.014852409933446753	0.3110929136853743	-0.0077064949174491665	0.7535850603858665	0.4668528140800565	-0.3270027734312306	0.8391558039637873	0.14150441176261458	-0.5848740901751961	1.7721966487649	2.439351661982804	1.9784705778214744	0.9081254555537448	1.3536668584033822	1.3804301211449144	1.0424983508910874	-0.632947411730116	-0.5016403039037601	0.4237768983518301	0.8371423150711408	0.8506194272219931	1.783157788812284	-1.3517173956244348	1.13545576826978	1.0958000703742585	0.7182640167156135	0.6215676936233193	0.13514226584475292	0.2199677312771438	0.46547593550120325	0.08614827994802093	1.07932082591299	1.3870339707007653	-0.17240502716388392	-0.7969221829911997	0.9601138264046238	0.34492403883713596	0.7568136299629072	0.3875389319769374	0.45068965734166166	0.9293896464369314	-1.0747330373918476
2.878417535530674	-0.2530619593492808	-0.696719638016389	0.003322595083526786	1.8791383637339671	0.6714901768573383	0.7077413318016309	1.4909619928458926	0.024861070618090075	0.3035702919989325	-0.05858567346824384	0.5908045140727989	0.5018843285303303	-0.3770864300899672	0.813463349768764	0.09271507142484815	-0.6650829502483472	1.708427771955084	2.4449739947149207	1.8526893962423632	0.9718844070333474	1.3858594346195285	1.2892650429589865	1.0644046912201917	-0.6642509182252125	-0.4682650851510469	0.3407178294695759	0.8613950834818725	0.8750203251803743	1.891336524153364	-1.4569670628325266	1.1316361523779832	0.9950355592872595	0.6406060915242221	0.6226227155194584	0.19592411111735722	0.21099009697805954	0.43398157472894666	0.17469765845183685	1.005868124799163	1.2701660412686702	-0.18340637893735795	-0.7890053378102997	0.9109831141466754	0.24724639154020597	0.6163277228820437	0.39342112147866276	0.4306123569179462	0.9818455167896054	-1.0883940404804213
2.841270164124942	-0.2561664699564529	-0.6979014514822349	0.09081874520658173	1.896458170610007	0.6478912310963213	0.6548233696617822	1.5072843488379406	0.09305366068052726	0.21498384333286244	-0.06241172174405636	0.4839265602613819	0.5510055772210978	-0.4299717896771192	0.6959713401394623	0.017688664378318293	-0.7837498952152949	1.6027295130584576	2.370873812412229	1.7270001570463662	0.9753919638928193	1.329980757595128	1.2303223619823258	1.031945617751016	-0.657321110764857	-0.3164461540792892	0.2964487406111316	0.8949089529075438	0.8796054230416843	1.9918035104171767	-1.4784811838822494	1.1154284711180664	0.9281276402480204	0.7194038547369797	0.6086638572128895	0.3442615855618089	0.17765662447770428	0.35323165711300153	0.22574143973827154	0.9146063470480019	1.1977166535196404	-0.23647341296992122	-0.7828193222693982	1.0050323372206116	0.09228539683100848	0.5302543416218739	0.36352346059666163	0.4644966156235098	0.9207392974422772	-1.0732054064579788
2.782101027816042	-0.2877852163065856	-0.7397437275864881	0.16894621324188994	1.8930536790188874	0.6106703292351646	0.6831510273690131	1.4834966625959556	0.11903612858504145	0.18197625056748068	-0.057244539637145195	0.4569256187487376	0.6669542336418306	-0.5084865389282883	0.635381331280928	-0.010354291668094203	-0.8030438940121506	1.5374571978104092	2.2576137250199793	1.6599274249236333	1.0237998315662096	1.294089670665074	1.210848819685087	1.056940802121152	-0.692608651215342	-0.1294860397091465	0.327284391922286	0.8478730752992398	0.8712434315026879	2.080834072354839	-1.4557788071631603	1.1041930736447267	0.8531422248213009	0.7769837204156909	0.609719698753715	0.4487323729020364	0.14621415892518766	0.42703879505073516	0.2461475001041975	0.8351243600954588	1.165125105784456	-0.2743382195354663	-0.7304898526413504	0.9895346632677231	0.0231936366712324	0.4139958925911911	0.3341704534100508	0.5525696494311967	0.8967241933234604	-1.0668095664391362
2.7046457685602823	-0.26926679210514204	-0.8224061359314158	0.19493814357132103	1.7996937152851262	0.6248272434133131	0.719731549467663	1.4383725117109822	0.043817527020469337	0.13818193713902177	0.015477184961425661	0.3828062413401908	0.7874230339670392	-0.5364514330046417	0.5181199346983364	-0.0005390901062923461	-0.8118661024550449	1.5075386338110905	2.2615216213235745	1.640895046162609	1.1183336736697806	1.300246257504941	1.2398812132171275	1.0095157330689593	-0.6901795043924285	0.008761917367961735	0.2795686883044303	0.7645645726129169	1.0161908512698443	2.15043811552973	-1.395757044375297	1.1033614292330893	0.7799001834741546	0.8808518591491943	0.5415601498850935	0.46356656041318384	0.13859289063671873	0.4528496372463042	0.32188943263316055	0.7905800240239549	1.184749789204508	-0.2776551299112063	-0.6584148416214078	0.9212006139626163	0.026884953578630355	0.21498250582306397	0.30023304659270333	0.5543724938136578	0.8501364851801252	-1.0666089534273928
2.6680088635853325	-0.3409669123300812	-0.8461418247366292	0.17553577753636934	1.7243481959481044	0.6459084086058178	0.7826976281161897	1.402728027479811	-0.05705554275445277	0.12381996151981638	0.11148357658657568	0.3295586453045573	0.9420251578215666	-0.5949169935713737	0.4292553257854631	-0.036828584688455096	-0.8171762223184891	1.46673022432485	2.2606103254441896	1.5609273184440293	1.2414038433158947	1.340810048438412	1.2391447575997667	0.8681274567188417	-0.6942764605996655	0.10942870862849811	0.2552206797338935	0.7270982992806646	1.160378307383403	2.138133263326239	-1.3315000761196465	1.124520478982259	0.7042718272288742	0.9410221579586693	0.4464974962699424	0.5577690199227376	0.21706739469547634	0.5099575292389866	0.29087856885603836	0.8059891609219264	1.1237316438003848	-0.27954203415503914	-0.5694203027046254	0.9358064518927453	0.04123096052244355	0.017689316967892645	0.31662634393001	0.5867212846179426	0.778286128378802	-1.0978406843000732
2.6251430527585837	-0.3148047109414133	-0.8982000992857895	0.1786938964990613	1.6401853665083532	0.6533242074137183	0.7727790539005773	1.3655774731205876	-0.16488525980628496	0.13559365110620264	0.1489224521141937	0.2982146950033326	0.9611295726223448	-0.6242127033303625	0.40469690127969954	-0.08703267888093769	-0.8342215120941032	1.491369368979551	2.3224233644543166	1.541112054872635	1.327730157227324	1.4123519526202608	1.2781991945881275	0.7821227830893436	-0.6649644541815616	0.1650528735911801	0.3107362380068747	0.6706660776460183	1.308376405767588	2.12638448188025	-1.360844173751087	1.0764078753524067	0.631424282881111	0.9644083232555243	0.44761178002339613	0.5820485057535338	0.23212745631545265	0.5209235278249971	0.20284017612385505	0.8282898996688612	1.166478104455878	-0.2990786524961604	-0.5464360373714784	0.9300395546906634	0.0319612757090432	-0.07009637800381377	0.34739127608776366	0.4776173077194903	0.7371118571631535	-1.1197535692716936
2.642297155625371	-0.2525280179268822	-0.9647137906267386	0.1971722518893711	1.5164163818734724	0.6511556048360899	0.688201562363211	1.353284261098519	-0.20901763781708857	0.19567417926807312	0.1598954058949369	0.24521623960586184	0.8808224785480036	-0.6741448265981277	0.4193572286099626	-0.07189984228609544	-0.8485363473352832	1.4286547070968214	2.2925751099669194	1.5038007056162035	1.339707455041436	1.4422969955488165	1.2361529919448042	0.8215396189623432	-0.6016349011984589	0.15195829156277463	0.3290919395400477	0.6539737606643258	1.4670724664924688	2.1116643641536945	-1.3560425586576994	1.081737228301772	0.5595046344623128	0.820188737553166	0.40844668251573985	0.6117019394635087	0.2890108849377541	0.520583447119872	0.12849364240243516	0.8947661525793029	1.061887443187566	-0.27069553975587535	-0.4784822733595296	0.9125694260181832	-0.06193624521921186	-0.17764793447915891	0.40076150019852885	0.41065260512411184	0.7068703172490391	-1.1826450054421074
2.6326748634051387	-0.21307680195905904	-1.0234142662283168	0.21953242290260944	1.3836990239565592	0.6705465408205654	0.6556972958093674	1.3664105822087849	-0.2824780917958202	0.23641851741520412	0.10974046259067097	0.24636512570816455	0.8415859388245304	-0.7555527727227784	0.44380645597314006	-0.11365522753781838	-0.8711114282486925	1.4043410061003505	2.252319730937208	1.4360599402978877	1.3288917669008515	1.5052829570360733	1.1935032353412367	0.8211960007048497	-0.5266603351877557	0.09178485415620612	0.3608310155179494	0.6726434588346865	1.484045653352108	2.0467859149806187	-1.3737874139123136	1.0698831829001514	0.48085691498269423	0.6847296551034731	0.3069947284564038	0.7274150898909835	0.30199920123744006	0.47643920702495557	0.17266366963358562	0.9690257598392649	0.9844816021663416	-0.32598103860934974	-0.3777595271758998	0.8600717658254151	-0.2531364574535684	-0.3284386239060636	0.4433467861113322	0.38455817843821644	0.7229977077224049	-1.2310982488562303
2.6098059673061256	-0.16306654351715066	-1.062592848072528	0.2594446823087501	1.3288205902621177	0.4982011800442067	0.6302048448991198	1.4382821427916768	-0.3025269740575881	0.27936825178261393	0.03753344820401315	0.25803380062560277	0.8068328053747	-0.8886852612076128	0.48995376007532865	-0.09784118655620605	-0.8763033865709893	1.3163555050775864	2.177749718391035	1.38799851044304	1.386906450674924	1.5864609257496667	1.1019175874732263	0.7451095839840667	-0.4236782706647822	0.08397742422308375	0.3564420680803892	0.6711497388522895	1.453079422432008	2.050248398303736	-1.2852404246733364	0.9892970060432162	0.34941530473105387	0.6852370668678234	0.3372173323222339	0.8245992318195234	0.34618672767483527	0.3960608115378168	0.1704642503568005	0.8928955501980376	0.9350582059358974	-0.38983826933002336	-0.21894762565022688	0.8545508340937117	-0.3901404458543821	-0.4659406697505536	0.45384806609482453	0.3961248878636505	0.7417731247767018	-1.280651148779169
2.683834538335824	-0.14790958035886798	-1.112430858320107	0.3033876082460173	1.3685728162785151	0.4642168693407619	0.610407605309926	1.4987298445966801	-0.3129103329816113	0.34732524463010106	0.06150943870058058	0.2653227979394014	0.7363803842000349	-0.8928586716231803	0.4745556381996982	-0.10781428801980183	-0.8608811606047988	1.1899908784909328	2.1015125437623037	1.3236973371680978	1.395008765825313	1.6434796611649471	1.0184749067738543	0.7396106772433315	-0.27106140789417027	-0.039712989564855826	0.3091235912263244	0.6730161474406365	1.4197341224804385	1.9872383485979839	-1.2073142592505788	0.9154999771416545	0.34800914871923305	0.7085523205827038	0.39941429086332664	0.877062705774755	0.43004258652950283	0.3249759233953523	0.14628087698810607	0.8087227719367401	1.0544346636427557	-0.43214057669980493	-0.10308638567189762	0.8026997513801817	-0.5787410639956876	-0.5056605835893294	0.4507078473258927	0.35825785834408297	0.6896761607604717	-1.3142174206996196
2.6664899828745043	-0.10098179201414852	-1.1588455196539265	0.32888507823961116	1.3985655353390218	0.3940351040148277	0.5769539216111925	1.5727771382117384	-0.30120615985189103	0.21972315038246223	0.039677500707379305	0.29117513876862294	0.6299239598179305	-0.849266469480544	0.3790244729917439	-0.029828630625914974	-0.8496752608036692	1.0595445764847362	1.97735284129813	1.3879928900448697	1.3867456705721588	1.7144195824927713	0.9565142588799954	0.7595513588002385	-0.22544432310788212	-0.14166580961412878	0.3084388847093159	0.6566801975737631	1.3170283978689352	1.9162173152072726	-1.1726909446732503	0.9145592682182991	0.43932474411089945	0.636644926500147	0.42660857051839496	0.9064000039480448	0.5068100680900727	0.221827039299547	0.07726272087236377	0.7527155202270105	1.095737627444235	-0.380464187912983	-0.06399476204496793	0.8661070457059259	-0.586414468211861	-0.4522831167055371	0.3669045790892584	0.33673791406501	0.7137845870252827	-1.3441459100071222
2.6086967115980744	-0.03884134197863996	-1.1920546208492087	0.3338201091923102	1.4551016191669544	0.39554833077490226	0.5827608518589679	1.565328416431069	-0.32775893991978955	0.16808866731254493	0.002273321560428898	0.3179368091275345	0.5393233009368135	-0.815905997768499	0.3177754227214177	0.029875410724611105	-0.8322731465721146	1.011821740967489	1.8649028722182586	1.4774168155026208	1.447391348409363	1.8808951485022	0.8974466366991545	0.7900116292164743	-0.2309873420350438	-0.2539771665772161	0.26530373191275025	0.7029850584365406	1.241786476281003	1.8636733299957409	-1.0888558470270604	0.9563123167114913	0.4737048217661061	0.5385725989281687	0.418404545808884	0.8234354859031583	0.5665561894852044	0.24039833327705495	0.055038537105998805	0.6084777566447117	1.1228708128855698	-0.30921382453576063	-0.014803447394161862	0.8038998970607322	-0.5250692494716632	-0.3689956114622561	0.3077780206572492	0.3151530499436976	0.7951039693418801	-1.4485092567829874
2.571653985810653	0.05179423155828278	-1.12519984314069	0.35874471628932586	1.5109044114497288	0.42264297531814543	0.5366232340789345	1.559898742676752	-0.32160341384974855	0.11904134756311795	0.0064006590108235785	0.1894247050926307	0.39393390312881216	-0.6961982911637636	0.2657309584454088	0.09342699512444155	-0.8370035079388402	0.9066792397026093	1.7628463163759314	1.5316431196006537	1.4801665014072025	2.011039870778884	0.8620524311336576	0.7508049889606323	-0.2515692069873593	-0.4401099068098001	0.20658345618839208	0.7562520812920959	1.1932729008995802	1.8252024985523305	-1.0351200265389677	0.9657981782523695	0.5088370006006075	0.43923707937621614	0.3700115481936546	0.7576872154732313	0.6049245815300903	0.22683360477452347	0.02905656966320209	0.5153760250933727	1.1717988078288375	-0.2096066791646575	-0.0023249898943650702	0.8935618270165431	-0.5830101425798292	-0.2860621461900646	0.2246594750109258	0.3061625448670253	0.8791139093328825	-1.4637053209169755
2.562600985200368	0.10784767839011884	-1.076366785753515	0.43864034440088406	1.5832858413865534	0.4935432007649278	0.5136646717505936	1.5574982888100561	-0.2505765037893753	0.1074031618700428	-0.04330429342676334	0.08097709766157958	0.2911341976014873	-0.5827802694047151	0.2200927265344521	0.1224342845811947	-0.8396328297130846	0.8488506832048932	1.681031362033383	1.5002692322810005	1.550881507625602	2.10463931689982	0.7523440464364721	0.836209345260356	-0.28052897360198986	-0.5261008509292309	0.16971947800978604	0.824689290309428	1.0577114377049543	1.7972968392900235	-0.9793058194498316	0.9589123844886874	0.5149476403343181	0.33224751446955025	0.37523732434323487	0.8051149851988686	0.6357534984169229	0.21370681038755382	-0.005040117280271728	0.41627202001207203	1.0605608821874628	-0.176623211146862	-0.04247623654916603	1.0414089485965117	-0.5784583853700058	-0.2971380071803608	0.18459506249578844	0.2942665971130932	1.001873489082868	-1.456386661044113
2.4911680144315675	0.20957190144017507	-1.0489303799026302	0.5174836916317971	1.5948847992348365	0.5471812509254339	0.4497906346571511	1.5352990082990883	-0.2479201875421571	0.07487369486166055	-0.08208948554138536	-0.05600954358243837	0.18649572344975882	-0.5878078562937448	0.12544851479560717	0.12381241683273995	-0.8366794411378715	0.7912852632034892	1.630616342279137	1.481027921327119	1.6265345429681122	2.1241500836675904	0.6684780212685656	0.9933901949703747	-0.29209151792510735	-0.620211078562616	0.15828759472567155	0.9019582516596346	0.9754820470524525	1.839020917150275	-0.9398636702694729	0.9208501589290174	0.4911082487000075	0.19974599567550508	0.31066969046463344	0.835552617772283	0.55703463020094	0.1724126711831821	0.005541687031073364	0.3014697078044642	0.9860200712704021	-0.11496328519107668	-0.004710029927556486	1.109890903179151	-0.6340844526451858	-0.26386354972930115	0.16199833690937399	0.23682905511609348	1.1159926044268718	-1.4560790544261064
2.444070193814387	0.21666773066226713	-0.9784739755051864	0.5725339129075533	1.6044041038073078	0.6254131149845865	0.4165464400903739	1.4976903664435413	-0.18039323737978813	0.005231100644731953	-0.16258793537607621	-0.16671030774053416	0.1673862280414898	-0.6363952393143399	0.10675766819888814	0.12912784366159338	-0.8195861847960488	0.688234641452898	1.4811716680436517	1.3364155498595351	1.64566418692316	2.1284606783986417	0.6107526072666167	1.1131513039152545	-0.33110983589802434	-0.6421470144103351	0.1713227386859855	0.8624328368192143	0.9109625407015395	1.8643229115681472	-0.8624775513756772	0.8478442171545394	0.44041067929859556	0.18965489631548343	0.2860273049477037	0.8114340496656156	0.4933687704001549	0.05543934600862015	0.14713537033764817	0.1898378787590303	0.8690247325992198	-0.14735089875912483	0.0338630649861421	1.1949734643877146	-0.7212254075578806	-0.2896393825379945	0.13529054745200736	0.2841305897253384	1.1386900484121294	-1.4702111265866997
2.4286577537935754	0.18605538034555766	-0.9394895540734087	0.5717174436823466	1.557543275849142	0.5890791051479968	0.48602562884290146	1.4461651348169966	-0.15102356633362188	-0.02339047419880959	-0.18969394024268196	-0.24898260034655412	0.22842644884219157	-0.7175112883420504	0.012423041291851011	0.1140327726793201	-0.7692680869272459	0.6271015801177711	1.4766888040489285	1.2674013367166268	1.7681686656694602	2.173030363604384	0.5786733465825272	1.207677608868508	-0.38359095097344653	-0.6229564146517654	0.11953778350430014	0.8042168251370228	0.7561064837029436	1.8686077045435023	-0.7827153044072744	0.694991042815766	0.4188052509600485	0.28840228181478805	0.2950264313978508	0.8784225537958734	0.49710883910074755	-0.005892284175543416	0.22811296357346547	0.05971868707719791	0.8127555860941185	-0.22403196664986016	-0.002762442482249572	1.2112021948872713	-0.7371228568802982	-0.3376388127786972	0.0786484553596274	0.3524847687643268	1.0816169806621843	-1.4072736237247006
2.4106194501448983	0.14874159556266467	-0.921501426930736	0.5260407955378062	1.5616381990826524	0.607281316205251	0.5598984453005044	1.4240133945769253	-0.13176477235469186	-0.07132219213106719	-0.16270017140186896	-0.33797109964031624	0.28533905105382157	-0.7481181091597048	-0.08587149330180739	0.11998957640497132	-0.6832236066097461	0.6402848298458086	1.4564373813473865	1.172150402364403	1.822189110150233	2.2057671177643687	0.6134290631714654	1.2575969541500454	-0.35928172128887453	-0.5443983236255503	0.14797135633500696	0.7552237443676196	0.687773763931276	1.8780805653575494	-0.6658416879742604	0.6200540712604489	0.34350265250762696	0.36585467355591667	0.251944669489488	0.713659149622619	0.4917484034690105	0.04786565245623118	0.12606893433386762	-0.08680144343905034	0.7303430602251932	-0.2347451120963778	-0.05923356418339504	1.1751826717259972	-0.6561506360471064	-0.3743595277066048	-0.009808696888855457	0.378815842557412	1.082798052197603	-1.3222107347008636
2.4137787511929307	0.06198846229605319	-0.9721792530446196	0.42958761779549165	1.47927590614694	0.7387008308019224	0.5872288985762708	1.3689362945593047	-0.17139037137043617	-0.08467213988778946	-0.10065913655336363	-0.4186518064390798	0.30494502221642505	-0.7951137874947278	-0.21118865505706835	0.09019850748623902	-0.6455300749837296	0.6746527927827722	1.479700249664436	1.1258639797795735	1.8653035320606335	2.203792233302549	0.6310292000560663	1.2780914495816036	-0.4293639778509471	-0.5068225010374301	0.1664227422094943	0.6985003607832165	0.7274227508539065	1.779287543228524	-0.6665777330394467	0.5446671496447528	0.3473012631368212	0.41310439074712857	0.23266523461962835	0.5729515791138456	0.5429589448312198	0.1215001833945712	0.11056663092962252	-0.10121649274368243	0.6868872565115423	-0.18757775624002107	-0.16122195253456967	1.140429137247734	-0.6010465327646137	-0.3662096979907289	-0.01520902826950738	0.4418973954734254	1.0206679399558367	-1.2898644870962754
2.378714568983293	0.07159181760901823	-1.011825582500516	0.31950985272884436	1.4150155999607685	0.7600416771126073	0.5993383261490821	1.3220704924219162	-0.1571077943482435	-0.19271478903177544	-0.11396720270849965	-0.4754056983054989	0.3145627331633922	-0.860787084907528	-0.24575398802529075	0.0706773173528397	-0.6199551858181616	0.7317559158953062	1.5217974965238732	1.0981896279186758	1.9209103705865356	2.182887290480619	0.6094409065759296	1.2076045561680957	-0.4683196076014142	-0.40817140874128566	0.2775853301654363	0.6607161896146788	0.7694766621498539	1.7559542183921142	-0.6812797722729943	0.4825256555287874	0.2624994129096626	0.4043869427704004	0.1533797669199926	0.4282178528053695	0.5360115381242976	0.23543363622851138	0.09697384058886939	-0.11275940637322024	0.5073059981903529	-0.1975452419950586	-0.14904981107092247	1.1799061424722121	-0.5621800001455999	-0.324268555538837	0.020604544848476493	0.36765205871316214	1.0135922504002206	-1.3274266730061934
2.380526481733315	0.15280532909564354	-0.9985985744094427	0.24207048112125018	1.3213612380973792	0.7868403989240351	0.6311978517986554	1.2590195602974212	-0.17175348958459086	-0.13542996426305548	-0.0761934394507747	-0.5044670486688981	0.2640469302965015	-0.9303877920957838	-0.2566051486007476	0.026403887601507692	-0.5984752635054262	0.8180475800319241	1.5124525271022322	1.075810363138448	1.9166774054824824	2.205211462816571	0.6543311591932531	1.0826443609404217	-0.431158096592521	-0.3218801054087571	0.3748658329327739	0.6919933552571151	0.8987228052675942	1.7364342232567291	-0.7059078322150892	0.41960365376345343	0.20650324977400167	0.36113765545604964	0.11975274565236868	0.29517820757623886	0.5594122815618177	0.32544930932026916	-0.008188927264188017	-0.18184875384403126	0.43503394620586244	-0.27013791659531794	-0.19165670728616105	1.1805295581862203	-0.5534297673175963	-0.3195782796965016	0.10208917341393615	0.28611983279839664	0.9599831153307801	-1.3270105867596143
2.445787147654321	0.20833739397809686	-0.9344299181478599	0.09617892771976469	1.2272362184232324	0.785494919061356	0.5516777404614017	1.2185698100820572	-0.18912098263148808	-0.11510423057140022	-0.10638369469746552	-0.5658504798353428	0.20590692952420175	-0.9736550454128574	-0.18197719753912822	-0.021468515901326167	-0.6229257981603735	0.8589943726121556	1.5905757388020096	1.0747229382750392	1.8037964129551678	2.196662494501336	0.6808925371572709	1.0143906479936753	-0.39513111411895235	-0.2528393875898382	0.5102579151017763	0.6573712229536108	0.9312602606369564	1.682738696273578	-0.8031474557736589	0.3362872013820516	0.14910728836189968	0.31124089447807013	0.0507453130183159	0.14413558024628267	0.6061246682931588	0.22310907939169738	-0.045920306246637614	-0.18365528856991656	0.3520072528955279	-0.273279309874785	-0.13939355812069434	1.198435675395166	-0.7220023514055984	-0.38419240033397417	0.1953909873522794	0.26337597817589103	0.9210515170536777	-1.283573263048001
2.4768890165044555	0.2701496595230534	-0.9346095124492179	-0.02156849947706061	1.146481485613151	0.8033529670112307	0.4845687882074873	1.1573308501755997	-0.2508623028900641	-0.1217019019635639	-0.15803588256809814	-0.48525209385039486	0.1710417081957764	-1.0546906869061474	-0.13242716127644708	-0.0807568029527228	-0.6668254235095838	0.8873432968137042	1.6044870960443784	1.0641738480025005	1.704239217442544	2.238146265276589	0.6353854934836779	0.9926253399612	-0.268034573149282	-0.2326003031885063	0.658035232546705	0.7214223533354772	0.8182541310307883	1.606950753633162	-0.9060202010028835	0.31113681179672	0.1187972097507501	0.26853416125089274	-0.00429161616862575	0.04944558969728922	0.673889642321126	0.14610053077840776	-0.06908284570272757	-0.18154694324044468	0.2538399085875366	-0.2854846847457699	-0.10640517748822094	1.1517370692253637	-0.8209191963519473	-0.3516103293315325	0.30544884904906	0.12834258469264287	0.8783290935139426	-1.2975151243530154
2.5038720289563154	0.3383314891113431	-0.9262969687901151	-0.12529918637847884	1.1701660681620378	0.711439933630892	0.3662961580193576	1.090060848578664	-0.22462985538420321	-0.08644768698119773	-0.21185788353672055	-0.4611939862332421	0.12445213831436885	-1.0795314138076846	-0.1324621455200082	-0.14048806108497347	-0.6732108263965386	0.8668557840572163	1.5596477626749776	1.1574211409526103	1.5620617673061015	2.235983829774454	0.632260720032226	0.8945705219366573	-0.11596201304528211	-0.22097207931867685	0.6371604123312823	0.6794840918867461	0.7207199782307939	1.560937060877081	-0.9446291202862103	0.2647937162039904	0.09477574257826264	0.24198205221831337	-0.027087326742460126	-0.02448624495021641	0.782387167829049	0.05001810665498909	-0.08482765404274922	-0.31044064188393894	0.19841760136812153	-0.2804668877013986	-0.042960068649734326	1.133750378855705	-0.9376591998554037	-0.28320673563666937	0.26742164759289283	-0.010886534201126086	0.7952750000880932	-1.333450115834348
2.5423264375041006	0.38345248804988313	-0.9465313779472424	-0.19838437833039999	1.1519545883805222	0.6513532498699556	0.3391380915679415	1.0311054943012186	-0.17683994713639034	-0.08350767763008007	-0.2206685430451595	-0.3799299733760004	0.09158803521304795	-1.0018424458395538	-0.20008231529328296	-0.1272132952890076	-0.692642225357303	0.8316468135128527	1.517067375488675	1.2391988507015625	1.3844202057692778	2.2829837005869	0.6222447871712073	0.8208109690067754	-0.030579981474923978	-0.29723500584319307	0.684390614415973	0.6030707749913031	0.6539501401555251	1.46209265085272	-0.9512191279176164	0.22047152093310488	0.08500024511730624	0.28323637730400947	0.008067852450187133	-0.17289685428947352	0.8915459580016506	0.06833113179511449	-0.0766770422947361	-0.42561246862284563	0.20704767075343483	-0.2885199595487922	-0.08737893464620819	1.1205000783054824	-1.0051795104988657	-0.17701967037177418	0.280670178946122	-0.06477859865825923	0.8075724202755203	-1.3130544596404314
2.515148597031159	0.46963691609188335	-0.9636605832732471	-0.2732013894041808	1.139711757295128	0.5961137027159022	0.32502857231974397	1.0552175757514513	-0.19149366135831292	-0.16993751566892262	-0.1857654904118883	-0.3229940143082227	0.048693155679071676	-0.8848315997483619	-0.2655314040690859	-0.06357641567685161	-0.6868796078868906	0.811689607025096	1.5059755230394383	1.3909830945997468	1.2219462185787866	2.3336325588411673	0.5792199795135853	0.7095971951135738	-0.0077698011916046365	-0.29713109749333866	0.6609023295551631	0.5799636796088674	0.5571477762381443	1.3591111536098046	-0.9995569469568981	0.2509489557897504	0.1301387235582523	0.24353060189291864	0.047443273877331736	-0.15604821534647478	0.9969120208879833	0.1370643297785544	-0.16909531306948325	-0.5342715584586564	0.22384504859262852	-0.24449208779391535	-0.08256445955974802	1.1124333043456858	-1.0480384452176519	-0.09998939323007218	0.2768976039032334	-0.12237209318389349	0.7911043193175227	-1.3121465000095038
2.4294502772352886	0.5620320444951638	-0.9428619447192146	-0.299720827660459	1.0873874266537311	0.6548061596525235	0.34130160284793	0.9454295123659777	-0.17334620604352594	-0.178677112611056	-0.20901091657232623	-0.3458701722991295	-0.019469121185684033	-0.8097036049257573	-0.3080539804064193	-0.08451298487940555	-0.7212773554488247	0.8105839330580329	1.4652965763365384	1.5410408529805957	1.0720227960485174	2.3831012451760825	0.5851787955124889	0.5838072091430255	0.03196938774545024	-0.29530369500127807	0.65994781375624	0.6091971429915032	0.42456057635953737	1.2848270577498586	-0.995943710724917	0.2835222716410554	0.19023956954096377	0.14434791925121923	0.06555559657396043	-0.2759263665997733	1.0305224118259528	0.15412771874277248	-0.1775772976683616	-0.6229886555160438	0.31791272354586136	-0.11046408611822667	-0.09240866316454976	1.1175443875348712	-1.0770732480647003	-0.01661312049337857	0.2649748791336642	-0.20592023275244684	0.8978331997089398	-1.3570734124838697
2.3424243801005074	0.6911000150094813	-0.8507265591994886	-0.2978591542973717	1.0133877349675784	0.6941177167438296	0.3028279292719577	0.8636880921130015	-0.07815229640983747	-0.22971795031011152	-0.2113010857725409	-0.3879996514148325	-0.09404808434450027	-0.7425354645555643	-0.3270860519964021	-0.08310971102597396	-0.7865755809323964	0.7615593229078663	1.4240831155249054	1.6396664698864534	1.009307321099891	2.4060299197083914	0.5589096040781509	0.5443215481564435	-0.004493161415793928	-0.3463834717082799	0.5835019604622087	0.6506205590095389	0.38956794231889985	1.206435167838237	-1.060651329152236	0.28167292234492214	0.23288944183451474	0.0943123003486804	0.040505399163140374	-0.2631080617850375	1.1289212976586351	0.16412480815003075	-0.1284152712573048	-0.7145042797071691	0.30014843871985303	-0.053095721810368854	-0.14550232248570824	1.222912509712458	-1.142531045111846	0.04078253619823654	0.27972589838161344	-0.22315550914363427	0.9770031115234337	-1.4650626536942086
2.2602595818622824	0.8232851921199981	-0.8501458188232688	-0.22105511692908575	0.9307770548757379	0.7058822065106931	0.24491735807852916	0.7540023922597807	0.03657620302809671	-0.36283233754863015	-0.2197303404018102	-0.43459443379818036	-0.1189327583033277	-0.6803687001293947	-0.3166761816402773	-0.10091980896327044	-0.7947690243868089	0.7731985232796355	1.3955492971881909	1.6280076365770104	0.9633560944490138	2.476810842542337	0.5465660651041021	0.46729102674491935	0.03326187615303951	-0.42760990859375614	0.5810907073023687	0.6906405320646248	0.3014927451789893	1.2699577360269265	-1.0521705837732749	0.33195515205985926	0.23735716964662013	0.07563163107863571	-0.024401799590476253	-0.2267237724490032	1.1197954124757765	0.17108523352520627	-0.07628126058798079	-0.7812890962983858	0.22802163123425484	-0.03342021077069238	-0.15798762968579075	1.2549203789142058	-1.194687874708203	-0.0022771328526114743	0.2567739032764046	-0.37680672284818695	1.0799576010634884	-1.4923593974920992
2.1619131800777223	0.9022280737497168	-0.7530528281579097	-0.16335438540940808	0.8557273222757862	0.7630520377632644	0.27044003121866433	0.6872034822372337	0.011844901439259068	-0.44668487716597616	-0.21845175707301862	-0.4841452544557323	-0.1337111205024642	-0.6852346528575517	-0.3161691673457254	-0.16121000880348854	-0.804473349681437	0.7538656401174316	1.3077507189772715	1.635898645062645	0.8642731926484183	2.4779683403806962	0.556480149655839	0.5064411864407206	-0.010000458145064412	-0.4151009168612324	0.5778776298365771	0.7143570977817151	0.2858689985949744	1.2773424039057653	-1.0306200800076304	0.35230247448248053	0.2364540377862744	0.024303998069255803	-0.028728286334303178	-0.19300669994362676	1.0881309312728422	0.14444023110951934	0.03165827410201805	-0.8826571137961488	0.249439581899871	-0.08582493504974376	-0.30023894041278254	1.2954921246704294	-1.294296077413179	-0.10383182714640186	0.2314790655806976	-0.37288675560493545	1.2207945030681338	-1.4630877300452678
2.1483675887180547	0.838520692939435	-0.7528576613101635	-0.08922114038934684	0.7884259524403676	0.6949072900792999	0.28254028879864634	0.5968415125747818	0.016195473868370565	-0.5469788652080323	-0.24290430580471437	-0.5132109612125635	-0.0946020919303259	-0.7332378143912562	-0.28863013673596827	-0.1734311552463304	-0.8165649540774643	0.7246772381718337	1.279815418282626	1.6395504987738785	0.8148397635074381	2.3907010372711697	0.5299177102980963	0.5670272406032504	-0.0745531476536582	-0.3580114219901233	0.5075852320712216	0.5199097880993848	0.14258653338629537	1.2310819321482902	-0.9803878411475873	0.3009134867756844	0.1946840690157901	0.1632130941881978	-0.11329068838393579	-0.06823312096097123	1.0039199408859036	0.08366363830258804	0.12381602745553195	-0.8885454507930295	0.1987765435979521	-0.0945261728237288	-0.32518561286989234	1.2842607814664446	-1.363667937500888	-0.12584337514214322	0.14739372332067696	-0.37335344733027453	1.2941342177024446	-1.396732375872084
2.1437673138597018	0.7846401987586028	-0.8296183193825926	-0.0059032177099948326	0.7053003059435851	0.6235380742565138	0.39844124886956556	0.5406838019397083	0.0020494446235093887	-0.6475054193665801	-0.20316091658719956	-0.5876083966984325	-0.06914396980400958	-0.8034623966767989	-0.31779593467131934	-0.2121988402332602	-0.7695277563382426	0.6682415527156439	1.2127757554938277	1.6041963615433712	0.8345889801927726	2.3442555617353555	0.533428391345131	0.59336865772334	-0.10629932043642949	-0.34533258353079477	0.417248584432038	0.35270098126882254	0.07359182336696021	1.2192292917016379	-0.8725609690789999	0.2890356571990524	0.16657265111630698	0.2943821530101275	-0.14994643595216767	0.015246065569994466	0.9563759973411763	0.18068930513644757	0.10988058275986437	-0.9528278193962757	0.14709150626952341	-0.13464723002451112	-0.395486583523734	1.2245421441465294	-1.2591911089850765	-0.0930449099653593	0.05046587201462087	-0.37250884998222067	1.3231868707575705	-1.4062824468444572
2.133689248040558	0.7332001330492149	-0.8808507049540957	-0.031015854204136904	0.646037878331863	0.5662983277538679	0.5013046747694995	0.5377480017469536	-0.024891237506308728	-0.737379963371983	-0.16033377484053649	-0.6682321699416558	-0.015215087404893125	-0.8437613150780392	-0.3989809876483484	-0.21974531152960797	-0.6606789305197408	0.6779881730441688	1.1784304895967346	1.575939198828714	0.8551952504740645	2.1883784630250647	0.5995483683168065	0.580279034278683	-0.2112296895753473	-0.30848817730742206	0.30762881676966103	0.1882739033427747	0.14841829743838938	1.1201609654673867	-0.7759586987044775	0.27505707032168775	0.11842753773626072	0.3731811870397662	-0.12398411319050802	-0.02526375081822584	0.8769999801658033	0.299883902727927	0.08155642339240136	-1.0773427362127153	0.11501386619143861	-0.18848943804925203	-0.5028210989321569	1.1518866246025912	-1.1621247019753236	-0.1822811669069512	-0.01394308357297388	-0.2965455108236672	1.3423662391423645	-1.4540788683979091
2.0650580087389896	0.6520423200950959	-0.895296655813757	-0.10182351216384873	0.5566713760244081	0.5382128773197983	0.6738827774209104	0.5383153282106445	-0.11404244601496112	-0.9031075719585961	-0.052354502210925545	-0.7601951846265915	0.03101461820926583	-0.9523756487548546	-0.4075356770092459	-0.27174030587613884	-0.6402941798067487	0.7144450948472062	1.1707392500634108	1.481646481273263	0.8871744129140318	2.0797326647131604	0.6714085445056046	0.5266069954514666	-0.31106588397232143	-0.28377947312551316	0.37300994852633307	0.10658739524267935	0.25145640163918015	1.0448956087910117	-0.7193454817295228	0.3022051891290835	0.05110944377226971	0.4270979654188035	-0.09656034848828608	-0.027361485921258977	0.7700014476901264	0.39131588362418873	-0.030262052639362446	-1.0411222084528169	0.10155383762285672	-0.23261359601394055	-0.5791017138998286	1.076475881277808	-1.0129811293455424	-0.1947163185311317	0.050122630613308204	-0.27424994783204276	1.3564111964624073	-1.491061505607235
2.0241055962502865	0.6447039019213769	-0.8852380148899943	-0.1691728046799652	0.4803991481479982	0.5043971259631095	0.7512793599384591	0.5709439028877215	-0.17069524260555644	-0.9758570854261587	0.001009858858164503	-0.8916062431596959	0.014024268378786836	-1.015964903008973	-0.32211504822344633	-0.30403264492412135	-0.6202955014559215	0.7677924034338864	1.1794183315388824	1.4653126572750987	0.940146414747528	1.974904369852435	0.7371713624888729	0.4536449345010823	-0.33160329546429046	-0.27309375068668434	0.2839885968905017	0.01150145392612425	0.27620075491047735	1.0338160754645043	-0.7521995395991032	0.2981672241355625	0.08476969946139487	0.383840612653313	-0.10462101270267524	0.014200089885378454	0.6774488537600194	0.38484793360973657	-0.09350483710244277	-1.0314234043632655	0.08353839491931828	-0.3112489621314503	-0.678413405820592	0.9567796214785427	-0.9446274102657158	-0.25181346175333835	0.06966480109675918	-0.3342280007745518	1.3457806804740495	-1.5049350098860255
2.071360810683625	0.5846128711984779	-0.8691078489369094	-0.21934531547984354	0.4147731732469356	0.4573376694399709	0.7037729889907479	0.5034013810461228	-0.2322577585786302	-0.9963241311762383	-0.020381264044083948	-0.9806093138383852	-0.003720563760763476	-1.0972995130937415	-0.2189002112862875	-0.3722634938104728	-0.6561037780420474	0.8411283502462551	1.2232647640877854	1.4271143542052176	0.8869731098488218	1.8784180373452837	0.715862973696743	0.375732876683892	-0.2954023105135463	-0.33840590493491807	0.25345142330976445	-0.13645548369840962	0.34236993275966576	0.9747443637480607	-0.7343331348646602	0.26844777034349276	0.03982230575500318	0.4168316966598688	-0.15598432533587198	-0.09411601496814456	0.6675066402740919	0.31381502006560263	-0.1828828223597282	-0.9649102692620242	0.015339493271586352	-0.28892780769626814	-0.7554301235094079	0.8834002917403773	-0.9034373820540417	-0.28075946078885144	0.09870067669805463	-0.4134170380787731	1.4019749091031168	-1.5354430478941203
2.169501142031664	0.5866858122197904	-0.8457729389936736	-0.2878177588657403	0.4163197080811038	0.35008336187827804	0.6412820709565662	0.5699715688887428	-0.26222530773298197	-1.1168178097391939	-0.028210161505291383	-0.9660767008127109	-0.019526333664704257	-1.1233649873553015	-0.15362300833068737	-0.45596840004827255	-0.6774591692696132	0.873633495936069	1.2044875857595723	1.365479357312371	0.7974938966039443	1.7520616823257023	0.6905999835135495	0.28841037968793365	-0.31298610157423357	-0.371520535721359	0.30455458149221903	-0.2816898944019127	0.39978913790954834	0.8894465193337862	-0.7452633486462603	0.3837277645188995	-0.023802386397988106	0.43782152492429127	-0.15797397414923728	0.02673053449682753	0.6419218078568343	0.2793417448149638	-0.31908356752064754	-0.9068848344610828	-0.03517699898454475	-0.331309649830007	-0.7333287973462904	0.776112620661588	-0.9007979959871019	-0.3128240023228424	0.1439897660733004	-0.48493843111050705	1.4086043043497711	-1.5517967234069838
2.297486500953478	0.5966693646235155	-0.8881625391016789	-0.33117446612137263	0.4504401295219411	0.2158518326015188	0.5985946823517302	0.625175647132395	-0.3479505001187803	-1.15310057890952	-0.050916321913767756	-0.9132949384333588	-0.02532314955483126	-1.2250267313538454	-0.10294627363566888	-0.4934661015790729	-0.6661274904726484	0.8664614965482071	1.1368313678107247	1.351289379214159	0.648993203387189	1.6843627549452844	0.6682612998327212	0.16078646655079235	-0.2897831016684976	-0.406584416642489	0.33163501519167865	-0.35190126304454117	0.3381734489571581	0.841085567354467	-0.7424661501776775	0.4176554107164957	-0.04647943139361868	0.48558712599239495	-0.07067180921338198	0.06035401948352204	0.5856556682360842	0.22616563493672145	-0.38257151139104517	-0.9283436895851619	-0.061171127525438074	-0.35805263071815235	-0.7008218482184903	0.7143411385821878	-0.9037034769855776	-0.2078030497752074	0.14818713902140332	-0.6197431873482697	1.3654301995712619	-1.5665707572051564
2.3453359226201713	0.5912989066586156	-0.8467074685831628	-0.3811481044955569	0.48389608894994585	0.15948298083622575	0.610050844801585	0.6679286975587678	-0.46250272452472363	-1.1748163053114502	-0.11729108533946384	-0.8362554705074441	-0.03594865948102517	-1.2591457368931471	-0.10534603840171333	-0.4587781004321975	-0.6998179586667244	0.8019475373446469	1.084752395745012	1.42056004287826	0.4905423625075295	1.550602892591017	0.6845493872829825	0.09669050069902266	-0.25155349943374694	-0.36019680242683216	0.2426544355983049	-0.3916866992856782	0.29642904660040753	0.7211390900872494	-0.769833303009315	0.42722221390782594	-0.014873278890797958	0.4625112941779442	-0.004617881148731695	0.047152982371157844	0.6439341085535171	0.1724088212129356	-0.48217486781180774	-1.0746489337221496	0.0696835095612529	-0.4328274957575694	-0.6757244183392003	0.6987259634448041	-0.9566565906627715	-0.1114328827343313	0.14526034599559529	-0.6526527727216924	1.4245665298449421	-1.5285464183570738
2.37698089129077	0.5422295779970336	-0.8736154686940738	-0.4184324901180462	0.49189219797486483	0.03982946939248211	0.5429345048914758	0.7303092835938881	-0.4970601473664975	-1.221904057932065	-0.14184343403586094	-0.7978920184033426	-0.062087332609742106	-1.2375341301587224	-0.15114337144974777	-0.41423747797425775	-0.7398231148100387	0.7606908222652702	1.055762266581097	1.4804299598348134	0.432463078229466	1.4976043277212259	0.7002934346354281	0.09210982581763276	-0.22426028295859793	-0.4158633276233211	0.1106866618857518	-0.4647153944548344	0.19441695716122545	0.6272966992664399	-0.8002963950074264	0.40506830025650764	0.019342943604528415	0.5235293125683462	0.09883179445087935	0.12440849413198238	0.7673339336578648	0.06314810935049772	-0.6634147900284278	-1.0769961959963241	0.14229634312904443	-0.31832230270222905	-0.5849079551702066	0.6058819772126723	-0.9425204363633781	0.015180650221993474	0.14100693962215	-0.6499881471447008	1.3342596793356003	-1.535093832651456
2.319422276570985	0.5972038248067564	-0.786837572270559	-0.5184001993942359	0.5217721861446984	0.07568317828353817	0.5001973012692565	0.7860502512199635	-0.571566751657248	-1.3641320999216056	-0.1146575815382489	-0.7320356677917704	-0.0742199563613497	-1.2105829989866246	-0.19580024388139688	-0.3713684527833204	-0.7849593936307028	0.7226137751738912	0.999050321388921	1.5107749477415722	0.35005506196128644	1.519394063570359	0.6727842472378994	0.046003256545792896	-0.2547748495176335	-0.586405720738743	-0.01861502370320913	-0.3724375401372481	0.13493456765218528	0.5519066959458159	-0.789825071576195	0.5088677847650078	0.0986328488615166	0.44193185504504395	0.20155124396001992	0.10449569798332581	0.9190285980988542	-0.010344774765849218	-0.7069255906286903	-1.2403134805065563	0.22022170472835634	-0.2271765546204921	-0.5638188802759739	0.5776328741306201	-0.9832511896138548	0.06698916589248148	0.19598717126317447	-0.6299834741004312	1.3459414846043012	-1.5564598614132872
2.241292715468089	0.6505483161734229	-0.6636817015466993	-0.569974315507457	0.5367499730504195	0.1644958411822927	0.5038782138837805	0.8157549107720099	-0.539867619852433	-1.4324502528587506	-0.11710794002179029	-0.6984334532677533	-0.0930820503781848	-1.1166865204768877	-0.2406277931189492	-0.31245702371152106	-0.8103036793045268	0.7213106097561076	0.9546671069582313	1.5455762088477065	0.28932255679568636	1.4747356415291246	0.6470647061253516	0.03605608294316455	-0.2621783248523272	-0.6351045842262831	-0.14781565204135938	-0.204158795578618	0.10856675782587685	0.5217110515428132	-0.8383247102045015	0.5323605604029271	0.21309533006131814	0.4363214526776501	0.2617538368645527	0.0689455171518792	1.015629718213536	-0.11647642331028356	-0.7048642038720344	-1.2537248840162898	0.37913854702652994	-0.21200081699804363	-0.587383449656706	0.6431893226931651	-1.056919249072378	0.12699451198114858	0.21025794591800517	-0.7056893335613746	1.387659887035129	-1.5122076030673026
2.148747558051996	0.7224125286436378	-0.5206645235565988	-0.5303842131350593	0.5126741904108267	0.21641506710335282	0.5061912477088156	0.7830214907155353	-0.513964932671753	-1.5170460280376188	-0.07480461405301889	-0.6735638547085715	-0.13881846529503866	-1.0744666947465626	-0.22439548996219902	-0.31087327572433743	-0.9060166074850194	0.7120235047467245	1.0076086352270843	1.4557598024329343	0.2454979088978119	1.5011433178775382	0.657473794384817	0.0029136623388851977	-0.2443848340274506	-0.6402823745736014	-0.23256796522596193	-0.03383453623173682	0.05771208732256884	0.625822686396788	-0.8334342599620044	0.551086550355946	0.30715812118537106	0.4793485164800308	0.24077124219666018	0.18846344237603652	1.1095161012197956	-0.2410399648262099	-0.6758115816716913	-1.2860527822443886	0.4295661680336891	-0.19118086512386773	-0.5529169581160439	0.691866841106853	-1.1485348225639496	0.12643756899653008	0.21958076375699093	-0.7677026732505138	1.4181024876914923	-1.4888384162326556
2.127567576601111	0.770322140139792	-0.44057430546114595	-0.4637387887245736	0.4544972799626391	0.2806465488944997	0.44299425314227114	0.7771763672925933	-0.4707967694877041	-1.5919331857788044	-0.07838773660252447	-0.5990259630896408	-0.17319158140124008	-1.101169504517793	-0.25570225929422186	-0.27606017182881687	-0.9740471073727461	0.6870909044856709	1.0816800691452195	1.4253343573045405	0.16575188886177689	1.4997239484000529	0.6806106613094892	0.003538787148174666	-0.2764019748768613	-0.6185600944175074	-0.2980827408325544	0.06743273855622064	-0.002614898033446575	0.6512223247042555	-0.9185256577166573	0.5573572567436539	0.3504203783736125	0.5014850451769785	0.22521500465156566	0.3077077508891703	1.1291176786500177	-0.29623730908396856	-0.5708442966871137	-1.3514353310151666	0.4387676571795559	-0.20614329028982703	-0.5987152065135484	0.7337585861263461	-1.2873280359520298	0.16559117431831263	0.22379823246235012	-0.7997820825019447	1.462723398687878	-1.431238705505341
2.141088495416624	0.7254857770842806	-0.4267258779665631	-0.4092564162281388	0.5064337885679719	0.23967138863166132	0.4582650034542297	0.7533442386714972	-0.4198695476905641	-1.6935230832380004	-0.11401557977760002	-0.5245314401184266	-0.14002001807960154	-1.122493336918502	-0.2525943594187116	-0.30972895371911724	-1.009450462946029	0.6562750060919508	1.1493779792294376	1.3925471231188784	0.09175432683423372	1.4170182784886727	0.711750224640679	0.06468322097913141	-0.3527153137049738	-0.49082508988414314	-0.2537799015678892	0.19387363137473607	-0.03899739154892538	0.6845843314056184	-0.9057306038919885	0.5213195942373399	0.34458847548113364	0.5628759381845676	0.3221500360299734	0.3252263871952584	1.1524783337020446	-0.28119194619072785	-0.5152035395070875	-1.41573229665449	0.4091536013349918	-0.20416455458481875	-0.5603781701961509	0.8232511796317576	-1.386981143566087	0.17858287752613886	0.21338569651637665	-0.7238847334838543	1.423641103186935	-1.4131359817345368
2.1239918807931124	0.7204756121757305	-0.44479656000580825	-0.3363799141155859	0.5550700846602562	0.20183896728804354	0.5278793488602211	0.7883027106685236	-0.44207300045415227	-1.724303364438449	-0.06289701151869005	-0.41717773810015907	-0.09534236547378112	-1.1410509590136715	-0.2929333337434604	-0.280401235211445	-0.9523250123964709	0.6010935304263239	1.22325321588962	1.3786735978741753	0.1461300664958287	1.3240900831395614	0.8191881365327655	0.10971716692061625	-0.4178925064492942	-0.38250440112698275	-0.2713772081971381	0.298650441671985	-0.09762233125835683	0.7752590132345635	-0.9418091723541728	0.4436239727782464	0.34709982904785197	0.6434237348523981	0.2953133688980113	0.41247164360866445	1.143713925264089	-0.2932943276612221	-0.48959883485034084	-1.431140481195422	0.4333528967067122	-0.28182211928646245	-0.5587460850672835	0.826488192277186	-1.4741355699515064	0.17858971861587375	0.16506302790158117	-0.6169704547007248	1.3553682013438393	-1.3293674181420225
2.1083436538971307	0.6482152848478676	-0.48014856598838707	-0.3216885505534478	0.5527456626188614	0.2598845711602073	0.5738212712439903	0.8537338720201882	-0.49908812427052923	-1.7252709927707108	0.023025766814437253	-0.34477838499487673	-0.0215287837367725	-1.1033653537387669	-0.24190670516541327	-0.23256035847923057	-0.9117831246762614	0.5311729340050452	1.285918239791576	1.2795499342717485	0.2678547693348473	1.2807110671128907	0.8827692597146338	0.18691631831559147	-0.40277147944028896	-0.2574425587031298	-0.3605351132006673	0.4220329657015247	-0.02870059515447554	0.8848521039563473	-0.9580382179920882	0.3414956999113983	0.3620246368972465	0.7588832095515475	0.23928199419674195	0.25378103419334525	1.1809445605714692	-0.17768613776996836	-0.4411761546054819	-1.4851434542267157	0.4670330664001298	-0.33338901671572907	-0.5624151558325724	0.8505786617878617	-1.4969712723300392	0.14047569487859973	0.18414519623352948	-0.5551247661083017	1.3027744939934172	-1.2292910971259996
2.084654365320076	0.5686518696899442	-0.5110070967100843	-0.337460684298826	0.5259355917586732	0.2626206935117872	0.6434410579429098	0.9179521086159014	-0.5217829853797433	-1.7404635360011045	0.07493077360306818	-0.2533823023379339	0.025721313505179578	-1.0268187461238294	-0.22717898171887785	-0.2589465494735105	-0.8936123754691245	0.4839243561265005	1.3854680690780867	1.1786236195930841	0.374697322742923	1.1822519495958632	0.9167643967231222	0.16743999489602565	-0.45822198353225463	-0.09838254319090112	-0.3773057676389286	0.5269067135143342	0.07614961250443177	0.888150865858233	-0.9284031311796964	0.31168641016205434	0.4068686332430781	0.8748623636340078	0.251571112557485	0.13299668082229363	1.2009428006204337	-0.1304838983911852	-0.4753371366417799	-1.4233959137507806	0.4951420459531767	-0.363949233526818	-0.5773913533408251	0.8068164080251728	-1.4917291799486272	0.10362819599913027	0.2745856383704174	-0.45202307724665935	1.262255376051184	-1.1781288350421857
2.0790493223704676	0.5073038268405456	-0.5267664592529289	-0.3615687367027271	0.5903501535388217	0.23730907104481944	0.711968414355253	1.0026360313446205	-0.5071027531362369	-1.6582287500017592	0.17307251172289603	-0.16879200283091986	-0.007119067997832929	-0.9588223671945035	-0.17715511474561096	-0.30219839213486266	-0.8505273498050123	0.5303251504937867	1.4912156348980445	1.099432820284639	0.5214103051853078	1.1263719569149113	0.9684111027235632	0.1442958171432736	-0.5492804566880063	-0.1083286049021829	-0.32724130730309714	0.5593190897467466	0.2026850262042485	0.8830883659950237	-0.9208375931566295	0.32546793265214613	0.4296225609892894	0.9066166886517196	0.26591553017796227	0.03254860607415677	1.1478954871804634	-0.1109629450861586	-0.49543967714750925	-1.2660696476418623	0.43696106941498114	-0.36759528618751935	-0.6395530235942017	0.7702020842933802	-1.4661591687497995	0.029509024458378115	0.31722025423333233	-0.3998309226303481	1.1642522616717992	-1.21298646034934
2.1180606254863106	0.46162922817401625	-0.5385303280073811	-0.39088833153245284	0.6297487920333898	0.24216412505037352	0.7541399198282928	1.0010202982031775	-0.49879805710568137	-1.574256454402698	0.1757011646688299	-0.09043429025252743	0.0251512572480251	-0.9518894084219189	-0.0734511543531627	-0.30801631844057065	-0.7954595219560285	0.5703640943460433	1.6144915687588224	1.0421808175954568	0.5536287399972841	1.0860703875292232	0.9885388122989532	0.012871134343029833	-0.5702189208473035	-0.11306340305148208	-0.243273012175647	0.615626487132926	0.31760842470279355	0.8583863562532553	-0.9387556837960093	0.3615091635707057	0.4573384238698859	0.9125824114191141	0.2235250535049766	-0.046816857879577914	1.0580544898124842	-0.027965446923276804	-0.46618266063851327	-1.1893389716926002	0.42795253459640215	-0.4387077114551798	-0.7302894669000427	0.7800942508559339	-1.4169082647549782	-0.04524519047934024	0.3670792948299007	-0.4643547892772669	1.1482263506952868	-1.2277545500582756
2.13572920559155	0.3869129914590565	-0.5885402999685162	-0.4264290783912217	0.6371008141892837	0.22997117179325882	0.7118804599169902	1.0417139926728192	-0.43545393528641385	-1.377857542558997	0.0910661224624847	0.003164475055835858	0.0038711206760412343	-0.9367401647849443	0.027105840853860454	-0.35221839393131105	-0.79420784156031	0.5504276105527636	1.7368442049874389	0.952132722484366	0.6541048568035771	1.019003437172934	0.9618515682019375	-0.05503067427603749	-0.5345533952017687	-0.057867339021272	-0.12672587665252283	0.7253444028499365	0.439966582487844	0.8907410293253415	-1.0155538755211535	0.3543282919820797	0.46830816244837037	1.0316299952219432	0.16969575477575574	-0.18976080357215558	0.9731622239639763	0.033223573946332	-0.4726436140323626	-1.062850372832064	0.4296447489275172	-0.4484836573376885	-0.7352543793292303	0.8034813955563997	-1.4650565531604771	-0.07402126643422494	0.4223658034136351	-0.49678986418832877	1.0893081825283397	-1.226558302099361
2.16787911063993	0.3633218916676051	-0.6281469432319582	-0.4488564271799788	0.671238553167158	0.2463291228019416	0.6397991500866173	1.0759838610433325	-0.4494641122782029	-1.230334355112422	0.08613295582665377	0.1263889690077175	0.01226767132253627	-0.9710972530747201	0.11067702503142854	-0.35513362253098435	-0.8014533928716568	0.4142660519951214	1.793921470974142	0.8912841536963875	0.7149293816295039	0.998552255897795	1.010948260615693	-0.14924464511433505	-0.5309546826947622	-0.07090802972491625	-0.029941155714497947	0.6827151531454339	0.3777893399634196	0.8581668211025388	-1.101177271258131	0.32805419837669186	0.4503952510317838	1.0810054671152294	0.23327265473860875	-0.26311539643963106	0.9412184198217988	0.004092934490120858	-0.39999489926904397	-0.9706407747240977	0.4302686779706443	-0.4478248954732692	-0.7243763190924926	0.7235479503226727	-1.4987356795744848	-0.1951602608711824	0.508695123005827	-0.4956293898645986	1.0395617155537331	-1.2166807118100373
2.2326739759428476	0.30303097420133424	-0.6591067975087569	-0.48724576242660655	0.6929265318468406	0.2581392690367952	0.5440887060579171	1.1355054816694092	-0.42042607401762455	-1.0621714637291293	0.03920527122231907	0.2214782217516257	0.05880869720903749	-0.9781478607660883	0.10381689782987887	-0.33424125731947163	-0.7796607129483595	0.28251387114987114	1.713465593022616	0.9726273516846101	0.7341226088773164	0.9718578643955873	0.9649849086170257	-0.189706540451562	-0.48395901750931447	-0.06726600442121553	-0.03523356855205423	0.61099571715665	0.3095810422818672	0.808279576302944	-1.1722308812608973	0.3149593830255303	0.4262412589011955	1.0704990309099613	0.3343509745409716	-0.3204766661021889	0.9515680627504295	-0.02131029210557909	-0.2685962827308093	-0.907459850325908	0.47254332787644593	-0.4708440135608708	-0.7100066881509118	0.7367805626090924	-1.5431648633813224	-0.14836504220609414	0.4881018124019458	-0.536218017491589	0.9940517525015993	-1.1774809293153694
2.2607102507968877	0.2607766749787261	-0.6422042468552995	-0.47337940348473273	0.7275804722891602	0.26943438609854425	0.47170901731805637	1.148485437405014	-0.4689204528757574	-0.963173385104213	-0.005906789311987656	0.3745725525996726	0.0408219071860791	-0.8389089046714684	0.07381469351262263	-0.27335195572044235	-0.7250108051816517	0.17140267756166136	1.7180231888616593	1.029223997619735	0.786747196639655	0.9539285587917112	0.9316009676036003	-0.1276484574653829	-0.4933042708101286	-0.0903120336210568	-0.08366734115743533	0.5552143897749433	0.3235718747936165	0.802249248116054	-1.157131917273286	0.24852601645088498	0.48961297217868316	0.989351967833603	0.4174989173020573	-0.44777360851119835	1.0349922467709674	-0.05189509740705327	-0.25033598339551955	-0.8865037185095701	0.5751277156150445	-0.4651725712490852	-0.6610425338876242	0.717532793609173	-1.5584636546831667	-0.13902703899083993	0.4499637322384059	-0.5641274336647857	0.9435272281672971	-1.1818528069490672
2.185870038142246	0.2836161858713697	-0.5643305121287675	-0.4531432239371546	0.7683092631928998	0.27369948398349064	0.3793360632146862	1.1783756524296647	-0.5176082229360102	-0.8708855335247753	-0.02793519077369027	0.48727028750692786	0.005960678973207778	-0.7432992951779576	0.031718487643690785	-0.18386774014533466	-0.6982809486969478	0.08861814170932389	1.6698303948114517	0.9934881925895563	0.8821465792209064	0.9953955339514137	0.8880823086085797	-0.09830680652420579	-0.5125932612362583	-0.20396809022467263	-0.1700187253126376	0.597673654883563	0.224999552704135	0.7511787556956095	-1.1517183662513795	0.32110936389621686	0.5317286921045211	1.032922178771035	0.4517323983125294	-0.48719813658940014	1.0931443171694506	-0.13585524854703634	-0.20891447183991024	-0.8422715477600086	0.6874703291841464	-0.40245873131501836	-0.5378864911366008	0.6300718551683836	-1.5653861243306448	-0.1347336886807577	0.4483000382325565	-0.6270576679569726	0.9166399498832458	-1.1436412292900244
2.1281144076881047	0.33572333706872837	-0.46893771711753607	-0.4716294195835384	0.702170745273921	0.2262591798747841	0.28752747696576125	1.133795222779721	-0.4326842199457337	-0.793172284310079	-0.054539706562105494	0.44194611486718705	-0.012761190276880677	-0.6158881645327894	-0.061646143232269135	-0.1470878379996057	-0.7058516067348177	-0.008244975535247973	1.548842434628859	1.0138268557405712	0.8984945300287764	1.0494701519204896	0.8614015996643556	-0.05370694919836353	-0.539753092419491	-0.28765938593729135	-0.1846782336514318	0.7190309513408812	0.12670824293959848	0.6509678650723921	-1.0556738546836226	0.40103206759351273	0.6484515037285589	1.0088547370162484	0.5718161132896539	-0.5226295203667921	1.184206400614725	-0.11256068273853806	-0.06934048112628752	-0.9031772911910008	0.7623767934322183	-0.39818264991860214	-0.5240467357248462	0.6360735897294866	-1.5340927379377267	-0.12941898783149094	0.49671658483745446	-0.6946007833422445	0.9668760426041464	-1.161244649564934
2.048803846035707	0.3696663913713105	-0.3997163067718654	-0.42415656649327393	0.6540745907724561	0.18363059913906626	0.23589798922679012	1.0761101219248406	-0.37823429869863723	-0.7748175843824853	-0.11837985980727517	0.449990165295003	-0.05031656907832618	-0.5303545610580044	-0.18107283297791987	-0.10190345750902811	-0.7170461453492628	-0.09404241036251312	1.4683691994912689	1.075838633130332	0.8868698856827499	1.076398562332702	0.8670365389495094	-0.02081771031412294	-0.5772662951925593	-0.3804318050423057	-0.22795498297984365	0.7776767069673658	0.043189968890013836	0.5453290315659387	-1.0020409543012547	0.4449802869731075	0.6838286301086973	1.0196941272444071	0.667129810153706	-0.4493279450591611	1.2359673056831435	-0.2147157932644145	0.07585039032849158	-0.9198007698921575	0.7609943065889401	-0.32919848081196623	-0.5478175643048412	0.6272974540093765	-1.5459056189459905	-0.19871381839660768	0.4463849272344634	-0.7432866514036364	1.0156104850312675	-1.190766117361944
1.9963548787484189	0.41749416151884355	-0.3454316341059093	-0.30591296960245573	0.5963272139915612	0.2268121233513835	0.2068762534707716	1.013515039275988	-0.3020438438144182	-0.7373344111904376	-0.1898284519065413	0.3997415405419466	-0.10144417386058753	-0.5200113399155524	-0.28332778973236944	-0.09242186771109198	-0.7107757842267914	-0.09680713768626759	1.3330337893080995	1.0637892936396385	0.9063929019194447	1.1654024481120788	0.9562554001132757	0.10073048413528005	-0.6027381902482426	-0.5275736668659733	-0.2727208235068598	0.7294470719163675	-0.08631760445753485	0.5485368141611695	-1.0269651911780007	0.5026120311250005	0.693922312507764	0.8846176284528744	0.7215520212909607	-0.3343959339837666	1.3020470179526658	-0.2756120559798474	0.1664056202522244	-0.9356187623249473	0.8143397923695603	-0.30015086276348424	-0.5377403428585382	0.6336095179905435	-1.5945654231722617	-0.32215793983707963	0.3407792292182984	-0.7855589137359636	1.0485978200270727	-1.1841117094612987
1.9368677947769175	0.4076432890262531	-0.29562986913005457	-0.2073658509108581	0.48131753839473124	0.12099171085229692	0.13017675443487176	0.9235404827725511	-0.22455191302645	-0.7447505997481297	-0.23134679460217603	0.33298521913554	-0.04598268992181166	-0.5766328512888172	-0.3365071840274359	-0.06019632018854408	-0.6932725372350472	-0.17192615414167123	1.309110371033761	1.0066701171484138	0.9145668773233797	1.1594034601314613	0.9138757682126789	0.28083650568994056	-0.642559223872307	-0.49609920523646894	-0.24511124550757044	0.752398966820522	-0.19554676846573327	0.5767713972843717	-0.997242784478596	0.43935565184038766	0.6758987899612761	0.860674879250477	0.768578576877762	-0.20755152683358774	1.3392009763747637	-0.3544698736349674	0.24093582444376685	-0.9557277985280864	0.8310542982775043	-0.3149598791142603	-0.49392898766312154	0.6738576832212263	-1.6109136999977332	-0.3564015922431141	0.3342370334408439	-0.7848997073301796	0.990162286568618	-1.1208220193120164
1.8469533868816703	0.42376877185069456	-0.2964962875297522	-0.10007817999598201	0.38884882030261747	0.07948319510763932	0.08870526813273431	0.8863528479443529	-0.23835956971927552	-0.7066417015516182	-0.24734287285339462	0.3002762004634686	-0.058367517448600484	-0.5725293640296676	-0.41375366713404527	-0.01535328017648634	-0.661179264702223	-0.24904440993155696	1.223336041939301	0.9565027179899795	0.9727679081211855	1.1890123808038116	0.9624205358895201	0.42806187881679786	-0.6460386257330095	-0.46389848685457097	-0.29509346347422016	0.6716158840456672	-0.2253505338667275	0.612038889187845	-0.9877754351123457	0.3979124421373318	0.6714799170012704	0.8710493199423448	0.8158335674386189	-0.16764780802773208	1.398182867002123	-0.4565167037476555	0.2916583957132358	-0.9973583030017515	0.801919577750623	-0.328419329365649	-0.44859293399518857	0.5859127423674824	-1.6352305974713572	-0.3824904334663426	0.2879358073163684	-0.730887559234873	0.9267792257565027	-1.0590287536281093
1.837574781612323	0.4081217162127606	-0.28989294304068	-0.03237894767823189	0.3476427519362219	0.05660780718894874	0.08033820504188487	0.8696880747880436	-0.30504329900050603	-0.7444652811216923	-0.1855109609291331	0.25409374320742195	-0.056696602418345884	-0.5712877979799321	-0.4925550931135578	0.0023283428449275	-0.6303599009738482	-0.2820517402201471	1.2208055560996458	0.9491883195927315	0.9255614276349438	1.1710553064488918	1.0598818016511744	0.5051693423086171	-0.6838040262267542	-0.4303284899812672	-0.35256419829700103	0.5738424871417125	-0.29797773961494645	0.5743235837981091	-0.909369861020496	0.3228054129446888	0.6788733893522612	0.8312388631086881	0.9180066077769242	-0.2393602396068067	1.4595657860895312	-0.5373922266428991	0.2141241260788028	-0.9872101595454147	0.8077134951035209	-0.3278157109254211	-0.44865662980625826	0.43470565559164653	-1.587693638273648	-0.4091644004169823	0.2716265601170756	-0.6755652514392989	0.8311603665122345	-1.0067415726562232
1.7916555672140038	0.34798982624775593	-0.2693567664955535	-0.04718825695311283	0.29690474507299486	-0.07686823976472634	0.005982491595704903	0.8748900593856636	-0.31371037680776565	-0.7723930646546623	-0.14104636192074801	0.2651703992795183	-0.07503810352095497	-0.5721803352635335	-0.5573441115292288	-0.026143257559994193	-0.5922545588281893	-0.211590024177818	1.2327954466781081	0.9148090159883701	0.9912527767991482	1.1636219868966031	1.0576492357648195	0.5460846040574288	-0.7354604667127858	-0.38836213841062	-0.25778801446481775	0.5774533495426919	-0.21429700303940025	0.49686408109468516	-0.7960969699833633	0.3334231371221671	0.6770450995891804	0.7889935211305341	0.9565326917291941	-0.27925815372330376	1.4955959071668872	-0.4207429406307675	0.10612486577913265	-1.041171246182556	0.7426847549603138	-0.3461048087305608	-0.42364690169698405	0.40302052174242486	-1.5358213546358255	-0.3635388451688906	0.25241413607385976	-0.6345141194550188	0.8170310481611877	-1.0157810463631516
1.7182271223974648	0.24641467868176087	-0.31534918741438156	-0.014479232815066667	0.27436119728132013	-0.17066519983888953	0.04588629658854104	0.826722624419945	-0.30126531896333025	-0.8461602494853459	-0.05443714926913932	0.29916664207842303	-0.15567698303847877	-0.5848889576774696	-0.5374335752939419	-0.019088630490177637	-0.5406316143696862	-0.16220304364049135	1.260138335273521	0.8726757316494202	1.0413026359431943	1.1796150519507715	1.0828379283872747	0.4935942095697238	-0.7678548703418077	-0.4505775153581445	-0.083382402383077	0.540257405001862	-0.05081572626491726	0.37439436172807816	-0.6864273067830924	0.3064016104901627	0.7146435860085131	0.8423820632925935	1.0209206842365621	-0.39960713443691287	1.4802302066731714	-0.39230096460243447	-0.033665104115368195	-1.0456779382177972	0.7279703605709994	-0.35584129826800454	-0.42947058729752907	0.2756641771886597	-1.471899216558647	-0.43664425073476865	0.29356071245146886	-0.612794363007614	0.768274356858872	-1.1010341462425675
1.680369959573694	0.21049158250338235	-0.3631034005485526	-0.06627550850992278	0.3101378001362389	-0.25355082162672177	0.10382728916860291	0.8382195263033477	-0.3038796719135848	-0.8390406066773771	-0.028127131457912985	0.3069047985770916	-0.21571304596198893	-0.6808016312226164	-0.42727706699928564	-0.04695241604145453	-0.5204105219408576	-0.12310991555221815	1.2369215027494593	0.7856217799537726	1.1064747519143332	1.1696354890883254	1.128767088345235	0.41013119327171976	-0.7595181089931727	-0.4936271670198947	0.023226285934418466	0.5104876078994314	0.029804394108454903	0.22606399401441418	-0.6706866491452116	0.3206482212828913	0.6838437357416984	0.9145193735653084	1.0899209101833738	-0.49001192308369224	1.442609107017915	-0.388539222840557	-0.11378160574381316	-0.9820649900353573	0.7437893615413599	-0.3177360148251785	-0.45991670486968816	0.1712525091391174	-1.4379448808503694	-0.4721607990326282	0.36246495692138264	-0.6196018767078311	0.6935609409195846	-1.1562755395651645
1.7397457132474348	0.13742366740898113	-0.4570005510826672	-0.03756740807109395	0.2345123295277805	-0.23077424985281203	0.035602413364793514	0.7843243367866559	-0.3066653147597975	-0.8481522405462076	0.018476567075288303	0.32172421251104477	-0.22981523978751978	-0.7090871179200786	-0.31951506297228555	-0.10170732640944527	-0.5975901100710727	-0.07729828268754735	1.274638929732847	0.7814655871436699	1.0334467288256546	1.1989561550087888	1.0771568184750906	0.37271062389956205	-0.7017770497435427	-0.5435488953584616	0.20041533669011663	0.40451756426410024	0.28997062493782577	0.13611363352522002	-0.6800387345632924	0.25942625827099797	0.6872438096606787	0.9327715233829916	1.0877683376573752	-0.5729864997960588	1.4452353571305534	-0.3845429537244848	-0.18123798456792803	-0.8951206623179118	0.7105017709303583	-0.3575828822473922	-0.5503687895898288	0.13680770428914085	-1.414876206468286	-0.5268716510495376	0.43418744799104825	-0.6479897995867553	0.6419989588885346	-1.2126433377981434
1.7751815636345316	0.04987207247116953	-0.5064872474038261	-0.06546175146632316	0.2511074034872217	-0.1564691128572559	0.023190001479616983	0.8383584013761597	-0.3750842543278231	-0.8457196821981121	0.051197960311357184	0.4757432554642099	-0.33779743108253996	-0.7698148741623323	-0.17030700694685824	-0.16861331929586768	-0.6706763380334367	-0.03584826241989143	1.265364435719949	0.6586540834478573	0.9883388765570814	1.1959875299602274	1.007084211272126	0.26001719461607087	-0.6361561618923196	-0.5621845815626412	0.26630805865602664	0.4040366982824278	0.3977349345957682	0.0571713902760862	-0.7402752895175384	0.26074482589544445	0.6091877635424414	0.9494663294732513	1.0812122611705324	-0.7234235115214673	1.4024953406738576	-0.4797106890834589	-0.3070686574439148	-0.8331137344156009	0.7242031957747523	-0.3522960502050176	-0.5621469132473109	0.05371492183464878	-1.5081027991485303	-0.5173137516512348	0.5032673469815057	-0.6871038134114553	0.5622869338198705	-1.2628753499163914
1.7889025366750608	0.027776396367906252	-0.5633464496013346	-0.08987593282232757	0.30644216830218113	-0.12116428519599631	0.017166323598519106	0.8433027191190078	-0.40759270361557964	-0.8153458228606102	0.08318700205408773	0.6112588928667558	-0.3934914979742349	-0.8733805156787744	-0.03567348968384386	-0.19084889786741682	-0.7372969458513738	-0.016249961874198044	1.2528540912256856	0.6014167426669458	0.9204550576440287	1.190042721836107	0.893460648379371	0.2129859675529051	-0.556394397879291	-0.6159468058452299	0.33496297981611745	0.38853108516885737	0.47314435852351416	-0.00884239557158823	-0.7413574220881304	0.23209943589352272	0.6501367091782835	0.9736850492695831	1.081260511952062	-0.7671932582178494	1.31762885642615	-0.5420394615615172	-0.4791493256084946	-0.777016095365038	0.7277206262603864	-0.37308890766159447	-0.5257769572138845	-0.02516749038608094	-1.6027863560570847	-0.4497932634245917	0.5551173343900467	-0.7265132191208344	0.5113828412805537	-1.3353709482712337
1.7654756521513526	-0.020609068987947354	-0.5721220215065357	-0.12465920268498694	0.30243371258590374	-0.09386193877023355	-0.050238677353465835	0.8505716925017882	-0.5009099660587325	-0.8255855131687084	0.14225614381968282	0.675604506324348	-0.447213139974464	-0.9111061199478815	0.031236551392556478	-0.1820595228815848	-0.7857617013957447	-0.0392561999276551	1.289417204280383	0.6116701663955137	0.8897727787884142	1.1659793635098945	0.8050847916001718	0.14850647502397238	-0.5157869652286392	-0.6341745595091411	0.3542319401861262	0.4119648942639088	0.5904306979299975	-0.07080837894673978	-0.7413204918520291	0.1854750016489886	0.6545051915548497	1.0463525782336105	1.066686518040966	-0.8240572105957316	1.2663061049879176	-0.5733644236429191	-0.4852584022548757	-0.7894981715601137	0.7087253627844274	-0.3919100297324489	-0.5022458361359503	-0.10593356183964868	-1.6143371435613538	-0.3725747823422677	0.549113103501188	-0.7786151976368291	0.43023242044506693	-1.3374290891694904
1.775354879141745	-0.0005872212600683379	-0.6089348411441355	-0.16296028946789665	0.3119736059340969	0.08546714112760137	-0.04682941608989409	0.8397642906310765	-0.5936907201812646	-0.9210181568279975	0.1486365503631788	0.7921587009620314	-0.5643639649010008	-0.9268744606452927	0.05600183310022951	-0.18472373453544072	-0.8743506195640904	0.003823305610478911	1.2210704494367142	0.6178295897688428	0.8927850904210499	1.1768269657730326	0.785802345661706	0.04070047432221226	-0.46390919159877003	-0.6806150184378004	0.3413573860897107	0.4649573299780673	0.6464534521110742	-0.09161364923491576	-0.7662124838966089	0.26572955825319944	0.6845585952756973	1.133290736893653	1.096304765403143	-0.935522962946273	1.2759103524115367	-0.5749384198121106	-0.41620384195800064	-0.8425557830473218	0.7329593525155863	-0.35838025043366917	-0.49173858794506325	-0.2234405820534271	-1.6376839171575992	-0.2745767805271512	0.49973210723234524	-0.8048529678347889	0.4485387470715437	-1.3593865548103872
1.7843252328060935	-0.02144530463940349	-0.6354218384834798	-0.15717257938639295	0.3040078459929751	0.25421797104657334	-0.04860929878255201	0.7791877612882152	-0.5760441787103111	-1.0470921647489455	0.19430224666994644	0.8525306526838324	-0.6008383476852982	-0.8978247337794215	0.06529485720437278	-0.2081413408638219	-0.9508857606284593	0.059528620395218265	1.1848346109224674	0.5864356950535287	0.8605290187937051	1.193055309408372	0.6831502580749044	-0.016680223506267567	-0.5132589845004722	-0.6472410299129437	0.3591529666571144	0.5427757276633732	0.5565556151915431	-0.15570658173108382	-0.718827719545623	0.2538668669188252	0.7572141154958316	1.1276725401827203	1.1109835191841368	-1.0348736789834148	1.24871543898677	-0.6153775447908615	-0.3827443988289531	-0.8507937753318833	0.7604449724522729	-0.3677259471469876	-0.46593264619344443	-0.2180657243910582	-1.707954097728463	-0.21121888846734	0.47018739825625777	-0.834197174376379	0.4536522431675299	-1.3413226162218532
1.7689418407559856	-0.012228426153706663	-0.6710503557679071	-0.09555473057915542	0.25453103890120393	0.35862265230189605	-0.011690236047228764	0.7000709032255414	-0.552598066847376	-1.1112009847457738	0.20215631751698035	0.8241436720236832	-0.5815520955230866	-0.8504179668053485	0.08425040076156562	-0.19204693776509021	-0.9731780987826282	0.09218143962191605	1.089456611834175	0.5384324393743088	0.8627560889065002	1.2505247271742586	0.6363120143916221	-0.06549599952185906	-0.5056686277650955	-0.6278194392669374	0.36367901251203616	0.6309184621039579	0.617603169865977	-0.15665577677636183	-0.7430062243564081	0.2761903194515042	0.8991126454787761	1.0651803572658298	1.062190534962022	-0.9245171042781578	1.2209661543530792	-0.6581807119165116	-0.24816800064598374	-0.9282765293667413	0.7342611027779904	-0.397464576258053	-0.42554886181632084	-0.1844439369486746	-1.6903678236818358	-0.2242367350128883	0.4178596598887102	-0.8513697792465947	0.5290383070761007	-1.3741668299022582
1.787807063560641	-0.006450932050275289	-0.6908915887298087	0.004336034788586063	0.19697267295631143	0.5246438276034137	0.03620591513229819	0.6058974665520217	-0.5268782343581774	-1.1501712727492677	0.17564715933106198	0.786328679337219	-0.5918291725488862	-0.8382395699664367	0.10144801180351873	-0.2448682461090667	-1.0122764398422857	0.1460900689797997	1.0019263286199043	0.40884346858037707	0.8251571380870247	1.2681354899328718	0.6116966260082533	-0.03801567050992967	-0.5179992628656095	-0.6324906070936379	0.241714839806546	0.7246672378533114	0.6035210399485951	-0.07809825389646331	-0.7259215415581185	0.32378900883847794	0.9882695444409272	1.018777393834715	1.0188015454812656	-0.8652030281465137	1.201857045573175	-0.8161212496553295	-0.1865704197229609	-0.927353764657864	0.6472758562677299	-0.3772191437696194	-0.4455003743359712	-0.15380198807731565	-1.6771030913804548	-0.28216351720675503	0.3295088831377624	-0.8660662074770128	0.546069299446118	-1.4208487347238017
1.7821079854021058	0.0849926797560221	-0.7148949757276484	0.055861103718459905	0.11845263678370185	0.7410779477114312	0.010598981381997557	0.5939014401183369	-0.49094518454399977	-1.2168539481831186	0.13316400705086195	0.7336029491906284	-0.5949153174084147	-0.8815287203438176	0.09450430827304979	-0.3569249510234348	-1.0556203289750896	0.1417040898319635	1.0138463194550913	0.3368863355367645	0.78892210051703	1.2133210390951399	0.5969672104056809	0.04135669726021894	-0.6018214998606858	-0.4749937154236276	0.12400370320450742	0.8029239398582426	0.507054759515092	-0.010957643785940784	-0.7932802825339944	0.4134468598977571	1.0492332694510593	1.009646489821725	0.9482839561752983	-0.8306418657950753	1.160722434704154	-0.8583929604715085	-0.09588058913159087	-0.9889911087665462	0.556408359744304	-0.44405087379406183	-0.4154652387809657	-0.09032824705410032	-1.672736422424597	-0.28889945304390635	0.2680531237606921	-0.7909105959777134	0.601950573105112	-1.345223573385762
1.7210874967344243	0.046530385772208326	-0.6913690742831654	0.13888122429907113	0.032186494333652046	0.7353979867884104	-0.015193289547315195	0.5338140243058777	-0.4279443244031772	-1.2867679393936102	0.13895694948901677	0.6828509657095916	-0.5504203247385736	-0.8888391167244937	0.07836435322981772	-0.42858077781331294	-1.0504851765862158	0.1301385050938429	0.990471859259397	0.21962338818813265	0.7334115175011876	1.161198421561696	0.48541683755011283	0.04188208653206411	-0.6128595967318561	-0.32504702589506074	0.04301428875853271	0.8871905712887018	0.4113459435053417	0.12052286725473405	-0.7684135585456945	0.38600435494003754	1.1943071644379992	0.9978436509553191	0.858341870355001	-0.8167868686075856	1.1047539189517133	-0.9180798512831976	0.010998104967579225	-1.0823726601316521	0.44486965475000045	-0.5605993327703713	-0.3479964911635594	-0.014301553710270021	-1.6841360448883946	-0.3278249352712783	0.21891899726894723	-0.7077830002111001	0.5754497856584189	-1.2108663523207892
1.640112272450945	0.04386320420641846	-0.7471307587724814	0.0915145679331593	-0.010386968092380867	0.7477586550821611	0.04154504659095758	0.48262413063080756	-0.4318093936239995	-1.3418763488896264	0.13302690656213179	0.6622167429771308	-0.5783570127616073	-0.9729296438582731	0.029289806856920498	-0.46560179989332295	-0.956879964320265	0.13771132867957586	1.0382377886432845	0.11596288725494666	0.8070201101016448	1.0398419113463222	0.5048872411544795	-0.00040003859042870573	-0.6733555498899808	-0.10087306971238208	0.016868198201404404	0.9810059301614942	0.3103220027986088	0.22209180011597862	-0.7387054941373895	0.44509482514625276	1.2790899703140965	0.9975969430381035	0.8396502599101229	-0.8483186956028499	1.077187910775527	-0.9605787103439315	0.07226387694798378	-1.1570102665583546	0.4032977588211968	-0.626686960674375	-0.3179368695304291	-0.02509340694672907	-1.6977346740879937	-0.3921221896664428	0.1408644357668614	-0.6640163166093606	0.5831248780392297	-1.1540661215958299
1.588713030762709	0.07737843098198706	-0.8074054896093626	0.10492208956316082	-0.027402496362765483	0.7455759063274303	0.1298997356675537	0.4448703119073718	-0.42306129405942405	-1.384621016107846	0.13633470477821716	0.5922971241234883	-0.48676236931496497	-1.0359149542545367	0.023842438588091697	-0.47155835087271186	-0.8751818528584353	0.14185022098843292	1.1018088751021942	0.05493040315509786	0.8518950817284509	0.9612056791193799	0.5547719880833906	0.0840625804671781	-0.7246777187882564	0.011173329221300654	0.09682816706728883	0.9169951558347655	0.42297559715609373	0.34573150682213244	-0.6935020912451897	0.4571276055577086	1.3746086123054329	1.0208595002129743	0.8204322535432482	-0.828911754032893	1.0275580620675826	-0.8594987040094455	0.16517777548044782	-1.178248001693461	0.38405825193559134	-0.6726368178185959	-0.24403916606758883	-0.027008931214529235	-1.5514644910078021	-0.4720026711667787	0.05611189969749446	-0.561457248097023	0.5814783586666261	-1.0588224937315909
1.5402143444119123	0.02993518548276434	-0.8418506429735437	0.12240813975264808	-0.09603754673841694	0.7630494299601207	0.177792670891849	0.38394013995967297	-0.4138259183815853	-1.4077742484057971	0.16188202771978197	0.527419159388524	-0.48803137200264224	-1.0572073881273738	0.08048128582089528	-0.5212288178907665	-0.7541619593324616	0.11930059151375123	1.081978944189276	-0.04709922012093444	0.9424402412448236	0.9024726292212005	0.6211938557559447	-0.009173634089216143	-0.7995112643231843	0.12119940022876086	0.1258762106558514	0.8403946462420064	0.42006552269292347	0.41277185542908795	-0.7274270027696663	0.46499854833909965	1.4456693059873322	0.9950378567237441	0.777955482203296	-0.9441325326872034	0.9662216113099902	-0.7827299764594396	0.26788193387125736	-1.2273489852558197	0.32669379270774634	-0.793630336352989	-0.24244100936069807	-0.04760901728393813	-1.3547978841481574	-0.4944727388479026	-0.0162337065314772	-0.5434102130532728	0.5357544404434221	-1.0376927425169242
1.527298571396128	-0.02198199003362431	-0.8877589177399676	0.09270244307971891	-0.1498904938371867	0.7240989492602368	0.22729112979021954	0.3463772008422524	-0.42550840751969954	-1.4060995059099979	0.23729684887669428	0.5701779120244346	-0.5539321495063889	-1.0764381264024538	0.1748990903393698	-0.572939922314453	-0.646957008833546	0.11805528274631956	1.1699550715858842	-0.1064781311514524	0.981922718063273	0.8035782253344875	0.6821984911590764	-0.0742553040861283	-0.8376365522596998	0.11951306998478861	0.17834366306071264	0.7698353158122766	0.46615930418245666	0.4144722712419032	-0.7151668898482864	0.459442781990732	1.5778204305301955	0.8735485931421595	0.7579962061936785	-0.9913518993959818	0.9588665079935168	-0.7617883841333815	0.2895807218776247	-1.2213593521011088	0.3214798771902457	-0.9080346134418988	-0.20292632071727884	-0.0764854399743988	-1.1923763833981682	-0.5327769740944259	0.008438309373642703	-0.5524769942533345	0.5812615133649579	-1.1369649768614334
1.5549951916102953	-0.05487306560669556	-0.9649722268943952	0.029808159559019422	-0.1845258616549741	0.6568398191704697	0.2645501409498475	0.3339130747144583	-0.4811530757911049	-1.3574305252458059	0.19452532601545003	0.5485239326998098	-0.5689216351401382	-1.0725636845783648	0.2860110672007275	-0.6326211366867585	-0.5657319335083887	0.07886194999936334	1.3410175541209295	-0.15404059794046385	0.8856212057647129	0.7656730647328497	0.6843934078937344	-0.11187203348716994	-0.8648719879552058	0.13142062167985155	0.2082037317245553	0.6698754199793953	0.5844894766007371	0.39076174392691154	-0.7460830821708694	0.47796715822386193	1.7351212807782743	0.7260995567484639	0.6880446666010285	-1.0295802842663082	0.8738820695825613	-0.7311783936098767	0.1823743901482577	-1.2030616643557999	0.31675282155841844	-1.0171787074311696	-0.16234216660282036	-0.16012698119328747	-1.085854158503858	-0.5952970058894105	0.036256118053356864	-0.5736397091253721	0.6156630627982045	-1.1848906823557868
1.5488316740774872	-0.008490546782971476	-1.014733924864434	-0.03941366074447292	-0.17289675500281332	0.5347887218724442	0.23353180069881424	0.36226090478073647	-0.5491201155189653	-1.2739396486932408	0.16508918728381866	0.5360490245565532	-0.621891105298036	-1.138473644982118	0.4612105383613752	-0.7202261838013012	-0.5640953506667544	0.019717293784626225	1.4575315120681163	-0.16027638389208718	0.816789254895317	0.7171330499707643	0.6617367913040153	-0.09974055032152783	-0.8543916580797687	0.06715761309233306	0.25347803763871607	0.6492872805515442	0.6824220677702333	0.34857252295237806	-0.812271838499526	0.5500014386357266	1.7820074150716632	0.6516994977138751	0.6551928745566478	-0.996423144250673	0.866783446439855	-0.6521057796980763	0.12085947705322439	-1.1977944719356177	0.3161091659451535	-1.0651513545624491	-0.13433667086079867	-0.18210590666630666	-1.041376068360397	-0.7079693605501418	0.08230987299486028	-0.5937734782053554	0.6380172823982506	-1.2615737429757536
1.5760001559991978	0.007559176481140506	-0.9960894930942471	-0.0687983593284885	-0.11071547454870563	0.47578578183703507	0.16334714244161827	0.39339177245967616	-0.5917847900556493	-1.1456756481651624	0.17100161394678876	0.6172196603738903	-0.6681692702303098	-1.179828099981218	0.5676625625329694	-0.7785135025367518	-0.5558860743457725	-0.10659072785805335	1.4789436787071757	-0.1304134673110113	0.7429237633223491	0.6245751839481963	0.6597294380033032	-0.08837747333799746	-0.8667328803030887	0.023265231478748805	0.24948107789326843	0.6683940164553841	0.6318446139989189	0.341176695771871	-0.8360096990699212	0.6169816368772252	1.768899354954403	0.5690235572082338	0.656024107162953	-1.0598677702720205	0.7895376293552093	-0.5967707990039981	0.03858318361599837	-1.1571881945582523	0.34917394799694706	-1.165442606135749	-0.10079634522024147	-0.14375356512292004	-1.0800142973079931	-0.6409381984491056	0.12874544732423399	-0.5945664718890663	0.6623915151712498	-1.326587070401489
1.6024124183655934	0.018464621507451717	-1.0751910517009753	-0.047712036200036424	-0.07116940332941724	0.441194077619451	0.101409007073758	0.42776600326828246	-0.6471729326150344	-1.1194855388963834	0.1686509916009055	0.7073677069162261	-0.7295097428370344	-1.1565284810853171	0.6062863764387882	-0.7186888613117806	-0.5415743588812565	-0.23317064794169004	1.5484948827084275	-0.05491334522507476	0.6674363967693925	0.5462326790445408	0.6627936816869046	-0.0992636785271718	-0.8499504347953033	0.011597475063021324	0.2385340172548375	0.5437593191565845	0.612105642744487	0.2753579979381108	-0.9167973965823426	0.6252300768025194	1.865026999384139	0.4733065616439857	0.6451810307016672	-1.0860519486124556	0.752420139207819	-0.5401743113924189	-0.002400340135354356	-1.2089841753863717	0.37539729114817555	-1.2667318168624948	-0.0719939956769701	-0.20089048060796114	-1.0895841558774944	-0.5599208188495947	0.1284447443871866	-0.634865979995966	0.6385890665198024	-1.3520054820005376
1.6709879925182816	0.018363312975655334	-1.0963291989672228	-0.011802751722899985	-0.03903809528879572	0.3235941673428611	0.0703229121996517	0.4823801863765299	-0.7389563595009878	-1.0676112893815737	0.16399150256078113	0.8654523615506872	-0.7808437170568991	-1.1006371902580883	0.6418049785966352	-0.6564898152788237	-0.5064003848871912	-0.261396028723749	1.550287068863871	-0.05846595614470146	0.5919061099755939	0.5413956397404036	0.6345637927874447	-0.11796544039820256	-0.8060546044348069	-0.0726772277500742	0.18438827934836205	0.46694145901361706	0.610861565683902	0.22732717529980517	-0.9823924357164506	0.591692660849791	1.9838060398518471	0.31529336007016273	0.6277961658615688	-0.9859420127361176	0.7932942624003576	-0.5112037665322997	-0.13129465237981508	-1.2021678270591056	0.3632883089306728	-1.3192160743145218	-0.0469355658785836	-0.15942629251795612	-1.1158624197512377	-0.4776768934734898	0.16860824218719	-0.7263665743642499	0.6397656403963616	-1.3864128425480016
[truncated: 197 more rows]
[truncated: 2 more columns]
