# Supplementary material for: Obesity dysregulates feeding-evoked response dynamics in hypothalamic satiety neurons
Source: Sci Rep. 2025 Oct 14;15:35837. doi: 10.1038/s41598-025-19800-2 (PMC12521569; doi:10.1038/s41598-025-19800-2)
Supplement: Supplementary file 8 — Supplementary Material 8. [file 41598_2025_19800_MOESM8_ESM.zip › Supp Fig 3/Supp Fig 3a/Supp Fig 3a/NCD_to_HFD_1st_MPK133_matrix_5.csv]

-0.5243584446568982	0.2697304273310931	-0.17509043373005828	-0.19578873446988612	-0.37455306693249474	-0.48437673865176667	0.11356130236760098	-0.19748392920962402	-0.2516272905915773	-0.5984861840762405	-0.7256607311504112	-0.6341822179991452	-0.49046354578592427	0.022864898788584463	-0.3987493683183437	-0.0934994328605383	-0.5743462491189056	-0.37971957080243113	-0.46112497228859023	0.09127545601328908	-0.22331282675555383	-0.45301194903834086	0.05391114030252986	-0.4385523464969994	-0.49432531814019054	-0.6092037045404933	-0.15197240464354395	-0.17650956526871775	0.05504295799861486	-0.37129826957046347	-0.14623536873997267	0.008020294806518842	-0.6785666270050141	-0.19751308009940183	-0.44330046312956795	-0.3196295560453246	0.28534839346275154	-0.21769875204035075	0.06059567683296402	-0.4187266840065921	-0.15926646798712643	-0.3095191958309617
-0.5462737987240391	0.34625867938753785	-0.20980290978320737	-0.19508611695819425	-0.46782042619183595	-0.4728375244342784	0.12832557833601224	-0.2076914135748717	-0.21215842797483658	-0.6439320957269653	-0.7340331569144727	-0.6418922746572442	-0.4877081983596384	-0.011621252140620736	-0.45139512588664	-0.04202191479128488	-0.569225033027986	-0.4338280132488954	-0.4320804731668303	0.08584641393342526	-0.2464600405011365	-0.417821330007619	-0.020436196948567173	-0.41380942997258585	-0.48331611239616007	-0.5678175297230064	-0.20907829871580422	-0.19318682211791524	0.05286921660472618	-0.34315575217648797	-0.11729556833225502	0.056151593719505954	-0.6370406453473074	-0.2263363569193228	-0.4040091476729616	-0.3568114059967553	0.25211771091477175	-0.22415194795880056	0.0937417560056653	-0.4285601650550189	-0.1949736478654452	-0.3096273912293031
-0.5447626285668691	0.44230767983505864	-0.21143497994615915	-0.1961784824400853	-0.44063803846112365	-0.4802052336764309	0.1542736632442783	-0.1743528050663228	-0.18469673544499732	-0.5691280326452509	-0.7505832576811095	-0.6634883589614393	-0.489157798812825	0.00345772993964825	-0.5024006648436399	-0.021286278734534075	-0.57857677585681	-0.44550073498998666	-0.420993811706045	0.06566133072684335	-0.23602091888938123	-0.4558097572581479	-0.020559806404281337	-0.3725517680870905	-0.4990126993353862	-0.5784508282801997	-0.22304059201573323	-0.21599110600348506	0.057642202026582955	-0.3352419379682263	-0.16020250265744151	0.04109139762956496	-0.6174934552365037	-0.25222489340390103	-0.40093109229217494	-0.35535893189025974	0.2482086366075923	-0.20923299743775717	0.09405158904131024	-0.4110318414729192	-0.16640384907793862	-0.27187695834566167
-0.5566548750713307	0.46890300840740146	-0.193226189496427	-0.17465550716023512	-0.4514460422141703	-0.4824055879491357	0.17458289332427965	-0.17095006203757773	-0.14741925457306512	-0.5803825520895963	-0.7668661854722147	-0.686394528247917	-0.4804614381567209	0.010258835021245551	-0.5032516982271373	-0.0686032327924411	-0.5636055906763348	-0.43693317474692867	-0.4107689202464484	0.029095763347402867	-0.1900981564136735	-0.47072981687242454	-0.015125640190554516	-0.38536781159895206	-0.4651251241808355	-0.5736325714431603	-0.22514805932236492	-0.200101799640837	0.061914440895812606	-0.34168633202437987	-0.13277905284290628	0.014932770196016857	-0.6181018047781406	-0.2645908905229413	-0.4037172754774833	-0.3562138508787104	0.24045820943367016	-0.21076290247293678	0.09084370759154976	-0.4148214022720587	-0.16540863197248276	-0.2903777188278153
-0.5782359641897722	0.4331965840557597	-0.18921719202423387	-0.1715410102649698	-0.44882554851629175	-0.47425163142591753	0.14953773341483695	-0.18848537073407992	-0.10690684813231777	-0.5795226361687261	-0.7647520139160566	-0.6814567739555559	-0.48518699110314	0.00045894054225660287	-0.5228732603143313	-0.08562218257564952	-0.5619304952854816	-0.4501967776971928	-0.4103374813114796	0.013495597921913901	-0.18959168101974072	-0.4915641850032822	-0.02461322084805509	-0.3962760100932881	-0.4781142914636587	-0.5630560460314233	-0.22885475834967656	-0.19547477400961158	0.07088711681525793	-0.33654094779473853	-0.15218394602984153	0.007873888887404694	-0.6229746931640732	-0.2679726027898763	-0.41776748141981435	-0.3756416835029894	0.2534604456604706	-0.22488885491424354	0.05266447029960517	-0.4270844232937453	-0.1565767552022642	-0.3095879777993799
-0.5934649001703064	0.4181041868413642	-0.1855560778146439	-0.15592734357278257	-0.46321460629995687	-0.473819674904662	0.11515514790538285	-0.19787484002619316	-0.07408458420476614	-0.5846627761074329	-0.762502514953526	-0.6824318094332694	-0.49257482708158423	-0.020548549811131304	-0.5315364129349129	-0.07174147676061139	-0.5642467334433762	-0.44992634572884643	-0.40243171651974413	0.008668789923318305	-0.18424882296488454	-0.49891024164125247	-0.03320584038489154	-0.4023681499317067	-0.47568219788936644	-0.5770533692270158	-0.23394255386669338	-0.19208511544364923	0.06398112158066925	-0.3475702537622905	-0.16905590502021783	-0.01842545941866051	-0.6087511747151099	-0.2700613641185835	-0.42358946674232784	-0.3770310628393297	0.24466901993604007	-0.20841703686948188	0.036778522813643064	-0.4344695900848153	-0.14745883854958994	-0.3087661127278996
-0.6043812073759965	0.39407408370762037	-0.18801399036306093	-0.16159157394193513	-0.4695130718178087	-0.45357155301757673	0.09834083309224262	-0.2178487791848256	-0.05660258480133832	-0.5780535794714465	-0.7566021272904822	-0.679167543537912	-0.5037014856599108	-0.04208006274702303	-0.5258913063419305	-0.04453785179083223	-0.5567325947052145	-0.45342654486896256	-0.3933520843790254	0.006889311785450063	-0.18144047077624112	-0.5047199451015473	-0.0288127260049546	-0.39646862706874425	-0.49681473559755457	-0.5783656487090731	-0.23954211065900236	-0.18460382393721447	0.05945423747462634	-0.3636586679019241	-0.16624570089853813	-0.02964345348298899	-0.6082641861340934	-0.27161321036775593	-0.42864702830171497	-0.3862201706864057	0.2470688506859575	-0.21115974103787047	0.02345591021025068	-0.43631806010036145	-0.14306161440191253	-0.30450176040207627
-0.6170558400758468	0.3719752043307641	-0.20229627175242482	-0.16725638797930192	-0.48458257690350487	-0.42610987163912817	0.08990744555157534	-0.21958066241776353	-0.039705825924642446	-0.586179047508143	-0.7457655555897542	-0.6667980782697296	-0.499804085487474	-0.04863622330457778	-0.5384585106361077	-0.006258523709375505	-0.5596064053888522	-0.45732649754130716	-0.3873119376142595	0.019193903290569362	-0.19354975407627525	-0.5173808521523721	-0.028370679983258842	-0.3607167385560869	-0.5113271049079762	-0.5726928742179022	-0.24704268765803802	-0.1851984993915531	0.0496201837704767	-0.37395446156906315	-0.16357476091709822	-0.053008184529679994	-0.6085215609791832	-0.27632457262296023	-0.436479020041055	-0.37104598272371175	0.24855288392580088	-0.23853684916222243	0.005656840429130935	-0.43945772339926437	-0.1436343994453232	-0.29798238264796606
-0.6294641637667281	0.354128760347458	-0.2108590398932216	-0.17885673228186272	-0.4875375411165747	-0.39367259600551724	0.0770104219290514	-0.21084869807059867	-0.014853074976050894	-0.5835956213461906	-0.7371534246770698	-0.6449408482694379	-0.5020574889026548	-0.06434564257653957	-0.5392715609764408	0.014827047149643521	-0.5472351942793763	-0.4522189230786791	-0.3901414733001925	0.01976494994426631	-0.20615003576852794	-0.5296517510126191	-0.026964162522532607	-0.36531316202990816	-0.5122598888816777	-0.5627471314637922	-0.2511289016403616	-0.17456816919041224	0.054328484143402606	-0.37592540283321135	-0.17184919207607094	-0.06677727941767816	-0.6066499436293031	-0.27320255395785725	-0.4337988627480659	-0.36523206541757147	0.24601572389948392	-0.24339086501688717	-0.007974654774640603	-0.43906526400648904	-0.13899709213002004	-0.3000326565982088
-0.6396642690514053	0.34259513321492446	-0.21462791629160588	-0.1977744049773861	-0.48485360232463226	-0.37837574644992844	0.05929113930377107	-0.20026230312719245	0.01043357033721449	-0.5788997382027182	-0.7193416144280133	-0.6395430817166481	-0.4972108665789875	-0.07217803336118411	-0.5402999514626746	0.005810110983590688	-0.5221066200817989	-0.43968304869050545	-0.38937327606755523	0.01995783431274225	-0.2177763414186928	-0.5431568687700044	-0.01252169144603798	-0.3503630862934165	-0.5087579588104232	-0.5504840754818393	-0.2624701369825817	-0.1721320256469682	0.059984356745987566	-0.3763327286142489	-0.1757062667930401	-0.06922242322625634	-0.60532299815663	-0.27138999352202464	-0.43874675664487406	-0.3680701788910546	0.24492169713387035	-0.25347378136336274	-0.010778004842479113	-0.4358905568804735	-0.1379265789402377	-0.2882419927402798
-0.6637175957340623	0.32758066435255845	-0.23031428731361642	-0.21412203936392418	-0.4921971178750618	-0.3600045744799769	0.049612537362499	-0.19662152605755373	0.05687612411187232	-0.5672085617540338	-0.6938874345670318	-0.6210392950036503	-0.4946613402857496	-0.09095411543506778	-0.5550335022217674	-0.011475460293710483	-0.5183952988560723	-0.43369968936563774	-0.38356672152986865	0.014679210434908479	-0.22774224166764762	-0.5650313444542553	-0.02459708514900159	-0.32855200209690716	-0.508929308479062	-0.5401121879293608	-0.2767619984972831	-0.1567480091472338	0.04793405942869207	-0.37871106502098184	-0.18069174445636138	-0.06204929971277969	-0.6010225172716402	-0.2796457027903686	-0.45025253585547304	-0.3679540635833603	0.23308118597418304	-0.2636645184040546	-0.03204459565289016	-0.4345246008591294	-0.13739907815863422	-0.26962247553608626
-0.6760130835458958	0.2866344303233663	-0.24710039736532502	-0.23414205252056225	-0.4836110377982933	-0.34294263069014164	0.03647305212327513	-0.18776432916583294	0.09842860487853752	-0.5505427984741538	-0.6616118495399385	-0.6008334254630177	-0.48836272582246476	-0.09449243841807224	-0.5656888212119744	-0.04045059265405514	-0.509545819617361	-0.4123590544848521	-0.3874839533348159	0.00614440691533902	-0.22781805676647054	-0.5913788347372562	-0.01878318422328457	-0.31713554648560527	-0.5120879531159556	-0.5427039749102962	-0.2915779704604692	-0.15449765103778693	0.04716686374771684	-0.38914189136189636	-0.2035211841818827	-0.07745451862478062	-0.6057704233826747	-0.2788874080986311	-0.4726418024677959	-0.36029303104527083	0.22749225684083538	-0.26898674735141415	-0.04212258451216454	-0.43320187643251734	-0.12922730267968205	-0.2555756176428218
-0.6893977072144648	0.2190714267360346	-0.27104905858965245	-0.2476139650386962	-0.48814354888377787	-0.3247951772117245	0.01608439792067025	-0.1881899981419494	0.13689729239737822	-0.5631654562395609	-0.6328444926598892	-0.5839955590678132	-0.48473653414199963	-0.1116313602550388	-0.560276513956454	-0.07464494880324815	-0.493921800752864	-0.4016417136916638	-0.3845232366451272	0.003048853443409655	-0.2272910717907905	-0.609917054565123	-0.02339356689735845	-0.3120380542826391	-0.5207827033430787	-0.5334220264254889	-0.30009994974949944	-0.13228314334470928	0.040034464900535555	-0.4002927074821764	-0.21611913322005885	-0.09148209374347105	-0.6113930185317993	-0.275057647913038	-0.48281248437884877	-0.354710077501867	0.2277262502365692	-0.27745158552616156	-0.06144844898700756	-0.44494396873108366	-0.13433824509710673	-0.25297698720530676
-0.7042109223094717	0.1598874199784654	-0.2970442692407522	-0.2755955261247883	-0.4824216451889801	-0.30799945573960097	-0.006151392696182557	-0.18299308865570357	0.13979794043759408	-0.56427385264445	-0.5931568686709798	-0.5571905016474445	-0.4905901738844619	-0.13559753101618094	-0.563264497757098	-0.08355872816119404	-0.4844412943625668	-0.39950555879035987	-0.3877222210583832	0.011625062113074005	-0.2549558707170161	-0.6307699277886589	-0.024401535843802773	-0.28254212925989763	-0.5450906612220174	-0.5346269453754797	-0.30479791050150495	-0.13759155627921282	0.03026966355078653	-0.40449543021851475	-0.2557462297953362	-0.08944519970925364	-0.6201343875731483	-0.26971639058221963	-0.5014850298584396	-0.34997137659838434	0.22060488622797686	-0.28200362317535993	-0.07958662139002878	-0.4479767859581033	-0.13201991933955737	-0.23998077047458408
-0.7163541040484364	0.12395406952588914	-0.32269373980607585	-0.294752871815983	-0.48018658208271087	-0.2935452779393473	-0.013155735862630732	-0.16260878888951474	0.1371608266138889	-0.5675827530018946	-0.5559349077049516	-0.5121822550188055	-0.46020017547325826	-0.14827949865746773	-0.5638504123946034	-0.0936552323458854	-0.4753877689923165	-0.39220132411346603	-0.3816080989265761	0.02496536926332495	-0.2644000365439482	-0.6250272818148691	-0.01778668589283413	-0.2602374640637821	-0.5630371632255529	-0.5392858248820003	-0.3040074499267857	-0.13674455697306898	0.013663932556711172	-0.42397898906759074	-0.2736524122908523	-0.09014858554550667	-0.6293758247311898	-0.2721463203657607	-0.5152840832859953	-0.32938324189166	0.20567980162253424	-0.2846049323198749	-0.08217733188178793	-0.4441786790925417	-0.13377074684332638	-0.2205465614999071
-0.7217711244778543	0.09162287219654533	-0.3548752949731478	-0.3298032984207713	-0.4616726207062075	-0.2756009620525862	-0.004442321168518103	-0.14980819958591132	0.12986528414393078	-0.5601233613305102	-0.5269364125433081	-0.46197332363527577	-0.4324361918540454	-0.13951800891037391	-0.5579322907659036	-0.11669345573539303	-0.4619519331145491	-0.39072187593778746	-0.38946198151006006	0.027600267554310325	-0.2702516841606211	-0.6142383880763455	-0.02503300514566001	-0.24897956327108722	-0.5686888136692989	-0.538463235983449	-0.3037288191944699	-0.13980745342159723	0.015417068159075967	-0.4298477947814482	-0.27902065556476013	-0.07909372835266783	-0.6430937305543916	-0.27116239636500883	-0.538443294097463	-0.31054137020503	0.2045850450904295	-0.30885333605130166	-0.08341147005963348	-0.43471162409609204	-0.13632287211890945	-0.21340738475859947
-0.7264755941262202	0.06884009654697419	-0.3696107524626263	-0.3469801598299618	-0.4370003247515952	-0.26883361599616973	-0.0021516818588919804	-0.11951972000214191	0.11677012866920936	-0.5628641123809451	-0.5102957375846194	-0.43113010137149266	-0.4022617839660757	-0.11415352157924583	-0.5429713088762663	-0.14805572196439493	-0.44052237825971696	-0.37574083179726825	-0.38914011436809925	0.0356462832019724	-0.28347583940501614	-0.6036568727206894	-0.029291951562565637	-0.23058093069638455	-0.564051529820012	-0.5468646667740324	-0.3082651128842086	-0.14082419435062649	0.008560799472600444	-0.4270634192597803	-0.29725691946083066	-0.0834885282420987	-0.6507316172630543	-0.28026131124017234	-0.5526920059215915	-0.2978463499342987	0.19929775870656266	-0.3150107811081322	-0.09485581718395071	-0.4359712006876656	-0.13492034121135352	-0.21241215734625762
-0.7249883155508284	0.046888159097021806	-0.37595576869744357	-0.3615918168116946	-0.4040832229302344	-0.2865190899201754	0.0041664113248415235	-0.10322735198794131	0.08912767774959543	-0.5477783682516458	-0.49511562370033335	-0.4047081032622829	-0.40020289514667995	-0.11587632640470465	-0.5266155558184107	-0.1859666043249362	-0.419725396135326	-0.36467263302418707	-0.39109840652720157	0.02800378392826907	-0.2903283942734077	-0.5928685857065158	-0.021939048882657054	-0.234079442015363	-0.5715219651047102	-0.5437083373479965	-0.3069723391092648	-0.1367691922924978	0.013751107517968675	-0.43636277267079676	-0.32989328293144277	-0.08374591864274647	-0.6636492908202325	-0.2824636438666974	-0.5572349451554366	-0.2839395795932885	0.19325582079400236	-0.30941524685377025	-0.09438481803044779	-0.43823472432562804	-0.13289921417587117	-0.21906885581949442
-0.7180028440686359	0.023221469356669047	-0.3808778395750263	-0.37471427279737374	-0.3819159296903568	-0.300361499681189	0.014237254779206681	-0.10099339890112988	0.03888950782992284	-0.551601121725359	-0.48403279657563986	-0.39374166095291396	-0.39672019561887945	-0.12156148775187255	-0.511665545073714	-0.23414407801243992	-0.40943814216668983	-0.35571835209352487	-0.3826215890021089	0.02330280166361388	-0.29913152352986844	-0.5765674799023741	-0.020337681371011773	-0.2052720699287494	-0.5929302076652335	-0.5607517965271901	-0.29904159321484214	-0.1471435097858553	0.014593613085319358	-0.4415336929462206	-0.3648249490506112	-0.07787293939912504	-0.6684211393480999	-0.2840293707600061	-0.5755095156983104	-0.26523476346249236	0.19503230916305175	-0.3236139998878075	-0.08340075614911462	-0.4524138755367854	-0.13310127119178414	-0.21446155355080868
-0.721819827964284	0.0024798809556876244	-0.38521794771003315	-0.37599791939730404	-0.3669402698418796	-0.3095938985194594	0.03332164764824228	-0.09820746132640393	-0.016810907005914397	-0.5519495222826178	-0.4826978601879075	-0.3750728592804457	-0.3960313872168425	-0.13579486595615017	-0.5125166750949548	-0.24540322343065396	-0.41853745531052144	-0.3607353952679587	-0.3682640402126761	0.007078135820794365	-0.29264875810445923	-0.5554408526520687	-0.03869359407232807	-0.19746610874500475	-0.6107038110292676	-0.5795733888666457	-0.2962204798073333	-0.14643777196452903	0.020498596272346882	-0.4576779111494659	-0.39271328470294	-0.08375318044088391	-0.6657075386637836	-0.2990252183608687	-0.5790499845518987	-0.23251374405533118	0.20218779420490995	-0.3142461873433446	-0.08966230230346706	-0.4772153414019956	-0.13223420233517413	-0.22086909955859393
-0.7149623549872434	-0.0070713491151717725	-0.3874452690190623	-0.3890259119900343	-0.352909596043515	-0.3093522705351738	0.03623818709012634	-0.09399902813119594	-0.07138451154000287	-0.5617753229338239	-0.49961749994415783	-0.37417140259937876	-0.4123770268245416	-0.16013294930631733	-0.5152454541033875	-0.23332533461555868	-0.4105668754322774	-0.37178779324318245	-0.35453624645847526	-0.0016890257773976992	-0.2857654018766332	-0.5329551628575171	-0.03904762814045507	-0.18562564710381077	-0.616816259372527	-0.5875129691680936	-0.29822140761516064	-0.1575963327797973	0.04360490859263667	-0.47504205348123796	-0.4138254445752171	-0.11171747751490133	-0.6633233821727738	-0.3014989586551801	-0.5640903075125527	-0.20695698956042338	0.2077911727147863	-0.30648366740561694	-0.07290333399207641	-0.491362239592414	-0.12487633945868486	-0.23078076848530976
-0.7235732639144954	-0.015270365881540727	-0.38121409395928785	-0.4028947135805979	-0.3328271947284055	-0.29931968093520595	0.040206997584114786	-0.07847288187650102	-0.12793332495799803	-0.569653398564927	-0.516103231754102	-0.3740867726543556	-0.41648531961849217	-0.184802233766333	-0.5082938732621224	-0.20968094727186734	-0.3929074778290103	-0.3869008119498886	-0.33526804129737864	-0.0011130754873131447	-0.29311603691917065	-0.5131422151700694	-0.04318458720895897	-0.16806080262405748	-0.6415916296752021	-0.5851563204350476	-0.291103124772175	-0.15888263821564066	0.04270322379498552	-0.4896696506610268	-0.41450686149035637	-0.12763560126367898	-0.6696949162123332	-0.30096399744978897	-0.5668070705074324	-0.1778887029307055	0.21971490395326027	-0.2966744256203685	-0.06833961884713233	-0.5142364398573894	-0.11461782453483993	-0.23600947157303173
-0.7170555999111402	-0.017945358391632193	-0.3654491018090809	-0.4145313293514608	-0.3145057841306366	-0.303026773636859	0.033893180667048675	-0.06709652407029984	-0.18826915902404154	-0.5725790583093873	-0.5254193746765644	-0.37179988347328624	-0.4178267476745644	-0.19487168346622039	-0.5128014303542736	-0.20183486699323921	-0.37804070313825805	-0.39756300602619005	-0.3142233257126402	-0.004870439033568772	-0.30786435737925555	-0.47451535211006507	-0.04780009232717688	-0.16191559766296656	-0.639732027358823	-0.60137269684548	-0.2798441095404512	-0.1654235291250389	0.04054598450678284	-0.5036656419286253	-0.3995876642627622	-0.13193700636039832	-0.6721562926632314	-0.3012038159786038	-0.5573710847578747	-0.15640180071119625	0.23079626217094518	-0.28677322435827096	-0.058134955924929385	-0.5275646131987051	-0.09769965968086727	-0.23764502999818812
-0.7071101491924694	-0.020323174517980935	-0.3658139204833047	-0.42343545814351147	-0.3039523431239123	-0.288546593086759	0.029012955801981218	-0.0655754544718259	-0.2325972677891628	-0.5624255198179549	-0.5427810406307683	-0.3794382733446076	-0.4292131684082993	-0.2013719851369205	-0.5208344703751911	-0.16454140348643942	-0.37587467840222943	-0.40699190546634095	-0.2846010283663527	-0.01517517390214033	-0.3147787730872597	-0.4354943609122294	-0.06261118220859754	-0.15968635383914015	-0.6488594428254728	-0.6109390230544987	-0.2727933203788663	-0.14796709841850675	0.04407472536833272	-0.5210764899579672	-0.3985810093063222	-0.13259718449773392	-0.6657019663338082	-0.29593906305429984	-0.5412464416304726	-0.13395932420434767	0.24630130822631915	-0.26268669582906434	-0.05000003361918315	-0.548746341735816	-0.0801063145614926	-0.22577470939456218
-0.7022217990341141	-0.02417688117167718	-0.3626810002531978	-0.44626114341885686	-0.2952920329451571	-0.29331668294426994	0.036941136264174154	-0.07824862878464597	-0.2847379185308961	-0.5686229775228531	-0.562804257769496	-0.41397979733925216	-0.46124567095038255	-0.20330880825802583	-0.5184664176976872	-0.1471088108715003	-0.3606239435816341	-0.40483882007702243	-0.2744196698944787	-0.036873873720432514	-0.3309667934714952	-0.41019055785628733	-0.0779342603822156	-0.1494793497119305	-0.6412981624929011	-0.6206668477241803	-0.28020388826685927	-0.13799691408433482	0.043674480800383775	-0.5324188962061006	-0.3936620718846553	-0.14527325829640858	-0.653354178953276	-0.29791797588535596	-0.5360167394677263	-0.10724487183540403	0.24695359665521552	-0.25541024941942697	-0.04452809397724836	-0.5681320124704466	-0.06784661977562848	-0.22407230460048982
-0.7022466808833036	-0.04340679906271597	-0.36525234099618725	-0.4491942395804977	-0.29740443212403006	-0.30847894170462287	0.022560154612210424	-0.09302595131614307	-0.31425536003665216	-0.5779424661953938	-0.5792443231952803	-0.4476930091053141	-0.4875263603342598	-0.21156684373492526	-0.5332918071697287	-0.1501995612976987	-0.357481529126588	-0.40268958455284504	-0.2513823344309459	-0.05065036814415549	-0.3607076355017537	-0.39830883221834584	-0.06908020715145123	-0.12928203555489942	-0.6513174921277287	-0.6275575657403432	-0.28526119742753947	-0.11472367149864653	0.04365835927831545	-0.5397424774809694	-0.387717182035744	-0.1654850412238925	-0.6473409287028569	-0.3024937403435895	-0.5164010630644698	-0.08919057985987751	0.24955933826747434	-0.22817975384533135	-0.053537606055218276	-0.5838503228526489	-0.050592775356096666	-0.21901710232557905
-0.708814693910385	-0.06821420865572163	-0.375391277316689	-0.4631531194809214	-0.3047625567902762	-0.33348614979605296	0.03316157355487307	-0.12708243474903028	-0.3545049925977039	-0.5835177800480443	-0.5825811767074012	-0.47131313272799635	-0.5135588719779853	-0.2317959866800185	-0.5670307036477272	-0.1591992687810118	-0.34713487440137786	-0.4071396867761227	-0.2380273206418023	-0.08029421952392353	-0.3819091775794834	-0.39171131163525125	-0.07511426340870211	-0.1126287494043174	-0.6515835383393582	-0.6242347349121995	-0.28651588808308576	-0.09504487723438163	0.054572329818644516	-0.5406710425085739	-0.3877730274667356	-0.1707530723393456	-0.6456232032466512	-0.29278896994950676	-0.516318004752497	-0.06266227055762633	0.25599535008535795	-0.21311042008768522	-0.04764169545929975	-0.5971332903010524	-0.03910456744461883	-0.20833428027388376
-0.7188124925940618	-0.08346728274541611	-0.38176832438151226	-0.4678527569649159	-0.2974160141257584	-0.33977091168746565	0.028414397316013928	-0.1602722389773405	-0.3988445876160715	-0.5948305422118102	-0.5815506921656346	-0.493566971711571	-0.5206078731659699	-0.26036021889029565	-0.5764781060685042	-0.16170417472737833	-0.3316283789752066	-0.4254002957648738	-0.22805168209896473	-0.0923422777925598	-0.3954571169660802	-0.3818286213860518	-0.10140932422776974	-0.1141175557898243	-0.6198968275051422	-0.6352476133658859	-0.2939931552197411	-0.07835151486710681	0.05130983003306442	-0.5240858844898408	-0.36443043803719066	-0.16538741038226762	-0.6400660995781017	-0.2687827778953726	-0.5229929994171434	-0.05719292064883175	0.26197937835695323	-0.1778533823068798	-0.044274028693080336	-0.6016417201296517	-0.032502927530430846	-0.19664054545650406
-0.7387840143150622	-0.10026551200801022	-0.3900910710421954	-0.4732083604786845	-0.304352448638166	-0.3599633194180777	0.038004693341521054	-0.17574793241618442	-0.43326261397083743	-0.5940094631495956	-0.5646114413094618	-0.5028348641576765	-0.5184825904326877	-0.25500838838343964	-0.6027647871150982	-0.16001395165275328	-0.31412177075856396	-0.4367771675090807	-0.22282403812176774	-0.10638191027418957	-0.4100086423940613	-0.37018303286517307	-0.11341585398699405	-0.10730184631421025	-0.5922037403307866	-0.6307226722566325	-0.297047970878072	-0.05533114742732466	0.04481166921866189	-0.5198198109763039	-0.3303487106337421	-0.15882577061528286	-0.6434828828546012	-0.2585566745064003	-0.521649946717472	-0.058275076649998	0.26597994936288244	-0.14295881846054231	-0.05061081779345653	-0.5932506391900525	-0.028729038086478455	-0.16881420424948526
-0.7510844608265346	-0.1259455481199297	-0.41121408614591043	-0.4848323454249763	-0.32167491158686035	-0.3369829584968066	0.028808903658333218	-0.2076746221476588	-0.45748791931351784	-0.6018196685422714	-0.5635318210809357	-0.5132044235547897	-0.5118446759698868	-0.2552349384614979	-0.6162305525661523	-0.17637712662586738	-0.29411435650908435	-0.44817098460564636	-0.22980096441450285	-0.10751676255769056	-0.43818496108606375	-0.3610713679200932	-0.11285340961997796	-0.10806308276865875	-0.5746086872566974	-0.6284915359142106	-0.2877856961316167	-0.02911289338059937	0.034083580284480136	-0.5106098781338344	-0.31013424553324603	-0.15830433316569462	-0.6476150218999407	-0.226857258368598	-0.5436001785278253	-0.055975904327156434	0.2568391328014182	-0.13031211416911567	-0.05755308474857014	-0.5872050429399736	-0.02129440052345913	-0.15374693350677954
-0.7658461452032465	-0.1508543568334218	-0.43584302118845974	-0.48922676773643115	-0.34226692097801953	-0.34801302464587686	0.027391412075486225	-0.23315278638809983	-0.4632486355537534	-0.5996995531165636	-0.5546704060985824	-0.5142674562642277	-0.4920535987248337	-0.23867181447583966	-0.6212590947766387	-0.19068813578138818	-0.24784064699119607	-0.4386162882207474	-0.22949477718910508	-0.09851689471143688	-0.4673843884041357	-0.35219450529850577	-0.12943435225049663	-0.1229555739505315	-0.5828328852542821	-0.6326366045572954	-0.29201130041790824	-0.012724838093414039	0.0227284311245595	-0.49608646673511253	-0.31164665067410324	-0.16480949228049946	-0.6504948136982163	-0.2069829602155863	-0.565766870176828	-0.0708200261063062	0.2614914732120757	-0.12740412828454478	-0.07004963350695494	-0.5928249472898981	-0.01938238962808269	-0.1427181194261765
-0.7723931748688276	-0.1601837510121915	-0.4636898760229933	-0.48651593838172874	-0.3450279122536828	-0.37269793299992704	0.019277874401583496	-0.27074917240180135	-0.4779324269589769	-0.595262951041966	-0.5421196364045935	-0.5204265415631942	-0.4871632804737496	-0.24427987117339697	-0.6278853515578483	-0.2250472548988099	-0.21845619096669777	-0.4288601710536787	-0.23114749400139972	-0.09159296013207788	-0.48367745606137813	-0.33585189954881656	-0.12646878639107545	-0.13684869501502867	-0.562329116085145	-0.6447554841538164	-0.2823885683670809	0.009092072632164607	0.008942565944716688	-0.4896495209249272	-0.3162216849510451	-0.174484426282279	-0.6507434707003797	-0.20831540045449914	-0.5726877813832147	-0.07942133320732973	0.2638236858839528	-0.11764246949162216	-0.08858461177643728	-0.5871192255489797	-0.024219775130879993	-0.13523799523448612
-0.7893937949614953	-0.1644164554437913	-0.47665362649449705	-0.4975287453988012	-0.35594065854129975	-0.37033087501892237	0.026793553219933208	-0.29892475668038515	-0.48485740488734896	-0.5922112034767836	-0.5404844263755517	-0.5207559266825541	-0.4831910410041528	-0.24216028495233596	-0.6216277677672511	-0.22182874114424672	-0.20642167526097163	-0.41737984347401785	-0.2431726605627384	-0.05905152862544126	-0.5102579275185753	-0.3339930174849499	-0.11992848629684597	-0.15384799088501872	-0.5553738182723749	-0.6302541511789042	-0.29209777773162077	0.016246639316584106	0.00814285319939986	-0.4719154836113912	-0.328267860599616	-0.1706457591002039	-0.6466672532508854	-0.20133312360394234	-0.6010070180039354	-0.08145863221512778	0.2579404828627681	-0.11679504094194124	-0.08060329174157922	-0.5833243292243839	-0.030108625688291778	-0.13172485932390685
-0.8055390559322897	-0.1718572066167485	-0.4817696849529384	-0.5059859304549723	-0.3544821160054575	-0.39222011629664466	0.020833397234936053	-0.320948363365188	-0.4998342389594216	-0.5936266750048669	-0.5424107179956587	-0.5198460876069324	-0.4637919046474829	-0.23573005421616303	-0.6098957524575963	-0.25257464998458523	-0.18750389410431342	-0.3963534705577678	-0.2633629520308455	-0.039034502204825086	-0.5241979995315237	-0.32437340291395805	-0.09372068997266089	-0.16677791403410386	-0.5271668495484119	-0.6130436815263682	-0.30724709698198066	0.015754972453046235	0.003077577528962009	-0.4480377895313545	-0.3313895585978191	-0.18121086852365945	-0.6545282726351951	-0.2065814087476021	-0.6339787066424523	-0.08849298579429989	0.24743649097417503	-0.12889625689709386	-0.09415010797980017	-0.5692764227137511	-0.039704815252966666	-0.1322076951220116
-0.8092322379950859	-0.16758683193932214	-0.4802091872867604	-0.49163499288409707	-0.35916703570459524	-0.3910770701891173	0.0014410212272325529	-0.33864593999469195	-0.5070758934803451	-0.5852961311175837	-0.5417363557641093	-0.5266933352588583	-0.4604025630924736	-0.243749765848501	-0.6056904782264242	-0.2705513192709671	-0.17382151164875986	-0.39544469428363294	-0.27408648717320966	-0.009208372117897531	-0.5306332235229483	-0.3204255689126632	-0.07046294581991787	-0.17679640823795534	-0.5084046259974955	-0.5934281136025874	-0.29539164482121244	0.0220348286569819	0.004121221538547886	-0.42544842529127713	-0.33399374396770243	-0.18644057348227613	-0.6653447053433112	-0.19971051209393065	-0.6311136559729031	-0.11046330080946462	0.25932638952614323	-0.12148024703742788	-0.0847228881304258	-0.553672252598306	-0.04587115523456029	-0.13761285119911013
-0.8132013733493603	-0.17671396795232786	-0.4670323139333556	-0.508636506759601	-0.36712900382459024	-0.38456168208478253	0.004678830058442366	-0.3367991348524052	-0.5333956683818654	-0.587171461216698	-0.5462780642256588	-0.5293460138689721	-0.4632886658797807	-0.2550414538500249	-0.5843501338037259	-0.26762130498516146	-0.13997391431489153	-0.397885122310187	-0.281873502953535	0.012749698925146791	-0.5210984163935204	-0.3164046852996152	-0.05901034985265326	-0.1979198438033857	-0.48404195176944576	-0.575512316977286	-0.2965141782805876	0.02344658910101501	0.002022698690965953	-0.41148068447440733	-0.3520128676879764	-0.17070405520191795	-0.6779488205846864	-0.19591781304569908	-0.6422245546966022	-0.12004946467068447	0.2594766021688349	-0.12702958382752672	-0.07331763700007131	-0.5604977888865074	-0.05942483266425409	-0.1414933970604016
-0.808801052004004	-0.1655190189829295	-0.46744594149139795	-0.5124547648587128	-0.3792128484233356	-0.3656312059824236	-0.015119627587090251	-0.32656486761236814	-0.5365819668434283	-0.5795030292109583	-0.5473625868809819	-0.5216257478841719	-0.4610551204175287	-0.2650550719652416	-0.5511805951567303	-0.2644756616506401	-0.13904222749198972	-0.4018883874832381	-0.2979531099708939	0.0501885838104286	-0.5159403219012411	-0.3081793232851758	-0.06021366686541938	-0.22814818055713593	-0.47650892968909264	-0.5588704272313673	-0.2919671762995624	0.012240892233237086	-0.02055201443137859	-0.39408858098031163	-0.3618164304415035	-0.17290881780307804	-0.6868638560829263	-0.19772172549921793	-0.6361952958844765	-0.1359388720815599	0.2542256955345205	-0.12565036466786542	-0.05631181410534464	-0.5581531714120758	-0.07042293438498164	-0.1379510865288071
-0.8010505713370086	-0.1681146204373005	-0.4697754564009225	-0.533424287978706	-0.40673536971238206	-0.3501828379380482	-0.025258516826470463	-0.3199950744637943	-0.5057221100900277	-0.5882730705977444	-0.5482965548951846	-0.5294807501147788	-0.4587408182763455	-0.252765112040814	-0.5258101641649561	-0.27176403469833094	-0.14770213553959313	-0.37601238850099034	-0.29954368338737436	0.07035635859374997	-0.507499981349553	-0.2973437117716938	-0.05294455273615262	-0.24776802058156902	-0.4808075331525285	-0.5526069200847143	-0.28081582325457544	0.001109985632032784	-0.03476314374623285	-0.383896273775168	-0.384564840910425	-0.17110405924931948	-0.6885419892066513	-0.20900628081654302	-0.6370700591405118	-0.14833629214002736	0.25133386748048225	-0.14172164502339976	-0.042353979226870606	-0.5607372140564785	-0.07385221746668662	-0.1382677832277503
-0.7880161489280052	-0.16278610340667474	-0.46489664794308816	-0.5549377510872251	-0.4272926330983561	-0.3217828558559637	-0.05479128448502091	-0.33238713826841526	-0.5025324011856627	-0.6076634468935885	-0.5649316324523687	-0.5538142235740585	-0.46335492429588365	-0.2552840647579413	-0.4857957879668441	-0.2564076003814798	-0.1598499484171564	-0.36064736862175784	-0.3025864583070762	0.10127389482082054	-0.5081115701205854	-0.29093075673590246	-0.05558160893483888	-0.26916704311070966	-0.4814118411092356	-0.5340283709917142	-0.28589516137306453	-0.013741608926588617	-0.053578330100932124	-0.38663585188769184	-0.4072809965366672	-0.17696675094557962	-0.6915140436642606	-0.2179880224264942	-0.6340317889575698	-0.1529655221025758	0.2545990100750505	-0.14978510165635198	-0.023342525322240952	-0.5723094982601585	-0.07327035730301289	-0.16487305721770723
-0.7690455335505686	-0.15784779071453894	-0.4613272209906489	-0.5722121889636184	-0.4270351967872112	-0.33199994484555495	-0.05953593353324867	-0.3433080382589969	-0.5007608164063798	-0.6096135850777247	-0.5595931125081388	-0.566448937033027	-0.4804889035574245	-0.2497349959896699	-0.454180046177869	-0.24796137111744376	-0.16151485339050076	-0.3450809814719946	-0.30024100278102706	0.11429387107988749	-0.50552953481206	-0.28312415586790884	-0.056516162280033255	-0.2802178957265399	-0.46004676041247167	-0.5326933755641674	-0.28762594894846794	-0.03483657093625276	-0.07305075543996147	-0.37852334222233164	-0.41625443338363155	-0.1803765686043181	-0.7037318500559511	-0.23254883925061048	-0.6121687140682184	-0.1754625779265319	0.2687106508493633	-0.14702202221388433	-0.008697549989522524	-0.5778521097588957	-0.07374405970390895	-0.17763422519155228
-0.7515784312440003	-0.15407307006015641	-0.44795122957712036	-0.5846005507979278	-0.4117528771202433	-0.30916839236626126	-0.06624847251436165	-0.3507960046833432	-0.5147362263612404	-0.6047510595513097	-0.5454576333520557	-0.5931159133097619	-0.4882870719900579	-0.24407539140806428	-0.4205209020683209	-0.2449712408411851	-0.19555670323604746	-0.34731320462969767	-0.3088891468474374	0.11686506336791791	-0.5057172642973977	-0.2883521782479355	-0.05416199598631274	-0.28341749654741666	-0.4156807811280979	-0.5276691935612989	-0.2734872639961416	-0.04241660240327104	-0.09160287174139799	-0.37376327915176877	-0.4160705951523454	-0.17815042404197542	-0.7171901217719887	-0.24912842473254307	-0.6098626316980458	-0.16373408911697412	0.27527837946721145	-0.1330222310096549	-0.004851647290484129	-0.5762889268847604	-0.07611921297452508	-0.187616038105863
-0.7385510769146599	-0.15908523803712055	-0.4371720926413046	-0.598182034603418	-0.41750228806914597	-0.2573710569367996	-0.06440306275209808	-0.35970609030556344	-0.5235145289674786	-0.6122751541833278	-0.5480691505358186	-0.6080968509445883	-0.4976691417622324	-0.2445848453531565	-0.38677057058421394	-0.23086083173676678	-0.22352737072554474	-0.33795421220019906	-0.3177143533562672	0.10667139755184826	-0.5180912579520022	-0.3025222254447514	-0.05609370626191866	-0.30279995649646374	-0.37046508666552624	-0.5148199371764289	-0.28242115666003814	-0.05051648183044531	-0.0980467400191581	-0.35555602521877755	-0.41515351873098505	-0.1640516429582155	-0.7260554127549749	-0.2443112536576339	-0.5993873247695206	-0.17022132759186787	0.2879958123953143	-0.13548391851196295	0.01236885151150276	-0.5719403045004519	-0.0808238611548269	-0.19823098563441652
-0.7285974537288786	-0.16005062247317725	-0.44307963152257723	-0.5846275530907387	-0.4216615428262015	-0.242912263450859	-0.06370185144206032	-0.3772083063094539	-0.5446326108773707	-0.622880255994428	-0.5308321064991677	-0.6214472919386094	-0.5035365887288275	-0.2598643723816133	-0.37027536374064873	-0.2209399410522131	-0.230698381050325	-0.33352257149238584	-0.32596312056667076	0.08619456386293069	-0.5166843425100703	-0.3088921030516848	-0.0628758241380782	-0.3003249300961701	-0.32608882975016035	-0.5417385708164789	-0.27986540033784074	-0.04978398691940418	-0.11368382481145614	-0.35541261446761424	-0.41025788035163063	-0.15783191285353343	-0.7457022536457419	-0.24467315471457018	-0.5788512544761873	-0.1748001373696479	0.30021759806803383	-0.12374797327863882	0.00018535322172904962	-0.5670080648129544	-0.08462823689784815	-0.21060964584522912
-0.7149793625539327	-0.1531664188030768	-0.4430636854383752	-0.5747546445172816	-0.43490279791585074	-0.23241803256933496	-0.06138093966258083	-0.39334664029669886	-0.5566277730559944	-0.642493246672313	-0.5097546238705037	-0.6211858794417602	-0.5020181192689105	-0.2692854452578168	-0.35583051989625114	-0.22343168820134185	-0.242766557977381	-0.33828616273430184	-0.3306090798442938	0.07623594243279316	-0.5070377407684484	-0.3233941498128807	-0.0892249450373088	-0.3079194157762474	-0.3038281089823333	-0.5641420936883593	-0.27241560733338877	-0.04722185673852639	-0.1300426179306784	-0.35806487992593367	-0.37887272760296203	-0.15877917407723413	-0.755351747960783	-0.2323929891412563	-0.5515149052867134	-0.17591902163243534	0.3103055055819578	-0.10939568394199337	0.013725475982384466	-0.5721668321524044	-0.089259674400279	-0.22711389619244327
-0.7061798242506675	-0.1325672752384645	-0.4557205777851897	-0.5836077144283809	-0.43761877732116056	-0.22925078698806134	-0.06033855761729523	-0.40230831748086204	-0.5613333721124295	-0.6526261224467133	-0.48829368093855574	-0.6239391736531793	-0.49670484468681336	-0.2702230030488483	-0.34410011981744815	-0.2281721069967225	-0.25417325687713915	-0.3226046363745638	-0.33386697785858505	0.06627020754084155	-0.5113126924503466	-0.33770398629996184	-0.09638264600644246	-0.3191013134975038	-0.2908859969224643	-0.5927476840751186	-0.27962207221033814	-0.06269125669218883	-0.14218490992017277	-0.355078865310766	-0.3697750120874922	-0.1453759118817451	-0.7633845652023175	-0.21962968063374172	-0.5527244048111745	-0.1638134018043047	0.32078370645479615	-0.10511786664211646	0.01506865308298048	-0.5839988011466344	-0.09498759456669818	-0.23429660647168316
-0.699026817192707	-0.11267238974636581	-0.46893918828072356	-0.5784525080959684	-0.4314591266064919	-0.20434358910818276	-0.07025873386799752	-0.4285528321144339	-0.5475659164910837	-0.649481920534518	-0.4627734575893048	-0.6295954093121378	-0.48323744899498167	-0.2800807547383837	-0.3464197680298826	-0.22737162753864487	-0.2670210743072297	-0.29818238511691714	-0.3505266942129604	0.06307545279194318	-0.5329388824985546	-0.35831283498988353	-0.0880910554371377	-0.3152170218766461	-0.2854719182101699	-0.6016223755721668	-0.27541596462750156	-0.08460813270238633	-0.1631580510602769	-0.34958005608337583	-0.3662103489519202	-0.1714364882307203	-0.7727026860289955	-0.20251146615393223	-0.5489026978081639	-0.17465997940182867	0.33068197791623166	-0.0932190601064567	0.016263280184325997	-0.5774231888663903	-0.10759286069215417	-0.24907117759081365
-0.6862071760544706	-0.10591942435204812	-0.4844882843169941	-0.5838395770914421	-0.42512034970600104	-0.21256061613102797	-0.07903877714705494	-0.46331361849584357	-0.5478266057191619	-0.6696579325458429	-0.44933082225670107	-0.6348278235797501	-0.46918655919831515	-0.2979541113234223	-0.35760166884429967	-0.23461183029017407	-0.27504625473079614	-0.27212363199591405	-0.358049663548774	0.04818173966622038	-0.5407932606325221	-0.37416763436208444	-0.0699584264171714	-0.3119194735151395	-0.2624762944963079	-0.6174955677536901	-0.2806362483543303	-0.09480385124991916	-0.17153215419897505	-0.35724310292164463	-0.34776879560901197	-0.16601817823714615	-0.7813047625587421	-0.18093636042558578	-0.5412492831961125	-0.17799139979018422	0.34581117998921984	-0.08366192425712052	0.011890070538367905	-0.5755977859814252	-0.11748246221969576	-0.2758326751803265
-0.6666259338135009	-0.08470648531242707	-0.5089565105631065	-0.5781929736617621	-0.42218681292731575	-0.21882503422970365	-0.09663636568930527	-0.48793165707639813	-0.5714185283490958	-0.6788364019452076	-0.4421458979653953	-0.638622469114692	-0.45749418446956885	-0.30964984842575516	-0.3690142135800635	-0.2419302276357874	-0.2778147877162677	-0.26819244402776465	-0.3788642435239367	0.043930335691865594	-0.5484649207583403	-0.38248182082137994	-0.043557623715416	-0.29410333019811946	-0.2558760040595597	-0.6150104750818757	-0.28761947763178614	-0.10092807773938203	-0.17824554266115966	-0.3659930621249755	-0.32316945813666365	-0.15578517504850747	-0.79252679995237	-0.17115460229390034	-0.5406538606384494	-0.17881179649304563	0.3627268808696084	-0.06089171468458349	0.011931485344201454	-0.5718361759551212	-0.12538620142243337	-0.2931237708159585
-0.6480692649390927	-0.05823361879372098	-0.5272404293708385	-0.5547446065878223	-0.4086062578324866	-0.23333907367960344	-0.11058872280422238	-0.49209058528246663	-0.5716136913075303	-0.669371067671425	-0.4277767457502262	-0.6321265163345596	-0.44343855225048207	-0.3301279634473859	-0.3899195114489863	-0.26468975747202056	-0.2789186310691411	-0.2530995308329888	-0.3956272134690434	0.023672862256091463	-0.5468899750081182	-0.386264989834055	-0.011521382383033246	-0.2886799113837105	-0.24782345505876718	-0.6451984814530879	-0.2984384929812044	-0.11229360371799087	-0.18547992878402011	-0.36052716918118505	-0.29877442870982895	-0.15601331653999073	-0.7930273795470735	-0.1554867535885311	-0.5477474995251457	-0.18113901032395008	0.3649121167902115	-0.04970129935337514	0.007030747084209257	-0.5709776330174859	-0.13729954661681473	-0.30008312697547546
-0.6274553873031957	-0.03503320298504348	-0.5293970332629714	-0.5177831094463092	-0.4092053631946193	-0.24085247735660892	-0.1300320014093831	-0.4929069348886651	-0.5750164273945303	-0.6842955822787721	-0.4137138280816764	-0.6372188210265226	-0.4253676058164421	-0.3421188223441488	-0.39409335080280866	-0.2720172362410796	-0.28525009039051724	-0.22902568493844613	-0.41263643851401816	0.019410247826093085	-0.550573587806081	-0.39876120589378766	0.00431099479960657	-0.2898846717853607	-0.2466792679604115	-0.6489570070414118	-0.3080706423701184	-0.12791709545867036	-0.19008896233525707	-0.355283588455507	-0.2917258729995383	-0.14070423576666444	-0.7945445675900731	-0.1355332650891009	-0.5515583862003195	-0.17772893491003244	0.36956235066759474	-0.0408999302674717	0.017017750285938597	-0.5667072445049931	-0.15135198450828508	-0.3150217022287082
-0.6125370013915743	-0.020885932885741167	-0.5552908394367517	-0.48320794327934086	-0.4149770168513866	-0.25923631084791415	-0.1459233662785402	-0.49405800272782485	-0.5804097636495105	-0.704086996272344	-0.41292027559862776	-0.6315375993837955	-0.4176486358382304	-0.35850160579825374	-0.4035007590032597	-0.28065233889440305	-0.2797488848212787	-0.20534413584248545	-0.42886540678786833	0.015281767173199897	-0.5524755599468666	-0.4099442277701426	0.05423041309880662	-0.27614825924999564	-0.2576703465589447	-0.6404753536459122	-0.3225438166066799	-0.14956311111577153	-0.18683854988539195	-0.3566309788071968	-0.2894735158980427	-0.12438011698702163	-0.7905842589267138	-0.11444440769719613	-0.5563052927124935	-0.1805834017988442	0.38233024427869633	-0.0287146602627307	0.0229842683773458	-0.5628051308732408	-0.1655931553582965	-0.3346799633579358
-0.5954259756857917	0.0020033996025622816	-0.5846557614873253	-0.4550490485405042	-0.42527854932051845	-0.30981505783458063	-0.17157013546619013	-0.47996873197886325	-0.5871076666189446	-0.7090345858309209	-0.399507096608852	-0.633004384097617	-0.40077196686744515	-0.34751393401812225	-0.4190766924111798	-0.29167691737901646	-0.28594579407265386	-0.17718552357578343	-0.4425675230034926	0.02368611970791974	-0.535206621176103	-0.4183559755049358	0.08275492625935271	-0.24655941499949127	-0.2750012163728469	-0.6466706979096568	-0.32977828523765834	-0.16642847927690835	-0.18822420916933746	-0.372580565124974	-0.3052385373471028	-0.1297217746669233	-0.7840172353684703	-0.09071122866053384	-0.5589100612156553	-0.18021399529865145	0.37708893798956317	0.001061268088435993	0.02080025401711294	-0.5589155789443024	-0.16926750253540346	-0.33801651876009325
-0.586520195310088	0.010572907962293421	-0.609510853602341	-0.4425023773961122	-0.4313368575200637	-0.34050067372457987	-0.1969742539899262	-0.4820001412676266	-0.5903310518005008	-0.7092986764697781	-0.4007986910869481	-0.6426120321896789	-0.3850551995722554	-0.34429540687787874	-0.42361319941013936	-0.3284276858038403	-0.29840516592472793	-0.1605754513641585	-0.4612942483792796	0.024275875216406877	-0.518784633224908	-0.41951821667000616	0.12047126478807728	-0.230065644491631	-0.29942170489173225	-0.6214204135849789	-0.3429556072724147	-0.19053640350902598	-0.18553618513213255	-0.37527047512515643	-0.3182606919747444	-0.1466167514668117	-0.7796115736207512	-0.08008186315676231	-0.5571995784630558	-0.1841934636961464	0.37554279062395446	0.013120975602155244	0.013136548185569839	-0.5576238897470286	-0.17855038108886528	-0.34646699648891255
-0.5764800985871765	0.011952935140046587	-0.6452524067329325	-0.4265684917780521	-0.43557494885706616	-0.35658121208736043	-0.21867602702653904	-0.4654131738170847	-0.5867682463591362	-0.7107746279214373	-0.39575156888460244	-0.6522828169073931	-0.37897234364945614	-0.34169286224005796	-0.4381585741183317	-0.3451582287858773	-0.3039710183018467	-0.14337184143034634	-0.4761100809249352	0.02816458868498616	-0.5174205563829296	-0.4193690838247492	0.15561214633839188	-0.21657300245399885	-0.29298904868675724	-0.6081048655033052	-0.35138784876336865	-0.20453900515183876	-0.18723072912530347	-0.3771854628613595	-0.3439304138953701	-0.1323973438473249	-0.7697538710338245	-0.0703620059280014	-0.5512362047910716	-0.18210133916118185	0.3762953756675348	0.01737937630969368	0.020151269210161762	-0.5615023708450497	-0.18894089908342182	-0.3529869822872982
-0.5678804212802644	-0.005718730754274832	-0.6812747496070828	-0.40698055993827553	-0.4401422059477359	-0.36626150631583976	-0.22424089182740592	-0.4602964233898651	-0.5782328558633234	-0.7063653247649626	-0.4093308858261323	-0.6502639225522302	-0.3787640835563064	-0.33633820143350707	-0.42925284005402975	-0.36719626564476265	-0.31447931976942756	-0.12744758033024006	-0.49751858129524607	0.03816308452027134	-0.5075714841006643	-0.42236278311306136	0.18794263549796314	-0.19743361593420958	-0.2805833619821544	-0.594545138770781	-0.3535429130731298	-0.21614822143182694	-0.18229445303343222	-0.37781609466674515	-0.36157640185156403	-0.1290218180131241	-0.7591913386332237	-0.05686622987067787	-0.5387084784051794	-0.18919595306540019	0.3682024961339848	0.04417697413101669	0.010699313484051292	-0.5592673545966992	-0.18823653987212735	-0.3578749626578019
-0.5537850138505591	-0.0019696636723189817	-0.6956712904095459	-0.3827384481933934	-0.44128763959594347	-0.40028689642752113	-0.22645336089265497	-0.4497762103713622	-0.5820975962213188	-0.6909642102611058	-0.41598679369853747	-0.6521578869885493	-0.3716910992606526	-0.3286066493385774	-0.414507204330978	-0.3844575411658324	-0.33317606828847623	-0.11761465315108462	-0.5033759548445624	0.044619826737323245	-0.4869337548478435	-0.4204375254052928	0.19508789624560435	-0.1740528277296768	-0.27054863327443035	-0.5992238545012744	-0.3494045474319249	-0.22197212486536205	-0.184317468091157	-0.4007570830419568	-0.3700632237867889	-0.09868242882830144	-0.7489604931652026	-0.040441629335451756	-0.5352177545743069	-0.19342651936991995	0.37010677177743073	0.045276974154038835	0.0052489646536795385	-0.5616920326300477	-0.18283386987092823	-0.3515148438602697
-0.5502578985282259	0.006454564456195831	-0.6843904757985718	-0.35535267819280725	-0.4534769067331485	-0.41127665436254396	-0.24336939280622047	-0.4372946866195992	-0.5734503476307501	-0.6627262696839166	-0.4041829616509801	-0.6448164407576622	-0.3682677179524871	-0.31360995612023157	-0.4021815267978849	-0.36852648357140316	-0.3324112593979162	-0.11774356863524038	-0.5065734114710765	0.05950375510122581	-0.48021156669391135	-0.40868588146801477	0.2164510495483424	-0.1540509376616918	-0.25715878490718447	-0.5989387746098429	-0.3403829361531622	-0.23218809279106134	-0.17425294953037856	-0.41361008228755525	-0.4008852164267244	-0.08476876308206079	-0.7353869002070013	-0.03403785664277585	-0.5427885412283334	-0.18755285619107148	0.36167736914799925	0.05488571023535219	0.0003257815117724674	-0.5632692643886171	-0.17991948154019938	-0.3458059404815498
-0.5610615908200076	0.003195750645194099	-0.6629575520149291	-0.3329197981720532	-0.45647164386187605	-0.4287625156877299	-0.24446794710112285	-0.43479513217766447	-0.5680257947512664	-0.6382377827229395	-0.4086968014874709	-0.6348541528959794	-0.3740228508063874	-0.2931407383278399	-0.3876539610452399	-0.36637010884098703	-0.33288627225315137	-0.10794572130833655	-0.49935515518047097	0.07170641860954236	-0.47748687717919924	-0.41558640019155424	0.223717053622236	-0.14820235982845326	-0.24465806674697213	-0.6117738121085023	-0.3365238136195088	-0.2460740113082093	-0.1649725626215865	-0.421158496480673	-0.4300532029079857	-0.07362045461585841	-0.7210567027456137	-0.027797655273586352	-0.5404286236285648	-0.19478906401305027	0.35082308400380857	0.057281149703003874	-0.010673473259710306	-0.5664431240015227	-0.18238494090522095	-0.35207957106136767
-0.5750137371100381	-0.007402550237080602	-0.6618110978915988	-0.3362077178507944	-0.44898190553962536	-0.4405309334752917	-0.23773759221089988	-0.4502744964139581	-0.5548349106569452	-0.6179343254861239	-0.414687260631594	-0.6290830623116325	-0.3730227687663613	-0.2801667566172336	-0.37696479123410126	-0.361866969612184	-0.3212747278306369	-0.12205045290239794	-0.5010611971107182	0.09623569094499895	-0.4679500397097781	-0.4256508650560467	0.22596269654609857	-0.14438150143885145	-0.22227302432180968	-0.5974829537578674	-0.32796065623353743	-0.25626021748962746	-0.13670307634557394	-0.4269861455899265	-0.44634698203777534	-0.05943660358408494	-0.7186112608019743	-0.0174771020852718	-0.5427230454560499	-0.19829231919359508	0.3460908971714562	0.06710230702959176	-0.009846933094296828	-0.5570747285599309	-0.1836033863655272	-0.35189808200608574
-0.5985895818798188	-0.0164586663601052	-0.672393889999326	-0.3539153528412727	-0.44795216029504586	-0.4581306062283761	-0.23916174373711446	-0.46700566892845796	-0.5423458838801984	-0.5947121463514428	-0.4329793570533914	-0.6139709751286694	-0.37384796381729934	-0.27172238934071363	-0.3776915898959168	-0.36161474529125326	-0.3159634947085551	-0.13954198072356522	-0.49694208302961257	0.12490507309275736	-0.4535927548628854	-0.42501926500758247	0.2197641732429371	-0.1340462932312447	-0.23101744836992558	-0.6015804505717786	-0.31740354053195025	-0.2544971545425249	-0.13678540419386978	-0.43614765561359203	-0.46201860610978357	-0.0531838726412006	-0.7166158145892545	-0.015037574727267248	-0.5409109274460534	-0.20197867864688246	0.3262126399806559	0.07003339164629425	-0.010833143124547527	-0.5489599940114119	-0.1822317105329361	-0.35697398697248073
-0.6262742449282187	-0.022172392033537873	-0.6542400357740424	-0.3665418949825233	-0.4350671833722009	-0.46117386058181137	-0.24368803858149218	-0.49441234909794246	-0.5129549845662147	-0.5682484846294876	-0.45134231582616213	-0.6007580913786223	-0.3671248822227163	-0.2553140351096618	-0.3782487617074925	-0.3558097107198769	-0.29654078928741556	-0.14907141069623658	-0.5015616276785642	0.15420142285852645	-0.43830202513879896	-0.40629198987222137	0.19807922068129274	-0.14158979871417943	-0.23299638423882257	-0.6247249354028537	-0.3090763958720154	-0.2508001478199116	-0.13228070992507268	-0.44268904164330103	-0.4691517922857168	-0.05796455641498825	-0.7167442349144225	-0.006939845677430117	-0.5473887380303141	-0.216652665970425	0.30544124952582263	0.06936841141123927	-0.00677081074019859	-0.556025413063929	-0.17681169486459444	-0.35125997602184855
-0.6520190403814143	-0.02951430944325125	-0.6276831498206582	-0.37972891099555905	-0.41011573485320296	-0.45517836940297407	-0.227765865307645	-0.5450475159759135	-0.5017293275359807	-0.541089982488792	-0.4799202886164838	-0.5953730745434761	-0.3659939093238856	-0.2519283381394155	-0.3691450997395618	-0.353413495427774	-0.27639413918896377	-0.18052519537255335	-0.5080356910061402	0.17092631964209962	-0.44117900117036424	-0.3965225143867523	0.17684705559309527	-0.1554343830891356	-0.24637723182943586	-0.6460132411871333	-0.30115027423815766	-0.2563077793202012	-0.10697317807365744	-0.450217239482972	-0.47735224213584215	-0.04465811819466461	-0.7080772662514108	-0.016027108821005807	-0.550361008312062	-0.2353401669574553	0.2889678229155427	0.05205683206518581	0.000747616203273374	-0.5659127352533837	-0.16784983559107328	-0.35783852864482785
-0.6711760763599692	-0.029405754326245787	-0.6132401573816065	-0.4039675749270204	-0.39257281903070107	-0.4477521737325959	-0.22806522639841748	-0.5755684026693326	-0.4839649658251995	-0.5201004325528553	-0.4976469068200786	-0.5766836930177102	-0.3768221875880678	-0.23369117595249772	-0.3562009848267319	-0.34272285722645035	-0.2599567475629204	-0.19601740944488621	-0.5059644678396318	0.1835542601143126	-0.44690265552429087	-0.4020786532953184	0.1548514633830013	-0.1741527383658506	-0.2558387226334272	-0.6528074112105086	-0.3009607689286825	-0.2564366519449591	-0.09641538508528955	-0.43900758446956384	-0.47570213283849194	-0.029819642283964675	-0.6991251367940509	-0.013033045348542393	-0.5644781957724496	-0.2526575910581593	0.27033326937764784	0.042861794870144965	0.026898489750258915	-0.5697967702182483	-0.15667031592957703	-0.35769943243641755
-0.6955076092844967	-0.03364818011160729	-0.5809163354111317	-0.4260959204115412	-0.37917783919083836	-0.4314142192113374	-0.20672224940172276	-0.6291502653024839	-0.4593318984922776	-0.488569880475444	-0.5267704876799915	-0.5578382565599866	-0.37734338794194305	-0.21212255626636917	-0.34674318694585643	-0.33506497639102845	-0.2669196100276617	-0.2090576949475774	-0.5109679694198059	0.1993405416144416	-0.44277356881880153	-0.4061580251357171	0.1304022753112401	-0.17985098678849104	-0.26817997005695193	-0.6526976975823406	-0.2937221460765096	-0.2731391137163466	-0.08336191502037074	-0.446420286874104	-0.47856308194934466	-0.0357283253684282	-0.6930955777393876	-0.014516077745044053	-0.5861240540149948	-0.2668105549340122	0.2571624544214709	0.028831086596858894	0.046826580636183335	-0.5579589152322473	-0.14384789002651463	-0.3644116331911008
-0.7079138892450517	-0.04180534104928011	-0.5477064658054268	-0.45925897601263355	-0.3673359004918294	-0.4284674516573316	-0.195508722239827	-0.6727867853580142	-0.4332937848274939	-0.46850306413661047	-0.5443773028287374	-0.5381487908838902	-0.3832578661891707	-0.17376524191230946	-0.34448260924427154	-0.29487502741596816	-0.25856430555249466	-0.22538998229527096	-0.5022845790452241	0.19873999435407577	-0.44429166819702265	-0.4060656816896303	0.096023650038446	-0.19639475782969046	-0.28020117707507064	-0.6670619324074942	-0.29290671052257655	-0.27597445386171104	-0.0835645986320959	-0.4539728796775159	-0.47325409088303305	-0.04449452601995818	-0.6921391663185136	-0.02237031149743191	-0.6063470295152978	-0.2948965658781124	0.24550910754176836	-0.0024459090021875683	0.07058783053528757	-0.5585622755172391	-0.1396559998419975	-0.36000652266918126
-0.7185427349161635	-0.05030180423699626	-0.546474596135414	-0.4836869795749652	-0.3702515378132981	-0.42972380336418914	-0.20202750620185225	-0.7003812841605652	-0.4243443547644728	-0.46417128387469475	-0.55863793314163	-0.518333280323008	-0.39635088150535314	-0.13083126289458102	-0.3397728997985706	-0.2896492495014789	-0.22884636265347907	-0.23722990808919894	-0.49770992988386753	0.21698836504647928	-0.44731490740346064	-0.3961362736654723	0.0749876013831918	-0.22134082271544395	-0.28891572901078544	-0.6657425602005985	-0.29956493405661194	-0.28313962939756115	-0.06948804368464817	-0.4420130372354515	-0.4644273714808723	-0.04982771160203277	-0.6838200813917562	-0.025727425664348047	-0.6166737208804309	-0.30737430990281045	0.22985889331007608	-0.01162431986047546	0.10674696994130847	-0.5604697058787471	-0.13060649098052507	-0.35628984474007447
-0.7298566873402601	-0.0652339386337528	-0.5604704049087982	-0.5163663147636884	-0.35317282335552425	-0.4258456789585471	-0.1980652883790764	-0.7260767309044175	-0.4144598477223672	-0.4541928505984038	-0.5884759688922404	-0.5230088161190436	-0.4070702032919143	-0.09174793463461108	-0.33241931975065336	-0.2985187000559266	-0.24109855263229868	-0.26093841813262314	-0.502486072673878	0.21173265732094543	-0.44104638219502856	-0.40442024525213227	0.04363842616607247	-0.25973079513255903	-0.31549307572735225	-0.6724923181472915	-0.3054786582599815	-0.2806285356241014	-0.050160941916738554	-0.4371721561199631	-0.43388566952285224	-0.050660861736668825	-0.6815187083774507	-0.02242211250679767	-0.6287026813856692	-0.32735399180464986	0.2232866072114937	-0.041197268350452426	0.1287498258982777	-0.564343389616704	-0.12818769510387587	-0.3544318803307945
-0.7338989552313001	-0.0759337736553162	-0.5599145105473526	-0.5515975005186977	-0.34817847995111967	-0.4222084554086236	-0.20139940851252341	-0.7405274323511458	-0.38442911242919214	-0.4503206272620148	-0.6128766423037986	-0.5386949092624571	-0.40107742765052484	-0.051863197208044776	-0.33899814120530464	-0.30949862961265306	-0.24040706956934343	-0.27188322798471254	-0.5104179661926722	0.19868290657192247	-0.4333056763442723	-0.40056572545588437	0.021078432083521673	-0.28663277764105144	-0.3335882998657128	-0.6825124199224123	-0.31318250423390454	-0.2743704524857188	-0.03346779086555556	-0.43914236241486926	-0.41038480346554473	-0.06181372899836853	-0.6813705240173534	-0.0257623100856308	-0.637679946714091	-0.3377035886146091	0.22460555334949284	-0.0550074128279721	0.15264183766268097	-0.5665502490517551	-0.122679683346741	-0.34042589663301975
-0.7289395929600782	-0.08878567336587352	-0.5580747484152353	-0.5761182603042261	-0.3553560306813276	-0.44094434558356166	-0.20175718425808714	-0.7515558023504253	-0.36445083446048576	-0.44818196063780374	-0.634904972893477	-0.5348906186004477	-0.4112412654340442	-0.01358804561344656	-0.33919620716285237	-0.30949980901829555	-0.25286938396577624	-0.2784623799527789	-0.5051805926262236	0.1886516347860004	-0.42412452611136786	-0.410620846765385	-0.010380143904959855	-0.3083743810662889	-0.3599073033608845	-0.6862430343637301	-0.3072580055365203	-0.26343906349175017	-0.03395414628296549	-0.44629435658627914	-0.40324263274527283	-0.05388473903693316	-0.6681273602804182	-0.025381759353424217	-0.6596128946901693	-0.3618218302700586	0.22049584309490652	-0.06633584654748638	0.15430379771731734	-0.5736561356815517	-0.1144506321036329	-0.347124477195937
-0.7170155216906744	-0.10707478024286435	-0.5494899313272307	-0.5936072659867149	-0.3478664239727329	-0.4806778119200654	-0.18866722253713836	-0.7480868919902993	-0.33977763906031033	-0.4449593308945373	-0.6470288693450665	-0.5150999892434022	-0.41066665998380325	0.015623855845590683	-0.31082736929955174	-0.29918978186639256	-0.26859444058952253	-0.2887994313646092	-0.5042564424669476	0.18565331063137275	-0.4260914329320814	-0.4247334978386805	-0.021656326554792223	-0.3239854556477948	-0.3723666158553829	-0.678763198049757	-0.30790356323482143	-0.2567775591976336	-0.009604619515361687	-0.4578032643830515	-0.38001666171573956	-0.04313745933853631	-0.6575578639099782	-0.024258312685328663	-0.6794147299155233	-0.37234521172368107	0.22950107260211644	-0.07624785492847315	0.16334314358100804	-0.5785821018981963	-0.10527882357002409	-0.3369474699083798
-0.7016714938129569	-0.11353016419703248	-0.5458192814055086	-0.5980598548074353	-0.3633443215325235	-0.5233166785179624	-0.17898384427284492	-0.7383290159958232	-0.345067810158724	-0.45596124736630755	-0.6578040413335574	-0.5104295312440679	-0.40970295232374204	0.030201454538313487	-0.28872370819239174	-0.29999379954139715	-0.28784470993897615	-0.2974656264408272	-0.49932839210920915	0.18081866281747844	-0.4222067975878893	-0.44062008956682713	-0.041395427236104336	-0.3407619533613153	-0.3850966444993408	-0.6584235201800681	-0.30525065440898913	-0.25625865108203383	0.00641658071114473	-0.45408340459649077	-0.362726567246807	-0.023347990316065194	-0.6491414670129649	-0.04489989894068103	-0.6798428275792988	-0.3810864124058832	0.2323477279323491	-0.10082581640624907	0.18611331111976348	-0.5768585580382242	-0.10250346732708424	-0.32995639572728763
-0.6831273597360765	-0.12636032588042814	-0.5498763812113288	-0.6128073467115729	-0.36971679152895154	-0.5580291640270099	-0.1833229184668129	-0.7235211192826907	-0.3195270778343814	-0.4626737647694907	-0.6638363939430356	-0.481630095285944	-0.4107315972965176	0.045011845380946484	-0.286900402473756	-0.2840514701987579	-0.305424079252488	-0.30822168885059	-0.48525127125660517	0.1803891838086286	-0.4090972699882375	-0.4487127002934626	-0.05902397116340985	-0.35275089812363214	-0.39758298234897954	-0.6268230637195751	-0.30244448626737175	-0.25344153822503285	0.004539709762820717	-0.44062540348314005	-0.3379992985683896	-0.006792502579100186	-0.6476316573681411	-0.05223191071421376	-0.688855914750634	-0.3895966878817342	0.2527275643121562	-0.12825177634145724	0.1911135996460948	-0.5612478007783835	-0.10496239955124782	-0.3225723790137463
-0.6716419511607736	-0.14036096556049166	-0.5569149827781364	-0.6318249945903747	-0.3608145754504601	-0.5983716795741982	-0.17112692520468692	-0.7150656925935761	-0.30305119735908664	-0.4674979813168824	-0.6653778729142846	-0.4571970567113432	-0.40486003119730585	0.047072191467798175	-0.27473937080550653	-0.27824778351954416	-0.3170370059277844	-0.3153454406605182	-0.4874286353967709	0.17820707687160273	-0.4017184321066754	-0.4596564300861342	-0.06893697995429515	-0.361454274682374	-0.4107283026403593	-0.622872144312896	-0.29045020698556623	-0.2552104396004392	0.015513077227279843	-0.44930168718918156	-0.32818411093139643	0.01856471149613988	-0.6431923995151543	-0.060361971161479	-0.7020744002092305	-0.3888535961801517	0.2665102510930374	-0.1480863033234494	0.1976437150681455	-0.5540973540541447	-0.11374175463136113	-0.31181004398504497
-0.6527120103730242	-0.14652875946587657	-0.5801071063032754	-0.6244248042441068	-0.36301107575552	-0.6415452622939334	-0.17581224021200198	-0.6843775009452029	-0.29565793315360567	-0.459342391821989	-0.6701089933202594	-0.43232967576556447	-0.4100697990226319	0.036469245687934485	-0.2619423109271649	-0.2651417225628001	-0.3034866887269957	-0.30908025337010353	-0.47381853482825936	0.17310893082451995	-0.403047714587232	-0.4675211551468683	-0.07717518733784165	-0.36523257421560307	-0.44795281455993796	-0.630838231426909	-0.2935327880681045	-0.25031997269208434	0.02516338380132018	-0.4516242501448325	-0.31149024856393254	0.03593448886424507	-0.6455529431910075	-0.07112789495946027	-0.7185654227111363	-0.40390729229201233	0.28896043963656093	-0.1640629659675799	0.18971555167655163	-0.5574691232210819	-0.12559532018050334	-0.294169001357321
-0.6513024806739282	-0.14456585611882877	-0.5982024453326175	-0.6155527992541232	-0.3615188401237404	-0.6771706102975836	-0.17992238838292568	-0.6652259852210831	-0.3063157440754122	-0.45176445346748545	-0.6669987377740061	-0.4134781137118201	-0.4067797366935504	0.0016688390174505602	-0.25215456417994836	-0.2858900119572275	-0.3004569071421058	-0.31616920775031965	-0.4652522077623765	0.1647024787680538	-0.39838886968197873	-0.4778062249850607	-0.08743224143077291	-0.3784851647100168	-0.466152594231508	-0.6145188119769013	-0.30139130016578697	-0.24003152281500198	0.03936065987247086	-0.4515723372559732	-0.29489676425239436	0.057181299914584614	-0.64319909515576	-0.08336078039526426	-0.7289844270474297	-0.40317434642776073	0.3048807210455885	-0.1698969436635599	0.19683657294843002	-0.5465042032529087	-0.1348652627025362	-0.2911189296637217
-0.6498863246501478	-0.1514252163293161	-0.6115803780085706	-0.6234873448907665	-0.3652532459992135	-0.6969505622520629	-0.168853427961416	-0.6408792958876376	-0.30296267200807164	-0.4405711429233511	-0.6731367989612922	-0.4012641051128886	-0.40303227449690493	-0.028019589632801878	-0.23252743851982002	-0.2781955695468946	-0.32479309988377725	-0.3362451099070257	-0.44578556454611007	0.1484316804745667	-0.397216765421143	-0.48802443379987104	-0.10649426476290265	-0.39469854413359345	-0.5028415180773678	-0.6063227650982482	-0.30206716381799026	-0.23775524777991303	0.04661481198612776	-0.45130867878863573	-0.28929318853760205	0.08828142296928435	-0.64418122998613	-0.09610577238072282	-0.7302141634539713	-0.4057372444245462	0.31597976453121934	-0.17149455450685042	0.18383234130235152	-0.5322375555747352	-0.15185395147785222	-0.2861843001364195
-0.6539118168958622	-0.15055947576931678	-0.6315253241437544	-0.6049580702987563	-0.377690604877987	-0.7116663798793411	-0.14877572023591687	-0.6191564481587626	-0.30948851297081226	-0.4467649808822	-0.6780906176754551	-0.3752245859952149	-0.4007932196947781	-0.061982835687671226	-0.22556510327826693	-0.27974655536112075	-0.31073023455357796	-0.3464273343099355	-0.4183014449502189	0.1477500937758128	-0.4053369607035478	-0.5055403230978026	-0.12629695692937448	-0.3842420836906545	-0.5172961373882153	-0.5886735287039433	-0.30525482518086555	-0.22920935515052415	0.03323309616215696	-0.4651413540635403	-0.2909687465157294	0.11043420385224882	-0.643720021083436	-0.11864277602166391	-0.7291913412256502	-0.39928890383414267	0.3272257847681243	-0.15781818513897805	0.16738489786825678	-0.5166614869184354	-0.16542200319246939	-0.27548919777932324
-0.6613726167354087	-0.15285817087754947	-0.6660309864178823	-0.5755277915714766	-0.3756078187717151	-0.7297457994153034	-0.1256409718087285	-0.6109677669870157	-0.33110723607296644	-0.435260975468822	-0.667258761377125	-0.32857441096653034	-0.40494070522258924	-0.10572381441446273	-0.20467133291157819	-0.26447679051032635	-0.3115770482914674	-0.35836205002666366	-0.40474543339303065	0.14881724811365304	-0.4285147869397279	-0.5032557632298991	-0.15004411403119425	-0.38888764944533794	-0.5283086922584348	-0.5702019667237945	-0.3027361423864608	-0.23315542068054254	0.025165238004708095	-0.4674823570403265	-0.29423200857521437	0.14063477166267804	-0.6378209615776285	-0.11903667359663161	-0.724099680215001	-0.3741977689139818	0.32617395986472947	-0.16406375730203612	0.16131030184623513	-0.5127839652924271	-0.17169009204626967	-0.2645063348206907
-0.6713631264619326	-0.14790028045908812	-0.6857984457028168	-0.5712837452518444	-0.3605521378203871	-0.7253269126557157	-0.10070948502358523	-0.6004120917091227	-0.34299725769568623	-0.43378894540871604	-0.6556636863615524	-0.29011695194906884	-0.3971222934211096	-0.13314658815890218	-0.18123064720996648	-0.26090066411636725	-0.30409904588046627	-0.3628833375941927	-0.39645970982543555	0.1491178383979378	-0.45547123329430594	-0.49201437447106355	-0.17204645689089235	-0.38918946125547177	-0.5459150486334116	-0.5742366195714913	-0.30792954780564014	-0.22078678151896985	0.01648981920378398	-0.4640128755223955	-0.29258239203166736	0.1465576555968325	-0.6421006069468305	-0.11534629919211328	-0.6938357355821955	-0.33729555740742273	0.33001126252744506	-0.17318797421981338	0.16688731604670767	-0.49788262687776574	-0.18527779255862514	-0.239502778357176
-0.6818535923858874	-0.1403064179643843	-0.7011797612009608	-0.5636881788117268	-0.3348254848675226	-0.6930743347035524	-0.08659505807469366	-0.5898833617905982	-0.3759960821663892	-0.4230176369248456	-0.6588173952362326	-0.2740482616008628	-0.40114545295772386	-0.1540074661858144	-0.18686379931966532	-0.25841279215720603	-0.29439532669469376	-0.35859465025717363	-0.392615945800487	0.1420380829873225	-0.4725521059210305	-0.4836321135396858	-0.18516975631018048	-0.3980322270176865	-0.5425600614736945	-0.5732434040384133	-0.3193885945806231	-0.2225340379894447	0.01852977784419248	-0.4557034805671494	-0.2905224799278815	0.14337571719797798	-0.6334914221842161	-0.10949550266280923	-0.6839418163444355	-0.31459811303409846	0.3284233529394308	-0.18177046945832187	0.15829004395132568	-0.4912258469555134	-0.20541902024327494	-0.22778657022338242
-0.6876575901768687	-0.14305324047727047	-0.7155166775146682	-0.5805870393426608	-0.2953904799598486	-0.6693683627008572	-0.06632624921663058	-0.5924340988749518	-0.3892312429618484	-0.4244141047861693	-0.6593594476536613	-0.23380601077616198	-0.40630324383332167	-0.16352802970084962	-0.19243068554825798	-0.2507006418135864	-0.28808320940100873	-0.37685885641721495	-0.38716067500036455	0.13101026622608175	-0.4927638257738426	-0.48867156599169836	-0.1961981773134316	-0.4062556756990944	-0.5312196480816217	-0.5759329853589523	-0.32602839720553656	-0.21689910027199094	-0.001500672896897759	-0.46167243082147846	-0.29183256856984496	0.15520786919477922	-0.6314970120423385	-0.0949748730924852	-0.6663612243316581	-0.29943441555560607	0.3259424975127776	-0.172865344113778	0.13844996794897454	-0.4840141969876869	-0.21059352356512573	-0.22318008516620264
-0.6951017468975832	-0.14919808118627373	-0.7237013172200009	-0.5784200941866231	-0.28291745378029776	-0.6484416025388728	-0.05275376675027014	-0.5801814075720985	-0.40736336556448344	-0.41619532055816266	-0.6575012607694541	-0.20330255759165983	-0.4070884399385875	-0.17371621887977118	-0.1789399185324781	-0.25273828409312765	-0.2724410017484281	-0.3931242542161238	-0.38279364669659566	0.11801689791595209	-0.5259219377686982	-0.4942948086133866	-0.19721167484066288	-0.4129584600817033	-0.5279236892709838	-0.5913593709840346	-0.3333075526780504	-0.21234697740388442	-0.012986751955496745	-0.479316485907108	-0.2893811799948084	0.17474022618553117	-0.6264409876431644	-0.09022533384625926	-0.6626947111595313	-0.28107790238506414	0.31404106509040974	-0.16302308123614315	0.13462797052695608	-0.4948309154326472	-0.23014631857013343	-0.21950370597948346
-0.694014367016889	-0.14957059806166964	-0.7273120653297638	-0.5670365077521529	-0.2815801274216355	-0.6277393038041328	-0.047354839932303286	-0.565264510787148	-0.4196764979417119	-0.4117887322112252	-0.6707197075675422	-0.18285929165191012	-0.3906468936447906	-0.1704427671117838	-0.17231995700997338	-0.24265234401326058	-0.2720507728101942	-0.4089927145681992	-0.3718697034582628	0.11083410236015685	-0.5457928406580617	-0.5016594714647603	-0.22704363698564628	-0.41770851074893356	-0.5059751907921155	-0.5901326848502151	-0.33887487110610853	-0.19761037140271304	-0.018522690819597794	-0.48872576722026845	-0.2786138770347892	0.1841067119205686	-0.6118281538592824	-0.080057929291753	-0.6441077651295114	-0.261703996373374	0.30354505079550964	-0.1587085864353221	0.11135894549414158	-0.5064661004073223	-0.2437284778190258	-0.21679165339503698
-0.7032344229284946	-0.15904608258446923	-0.7218683495063697	-0.5825832452075452	-0.25878530026992824	-0.6144853307396401	-0.04530862278667874	-0.565773087519754	-0.4297046023423635	-0.41465345956385324	-0.6734611669161203	-0.16966572502264748	-0.35644226678568947	-0.17244760009273735	-0.16421605391244784	-0.246878154429604	-0.27076271562891924	-0.43186937131859127	-0.3795226418802544	0.10542039774437298	-0.5593208858605373	-0.5108935733836925	-0.2385652286166425	-0.42872920102343903	-0.47682736879353965	-0.5736589641535522	-0.34355076979894095	-0.1893877283403964	-0.0251294108275991	-0.48433000453056174	-0.26169018608110506	0.20530460669178816	-0.5967278278915107	-0.0715143083251471	-0.6163948972215876	-0.23326501604481376	0.2800842068582124	-0.15764415845978239	0.09593004506407041	-0.49903975012523993	-0.247185953969228	-0.21974239984018268
-0.6987480698009871	-0.16277827231614445	-0.7189190172369895	-0.5930258463694487	-0.2513193840194144	-0.602036731598957	-0.04437522163286534	-0.545428081940946	-0.43835541934862576	-0.4294194594587853	-0.6915553000012957	-0.16498829512784224	-0.3390458554171788	-0.16656760203547927	-0.1621714753724851	-0.23718765221294674	-0.27006889487794566	-0.45566430265904534	-0.388004002560659	0.10275419121702374	-0.5752312454463745	-0.5137935944323475	-0.26253654021531697	-0.43772402191172066	-0.45500276705162157	-0.5576332085892438	-0.339574799450013	-0.19825402252305097	-0.03571078477695262	-0.48244346517925907	-0.2496049884376287	0.22058068662691244	-0.5872619043460203	-0.05447978745655106	-0.597314089296617	-0.21080864271517158	0.2685570485303147	-0.1615108901772455	0.07848221359724507	-0.4937895930765676	-0.26060858533053527	-0.225070448606646
-0.7106837371385885	-0.16835805933774944	-0.708632544972218	-0.5774344770251127	-0.2311516970552138	-0.5858186031234183	-0.05183592788836654	-0.524530669414318	-0.4591563167905016	-0.4261826523768252	-0.7080764783068103	-0.15129455209016848	-0.32969905571803415	-0.1713252209293482	-0.17005973824857762	-0.24087548516988316	-0.25782218873179447	-0.4659132679672983	-0.40364313793897777	0.10442170072174603	-0.5829775433886007	-0.5231882356143186	-0.2613798740331482	-0.45808897161722684	-0.41417825845957007	-0.5409202946289943	-0.3432184983061005	-0.18657232429167955	-0.03763764918936754	-0.48156089869979	-0.23625499854551735	0.2154044163995899	-0.5797243525738053	-0.04921895124024332	-0.5835307232951197	-0.1879741006493926	0.26564553119834833	-0.1756382311156038	0.07791824464820474	-0.49300515090053876	-0.2697629725718178	-0.2313552477437121
-0.719691231598196	-0.19913357002761858	-0.6945378704767811	-0.5891205672448694	-0.2032131449995367	-0.5784485228098513	-0.059673691210322885	-0.48105143443136356	-0.46677867121657624	-0.4228838571437684	-0.7203410409818332	-0.1621643819289651	-0.3136796812230841	-0.1652952674292422	-0.1697876339742854	-0.23138158987379637	-0.25850399706557037	-0.4635480535222668	-0.42632960511572726	0.1054021728751177	-0.5802534566802586	-0.5159980666860366	-0.2623047313233554	-0.4754170200519381	-0.39690122584915455	-0.5439744587244804	-0.3406311301811872	-0.1797135950414418	-0.03949887053930988	-0.4699533621661184	-0.23752139019087096	0.20074274510187412	-0.5723539701762622	-0.03029446254407684	-0.5734688983905729	-0.1825310241630022	0.25684720651069737	-0.19587214487484583	0.08990175139042952	-0.5033491448653312	-0.2706218821586041	-0.23159184749992717
-0.7219428567259223	-0.22636578229015442	-0.6752977412633299	-0.6105267018184518	-0.1878931838269516	-0.5527778810330581	-0.07586438353417496	-0.43420780729379416	-0.4695761349072575	-0.4071248402492732	-0.7267440003443377	-0.1722267211923196	-0.29500024134316444	-0.16467305966862886	-0.1699769058971948	-0.23712175713484643	-0.24524226172902508	-0.47689058614009705	-0.4376923045834249	0.11263108317296244	-0.5752571519551273	-0.5321368130540891	-0.259081707762366	-0.5007680817218644	-0.3889185835779435	-0.5497490819440172	-0.3463167859859046	-0.17548016491831675	-0.04722654174610121	-0.4623682371052354	-0.22839930594670851	0.19166813991778117	-0.5674631125186252	-0.0179786651124761	-0.5735443537827971	-0.18650553200615397	0.24259172715901528	-0.20670392616364613	0.08743605245824262	-0.5039927660720923	-0.27777126840358357	-0.2397437723277597
-0.7145530689992426	-0.2553701163321648	-0.6788123968830748	-0.6107237516081372	-0.1781940470613526	-0.537719522622091	-0.0987213091722902	-0.37572741373124074	-0.47930791464350664	-0.4105887863958356	-0.7265229733180122	-0.2023003482893766	-0.2734023418052521	-0.16299336787367175	-0.18057061142336495	-0.2337985290078995	-0.24293941016645126	-0.4732101447938257	-0.46691433520493664	0.11715816230648872	-0.5727810815073732	-0.5517826688555164	-0.24575047369971625	-0.5156059001276441	-0.35850962718090357	-0.5462701944511675	-0.3606695871119148	-0.18654754657156028	-0.05446110141509175	-0.44369856157800613	-0.2201646507701005	0.17180764647519403	-0.5710940240971144	-0.02241650759235862	-0.5699400329040764	-0.1878762561109762	0.24233695677729744	-0.2120987171949767	0.07900336602193589	-0.516344307612655	-0.27833723627864576	-0.2560544116490201
-0.711407110916625	-0.27372011668896834	-0.6753135486859302	-0.6232558281248446	-0.18273800853490946	-0.5267694406154051	-0.12013636828331362	-0.34334626817238456	-0.46820036818649857	-0.413002101251548	-0.7283310217463418	-0.2234000578160243	-0.27108462511992604	-0.15948196076053858	-0.18792308703993038	-0.24080049181968496	-0.23413919625374519	-0.47470210577443045	-0.4880168225711451	0.12336497289263053	-0.5638040512696182	-0.5553813936657581	-0.2508201749635206	-0.5273112058433761	-0.36143006521761245	-0.5324283158645204	-0.364510503895313	-0.18038273588535053	-0.07781190065173325	-0.4420592521577798	-0.23724926279695596	0.17425337974454677	-0.58792896872175	-0.023687374903013987	-0.5717565364257335	-0.18148021615532206	0.23305195081657257	-0.20400861883670407	0.09252490786272582	-0.5224457008505571	-0.2652766020468381	-0.26838914674138725
-0.717798863707104	-0.28399329229543546	-0.683102725503051	-0.6331853076175374	-0.19068826303952008	-0.501825611262886	-0.14408070346261498	-0.2933393777083716	-0.4643997028144783	-0.38164258217497277	-0.7238922363928295	-0.26141964418460095	-0.25305209230749204	-0.14153878964931133	-0.18794310485818128	-0.2441390690686338	-0.2262988640889776	-0.46645566491335344	-0.4858992565401282	0.12440514409894812	-0.5566010030577164	-0.5450469364654668	-0.2530419619332264	-0.5190952176786234	-0.3628902842359671	-0.5272523604169896	-0.37603159917730233	-0.17636490040740066	-0.08005477125403788	-0.43436372381439153	-0.25340762496915437	0.17277376820239032	-0.5850695181154371	-0.011593775129702269	-0.57120717936453	-0.1749130998666536	0.22545595202176819	-0.20576105452370147	0.0925660249392001	-0.5270667394809699	-0.2640778053842701	-0.2764161727082016
-0.7223196737229698	-0.29101994080190513	-0.6807929005409761	-0.6368673938234827	-0.1942669699599397	-0.49348323359792473	-0.14867652407942267	-0.2586265784393249	-0.4637453170890479	-0.37181301095496516	-0.7310304205013789	-0.30837502434835296	-0.2522833049838008	-0.12083454489116112	-0.1863502387410922	-0.2585908318632364	-0.2287161330708316	-0.4422800279899043	-0.4847494737216743	0.12654932007661732	-0.5437881254440758	-0.543656445599885	-0.2616526222304864	-0.5168970028217938	-0.35112739950720495	-0.5172815858890931	-0.3814592298488565	-0.17656283736697354	-0.08508149380394904	-0.4053349519367201	-0.26402544285051033	0.14370099596885563	-0.589580380398117	0.004383648863770119	-0.5484650430078545	-0.1568507664062133	0.20965049670027525	-0.21808045750019542	0.090466880832009	-0.5226925803800125	-0.25186435196075296	-0.28422457757193176
-0.7340499249953577	-0.3104995084582961	-0.6640697567226255	-0.6392029805718932	-0.19375617736098605	-0.47398622949891533	-0.13736400481990357	-0.22270387837310018	-0.4628927994006487	-0.3524671726178042	-0.7039044295385652	-0.3473371868046182	-0.24886326098604156	-0.11502843727187997	-0.20579982706142377	-0.2707296117067782	-0.22636841365132204	-0.435372567252058	-0.4720970274076587	0.12952390717944898	-0.5333584451756075	-0.5248767494806744	-0.24931251342026894	-0.5185164624472058	-0.36432103094385954	-0.5269061919773944	-0.3771481081884112	-0.18032020774222207	-0.1007166909015007	-0.38436223788355817	-0.2950888068344987	0.12703200229267084	-0.6077032266538949	0.004858625228764793	-0.5470178241597108	-0.1449743036987752	0.2001272041809455	-0.22498911607937927	0.09422302356225136	-0.5126125888298274	-0.24811634035467262	-0.2808983735155165
-0.7383784611566342	-0.32422038918010665	-0.6468588013892923	-0.64775032204373	-0.19475394048715647	-0.44782493401073753	-0.13225062587683548	-0.18535069115317754	-0.4683153886918527	-0.3435322819630165	-0.689086705271481	-0.40044570130453583	-0.2637386954442854	-0.0963115392866671	-0.2200435401512722	-0.27602649093284565	-0.2219105183932581	-0.4408891713055051	-0.4644543412388044	0.13286959037869334	-0.5248231838683679	-0.5096530647774578	-0.2540362594421392	-0.5377186265770905	-0.37506749773837217	-0.5466290159440722	-0.37417908133541955	-0.1771963637982282	-0.11040811420732033	-0.3573790226256899	-0.34258312850071276	0.10644456251320719	-0.6195603151457063	0.0052983166981462534	-0.5383422984280047	-0.13141113684548367	0.19779656139698404	-0.22112261990168697	0.09450015961195055	-0.5241084289460238	-0.2413160413328271	-0.28622359609218834
-0.7468784895841689	-0.3542684185634761	-0.6273220750096822	-0.6420087642703229	-0.1940375673575237	-0.41581907394282985	-0.1401422102865834	-0.1512867875911778	-0.4756134262476702	-0.3351545305543385	-0.6587769084331119	-0.4522855323286092	-0.2716950575390869	-0.10420478276020977	-0.22903347330075446	-0.2850095182506463	-0.22943019050187194	-0.43786397997912996	-0.4511767848973182	0.14479056079917282	-0.5158436668575976	-0.48814153159944257	-0.24964075232324193	-0.5331430314255805	-0.39403843464697197	-0.5669248259166743	-0.38063993798600576	-0.16841365882080345	-0.10940851133403615	-0.32958065692892635	-0.3749972949096264	0.0927473790381069	-0.6231781696086177	0.0013415612691577664	-0.5472120572415957	-0.1173901184274279	0.19785935691360468	-0.2192290582848718	0.08435297801494558	-0.5358017726857843	-0.2286399212852261	-0.2867956441463604
-0.7488173521867961	-0.3664479246388498	-0.6019941468326738	-0.6423776468324405	-0.17413126511414817	-0.4074847579206781	-0.14204578803906903	-0.13651944973706673	-0.47593102557907513	-0.3453287317628033	-0.6505342855603772	-0.5043635630646112	-0.2622402390069826	-0.10953952218009591	-0.2559807699604092	-0.27652571649257696	-0.23809262200418294	-0.4328271969556325	-0.4494793334170855	0.15163198222294946	-0.5110522533420317	-0.46617325633066475	-0.25218772302387793	-0.5058149328420815	-0.42223736546808155	-0.5927588920682884	-0.37572951612852146	-0.17398836104624327	-0.1258449435113776	-0.30068588817732367	-0.40136526539404105	0.08357084644849096	-0.6239188028830468	0.00503022157449582	-0.5492843139666634	-0.09496166763186029	0.1883470215711546	-0.21622297701345966	0.06746118329160386	-0.5474851157749497	-0.21140250815561523	-0.283975140784977
-0.7443730762210339	-0.3734648517915578	-0.5752405000663958	-0.638185485083705	-0.15974418153532327	-0.39042632173582226	-0.15406440705190594	-0.12492888309407577	-0.466968308076566	-0.3407117456767422	-0.6239238571974703	-0.5292474938663057	-0.2792160246063555	-0.10879256125416588	-0.26106336304125105	-0.2773529516100827	-0.24441402926708045	-0.4192146386615299	-0.44762267047636684	0.15321960485018526	-0.5186838197616549	-0.45171659255085705	-0.25900715973507094	-0.49106626384239105	-0.4346744920947826	-0.5996624246362214	-0.3730867032187399	-0.18192620272787935	-0.13582450058522205	-0.2631138883424467	-0.41163589305217896	0.08459155269168686	-0.6157148765746754	2.680749570397184e-05	-0.5542218570312992	-0.06109281362477208	0.18102418327364975	-0.20845048285714113	0.05332494115752325	-0.5352322891433994	-0.20079230862732572	-0.2895950872862255
-0.7462444607506258	-0.3872738997912348	-0.5329415011270946	-0.632633389678863	-0.138369070890937	-0.37978953729871234	-0.16394040792067396	-0.1052624266580016	-0.4726445029142189	-0.35067992300589296	-0.6093817551642224	-0.5633603739060704	-0.29876909999479345	-0.11585403709403763	-0.2822485652308878	-0.2777539495284632	-0.2562720074698474	-0.41743537666385355	-0.4424616594437437	0.14517410215215346	-0.5297539888809686	-0.4362929315018441	-0.27513918160569373	-0.4420183405135867	-0.43513541558652813	-0.5816560484395044	-0.3553229885796786	-0.16909533092546236	-0.13229027931956952	-0.2341319778028903	-0.3972769856424161	0.06998089552588624	-0.6099994639043793	-0.0013531407368031715	-0.5360993038973112	-0.03329262446809935	0.19299217573978264	-0.23015703639120205	0.05079958769313645	-0.5401047463439437	-0.18863193033275866	-0.2892658174477584
-0.7558425816170942	-0.39658074583002956	-0.4749817835621082	-0.6253604002160839	-0.12080870309764888	-0.3366620877251328	-0.16340548216633846	-0.10164757806507396	-0.4601886799723703	-0.3282091428219748	-0.5965379540503284	-0.5904580091363762	-0.32391118795463225	-0.12884172894450296	-0.2969607781001568	-0.2703228515494026	-0.26506229401067666	-0.43355103105954934	-0.42261222523876824	0.13814856812874127	-0.532865602963863	-0.4150948321230957	-0.2927087442475694	-0.41188484086789084	-0.43245891952860216	-0.5692620246177187	-0.3396112606025697	-0.17139908929378683	-0.12928820529227256	-0.22205303650872085	-0.38961638864614784	0.07363035252315907	-0.5995809387934543	-0.016508573905857943	-0.5362113434737281	-0.011115448388122565	0.19087284307310232	-0.24246911586222133	0.06383010645110876	-0.5384132156367074	-0.1885119722913114	-0.28610285138965874
-0.7622665825210369	-0.41199179191835145	-0.4404841636608823	-0.6060959379914249	-0.10808350515319343	-0.31687391605641646	-0.174816745737709	-0.05674266276388697	-0.45193800593854705	-0.3029884113997464	-0.5816239918026576	-0.6205740586725416	-0.32920199700423475	-0.14177179897568365	-0.31199725201430517	-0.2577137415843658	-0.2666520853377982	-0.44153258930743844	-0.41558279802882325	0.1314678719229736	-0.5429496406701075	-0.41165397698875256	-0.3068192118311884	-0.3778178101914144	-0.4124362314044599	-0.5709044499193181	-0.33384500297626774	-0.180982228551614	-0.13030431788291566	-0.2176726077962226	-0.3780467859974419	0.06833272958029628	-0.5852396068492165	-0.029363689427372608	-0.5241354129090174	0.0008960349242255458	0.19818800814293852	-0.2715221746365465	0.05087292473661962	-0.5327292665299264	-0.1900422135091493	-0.2763492907565346
-0.7764502305077882	-0.4285433418292427	-0.4062612323927378	-0.592306692742903	-0.10949506161384218	-0.29677216228955416	-0.18492405070020873	-0.029784534815409762	-0.4428437132574641	-0.2935408892929819	-0.5752298066699315	-0.6366057375247907	-0.35460940317383055	-0.17833534784683347	-0.33766782603131473	-0.2634171787839845	-0.27061337422066134	-0.44337755170636567	-0.42875122081086686	0.11936500698230161	-0.548019494068023	-0.4144464864825682	-0.3171445407867825	-0.37475515129847115	-0.41320554662208586	-0.5688125182283156	-0.32632917275043527	-0.1854987512471354	-0.14393109911033777	-0.2067212822532182	-0.3607334499741407	0.05501654844747163	-0.5879474632420271	-0.03578835065396638	-0.5273219379777568	0.025031940912096484	0.19526152881798145	-0.296421420278811	0.051002839051187986	-0.5410412832853913	-0.17945375594618357	-0.2750810806507226
-0.7817595731610861	-0.45207995445551197	-0.3777188509637891	-0.5811164739672801	-0.10643425442980052	-0.2721482265111437	-0.2178151340440373	0.0009353413258895201	-0.42427128329613517	-0.28542270384059926	-0.5614634579678959	-0.6532772993613623	-0.3694584968629734	-0.21940687757420307	-0.3755802346753477	-0.254105855481325	-0.2722539968126726	-0.465986040823507	-0.445031329735661	0.12475059541515583	-0.5507968260492146	-0.417102240307869	-0.32698168252100573	-0.36668886329871964	-0.41743689544524115	-0.5673827302260318	-0.32637534915335553	-0.1808097813156119	-0.1613868316467085	-0.21627458351493742	-0.34887079842630664	0.06649148654239594	-0.5983767333256248	-0.03835714663766267	-0.5421062560297965	0.040124865391747866	0.20153430433118036	-0.2925435449570719	0.059137370179674055	-0.550222987614948	-0.1842771851650729	-0.2653938043833518
-0.7872234196182732	-0.4791982108489523	-0.3545870452354147	-0.5711493921081524	-0.11228079625683444	-0.262266818005282	-0.26945237707243197	0.04777862995391924	-0.41702048554046156	-0.27802525507348586	-0.5826577910534513	-0.678115368792849	-0.40646588182278653	-0.26658190655959374	-0.4141713578012186	-0.2544190719226144	-0.26335755575490344	-0.46191499424102067	-0.4700319113676268	0.12125861652012657	-0.5656670204217399	-0.42401489351841076	-0.33573492788045955	-0.3509186498682625	-0.42987915042141883	-0.5615226181474267	-0.34017365277863665	-0.187429277406078	-0.18743604485333262	-0.236232505986618	-0.31656729630895347	0.059201185847307644	-0.6085870278694692	-0.03584786597273472	-0.5520432721414964	0.03867711719645215	0.19850105660870376	-0.30743640796401994	0.07011804837770531	-0.5660401974200112	-0.17923098340494065	-0.26692467988737106
-0.8026781071182185	-0.49901222007850593	-0.3339733341949548	-0.5483370294516565	-0.12833094999293276	-0.2654736130577504	-0.3048718395224687	0.08023558810931057	-0.3925871697617441	-0.26540961056604945	-0.6149255085211767	-0.6929583864839368	-0.4358217747005419	-0.3100818474366211	-0.4554180032800671	-0.26552132269309914	-0.2548188686458096	-0.4637107556607307	-0.4846309858188461	0.10504928814138728	-0.5831461025296333	-0.4416261598841798	-0.34199111526912823	-0.33928551899926085	-0.45446320189055367	-0.5648373740525372	-0.3576895706060417	-0.20489899409701887	-0.21910495576675823	-0.25870018300465125	-0.2811154053624085	0.037031501112012116	-0.6198919456845566	-0.02715182482131746	-0.5747096252172257	0.02942479104141592	0.19623320934136285	-0.3257071369254295	0.06475836791665623	-0.5845450912982477	-0.17520643112698372	-0.24977890148273837
-0.820221522597401	-0.5072416160753802	-0.3127796016743435	-0.5344003873898988	-0.13596362074560436	-0.2715269899933881	-0.3206906625842364	0.10962349691337747	-0.3779212794902751	-0.23181397828515707	-0.6387297014359815	-0.7032847174424651	-0.44953275475766674	-0.3500997630740813	-0.504740664964809	-0.2673500753847377	-0.23932971639775222	-0.46215549932976263	-0.5102345647754373	0.09350791245323886	-0.6017111694305963	-0.47621357356602256	-0.352342221095433	-0.3353508500512934	-0.4744683698983204	-0.5499289596316711	-0.3706229355873777	-0.21423193534191828	-0.24564764891612562	-0.28650210136603727	-0.2632638589979261	0.01936005654628232	-0.6406522217455068	-0.021759265347863457	-0.5749160516609717	0.02012165307889992	0.17920473123736191	-0.33744897263234586	0.05633736464119128	-0.5952923218278174	-0.16884796742861083	-0.23552833319132552
-0.8287042121420118	-0.5259810106578604	-0.30464848534728906	-0.5262354296265852	-0.15461143321026444	-0.2629356498298987	-0.3422930970716266	0.1415767041281622	-0.3675042222081683	-0.20533792647412027	-0.62953625845693	-0.7048617897513086	-0.48777722093052384	-0.38036721219410646	-0.5430486947244375	-0.2870783305364484	-0.22930613520952323	-0.4591365510279409	-0.5333149999070612	0.07350908989165318	-0.6272973251584721	-0.5146585406658639	-0.37443193821667364	-0.3406400926040435	-0.4761138374589976	-0.5280274161055648	-0.38544787802023495	-0.21592735796110923	-0.26281640009166735	-0.31841558616478477	-0.24884434287041063	-0.007675819635868719	-0.6676624574573004	-0.017486746266661655	-0.5895304516291909	0.004272285372318396	0.16306645967777988	-0.3427012917923118	0.046620738815385455	-0.6051898291817159	-0.16847816028013626	-0.22067108750817552
-0.8363072570847814	-0.5293821342864293	-0.30420435223686	-0.5235565120724773	-0.18364751154336337	-0.2572466591492493	-0.3384324602032476	0.15439105045946344	-0.37289453778523807	-0.17668259901288014	-0.6567074018847308	-0.7161627084100635	-0.5027116511236782	-0.4215567177800482	-0.598957908883293	-0.31873507750567937	-0.22737472176441273	-0.47788399701709194	-0.54900831810817	0.060435642610553376	-0.6509133837562027	-0.5480182718942337	-0.37989370769637454	-0.3459845542838538	-0.49436113285837247	-0.5048320065968394	-0.3985280475513565	-0.2250513973932795	-0.2851408262033184	-0.34983144415463074	-0.25475882570340336	-0.03257045377890008	-0.698535099695262	-0.00594189989657642	-0.5881558683302595	-0.0021902164275192696	0.16163738109672815	-0.34158219483806856	0.04486314678663415	-0.6281660471535941	-0.1674963281447002	-0.212957223800541
-0.8384791454388065	-0.5227648627883683	-0.32207381151693903	-0.5238749606000889	-0.2155689560570499	-0.25102639040031255	-0.3424697985993634	0.1524004789615824	-0.37277932830296673	-0.13272791565037062	-0.6796096736150478	-0.7250495243037222	-0.5166840470543969	-0.44006621924999	-0.6342881156107139	-0.3293381027164325	-0.22548202670436854	-0.4811073300513118	-0.5656781198652886	0.05924091118646568	-0.6465860839284282	-0.5814720818003314	-0.3734646707478425	-0.37106255350833184	-0.5165570480344444	-0.5023917824104004	-0.42175017713058527	-0.24110194880428945	-0.3047494989553401	-0.3787097126399819	-0.28385002471705123	-0.04828544889644541	-0.7324831542934724	-0.012760217032593713	-0.6112947295478982	-0.015390947202202826	0.15933765549314355	-0.3154634073949901	0.02663811781937145	-0.6185717624779661	-0.1710101904318967	-0.20760840424163457
-0.8377590848231122	-0.5149094688737147	-0.3549477040615856	-0.510798598197716	-0.25907603483604225	-0.28399892047679043	-0.34678059830648833	0.15040868882935815	-0.3775370037875193	-0.10846866419024967	-0.709811547427141	-0.736032610502279	-0.5342111731345938	-0.4628731384879547	-0.6723167794599125	-0.35330295142178725	-0.2197008781650062	-0.4760384400443976	-0.5852167700830022	0.06438019225218211	-0.6515813498749585	-0.6206817035986162	-0.372199756344244	-0.39164791061383414	-0.5583910460559424	-0.489481700790074	-0.42774417214189847	-0.24280776667387513	-0.32868455493934545	-0.4158711259492075	-0.31571973923661406	-0.05557131182600521	-0.7587699069819832	-0.00011786385605575163	-0.6226073228712191	-0.023469941970664262	0.15753329360396168	-0.2947357294372471	-0.013043142520901599	-0.6167137080223488	-0.16193624088604366	-0.19975565203351417
-0.8425799569084325	-0.503909892111166	-0.37394559145676654	-0.5118510181390026	-0.28459105303005144	-0.29529644348142203	-0.34257407043996957	0.12218928787594177	-0.39055696800439	-0.09080394149437522	-0.7267033324856819	-0.747740155896883	-0.550061974837164	-0.4737088007562516	-0.7030451796847005	-0.37881273727528825	-0.2179267171140773	-0.48244482374012493	-0.5868804494352531	0.058978493479122485	-0.6585660184945479	-0.6595585006874047	-0.36556840480535424	-0.405544718605375	-0.5978187806388802	-0.4945136066323655	-0.430064743272162	-0.24987283452441594	-0.33448589759545616	-0.4240820461163546	-0.33394151822402107	-0.07987297980779506	-0.7825979888071245	0.018626692759292768	-0.658558368286495	-0.02620669070777335	0.1567191465271229	-0.28143192856544247	-0.030292321135691302	-0.6109696074009172	-0.16394426826469938	-0.19892802618842495
-0.8221597225675594	-0.49524587058986286	-0.37677830931906875	-0.5040051783816344	-0.30131480545758105	-0.31521690512792766	-0.3325012985171545	0.09662939389220968	-0.4078345074599765	-0.08776062492103295	-0.7500305276295587	-0.7671638029456593	-0.5566786025981862	-0.4871607107965361	-0.7361651431693932	-0.38156260577355927	-0.21775074255849342	-0.4821134975084774	-0.585815957321919	0.055482211990207045	-0.673575818415456	-0.6993765335294928	-0.3677198843997388	-0.42358361109567433	-0.6205827913447421	-0.5080866745420748	-0.4315415606315046	-0.2576429281928313	-0.34054783346664214	-0.43825244276550424	-0.3576724181816335	-0.08992708053065439	-0.8017408927090661	0.01428089032804206	-0.673465767567676	-0.046784861342982056	0.1741662080110463	-0.2545394028723623	-0.0468129342763301	-0.5929121227028177	-0.17480961025037703	-0.19011761786694928
-0.8170211182136271	-0.46804039205017167	-0.3794460198752795	-0.5040561703147524	-0.3127525586190001	-0.3358002190730856	-0.31185659527971915	0.062381847550826486	-0.44383503833011195	-0.08696322503089164	-0.7619641764957915	-0.786454997413812	-0.5664943330262657	-0.4813189442033754	-0.7664428111541323	-0.38634197865243985	-0.21531884452416278	-0.48189945095236597	-0.5901550056856877	0.03243389036938197	-0.6749797434341418	-0.7250223471015916	-0.3670609368439376	-0.4348530229380566	-0.6279158915236575	-0.5026468095448038	-0.4222673859446552	-0.26159796496634125	-0.333757326584728	-0.44872414166702745	-0.36501731409901583	-0.09265668959219522	-0.816528495775119	0.0035226256016245953	-0.6748621636638596	-0.059704329347371056	0.1776747312903128	-0.23685363198308185	-0.07011156056171645	-0.5790549666088897	-0.16943256343643148	-0.19013706069069525
-0.8205972352070008	-0.432771860677973	-0.3783195191564421	-0.5077551496906626	-0.3142500587970198	-0.35047245640776425	-0.28252963556806837	0.009913099067231604	-0.47041176278368535	-0.0968226591558072	-0.7766137976621985	-0.798553183887983	-0.5766725200250515	-0.463293017651117	-0.7736329905835555	-0.3908867340517638	-0.21378612072399736	-0.4861219652019895	-0.5875735821571672	0.024065505838733427	-0.6632003088771371	-0.7686070460540317	-0.37466811399226796	-0.4434961822003737	-0.6354382382642834	-0.4992423517773033	-0.40805117759760545	-0.2513596401322586	-0.3086896537528667	-0.44526905689954266	-0.39524570676404636	-0.09963507588562061	-0.8244742410984699	0.000791373408309403	-0.6802165660063137	-0.060335502879177785	0.17956965008139678	-0.20259178160047697	-0.0929595810681047	-0.5537033542526298	-0.17585196728286306	-0.18855839533881702
-0.8096952745201508	-0.4055879851466412	-0.37879762435930153	-0.5262442444246516	-0.30532415226044757	-0.3764638251112326	-0.2722625592368978	-0.02912594690321927	-0.5142990710784696	-0.10729978786178455	-0.7637576012078238	-0.8103210449100718	-0.5876883543210736	-0.4633185183711409	-0.7749456072451331	-0.3729134344957883	-0.21822863747245336	-0.48898350009900443	-0.5872402834179173	0.02730570870526401	-0.6674462377144786	-0.8061830989431067	-0.37999988315737027	-0.44188499319822316	-0.6324246526554458	-0.4950384766295201	-0.40189333083399503	-0.23131190134339805	-0.2894042639495151	-0.4427101909941472	-0.4228330417027532	-0.08227931782225278	-0.8301143615826151	-0.011605361266356633	-0.6763324802231864	-0.060688211181830244	0.186100063424649	-0.17447203432246394	-0.09555773696705228	-0.533278962807185	-0.18236205809962563	-0.19886537330630144
-0.7914999391307777	-0.3834970188360164	-0.3852423382857824	-0.5422765768317488	-0.2882367513013774	-0.39455510000426774	-0.2670096129957797	-0.07671818111788116	-0.5434502487438875	-0.12866852127867534	-0.7714548290994045	-0.8244433647360022	-0.6033173461521499	-0.44192129855203427	-0.780171776401705	-0.3618844753616464	-0.21057557001957922	-0.4902442937718775	-0.577679554805901	0.02118639069797455	-0.6654168420652707	-0.8325421048542727	-0.3725230722125059	-0.44228345261047836	-0.6269785548315426	-0.4979482224819763	-0.38701178506852585	-0.20881750509345665	-0.27621215488414713	-0.45031630215247853	-0.43174695799661295	-0.07902018247486514	-0.829537427501277	-0.03367507005423896	-0.6916318704719018	-0.05919069715870136	0.19221285454384543	-0.1564594173631859	-0.08693760056080428	-0.5123320281424448	-0.18922181322842427	-0.20878277973879866
-0.7798612415777779	-0.35797643992954925	-0.39212536153541844	-0.562494822523129	-0.2869903699790144	-0.4165572200884656	-0.2487634984530625	-0.1320624327383204	-0.5860221271042454	-0.14605327924103828	-0.790349088376288	-0.8421761592165147	-0.6077706163027428	-0.4308056467847061	-0.7836116659007091	-0.341770891537946	-0.20002154022375765	-0.49994402156288614	-0.5705284407221165	0.009808408526380492	-0.6553305221939174	-0.8450122489979226	-0.3610694151675259	-0.4384483325766649	-0.629127647242874	-0.5086449325905538	-0.3832392226019952	-0.20542381184126804	-0.25438845807199945	-0.44273288575410435	-0.44848962352196897	-0.06513986048507193	-0.829186474896958	-0.04470169228404048	-0.6996350296389213	-0.05909310544001005	0.20282033088074708	-0.15045628054602736	-0.09162070952522108	-0.505216251570362	-0.1986880099772717	-0.2221833969882938
-0.7706361827910356	-0.33473605855540706	-0.3872461370927787	-0.5780291746293397	-0.27820963330501514	-0.43440759412578195	-0.25896666623676473	-0.17668304064721432	-0.6307061177903187	-0.17464088728660343	-0.797374600232602	-0.8605100949731834	-0.6190754673708458	-0.43313714118688845	-0.7913872767789212	-0.3241180533436342	-0.17947981639181482	-0.5171997414280705	-0.5639539991252609	0.008320239298811035	-0.6299903523866364	-0.8558701151605664	-0.3688358271509626	-0.4439363715227067	-0.6154630030718299	-0.5111662044283932	-0.38243684553619983	-0.196161358938087	-0.23670492949443825	-0.4355330048778995	-0.4652338083715506	-0.055229805596932725	-0.82621327944994	-0.07305959031342965	-0.7195722091316312	-0.0788361447743964	0.19256752105863625	-0.14937804875233118	-0.10270655355648421	-0.4935145678046437	-0.21527072626624638	-0.2322808249004103
-0.757730763879761	-0.3169679892362823	-0.39236164090481307	-0.5940339468450142	-0.2642163377849557	-0.4693526027048831	-0.2576184201257011	-0.20716281874211945	-0.6739797648853212	-0.22847536584555656	-0.8132570703196356	-0.8775729695555524	-0.6264447853188866	-0.44928554219892786	-0.8036939553316854	-0.3088425599511486	-0.16336864296126924	-0.5175682285201542	-0.5610170301382642	-0.005494223602527123	-0.6163289185683158	-0.8717359933194004	-0.3820288137639417	-0.4465507550990028	-0.610128682334481	-0.5086810590940368	-0.3867165209007497	-0.1937197567015132	-0.2376842472608708	-0.4447505343323789	-0.4812930654351474	-0.04051014077242528	-0.8222805381398797	-0.08196960213754362	-0.7310288460199724	-0.09750994669984012	0.17173799188735633	-0.14474474394427644	-0.10471484239855058	-0.500603375832612	-0.23490589772139403	-0.24126843191676167
-0.7495907657600733	-0.308669328593856	-0.3923927011036068	-0.6188748288539895	-0.24018671131261365	-0.4910027925625903	-0.27647547795816346	-0.24695936782036884	-0.7265946103855889	-0.26808958004740396	-0.8383384150517742	-0.9012819814871582	-0.6402185414990799	-0.45343179113819365	-0.8156508052537769	-0.2925425000285492	-0.15061256455302796	-0.533885116407283	-0.5526399342021848	-0.03621007667913534	-0.6038536455739946	-0.8762786598735429	-0.3955979121793087	-0.45039141400124205	-0.6077872244876759	-0.5148080649330683	-0.3986935874732231	-0.1862210787488864	-0.23440529103963822	-0.42663128497732095	-0.49062643840369746	-0.03364965784042516	-0.8243505814532484	-0.10222802767281372	-0.753113235550368	-0.11413048066439699	0.16125942257143583	-0.1565297883334919	-0.09371492045251804	-0.5114204079511152	-0.2487366025741471	-0.2537862870823748
-0.7348468620212644	-0.29854035306818727	-0.39317003804305883	-0.6463573607898048	-0.2325266649194932	-0.5191856635388158	-0.2940644556645443	-0.2820199382502316	-0.7776643968513461	-0.31664385812443474	-0.8602322074515152	-0.9267202652954033	-0.658732416637412	-0.46918801349448136	-0.8310850953408325	-0.2744148668199535	-0.15411102687547468	-0.5500885893483611	-0.5652223301539141	-0.05900259881341874	-0.5928643123167434	-0.8677664021829106	-0.41927703224622964	-0.46620119077759686	-0.6057999367353453	-0.5120216898612144	-0.41087108280532475	-0.18175325708946127	-0.23746792353226814	-0.41030185114160184	-0.4919363422629851	-0.02281687046896046	-0.8220316188413005	-0.13555981688242494	-0.7453163901153463	-0.13628089255426817	0.14781709710219698	-0.1644963371750853	-0.09801237210239291	-0.511087434259893	-0.25294546029988807	-0.2691056828973849
-0.7329197059255796	-0.28728964133346147	-0.40103395346352677	-0.6743067422839687	-0.22569868005963345	-0.5518000511816968	-0.32395381059391615	-0.3066545637982367	-0.8179925729435933	-0.3472773164725932	-0.8788076697131123	-0.9490490031236558	-0.6843574864463285	-0.48164357397383306	-0.843031453165082	-0.27104968554944514	-0.13456404799758684	-0.5673200803325413	-0.5750079382530477	-0.07201049419324461	-0.5691678994724838	-0.8600019322537887	-0.43624333744737126	-0.4606400915194639	-0.6139803867720875	-0.497949240624446	-0.4226675814366301	-0.17233843544761615	-0.23782247523101244	-0.40343662958108634	-0.49750363897904143	-0.03030029465118047	-0.825188618501679	-0.16171239598963777	-0.7455601343943015	-0.14641071796927418	0.1272774365210318	-0.16860777294168433	-0.10697102461689938	-0.5175771922463732	-0.2616319614044055	-0.28205628901093127
-0.7205351050906168	-0.291266620153608	-0.40557470493627673	-0.6957445543407287	-0.2200977293147039	-0.5762922704654574	-0.3512605874840163	-0.33730687885154315	-0.8550732545335243	-0.37466552166467615	-0.9011170542026805	-0.9723206260060628	-0.7001966353395227	-0.5033860202988013	-0.8462961522409117	-0.28138127897595	-0.11147844849742386	-0.5833378976148813	-0.5834147858256828	-0.07820926086476106	-0.5526979388367939	-0.8570250392299746	-0.46049145129203534	-0.46658985355182037	-0.6314224266434219	-0.5035541149184815	-0.43723532627042677	-0.17165348812707953	-0.2425082024706609	-0.383132000877156	-0.5132937537923239	-0.04422329987669232	-0.8216070920923537	-0.17972329744164667	-0.7632485423668913	-0.14929079731388878	0.11941876984713859	-0.1781731617878925	-0.11396953351725769	-0.5152867111351271	-0.2715648755371785	-0.28790561656675884
-0.687904420771359	-0.29635493873503876	-0.4231553459660553	-0.7150515284396065	-0.22693282131198803	-0.5912401369485064	-0.3797304999380395	-0.37078665035165204	-0.8823287456876063	-0.39607888353390147	-0.9061180866294611	-0.990527616845197	-0.7080958851186037	-0.5223969471904433	-0.8689676429221919	-0.2760587897987926	-0.07163015612009815	-0.6125562930281859	-0.5894673676353898	-0.09389798888983476	-0.5484652937742928	-0.8422001665765724	-0.48595215743225495	-0.4766135098303269	-0.6336542006075412	-0.47990745764564685	-0.4512951306721017	-0.1728953645475368	-0.248052179260779	-0.37736744726077187	-0.5153854936854934	-0.05257820035038463	-0.8154867986746529	-0.20072979694232349	-0.772982589211561	-0.15837755133528347	0.11549597237008516	-0.19972729120251426	-0.09946412001695096	-0.5271415044924314	-0.26513178490749384	-0.2942204822771483
-0.6615875194887951	-0.30171315990215863	-0.43692860286861873	-0.723481822782689	-0.2310933922056037	-0.5907738262369777	-0.3915762295119358	-0.4020648370471459	-0.9003161001606383	-0.42077837152501046	-0.914923513669418	-1.013975753612938	-0.7215517634988429	-0.5216256204666444	-0.8815342770043788	-0.29629132510584444	-0.03558840154277206	-0.627728923700769	-0.6021115451387049	-0.11005182626350318	-0.5378528640195355	-0.8256745363594289	-0.49917748496222636	-0.4836844405663582	-0.6309458041226661	-0.4449905425245344	-0.4581745871731024	-0.1804944349868533	-0.25233039583003924	-0.3663660291465911	-0.5267693384162226	-0.06936227335538567	-0.8044046046151004	-0.2152383259736209	-0.7824998647232955	-0.16048894304667777	0.1103810212331072	-0.21105329035128947	-0.10571032984949172	-0.5149548260756119	-0.27665839666227676	-0.3027063044036004
-0.6433999368993026	-0.3039456957972909	-0.44921984457159897	-0.7275965482041075	-0.25553062617059175	-0.6089465079152457	-0.40466357883085663	-0.4314067491749437	-0.9188061627609638	-0.4487416638706983	-0.9154088817770077	-1.0256615370216788	-0.7355751065961356	-0.5193769473590011	-0.8992917384398809	-0.3116137588428932	-0.020531268307375942	-0.6457309822869504	-0.6162579122553099	-0.12619683333984796	-0.5195513321019006	-0.8040914218425878	-0.5225494962082683	-0.49316268786213246	-0.6265707987180461	-0.42139881228250553	-0.4770458403536013	-0.19997791104024057	-0.25629913702429874	-0.33111059503113305	-0.5470762359175732	-0.07394162377581395	-0.7966275552315613	-0.21634296191362273	-0.7824648216160974	-0.15696902655052908	0.10904405342260863	-0.2134591014861535	-0.12035081033816794	-0.5249445903538212	-0.28307581129137527	-0.3134840302489973
-0.6241758535588169	-0.3159030959429705	-0.45482704242346506	-0.7358069189144213	-0.2640124682318047	-0.6191078134980239	-0.41474509613385163	-0.4594063897351174	-0.9160478379614853	-0.4814873948614574	-0.9110425186375402	-1.0470894361017966	-0.7416800947268822	-0.5197223279900937	-0.9137542669912986	-0.32616981479357887	-0.00486593493117619	-0.6642321855505083	-0.6234651792026835	-0.1258426609794855	-0.5045884818259558	-0.7909171134182006	-0.5442918384387692	-0.5056482392780326	-0.6178040422778619	-0.39410903060399904	-0.4861819823521517	-0.20242848452030576	-0.2643902655865008	-0.31075917265888997	-0.5567460981392559	-0.08088128047917317	-0.781250152444976	-0.2296642968765253	-0.7836024315381895	-0.15197879480689763	0.10941634112828787	-0.21472773056690392	-0.1186937399992855	-0.524323332225513	-0.2878209890701468	-0.3195740095680904
-0.5918106794433347	-0.3241046780665821	-0.47318181730969505	-0.7392812883092237	-0.2716128936387551	-0.6354653609727382	-0.4125016818771967	-0.48933533156646697	-0.9129636756181192	-0.5198435814060971	-0.9067356252776829	-1.0570290216448934	-0.7401083204389591	-0.5018388972195069	-0.9258720877829104	-0.32908749586609654	0.009487439778435061	-0.6620862201820493	-0.6311037108637305	-0.1324957437469875	-0.49242032372510003	-0.7805233064419814	-0.5545977204010594	-0.5070621202222847	-0.6178417199474869	-0.38232723340324276	-0.4961171912800874	-0.20385192182094683	-0.26473553104496006	-0.29215911244081016	-0.5353506253617389	-0.08918742604703733	-0.7709137326696016	-0.22084673248010298	-0.7812213651158311	-0.15244214891861826	0.12184809130007528	-0.2165596361849278	-0.1175000625893996	-0.5253459079745725	-0.2834893985462171	-0.32244084201176576
-0.5713843709715014	-0.33214464268390576	-0.48055722790717165	-0.7296615541257984	-0.2794502236265139	-0.6306952395009418	-0.4028426337090448	-0.5173987473239401	-0.9050108478081581	-0.5413972084347385	-0.8868564238897882	-1.0646583440221054	-0.7361504301846287	-0.47851862887152335	-0.9318930333509992	-0.34304289737181315	0.02555064081913287	-0.6780017707764694	-0.6324942648317469	-0.133220656530672	-0.48346007133566254	-0.7548594367532234	-0.5526877805130657	-0.5159461637420527	-0.6059401813945048	-0.3832706828345842	-0.4949306728839062	-0.1984377051735205	-0.2628791354952968	-0.2522204966089642	-0.5185061035190486	-0.10570680650993033	-0.7641744065958297	-0.2223753257363869	-0.7870581327549091	-0.1377000308102238	0.1359552963400635	-0.21010462185986264	-0.13228608492419452	-0.5203067609631837	-0.27389861824468437	-0.32346848548051066
-0.5487034776135828	-0.3491358138149089	-0.48320996301039265	-0.7272857986773389	-0.28543272236020056	-0.6330710530583232	-0.38700531080458894	-0.5428119989750277	-0.8974942909280508	-0.5525047008329504	-0.8687744075981165	-1.0585543756540008	-0.722330198264715	-0.4541962662949093	-0.9334330248171223	-0.35311502155701313	0.042425538262772906	-0.6817755304754676	-0.6333791749947009	-0.12760190712846284	-0.4628028398015564	-0.736296159209697	-0.5408080971064027	-0.5197868603236688	-0.5917200009168793	-0.3836735863855777	-0.4980206852226849	-0.19395265303056436	-0.26382292197513113	-0.2216771730503914	-0.5037596247119226	-0.11492999615257911	-0.7572303319398963	-0.22012321000778878	-0.76708827915102	-0.12938160089041842	0.12923104989703854	-0.19129196141064891	-0.13925454489133887	-0.5088225821222202	-0.2701225840705212	-0.3198610074388877
-0.5307797431247574	-0.3633554539922149	-0.4794605532988723	-0.712698758413953	-0.28448023433169556	-0.6343920559790842	-0.3561939573517153	-0.5613209423503043	-0.8926009698792944	-0.5785278092961382	-0.845039141132794	-1.0525057525832762	-0.6990668548211862	-0.4358235859958648	-0.9362806630037401	-0.3570212130442945	0.06995222336481738	-0.6852093426231971	-0.6201855303297753	-0.12260537553273661	-0.4192904660124987	-0.7240350609701188	-0.533064973949378	-0.522012015935086	-0.569693007292959	-0.3695741914817311	-0.4932560748740632	-0.18567789131558332	-0.27284381936134083	-0.18501671928783234	-0.5090910155448565	-0.11384355046457824	-0.7508026140080759	-0.20886194089181495	-0.7567958521573692	-0.12601866891934305	0.13845644817476727	-0.17977210709263963	-0.1492827868691347	-0.512655580556556	-0.2765189208609097	-0.3104490292975871
-0.5083896791572328	-0.36903002421299635	-0.4764624121456736	-0.6915056406883254	-0.2921101411975911	-0.6338261602681443	-0.328575374022125	-0.581220509995871	-0.8793718474868915	-0.603768901789895	-0.8101853935297101	-1.0396223882858353	-0.6661700254683073	-0.41353749794731076	-0.9459509258659123	-0.3553646535764309	0.0682761619871798	-0.6946385393502316	-0.6120874564986891	-0.11311819353176997	-0.3873692560285005	-0.7028558185841718	-0.5123366012427474	-0.5323033841875003	-0.5432675643810969	-0.3601362741031201	-0.49238567450504134	-0.1835280680935167	-0.27072944901189566	-0.1414865117797466	-0.49135211269970946	-0.10272549545628269	-0.7367296244120063	-0.19233647122992364	-0.7698593692085791	-0.1096096938397175	0.14587437682601195	-0.1707100330878015	-0.1588478532386341	-0.5003268689144834	-0.27964351970236107	-0.30050799183237586
-0.4839174472719086	-0.376018192360826	-0.486672481867877	-0.6835828109225298	-0.2938245406807064	-0.6287528577981404	-0.3034011244528093	-0.5800554955636714	-0.8813180144572241	-0.6238102290836303	-0.7858268782031355	-1.0208951247846778	-0.6392136899370766	-0.39581561844149077	-0.9386430416651743	-0.3477611938870747	0.061414980777499684	-0.6892624033492324	-0.5937459746113812	-0.10437439830497981	-0.3586609410410204	-0.6863370200832107	-0.4919466153668279	-0.5321748975117755	-0.5233559625862322	-0.3469998137709773	-0.47678897376818163	-0.17796902994401442	-0.27379999764378465	-0.09030731583482653	-0.47616455764479254	-0.0920559976846019	-0.7259113267763739	-0.17721142577684984	-0.757660986551213	-0.10321712230630405	0.1455608798208424	-0.16506978586352952	-0.1569181540813743	-0.5055588513490663	-0.27786480163082966	-0.30264304201789544
-0.4719732098877156	-0.3707462482083413	-0.4927692938355485	-0.6694195504446618	-0.28860540115184613	-0.6268909344520062	-0.27787235062543236	-0.5699389348608159	-0.884314332061753	-0.6360897650881009	-0.7751968291897116	-1.0111188884688	-0.6165389488648183	-0.3833737891190749	-0.9274695096793254	-0.3388019231686404	0.027171001912647652	-0.6778367765561336	-0.5903501335362498	-0.09851466162469022	-0.3164126506362199	-0.6634779521236015	-0.45487022012613043	-0.5272980557407873	-0.4955291196847079	-0.35555463299082957	-0.46973292148970475	-0.18448756394502933	-0.27497339783217034	-0.043543659079344765	-0.47525275779540455	-0.07373875737618103	-0.7133454792705795	-0.1569177567743457	-0.7449448020235578	-0.08972652958584221	0.15687208244477008	-0.14883495381681927	-0.1646481948834409	-0.4962358463142353	-0.28401836783138845	-0.3064313281052121
-0.46494476668994544	-0.3637379622589769	-0.5048530977822996	-0.6614557709207607	-0.28738020962809985	-0.6198249835652125	-0.2551990555470426	-0.5595849977282662	-0.8855829872564177	-0.6482880076292112	-0.7689866243353575	-0.9945830032107577	-0.5797659344210242	-0.37920778412748285	-0.9144201148478883	-0.3089854365203866	0.0058872412139872625	-0.6658550746474701	-0.5737058350964127	-0.08695326019087771	-0.2747779793424453	-0.639285910766801	-0.42137316749052645	-0.5145545324699456	-0.4744631159566114	-0.36365681766631247	-0.44619391255194224	-0.18040664496125874	-0.2601734447665335	0.0018463852760432719	-0.45043784053430214	-0.060016621555814255	-0.7077042309118464	-0.14450876620423175	-0.7421710888562204	-0.08002939769433612	0.16227057456240726	-0.13249882581344288	-0.16000630296302054	-0.4922366562564462	-0.28001325810066874	-0.2962133751161583
-0.4513484761232108	-0.3656760221464114	-0.5031884652532019	-0.6645869210895882	-0.27180610248577	-0.608177332348365	-0.2289244577586848	-0.5384074347064937	-0.9014083276865463	-0.6374500354889303	-0.7591791245452978	-0.9768503430634912	-0.5367154296183838	-0.37687586938376144	-0.9009613763413098	-0.2931959581489888	-0.020162821628063703	-0.6534314557865015	-0.5529642538439157	-0.07430208841299335	-0.24467620581764082	-0.625275068039454	-0.3952559469554741	-0.5006983183552645	-0.45278485009710934	-0.3766523530373462	-0.4282685308506144	-0.16894808861165062	-0.25272607796157276	0.034278322265360164	-0.4415729943066446	-0.04949784643880741	-0.7062333381862326	-0.12680847402361822	-0.7226632673495625	-0.06624391472467613	0.17698466943585742	-0.11404800591443982	-0.16072902902995756	-0.4917068247401299	-0.28274758974393616	-0.2833603747018551
-0.43260115684376077	-0.3555539325796573	-0.49880329209762386	-0.6631634985714593	-0.25681267479373215	-0.5974790581259046	-0.2042599068854934	-0.5119449253454388	-0.9089411247704721	-0.6326807184232884	-0.7469020272563054	-0.9542295647582858	-0.5003885551763496	-0.37334808296199756	-0.8821622980871705	-0.2830508793004868	-0.04775853763185628	-0.6398986595632389	-0.5390672912121294	-0.07125156885712239	-0.2077617602271057	-0.6267552570329559	-0.3741692409865241	-0.48060081686802647	-0.4326785803425156	-0.3926594133994148	-0.4018900206975853	-0.16368951591876618	-0.24159426592517153	0.06964848207194743	-0.42631487280087554	-0.04286213633082143	-0.7074607149194324	-0.11721709655516618	-0.7126847733144889	-0.06390571232402409	0.19429255555029107	-0.09689178385073427	-0.15179191082363197	-0.4811037179777185	-0.279346106479773	-0.27820237402959036
-0.4253650291689601	-0.3507911443304408	-0.48505305302095214	-0.6547936804378951	-0.23812379886839863	-0.5729818753993161	-0.19130071102228538	-0.48453102815256555	-0.9152969499922003	-0.6147629754785581	-0.7317883468260568	-0.9429487960864413	-0.4710054543436792	-0.3685169855648598	-0.8637292007722236	-0.2813789875592733	-0.07781708895719053	-0.621477827808632	-0.5221711759926178	-0.05555862588081417	-0.18037333936509672	-0.6260938061464661	-0.3496575645845385	-0.4553716103034654	-0.41827601901186656	-0.4137042532325726	-0.38842521331561625	-0.16527970442779563	-0.22376020891492746	0.10399242932616463	-0.4137708187098877	-0.01409482558443828	-0.7060183206993935	-0.10309036455980973	-0.6945982080170803	-0.04939923046143221	0.20638013182549847	-0.08156641836237631	-0.1577594068581902	-0.4786188699783344	-0.27410398874364794	-0.26600060605933873
-0.4285421861969664	-0.35196148730830623	-0.48269081397341296	-0.6547469285342268	-0.2191741962905201	-0.5590364979103398	-0.18856542519064218	-0.4711214466464678	-0.9220020872342445	-0.5993405949666608	-0.7250685402771058	-0.9290557831115496	-0.4494207387400957	-0.3527433750802483	-0.8541907794026689	-0.2752721936299898	-0.09852254011842423	-0.6036141562667143	-0.5116421790287398	-0.0346692549278609	-0.1563398586037948	-0.6337386300337464	-0.3306030785630779	-0.4300225268008342	-0.414505321563954	-0.4272114754112006	-0.37551121263227905	-0.162544756769121	-0.2092600948470779	0.13597436212997144	-0.42222131442413724	0.009364042139857448	-0.6975457005656571	-0.09237175542298741	-0.6691575679687494	-0.047206313477009335	0.2133296892229286	-0.06718596064641777	-0.1427687553521046	-0.4620519988577074	-0.2716114596878584	-0.2572783544290685
-0.4337405158240534	-0.33840505948763094	-0.4730559125752992	-0.6479345401653441	-0.19830869372218343	-0.5395412325970346	-0.18073124635335683	-0.4384460279744668	-0.9308473880631452	-0.586974939170764	-0.7076990471528454	-0.9245239167221844	-0.4332066674801185	-0.3505945330880828	-0.8376274981716589	-0.26788961976878356	-0.1389495180249558	-0.5915961853582654	-0.5000950596193124	-0.014324206373065678	-0.1405770543704541	-0.6439874541592632	-0.3046067513687135	-0.4011881197611906	-0.39369060696021746	-0.4431227601644238	-0.3539584179460011	-0.1657416522672595	-0.18645872134505959	0.15757033367180992	-0.4110993683396316	0.02987230814796201	-0.6845904045220809	-0.07330749255469286	-0.6656880749326469	-0.04786593666375527	0.23373562098451509	-0.06995105900120539	-0.13877406403568715	-0.4516447535456075	-0.2631795335768504	-0.2475497919554069
-0.42981110639064896	-0.3222539753442003	-0.4747549331816329	-0.6360842157522477	-0.17770628685219989	-0.516624985446813	-0.17458732526432366	-0.4143575807987493	-0.9320227359049611	-0.56476583646167	-0.7137233218999879	-0.9203269431152676	-0.41786479545215494	-0.3373986951132689	-0.8211564231531302	-0.2709206922694819	-0.18059485790933347	-0.5724014117955297	-0.48202973188644693	-3.5977910528929914e-05	-0.1362805873802537	-0.6544785675867528	-0.2648961008086098	-0.3750801327227408	-0.3828678847487919	-0.4625977717648862	-0.341860531394561	-0.1670715323143469	-0.15891352527523708	0.17524720861157084	-0.4010146156284985	0.05132275212107109	-0.6811099540365779	-0.06857314371409262	-0.6465403367222328	-0.02988574482769938	0.22898984981591428	-0.05625305560229651	-0.13854087892439265	-0.44304223818687316	-0.257528544847342	-0.2364956102676397
-0.43597863539768555	-0.3172836631959324	-0.47702454627919816	-0.6258885070420074	-0.15385223299696796	-0.48221501703597686	-0.16787109752669876	-0.3944016310042323	-0.9447720340936332	-0.5357801166797673	-0.7141946233852341	-0.9256001946896847	-0.40497701862855157	-0.3265893462253043	-0.7879062748228475	-0.269559489671753	-0.21544975653932058	-0.5541850093663534	-0.46536023836700446	0.004801611334832928	-0.1371860560610271	-0.6702504884127287	-0.23108176764161228	-0.34404732242938235	-0.37264015573686077	-0.4771030193220514	-0.3360002658942137	-0.17290853661139335	-0.14193267584368835	0.19188518291102424	-0.3923633083675948	0.08038842191259406	-0.6690579714389463	-0.06010527177655798	-0.6221829385472241	-0.02534307009401592	0.23721851344067107	-0.039929999066529276	-0.11021975393711658	-0.4352564124894912	-0.2540651451827481	-0.2229809886080151
-0.4570938828469459	-0.3114557116157999	-0.4769414879797454	-0.6157841821243786	-0.1448530176540011	-0.4646999124966781	-0.1622386242098259	-0.38344583745028726	-0.9426218311080528	-0.5113260173062599	-0.7059880723460334	-0.92691343650325	-0.38837446167366874	-0.3100134578682493	-0.7800479696471717	-0.2559621220217331	-0.2592541363322087	-0.5385175446762043	-0.4559150318753071	0.012398210771071436	-0.13801443477833059	-0.6864361588420185	-0.2129154713575092	-0.31347389910096163	-0.349098896570713	-0.49983090834133764	-0.340764048708733	-0.17852809505429032	-0.12050181439761003	0.1969162635399282	-0.3852297731577179	0.10476954606900382	-0.6522630532473591	-0.045226642321651495	-0.614792941537467	-0.017151281375031836	0.25446289758892215	-0.030859758363424417	-0.10424680315298374	-0.4255354295345687	-0.2538191570851013	-0.2003931434065981
-0.4709942996289412	-0.3212366086692791	-0.4721891389027137	-0.5975704661451706	-0.12906135313829567	-0.4458633308223354	-0.15712728585546654	-0.3776102037916468	-0.9375715706351222	-0.5045370327677822	-0.6910972294974614	-0.9223638381254033	-0.3693046255800971	-0.29432167386986813	-0.7594679268113448	-0.2470562615302426	-0.2929858449746173	-0.5348567539929314	-0.4337113051041273	0.028001424179881662	-0.1520902940413486	-0.706855940089959	-0.19734247462243626	-0.28525409921999445	-0.3335975497336061	-0.5134824258837322	-0.34532359610675234	-0.1738241730502811	-0.10631120615145076	0.2098445792755225	-0.3600888376617937	0.12594805587352892	-0.6365060944323134	-0.04291885203025293	-0.6213513615148055	-0.018141890197076297	0.25924224513579786	-0.017020015443698307	-0.1103547318239992	-0.4222760846555966	-0.24590891549156563	-0.18111207646309008
-0.4786662362606786	-0.3176494291312159	-0.4591790754562231	-0.5807369913315388	-0.11727982510739272	-0.4377616959416651	-0.15919287738179727	-0.37278808123557006	-0.9304091978364765	-0.489742979840967	-0.6727617354566324	-0.924548902705953	-0.3565062501940085	-0.2797503943116127	-0.7478549415906268	-0.25814715630925705	-0.32725455755955096	-0.5372784529458257	-0.4214610017442199	0.04281889570211499	-0.16022472688621858	-0.7245853235522073	-0.1881196054133007	-0.27547047941295555	-0.31401307383924115	-0.5212966868905415	-0.35779466743706095	-0.17929107795313332	-0.10361987103676724	0.21336916093000263	-0.3591398349002892	0.15267567275907962	-0.6367188955144392	-0.014513000652195369	-0.6100635053462791	-0.015110689101142489	0.2765863027493464	-0.015057375356327151	-0.10126321595302276	-0.42054078726346733	-0.23571451697349638	-0.16843026483404572
-0.49517633162471625	-0.3150139971301825	-0.45439067436273445	-0.5551286639921809	-0.11259200990782277	-0.43679145351883014	-0.16691190871338074	-0.3688506614860078	-0.917945579596795	-0.4939771777822998	-0.651051087694332	-0.9228107648350733	-0.3411957730024685	-0.2684175941053119	-0.7259282366162648	-0.25760631457900457	-0.3479653290787666	-0.5380936135803501	-0.41240046247056394	0.05822417478485351	-0.15975954294168623	-0.7446063534227686	-0.17046352834872094	-0.27628171640074334	-0.31207384604772104	-0.5340057555898838	-0.3585938998732668	-0.17517185318366119	-0.09197514341340697	0.22153859781657476	-0.33572801356144144	0.18279308491217114	-0.6271756810841096	0.011082815565188467	-0.6177899366781825	-0.012745618408145054	0.2828587738965208	0.001766399145355646	-0.07941666139003768	-0.4063212441257084	-0.22357780248642226	-0.14947305029772998
-0.5187963298046433	-0.32182866611712646	-0.44159345647494136	-0.5279673700770359	-0.11733536607022652	-0.43491720060134026	-0.18077030905149366	-0.3721191565960721	-0.9236603596823387	-0.4845331095165575	-0.6390292787098483	-0.938928873697843	-0.31767715173493577	-0.25020909921134415	-0.697462816231252	-0.25930398475782834	-0.37383787327251206	-0.5274031772501172	-0.4010128225543844	0.06112333067857965	-0.16360916200357373	-0.7548079865283339	-0.14773081642629898	-0.28484461858995347	-0.30905130152632837	-0.5545261888562518	-0.37224030133869085	-0.16159010254108006	-0.09477789818816386	0.22849843698645636	-0.3061292986622492	0.21448812674494494	-0.6146967323808644	0.0320586822319753	-0.6020962991776623	0.0013194038613966509	0.2877519543365356	0.01893447737062657	-0.064751882273874	-0.3871921398975858	-0.21210250860631996	-0.13489028552914437
-0.5472386799490698	-0.3369018951622298	-0.4335477556945694	-0.5036692118376128	-0.12658451574594604	-0.451477458874856	-0.1897201965832649	-0.38406416980800423	-0.9215923911833667	-0.4820006446867178	-0.6257729495228752	-0.9454975007640982	-0.2806750511886768	-0.23469802004051682	-0.6705850987467586	-0.25138505090781027	-0.39186688714216694	-0.531304220328281	-0.39006234407263707	0.06310427882032395	-0.1790056551283394	-0.7690102993260884	-0.1329306428392381	-0.2956252158739256	-0.28894840182996223	-0.5629248109779539	-0.37670865447861346	-0.15091745560145967	-0.10479242328485143	0.22046992246324124	-0.30105229198004546	0.24663291997669398	-0.6053176551786401	0.05328359732517696	-0.5952385659801531	0.009892124156911365	0.2859434594771272	0.04088664544369324	-0.04953395677953877	-0.3569905994816983	-0.2039626675799549	-0.1328319289409353
-0.5618722995573832	-0.3313894825229454	-0.4237873655468654	-0.4912216011707309	-0.12580615258433514	-0.45890223190238555	-0.19754080886924535	-0.38497069835560727	-0.9130250931161967	-0.4865880695133753	-0.6161075086911344	-0.9556220631870314	-0.24719693634483306	-0.22736478358780615	-0.6467399426733451	-0.2417221804804867	-0.40665155265901715	-0.5399537822033676	-0.37395350138178907	0.05455238198217608	-0.19321696482533496	-0.7801248584267771	-0.12166000340574737	-0.29939249418936886	-0.27442232053905924	-0.5765106407768918	-0.38301645042159926	-0.14592260898708528	-0.09623457437527128	0.20783597036779256	-0.2690199050581704	0.2755744816037164	-0.6012340278553998	0.07364032895139948	-0.5780747389771862	0.015555153804070332	0.2944100732559356	0.04763337537886016	-0.03318800863204958	-0.34918533156008713	-0.18479012974881087	-0.11836554871099017
-0.571700022574163	-0.3360830061266098	-0.40579269484039954	-0.48034492141493584	-0.13588354699729124	-0.4602673367514572	-0.2067824333141966	-0.38519408757111673	-0.914106838328731	-0.49395334778747424	-0.6185322601267547	-0.9564232266665836	-0.20554044628801868	-0.2074664456507181	-0.6138002914122207	-0.2369634977463025	-0.41370605011626155	-0.5345013921167538	-0.3556691238743744	0.052962006415203634	-0.20034172690446828	-0.7759625716366925	-0.12608731358500183	-0.3096055270169058	-0.26470581470782273	-0.5766535318062177	-0.39034161679021284	-0.14747264050143877	-0.09427181331598487	0.20071118605472593	-0.2582413057172207	0.3116313870370357	-0.5956229068629837	0.0901318169854331	-0.5701816131174641	0.030076634651263773	0.29438950452038953	0.07128323098718818	-0.02838987182102697	-0.34088032633087	-0.17745296067259858	-0.11746053804385848
-0.5900242731102692	-0.3495337142251268	-0.3863885289520694	-0.47808788679106573	-0.13909307761261802	-0.46934063669781106	-0.2301331477837243	-0.3801205472096345	-0.9106106177230229	-0.4881739707512864	-0.6090928601669273	-0.9623134708401933	-0.17297992243364185	-0.18763541029279351	-0.5881766143114857	-0.23712861453622375	-0.42569749796996453	-0.5373678322473462	-0.3526916417354375	0.059082344919124584	-0.22275136062593986	-0.7734290120955037	-0.13799200183686522	-0.31945503241745554	-0.25614285259623226	-0.5889240795223181	-0.3882856910659326	-0.1399033318064033	-0.09243006262395115	0.2000989435181241	-0.22200736521014583	0.3231155173581022	-0.5837324988574752	0.11005431015265707	-0.5747112318719652	0.03017794430708768	0.3116610429237997	0.07858888294285998	-0.0036039895918799345	-0.3210549590949747	-0.16376349478799648	-0.11866851285158522
-0.6042972329098902	-0.3578316997735419	-0.3584092522878576	-0.48464118704463166	-0.14189052587099465	-0.49298910231513193	-0.2461087149671774	-0.36624833148567315	-0.9090574636851001	-0.5017890422252484	-0.6093336640286269	-0.9622375725561648	-0.138774089644268	-0.16415552425112193	-0.5565026275740965	-0.23751697596557958	-0.43543272764464475	-0.5380457949851409	-0.34582344963332984	0.06728328095983853	-0.2378890578012689	-0.767957450561343	-0.16237829361231482	-0.32144231812158497	-0.2479365724237582	-0.6034496372663296	-0.3802041585276232	-0.1300480648293359	-0.08071973304114921	0.19447625964232967	-0.2032269984586681	0.3351298396298447	-0.5781957625056113	0.1330678288776353	-0.5614002817936741	0.03718719767957294	0.32211096979489423	0.07421019860621872	-0.0063378144575365475	-0.3185152920311653	-0.1393229479078226	-0.12399550945823459
-0.6091538540168822	-0.36593903877318606	-0.32590031707903655	-0.47928759196586546	-0.1368116864994353	-0.5134895438367799	-0.2612594134072545	-0.3447556431631037	-0.9015809167616728	-0.49913712577577707	-0.6049737074696326	-0.9639131111343767	-0.1162114865375861	-0.13724455836439248	-0.5183679935366956	-0.25211734387111134	-0.42527726399607324	-0.5385685739697547	-0.3369853507486593	0.07233938404643167	-0.25108272646762386	-0.7552520723491533	-0.15402798885645336	-0.34261473687717436	-0.24900724620226794	-0.6071210941193395	-0.37061459404362457	-0.11833503844608968	-0.08222568871747951	0.20080643130150877	-0.1868749491385487	0.33707507363423905	-0.5798811087807705	0.14658207681343602	-0.5568333247109188	0.039563703094773875	0.32350331780450214	0.0908320224961298	0.010263596346222838	-0.3041507763625445	-0.11240866001750613	-0.13112966375382845
-0.617694998789083	-0.36566697588666097	-0.30279319311577485	-0.4839112325009616	-0.13506491005694293	-0.5236491106338541	-0.27834429843044683	-0.33427579402212737	-0.9072958444854331	-0.4878451771517957	-0.5986339782709289	-0.9583535954125877	-0.08796427717328525	-0.1017094591363594	-0.485661294458443	-0.2621037084174645	-0.4157401507802092	-0.5180947235908114	-0.3313231854597336	0.06935627729745696	-0.24653718869916447	-0.7408343724071097	-0.15603022055236804	-0.3508922366249539	-0.24495404996032266	-0.6165898190847399	-0.36323348636968106	-0.10751757000439326	-0.08426333340948919	0.20481028433100779	-0.1824638786895109	0.3414925666428491	-0.5880634717008001	0.16955564925969321	-0.5430982710633511	0.06326892489761304	0.3362903752616581	0.09606159920260895	0.03922677361011465	-0.28471637552049295	-0.09494808247070033	-0.1315455426892116
-0.6337763599021718	-0.36760733109373367	-0.2898625827670911	-0.48562074542721784	-0.12931984235868846	-0.5250915124110402	-0.2854254776101933	-0.3333628473336495	-0.9213287093286395	-0.47901812476473093	-0.5935050927816614	-0.9365706535631111	-0.061527643390444996	-0.07253201167212377	-0.45497136986087217	-0.26337460224029763	-0.42584490755326654	-0.49717925354644643	-0.31871629131357937	0.06558908846966195	-0.24902936651086596	-0.7256952165403504	-0.1658728689140461	-0.35882804094199694	-0.2489466688823263	-0.6257246635368998	-0.3581084021660052	-0.09816939188562745	-0.0834198231013864	0.21383675926411927	-0.16556213581146256	0.3539066670393847	-0.5770773174738867	0.16531476419820684	-0.5288160326173653	0.07991327018398395	0.328280694981851	0.11027925479807332	0.04046804425334025	-0.2689069521998415	-0.08452225714036195	-0.13254870386325718
-0.6482471375813683	-0.3665666061660239	-0.2898044835559548	-0.48865761073065217	-0.11469295869862331	-0.5135586210506572	-0.2899846236903749	-0.3237108693095686	-0.9252095274884151	-0.4647831717798024	-0.5890940228523701	-0.9292630593102331	-0.03435212664471907	-0.03864376855917062	-0.4226107181164519	-0.2711558152085996	-0.439328061922135	-0.4744980926506364	-0.3050512842338211	0.06304945053777126	-0.2601158098282662	-0.7058093648549936	-0.17572025553655743	-0.3483071299246219	-0.24713326357531504	-0.6281864442570013	-0.35398099307631753	-0.09565317168731528	-0.08893114125005687	0.2236874523896387	-0.15282913938104725	0.35980950841067993	-0.563798448637353	0.1761895410619555	-0.5135388770357296	0.10298202906978907	0.3193346886952907	0.10523413146325951	0.05385619464835871	-0.24646287401252587	-0.06678101528666087	-0.1384593410097953
-0.6547276831226169	-0.36585613722860716	-0.2984805399779159	-0.5002692661176235	-0.10360990434013653	-0.504986407529912	-0.28720886244533494	-0.3114957051742981	-0.9243852633255136	-0.45956802265907104	-0.5813942880379953	-0.9010139866612515	-0.01579955333943586	-0.00821468410607092	-0.40227821976273226	-0.2657553167725303	-0.4462035100135543	-0.46298448380436924	-0.290533222684844	0.07690061229885646	-0.2606111183522353	-0.6829963351390707	-0.18338882883684277	-0.3442098744647033	-0.2452697469677024	-0.6169040213616321	-0.35473156650729565	-0.10352109462999422	-0.09271263530414639	0.22755934930458976	-0.15285908033399395	0.3674849103296592	-0.5603927396466759	0.19037693110886716	-0.524615021604167	0.11642741167471768	0.31648952315665146	0.11220650454007094	0.05987289208943797	-0.23886854232265847	-0.052296142969558125	-0.13572794094294527
-0.6610055735672706	-0.3554518583651595	-0.29547574306783286	-0.5140284964208309	-0.08684324586074935	-0.49823802214124047	-0.29280904512769756	-0.28696599050286986	-0.9229010563347115	-0.4566039031128354	-0.5784145317505116	-0.8888450065664026	-0.002018575127385097	0.014176321190581303	-0.36908260273044324	-0.25637725595916905	-0.4641239023846353	-0.44333068442918366	-0.273785731631729	0.08124063439981906	-0.26033311916383794	-0.6566399988150453	-0.18780635148889346	-0.3474556513621494	-0.25858668904422377	-0.6247963809175167	-0.3581239598071323	-0.10220887226850886	-0.09379454319070925	0.23407595126919442	-0.13878188437961184	0.3589081014078847	-0.5599328461605071	0.20183589990169376	-0.532263271968842	0.13935609521352893	0.31322082428537656	0.09530561550506834	0.0871431628309874	-0.21981060508594902	-0.04038050151959789	-0.12940453366979449
-0.6685480980779236	-0.3444443154932783	-0.28990140801558323	-0.5087890473980377	-0.09616912629791943	-0.49407078509445085	-0.28278896972647904	-0.26531240724199184	-0.921067980238243	-0.43630602631784593	-0.5591334821412326	-0.8639013377701815	0.014514810209050804	0.044258792010741135	-0.3348229351176841	-0.2496128928383498	-0.4723669797040957	-0.420732734132062	-0.2633923123395687	0.09114766072084944	-0.2549509554055439	-0.6171836707615187	-0.18900441799641193	-0.35207702695676957	-0.25456185780789464	-0.6150418738934645	-0.34805766947735856	-0.09275741092903923	-0.11313347349747341	0.2467718212337772	-0.1311742810017013	0.36487211535982306	-0.5565825865009787	0.21813710393871194	-0.5511861809809699	0.1594347403397574	0.30730792154791275	0.0826635824225391	0.1006441700388172	-0.20669048956033884	-0.03135722084684887	-0.1244189986757668
-0.6781950328695664	-0.33523103748443983	-0.29141143285872134	-0.5102342279620263	-0.09000908074228271	-0.4894865398144124	-0.273693550098894	-0.2540335131024919	-0.9140350861554964	-0.4287660952968615	-0.5314178072279068	-0.8432997224866312	0.03338965144247151	0.0733240222954872	-0.3207110359096693	-0.247968582340514	-0.4827546517143058	-0.4212553644732342	-0.2478451256001719	0.10412210392094683	-0.24560426163736432	-0.5975340532691208	-0.186603711370532	-0.35833745545286527	-0.25453190406054277	-0.6166859984397369	-0.35420873046132856	-0.06579834007492925	-0.12124907967566545	0.25327878025154954	-0.1283029429981711	0.35157267670603726	-0.552631328375446	0.24062014711603305	-0.5578171299436858	0.1652378288097451	0.3105523976894219	0.08063417967580255	0.12808338589268778	-0.1694448931053275	-0.01526240111825603	-0.11111035177117164
-0.6778779301017991	-0.3256933092938049	-0.2930694096309347	-0.5145210093153219	-0.09826652152000795	-0.49363465021845804	-0.26736111000685525	-0.24708811924681529	-0.9107798111191692	-0.42380402675408674	-0.4952339420997943	-0.8302687259517606	0.05513975564052398	0.08938326075454373	-0.30029414519528264	-0.2306473593155116	-0.4836723391595011	-0.4153400987090293	-0.2332956398902061	0.10342872148171645	-0.2257810292423573	-0.579212069999633	-0.1632558487897404	-0.35294666697897764	-0.25771986192440466	-0.6159366104738992	-0.35867247754643655	-0.037985377721263064	-0.12804682069099488	0.23286127831732872	-0.14100794280002005	0.3516487642131879	-0.5587224019724281	0.2581370151487169	-0.561943138174055	0.19246036620515666	0.30062825511590907	0.09146231900512354	0.16140918928443884	-0.14336592715780228	0.00034713043129221203	-0.09690556434933237
-0.6754835076771262	-0.3218521593887175	-0.2955703102802313	-0.518479411545716	-0.10699013786730113	-0.48570515512248413	-0.255595210057165	-0.24667259215191534	-0.9083304931068932	-0.4168257596617737	-0.464125042729858	-0.8225762669488967	0.07196559939274019	0.1036277808118778	-0.28001499087585346	-0.20394302088153796	-0.4985526670906788	-0.4037175193556196	-0.21416982713379493	0.10478474840134255	-0.19962123006662805	-0.5676327357777864	-0.15441875450798168	-0.348775024892896	-0.2609181518425593	-0.6242479883184824	-0.3468010208761258	-0.007160355965520107	-0.14482787894631693	0.2247317666141325	-0.14540581155342272	0.33676520463905163	-0.5678686058593088	0.2760563426213577	-0.5713884236674994	0.20551837280919144	0.2923607928326688	0.09497522644188197	0.19144034131881743	-0.12338599267091663	0.015083274983880101	-0.08249870605992854
-0.6742344565180094	-0.31206829192158875	-0.2934749948160751	-0.5198515073915597	-0.1184092018895675	-0.4749065055434742	-0.2467318793651228	-0.25818271538786663	-0.9035512963995169	-0.4183335347141176	-0.42863104097257015	-0.8105703674147746	0.08292554085309253	0.11321408994700524	-0.25778154527946867	-0.17055625432158034	-0.5038444615863913	-0.4009704399087478	-0.19808036991244143	0.1042424745000992	-0.16629433228813573	-0.5517682288159838	-0.14695764019553006	-0.3306210068339722	-0.26495740734674317	-0.6236421935491906	-0.3529649251893667	0.011532853216755106	-0.14394542392454618	0.20344724533752875	-0.13902390451617136	0.3392191276029706	-0.5712087553034908	0.295403395604563	-0.5802558257808987	0.2118086267127141	0.2941613741754419	0.08823651277622073	0.20272721786378303	-0.09875005602444285	0.020878996565028052	-0.06798851988821598
-0.671774764795196	-0.30171153967653164	-0.2892820066405327	-0.5187412891540916	-0.13414861578383908	-0.47312061455403337	-0.23541221804512347	-0.24727057602417507	-0.8974073320185129	-0.4080373178992363	-0.3968648751918037	-0.8018649014033082	0.08976658004305078	0.11427038021137867	-0.23578803739425588	-0.15557328722568795	-0.5032773976212688	-0.3982125094906285	-0.1876816502724174	0.11668280867244389	-0.14520901537072534	-0.5424726050479506	-0.13993815374606872	-0.3227982218083768	-0.2681558647212073	-0.6358813192821837	-0.3470165107564197	0.030756519210616694	-0.13514100250038635	0.19283746620434636	-0.13352429595281634	0.3331827579012578	-0.5726328936929911	0.31246204850391435	-0.5840554039839003	0.20829972026772747	0.28585730787294683	0.0923159626378288	0.220206973741465	-0.08422761679792556	0.0391454209447001	-0.06711604104911728
-0.6553193255659292	-0.30198279245024323	-0.2858276688175522	-0.5109157569061927	-0.14444317272920265	-0.4799108888710286	-0.2316041655780825	-0.2344636538841008	-0.886844408178472	-0.4040866667317761	-0.3709740590168754	-0.8026299292396681	0.08802719499701038	0.11257706234487067	-0.22333184644724594	-0.13497387083575701	-0.48534957458261524	-0.3944354796359119	-0.18935933433647018	0.11885481524405883	-0.10830649999503512	-0.5249207976684923	-0.14229925290204937	-0.30352675023235487	-0.26349337869734885	-0.6517632885539605	-0.3464597127108857	0.058209335978343345	-0.1298775615069387	0.17383950754855232	-0.12608638261262717	0.335048414701063	-0.578257486229322	0.34027740738692414	-0.5940234117277731	0.20864304284464055	0.2865532648167176	0.07931486006121438	0.2521193884954469	-0.061837857642505545	0.05204498728518102	-0.07299905985180198
-0.6349666134735896	-0.30285744425119077	-0.27088715855139484	-0.5154585021425788	-0.15158308195379327	-0.4844429547728041	-0.2244627778194054	-0.24131508696979392	-0.886577773559414	-0.39000947434550204	-0.3410700772694374	-0.7964574509160687	0.07698344815759935	0.11504951127641574	-0.2115740702763111	-0.10935414752774193	-0.46601392240435374	-0.38992626191585256	-0.18944935313950761	0.11905153097709424	-0.07085878324437553	-0.5138009964694188	-0.1431036046937681	-0.2914679290653074	-0.2636228852206653	-0.669310447388618	-0.3490201032240571	0.08904278500694057	-0.1285117534645202	0.15636242770017778	-0.13245963155493418	0.3315553889386667	-0.5955948334087509	0.3593952233397788	-0.5992009962650091	0.1885804261584951	0.2989744743125009	0.06322141521532812	0.278745455485449	-0.04530678220851114	0.05555568706469403	-0.07636971680909348
-0.6181895755152574	-0.2965731291194678	-0.2520117093505657	-0.5158433406049937	-0.16022654558457977	-0.4939939465734765	-0.22046311183021833	-0.24146676361631436	-0.88403854387327	-0.3701931745978402	-0.30369972736503587	-0.8048597267911584	0.068661580791964	0.13787055399008585	-0.20161168532159604	-0.08886261474164223	-0.45782502951283155	-0.38902264356914623	-0.19236263339101972	0.11279368055207155	-0.057272346093252734	-0.49252098930340554	-0.1420521132665428	-0.275606192428007	-0.2684691964082163	-0.6934423548732038	-0.34045500940828605	0.11167767804999226	-0.11311028037859676	0.15355294668184455	-0.14234664832439942	0.33156059322733183	-0.6041292792995037	0.3715758054471219	-0.5981723683569984	0.179377127201115	0.29694326361952716	0.044670263291325354	0.32725621682131767	-0.031223670455561365	0.07564892025773763	-0.08219299234312052
-0.5923033632494241	-0.28644320846218335	-0.23885078208136307	-0.51899903831274	-0.16293989271676948	-0.49877971711660923	-0.22162445347000198	-0.24755576489530967	-0.8932485110970061	-0.3300193174921989	-0.2605522017368735	-0.7980245825647033	0.04143239337421688	0.17971457338617852	-0.1987632188114643	-0.078796556071174	-0.439995588512837	-0.39522896805663016	-0.20526130800162717	0.10691677551668624	-0.033929716058074	-0.4659551995992352	-0.14505684752922238	-0.25640365150435185	-0.2701894332110607	-0.6953669952239759	-0.3226785838454104	0.12756230417661776	-0.10432135631937137	0.15989191541532682	-0.15176853219478942	0.3261957583083751	-0.611933669149942	0.3845530725440562	-0.5973825254110177	0.17609228843399055	0.3100484188146011	0.04885160884531801	0.35289593034940697	-0.029786861116346885	0.10112936841443113	-0.08570499284046376
-0.5689576065604316	-0.2863328981007485	-0.22331846409890505	-0.5333812182058756	-0.1571402053512732	-0.5117461582542306	-0.23243800394215586	-0.26696014182951255	-0.8977033466426608	-0.30865767274465494	-0.23756334367872628	-0.8018720210653498	0.014176548122555425	0.21947215749724122	-0.19933379565857212	-0.06308522174790433	-0.45139913680954435	-0.39967383803075857	-0.2065951596388928	0.09939247376460233	-0.011581338795937864	-0.45654915199948204	-0.1289222644365276	-0.23953826814038134	-0.2760385355756802	-0.7224518669534257	-0.30456048600228963	0.1441543641167914	-0.09244121032611466	0.16331516154081432	-0.15203752033635182	0.3183403283449053	-0.6197987714402597	0.3888669751234931	-0.5907078565857893	0.17153310605943814	0.30890914474660625	0.051856344175183436	0.3869077065312803	-0.024914957457348418	0.11560988609595398	-0.09690746436608344
-0.544019386122396	-0.2810027608444957	-0.22440931491993057	-0.5451599084372176	-0.1643107805577128	-0.5326979095089245	-0.24494939149205092	-0.2785507084725035	-0.8922265593621678	-0.280216423097689	-0.20628559609494884	-0.801048289600458	-0.019116138004648307	0.2512791215147076	-0.1936608840202095	-0.05745172330287378	-0.4484311795677639	-0.39506054017278985	-0.21813019077076473	0.09124752997289311	0.0010545687178138863	-0.4339257357774554	-0.11931544974435264	-0.2085130387492876	-0.2854353882442261	-0.736379880392984	-0.28562518168225626	0.14979862907946234	-0.0917274424958014	0.17623789451771626	-0.14192420022349764	0.3086936548408773	-0.6224778289980993	0.39264762541817133	-0.5759664981042872	0.17645548958143967	0.3040888055039449	0.04719443810926223	0.40290077149902215	-0.035953682964970146	0.12251611537516509	-0.10271325838397893
-0.5309474918473026	-0.2742137454299785	-0.2223823596254407	-0.5562503749410519	-0.1606720578101552	-0.541804878669365	-0.23938553577351235	-0.28716801448566837	-0.8925949167124164	-0.2473981614454644	-0.18129636684813583	-0.7974798612518957	-0.05995313082781624	0.2821229429528108	-0.19601638759647905	-0.05254392999819927	-0.44511784489721695	-0.3945422204914283	-0.22707638458792573	0.09360694819965135	-0.0004881748957688975	-0.40344281232410567	-0.12466401320847018	-0.1888048797722351	-0.29005392954607856	-0.7446851142743897	-0.26819471999148115	0.13140901816899267	-0.09124527349819192	0.18886051192127432	-0.14708618640528742	0.32006085004027024	-0.617248228634298	0.3923272632158915	-0.562017886433263	0.16641044965722349	0.31161947773834664	0.037384305627402116	0.40947537464160694	-0.04093223562847176	0.11854005946503383	-0.11958287037531609
-0.5181335162166715	-0.26300556461796	-0.22742021294049097	-0.5651181733755026	-0.1545716332406886	-0.5667003381650274	-0.24752714836019768	-0.282924728212838	-0.8846209766374912	-0.22064884143110772	-0.14548560843216873	-0.7837870048136459	-0.09124301066819084	0.323711534807126	-0.21297127257404247	-0.03516119254462498	-0.4412332405037014	-0.3923973550844382	-0.2314796670030504	0.08877414928553651	-0.008308792725195215	-0.35363875194150735	-0.11309910765334732	-0.18976772726944047	-0.29994013141489806	-0.735891347549478	-0.26766028191739705	0.12269331414037994	-0.08989995303311005	0.20880940047434365	-0.13840068203046502	0.3330462764395978	-0.6132625493501219	0.3787719666612523	-0.5629347657660978	0.16329035681548887	0.31309912913724824	0.027902921347637156	0.4180684524474755	-0.03762408683653947	0.11066371032884252	-0.1256375206194922
-0.5118155033760543	-0.25414819617184115	-0.22939519786664206	-0.5679806395728904	-0.13915796314502826	-0.5791222232344398	-0.24598280391663913	-0.276547655315467	-0.8740632201350291	-0.20356771229205436	-0.11848815297193593	-0.7773017986931992	-0.10886959212143395	0.3710781414545421	-0.23791568297726368	-0.026754991347715244	-0.44540154778513247	-0.38301410404524683	-0.251401563865168	0.09776646545671674	-0.025554720976033684	-0.29572800482735123	-0.10603864165073354	-0.18184895403082182	-0.31034873417306785	-0.7396907743783827	-0.2504861406395339	0.12317963243398844	-0.09099087501526876	0.2326601298298958	-0.13597072824585305	0.33368043313360773	-0.6134463746783442	0.3751059003581	-0.5460516729885729	0.1686851662158145	0.3124585507906606	0.0306551342914414	0.43083039324492195	-0.0383335425844888	0.10394757526147982	-0.13091749010902165
-0.5073389450608176	-0.24031565490057347	-0.22494194186460117	-0.5811278550989607	-0.12750081001904964	-0.6017259631722234	-0.2521580514059578	-0.27583325124227687	-0.8831655590989133	-0.1928993252541898	-0.09265874247810862	-0.7883255878653148	-0.1303939163629375	0.41769390602248624	-0.2606615433046936	0.0005017503615358576	-0.46716479905930725	-0.3810379638089805	-0.2665915701462419	0.08256821062372266	-0.0475363779137822	-0.22599620451026453	-0.09409767551766426	-0.1778279051109776	-0.3242168377600868	-0.725717120069507	-0.24062178518145516	0.11590789846155687	-0.09874375912560056	0.2459783928014303	-0.1363300728575612	0.33955198018926325	-0.6101706858898232	0.37368956765175454	-0.5358515634745529	0.1757437937934218	0.3163101266179959	0.02101813343764839	0.43616648571717354	-0.034079944832220425	0.08270304489627188	-0.13261510400064044
-0.5153631592005217	-0.23360008971447782	-0.22090023349657617	-0.5962698929013583	-0.11499632817571379	-0.6136092988876772	-0.24547478702439554	-0.2751575144367998	-0.8828686586454662	-0.17613311402143778	-0.04525772094559808	-0.7941917863878782	-0.14542005145592524	0.4771802622938629	-0.2665897166392338	0.03600733432166334	-0.4760414745413337	-0.37718832163297195	-0.26450328669444745	0.0755432623353624	-0.067556946764891	-0.15664651918887706	-0.06536764258028151	-0.18212295469275835	-0.342146259220059	-0.7098902709245216	-0.22376806014288006	0.10990256230845916	-0.10095319926287978	0.2639076761038907	-0.14635032820218072	0.32864703878463886	-0.6089720568437934	0.36321112228023855	-0.5255117299195683	0.19329791003407396	0.3239562817297746	0.032490325590299816	0.43432404082103665	-0.035060543680718724	0.06908073004981827	-0.12468972893002377
-0.5254614129664124	-0.22421479775157835	-0.21848377776274988	-0.5965887877478594	-0.10479956017676166	-0.6437212735667825	-0.25203909181145967	-0.28003729193769655	-0.8805931108140493	-0.17168655764520435	-0.016264615667961606	-0.7994056626675331	-0.146380391996068	0.5348602288247795	-0.2698001605249079	0.07075700519320494	-0.4819614873962898	-0.37592152722435557	-0.26709687891035194	0.07226020461322795	-0.07887207876526756	-0.08483875083545445	-0.026456477489959617	-0.18475494207401005	-0.36144601752429134	-0.708223150401785	-0.21158051854677384	0.10148429202576699	-0.09469194413915374	0.2795505659600471	-0.1587882143800589	0.3375308603943333	-0.6131632283204691	0.3344748450561742	-0.5083250162837835	0.21403504313691046	0.3366662000209267	0.05352893781790315	0.4222786063720882	-0.02552726666399871	0.06194674521725766	-0.11674881662565002
-0.5449292909402956	-0.2083739868157084	-0.2165562428367202	-0.581047909343688	-0.08112815975333296	-0.6637582496625992	-0.25238094648028575	-0.27486138629137663	-0.8771984653013154	-0.1707546238602255	0.011718422561329728	-0.7926313714015469	-0.15202140861675378	0.5770436039565746	-0.2741897229325144	0.09813058893457305	-0.47284366000113476	-0.370906379253804	-0.268173440538948	0.07562319993753439	-0.08324801231846504	-0.01985578200667759	0.002140298721904435	-0.1699307824424092	-0.364319965503091	-0.7053683140259545	-0.19680943203330797	0.10367511240658263	-0.09583469973459925	0.2788508602039307	-0.15237869875786095	0.3340254694034418	-0.6097921292107067	0.3306897239489307	-0.4979001632324055	0.2276532685080955	0.3426059670648631	0.07994612841917724	0.3766859839341138	-0.0006760558651999649	0.03820413628277712	-0.10419301901082481
-0.5653820274037448	-0.20319642080599323	-0.21796185549373498	-0.5667756801089647	-0.07296245369384304	-0.6945382341948976	-0.2259428773547195	-0.27996461800161443	-0.8675659575018629	-0.1774960539849786	0.021084801431111275	-0.7873195661855081	-0.15015328712666548	0.5912900996191415	-0.285351106173494	0.14755762605143635	-0.4809349139207553	-0.36741675149369957	-0.2628956342303876	0.07481703010956227	-0.07952965709801074	0.03539035310666609	0.03581564900260786	-0.16044388772960289	-0.3617836513082085	-0.7072578460157127	-0.18415403575700573	0.10309686592331806	-0.08643806432078575	0.2713395121450407	-0.14285946726743298	0.3615609976407687	-0.6013626043780835	0.32042066450950457	-0.4877204274940075	0.2355057169739397	0.34063557831513036	0.07876498553895904	0.34288317681791336	0.01035381297768786	0.01284646217437258	-0.10008968086272094
-0.5803770688480889	-0.20056301408699348	-0.21379243979049148	-0.5497524416615175	-0.05589350496934466	-0.716587933778814	-0.20053920731201838	-0.2713844708576534	-0.8635091545879803	-0.1829113599799688	0.03628275624928045	-0.7788697363413102	-0.128843897599124	0.5934140854149758	-0.29738610841911506	0.1822458667376665	-0.47143183316237297	-0.3562924249570159	-0.25851088226024743	0.08520858222833283	-0.07115379636713608	0.0890408031792209	0.0457943531396406	-0.15603449631024008	-0.35675221507736293	-0.6914892767500105	-0.1979804126491805	0.10784457471559997	-0.0814235402370061	0.26842243614099914	-0.1470592900549001	0.3813088726972417	-0.5973784529705296	0.30964911335671197	-0.4826679307419351	0.2591901332005845	0.348315378688021	0.09652345706501675	0.3156800581727201	0.04203115050900355	-0.002975420491098877	-0.10109459563645631
-0.5988737286217686	-0.20904341003724242	-0.20331128663685236	-0.5176777235143388	-0.0415689378771219	-0.7442888449721747	-0.1693414313874789	-0.27091077414802917	-0.8591102739263917	-0.17440987358550078	0.053301043417469184	-0.7674590674205175	-0.11478200538244218	0.6077244729914485	-0.3006528783037294	0.24506001717583267	-0.4663110629115076	-0.33447882150894503	-0.26278254986803684	0.10012546663051332	-0.06837081405991605	0.13737865349734366	0.07448598604038635	-0.14926553959406094	-0.35857407692800125	-0.6803155142319786	-0.19415462318917637	0.11487489679769769	-0.07027101988476972	0.26727171115233767	-0.141178889359939	0.39592031655784043	-0.606585357493951	0.30411618072581736	-0.49190736769550664	0.28551147568336743	0.3611008342187325	0.10816723697160806	0.29551180835423224	0.05756832364601403	-0.022920778949869453	-0.08718752858138204
-0.6134441220487192	-0.20961818507840224	-0.19927817528813635	-0.4794362061138721	-0.024316559200250054	-0.764625050280508	-0.1500736321992351	-0.26215148233944957	-0.8505128576630492	-0.167510984507597	0.06403986502544909	-0.740991656614142	-0.08679738381206435	0.6113375887455998	-0.28428034617256215	0.2742261290069689	-0.46743443123510764	-0.3118122871278025	-0.2630679993986571	0.1197586362446313	-0.05240573130258267	0.18678494539600993	0.10536609172945825	-0.14191050484793213	-0.35412352779578327	-0.679556471466862	-0.1940464975833423	0.1422384852928571	-0.054413150923863396	0.28532973625373553	-0.11705678599880809	0.39381063913462483	-0.6091214962922401	0.3031300126878707	-0.4948836341210579	0.3171583913149834	0.3545451584954521	0.12473591596368452	0.2775409728903505	0.06713721183551787	-0.0226008569225945	-0.07950428476736143
-0.6193914693303708	-0.20698086281413736	-0.1944176701617339	-0.43909787476026174	-0.009891215531624625	-0.7798655069761127	-0.13615600994046823	-0.2612669041044457	-0.849880227905207	-0.1436604476232834	0.08108290109255288	-0.7186296981741369	-0.07802716783079902	0.6083533039335756	-0.26908247342174463	0.2801441674875291	-0.4597172371210834	-0.28666708768115196	-0.27219419329730643	0.14396840309059125	-0.03642742772668772	0.2156176999619308	0.14098848302931316	-0.11076493901876552	-0.35739240054836874	-0.6781698667486251	-0.1912212796066849	0.1542315412096505	-0.03724333715885943	0.2814184216789259	-0.10740466291402861	0.40813229690621855	-0.6208983299497141	0.31468932446694947	-0.476225782154836	0.33023082351509303	0.3647604832387638	0.13734582260909073	0.25548857216015375	0.09406571644486564	-0.023413713522491667	-0.07598096759318468
-0.6155763739372577	-0.20176819191583842	-0.1999588373588431	-0.398325639992924	0.0018281908536441794	-0.792682728686045	-0.12209591646895054	-0.2644014076603872	-0.8409596315858746	-0.11469116752135515	0.08176506263946084	-0.6895255944139296	-0.07410576712954935	0.6000486161504169	-0.24939377571375507	0.2987287318091505	-0.4727412654019867	-0.26816213860286203	-0.2679969074612332	0.1520679948114099	-0.020541040317935338	0.22446738133263336	0.16895666216692934	-0.10360836305871017	-0.3559971755101173	-0.6801568244401967	-0.19853114817987963	0.17853349492639808	-0.03453648945589675	0.27334355334111315	-0.09353621594880833	0.4211329529099733	-0.622126143275298	0.3059130676167342	-0.46766384937236893	0.3465423225451826	0.3736239582749087	0.16379280206371352	0.24552420073614126	0.12500555212324183	-0.01366053982641181	-0.08220856192483346
-0.6071256022942636	-0.20242937899043545	-0.2147845358187453	-0.3573897847207196	0.017000613117848184	-0.7886157089243768	-0.09852731309464628	-0.2741719574520336	-0.8075991525399532	-0.0898803120101249	0.08782304157083193	-0.6418536807156485	-0.06257632848539171	0.5979644226869274	-0.22268480153442022	0.31079509277652473	-0.46374882011918184	-0.24244939471268184	-0.2634911695229255	0.17913228433003853	-0.007064461873431666	0.22621960125575064	0.19147950023499233	-0.0820602432346009	-0.35298398761001465	-0.6929273152171322	-0.19001176734793132	0.20830168995878093	-0.027829662255290467	0.2722647275174298	-0.07138748685797563	0.42970183436878084	-0.6234848780535225	0.29259004617357076	-0.45594402030523007	0.3572202379902038	0.37622055288717	0.17957812328238107	0.22846554131154168	0.1648262238496127	0.0016765636862516864	-0.08046768689911785
-0.5939699291874118	-0.19130923043748124	-0.23031394190756638	-0.3138319175528101	0.02947102018564457	-0.7985977615082149	-0.07910448522467553	-0.2755147706349215	-0.7713870413417048	-0.04913832067974863	0.07913808609846906	-0.5930780850676689	-0.05154812324174145	0.5813642946344652	-0.19753041112044378	0.3048507535501412	-0.47452626036623613	-0.22301876488484473	-0.2619063909747543	0.20008297512470558	-0.002636904171565069	0.21814531360448863	0.22824255007906563	-0.05770039409691998	-0.3407789763602421	-0.7018980280815529	-0.1764397115462768	0.23639580823545492	-0.02011014771660524	0.2688348835862148	-0.04823735474498534	0.4549674051950029	-0.6264398701292849	0.28978189255177583	-0.4542170099117211	0.34967827858534994	0.387212901663898	0.19509055485246518	0.20573764916859244	0.19575332807243415	0.018721014347045435	-0.07638829475066251
-0.5877322936652153	-0.1719708924482391	-0.22954464734101623	-0.2851601689360966	0.05193668158368457	-0.7821262445341745	-0.05812465453393707	-0.2657431240723662	-0.7288126236040228	-0.007886382542382303	0.07532059977736921	-0.5457717055652647	-0.04394378438832124	0.5532473688727606	-0.17421986884824597	0.30124750082640944	-0.48340161318943464	-0.21004276767070787	-0.259958476280294	0.23354645535255752	-0.007606043262366473	0.20786861656232766	0.258751461512128	-0.02300418753063258	-0.3175258885706094	-0.6891385964383365	-0.15631169887497548	0.26790050848619185	-0.015382370554145713	0.25984173603075206	-0.010274821578608952	0.4749342032936569	-0.611284931424783	0.2964202724284276	-0.46113824900683004	0.3470020248164307	0.38293083053159965	0.19788496702240854	0.20000103464590682	0.21212837859603417	0.026254987651408525	-0.07582087756169084
-0.5742558512242708	-0.15840231293536175	-0.2472855673162661	-0.2686934332381157	0.07804955481009439	-0.7628186100054741	-0.0434845741761057	-0.26504648497982514	-0.6864185607116566	0.03622743239759816	0.06485558984787462	-0.5028371746895092	-0.03559443807220389	0.5236631709127595	-0.1427333593328199	0.30597949529577373	-0.4893498150248933	-0.20236571294540373	-0.2572701237617965	0.2622803541978011	-0.0037151878378225466	0.18824957797717518	0.2957139207889517	-0.011325276218520803	-0.30096104764426035	-0.6707913180561762	-0.15486642711562065	0.2902367929776277	-0.010586179680472959	0.2650966345308702	0.005235240840284277	0.505322367555969	-0.6099785877326471	0.2910424718149849	-0.44645886969106474	0.35129467240898354	0.39364207005201096	0.19800594341554278	0.21028675818927742	0.22265028081366744	0.04454460833743791	-0.06631852944802279
-0.5624012238375585	-0.13177701018892046	-0.24591797567045318	-0.2486202300278293	0.10934113585024001	-0.7416251833450663	-0.03902633632876888	-0.2514439828248768	-0.6521210809606897	0.07576736639405611	0.08008514582059542	-0.46064489410491005	-0.021223488961269993	0.5110850108179082	-0.11456718462256885	0.29768995849564256	-0.4811389273573566	-0.20015333963291107	-0.2615725025634285	0.2973285831542868	-0.001281770268999578	0.17413352924751918	0.32512095789774337	-0.0024916288655510996	-0.2724782574466037	-0.6608676765029405	-0.14033506068097035	0.318978934075833	-0.01340750236879602	0.2676846661210705	0.022516580716652513	0.5026095211451287	-0.6100320043977216	0.2787943441880814	-0.42774501023246164	0.36171299322131945	0.4079768768012199	0.2094908626331132	0.2196656872058648	0.24033574869017657	0.05825990915980794	-0.05824476919821129
-0.5585953059041332	-0.10796941482654407	-0.26113899835696575	-0.23458140325633564	0.13156503612356513	-0.7254495760835621	-0.038637548119644184	-0.22865273128646285	-0.6241527924971884	0.12556934076977855	0.08681247313792799	-0.427809496368607	-0.02381149662500541	0.5154645493112386	-0.0748043288594303	0.28722542920459904	-0.4747996316539586	-0.19804243925235937	-0.2700853075072791	0.31435995158434926	-0.010630462899033143	0.15908676536479463	0.35869967692855814	0.019001422549006226	-0.24560748541181301	-0.6487966320483005	-0.10890793378547388	0.34391649896994186	0.001573654169153013	0.26758146967251367	0.03738296294914255	0.49865506862608494	-0.6008375314129262	0.2763578376493774	-0.40383845905064397	0.37940607768990825	0.41375083965238124	0.2167520193447133	0.22127712019770898	0.258564425337027	0.06811922733877393	-0.038568222961537724
-0.55791699113395	-0.0724380018463731	-0.271721790464693	-0.22992723450920213	0.16455682869470858	-0.7102076967451085	-0.04162707784995251	-0.2203318824499938	-0.5966678715546145	0.167920007573627	0.0865729227376256	-0.3994660277476133	-0.02730408749099712	0.5005728293865295	-0.0474576422121921	0.266901843781962	-0.4676301074626929	-0.2119512141971695	-0.26251388052846664	0.32295014706078723	0.002476562188533875	0.13698622418769274	0.3781142890677883	0.02971018410064118	-0.19866437445712964	-0.6528697285513074	-0.07684699521072706	0.3599821590941969	-0.0002529340715303155	0.271252894798055	0.049697208985318285	0.5185093693685938	-0.5888668082449044	0.2535202711189433	-0.38348472152787955	0.3905983903924403	0.4138329704211857	0.23129036530692523	0.24112417002132874	0.27282181041999987	0.09415928810508893	-0.03386917167606827
-0.5552188179857486	-0.04743792042256302	-0.2877520422590618	-0.22557739276001848	0.18460664246859154	-0.6819467384836305	-0.05603278201896322	-0.21560450736007084	-0.5721820142873975	0.20956720689731706	0.09169707292828258	-0.37187518800436725	-0.03294757017134148	0.5075563837130666	-0.02794095968724054	0.2785621219077726	-0.4481280380534792	-0.2066175010344442	-0.2576428192965338	0.33439164014039224	0.01575168054067009	0.1075103418106554	0.4065339750678153	0.04094830924908745	-0.1628487561970607	-0.6384961900104852	-0.05967852585160256	0.36707556468211533	-0.0014779870685822539	0.2548077794352486	0.05353136944138224	0.5490675444282994	-0.5772072919053184	0.24714893166846058	-0.35474310275367404	0.3801232264523874	0.4362787792978103	0.22859096077556895	0.2515208357821419	0.28938469604149664	0.10814417208243185	-0.012810524992559288
-0.5592588991896428	-0.0279976432376255	-0.30104081552508494	-0.22038751526047737	0.20122291918462784	-0.6595225676876424	-0.04216051240484717	-0.21336379085265406	-0.5438397729852407	0.2449808113847154	0.07867360901416173	-0.34690583469149794	-0.03226350961163635	0.5176578914609841	-0.0035083151616452494	0.2903704996849513	-0.4293128744159963	-0.21955336600574454	-0.2505574938541235	0.335692923418657	0.03191617731130789	0.07450575061337904	0.41787506640273	0.05003318384850759	-0.11545267592533053	-0.6403920415052261	-0.03180636629558585	0.37225456386923766	-0.00835214927445249	0.26272159364351055	0.06808752209215077	0.5557332699685867	-0.5522115582408512	0.22414706709172555	-0.33124024406816893	0.39407590092386213	0.45024083378267105	0.23732196482914375	0.26579467669074963	0.2991925296649652	0.12257154175982761	0.004297377361296007
-0.5642992020168835	-0.0023091009411645865	-0.31901954014734885	-0.22742909953705678	0.22649360978763028	-0.6363485060389453	-0.038850541853924954	-0.19296748076799292	-0.5271505275310717	0.2824439764144076	0.06349419149731833	-0.33698124073866204	-0.02375602383246432	0.520062385177081	0.016241126270691637	0.3052392160714093	-0.3946088331990646	-0.2353956799764172	-0.23549988235572136	0.3527520103381088	0.04906011639038525	0.037902070571251056	0.43535522409984856	0.06922110517386926	-0.05624263675045791	-0.6208746716672008	-0.005927488132289134	0.3626467892919815	-0.0023615652200125585	0.27663450500304043	0.05491081810863715	0.5662281820100474	-0.528919216844949	0.21604488449114823	-0.29878454776405494	0.39567709251566424	0.4591598315893787	0.20625921739308853	0.2598682108043856	0.30221172976995647	0.12103786303363813	0.022940929096384604
-0.5780271024357229	0.020098754498330793	-0.33381903156451886	-0.23269693444121814	0.25742135803711685	-0.6286409432273736	-0.036641688667019515	-0.17700067633475886	-0.5080373873655137	0.32129742557258906	0.05452609302273744	-0.329988953480956	-0.03816946504828554	0.524102988276248	0.02253459027482944	0.31602319580499455	-0.36314087743259693	-0.25870491887097263	-0.22453974531340407	0.365439694885178	0.07460840391652376	0.0007766075880285856	0.44732857139768545	0.07928409872201134	-0.00525556058288752	-0.5961571567209062	0.012215071618901993	0.34693801377785716	-0.008437932822001826	0.30103572820056634	0.051870794053259076	0.5862184195793565	-0.5054561204823714	0.21842114726208695	-0.25657686705285554	0.40592951071105804	0.48803429944150684	0.20060942981844182	0.2586036275176895	0.30197647461296434	0.12184897750430261	0.03747486547748906
-0.5878045537358977	0.036810031652278634	-0.3460517580715575	-0.24433448748174888	0.28108362447281887	-0.6019273461710326	-0.03525627469019128	-0.16350972932163477	-0.4937477058446489	0.3473946483361392	0.039133447794926925	-0.32636203643705536	-0.022581867790050683	0.5439219517194157	0.027405546697888493	0.33184842701600586	-0.3207395117067297	-0.27983402298589827	-0.21983441141839558	0.38155809401258534	0.10436405955919911	-0.043923566216575505	0.45127395105520207	0.09689195421066199	0.02748140482610551	-0.5858723379037419	0.02413920911017871	0.34073172889058573	-0.011601069836534156	0.33202240738657	0.06411408354182188	0.5868475737013161	-0.48562841309810045	0.21561989837012163	-0.22816940787278533	0.43876286139212073	0.4986163692250002	0.18877371468864657	0.2774034480048617	0.30749177806210537	0.12120272593418509	0.045839876502976794
-0.5941250183166481	0.044502187835017214	-0.3702531993958887	-0.24661415047331312	0.2861015398830137	-0.5888440902483876	-0.022987739620675775	-0.14700893285954592	-0.4666060289916918	0.3799585323347395	0.04439255399598695	-0.3169951390452649	-0.015343711696381612	0.5825293412663248	0.024501030296654458	0.33091871839683673	-0.2791947533386125	-0.2975312138730625	-0.21709274450325627	0.396221430023735	0.13468065564656012	-0.08915717206979612	0.4484670346086994	0.11371899880848882	0.07043964171309672	-0.5854670118758386	0.03349984456005858	0.3265551705644533	-0.017244150600839597	0.36405509254212615	0.06116815493138309	0.5894497180338841	-0.46289484175674334	0.218145130687139	-0.19054800918591305	0.4655006128337623	0.5099280131796632	0.1867774834630574	0.2710940413127082	0.3086401922559248	0.13160063869670774	0.060674810609489996
-0.6005496155898122	0.05775536342584866	-0.3614326575848964	-0.25566285311162373	0.28965380561994203	-0.5836827419931899	-0.019124837923070813	-0.1436439720089038	-0.42251938252970955	0.4176527879851381	0.05281372548104002	-0.30806095724904237	-0.0013374413198025182	0.6226453365961845	0.007289296002845122	0.33297172664703173	-0.24899054606752355	-0.30856827184509816	-0.20347560539442083	0.41344879383626915	0.15198072629722228	-0.12217778078991537	0.4273292688482993	0.12853573560281165	0.09527774533569741	-0.5743617106617835	0.05739974111992645	0.3235870987356227	-0.01917879414241127	0.3876600113407062	0.05550616735954256	0.6079547968541258	-0.4379155409627253	0.22407404957377483	-0.1725211237345758	0.49542488426057574	0.5312064598100167	0.1710585092453364	0.2637806564498573	0.31248785954122604	0.13814056708596287	0.05642634931811931
-0.6018216567824213	0.050864678853240405	-0.37874744272562544	-0.2624619188616567	0.2942852638520108	-0.5648380986760377	-0.01126058843239785	-0.13489253903780027	-0.3642174346803515	0.4549025991497662	0.05963032710453189	-0.2876680501565787	-0.005186852048709464	0.6428236920550732	-0.00247332493111868	0.3274824358147499	-0.2263879726545059	-0.30636783757384656	-0.18938914628039696	0.4293326738333634	0.17822483809551434	-0.1646688712357695	0.4114751212780474	0.1590887367088738	0.10813097995932867	-0.5615506697278769	0.07634254289892832	0.32379842136008763	-0.009407796891357444	0.4212699104141233	0.06661263276207495	0.6273927746750851	-0.4237084392092651	0.22504364626012988	-0.16617852626218235	0.49745867849297004	0.5326863675171494	0.18418539797678854	0.26396023723724504	0.3187463847726141	0.14742535964407494	0.06936090063062147
-0.6025504972783222	0.05315378762651363	-0.38267406196419174	-0.2730980438940188	0.3075252159664657	-0.5512558112563434	0.0023874406642856406	-0.1392476132116146	-0.3011605618464148	0.49361291751624287	0.06682519552292017	-0.25007897497500203	-0.0033298549266417123	0.6509777574534754	-0.028284023675883868	0.3301330657525479	-0.20635747875154636	-0.2998669463778585	-0.1738018886431169	0.4625046672071763	0.21471634340463552	-0.1939370111953293	0.39344649616864874	0.20459483627478603	0.10016474840644299	-0.553568696080505	0.0711388793670144	0.31529267148530565	-0.007572927151141365	0.45125626074714925	0.07090511379588955	0.6408174188317567	-0.4052310993475552	0.23918073535023118	-0.15631973210380093	0.4813299367281574	0.5453625220046329	0.1817642866534605	0.2737272814654929	0.30385242691189773	0.16225284566858386	0.07453355611846929
-0.5982989921415007	0.06138507388661925	-0.3845566705312521	-0.27737946942064107	0.3202269208733243	-0.5270231452567622	0.020068726979667658	-0.12736104028663472	-0.20602131400707968	0.5424894434853251	0.07528940251593445	-0.21982252033004585	0.001762558268445489	0.6621462321408532	-0.051020813860837476	0.33875374595973134	-0.1895661317340907	-0.29863191261343963	-0.17423915192999873	0.4949262954107293	0.2308131621754937	-0.21813924552121175	0.3782827808912408	0.24651071291799154	0.07538506610379953	-0.530204152042596	0.06577308204359977	0.31545301466262876	-0.0037527049080605356	0.4787858589064996	0.07164746793131663	0.6507168634259507	-0.3847641100239142	0.2706405832556751	-0.14074708759112148	0.45760338388067573	0.5536756872493319	0.18746138011482033	0.26100943503811347	0.3144824542448232	0.16821431015241678	0.07716375135040218
-0.5866414559474236	0.07404200644673384	-0.3700737435508942	-0.2862393858635044	0.3451932548968163	-0.5226580027825712	0.05140073327794235	-0.11976055329125654	-0.1059874754303259	0.5792263969638484	0.08821063968946101	-0.19606179009870361	-0.0038578491393788	0.6670998170624134	-0.08531713478908343	0.334416902926492	-0.17510493253930962	-0.30614141347834123	-0.15499145127517677	0.5167625221574268	0.23734251524726271	-0.2515568946560428	0.3335442684593236	0.28094263030498207	0.05834952642364124	-0.5115824491565721	0.07430141679453736	0.32896242575451723	-0.005369743808545898	0.5283935759493061	0.0722474162177154	0.6315271584146445	-0.3709389905407606	0.29529323064012764	-0.13897238988156013	0.45326859966728605	0.5627614455989018	0.2120705357672656	0.24457110168777016	0.31984553376885183	0.17084991655582377	0.08768056539728146
-0.5764806077097899	0.09112161489320789	-0.3439694906641265	-0.2963314370116737	0.38581066372866946	-0.49923608513533957	0.07538864960180666	-0.11037162561440701	0.007555038501835221	0.6257743704638761	0.1012698968901387	-0.16771619901242202	-0.019554007221706946	0.6675822290351727	-0.11461286666435644	0.3252121136506359	-0.1560966012676136	-0.3063160843867348	-0.13613515886235455	0.5546110914183672	0.2529109734477476	-0.2777173924943398	0.313013329385559	0.31911636077723365	0.036268925848660205	-0.48091103014522385	0.07987883113864609	0.35776552858825716	-0.007264136826653332	0.568162780431013	0.05744728884030248	0.6239375707779881	-0.3612369215321397	0.3305853416957282	-0.14142684189858293	0.44108830713736635	0.5534910652266144	0.22979500247601234	0.24545929138941086	0.3369126957386307	0.18149959243002395	0.09376182779364443
-0.5816186598699986	0.10616917686400418	-0.32431157404458044	-0.31122031716099813	0.40712804862353213	-0.4880901526298115	0.10487812650726422	-0.11364067588011659	0.12728025708301832	0.668847991047449	0.12301828776783574	-0.12398057182373723	-0.038663151222255034	0.6845553401464457	-0.141527444545215	0.3192358967746064	-0.15884569562671572	-0.3040817207634705	-0.12813026662089452	0.569081283434692	0.2770303108343514	-0.2943435812052704	0.296068467101493	0.3710671786723708	0.01599963737682255	-0.45768925425737716	0.08503688430096591	0.3873702049079223	-0.00656716643491418	0.6069434982751504	0.06815027223580525	0.6205773754065217	-0.35527177644437546	0.36823942273151944	-0.14580128731524555	0.430011167865122	0.5470162259155715	0.2600503829166575	0.2638508379967734	0.34212465842063844	0.20023387544639437	0.10363468428139914
-0.5687627948234881	0.12986336993437436	-0.2915544345686137	-0.3083369967135014	0.4315068592866198	-0.4749541008503358	0.1282568261933676	-0.10182276623019126	0.25976690971427246	0.7000031452949831	0.14365541548040844	-0.09101140504099922	-0.029750540620370868	0.6961552253665351	-0.1539616849191085	0.32925444224634215	-0.15687588509860487	-0.300511721494415	-0.10830004634444583	0.5878548197024569	0.30431918208040537	-0.3061111213205212	0.30378085559365336	0.40414872973381966	-0.007563022705672195	-0.4477142842803393	0.09215083086525437	0.4289729795528257	0.0011793984650204606	0.6314154364161135	0.06995329946331172	0.6211403664787848	-0.3574480498061369	0.41057819033860976	-0.1577821362983969	0.4080285753953367	0.5370954313683277	0.28580378681633634	0.2654340844938042	0.33859989037042454	0.21375290829191645	0.11178979112653298
-0.5658133845748813	0.15688857136930703	-0.24654480930735773	-0.30655358453712706	0.46677064575590743	-0.46709763475393007	0.14669890452426915	-0.09103106991480146	0.39391431511565855	0.7219140714232543	0.16889887455321692	-0.05999337492410713	-0.05148659369828039	0.6959908718248426	-0.1741308102651176	0.3365748445815474	-0.16163873495384126	-0.2962458628171789	-0.07709647631851088	0.6185828737167334	0.3243355013826909	-0.30439663965198077	0.3139721411626638	0.44539630610605896	-0.019474053938195866	-0.430482082552336	0.08861537346977534	0.44400443330338135	0.010496953169968942	0.6461002910457497	0.0578680196942015	0.6343437275088804	-0.34915882732631665	0.4468314743101729	-0.15135449268865142	0.37512797136258536	0.5336229097839728	0.31956667113429493	0.2594990561718531	0.34344540854907024	0.2393964455948474	0.11298266454663915
-0.555166399339946	0.18895241796832435	-0.2097837328836846	-0.2998983115752975	0.5086547044131484	-0.4578333845229909	0.15350061274713925	-0.07447112906591771	0.515218302965333	0.7445699111239501	0.18101747861224154	-0.03290033523414947	-0.0841565997616782	0.6944608286234104	-0.18293768391804419	0.36075485057336076	-0.15542283291615108	-0.28490093454860277	-0.044686222799127755	0.6330997384466482	0.34003207561066584	-0.2936189096414992	0.33841662756247837	0.469745096346577	-0.04310527900659271	-0.42238978088047857	0.09060028021737795	0.46704700101078755	0.006314369652297855	0.6612935150654076	0.05058505689360544	0.6267117793830891	-0.34946230427937885	0.4767001272263306	-0.16052635997377074	0.3325742310277311	0.5337979274566929	0.3465061682080275	0.2692845509275464	0.3615770309115458	0.2781722273035685	0.1289408728933346
-0.5438702794599624	0.20840617002972608	-0.19173269914799776	-0.28112011378067736	0.5605113008836066	-0.4563712238173502	0.17610585082848812	-0.05234529250009316	0.5950842296661549	0.7571204756138725	0.20127606098294099	-0.003666962591250729	-0.12306400238980186	0.6837603341826247	-0.1812419676313215	0.38181583410086467	-0.14127041318036873	-0.2749247745489826	-0.027842655402559542	0.6564893711688178	0.3722050949710537	-0.27343658816970473	0.38578935689547056	0.5025988002150322	-0.05656753129563458	-0.41560688064098883	0.08717400767138453	0.4868374075121341	0.007018636593165749	0.6851748650065154	0.04903841768229407	0.6132770493956714	-0.34873696288599004	0.5028326308315634	-0.16247074009713325	0.28715772867321776	0.5180046948339708	0.37701422938079815	0.27340379091044464	0.37272517313139997	0.3071153601231186	0.13917883053904473
-0.5428175254389059	0.24671275947125473	-0.16199976920636003	-0.26062672365193296	0.6150128975146915	-0.44347702132215894	0.1897205577842811	-0.04003600240218402	0.6614647340306734	0.772694131346086	0.20614534068955517	0.024712144639924855	-0.14749064850329036	0.6845130257648677	-0.1845210243147243	0.42242041155379956	-0.11440450613673672	-0.2669952875851709	-0.00017636734013745935	0.666894534911777	0.4180599302450446	-0.24449486591050404	0.44464989899921753	0.5237214821929217	-0.061375662444632016	-0.408960709913467	0.08058619073879093	0.5011781538342287	-0.0034677634754253367	0.7028332999251407	0.02086645499417582	0.5887095794303914	-0.3402900609158212	0.5395890969894758	-0.15146023680160012	0.26190070766028	0.5101841540094543	0.39493029482736214	0.2729089516761318	0.39144705529561524	0.34879693639168935	0.14275898307093704
-0.5249574798697837	0.282706004264507	-0.13360037562114363	-0.22310529714767996	0.6597461417584845	-0.4316989611775111	0.20108815051488166	-0.014165099393658964	0.7405325285329201	0.7763818984567055	0.2131722452807545	0.04307442471151403	-0.18167464988979604	0.6999838362162729	-0.18160919105578482	0.48393248131421995	-0.09090545091764199	-0.26384698634154413	0.026783171936073037	0.6776210050206414	0.46788116847821704	-0.22235088326993427	0.5042738682248609	0.5329016856162668	-0.06631315359267535	-0.4036622087318179	0.09619999164034493	0.5180636147327725	0.0011502381481915541	0.722563953365688	-0.0052060931602932615	0.567252983100527	-0.3365255827564864	0.5655741846128413	-0.1492574393789586	0.2368621361090924	0.5004600343794956	0.414997293625022	0.2675687301105768	0.40827711696991553	0.3784165708548518	0.15630595319676294
-0.5167468031622384	0.3066429881450754	-0.10543896694302353	-0.19012832304956506	0.707387258118042	-0.4241992622932817	0.20613305761595163	0.0056573016172134045	0.7643765434175834	0.7647125913070698	0.2137771100415184	0.08071124192874339	-0.2119845555612073	0.7317943030798963	-0.17224554594764757	0.527079183385862	-0.06315318560943359	-0.24293390945659135	0.06685259563915877	0.6899837214197744	0.5369564828673191	-0.19318321686275278	0.555202122627121	0.5319589476025905	-0.0635064853726028	-0.3982001201420252	0.09966067305432094	0.5327048265114851	0.02214017063753202	0.7259943048204203	-0.034750297170043035	0.5491419980308695	-0.33347232132855037	0.5904976700248692	-0.13105121314164347	0.23166247709781912	0.5045991239650721	0.42034800507069975	0.2902720280698866	0.40948125434601845	0.42085618646513706	0.17231070003619858
-0.5109536261594666	0.32886608385557775	-0.07592132855073841	-0.14391077467168228	0.741611678384496	-0.4132879077863666	0.20771254054859187	0.021379417814693397	0.7876616000144543	0.7649489305595478	0.21561162043267226	0.127461763892241	-0.2468905866962941	0.7639082565345732	-0.1563522265800128	0.5746521948330374	-0.03800162972759989	-0.2222536929281714	0.08287974864504102	0.7091120303400381	0.625427839821191	-0.16646744489923526	0.6327626959120041	0.5473456980128564	-0.06647646954486872	-0.4066082741837427	0.1020077087251828	0.5471193363911759	0.035873545724748435	0.7252059516232486	-0.054288827241456714	0.5383231291058348	-0.3277452102381103	0.6098203838354246	-0.11424814570541006	0.21970129499625127	0.48891490243689184	0.4199420453483203	0.3191116585157253	0.434795816321475	0.44376442962246215	0.16891154282763657
-0.5065905204623122	0.3288216626696389	-0.06254607204369923	-0.10310305755263442	0.7698982169466492	-0.4020281638529399	0.21137730332499335	0.031915730346909546	0.7953535510958025	0.7615950850219891	0.21609072123327736	0.17397021734632329	-0.2641140215944632	0.7734658423312123	-0.13859186601221235	0.6370938384234106	-0.03376784340352067	-0.20635004867343504	0.10685313492247195	0.7171067210100546	0.6935477926785192	-0.13940535467667498	0.6983495560101829	0.5533904120753672	-0.05481100252412583	-0.4097038101473892	0.1049325452571005	0.5489966046919311	0.07095318613138266	0.7257642274924905	-0.06644742467015181	0.5349338865418188	-0.31289175765687477	0.6174035033710437	-0.1048549535327243	0.1933067339382023	0.4832736704051343	0.4236132988493904	0.33762129719156675	0.43840601428360076	0.4557132086529328	0.16709162982910292
-0.4836623105794266	0.3332594876656104	-0.04472725198058193	-0.055906146056679575	0.7902040982496544	-0.37753210343348764	0.21125823161023655	0.04864852364508597	0.8000617338210269	0.7673471631400541	0.23199603217243275	0.19997485011999294	-0.2759762292449751	0.7743667743628248	-0.11818694457260044	0.6955116532380098	-0.014370338348386257	-0.17696752117175668	0.13161688280614567	0.7358004184237038	0.7344423027407496	-0.10756373271368927	0.7471794377577221	0.5465589526201482	-0.05608888255353426	-0.4218006943557352	0.11114452930169756	0.5581904204623682	0.11106198025608141	0.7165408334345921	-0.07838434448178223	0.5187160724182428	-0.29894545722962895	0.6202247759795154	-0.08282062646231372	0.18855207069129665	0.4755892580860103	0.42247756170311385	0.33749383860091065	0.4394304351711466	0.473372514057563	0.17079981216359577
-0.4754538183502522	0.332366864862084	-0.0283630891830211	-0.016343312742014567	0.8082462246693816	-0.33896403134295067	0.21429641032080196	0.05990112236353369	0.7750252450614298	0.7981157586740582	0.24428148587073797	0.2497936777569401	-0.2933871117767573	0.7846411825970578	-0.11038482734194595	0.7550409736272117	-0.003431563446999294	-0.1538441757654464	0.15241300872566113	0.7560521740768806	0.7741151462116079	-0.09574765465042964	0.7729866772442862	0.5641356284242937	-0.043510686545349744	-0.41506085452102887	0.1054348253559612	0.572955948043748	0.15358649236147512	0.7020324278145375	-0.09875608017102666	0.5036385623188535	-0.27572894572753004	0.6087325436507335	-0.08003726107071284	0.1916693544249755	0.45968406682408885	0.407491888109221	0.3667173877956897	0.44602071630235596	0.49946320244688164	0.17719908901245512
-0.46393632731960277	0.3278517821074675	-0.018510599999429892	0.018523163532493284	0.8002846513903545	-0.3013388110582676	0.23042654649292138	0.06509291087746133	0.7456585274109317	0.8196941206340373	0.26186852418411016	0.27888784085693813	-0.3198288538260334	0.8110974790525924	-0.09006522322425826	0.8045785379014102	0.009979141913038041	-0.12579123412148036	0.15946267240911904	0.7543236328706702	0.8127618023369696	-0.0905500898327785	0.8002596675337822	0.5501416961865117	-0.021327205000253962	-0.4036704453288536	0.11045431620815649	0.5964110505510698	0.20570758633502537	0.699244431958445	-0.1019370728768414	0.47184457041779304	-0.25760321421117877	0.5918328721557141	-0.06459370224940222	0.1793198874934369	0.4495775769634099	0.3850829510203888	0.4058431546942294	0.44723020458006896	0.5125587342634756	0.18339282014232577
-0.4502422377224652	0.3351170898487867	0.001128125854433032	0.051202733038633486	0.7920845941666472	-0.2698889582270011	0.25969403761934895	0.07258155432088738	0.7156673001045007	0.8225715170978383	0.2631313169047746	0.3099657030016291	-0.33435013772769584	0.7959571971645737	-0.06826761385006541	0.8471688974829297	0.01232822857538112	-0.09796995328147237	0.17410329193841134	0.7565865841511398	0.852160943385463	-0.08959377091213537	0.8286299585367057	0.5489342605490913	0.02336841202926084	-0.3848246984370205	0.127308140550824	0.6141798086917251	0.26931787558584047	0.7020476535200623	-0.1057727506039902	0.44924252629006134	-0.24550505432954842	0.5912304344780609	-0.056147288762417834	0.1852692974448015	0.4379105544376515	0.38331125649331954	0.43044207592501066	0.4416693262103184	0.4979527612771494	0.17617437388493976
-0.4297467979095879	0.34505905083146493	0.023417642914521888	0.08406068504690836	0.7588167419520344	-0.23202130379375144	0.2872442275911223	0.08481258101319314	0.7177445698111142	0.8469497526270595	0.2595489242323437	0.3330690063267124	-0.3415425633194533	0.7707636066917595	-0.039104137629166785	0.870934595121257	0.005287819663853926	-0.07543645478069094	0.1894157355850578	0.7421051366572612	0.8704612319165903	-0.10131568535625798	0.8431575760180838	0.553011734336061	0.0655548637180619	-0.39040931520675104	0.13996290790120827	0.6387973280342943	0.31829876955836184	0.6938291560267988	-0.10533213836603021	0.4160310253410822	-0.23154573088525887	0.5898600182250838	-0.033439970089443716	0.1839392674012087	0.42398372631530296	0.37246712421150313	0.4601470643597292	0.4435057925456468	0.49660250799660605	0.1775479702245411
-0.404862033137168	0.3619486878231794	0.04770040926828366	0.11522880679195113	0.7352773763483093	-0.21162183830007794	0.30537500402369794	0.10893341678167938	0.7161457955642828	0.8736509601835092	0.27952102103709986	0.33890806953356994	-0.35215050863798103	0.7605068528021584	-0.0203907908587084	0.8683821928248102	-0.002395758110072633	-0.06362946688701908	0.21202121666284116	0.7310662144915006	0.8699434165229271	-0.12321612884269365	0.867710548467092	0.5579426460131093	0.10037780097574475	-0.38503369675471716	0.14519810379256443	0.6603958103409602	0.3783674664000066	0.680267112592362	-0.1117363815225374	0.41043847253553334	-0.21118431586897096	0.5870736145022528	-0.026002634145401667	0.1928124135412079	0.4353499230740671	0.3753703993006608	0.4943870272767931	0.44657868618058705	0.49171712112718585	0.17114865932520235
-0.3856416406595315	0.35989160886156535	0.06143632737472586	0.13110448126885674	0.7172082691291013	-0.17922996464445268	0.3149892040883634	0.12285496011578126	0.6973411159245264	0.9140544147646116	0.29950523463535983	0.3575756890734728	-0.3561492812835314	0.7383018906706031	-0.0017957562968082667	0.8653548270275591	-0.011937600009582484	-0.052421323732335046	0.227992752870658	0.7075278593925856	0.8623744978964023	-0.13938047897832057	0.8847408458017032	0.5710139987039347	0.15391088287210655	-0.3726173264611463	0.1576375136681111	0.6775901240967829	0.4199412029880009	0.6593586662422202	-0.10309432160800087	0.41749270427617163	-0.18916663013521362	0.5710530877328176	-0.02322910541547042	0.1976007860847831	0.45046130691921427	0.37009430843779	0.5236672971743195	0.43572078424461436	0.5035766624408466	0.16091599652904115
-0.36275094460945845	0.35390729200655213	0.07678601416150913	0.15058406919822315	0.7007126031674276	-0.15112858739274554	0.3224972250930428	0.14520606801015662	0.7066054140119469	0.9398653156156508	0.3167876818292777	0.35282365049380116	-0.36494002517898816	0.7072598081400067	0.01751950556036442	0.8856481859684493	-0.003107143279856639	-0.0448584494668065	0.2381702248674864	0.6736830886071177	0.844367428234088	-0.1489606564665552	0.9028468564065639	0.5917670459930087	0.1969481423915246	-0.3663875057868861	0.18551887540334788	0.6935382894114382	0.46543358074275043	0.6309363342156005	-0.09878642148643832	0.4231236840968641	-0.1797795660071288	0.5549474601682297	-0.022381513068271013	0.1922745519693487	0.4598055681391176	0.37994462123346906	0.5338618112198239	0.45515138410138434	0.49201728435645525	0.15078785167944447
-0.33796176457060956	0.3488111558364714	0.0828071224410851	0.1508081212807193	0.6954246296964769	-0.1133380892040399	0.33199881156985356	0.17191365827803173	0.7126585808897831	0.9777648108670526	0.3412296219754925	0.3398889708963616	-0.3553375682620459	0.6859849217200914	0.039302757326984225	0.9057622752517105	-0.0061987468300424495	-0.04591763803964214	0.25757298247498717	0.6356037070198055	0.7991632461021652	-0.12815122470648715	0.9033828835973514	0.6127118813112439	0.23998703042355185	-0.3485461915494752	0.20736412064145338	0.6947398664365292	0.5001531585998484	0.6132021091183631	-0.0926649409934244	0.42846193276597366	-0.17433468586007245	0.541624438725066	-0.014324877299945393	0.18545288091833034	0.4700223025777004	0.38516153025480315	0.5693807064574545	0.44817067166649227	0.5041574638519478	0.15195198649492453
-0.31349872118884764	0.35587456996279254	0.0961155717883974	0.16902016356409183	0.6961532428961181	-0.07623164353771825	0.332496625518554	0.21088043923192473	0.7235528048877232	1.023291714335634	0.37998971238537005	0.3207975299651128	-0.3531443930093925	0.6934632180378609	0.06189818029891141	0.9012449831552001	0.009649380968438936	-0.045263814996786784	0.2681399060746544	0.5943825464646153	0.776410846920414	-0.08951865843759178	0.9037286485770745	0.6417257552237547	0.2801536241078354	-0.33835699368882594	0.232262801211007	0.7026416807435092	0.5295451747354994	0.5859511413701163	-0.10197733086253569	0.4428989926129674	-0.16940993950551614	0.5388516718436491	-0.008324923542377297	0.1941963288869771	0.48923926851298666	0.3766438975228887	0.5819472759454378	0.4456219818754853	0.5092207761536516	0.1482770425359127
-0.2950618010453593	0.3650530611873452	0.11139193432017133	0.18304595782401395	0.728257762005307	-0.05006359839958011	0.3438271625036489	0.24598509714425196	0.7530553496974313	1.048365695220108	0.4065213119537587	0.30937168138751436	-0.35146777053664235	0.697836171180416	0.08300966169581767	0.8878349725157845	0.032443548200277644	-0.03911290478438517	0.2786483985322576	0.5705522993144693	0.7719755770743865	-0.05384933389463305	0.9204667836510414	0.6652908144217281	0.3031553599769922	-0.3296521564423622	0.24732279643034172	0.6955694928584515	0.542899244965442	0.5754437128129617	-0.10338779550728405	0.4725957126626302	-0.16131625900366303	0.5401958501232728	-0.02262763454046288	0.17480769984424166	0.5079538382767794	0.38515895713125825	0.594304239618096	0.45101347653220164	0.5104644666752925	0.14390274769786365
-0.2778351680615844	0.3956278394239158	0.11913015299864618	0.19587729115608724	0.7566347191491352	-0.016095379561846472	0.3528382676966792	0.27655156076211085	0.7832045498955522	1.0586940372811782	0.42409692984106984	0.27685766250910543	-0.36367410190776095	0.6849583075683612	0.09214165232792135	0.8613264828130397	0.07637870774244065	-0.030994921585663464	0.2933336455163832	0.5305134141215406	0.7564867585666657	0.001374716452366681	0.9371213131188002	0.6944678400368456	0.31121802543207905	-0.3263753491646714	0.2926232214016256	0.6808697543960089	0.5584297967913247	0.561717400933363	-0.1071340794820292	0.4598106312052487	-0.1561787902559058	0.5426092258170468	-0.01950613390396872	0.16102291088951304	0.5397434758531673	0.4113870033587118	0.5882820656953721	0.4490153760654808	0.519276175584012	0.14020656815736462
-0.2562789497484582	0.41532305911125356	0.13037627447686057	0.20628656345492216	0.7945476121251167	0.014648928249234342	0.34442577256493523	0.32517534186761726	0.8153483423990284	1.0836401204719053	0.43220877490805787	0.2664339399471777	-0.3691569519658352	0.6677327113060827	0.08964025337008301	0.8531093952166497	0.1006824002302836	-0.030937887097066206	0.30393715558803075	0.505367476681861	0.7507010765389874	0.06293430380808354	0.9357126409791878	0.7422142046443703	0.3107926654740517	-0.3267850216076683	0.3477393097243964	0.6731875219535335	0.5508292374683538	0.5366739913117032	-0.11875286511968379	0.46054923676246806	-0.14655198720379425	0.564885610430561	-0.031144339172294776	0.1560175430107104	0.5645721503158408	0.43340462773611355	0.5812897721670389	0.44235627126873567	0.5200828900439862	0.15564749013340706
-0.24875822584601667	0.40918959238615155	0.14442044841693752	0.22337522109358815	0.8511089756340381	0.048034600606055175	0.34270394175182883	0.3495005019943309	0.8588765177793327	1.1134078562232395	0.44797954765727593	0.2612622443067882	-0.3726564748984279	0.6881188555990121	0.07159563978312083	0.8435326214012135	0.1338640462749754	-0.022546964810614113	0.32280625996686535	0.4698622978476422	0.7439600329795353	0.11508820759865732	0.9219497312307425	0.7919556922664495	0.30310767679287803	-0.32104964953574494	0.3911999112269298	0.6637436505708592	0.5421424924989511	0.5041253239133632	-0.13194339166862398	0.4718353620543215	-0.13337893661028027	0.5688383956398972	-0.02077383367664152	0.13679831970790435	0.5908557584523786	0.43890735140353065	0.5825999986684318	0.44262713759851174	0.5229169094294527	0.15152932300151786
-0.2557019293949491	0.41852793831151025	0.14576723250279075	0.23737479411875606	0.8893151038355975	0.09438898353198387	0.33567018944151944	0.37484362800915216	0.8941915791739292	1.1201541579228838	0.4505048545516277	0.271711221518977	-0.3843037559648448	0.7118874882551076	0.05518296157231668	0.8448533872340638	0.1785560936160662	-0.0017951511956093597	0.34662673355371154	0.44658597026618196	0.7555030667094025	0.17483720814877637	0.9120853673647822	0.8417423951409834	0.3061275420133197	-0.3146269259718948	0.4365173337486792	0.6502537483735473	0.5306168982044386	0.4895407897656848	-0.12161424539011398	0.48675951709721205	-0.11827420406272351	0.5804067526150531	-0.0263766322192985	0.12486213866803297	0.6134298335794064	0.455634435839693	0.5836848636037368	0.4302918332766277	0.5195841763323232	0.14518544628266677
-0.26749358460941147	0.4111964578552104	0.13663667108258928	0.24367837895368338	0.9135737380693876	0.15372896585256354	0.35464497354563396	0.394284095476451	0.9270453638607105	1.1143387342489537	0.42985212820833774	0.28730475905584923	-0.38738345798513313	0.7297997824780288	0.046145952036465196	0.8641282451595721	0.20445758769067396	0.032116066316996886	0.3465444474958509	0.4269885330414717	0.7585312637228011	0.24367627425711147	0.8977553298718174	0.8878870094303073	0.288480577483303	-0.3233695240160469	0.47488141752475554	0.6305175822951513	0.5182381876712989	0.46287770342520035	-0.12158455697349127	0.48466456902121857	-0.11246499419414288	0.5867313125209386	-0.031311562420678375	0.1091985521489297	0.6177368370948855	0.4543668755948767	0.5754840496616954	0.40368899561009675	0.5068945455018967	0.15662075498652633
-0.27098278631067607	0.4260855212540505	0.1394605367882351	0.2516412658398056	0.9398584329237114	0.19327966684300493	0.3822882233321418	0.40596646590663765	0.9593958498673324	1.0970417777517023	0.4252769941095368	0.28787661568436274	-0.3930602595704259	0.742433427656009	0.03461775953277928	0.8673626808903061	0.2482195857347987	0.055892773971493136	0.35717342067986585	0.4204370947399331	0.7611785752490674	0.3011185088281128	0.8929969451508676	0.9340325657040573	0.2821475891805053	-0.3316500942738406	0.494987351586202	0.6063793836762673	0.5005116683682224	0.4483202371984548	-0.1301207158832282	0.4801243717957477	-0.11704141090853777	0.603087409160104	-0.034560324867523445	0.09504444810568942	0.6188322984746257	0.4688127870420466	0.5778337210720554	0.4167518380370949	0.4762172584690865	0.15823777820346563
-0.2651677446452211	0.4649220324906331	0.1334408206711407	0.2553541926810108	0.9541993201092787	0.2364699260983559	0.4228954901529825	0.4170717452733613	0.9771803494308484	1.083780385631321	0.43015908697709737	0.2897871031099484	-0.40008861089621395	0.7504842291496991	0.01487535885030986	0.8681870854342705	0.2844255134814701	0.08167546946535816	0.3726579413595627	0.4168596537542023	0.7528620508110229	0.3515033257586362	0.880703262149594	0.991287886299648	0.2753637247645288	-0.33622413442597165	0.5176406011219999	0.5858272616422215	0.470827516247217	0.461108645617727	-0.13820370554559536	0.46582930027400166	-0.10320881597753433	0.6271365831574288	-0.019304892200644387	0.08418157768144172	0.6275285003514461	0.4806873563373724	0.5703337663880987	0.4064345616775828	0.45974513094879566	0.1661975885239147
-0.25948765912583627	0.4884333020877209	0.12520334118922632	0.26316365744889	0.9615469156830445	0.2632639356706502	0.46358796837044763	0.4379644186664322	0.9872345119767181	1.0674812724616989	0.42964753545366074	0.30114041173467	-0.40210832730641677	0.7592077172194035	-0.005797249138186964	0.8719269807259881	0.3223268223414675	0.10236792975407441	0.3738823150152871	0.41876272989901525	0.7556510139647351	0.38162233594679	0.8837748991916836	1.0347953209895633	0.2578234508356667	-0.33647526453230286	0.5376283633136077	0.5721972371656151	0.46051628816175655	0.4627927778232731	-0.1638424866336827	0.46518076118534735	-0.09944486241103109	0.640438027319874	-0.03219378801417311	0.07595617881077835	0.646048692360475	0.5049568596818689	0.5438588894092128	0.3842488010331986	0.43004904629989166	0.1791617467282682
-0.25065830236149156	0.5335485791832542	0.11802255601597653	0.2570624782303212	0.9751826168997395	0.27730766520190214	0.5135884462260238	0.44182532307365463	0.9963364080259526	1.046498811195109	0.4336859095275976	0.30640305098264775	-0.39379004521213135	0.7521655953051191	-0.04017170858457046	0.8614397057547002	0.34820649997608266	0.13249893644231087	0.38009142795786255	0.432439035565205	0.7382196794726397	0.3805144572834894	0.8923568225772955	1.0737277257186242	0.23763390296518253	-0.34552264703550545	0.5485064645979454	0.5587101829821102	0.43197921506610004	0.4641644447165499	-0.16605117342939918	0.456438564810994	-0.10640791421264635	0.6555516178261598	-0.024249454133242424	0.07180844814557438	0.6446610556165401	0.5168070832698067	0.5499247447926732	0.36296088477620597	0.40606720053416695	0.19603351581747638
-0.24309711370297776	0.5669508191022393	0.1223770710914061	0.26241216801880485	0.9738659538850698	0.28524316701212615	0.5646875904967613	0.4320750296928704	0.9746941218644398	1.0390994469790447	0.42712348202070577	0.3166818279720678	-0.39357969845311647	0.7490451198345057	-0.0719703580107904	0.8446887759037036	0.37058469843721675	0.1459629107520461	0.3755220054353604	0.42693360631100863	0.7194955377940551	0.3769566256944453	0.8927904008852023	1.1199026719064697	0.22452619754731185	-0.35688013160672183	0.5775515378894982	0.5616340963568665	0.42099678971152715	0.44180532697890823	-0.17287957084685085	0.4249234784047296	-0.1232038029009718	0.6469453899480044	-0.008392345660904462	0.07578449273607421	0.6387088896619239	0.5244379780415748	0.5624352455400099	0.37005765642188065	0.37812025763493634	0.20649433385095778
-0.23529505814218962	0.5782514472881553	0.1298073084862176	0.2671968180932645	0.9725381037096401	0.27060369788439664	0.6244081099412312	0.4221618455215309	0.9403283742021479	1.0319006770232197	0.42918375473679593	0.32999828265483366	-0.3845761417389862	0.7539252851006124	-0.07842078932079845	0.8357283257796269	0.3596137636065763	0.161191936746427	0.3730539597650647	0.42287998358823087	0.7054671475653012	0.37333569477298967	0.9119262057074495	1.1359653903409306	0.22464896395417333	-0.3728489098119413	0.5843111674524553	0.5624343882365787	0.3897254516690506	0.43061527929072607	-0.16693236094878433	0.42623998189205564	-0.13632609913803156	0.6244955239975157	-0.003009642423105237	0.0664726300144201	0.6201194143341745	0.5255594640420633	0.5650100611957579	0.367837770309117	0.33285776016624424	0.22402590418736246
-0.2244919401318805	0.5985171484187416	0.14669899548150442	0.2888409410566655	0.966313435848905	0.25358250965074897	0.693186937207651	0.3952799905425631	0.896245079127681	1.016366687674798	0.4420509537967659	0.3458670690129004	-0.3727341097084287	0.7631854092015885	-0.06949270432701511	0.8048838354762445	0.3680957220271551	0.18636920750206834	0.379062450185462	0.42207829344032516	0.6909651687287864	0.35868694206393725	0.9183969503279801	1.1538629060406178	0.2300187854291246	-0.3972794490153097	0.5831637086659125	0.5624614443677434	0.36637710339091045	0.42220003184718147	-0.176417440494392	0.408490880463911	-0.16299626754676097	0.6034436932193232	0.004537741173365835	0.07619363106231784	0.5989618907234031	0.5450768040639808	0.5622161862742272	0.36927974603609304	0.3041967780322007	0.22759388367286398
-0.21377938189225681	0.6220739139514342	0.1570315033980596	0.30354859899992126	0.9384714882167355	0.25204226165985566	0.752599910782462	0.37326346547733297	0.8273151580400777	1.0182278404352185	0.45083075451483	0.34554896788621026	-0.35796374565137673	0.7632708786478224	-0.04129132586742647	0.7964295188592325	0.37675482756266077	0.19542352546902428	0.3725223167821117	0.421000468909764	0.6798950940438911	0.34703783454182785	0.9204069608212164	1.1612593677546328	0.21635769970465635	-0.421675898000134	0.5725025868232534	0.5417230622307325	0.35307083446341786	0.42907545293865346	-0.17937028818947967	0.39509552555972727	-0.1799534685307937	0.5793399718563427	0.005784333109539465	0.09794766128135161	0.5805156436390477	0.5501015205497564	0.567595742886515	0.3733851791679184	0.27471656890778273	0.24888191992357195
-0.18982347322633358	0.6524817684427882	0.17050458566513854	0.31677737930303584	0.9370784892815834	0.24449909313302629	0.8155554360516737	0.3568079751320521	0.746669553917747	1.0160936984935696	0.47057068241417677	0.3402000866942566	-0.3326801031571764	0.7643175290795714	-0.03482156700876245	0.789240030550322	0.3628498193343702	0.21151477261158566	0.36067902117093836	0.41707380797379434	0.67277631281125	0.32809832722879845	0.935955408242729	1.1462516718774438	0.19524543617107581	-0.44908327513385604	0.5624882656351174	0.5272214031285535	0.34255683142616367	0.42620134725909287	-0.19104361756682992	0.38880448863166817	-0.19990124209938984	0.5367184555627204	0.029563438043599892	0.10467013776967064	0.5780348202509236	0.5379272813277203	0.5768010131047944	0.3920087154508186	0.24670940086223045	0.2673768804740654
-0.15551622936707704	0.6840269808186192	0.20703516490821042	0.3266010812189327	0.9334272632367051	0.2340862959088778	0.8678442883876499	0.33099513327979463	0.6776005576301704	1.0152169658358445	0.49763472452928414	0.32793465532873023	-0.30336292199615034	0.7766783725988347	-0.002373788055540288	0.7807993613414567	0.36625083588227203	0.2312669590808616	0.35680192727206494	0.419351316338567	0.6706531123065333	0.31907148234786387	0.9251781516525266	1.134003613575061	0.17888097765101557	-0.4532787067208151	0.5605347886327281	0.522167033025617	0.3194185653052871	0.44622433424571595	-0.20067574305977637	0.36394321438241334	-0.21440911915282973	0.5012716440352827	0.04487399700191928	0.11080671693837621	0.5756115540799465	0.5256437833213091	0.590949025327997	0.4189062217335978	0.21656286511892103	0.27675036454838714
-0.12873461289052845	0.6986996090774596	0.24244161731906697	0.35178350875804776	0.9378348729626411	0.24688597169034238	0.9238403970780812	0.32055604068741117	0.6056343089813578	1.004680790022436	0.513708417116094	0.3242868360317413	-0.27004493843277794	0.8020489268595068	0.020450804421879038	0.770370214219682	0.35905170791139784	0.2621522420498841	0.33670590292626934	0.4087890261289554	0.6664460589713908	0.3160839716479229	0.9028827135155723	1.1057698911642755	0.14371693189099466	-0.4628257057770955	0.5795404333514749	0.5186394831245086	0.2908075219775912	0.4444024939924233	-0.2019755310941192	0.3281002899342095	-0.21613214430811617	0.4700349915215883	0.05962714513229337	0.12602448148486012	0.5783073559969096	0.5206584554190309	0.5955168891251079	0.41984244500150253	0.1987884719346762	0.29512299875158216
-0.10567699088655828	0.6986246736422134	0.2696099454715607	0.38809891467521557	0.9374287132202112	0.2640585354459522	0.9679762005609831	0.29078940741020814	0.5432726645090731	1.0096982105152166	0.5271453840177138	0.335144051978732	-0.23808882954099903	0.827199362267665	0.07313701178843399	0.7552999374089557	0.33711117577027994	0.2866153851183543	0.3223057087842767	0.40561828306550557	0.6650185253481306	0.30679744874514137	0.8838976549067071	1.0741795014493989	0.12735289201170819	-0.47307639926735456	0.593289581451067	0.5166131213009669	0.26907391387488233	0.43523425082342565	-0.2020965637469485	0.30031941579531196	-0.23439453225709098	0.42364314750438303	0.059050675772363115	0.1306658385321271	0.5707412972073511	0.49385284192199996	0.6099954461332862	0.4196586692082757	0.17322014731448016	0.30571031431609036
-0.08708959795336384	0.7043702637529761	0.2965329909568577	0.448379413360566	0.9476228489460432	0.30460369856337105	1.0232092187705912	0.2613415147156875	0.5048344642819463	0.9995105860818188	0.5387486761691109	0.34887170072771345	-0.21944758648623167	0.8289900172231874	0.12735851678786703	0.7454224151547344	0.31840907717057915	0.32972272644134043	0.3100902496833982	0.39453268818615483	0.6789727845585212	0.31355757145406543	0.8530594434929561	1.0330942855128484	0.11357322628811473	-0.4852782048125901	0.6197678591154948	0.5223168385518548	0.24252303056605057	0.4028237989963494	-0.190833690074823	0.27222168318051987	-0.24599314861486032	0.3849345416053298	0.06728191228532451	0.13943752629881714	0.5530798018495798	0.4598280334204114	0.6271703010686139	0.43064296313055406	0.17095524181171934	0.3143989751484177
-0.06300323904215563	0.707406566577877	0.31061741835992496	0.5153544722279884	0.9510708635060503	0.36917018618162045	1.0599308459053591	0.2283353451425318	0.4693552291905657	0.9803520243558905	0.5361225352690504	0.3638880083062296	-0.20430237594115538	0.832676972974331	0.17622504832432812	0.7606227635591537	0.3036440434774553	0.36187103273486215	0.3039817830428641	0.39171626755610167	0.6989632917864721	0.32974497711499656	0.8126481157517207	0.9916062770356822	0.10066112239889809	-0.49330635297636716	0.6371947342734697	0.5191011461625916	0.2317426189960346	0.3878855209569786	-0.18617011409892847	0.24867429413692932	-0.24625360895573403	0.351636136764446	0.07762987543131825	0.14095262699079183	0.5467020729215231	0.4519026149690232	0.6238498580905438	0.4449538572296271	0.1714727930691497	0.32376541077350074
-0.03605033207251773	0.712368102503999	0.33856413728004414	0.5692817331019618	0.9436990510195798	0.43961519212225586	1.086935010217184	0.20615836655543324	0.4399958934508943	0.9589186030606411	0.5483713600398673	0.37237988445644693	-0.19013758670772796	0.834166523274187	0.20729905272986845	0.7816436472948196	0.2770003446030428	0.3986836215868708	0.3061756311978783	0.38907498215678704	0.7241782258160211	0.3435309677981927	0.7589316052351969	0.9374666641279766	0.09641043237200181	-0.4831285813073517	0.6526327139694676	0.5067974417158141	0.20080923920654725	0.38235148452223944	-0.1852454431095813	0.2443799975337201	-0.23829002747610994	0.32967357212169823	0.07316218665924541	0.14087661583163508	0.548673083218716	0.43502134105273715	0.627007745184878	0.43104926262521853	0.177520607762777	0.3369579285180511
-0.012763218356981215	0.7224190371619696	0.3699356313696492	0.6198754381907494	0.9458430374758937	0.5101531440623417	1.1091639727102809	0.19050595624239022	0.44094963632969486	0.938993560108744	0.5440636310390785	0.38409643017853756	-0.1759923633542295	0.834830662905578	0.21423929934438615	0.7991254716709987	0.27006054693044623	0.4289065493794818	0.30987568945760846	0.3872368876357187	0.7446391738377894	0.3567672662201894	0.6959974394258983	0.8715503619247265	0.0969394687176138	-0.4824951387037616	0.6665410796303829	0.4972066128207085	0.19044853525071653	0.3652129228600325	-0.20144170626178348	0.23365974786172333	-0.24239627786521165	0.3097381325860433	0.07305008970230206	0.15182982386612418	0.5474446299055613	0.4257555231669491	0.6391051192811699	0.42851662553904185	0.18708265599450308	0.33871050669354147
0.02085422510263947	0.7437236539683154	0.37733766499466304	0.6536777340212343	0.9728180459559613	0.5860823370191232	1.1275629071656286	0.18367253186421473	0.4333796344152027	0.9155060837531893	0.5448811664168551	0.39231977416986397	-0.1602126573386312	0.8325832368111662	0.2251229181003957	0.8298353412446391	0.2640699427335522	0.456303319414213	0.31190174910376	0.39118816054927297	0.7425726339840513	0.3697572345560417	0.6567258555067127	0.8007572179504884	0.0944935599977926	-0.4603571579204086	0.666830385552621	0.47712355866064354	0.1840253494091055	0.34666496838974864	-0.19971624669541171	0.2362237274107469	-0.2318986507126964	0.2978676936808321	0.06447088128277767	0.15479905108109765	0.5530009598357656	0.39913240350903745	0.6433976377511507	0.41961918324467096	0.18107870390744327	0.34332315488749526
0.06604244628724577	0.7775844793083007	0.3949629411940474	0.6844558846366338	1.007954022403903	0.6497217357142826	1.143460438649015	0.1787302925830328	0.44752544249405657	0.8835474967054315	0.5612272779472649	0.39386500949938935	-0.14623959746877357	0.8276554328373227	0.21810798431571463	0.8428563165086175	0.2547700164266002	0.47488196591091947	0.32060839132042485	0.397434800518652	0.7505405380278819	0.3887149435995744	0.6149929371763136	0.7288318086960354	0.09576365330881159	-0.43600878983599267	0.6668780515169257	0.48142263550201553	0.1652969208960182	0.31980580879700626	-0.20665224922456416	0.21386755566495058	-0.2315234356899171	0.2766845004176273	0.06738150848472918	0.14992045659643638	0.5518712188320414	0.39108208959942314	0.6207506475852579	0.3890583390113631	0.18305678371333914	0.3278192906002543
0.09831827987578454	0.7801518618330023	0.42057942416431293	0.7080661538877159	1.028249374614428	0.7008586329119347	1.1527944501871483	0.17195278998083346	0.4735759105247995	0.8533740477510561	0.5648770789881531	0.3813384343035059	-0.14931541070267715	0.8416738231581373	0.23260599272430796	0.8643326193087295	0.2662163653685248	0.4973091397578215	0.3422520368326288	0.3944418940005535	0.7427701593089896	0.40278973507342297	0.5807420802960266	0.6781070777299558	0.08971444065440601	-0.4172770749007322	0.6837165499280144	0.4682262923278401	0.1617891578035052	0.29745278134157477	-0.22378013324787469	0.1986763379097264	-0.23750379396979682	0.2755692139318628	0.0400610004191523	0.14629442686968833	0.5457839944588977	0.4106867178892927	0.6001801567095975	0.3555513621571178	0.18094285357738452	0.3248199541209834
0.11837340372655211	0.7978929273916779	0.4482970463860084	0.7326962618011559	1.0455563071517138	0.7671065263059572	1.161011743948467	0.18393900657395093	0.488845983622549	0.8344014504784181	0.5739563177065954	0.3806506480836354	-0.16013130040451923	0.8501969484276541	0.2386864395314734	0.870659793606602	0.2626893246985945	0.4947799715965463	0.3595188413616559	0.3916187200839679	0.7225808676305231	0.3900849271821225	0.5563707716696984	0.6312361934480815	0.09070316550148125	-0.4021243413955714	0.6907605202085948	0.45899915479586345	0.15995002552676496	0.26585199869940507	-0.24286095663065047	0.2083695741440982	-0.24589990223904903	0.2589671190306849	0.028460297423441656	0.14604838205233087	0.5429031379990772	0.415943213426705	0.5668502242245428	0.32078692342451803	0.18282083314007924	0.31761980999628303
0.13295485207185104	0.8113056952067638	0.4741446782464034	0.7465377263597417	1.0460385395873144	0.8281002835167591	1.155533548107588	0.18386886739730285	0.5164126961370816	0.8347320539509335	0.5714661077313575	0.3658049437276262	-0.17075160989578594	0.8656290874574847	0.2734166639270456	0.8852824017328171	0.2543538990425439	0.505117379752637	0.382601152722612	0.40220051978800625	0.7043978351687816	0.3756558086878098	0.5461888162668073	0.5861187189770155	0.11379172746708488	-0.374062930604525	0.6687666498456781	0.4508442944621488	0.16940522971475533	0.24570686771957195	-0.26377019843376626	0.2390543223453388	-0.26034994293280844	0.24536376555643002	0.015689441549948363	0.13901685410537956	0.532412970735699	0.41479797551656955	0.5337318751731845	0.28742903375995904	0.17210364460185185	0.30983638115920364
0.14230139347780563	0.8335152080257602	0.5063256787670682	0.739734710687537	1.0577283328999822	0.8788382084310558	1.1508805573708607	0.20990796902596723	0.5521049731749186	0.8254382051462432	0.575820771897787	0.3539966483984708	-0.17792444250805792	0.8753964236820122	0.27998388885250336	0.8878696807389719	0.254654395239173	0.5185449364191449	0.3997439920993246	0.4095748085352519	0.6896443459982019	0.3586214158341253	0.5327718544425185	0.5345716356069199	0.13151990830718213	-0.3500300286979977	0.6521615160514974	0.4255562814691126	0.1775066370793184	0.2331307733051175	-0.2569615316998379	0.26042571155989147	-0.2717364926384163	0.24621511874444896	-0.007150672055565695	0.14495018604416596	0.5128532566183683	0.41541651483028763	0.5140656557309786	0.23837215231314826	0.1634434748113085	0.2928143762472445
0.15303338893650328	0.8631951761542078	0.547600661777391	0.7097498918981074	1.055463130266488	0.9082949770426062	1.1406462201552354	0.21814647880197366	0.5679560026547239	0.8155267371718669	0.5571863969505342	0.3310190809917077	-0.18102949616362826	0.8992802299197542	0.3017701778053405	0.8823443337913398	0.2655690056096144	0.5283339989186417	0.42243899611953617	0.4074688336484007	0.6666936345380265	0.3257600115834749	0.5260241319493419	0.4922115379480374	0.16167079359932957	-0.32634768728702873	0.6207660307499446	0.39490715304607804	0.18086760145860722	0.24067815553374966	-0.24921519554187083	0.2789786980761783	-0.2721639046479366	0.23806443041681696	-0.01825544335876613	0.14011191052218783	0.5029659263145481	0.41599012344825737	0.47346189075050604	0.20356029352145283	0.15431702763790853	0.2751029002028506
0.15356305315626856	0.8817691727039371	0.5890729602470145	0.6689552296065755	1.042516821379945	0.9143696620066895	1.13475542176228	0.2418134409794866	0.5497340510556219	0.8147730758798231	0.5506459746548329	0.32611229051256524	-0.199604535001406	0.9304844241705025	0.3402872211982914	0.8775955412158988	0.2908506631180003	0.542704549579574	0.4405966075322761	0.4049843745696703	0.6440120611699982	0.27364967060123907	0.5089916392815261	0.4631961568604447	0.19654978476339524	-0.2956201475606003	0.5929521130440626	0.3698420256135622	0.19690569959776302	0.23195196534848797	-0.21725316154420016	0.2755162122092821	-0.2816322806649147	0.22854349845445374	-0.05310366169747471	0.13786834201468584	0.49040840409183134	0.41757002130492865	0.4385386715520723	0.16762954275171732	0.1410427453870266	0.24886450310335073
0.13977411324321237	0.8917386910241536	0.6162828036830743	0.6368459329034378	1.032334662496809	0.9382226404370868	1.1167287265658707	0.2657280567363224	0.5537941020102681	0.8152428887524901	0.5501404118914038	0.3225211598454173	-0.21036456303206857	0.9617802528767211	0.3815062558933457	0.8802067453079403	0.33655432154240195	0.5634217292726523	0.4512618991555096	0.40129362844323024	0.610127732759367	0.22775582731022886	0.5037766252540212	0.45069169039726786	0.21565537747682706	-0.27298417047503004	0.5622322265838001	0.35168009916687765	0.21235221856074044	0.23825320816717013	-0.1967440502009981	0.26815093748275753	-0.28859559476294583	0.24490218436730524	-0.08404512689582071	0.15002604601100378	0.4840246807550197	0.4217329393356872	0.4158825539167723	0.12723776376109347	0.13181667922159482	0.23301230241169435
0.12609086320887086	0.8939685265432409	0.6269566964631561	0.6075060449092409	1.0085790556562686	0.9686115562574118	1.099387086150218	0.2793580756547426	0.5477424115145971	0.8056924904465455	0.5653086875291635	0.3198841982250935	-0.21119717523167214	1.000146226266481	0.4329302362787474	0.871962025922216	0.37993351853679563	0.5934790682711604	0.4507471422365475	0.41483126662595604	0.5975112944748543	0.1759330736699451	0.511495050912494	0.4640772890926518	0.22962219655826327	-0.24267577191656392	0.5394945685695458	0.333225254500163	0.2328830301963917	0.248611424810182	-0.17860524890085291	0.26355799136248326	-0.2912866248406837	0.26405100255709596	-0.10011495317676426	0.13945955466322366	0.47639915845584496	0.40460979180616485	0.3957638727767887	0.09665551592134555	0.1178694703357864	0.21984634404108777
0.09541606010280461	0.8686283327565739	0.6424170490743021	0.5838466805803207	0.9801428723672385	0.9995651032172557	1.0687760131154893	0.29316317170715084	0.5522238219392275	0.8127401360048061	0.5667501681356351	0.317161263327286	-0.2138340704956732	1.0275973310306392	0.4590224269642948	0.8618924290348213	0.41706709082320936	0.6121748457999613	0.4503982975971157	0.42072118299339367	0.6138563183751369	0.14997376562614445	0.49435096214011154	0.4879645069643635	0.2339856893416088	-0.22348375126005257	0.521147475489578	0.31413209873899833	0.24830169043851452	0.2748982670496986	-0.17402493394565696	0.26542919536919907	-0.2981029217976676	0.26741067147404923	-0.11637188095988212	0.12769798447526765	0.4720467883834605	0.3883231073613699	0.3766976757877833	0.06878340749014833	0.11886717275978062	0.21395084403517353
0.05920264350936345	0.8404085929744133	0.6279173440401316	0.560200705818084	0.9260449216577541	1.0417986272532633	1.0401651654962596	0.29494034679113745	0.5485771579908724	0.8144276917776058	0.5616040127337875	0.3270377122447309	-0.22177064991409226	1.0568601078272626	0.4925514442108991	0.8473041921587529	0.4492173602088477	0.6536875402799172	0.44160186440526117	0.42584122469614466	0.610738408664356	0.1259875251689012	0.4862898815572888	0.5220219538912885	0.22854917839142147	-0.20769636391284685	0.5072571500720976	0.30226186199361643	0.25475858076535607	0.3046963261577348	-0.1466407983564072	0.2890862779079873	-0.3126810942905376	0.2833134725998857	-0.14853899420226344	0.12764890770511636	0.4683007458683561	0.3616281579700348	0.37645949230038467	0.046042998216808295	0.10989410720903314	0.2258943901947814
0.029125645328565986	0.816431278977614	0.6123753197455506	0.5505970391146783	0.888694940288504	1.0811326470921288	1.021608141476122	0.2885525363711638	0.5549374123590967	0.814084268371165	0.569492323851656	0.3505861959472849	-0.21829862761162705	1.0934816638307745	0.49526972587544094	0.8385774328383709	0.49173251917791916	0.6756122992937243	0.41615965859337967	0.4388037830123833	0.6199221558437639	0.09698852813105027	0.4638579668727826	0.5497927851550711	0.23034730331019607	-0.18195352683732696	0.48706945564132303	0.3010827415573921	0.24962953145917827	0.32846483670345317	-0.13497266547853637	0.2851709382405782	-0.3187048626272297	0.29699743879490376	-0.15693560958954528	0.13322726753064068	0.464520968384259	0.3259779271182851	0.3735024095330179	0.01713447549790472	0.0973115753888118	0.2282767319870524
0.009139435254515143	0.7824420507566932	0.5704810740217795	0.5556973482236904	0.8499307701854851	1.105606846233139	0.9883319698917065	0.26959762698776396	0.5712628034286211	0.8155001923675045	0.5728710986838299	0.3721560852684968	-0.22278095255192346	1.1155033570513884	0.4932375721881856	0.8252557091356072	0.5403776816675434	0.7142551348439277	0.3935998771014765	0.44923355873292714	0.6315399501547831	0.07805387461282165	0.4502472668931885	0.5705705124361099	0.23995012723935857	-0.1648009157637417	0.4778202724843695	0.2888313836043837	0.2429370446493068	0.3478304115604175	-0.1007696795767657	0.2829319620002401	-0.3253413553911937	0.3471509968852291	-0.1734179608692587	0.1343385176291824	0.4586818503788244	0.313141009617104	0.36791250821502475	-0.013189637467621945	0.08991529491898387	0.22769337917371466
-0.00027579905066679527	0.7528517216110564	0.5251315198438153	0.5616289262642741	0.8092992655310738	1.1221758932780312	0.9661983096185184	0.25870059868992945	0.5711892795967881	0.8010936030907313	0.5846034973591111	0.40320640909774375	-0.22495439797233	1.114734132035284	0.4672046066338768	0.8029362997877744	0.5973218595421133	0.7239660108930671	0.3740408563938691	0.45424179602530945	0.6365352161013135	0.052496218088793775	0.42323716775494225	0.5782495694779657	0.23129554559446336	-0.1715999307409367	0.48702956849758194	0.2802448213378336	0.24047497310624572	0.37228204876068105	-0.07909110536751578	0.27559857463620335	-0.3424146225392109	0.3595850343628009	-0.17800471423362402	0.14184842015387017	0.454706701945568	0.29412364729325124	0.364049393716532	-0.03466714170407309	0.09604382230870889	0.22470442809066538
-0.017412579071722587	0.7184550066449582	0.4861361335663844	0.5919417894374381	0.7662558090167231	1.153327029522421	0.950693199040639	0.23040431544983217	0.562886106298995	0.786171350824665	0.5697229607486916	0.43034938179859744	-0.22882684874433337	1.1200262320094685	0.45886131804085517	0.7857789804497469	0.6495966059141676	0.7288559341961214	0.3586332611167974	0.459592349908364	0.627821594934329	0.03661096115421739	0.42222493620319224	0.5643419230136175	0.20773873392357595	-0.1746080677751339	0.4779543330089765	0.2800879527373547	0.22869356572690286	0.38529630514523744	-0.08398675811885606	0.25935360945625824	-0.35292693829101	0.3672877783427221	-0.19614980971727147	0.1403731426996276	0.44729673967453143	0.28780405586656543	0.35261332651089183	-0.041637890391139416	0.09578805793730975	0.2228949856145519
-0.03242562203145914	0.6955157171998237	0.44681510051722617	0.6159213875695272	0.7321108833984957	1.1810005943588004	0.9262543462482433	0.20525535850704416	0.5542640344534917	0.7913923820327268	0.5731307044664832	0.4510270296994226	-0.22686049136124983	1.1229349954583452	0.4218316675708994	0.7614687343777199	0.6902567730304571	0.72776489133372	0.3374645696584341	0.4761899772554095	0.6276201348419616	0.0175974334704745	0.40971098810372497	0.5644835974713084	0.20577593665650157	-0.18205894144668883	0.4744480710166341	0.27076382609518734	0.22189434804713484	0.39856483081205774	-0.07489582002131648	0.2545472148827321	-0.36768098053066334	0.3829275092620419	-0.21514686256673424	0.1539072600707893	0.44615461577939197	0.2787708087627353	0.3468616886082026	-0.0662795432766433	0.08756155045038203	0.21651910144505077
-0.04042271241545536	0.6571783164676226	0.4202033045695459	0.6407579179693306	0.7002322133230108	1.2180572791397022	0.9038426277334389	0.1726243929078105	0.5601661674358149	0.7790295918691189	0.5815415697133837	0.44647595365586945	-0.2084896747826755	1.1240362902901453	0.3695576892063923	0.735579769610221	0.7193699799658914	0.7188348392840622	0.30540557307333877	0.4732480955688888	0.6190407679396562	0.017411775819340957	0.41723256555151955	0.537113863176174	0.19037749172154825	-0.20126821786263846	0.4887114488075269	0.26018835338665514	0.19924925740210703	0.4133909461540628	-0.10330588955954323	0.25599697236587937	-0.3812190165867411	0.3866862715631597	-0.21234792246082307	0.15519060934816103	0.4547409255021261	0.26457112544557043	0.3565420218770782	-0.07877327118895357	0.09417586652036776	0.2232431687918101
-0.0240736919606186	0.6246462111605372	0.4061506445394413	0.6644250928788156	0.6642195872674274	1.2428665897073023	0.8970571096759276	0.14413827351778938	0.5509542809152639	0.7756158696989924	0.5615080533001777	0.4500343070109766	-0.1981298394554077	1.1197418009015099	0.3299979245634523	0.7184657513079177	0.7372386548906684	0.701148648011587	0.2895728778361142	0.4829465653944972	0.6147984590883494	0.01341952959561805	0.42213748876387613	0.5191669874925572	0.18692293085382783	-0.22432154383434147	0.5179047003554758	0.24677757186091012	0.1840041432898975	0.4061426644517395	-0.12428344551800381	0.25800810315403816	-0.40379818714294674	0.37874462393112607	-0.20740967238612992	0.1478822024918988	0.4508596323373208	0.23861361346899357	0.33698424546426253	-0.07810418707108273	0.09263785653365508	0.2168448113058949
0.0035282635118467575	0.5926035085059518	0.38843878803591964	0.6843811262226532	0.6366279688089784	1.2587733174703963	0.8886357570437451	0.12885456779550425	0.5452597272653852	0.7623903733936015	0.5281849213362358	0.4639176479921514	-0.19393682802733803	1.1025806570085224	0.2892056145319378	0.700442916714966	0.7559208393012751	0.690253975592398	0.26457171993371065	0.48149716003162324	0.6081424065053647	0.008498995116227105	0.40969836493779876	0.5012681530146734	0.170406442936831	-0.2448654645942275	0.5388456163263566	0.22144359192503207	0.15458180225154583	0.42100464478898053	-0.11718257577897542	0.2621913789667235	-0.42155082823748674	0.3829040331806203	-0.21629381731741262	0.17117973679018422	0.4515070028520328	0.21474432980204533	0.31245736604559166	-0.08449925255045057	0.09465663643843482	0.2160572237170258
0.053858954406451366	0.5772764306107463	0.37726377222708657	0.6966493166959827	0.5880134378496114	1.2733380188128538	0.8977578612929046	0.11270454845894498	0.5296122908861782	0.7510908836320168	0.49280026319480685	0.47645093985033826	-0.19639294214867137	1.0987317296510735	0.2515280770202505	0.6822662539289548	0.7651775191229557	0.6814065692963497	0.23949310056315803	0.46984068733073875	0.5869591925743196	-0.01248517325667266	0.41808892844574375	0.47801376028043957	0.17251178738731995	-0.27125206613147557	0.5695832120164127	0.21609067877479723	0.12327444577544	0.39784533163875896	-0.1027092714675956	0.2568525594395938	-0.44829920032258225	0.37706366745405206	-0.23268231045036178	0.17408352831162277	0.44682110688814436	0.20115889066160414	0.2950318099505347	-0.08811849169115876	0.10020449991739247	0.20040518876861038
0.11108334218637086	0.5506667900453653	0.37137800321728986	0.7142934181925499	0.5724514391636338	1.2643532388659762	0.9042630787036252	0.11291672623849594	0.49922893647663685	0.7331027064620746	0.4624486703825245	0.49113154864692943	-0.19973007505274273	1.0890596708420195	0.20952185887922264	0.6687502652682531	0.7787934743826789	0.6634583196360795	0.21956218439860709	0.4651984781684092	0.5517293310936496	-0.038097434972210444	0.42630898774146575	0.4525165026275773	0.18366615681960002	-0.3016408277283021	0.610617980050843	0.1903271471565079	0.11545116891908017	0.37210526140208755	-0.09679115046902498	0.24030270766484993	-0.46576688783694264	0.3797944881017528	-0.2458919224204103	0.16770073908390945	0.43583781860738585	0.1989523184621605	0.2877183164273336	-0.08245520813542336	0.11470067888696556	0.2074263976239849
0.15660851198117404	0.5461807633369923	0.3768394677257089	0.7190288616094495	0.5566992587447298	1.258076222474518	0.9068922987705228	0.11506436616284725	0.46276347809881857	0.7283321828144163	0.43023513030184424	0.5106985292692605	-0.20315514646541039	1.0608673638310135	0.19587785201338495	0.6369186124422699	0.773632132686868	0.6661294422842203	0.18885661924402422	0.456794793458691	0.5273237000289079	-0.052984023626506005	0.42829759373595744	0.424207421462701	0.18969165347418052	-0.321297612867913	0.6375288925440642	0.16134587257901425	0.10411472468282852	0.34576157652861184	-0.08023247716051855	0.2295681562848549	-0.4819996562846671	0.37607542799715643	-0.2569311159791465	0.16475530666658508	0.42634553938401953	0.1843996223878703	0.26335679632943065	-0.07636828078325308	0.12506629282101583	0.21346542040063343
0.1784411474285061	0.5323500853251956	0.37708420545281074	0.7175615882604337	0.545442737587629	1.2575166496206835	0.911716833503086	0.12302313165515721	0.4138800216902273	0.7230481076959935	0.3869900157402563	0.5242930537713881	-0.20363255935558872	1.0460377143402089	0.16887436740870904	0.6124707128831353	0.775116482841137	0.6685003051800381	0.15646405588691725	0.45473639172363417	0.5112700063090724	-0.06910711650632546	0.41296392307962737	0.4053982532354	0.1931781566329273	-0.3474223060319985	0.6789504500180086	0.13920740543057136	0.09439338598228147	0.3324250427104476	-0.07197205506630235	0.21741915791515587	-0.5042444120255687	0.3518736594705923	-0.258307838751991	0.1520362437357295	0.4149888580683353	0.17127776114396007	0.25617952594072413	-0.0704588557534567	0.13478179142556113	0.22948896310470618
0.19437215723450807	0.52690614072053	0.3778823416325264	0.7152541196020578	0.5576835972779879	1.266778054565925	0.8963552368563634	0.11413915188864696	0.3689312713904463	0.7330125144563427	0.34620488880689126	0.5267835921534972	-0.2102729398780483	1.0259664058598816	0.15357109049075707	0.5892113172383933	0.7777142442244589	0.6751537342759438	0.12772518112175607	0.44105363291697997	0.49173199733546247	-0.08255698189956094	0.4189251674522593	0.3953721477973854	0.20637875843846237	-0.3505566927324009	0.7184158823804359	0.11286031578326769	0.07899613432985139	0.3108348231018073	-0.06040290821486408	0.19624070862561532	-0.518231879875272	0.35064340923316095	-0.26959643267014266	0.13339592803072728	0.401802023847714	0.167991486511748	0.2444203028539142	-0.07133169851436007	0.14157238292382135	0.23414604717429674
0.22670365195039496	0.5135607877934053	0.35301371614517923	0.6840854399584032	0.5682608603564491	1.2614715967401569	0.8703691244936828	0.11504852391638443	0.3206838404186775	0.7380875492404103	0.32207046452339044	0.5329763547972531	-0.2005202511486929	1.0125098720626697	0.11855702723778005	0.5589631007304512	0.7816435812367605	0.7052161271514714	0.09532413452773957	0.4314007852937235	0.47988441260658643	-0.10047961920180633	0.4040234286039325	0.40656235758921816	0.2265919281145976	-0.3551574907218786	0.7670556888169494	0.10017907862626019	0.06949317450944537	0.2909887926482832	-0.03362237550271781	0.19827936243558142	-0.5336734534799789	0.34465735370718315	-0.27404946891493676	0.12287994940304	0.4017962024470151	0.1505402657302295	0.23732278264255333	-0.061261855225849246	0.1405403054163103	0.25987697295383505
0.2523716041250017	0.49914825975521093	0.3293720655733029	0.6457898287085371	0.5594618293842653	1.2616470560248338	0.8672219088315158	0.11244055163904032	0.2750800193521412	0.7478557356003296	0.2934968370659115	0.5430811702330145	-0.20203765017612083	1.0053360431328777	0.1012160744758138	0.5466411760393133	0.7828562661845813	0.735206873888078	0.06881931283185659	0.41738321354809943	0.45424562542957975	-0.10777365933882703	0.40399927993868195	0.3999164690659477	0.22180937591686772	-0.3476595507815486	0.8169995234922011	0.09970384480238768	0.06288555784643948	0.26735900519734607	-0.035544690213334916	0.19640066667378725	-0.5452552304078548	0.33489389310954676	-0.2910671600129743	0.10082871555170343	0.3968280742763726	0.15846924696806491	0.23668278991421327	-0.04984812930770487	0.16061810419685468	0.2745040884718587
0.27748493292353227	0.5045614605786052	0.313078356735595	0.615965126820692	0.5551381891708599	1.2453878289781095	0.8539905971004034	0.12955924987471112	0.23649240924988363	0.7536444636471451	0.2462045742006082	0.5683137898415287	-0.21492708007268208	1.0118485347082047	0.0801345507793243	0.5326680834489619	0.7938833768620692	0.7711454393026316	0.04158999858093358	0.41108825006175564	0.4468545582908482	-0.12028722771497295	0.4031059622688472	0.4154801241514418	0.22472332502158582	-0.3326525345287752	0.8538679883341258	0.09494012276767565	0.0481726061959304	0.2515799298639959	-0.03915768428440484	0.18914352415586083	-0.5573468984531946	0.3449932688134047	-0.3117139029966136	0.09033421833856047	0.38778853150472353	0.16228894990442747	0.20944654942110502	-0.053981866863908726	0.16814198497669733	0.2900324691042785
0.29282885036250506	0.5134732416020291	0.2832521075359745	0.5712713111313386	0.5775231424427647	1.2138968391643006	0.8400338672953962	0.14832269826239614	0.20301367199251982	0.747162855877366	0.2132092920287083	0.5917537322812596	-0.2184356190277851	1.026647359152827	0.05327312365726965	0.501591587207088	0.8018223020964548	0.809206187134965	0.014915512146855736	0.4086079930279788	0.4374320494238456	-0.1337614834270828	0.39480796864436235	0.4062895588994094	0.2410065044354494	-0.31757067936270506	0.8691846515306956	0.09771503945211503	0.05459136204422525	0.23650529717292534	-0.03954702138289508	0.19117733596020214	-0.5648416014829272	0.3468832659860771	-0.31459522514400773	0.09191612622976787	0.3787138104283553	0.18507716540380265	0.19784567054286134	-0.061934303031180325	0.16873348391378906	0.3077548242768454
0.3081955181828938	0.5362012671272897	0.2669828586048167	0.5546994907666376	0.5977634801450797	1.1928274985745877	0.8303735858043984	0.16471793390959144	0.17830213494751085	0.7602756875869681	0.1953743469057206	0.6039162643802974	-0.23494046853102804	1.0501962932979478	0.034012393098090704	0.48071526490586347	0.8125477276705022	0.8231718330605864	-0.0028381738939101757	0.3998546831708298	0.4165041232035975	-0.13424322256107013	0.3966427183700988	0.38695777771248846	0.26091649446333554	-0.2996482103933929	0.8838425975816658	0.10284728849259854	0.04782530080927734	0.21248979184869393	-0.05524841599715985	0.1874900611319627	-0.5784838479049957	0.3395280025348425	-0.32180754745235707	0.06944392275002308	0.363535653483226	0.22892774306110203	0.19640459524788909	-0.06765330976919963	0.16200050505550317	0.3199879697638778
0.3016630664316182	0.5856064156152936	0.24887642664733417	0.541825422400901	0.626117141671795	1.1657024415921078	0.8116416541806633	0.18622330956971295	0.16824442908444445	0.7650371618695029	0.18317440712938393	0.6064591927283733	-0.24018841963172796	1.06103269816963	0.013534441135343125	0.47594406362321884	0.8349526765348971	0.8275287209815465	-0.01570012801615625	0.3957889195395973	0.40219337406413463	-0.13744065988614904	0.3952947837824803	0.3758977501683475	0.2885132942597607	-0.26721862785752754	0.8884794366648598	0.08838172796542072	0.04990174980700182	0.20781685364863395	-0.07407931054483982	0.1913632480783502	-0.5915992326314996	0.33983631598356934	-0.3202302592466778	0.06060070187290049	0.3540020894115347	0.27259180884790013	0.20082937509600046	-0.08487278054046157	0.15476716248154543	0.34103002535129173
0.3035427338670656	0.6407858997170581	0.2482873921630686	0.5083247265599515	0.6412171764251966	1.1476222316990077	0.7782729833828068	0.2087019678586875	0.158306753091419	0.78840548825093	0.17407775922487323	0.5896088333412844	-0.24763892649662894	1.0942663013699705	-0.006273949320394457	0.44624679803674894	0.8404261062687499	0.8327160798115306	-0.04140635950001029	0.39182429012601244	0.40013124114991694	-0.15039009903541384	0.37358110894474245	0.360844085451163	0.31628864434613085	-0.2447310731235608	0.8787875227630625	0.08962957667083078	0.04266894082265527	0.18348414612596967	-0.10026256815996808	0.19886197448297863	-0.6017373379557919	0.32095688582808984	-0.31100736427914766	0.05829059055280633	0.35845847256795416	0.2990530196550529	0.201420726453264	-0.08290992221882738	0.1478580456953189	0.3560335178435291
0.3190637950525987	0.7010506239715623	0.2345504646001655	0.47898941333437123	0.6631945511594596	1.1292404215219762	0.741808223760758	0.2237275939078239	0.14278909070454432	0.8036856429076347	0.16821114206676707	0.5737131803340042	-0.25635177362422024	1.130300780357548	-0.03619561766428261	0.437318697324575	0.8635993861601341	0.8056812565574465	-0.04906325140523789	0.39237720420537003	0.3789569984886101	-0.16473063577461056	0.36041624455011423	0.35197643246040966	0.3607380378046464	-0.22773711673339644	0.8628328307734563	0.09127073038693308	0.034927778687765	0.1638409559049368	-0.11855177023959337	0.21327260945341683	-0.6128975743794148	0.30682031459272574	-0.31164941138354224	0.06145364622362955	0.3563774099240306	0.3347637189101117	0.20643444539886646	-0.09148896741601713	0.13946585030583963	0.36225266765628306
0.3496622849860507	0.7740443808265802	0.2272644907358224	0.4420396766955947	0.6695368816286627	1.1086263266438574	0.7288653974553225	0.23007193970288622	0.13221760384794456	0.8085217744524392	0.17030275131778055	0.5397759007135001	-0.24947638574615943	1.134104871284186	-0.058825692169871616	0.4272420240033262	0.8856223987113058	0.7753294549008433	-0.059409811869823206	0.3746412728950404	0.36196100666486497	-0.16723883423796482	0.3551289674712916	0.3491996507690477	0.4034381407906292	-0.2082945979210522	0.8376253144768453	0.08267794663422198	0.028840256941092594	0.13844853927774786	-0.12709244605919004	0.22954838684629236	-0.6220117190868764	0.2952873443579478	-0.31753747311461844	0.06067081390514002	0.3641800091723697	0.3818181520731489	0.21105698056452157	-0.09638832673569042	0.11943927039973538	0.36083804048898666
0.37623760188742805	0.863247252906234	0.2214724292364933	0.4180109834856676	0.662480941916603	1.0763149461206134	0.7308420776164911	0.2397128268004049	0.1265375187432861	0.8020329271905611	0.17193587224449405	0.5107505162354891	-0.23124912906914127	1.1314679286971023	-0.07398083723276767	0.40810616745708844	0.9017573502780831	0.7534216412393951	-0.07922995009393831	0.37836578545414223	0.3464745490176016	-0.16404503725898642	0.33815099224472317	0.3433542606111072	0.4270932283831218	-0.1958521421152481	0.8092926983955089	0.0826179247432436	0.02500719685140167	0.11705726888796471	-0.13667827938549815	0.24432884905853905	-0.6270755218862606	0.2819455075259981	-0.3197385901075581	0.05304228439967257	0.37914670221527924	0.39605366118736435	0.23872342694250168	-0.09893356611772813	0.08674427733975458	0.37440732678826405
0.3949934139063485	0.95588995850506	0.2542113485779892	0.40622325529681447	0.6562993117213815	1.0561371283827723	0.7375356570618552	0.2418630393972589	0.11975738128724325	0.8032847560326593	0.17119577292635002	0.48263188116844	-0.22007184916414863	1.1320017624514482	-0.08117275614156969	0.40402323360998327	0.9158637295975867	0.7127874295001466	-0.09870287867846814	0.378278593021358	0.3486109703408798	-0.16678379097538235	0.3181183938084006	0.3294123259136478	0.42435272215091074	-0.18452247565388075	0.7660791985759855	0.07172870059368465	0.025831776930333755	0.10040440723199817	-0.16005718887659598	0.2649224766968822	-0.6375524276219288	0.26962108263447504	-0.3145375987010598	0.04863410810728404	0.39393886056629157	0.42550315912695214	0.24282366005696215	-0.11226500535416437	0.08162629490522558	0.3727083781178524
0.40019949633331614	1.025329129360877	0.2801892391470752	0.40621254364346804	0.6578653826141796	1.0485481191419281	0.7222255236138835	0.255451177915414	0.10096887541410808	0.7807881851581387	0.1664640954264213	0.45168391927269724	-0.18738010925628684	1.1328032136521984	-0.10318324465881601	0.37946428458530046	0.9506541151717098	0.6517645400740741	-0.11791755769704108	0.389725413693672	0.34748137730734746	-0.1569949003107099	0.29447264280618957	0.32524913154389984	0.42258689536782035	-0.1945008616744451	0.7284371548550326	0.054617164359156645	0.023922312800944357	0.07824136274661456	-0.14410627605540444	0.2770318538890771	-0.6495250262093234	0.2746577378088503	-0.28177243692221027	0.04388656677550799	0.4089098323547339	0.432649910807087	0.26734005440381137	-0.11719864734691163	0.05941682844563183	0.3768221867883764
0.4073890586157852	1.0891752003411874	0.2815628764387249	0.402017703981396	0.6585857041534926	1.0433001477443855	0.7106748945609286	0.25811199830211284	0.1102516282785948	0.7662814495739978	0.15119428941551025	0.4113178534950951	-0.1457547159407723	1.1300695925111781	-0.10987568448878035	0.3643567722535819	0.9770374434543845	0.6105354572809663	-0.12726367247671538	0.3919777097887239	0.3315971933683554	-0.14557707611086243	0.2777668888969904	0.3084616502919707	0.4330401461644957	-0.1987203073803377	0.6913902736606063	0.04434483025300151	0.028498084866282268	0.051412485390415805	-0.11877480908903852	0.29009853577523004	-0.6567164332705202	0.25981757460382593	-0.2685927447980734	0.046226272875178234	0.4184915134910357	0.4447604157382374	0.3071048332623712	-0.12317387001512654	0.040857583354529374	0.36692524469400745
0.4053304804138616	1.1630603243248707	0.28832013361556685	0.4090030409199346	0.6413097008253678	1.0475159127194595	0.6929732359945378	0.269246254085444	0.10720983810337373	0.7546103325513374	0.14653294502729816	0.38085496895090554	-0.12557507170214352	1.117979168715245	-0.11638023293502506	0.35020356757300014	1.0051610340825223	0.5471272865452269	-0.13735907284189247	0.3868126461757572	0.31646470739900945	-0.13833023912828019	0.26862533848864156	0.307750075256468	0.4284593788196459	-0.21281870713769138	0.6684909154827212	0.03436074333943165	0.015522121416383632	0.03198939120146886	-0.11294052193746221	0.29209161696068503	-0.6535288865695593	0.24139368399886987	-0.2726376620488037	0.03287562330838994	0.43447080987027514	0.45099172923406955	0.3282017574557369	-0.12943560578748067	0.02949169574023801	0.3554098833130433
0.4096950196059227	1.2421820175348508	0.29225881641348617	0.39200721761027085	0.6118954964585678	1.0395380477666287	0.6706937072647597	0.24961486723769394	0.10508163321205646	0.7533031517592332	0.13887206751622855	0.35394519876522657	-0.07833091050198443	1.0813800309271389	-0.12495697070502676	0.3253944329142826	1.008124384310408	0.49753448321550575	-0.14535449012522425	0.38507660131784405	0.306697670295919	-0.1415179688637574	0.24470681733576	0.3086479748114602	0.42849140483882725	-0.219954132185538	0.6402216885136373	0.017176927362500892	0.015191576932277554	0.007084873849096257	-0.10682735666487193	0.3072129802521597	-0.6495189120798713	0.23556919915091035	-0.2657862222654586	0.03505136011842702	0.4436559997942493	0.43257806128040566	0.3409735646129715	-0.13489728028651995	0.023547858799232484	0.34615206871729426
0.4329545236352746	1.2864585983364747	0.3168163407311304	0.36934738443423926	0.5861134341565253	1.0216951030864112	0.6643727034391099	0.2161702601085803	0.08937779903413419	0.7423983651397899	0.13273414560243094	0.33014873589043015	-0.02670320631059119	1.0367425617776618	-0.12769706488876614	0.29612950373897406	1.0152890339837461	0.46684317993795943	-0.16832856985698136	0.3822063494904764	0.29916384979486155	-0.1423394736338061	0.22152043980660946	0.29665688986052724	0.4116168325361224	-0.2419384120752092	0.6221837621743679	0.018095340614850214	0.01132930781105447	-0.010104778513871785	-0.1004006808914892	0.30520099821988594	-0.633252813626593	0.2218430623184564	-0.24561096277147154	0.03981929226985513	0.4576301087756044	0.4010452239659248	0.3489516900335371	-0.12817795755013878	0.007657210566689878	0.3238864602278212
0.44115349604465254	1.3418646439884072	0.3325395957392082	0.36238547923739606	0.5503374336607993	1.011939408786949	0.6815018759644952	0.17723232016747897	0.08712926899634288	0.7209017491114273	0.12035203610307348	0.3245422035325171	0.03333970695949454	0.975753806766725	-0.1391850837020315	0.301806825527942	1.0287013889519847	0.4302648531501393	-0.17510619368889	0.3731528935652232	0.2928572045595768	-0.12710025678722672	0.2182704319416468	0.2875868986150401	0.3922877693777373	-0.24921879779026343	0.5934117254845976	0.0055439814314744455	0.004432436941851717	-0.01591710701070266	-0.08220603416035235	0.31513507352253084	-0.6215387081569539	0.22641761844896974	-0.2328704366047929	0.02951982977660934	0.4619223905870594	0.38285975248419235	0.3494125620424114	-0.1440107403240256	-0.018481800940033537	0.2753014417382239
0.4618883703692848	1.3841619841679118	0.34387906420772574	0.353009435167602	0.5077962148577619	1.0176612783245471	0.6958374601237047	0.15239966653868658	0.08950402970926963	0.7016539003162798	0.1074533612346916	0.30737145935355514	0.09516623446209173	0.9027986287138173	-0.14860436453951414	0.29645417726364603	1.0192153987290187	0.4027496142923381	-0.18193022739349748	0.35874487680690614	0.298094222616948	-0.10851871684076213	0.21805144745448873	0.2634628658585979	0.3666445567513669	-0.2537191806009878	0.5769260876148198	0.005136473375927718	-0.003923398183171356	-0.024807734815631807	-0.06925477243295734	0.3271536520148485	-0.6087306299111828	0.22796893862348858	-0.22892142680534153	0.020199704972438302	0.4692569710054018	0.36680643055167683	0.3669722484736201	-0.14421270918272666	-0.03385641041882065	0.2453197903104339
0.48577074891896127	1.4013583838783283	0.36050583821285487	0.34212249007734996	0.49771605655802986	1.0008740927095157	0.6953221554146445	0.14254619545016917	0.10221243211196218	0.6910079255393712	0.11023075314331518	0.3202725556394774	0.15970362546867078	0.8562148381255954	-0.15531212835448432	0.28857372573487095	1.0010147215771057	0.39635883815799394	-0.18230576809600083	0.3554027053166586	0.28376679006358607	-0.09794108452094678	0.21045815578867746	0.2206200765400753	0.33819163657290763	-0.2543986678200473	0.5610745063743865	0.018523177792949933	-0.014922847804155195	-0.03471459387708692	-0.0813937213037631	0.3322047974259311	-0.5877215525850404	0.23255782206839867	-0.23417985816807665	0.022906693688321062	0.464327715181859	0.33072233148371255	0.36724846308355064	-0.15410536382240653	-0.03400810078736406	0.21029497345220616
0.49981966163713165	1.4210414248697034	0.3815772989330365	0.314078488978626	0.48020143767156886	1.0123911769271352	0.7038175074175798	0.16413457364945136	0.11610149733226582	0.6878966029871251	0.10889679167000273	0.33643015847659113	0.1939151898142842	0.822259508503041	-0.16906864916428357	0.2966344578403969	0.9705891101350286	0.3794301338646463	-0.17715262382493543	0.33805333212744004	0.2738708499795198	-0.08122097488061922	0.202512696087963	0.19953563912988675	0.3309769908008854	-0.2629038613716067	0.5414319914103467	0.02567737423557459	-0.02281657677758749	-0.04024304755313368	-0.07482019463142187	0.33121463107823534	-0.5723334874491536	0.23588659231936332	-0.2358329296547022	0.037836987335707055	0.45722950862194683	0.31652977373944174	0.34442370458490973	-0.15579324669085565	-0.031167139010030643	0.17057209277241187
0.5111330066481321	1.4507307092955062	0.3911864092732232	0.28727313437780494	0.4701418111021735	1.0036861834071749	0.7027838707524741	0.20184128669236673	0.1295900200711167	0.6832066186890667	0.13274779440430856	0.3357161772737373	0.24463157656358395	0.7774892114272859	-0.1804812905377906	0.29527443464831016	0.9265854398378476	0.361740523793011	-0.16473052486637735	0.32800559732968243	0.2617528680329193	-0.06540124417585469	0.1878550051142131	0.1752931235723253	0.35550959131894355	-0.2657028368342286	0.5296975578367297	0.041565660059941924	-0.034395034136672456	-0.05285348439227193	-0.07738995704189333	0.3312404104616233	-0.5618386144090042	0.2352606785602886	-0.23097609844837033	0.04945135199945704	0.4483066661917725	0.291418265197967	0.3325005347618831	-0.16838063383272606	-0.0367039199620625	0.1324371051244174
0.523797017507283	1.475912391008337	0.39390944580853515	0.2651997642224903	0.45910771702372033	0.9783236228428457	0.6999966732410452	0.23178218468066225	0.15876413628623703	0.674590114863878	0.17421619707248992	0.33552837939573366	0.28690011010820415	0.7194107611175349	-0.18087294950591187	0.3044128233865053	0.859253634537073	0.36216683318393295	-0.14855104884198647	0.29853257408457556	0.2506598143062381	-0.07132530073032742	0.20283010468045998	0.16640738448059006	0.36249858971398935	-0.27354348879601204	0.5239872415157575	0.053620718661316416	-0.035520339212054955	-0.06283647198135098	-0.10389935402715318	0.3272655583413122	-0.5379357781053642	0.22146029862033925	-0.25352254671695595	0.07625789354013576	0.4368549425801419	0.27092571135246896	0.3038371514038915	-0.1802142136328543	-0.04460939029400606	0.11107313630461402
0.5276712086727058	1.5294952777735464	0.39640877958173193	0.24763600012602116	0.4640007179130013	0.9566409651139022	0.703060919911762	0.2704837095591624	0.15808972491311618	0.6674984290620158	0.22298294836105068	0.3497729424755865	0.32680461382511816	0.6407982062931774	-0.18368069010994717	0.319982325756963	0.7837757369899937	0.33606073415386545	-0.12965894725219287	0.2800949763035359	0.247750447269197	-0.06225962549098588	0.2104515697890635	0.17357871191675872	0.34222377518394	-0.29430153544972065	0.5107730114600292	0.06114389950072988	-0.041526510449163216	-0.0793517270942748	-0.12923214321622342	0.32757742836531956	-0.5243232892116662	0.2147496434841937	-0.26481560811894905	0.08165278556128659	0.4316432094550991	0.24408328239548527	0.277789526921562	-0.16658100199699785	-0.0534092741739956	0.09320819474949667
0.5522891092623398	1.5370171752466533	0.38724356662725123	0.21331340805017818	0.4781387884546656	0.9392673345023385	0.6985859761458764	0.30034458389224755	0.15716048997826	0.6567032905833201	0.25748628386694805	0.34613157117440885	0.36813021829476805	0.5718507045855595	-0.1787835034422836	0.34314905381552463	0.7188067353639009	0.3367226433999518	-0.12144888933324283	0.25757333599571625	0.23554133610893965	-0.052621202465140626	0.20691763216297393	0.1693823596952107	0.33877857093750985	-0.3053275093220652	0.5047968911853301	0.05524823039128388	-0.05157281123330424	-0.08899501227564546	-0.13057139467075324	0.3327026642890652	-0.5298960257465966	0.21087313827765247	-0.2548973841296471	0.09211753927736839	0.4265361526116391	0.23081803879034055	0.26811443108156074	-0.15745055561458793	-0.07254962317693431	0.06546642642072505
0.5551748736623539	1.5344248142435362	0.3800337179822729	0.18168825576235453	0.4946061574802984	0.933497727393594	0.687179757986148	0.36234477256895076	0.14587812510905576	0.6372280010780658	0.28357346173337994	0.3332089815691156	0.3998335831710932	0.526050710853456	-0.18346725875121772	0.38042484308634184	0.659316513552313	0.33381532632287975	-0.09734738339569021	0.24336271029908768	0.22146997821986045	-0.04309927051451646	0.202427809870719	0.15497118487571618	0.3334492738894442	-0.31827958054216393	0.4899717832456525	0.05745703313127554	-0.05208069246016145	-0.09451940576355224	-0.14492054966150097	0.33346751317788687	-0.5261993249811004	0.19616986134150458	-0.23697314219352786	0.08747525687685961	0.43812296668032624	0.22539151916637348	0.26485890179663485	-0.15856752495832527	-0.083207562821212	0.04352539731617967
0.5373467470992359	1.5505838644962993	0.34828464835108247	0.15058284182127735	0.521927967943938	0.9364740543045681	0.6637669176812656	0.46878611847730534	0.16417906315400285	0.6308593595495795	0.32569115740517207	0.32351307653438666	0.41132501468699545	0.48776600349454124	-0.179326331451678	0.40944917351062216	0.5940997734693555	0.3220127397615179	-0.054740707963222265	0.22986838319398922	0.17945516117523025	-0.04451900549377359	0.21021264435863088	0.16255849263446623	0.3235526060012843	-0.3236006072482395	0.4801213138098137	0.05212310199306305	-0.04989895881028935	-0.11299478437083446	-0.154381726541388	0.3427167242638613	-0.5362313982907941	0.1845140956652504	-0.22765864331419902	0.08982823188105216	0.43801468125846393	0.23022226172336704	0.24737459294162364	-0.14864822651890439	-0.08542361858028868	0.03699303416852688
0.5358503021080308	1.5329504089230135	0.33663374592501794	0.11264149618989969	0.5566681689669083	0.9214846150360506	0.6305469183464668	0.5583013103762313	0.18697750418918235	0.6352134615788001	0.371383864254502	0.31065308622176124	0.4209304525551735	0.4450249752545319	-0.1555771918789088	0.42412215910641526	0.5547533483798718	0.34342988142176906	-0.031456139080241016	0.2244409063758704	0.15391222493279524	-0.04678330076838356	0.21438505805838898	0.17042067144876258	0.31620022741474435	-0.32604311347814463	0.48230914847003425	0.05725946641349735	-0.053587098747495863	-0.12003768822307906	-0.16878050594636623	0.34309706497564	-0.5326705277242116	0.17566849116098915	-0.20612946980661392	0.10470079009580904	0.4344076715413957	0.2394447521673079	0.23571948820227062	-0.1462221092775367	-0.08528915150359061	0.029163116211902228
0.5138420690565647	1.4930185981588535	0.33053235812448833	0.07189380896148076	0.599246897661907	0.892306842494279	0.602383094198739	0.649588396610323	0.2172268030981123	0.6452881197709053	0.40722102196022336	0.2914776870117196	0.41646593608855487	0.41457781611526157	-0.13527235953055106	0.43231683799560183	0.49646199047442013	0.3638665709402763	-0.008213356504818428	0.21484909720738865	0.12302477278682737	-0.06374476535518483	0.1877273098994797	0.1994592253532383	0.3082697059198478	-0.32885660975888154	0.4829695206838386	0.04968372120725857	-0.04750639249225878	-0.13779407518058034	-0.1741216081354981	0.3467211661944163	-0.5419226928056589	0.17542095659658946	-0.177834927305293	0.10503590016270017	0.4368671252307517	0.23377121268301448	0.2112745821517082	-0.14598812726609983	-0.08418501419600473	0.02353785783586499
0.4990973922465426	1.4856334747324216	0.30819551322514926	0.03642124279309321	0.6201693889432937	0.8746791910985028	0.5670415553285102	0.7224986123511892	0.23356430050139249	0.6480522483479094	0.44548153836667936	0.26198092717325455	0.39539223682544306	0.37616714640853666	-0.10958922260691513	0.455684233499874	0.4575646749330141	0.37474652765873284	0.018360336209199035	0.20775557694801713	0.1019701470553637	-0.0795323396693935	0.1816456880894626	0.23720908167341737	0.2766484077065084	-0.32624594852306527	0.4824716761677674	0.04683431187368842	-0.03450844196556767	-0.1434363832990512	-0.17048964304301786	0.3519177089415389	-0.550732180226187	0.16378390791672143	-0.14088031287760974	0.1134774351120091	0.43765267792055784	0.22436209160902418	0.21221877539778572	-0.15418688757614246	-0.08969454258182438	0.02471234399708714
0.4983154859337948	1.4454572799361969	0.2723616489064197	-0.001820676294373985	0.6390319948945532	0.828030574017171	0.5195201685134105	0.7625490300439122	0.2525948666124437	0.6411184739674541	0.48612488488870254	0.22682739434284663	0.38535347704581857	0.3533693625933497	-0.0968266900137082	0.4716479943278988	0.4248018213127044	0.40622400609966364	0.042489556734317695	0.210221577043559	0.09225457671024524	-0.10666747950370699	0.16015849846066513	0.25871778886913716	0.2459279197777861	-0.320317568236469	0.47432692002402604	0.03862689144516925	-0.02857193275394041	-0.15229392057063998	-0.1792139517798162	0.3779195857555702	-0.5591981314735521	0.14889252887818422	-0.09278307444303854	0.11550511540334077	0.4350694273555784	0.20733335792034763	0.2253962333739786	-0.1573395963665808	-0.08342102108982506	0.022789036717809925
0.49824701391205706	1.392629823369552	0.2512140075022327	-0.046796442784155526	0.6423739288478206	0.7821476549313118	0.47600147493448314	0.7903374135704831	0.2658855541411408	0.6381590299265325	0.5137961594138792	0.19892436413573758	0.3534875148293635	0.3400001197223735	-0.09628013454850147	0.49472997366673555	0.41865175498970586	0.41568813403550803	0.06105229966645942	0.20582067031268178	0.07777101258529862	-0.128873833407468	0.16760086096866084	0.2873640816188815	0.2087756861877712	-0.3256237265516553	0.46693455788628857	0.026504463077194822	-0.02718232301203762	-0.157966003402137	-0.16543440991947822	0.3853026559218636	-0.5553047477406802	0.1308395603596871	-0.06414752767050383	0.10419300250431167	0.429533505968276	0.20729199001104637	0.24984142194145148	-0.13373032983146782	-0.08548172484646216	0.030452761094505804
0.49257267120739867	1.3636142827669553	0.23860634002404205	-0.09248074051091426	0.6629548826918755	0.7460623190732385	0.44462966594436415	0.8234833198816712	0.2734447784658262	0.6284056241963152	0.5192845097770892	0.17429731880049987	0.32842963874193376	0.3451700404225976	-0.10027734771839199	0.5081325708992565	0.4120910699766549	0.4588265418378187	0.06996304883120527	0.21334206064790512	0.06151633094518714	-0.15200192294391585	0.14309106340600974	0.29376109785676696	0.18992226174432392	-0.31430170142506253	0.45066308584224063	0.018784195410329614	-0.03748277753643338	-0.15497482896454154	-0.1548801141627342	0.3987363470687144	-0.5700163504202596	0.12519221635551206	-0.044172341776267894	0.08236921717500306	0.4224335917547741	0.19994942362913182	0.25812859912974484	-0.11278990297016847	-0.0805631055213011	0.022941839946708766
0.4928487680692446	1.2967030149380634	0.23059382096497064	-0.14639242485564635	0.6590366125389642	0.7081700687258484	0.39582031783890725	0.8337618235483705	0.2940197879600249	0.6270636033484852	0.5297748674814995	0.1362673081720282	0.2925309914946885	0.3592825872481159	-0.10706352615933785	0.5088503234758532	0.40976735161340416	0.49774525961589894	0.07130602698400904	0.21612352926832776	0.04996275203860988	-0.18064173916650178	0.10019571614378012	0.2811532015036005	0.18475083413198692	-0.29364812321038614	0.4424077711424038	0.021386553786228522	-0.044243280728220556	-0.15174332522396278	-0.1501112551774348	0.40628745120957505	-0.5771213963865596	0.12081100992205869	-0.04434564736045062	0.08299169899600184	0.4224079561258843	0.19662827327625526	0.2561415707717772	-0.11914797342288772	-0.08424204658456919	0.007592156230259023
0.46830707021348	1.244960704485067	0.22719324224499143	-0.1944553567877015	0.6556233439841423	0.668304612747268	0.35995753188590623	0.84505720987265	0.30951914320804974	0.6149941634376341	0.5303394822040731	0.110283228385007	0.2830518375606781	0.35474443988079096	-0.12017768208416435	0.5147412861725968	0.39894815101459286	0.5430333488727122	0.07979877905678838	0.22273483170314975	0.04626281152972361	-0.21762729151458893	0.0762440820483961	0.2808723017477269	0.15874432504227706	-0.28931287257568983	0.4160933452302732	0.024788107556523976	-0.048485631097298615	-0.15724538767709983	-0.14866452590593626	0.410509258930044	-0.5735131550872866	0.1120843290320217	-0.058805314591302296	0.06957805931210356	0.40136707839108865	0.19360129032435403	0.2533205785732777	-0.12081186395560065	-0.07572517414217755	0.013485975845014148
0.44741647725876643	1.1913417676996578	0.22843343161110968	-0.24948357478218738	0.6808703967745264	0.6142713727810264	0.3228856074268308	0.8593666851393704	0.31859564548404046	0.5961274135723917	0.5368539996309045	0.09400593462564627	0.2586003140541497	0.3400177740670055	-0.12554673704687142	0.5124775012854718	0.3970889979879706	0.597769066643336	0.06436089607763784	0.22568700689907611	0.0353085763979397	-0.25765702261691725	0.06207803594581411	0.29086142487717154	0.15561001808675717	-0.2875233643064596	0.4101968337362358	0.046938334153975136	-0.056163220544599476	-0.15915638289496528	-0.12280551671822104	0.4146759374996529	-0.576255972969357	0.11035481504241917	-0.0838123627904543	0.07562362337980141	0.3851291509874003	0.18299982338609552	0.25064140986371675	-0.12473179977999152	-0.07852740345040761	0.013680318956275242
0.4493977483393731	1.106915050730643	0.24230278100369093	-0.29137431816036463	0.6825925614633458	0.5656677282826819	0.27458304625437946	0.837519279440228	0.30718941215116546	0.5706643099876028	0.5189237914417502	0.07210706318481291	0.24500866689490194	0.33462941588042316	-0.1417716619278749	0.5350174594884136	0.39586903098592896	0.6446130068048843	0.049089729476302704	0.22659985614330402	0.04691881595549532	-0.28939780699291473	0.025896182273212727	0.28088731697947966	0.1436334800391826	-0.2963325962643977	0.38206848617276346	0.05188107635575404	-0.0748848442225928	-0.1488328470256488	-0.10370132859262586	0.408972238839279	-0.5741356684167955	0.10492218207059685	-0.12216968722153043	0.06117365416162589	0.373224894368711	0.17660640310692433	0.2661606397514785	-0.1326597878623209	-0.08624701595579529	0.004434302851643321
0.41942909056716415	1.064454742856828	0.2409071519820027	-0.3229305141797704	0.6943243395322789	0.5114866915315998	0.22452575706371167	0.8444099796325389	0.275680611616996	0.5311320890666852	0.49077815141457926	0.0471856937074394	0.23123884015042848	0.3387759450473816	-0.16176601101246674	0.548914059198536	0.3800411146032445	0.6555745687728582	0.04866932008948048	0.22600095518412183	0.05043224848824451	-0.3200794933433604	0.00013449595064378845	0.2612733360981772	0.1346771839887462	-0.31078209174427307	0.3552643255787663	0.05155386804949029	-0.08375528320350537	-0.14833310553542448	-0.08523347040920776	0.4148809219237425	-0.5782071907604474	0.10024299166424236	-0.1626684528980839	0.04376913118702732	0.366450871265279	0.1686504832448979	0.27048427854572554	-0.13044351822099035	-0.07858705109532602	0.007460300856296223
0.3918094648955407	1.0260215057787927	0.23848029662804465	-0.34953081872481306	0.6956048087915472	0.4666136907969122	0.17612549317661233	0.8425969225373328	0.23047290388541675	0.48630866816053747	0.4540678882091507	0.03556465892330338	0.2250595992343558	0.33898104369557347	-0.17526947898879178	0.5659507421880089	0.39867812055501084	0.6891751214922194	0.044566542605204325	0.23949652414357706	0.0488274929399798	-0.32895174485988693	-0.015579040527854105	0.23620600013740317	0.12002998992203766	-0.32279104706246026	0.3210166115874503	0.05301858731026091	-0.09216784051098952	-0.14261855990296385	-0.0833709020971882	0.40105889603566347	-0.5759842955222623	0.07688208113635588	-0.20889838555208304	0.03620205505132164	0.35305237450355903	0.17177326556570774	0.2761607821627409	-0.13214986539027113	-0.07023940581408462	-0.004064305229828988
0.35545413451511065	0.975912922832969	0.24782527048304376	-0.36752861678328486	0.6874630564174499	0.4240301966201165	0.15181627382734458	0.865975745394562	0.20789178630497318	0.4432528446617077	0.3977552993110608	0.03710505825597031	0.22789705831740728	0.3447341182240359	-0.20128988163647415	0.5773665463728235	0.4017405958883125	0.6974533720498297	0.03725273263503083	0.2470091083432353	0.044875412534239864	-0.33495297675169355	-0.025454746948704615	0.20563960401280146	0.13264914155710464	-0.34478919475473185	0.28405960059655666	0.05053439302720634	-0.10614902120370848	-0.1458286461511044	-0.07765506064097608	0.394068386573681	-0.576485829875919	0.05310209493617709	-0.25528697536159517	0.004905137759292652	0.3490539500790654	0.17501579709765364	0.2661926728226854	-0.11683033002798644	-0.06281478652540547	-0.008387337071118533
0.32730108970640065	0.9355726801920158	0.27377921835335434	-0.38688591668433786	0.6981266580542502	0.3696871366557067	0.11392189569526605	0.889246245199053	0.17818756769148153	0.3984641129885337	0.3424562035891344	0.044723230973758445	0.23192201997454126	0.3527213080315125	-0.22035830308652624	0.5829901209618069	0.39706105867789826	0.6764160143832345	0.029058234017901103	0.2427367091514167	0.04294155303820942	-0.3527887311270032	-0.023314772729756468	0.17389348543259625	0.1181225997613508	-0.3788153405402043	0.257580098181657	0.05836685819799059	-0.11637964167882775	-0.1393835373326638	-0.06249687781899155	0.37468452932050644	-0.5764741380131854	0.05018932084800039	-0.3080843141932291	-0.018537364691253156	0.36180550884621354	0.18210699108179887	0.24450158948861006	-0.10253113410691599	-0.06262822607214266	-0.01151495873158547
0.3006720995750804	0.9076759053848269	0.28104489215920003	-0.3979878870575472	0.7053794917956927	0.3307072600433188	0.09053483183786248	0.9072481825259882	0.15105225404565698	0.35922544743931556	0.26693209040724886	0.0590741859844975	0.24673680562491668	0.3705964720851683	-0.22772817349688204	0.5839700385640338	0.40009128491393575	0.6640539339071481	0.013465160069690832	0.24069078148695028	0.03823289555121127	-0.3719595217622945	-0.039762263981878945	0.15536540535805396	0.10657156819607456	-0.4057444364718362	0.2262691372133346	0.06347796073595868	-0.12226797813839389	-0.13574476288674792	-0.07513026406815701	0.3519104612635645	-0.5841037243517706	0.05133792265519392	-0.36362485204797956	-0.04043122239480532	0.36895743921329155	0.17663514489692236	0.21036385422891152	-0.09899640230887648	-0.05472946438149821	-0.02493423564379994
0.2820985114849783	0.8611729995529741	0.2835055809439871	-0.41764054629426395	0.7159892634471872	0.29327104576466106	0.049837386692936296	0.9179586243654813	0.1365772127439354	0.34058865702413915	0.2024040369666912	0.0717897680575992	0.2348014833704596	0.3593989938316096	-0.2254258482902002	0.6025829129511738	0.41694894320880777	0.621941463139755	0.010872479165176224	0.23592572253894578	0.03762867266480598	-0.39127859582875274	-0.05997573957981635	0.1472818602036158	0.08406472223783013	-0.43395349547512596	0.2108555035706324	0.07224292258736702	-0.11954716545237727	-0.13047328528505825	-0.07303294989759276	0.33925343959916987	-0.5900057631514167	0.04460696588716627	-0.4006553870600116	-0.05181560538202744	0.3827886323269091	0.1788720403676817	0.19070128577446846	-0.10282633781332522	-0.057284426838974466	-0.037119524884538645
0.26241390962280803	0.8037692157030142	0.28976336516513873	-0.4279969967525343	0.7313543681037817	0.25932141296538896	0.02738111382972317	0.9175767856045788	0.12391354472085218	0.3040896867660913	0.13181127768526552	0.09958868999900528	0.22869852770646465	0.3553691794986066	-0.22773341954580295	0.6177003659875919	0.43826975767438475	0.5858789290947868	0.0029980786737795486	0.23909556516419123	0.03597386687484379	-0.3983207240156078	-0.05754806694440673	0.1451418599843215	0.056248366287684634	-0.4647797739560695	0.19075370717969853	0.06338171210935771	-0.12424419450315274	-0.11695387382609077	-0.07702573396222215	0.3355255148386902	-0.5953679805830386	0.02255678022287781	-0.4054242252290998	-0.06565130528922603	0.3881608368315937	0.1888658938706596	0.19177852275319715	-0.09202380848332364	-0.05579853222888002	-0.030025043483520593
0.24140680379239554	0.7708575860446963	0.28552000122967797	-0.4316585188156489	0.7431964384164468	0.22849179400481248	0.01610939513235094	0.9139357769944148	0.1361013747720509	0.27564053400691724	0.08252148481046281	0.10190083383033555	0.21204476613921935	0.3660312827455102	-0.22793663491452848	0.6299456293119807	0.4585520620400388	0.5347552469585436	-0.003081078584255866	0.24436947674875564	0.03591815056804831	-0.3934001895362168	-0.050465190248662826	0.13280525514588193	0.04998983324647359	-0.4703918630182932	0.17325323113864635	0.05905640506082512	-0.125232235246115	-0.1156139779050092	-0.07776685210686059	0.34071396874955423	-0.6098378640006521	0.001146076111779748	-0.42971319917567347	-0.06995038078197717	0.40518804300599787	0.18718821731927549	0.1844734569267491	-0.0848152767995388	-0.05518998875037723	-0.030775006995160115
0.22968030743732873	0.7270396641143012	0.2751293386373458	-0.4308804287797532	0.7337538166664006	0.19945249203365079	0.016504170563291155	0.8934559498360928	0.1404753045750456	0.2559203686814187	0.02409727306105521	0.1154628496869146	0.20884647645886284	0.3980495384431745	-0.2360904859199378	0.6313216587234983	0.4700739065644992	0.48254379211561726	-0.015327763501879546	0.2459182019462956	0.05223956586375663	-0.38453885905799223	-0.04717976434133291	0.1291335882496914	0.015828270962552685	-0.4836985989013525	0.14910231038412253	0.04192798152842965	-0.12348204399085434	-0.11171044535746795	-0.0846848568033634	0.33290345502473045	-0.6200206331586241	-0.01284611722284219	-0.4623836216068173	-0.08100091614851687	0.41406183444844463	0.18803774395430845	0.1794979603458944	-0.07851752392393382	-0.04383268115693161	-0.03936361049372651
0.19417171091280788	0.7087046508445468	0.25773056616443224	-0.4230120610764409	0.7396920932116698	0.1742897337538547	0.032153500308754725	0.8599225178037336	0.16551710831043778	0.2352814062326455	-0.01842336866780391	0.1415292757537757	0.21242415993285596	0.40525671446838246	-0.24472327358104168	0.6206711203140127	0.48770732655393284	0.4353610935503342	-0.03680749357862859	0.25067559216226015	0.06518479331464105	-0.3887244076596602	-0.03643713913243299	0.11866173578122938	0.008996409381881789	-0.4899760440673277	0.13481273286354425	0.037655889617877136	-0.1188360009662461	-0.11731164407102193	-0.09226889217751123	0.3357539125102743	-0.6344837676894595	-0.022103612855389348	-0.46190527294704153	-0.0838955400631944	0.41212601847523506	0.1779091379506012	0.164459454821629	-0.07795840452442594	-0.03629367534034158	-0.03869244830407322
0.16733200365652684	0.6808595882386179	0.22651273686189466	-0.41388604150111635	0.7543580661275684	0.16704373951098264	0.05097230270894308	0.8229274872173082	0.2049341499131756	0.21018894352813403	-0.0602049556296832	0.18302145713316956	0.22019360283539977	0.39580631576415143	-0.24869315207497605	0.6191645138492409	0.49492220754006083	0.3945690224759536	-0.06901205875663625	0.2514885269824611	0.08523085945869018	-0.40633227636906855	-0.046007862546724544	0.11199453957023975	-0.021131869308490932	-0.5068372381903187	0.12261469813501824	0.02982726926573198	-0.10848140157165198	-0.11559164687023955	-0.1109885475541941	0.3184868290708288	-0.6485738327821966	-0.043535963294503946	-0.4822175489408685	-0.07490064387522412	0.42472392526361535	0.1596571611218577	0.1549842505616545	-0.07581527617268864	-0.03466123012419143	-0.04156235550603971
0.14258466885805937	0.6718958519800898	0.19402858048130764	-0.39841841406887624	0.7635466735215257	0.15331071517789366	0.06807781785973925	0.7729312530336083	0.23435918465920397	0.19163235009491048	-0.07481421533910895	0.2204828351310336	0.2271282438941596	0.39787064108423775	-0.2515148361248274	0.6134620875687442	0.503095198802978	0.32965197216307046	-0.09839552551055669	0.23813830000465938	0.09597214497721394	-0.4350854287002551	-0.037084308725591514	0.10726242428648292	-0.03859484121850585	-0.5240574153046749	0.12079778081022532	0.026312734787720633	-0.10128630081219984	-0.11004576822009224	-0.12014655149744487	0.3180439521740902	-0.6643742790314974	-0.044037660963940045	-0.5098136023928564	-0.06623785035610878	0.43404305225760587	0.14319657311193223	0.1380406683154598	-0.0796375359010347	-0.03529723791942096	-0.04592070620710247
0.12128280201794009	0.6510614489540687	0.1643691924933939	-0.3845304207660669	0.7992656984655674	0.14072332932374526	0.06725348729360518	0.7008388763409158	0.25267902039586737	0.17178578157831484	-0.08582851990743673	0.24249750182997812	0.23242498774667678	0.40838156149099997	-0.24438904504321252	0.6112584523693761	0.5030663678127971	0.29177004239115506	-0.1241550419074489	0.2340285349598429	0.12108335853733328	-0.47377781799007135	-0.04730199317638721	0.10812013878585633	-0.05772900616473651	-0.5207666033017757	0.11455946463048661	0.017257061926982682	-0.09326464855067328	-0.1070231273244123	-0.12496956412567928	0.32310236341764265	-0.6802685395283494	-0.042694414822843425	-0.533597236289894	-0.048613853421527645	0.43812028345353193	0.12579768570466887	0.13917117059780293	-0.08873074554365423	-0.027150233125650913	-0.04418939255600679
0.11302750584874559	0.6190616282710765	0.13391156155633124	-0.33877282297229916	0.8226046164711974	0.13648100676811376	0.07537316467287526	0.656949083447702	0.26357442549953974	0.15645944016860142	-0.08572336842358297	0.250986422648782	0.23471178383782137	0.4005597060221396	-0.24165405885447505	0.6025766789499216	0.5142244068529114	0.26050542135880167	-0.13810468503839565	0.22663727295244612	0.12756817004180543	-0.49406449605008473	-0.062146891189158726	0.10202207072544929	-0.05776166433148587	-0.5125347634490692	0.11448786637993728	0.0034681325200255075	-0.08646754843815699	-0.10698117204696615	-0.15527150850835084	0.3277443065036831	-0.6947891510727757	-0.05126042610210502	-0.5670100807605527	-0.04201325917450009	0.4233739065583739	0.11101681097237956	0.13782515137709025	-0.10535356126318314	-0.03484655307444756	-0.043495835366042186
0.08152662093203623	0.5724517875478451	0.11041195315606316	-0.2839437747822235	0.8570248778577862	0.12864080622161195	0.07817598053634336	0.6082555693769952	0.27490182002478647	0.13266746775891286	-0.08650831380503933	0.262016794149955	0.2291056985457069	0.35860191418286347	-0.2524106956158151	0.5941998661322605	0.5109605604283967	0.2355153372893486	-0.1549573655488637	0.21377864621520967	0.12688352050915033	-0.500852528079114	-0.06593210299495725	0.08358133144689835	-0.07087487487552954	-0.500417920137487	0.11442005823557752	-0.015304507767321446	-0.08049118298769395	-0.10662658228274455	-0.15922414340375082	0.33200409746274284	-0.7015146672402569	-0.07489436690928787	-0.5865807134505802	-0.026832768021841823	0.41706689627513177	0.09671160979660896	0.14735644610978144	-0.11171467619440467	-0.04793199236652103	-0.05701069197397466
0.054017765321385344	0.5740176816087696	0.07921414658881937	-0.2263967561352144	0.8791620315704389	0.1188595991937293	0.0896930374202308	0.5571472636531214	0.26873807212276724	0.1007689801089277	-0.06281956468489192	0.26901300393844624	0.23202526928552397	0.34662582328549896	-0.268222010955581	0.5783749381969859	0.5036859368749863	0.20998359651818016	-0.17009210347446252	0.20898690428175085	0.1388524534655384	-0.48592710906641134	-0.06386031216645505	0.06135080607702596	-0.07121476304001259	-0.5042081310216255	0.10037759894869132	-0.04403633905554613	-0.08014425422658955	-0.12042980089269387	-0.18541851467027456	0.3313951755172605	-0.7094944734581239	-0.0999390458654717	-0.5852270330576967	-0.012259726822492715	0.41725967210345116	0.09730778272874316	0.16842855662560036	-0.1112156953935779	-0.05693970800145361	-0.06158465882331313
0.028316350207122885	0.5955260417877044	0.04842584933004583	-0.16350718880195264	0.9055268791412695	0.11339887946173022	0.0992878070440607	0.518619732678082	0.25515033650240665	0.07938264567687164	-0.06130985260364587	0.25183527443068854	0.23070972130608908	0.3121796748594081	-0.27632770875405316	0.5575702226669006	0.4854810985492327	0.18837188059268611	-0.1805602301981446	0.1975848804101017	0.13840310302514058	-0.5076053700958367	-0.0704704787399205	0.04235152843681119	-0.06040004524017846	-0.4858549895431761	0.09281291110944677	-0.06133930453809851	-0.0629426967431562	-0.13371866133511515	-0.19575275273808077	0.3418534759931119	-0.7144940136356409	-0.1079321509965621	-0.6038858891831308	-0.01645905254059909	0.4089316570006125	0.08831570560163421	0.17643408618645876	-0.12807147829837623	-0.05971652862295131	-0.06131984415884505
0.011510996859027128	0.6039969729199159	0.052359221388617705	-0.09808900180060001	0.9279272601659312	0.10861990598998601	0.09115075775190515	0.4648342227057829	0.21851893276920564	0.05569026153036829	-0.06825436299902021	0.2580468437288939	0.2237527231130613	0.27586763034234	-0.26925299762245763	0.5302464266922896	0.4757965608887317	0.16198380495363013	-0.1936662817565265	0.17584222420013568	0.14640500345955829	-0.5180730639634122	-0.09111952674009202	0.022738438672775745	-0.07734809318505984	-0.48712175187109263	0.09314569567343077	-0.07083866946979855	-0.06138859114978149	-0.139824169250551	-0.21065578353465925	0.34894401672443714	-0.7171281122763329	-0.10836887515829922	-0.625618556579702	-0.017521605924785244	0.4112902966530429	0.07445746192361917	0.18772061501830434	-0.13795867132813694	-0.06721172683310736	-0.06631695120830197
-0.004711239916849996	0.6137158963431644	0.040714891522476475	-0.045149042941944585	0.937245112170085	0.12289027833418358	0.07509682971963517	0.40044151630363184	0.18712108235476033	0.028728507669734893	-0.07052999431045213	0.2491862228182186	0.21623937102122218	0.24171137746421284	-0.2547003474727355	0.5096118825477356	0.4783275948772531	0.13867844565290421	-0.19357307336362412	0.16476797484215916	0.1326326878950871	-0.5453723834068654	-0.12153899663951055	-0.0007554988170555734	-0.08156539661026044	-0.47508453432228953	0.0927882009411457	-0.07984932947231994	-0.058605110499552936	-0.153309069110329	-0.23505524774571973	0.3482304502506287	-0.7227110914862996	-0.11913214063529601	-0.6193343704338855	-0.021091208932774892	0.4123774648595805	0.06507771602388453	0.2061524963476206	-0.13169756290286833	-0.07639248663846403	-0.06418839785425479
-0.027156589519990514	0.6219336807230457	0.027854194353398903	0.017898677489788305	0.9431414039590887	0.11998723333706221	0.05897523711123006	0.36663334992876545	0.14548223323142362	-0.010426662403942705	-0.0944855914346574	0.230146231520214	0.19013016763206858	0.20932685016097508	-0.23826489036530113	0.4810104532894782	0.47392789660761664	0.11244372842556456	-0.1994938020848706	0.14715265722929707	0.12875835849374517	-0.5561569087300682	-0.14845645088707862	-0.030257678616386584	-0.11607793266634961	-0.4576227590216175	0.10862159298200595	-0.08333549773281554	-0.04791227883176436	-0.17246691459158373	-0.23918269526524982	0.35670801459785867	-0.709571614834006	-0.126212802981198	-0.6321212518686823	-0.021198840568899334	0.41972828881206914	0.06167341419398605	0.2225662072626334	-0.15188557734712108	-0.08620071546830461	-0.06440161344373165
-0.04104901053686655	0.6099280653630841	0.03086158423543487	0.06866117703516826	0.935681278709439	0.11775806264309932	0.04384358790310881	0.3153817869676454	0.10796942934552309	-0.03898917354356489	-0.12563944132302268	0.21712208598089305	0.14144348347961125	0.19350603532154997	-0.21916830591577902	0.44849137546055706	0.5078270479131025	0.08504462468879799	-0.19537549746270566	0.12879437634836063	0.11050796281361833	-0.5579213844850578	-0.15756889117713455	-0.04826071541148946	-0.12448689776936717	-0.4284478865610207	0.11862235916154266	-0.09299425175721335	-0.05349854607354028	-0.1886825447372304	-0.2466395241920467	0.3763239669881687	-0.7075688439938753	-0.11654860995814291	-0.6406507441606848	-0.02793828737470818	0.41160823580024275	0.05808881755593629	0.24630175681573424	-0.16700824012320373	-0.09328568143177011	-0.056170196069180924
-0.05161203471611438	0.5829863730573404	0.03376103992666278	0.12662698785410592	0.9038211661594507	0.11610931442427619	0.031873561810399645	0.26564444487998984	0.07425447094170719	-0.06968922466144042	-0.15234087098334664	0.19134676005826207	0.10186134253928336	0.1638017317725134	-0.20185703474639172	0.4335951452253295	0.5259599573767552	0.07311019139460916	-0.19397411497111422	0.11983032643314398	0.10219537314300269	-0.5589715029902279	-0.18188849970649482	-0.06543570456473571	-0.13782738838940428	-0.40292470494618315	0.13204466439200663	-0.10979316151616843	-0.0633948314517158	-0.19833479616741018	-0.25237867906255695	0.3845979770821089	-0.6986225034184118	-0.11881765953664866	-0.6529755320191146	-0.039519562397977395	0.41922318538488446	0.05858509391474766	0.2750675199555815	-0.17437460495309925	-0.10556281125999405	-0.04989897456078158
-0.07471372177923516	0.560756178058216	0.036385145568968866	0.17755723970147153	0.8702706078117399	0.10830848947039877	0.015229656976764505	0.21898875823892125	0.04752796751746149	-0.08123188730357604	-0.19774727332226844	0.16373214333046182	0.06069603194744495	0.13444577926811055	-0.18356709934541776	0.40706382559908044	0.5298974681233863	0.03572330374107817	-0.19464689060477244	0.10818648537953568	0.08125469827628434	-0.5425784177746096	-0.19841412652625742	-0.07256036609243377	-0.14445411599100605	-0.40533915959563827	0.15168438229078	-0.12443947123959513	-0.07980724119107432	-0.2095628066147009	-0.264876455358892	0.38724493881218136	-0.6844911528698303	-0.12061489166405712	-0.654902210250081	-0.050719790175560775	0.4190596447141755	0.06372490819601997	0.2864041629408888	-0.17305143769325054	-0.11807513540964062	-0.028776576867187813
-0.12816618777468852	0.5412406859491113	0.037892910227998386	0.2114805995307154	0.8237883496933025	0.11692607107159	0.008695321934855144	0.15783897322812118	0.030222258690160514	-0.1068271218751167	-0.24809380379142887	0.1457844156562398	0.04642987682222474	0.11143376138195386	-0.14965263555704605	0.3836986204195726	0.5327428193502217	0.011423163070824336	-0.21024763833095178	0.10308355200266654	0.0797305267649667	-0.5452992124502422	-0.2091485924134136	-0.08111520489495608	-0.15815545193265318	-0.38751085300598287	0.15789386718238727	-0.12756573599532478	-0.09006189780518656	-0.22341226061709368	-0.2463701623788505	0.378486705966941	-0.6726925958232011	-0.12074941651533182	-0.6479731428117262	-0.051832395255635356	0.4175588446823551	0.058911088874649534	0.30582331047905864	-0.1765602268441739	-0.11626936827239161	-0.020649496971660426
-0.16096449602071009	0.5199793831745259	0.038291537373962646	0.24469676707965055	0.7734883742551412	0.12765736641528386	-0.0023536037176245207	0.10190136854592671	0.030260939902892088	-0.12338009990100636	-0.2709899990194405	0.12211825603012975	0.03689462680586951	0.11167237526217717	-0.11250782050788455	0.34827535206533006	0.5273315099972744	0.005809688086392391	-0.22144894187115494	0.09455549276524744	0.08413085587622435	-0.5458941663479598	-0.22784979443892542	-0.09203173053161937	-0.17396555052670565	-0.3687127569371358	0.1704977742868311	-0.11630055978319867	-0.09852243452825409	-0.22977102276775824	-0.24557174723264302	0.39281316459396975	-0.6645239247760755	-0.10927867515814531	-0.6455220516541071	-0.05586801623599078	0.41725917230240056	0.055902394893176124	0.31308836321818934	-0.19676078453985588	-0.10648499575051189	0.0014377721318765753
-0.1835404725711272	0.46491849958865383	0.06196625873785814	0.2685891098688552	0.7218767371212385	0.14050025892506426	-0.02113613185051038	0.056133673670061335	0.035375275361797534	-0.1361930925105899	-0.3248644662270096	0.09264836284087825	0.02774283551665411	0.11024839824238261	-0.07181145795005502	0.3183509632797278	0.5188936897420758	-0.015032946671517944	-0.2455706842822206	0.0858503413447256	0.06734466585179637	-0.5760612291046423	-0.2441051574467595	-0.11502561370486779	-0.18007745463695937	-0.33209431509949316	0.18745446111844077	-0.09209707044779367	-0.10234033673359821	-0.22653021442935883	-0.23674396019724275	0.4050848974380215	-0.6649016407951792	-0.09381366842716969	-0.6578235963007334	-0.061725801344657924	0.41935611003738815	0.03973894228326873	0.2985270070232419	-0.21929480400268203	-0.09462454693464628	0.017709927601302154
-0.20205917260509437	0.4127064317188841	0.08888541199199389	0.281130335922796	0.6675358276027696	0.15151197298138577	-0.03338626798557058	0.01878781179658013	0.04606826847060369	-0.14112250792754366	-0.3498972476864263	0.08959496815774227	0.027725085307023233	0.12065647508597162	-0.026334426232173525	0.30719885734787833	0.5154907412206052	-0.044848115774736554	-0.2644423081690156	0.08207923711147211	0.06236277811452494	-0.5774909143632412	-0.26053914282606305	-0.11956000834154752	-0.191314120472516	-0.31945409389609886	0.187997224185596	-0.08242499626282132	-0.11712142807511547	-0.2184678311700762	-0.22381707746424465	0.3870412917692485	-0.6706244633392213	-0.0885252495413742	-0.6663408952308744	-0.04664513118579583	0.42868818059704966	0.00877675053602906	0.28749257020360663	-0.2370381723248885	-0.09093137046179216	0.02221781949533581
-0.22835092698548146	0.37121915034533304	0.10083063753394868	0.29151271750854246	0.6089769636366672	0.15589877124116303	-0.04760797159800188	0.0022663797929446255	0.06463982736645515	-0.1399303294838853	-0.3629831757601608	0.09225731876157292	0.03447612686921964	0.13611075210351511	0.003454020079907527	0.29765460143086553	0.5112374271021455	-0.06285606064121092	-0.28131127166976067	0.08433543510540938	0.06781007014330472	-0.5841574801773783	-0.2685311435907146	-0.11639063203296743	-0.1855342215209781	-0.29128667340897135	0.1798059109732474	-0.08486204167730424	-0.1144077283446904	-0.21088343355956812	-0.20811765386519127	0.3925955587612839	-0.6723227539424992	-0.08311928626113807	-0.6707038030631203	-0.023006354702975275	0.42966648989205813	-0.00426505291709084	0.2881789341709891	-0.25478470321446034	-0.08495104093212516	0.023700803000057953
-0.2514223538325439	0.3293108533426194	0.12155375257819531	0.31289886815385054	0.5745786817306311	0.15829687286984137	-0.0567831984257412	0.007112956278177146	0.062324387688931226	-0.14539103312724552	-0.3750388560570595	0.08664165174292725	0.023324388296405617	0.14020684028581104	0.029344790097676078	0.28862827307734057	0.5061891801667873	-0.08703337872198613	-0.2955295251730701	0.07944554540768056	0.08397755733718852	-0.5836611796589886	-0.2698825358281304	-0.11735221161913527	-0.2000724015302385	-0.2770701745669634	0.1735027492212358	-0.08589275211405586	-0.12263838951767721	-0.19710213996557455	-0.1931359877742386	0.42560000769087053	-0.6808384956069905	-0.08630828751852232	-0.6629959937613404	0.0011856871783493539	0.42720559126504937	-0.00552750848065889	0.27495042756232363	-0.2668778515614136	-0.08794443695480925	0.024662252336820064
-0.27503474278295836	0.28978828456806605	0.1434646845015764	0.32115944973922556	0.5344912679301425	0.1612136700811672	-0.07803980918714677	-0.012908664367062483	0.05434719957324212	-0.12886291069089556	-0.38270123772180553	0.08365408035036485	0.022307612929459535	0.16384980483317374	0.062164072146849644	0.27952140816709886	0.5001074759854551	-0.11152249425903246	-0.2950319207426642	0.07414568619552854	0.08971995692314723	-0.5791285847290577	-0.2607423776269222	-0.11698975485164684	-0.1970802126513402	-0.27196938612036303	0.15557063139231334	-0.08968630650471995	-0.13715459466090557	-0.17017580117656667	-0.208657356839767	0.43543568966308593	-0.6954214550094486	-0.08381586993002114	-0.6636332454931708	0.01920964805750585	0.43481852242237123	-0.010622233720118529	0.2828011378563726	-0.2627577698751461	-0.08489785580290779	0.01590511428786521
-0.28617193799610113	0.24827609222550065	0.16675638092293738	0.34305719341154783	0.4905645521703453	0.15799935082874325	-0.08986415742770579	-0.019352369482249016	0.033238418870991514	-0.11625474699196156	-0.373582779588988	0.06795455388234466	0.03053337171729985	0.1739193666241382	0.08661632032893883	0.28077191512097244	0.45311266476366774	-0.13054943748456377	-0.2984885596891459	0.06954292373019963	0.11314488655387196	-0.5763607082438564	-0.26266640423631216	-0.11558973991814733	-0.19291873497330064	-0.2637260131710636	0.15630846079811292	-0.08336314625085187	-0.1485205874092767	-0.14927775905853327	-0.21035540081643173	0.434007475514413	-0.713050836460801	-0.09754021671126656	-0.6532565306048383	0.02987356753474326	0.4424846855954404	-0.012462375312812298	0.26029581905492816	-0.26123200640951116	-0.08755932601915281	0.0041704439841328865
-0.3022024310233635	0.22330992752481454	0.18531900955020172	0.34671366091323946	0.4681993646372993	0.1597985198181057	-0.10328660056385204	-0.0031058072249368434	0.030084128374772628	-0.1091767860605369	-0.3888081295023546	0.056697159195316024	0.021252464590242888	0.19252469195355434	0.11122180836108589	0.27189067051010174	0.4105160656780026	-0.14732967670829727	-0.2966934812959332	0.06649724402967697	0.1325821654812981	-0.5659539295010323	-0.25647790811756266	-0.125890043834828	-0.19828365207158904	-0.24809368190027473	0.13485083253362387	-0.07446324550527708	-0.15526670606262932	-0.13319146282259425	-0.21772999529295248	0.4439498958334176	-0.7249146738393907	-0.10909357316086717	-0.6532360580527384	0.04688489800235596	0.44054081193221545	-0.021610027448107586	0.25646541132181266	-0.2575870460383053	-0.08046666003697948	0.01545254255586452
-0.30391898043283233	0.20517869813328943	0.20625287636295947	0.3447070111863422	0.45186400410863914	0.1623550090172761	-0.11142721528023487	0.006253033724014698	0.020955362170129294	-0.11527642012844903	-0.3893032049720962	0.049823058327501134	0.008961812948488421	0.21084205530608563	0.1290215142957932	0.29153122842798157	0.3950280280300811	-0.1502472947758821	-0.29489069294032844	0.05772339367635719	0.14643805550596234	-0.5699870689459525	-0.2631235000511728	-0.14179803190745172	-0.2027470325435181	-0.23705087532424224	0.10712177017461337	-0.06411997136241372	-0.1524134859000951	-0.11348275131545318	-0.20967180757199638	0.43986148331040054	-0.7394884922117586	-0.11391911622069506	-0.6613490046105134	0.08080552221849605	0.44103488609583036	-0.03733525633536896	0.2429628415781485	-0.2561670274593154	-0.0832949896586222	0.006110691376918951
-0.30163720242446374	0.19828757744994993	0.23046883555699466	0.3349575097858139	0.4418863991696657	0.1541107304803063	-0.11928386301736682	0.019995505511558726	0.021038777762470196	-0.11381434436997917	-0.39121877253358484	0.047608037433078385	-0.022131960949911062	0.229494290751238	0.13980504396054885	0.29525811656033	0.3802820168459427	-0.15045850967442836	-0.2879645990608614	0.05589314797496956	0.15375341771935896	-0.5567415483138343	-0.27394905397187636	-0.15141424224227784	-0.21413882153132852	-0.23314568455778356	0.09086582267032865	-0.06725862497820294	-0.1654581264250709	-0.09142478111564127	-0.21039024261657616	0.44160837340166853	-0.7522168638227013	-0.1319431332070157	-0.6669077021200185	0.10375127521978744	0.45232756083850195	-0.036467084451263114	0.22605087949383013	-0.25351718717649424	-0.08666227933970938	0.01411650730010564
-0.3023343359567504	0.18404609123044044	0.25848828248723554	0.30749204954751924	0.4262486041791952	0.12757355694435074	-0.12227517882339653	0.02954295043570911	0.008950603507431008	-0.11943366830168096	-0.4029164127243291	0.030919818273994266	-0.06775266358763127	0.2407811616387266	0.15421400759140574	0.3068051988708099	0.37265072124905585	-0.1713059158868185	-0.27333429879289695	0.05606343584670842	0.16192860531135211	-0.5536205582568691	-0.27224055419984705	-0.1542012538845076	-0.21038800114734704	-0.2288632807835033	0.07091912272088764	-0.07395928946216304	-0.16616680813591017	-0.07860389119124954	-0.20655072551604672	0.43097359105941696	-0.7620547105709528	-0.13715755065086005	-0.671905463997813	0.12513042335910946	0.4611553289342011	-0.04449847600619207	0.2233710327436845	-0.23950245625584338	-0.08538582248846006	0.018963627095311242
-0.2973641727762929	0.16305917366577863	0.2800095337111978	0.2982467769123295	0.41846202836560165	0.10980144407085726	-0.11078724741911586	0.04305122778323302	-0.004477239924424796	-0.12585871753943786	-0.4131645738321546	0.03114831912555661	-0.11706708187121692	0.24933665320673531	0.1672943403060843	0.3091735161648769	0.36104015455378047	-0.17423787656009734	-0.25289519251204706	0.07126112190290358	0.18091322859374	-0.5438256003486954	-0.27040990242942575	-0.1465827664412524	-0.21395272733464327	-0.230431666062561	0.0488797379823328	-0.09159355015079201	-0.17048886793799042	-0.06283209036165008	-0.1986787782011657	0.4121028464111329	-0.7620754319877997	-0.15289928169159098	-0.6850444979203825	0.13785680814749188	0.4509627082943858	-0.058082607801939724	0.23002930435583907	-0.2351033619533831	-0.07896044562751668	0.012226996824171665
-0.29414808609076615	0.15860971004905364	0.29967538177436437	0.2878915091991163	0.4148313340510602	0.11071604535116404	-0.10787985699034294	0.04025711588013981	-0.04093369237103453	-0.14164150409965764	-0.42693012867530555	0.012579434521514143	-0.16840898221396997	0.2646792594887897	0.17854421610912444	0.3073070056440326	0.36339686508105284	-0.1706858051765507	-0.22464218073413017	0.07893068834902836	0.1898221716159027	-0.5339738530413515	-0.2584018368516804	-0.15415507027206302	-0.2217288122481548	-0.22235744519662548	0.03739299860614344	-0.09763070431413935	-0.16563461522752032	-0.049288825297360644	-0.19032323819786942	0.4227379051051471	-0.7614975811804884	-0.1631272062030558	-0.6901514262496646	0.14723478405344728	0.4417585035035165	-0.05638462930578512	0.23843309583184974	-0.22374815829260605	-0.07902559328579781	0.006532760689459518
-0.27818577794450533	0.1347064403634061	0.31140407335901493	0.27833001963076215	0.4220233622834285	0.09192435596227026	-0.08938652848918219	0.029597640036960367	-0.10575661355113394	-0.1519157762041142	-0.44281857359499793	-0.01075425032057648	-0.22521046601940697	0.2679930920672763	0.1854052197741526	0.3096040160729666	0.34889814651372497	-0.17054767974474444	-0.19690479698165092	0.08947558509399325	0.1842266175503962	-0.5321278335337072	-0.25406102280068693	-0.1723094839644459	-0.22645694323851942	-0.22125620123670825	0.02691744301063161	-0.09130536532970895	-0.17104179656423585	-0.022214644907707273	-0.19058733370479752	0.4153972357713115	-0.7625100453454154	-0.1747942749220414	-0.6942607326482406	0.1492854329341764	0.43309891365558295	-0.06783263409711293	0.23746880042100532	-0.2086287521859515	-0.06948289135107519	-0.0011621729946490438
-0.2677074602824718	0.1137745564625396	0.3378008051623693	0.2701725377088463	0.4216512904779036	0.07313146523052652	-0.056470262935245985	0.009600554563165964	-0.13158461884082348	-0.17138240848340003	-0.4579694121919912	-0.01304919949640998	-0.266996708753645	0.2665668732259412	0.19138654386749662	0.3185696892791733	0.3315900411506122	-0.16067448357078606	-0.17057085957302864	0.1007007178804055	0.175189086328652	-0.5292525668385366	-0.24898319880402564	-0.19694529685960738	-0.2105598950489919	-0.215184403295371	0.026179398445965434	-0.09273391481513323	-0.168496386342789	-0.0015471030538684928	-0.18387369248861124	0.41048483104797606	-0.7584117687673536	-0.18259693034260052	-0.7148369385704906	0.14579486831237767	0.4244495825445996	-0.08759958689616011	0.24149964303589794	-0.2164689670304915	-0.053179146739883276	0.005565044021456231
-0.2298746472433082	0.09747954227591508	0.3543048636499432	0.2611306749075163	0.43986003978613264	0.06679128349658446	-0.01337572029504254	-0.014081220791808824	-0.17181838029359797	-0.1910097876518314	-0.4588363896582025	-0.023869205134239735	-0.3105143963638138	0.26482721971046636	0.1988203332423362	0.333267105420414	0.320438986938016	-0.14257793086225365	-0.153953628421638	0.12408814452897424	0.16219821557559064	-0.536831282040629	-0.2544221953606175	-0.20056703858121278	-0.21045519299151177	-0.21259142263016115	0.013471437203471692	-0.08108981036601168	-0.1733989731727744	0.025327958942421992	-0.17896579069898794	0.4073357321140317	-0.7562511020423313	-0.20196164217234566	-0.7358063240568935	0.15497718158016446	0.4159607820845362	-0.11199735055274915	0.2158011442584098	-0.21125264982165654	-0.04579748255556681	0.021688303554495837
-0.18719382731924228	0.0981331682975864	0.3680648090387379	0.25840835284141095	0.4547777896259678	0.06209385907435801	0.025233372911033548	-0.02762314463355141	-0.1961304969075995	-0.20075895526271587	-0.4757729650706602	-0.046537000075569136	-0.34026489943628624	0.2768276904170845	0.2094502088952769	0.33971660093204453	0.3103601780561217	-0.14306149473406662	-0.13404670118926473	0.14865433483080756	0.13620797497182122	-0.5418884508436648	-0.24764973878000246	-0.22196984788774662	-0.2088653837216859	-0.2088425342869357	-0.0006737687175825631	-0.06472370044921474	-0.17179035278192437	0.045778111556268	-0.16861525274601094	0.40777724944078564	-0.7485669973937252	-0.2121176711844575	-0.7483040076386034	0.17171863938444068	0.4042510361805055	-0.1289245448276857	0.22812876963654372	-0.21580023348893324	-0.03947435094303597	0.026213135562038414
-0.137548099607254	0.08406446563931078	0.39438194908268376	0.2603482778943379	0.4784914906784364	0.03721341636432125	0.0707748617135395	-0.06200130691192646	-0.22301470747474536	-0.2133752784725365	-0.4806038888585283	-0.06638931794587422	-0.3493366386350444	0.2840656914884754	0.2133745295959509	0.33736417528657486	0.2992339422732174	-0.14243759361603428	-0.11963639819166225	0.1778171871291357	0.1160512631676672	-0.5570387219005178	-0.25334562042208525	-0.23377694444056693	-0.21926268945857977	-0.18778532928902902	0.004031226074294275	-0.0653371626232005	-0.16779666813732613	0.06409971053775018	-0.15259668893396766	0.39555327703965026	-0.7438153010994826	-0.21961997085741847	-0.7305318036044152	0.16784846511931423	0.39912121916612353	-0.14749836003214306	0.21418792923682398	-0.21464912539292408	-0.0433064852534987	0.02110643193701234
-0.08406062763304734	0.06507613689113019	0.41366589536229015	0.2655545877395907	0.4810303181027639	0.006708017708970809	0.11417801536585967	-0.09746387773088239	-0.24118336167767934	-0.23165207006082084	-0.49157808266215425	-0.08488230426588812	-0.3442476806334349	0.2848982479631009	0.22404623558633968	0.3193944139475263	0.2853341355122275	-0.14385089546013685	-0.10772906955370429	0.1953427475610616	0.09830184207660722	-0.5630996554683754	-0.2477640881982967	-0.24844450858116698	-0.2240348593651243	-0.14761925603225384	0.008862353614075993	-0.05988606419697602	-0.15953858210880945	0.07085401960049803	-0.15526088555761758	0.3906746376604876	-0.7410069589497851	-0.23544390270677357	-0.7146838760163023	0.16393075083138461	0.38685518828500964	-0.15006281215086364	0.2222008259694185	-0.2145938265924922	-0.04457315345596576	0.013575758106106627
-0.02754249562572982	0.03625232298772234	0.4182033189565978	0.2662135775798406	0.4874823880383435	-0.020259331410155724	0.1410432626771351	-0.12332786160441381	-0.2635239515048944	-0.2455616983695562	-0.4963721546849526	-0.11262280467857896	-0.35350146110424685	0.2891635936717091	0.22897904016509774	0.3221256141393451	0.27194630174697815	-0.14107703789723464	-0.1037926197997389	0.19819650636198707	0.06667008932375981	-0.5793314733517345	-0.24382326385717962	-0.250050667386482	-0.21604956919102003	-0.12277496479433865	0.027859375427474638	-0.04148679851970125	-0.13411224727512713	0.07089242221332168	-0.15359379678547697	0.38996896839215356	-0.7354130078807463	-0.236172817773085	-0.6955248461380132	0.15470481376790776	0.37733207197758867	-0.15295427066497216	0.22528130343034816	-0.21762775090260358	-0.04355486723196172	0.0031064104275318255
0.036655358944829214	0.03154975312430751	0.4183293623525953	0.28058549213851924	0.49288182511456446	-0.033798844701531605	0.16931959165606658	-0.13841531303590043	-0.2775076528219954	-0.25130020243993584	-0.5133423785722436	-0.12874463457226473	-0.3390194227805804	0.2914726698584861	0.22218195546455308	0.3318398342034691	0.24044591854722447	-0.12711910656623981	-0.09013089612131217	0.21000904001098206	0.03608435514425159	-0.583977889769746	-0.2383721417435211	-0.26168831978072904	-0.2118182475795149	-0.10896344089662398	0.02886332159489164	-0.03962263108245713	-0.1250746894604458	0.07272881147411572	-0.14843368922756056	0.3898856594301884	-0.7338085013609319	-0.2416152984432088	-0.6892330099384442	0.15542262349698813	0.3706324151054853	-0.15880152171979312	0.20935089202046867	-0.22563943446666754	-0.04884878134393002	0.001753618930853043
0.09517176959944312	0.03708093337710405	0.4191323516883725	0.28276743360924184	0.5068599021475798	-0.043410773037558054	0.18346684741671035	-0.16161878795150975	-0.27002357634952523	-0.2645397252612685	-0.5279003577831859	-0.15136055001396234	-0.31922334566731825	0.28378672482052225	0.21468783652712312	0.3492137598120301	0.2197419981035106	-0.12477470368948688	-0.07699475788542273	0.1996659764895135	0.0032750051952376096	-0.5847183361666201	-0.2368239561787572	-0.26785615120773565	-0.22491176107516025	-0.08616490683330602	0.008593204767506867	-0.036460766154142434	-0.1187367847960081	0.08119954815557281	-0.13744632652546288	0.38662913026146556	-0.725641836881387	-0.23297542726895742	-0.6801471519637985	0.15060169834829584	0.3709041771209989	-0.1585429208241881	0.19258444787699153	-0.22988622365792172	-0.06298451693777844	0.010551249809928307
0.146538265480949	0.03309579942130188	0.41793168087875526	0.2727463471644926	0.49948707623595795	-0.07875674560000293	0.1962740647177094	-0.16701576740808674	-0.26532129915296226	-0.27817802343904774	-0.5311812233529105	-0.16602588512047542	-0.3067572905189252	0.26943766582247475	0.1933996461139338	0.3599566288346555	0.19762892586136077	-0.11809958602899617	-0.07579785758777888	0.19529837246562282	-0.03094299149337725	-0.5959850860032903	-0.24957452826768126	-0.2838791631146659	-0.22606591182392788	-0.056374110841265236	0.0047786565307511245	-0.030055440701948037	-0.12153670802864538	0.09310351225836144	-0.1353240112588257	0.3678928640288552	-0.7142102495697069	-0.21415097602474797	-0.6613297145071189	0.1425835125071599	0.36831818726179966	-0.16175643543984886	0.16951946307637017	-0.22832800420631433	-0.07233865916438091	0.01772349807936797
0.18256868507435878	0.04819092851612935	0.42539777616378116	0.25290736094940913	0.4674417832719713	-0.09509870723195216	0.19717282071157938	-0.16763063613619217	-0.24281201051762621	-0.28966423176768263	-0.5364245498677179	-0.19201180527296766	-0.2948115078355865	0.2716937789753559	0.17848126352207327	0.36053467238859627	0.17810113148101128	-0.11975958247475482	-0.08551892339788061	0.18341742052040344	-0.07353409457566648	-0.5931872373351936	-0.2556821098928425	-0.2906946653537062	-0.23929763119816533	-0.027645869395304577	0.007434342561031411	-0.022188082378006294	-0.1228295049097424	0.0978332930923807	-0.13647494042246336	0.34029841436830777	-0.7022801954609525	-0.1997715999649177	-0.6355282943990093	0.12982487420104766	0.37421996782396	-0.1775074351490769	0.15189449350682716	-0.24358113856989552	-0.08314431541754744	0.03801814938917525
0.20551719359852746	0.06325335605705303	0.42106903828011844	0.22051018856258633	0.43694350222725653	-0.0978067869302263	0.18334893435270722	-0.16279642201935343	-0.23004888010444718	-0.2838227157576461	-0.5430293165151283	-0.22605986952150442	-0.28731955084375294	0.2718896581324623	0.18217172088401004	0.35900178202665345	0.15274650481706423	-0.13697958034801927	-0.09436511687195623	0.16057241784611204	-0.10720138121491118	-0.5870140597625658	-0.2639340381089178	-0.282703423369216	-0.2596835550827349	0.005572064365451698	0.013504421057729577	-0.018039238264943476	-0.12731003059644755	0.10832921778313895	-0.13609068895384704	0.309335377925113	-0.697548538612876	-0.18123217424190136	-0.6125522278826984	0.12971713664502543	0.38092393387819873	-0.17768723710510295	0.12148224354619655	-0.24450717113794113	-0.09466300715308815	0.052919592594605866
0.207387915495651	0.06735525427303726	0.4128959074877314	0.1888342675010896	0.4009138427323129	-0.10297120177112025	0.172733679770119	-0.1610587171477084	-0.20892719582207145	-0.2762479446809357	-0.54968672854121	-0.25122821067177503	-0.2762577123402968	0.2767283497000688	0.16559448240179234	0.35084417017193903	0.1265626156520338	-0.1508856945752222	-0.10167827016186334	0.1473478620270255	-0.13815139616300112	-0.5854225004473576	-0.2608530306529333	-0.26736763431640403	-0.2724096233849743	0.05373453905055734	0.04051245295322146	-0.021194438840950285	-0.12042487713568287	0.11465296081109662	-0.11872516209025896	0.2914381721239561	-0.6872580600547263	-0.15710062681770673	-0.5901174052310181	0.11817081188321985	0.3796148876456261	-0.1683016106284047	0.11225069925526551	-0.24512959170349574	-0.10531757803918129	0.050528397677687034
0.19663394272675047	0.06929007370921789	0.4033022301838202	0.14354640136989863	0.36292790417724896	-0.09354903818397173	0.16339245889935017	-0.14911092951158803	-0.203750010774388	-0.28025998070848424	-0.5526692702984649	-0.26206846032978726	-0.2794349727646631	0.2698323665274597	0.14709843249979448	0.35880718009567464	0.10182904418379042	-0.15374321609931	-0.10560084024131007	0.13304861820378938	-0.16227907525655472	-0.5849647875976347	-0.2755060565436237	-0.2524318683699945	-0.2915941508162705	0.07301382153836843	0.05351533079916844	-0.03104927719193975	-0.11937766325175798	0.1259446823772833	-0.13277784148980762	0.27495547584465396	-0.6704395876450019	-0.14680591630696274	-0.5752854408490162	0.09765173166217296	0.3831424097725232	-0.17906185908265188	0.09956975388277677	-0.24602961335430104	-0.11565991316667382	0.05320471428398752
0.1749003708334488	0.07726742200681208	0.3864537778759614	0.08805859765698988	0.30548809848269076	-0.06854974156749498	0.1473167795368893	-0.13400059483521032	-0.1930213039810026	-0.2923196171404513	-0.5569754672908795	-0.26042047350034403	-0.2786498159537543	0.26385118665724533	0.13839592760961011	0.3655425972323014	0.07530364153713102	-0.1707899135567139	-0.10961980388098354	0.10949509372259254	-0.1711826669950139	-0.5816990331107335	-0.2643083387614119	-0.22380222990490428	-0.29119337344446955	0.07193634593885737	0.053208017734859656	-0.023788123590800535	-0.12318860686622632	0.1427832976406522	-0.1299490240331833	0.26822869875369254	-0.6633572735975758	-0.14406613677230767	-0.5625414308646632	0.10649358103359763	0.3882104725224734	-0.17327838784320987	0.10872436664584369	-0.2584540378650691	-0.11559087424893857	0.05931027169741312
0.13923174856780202	0.10198210068643535	0.37159577126284976	0.03332479391791956	0.2483922519167347	-0.03867093805129682	0.13136477554700798	-0.12283722723145567	-0.1961839476998746	-0.3039341756310892	-0.5509999382647288	-0.25847989542763905	-0.2940483125054179	0.26147261400271105	0.11300960661176218	0.36971887261166836	0.04790448155196453	-0.18139829870710392	-0.10530266719548886	0.10243032910734873	-0.17244478299555674	-0.5837355640643123	-0.25822625959031065	-0.2100211484680516	-0.3008403221111706	0.0954680759919135	0.05823856444266455	-0.025408216244801458	-0.12676179989438568	0.16974768377602134	-0.12005025713866042	0.260678026286388	-0.6574631971990754	-0.13285345624014644	-0.5536510662941789	0.08922334994823092	0.3934278300112627	-0.18024919923196187	0.12014580816836173	-0.26640306052614127	-0.11567060656765435	0.045409267330198747
0.10149394598073687	0.13280662320151973	0.3495182651572775	-0.005980145184458122	0.20220870415196526	-0.02802141305711949	0.1287019081904695	-0.1254753268578426	-0.20225961021276412	-0.3035436955260057	-0.5547855309569514	-0.2581567299375721	-0.2972127412896923	0.2527143776991278	0.0949036970847769	0.38202816081378194	0.02815941445179712	-0.19486720797910498	-0.09703218129039978	0.10549636621494066	-0.16836915089254453	-0.5882591794738612	-0.23868470230852487	-0.20473768969967776	-0.32231701243817923	0.1189399111810805	0.04685826581287649	-0.027959552453351418	-0.14503311703528787	0.18874395068675703	-0.11964419289638975	0.251474481824867	-0.6533538163022513	-0.12855683274710866	-0.5505855936431112	0.0901191745072234	0.3900175048230382	-0.19733565006107975	0.13370325138882183	-0.27790800086535156	-0.11028262847715034	0.04348841168543933
0.0742714580351926	0.14908003437978484	0.34581530708234587	-0.04987959135642408	0.16394811421955102	-0.014083733646669195	0.11219368120310946	-0.1314057553739725	-0.20828419315077396	-0.30691850542610066	-0.5451199508517222	-0.25353214674177016	-0.3138940495563114	0.2492438978404945	0.08314951031573538	0.38386735966968083	0.02246306469077134	-0.21027297102571957	-0.10435720843165294	0.09756466269804612	-0.16217818781967383	-0.6076224230730075	-0.24105718060828257	-0.1879274501040132	-0.34907822408931205	0.12315941130493264	0.055830607366243915	-0.019139766336162035	-0.15871202908440088	0.22067022507814543	-0.12355744855037729	0.2446716414327487	-0.6491328505757065	-0.1239321828016799	-0.5391051438363116	0.08270379020653054	0.38370586657429817	-0.21081321000723116	0.16562903136586504	-0.2865028718153376	-0.11084455109238418	0.029451564803375112
0.04085689054965639	0.14838846807468248	0.3315452256606856	-0.0840773257229478	0.11169288630778618	-0.017224233542386565	0.1164405611507402	-0.14014872560658082	-0.23475054622643193	-0.3028714785200741	-0.5400976095811938	-0.24575460106084637	-0.32183041217827696	0.2325225713109956	0.06117933354282863	0.3807294498664426	0.01655152279684789	-0.23502302566544447	-0.11001349040145794	0.10888117495489272	-0.16050748556929834	-0.6140102597207042	-0.2355599107612191	-0.1751768807896643	-0.35337343656248155	0.13711321183565528	0.09044702090159318	-0.010325249044515344	-0.16657485619036735	0.24959838887719926	-0.14196907120604316	0.24095461542097368	-0.6450020623569083	-0.12948043530188452	-0.5220055481847429	0.08742821423142375	0.3771653290559174	-0.22707080034203467	0.20037811148724366	-0.2916680602367198	-0.11176064706810933	0.017115469394355293
0.012767789774149985	0.15301880287889577	0.3191302700766174	-0.09506647783888031	0.08037112625631883	-0.03016639490872298	0.13227792845481848	-0.1498069376223469	-0.25005866569258184	-0.3111305324228807	-0.5344151119749482	-0.23549609495825816	-0.3216748065237726	0.22186341045486402	0.055286363957626136	0.3781657589731337	-0.002808932949770302	-0.2519333130363599	-0.11243042222408568	0.10729385097299464	-0.15336673259533332	-0.6069813581246815	-0.22261364301154912	-0.17496785444550506	-0.3698849007901951	0.13645106814693647	0.0977631671484895	-0.005397342146656157	-0.17291693205126094	0.2719901572944662	-0.15490100466552065	0.24660266046728913	-0.6463225149732491	-0.14869899126295666	-0.5122174611800254	0.08281466735390908	0.3710000588264023	-0.22091006960436982	0.23712515119780897	-0.29685249345251313	-0.11231898779964081	-0.002345741610497763
-0.005151338314632495	0.15065527174182475	0.3005826169023429	-0.09553321581750636	0.06100049159288177	-0.05072114977290683	0.14587456162490636	-0.1671168531268639	-0.26339848426697665	-0.3078715543963678	-0.5328069210026847	-0.23117565566488	-0.3109251982726567	0.20840659642995968	0.04473186574444379	0.38431332664033674	-0.00823673838472844	-0.2647454561253591	-0.10151088008370086	0.10813978265133872	-0.13525098465662855	-0.6024001039018719	-0.21712573077227035	-0.17700016700520366	-0.37621035355906773	0.14046886898134672	0.11023682369533438	-0.011665056555729891	-0.17578121958541346	0.3021492347979454	-0.15702109843376333	0.2527369434138879	-0.6392040000859986	-0.16079923683872951	-0.5053715545188694	0.07637080481222973	0.35174208837991866	-0.21072723007363564	0.2663159066989305	-0.3056284518289518	-0.11482084762810026	-0.021392951563907456
-0.010128039468778514	0.14914323668111593	0.2841978073922804	-0.07876869727229215	0.04336713218211008	-0.0916509639023372	0.15976475590478337	-0.1822412020981896	-0.24739831066083012	-0.32461785702584794	-0.5274604903243052	-0.2143391326021363	-0.3037060335483148	0.19631883479710602	0.023731931914066286	0.3917577350545033	-0.004295958144365283	-0.27402993657038033	-0.10113446827472175	0.11669921315579615	-0.11844055646483757	-0.5953868557940818	-0.1993590089141793	-0.1778416906762606	-0.3663767539034525	0.1438182066220556	0.097201175498928	-0.009121637825562795	-0.17188508917850912	0.3231514038243176	-0.17372715645784798	0.24408209033379805	-0.6277211351365148	-0.17502286118160576	-0.5140156705602814	0.05991633870626552	0.3368262949478536	-0.21252813944957025	0.31243196777536164	-0.31547824759187376	-0.1259969985314118	-0.053154098071165556
-0.015036489478676234	0.14674014503498692	0.28039626091849923	-0.07625056609810305	0.015397756208196778	-0.1243813917802464	0.17284261984981678	-0.1907262822229913	-0.2462506110278242	-0.35187288572786185	-0.5446365325729723	-0.21015857451788905	-0.286042463910148	0.16980409685628597	0.02241393114964872	0.39483564680785277	-0.01623078431116646	-0.2791959650664742	-0.09504488454225381	0.10952579716462911	-0.10735922834509504	-0.5760760331787852	-0.19119710765393566	-0.1827522931690813	-0.370300715738584	0.1385412444198883	0.08573805725616063	-0.005355965490067288	-0.17871726539961613	0.33025943986130696	-0.18602959693416327	0.2316212078199283	-0.624703257495068	-0.18306200359883656	-0.5102315068159767	0.04406852261878085	0.32891139905383554	-0.2133513806379276	0.3488895580453554	-0.32793503214141306	-0.11906034592828492	-0.06921262764283731
-0.014668838897442148	0.14698115359699537	0.2745681751350336	-0.07136906482463615	-0.004768614619443825	-0.1783338572469657	0.18193941855658402	-0.2194259063499595	-0.22093105551566902	-0.3831655903252747	-0.551196870977536	-0.20119213930928562	-0.2523372358115664	0.14549602589199306	0.022204227246731538	0.3917693606244059	-0.0211692059798043	-0.290187434094927	-0.09347771936497258	0.10580590685497623	-0.07991768812279385	-0.5536392453668524	-0.16731405942675168	-0.19626304391532162	-0.35705866849646145	0.15943335235012795	0.06321891789701559	0.0084220560240099	-0.168965513500969	0.32972383337584643	-0.163623506638375	0.21327696572543325	-0.6216019827082228	-0.17882811993339767	-0.5159327539475106	0.03730076991826865	0.320902567795044	-0.21495794001317767	0.3726850663796363	-0.33780047098842114	-0.12115558976883978	-0.08410509343937023
-0.007182527707861025	0.1479596024523572	0.26034589036749917	-0.06133303785506304	-0.004582460264391018	-0.22621794479956434	0.18412560663318997	-0.23769397987709104	-0.21335362739888541	-0.3978352144816404	-0.5677500821854166	-0.2280189990154912	-0.23092216478782962	0.1275177380474715	0.014937483113847128	0.3938708929924556	-0.014045870818168802	-0.2859975842416266	-0.08500604806890574	0.10520450117685569	-0.0737676466311854	-0.5373598602944446	-0.15879323948200097	-0.2113678395471564	-0.34900080903745573	0.17225826108663497	0.0559401232293702	0.017452410042005307	-0.15762514164177716	0.3251617044771056	-0.16881054935104076	0.19873795628408883	-0.6231371157605083	-0.1665756423267016	-0.5360389313863136	0.019734326650501007	0.3151961533762636	-0.22838071815905453	0.37474578818703536	-0.34179617373447135	-0.12090513291033578	-0.1044106201317978
-0.00444464078705154	0.14600088603836708	0.24027302890469387	-0.05690912502298885	0.008956504915140665	-0.2561121602799571	0.1875756972350378	-0.2588030962699145	-0.22012747561454216	-0.4117229734913271	-0.584434906839975	-0.24593741517542117	-0.20275816461234047	0.10712739033915372	0.027863885708872917	0.3909762945732228	-0.007394174988690556	-0.2882187334629198	-0.09265235268004386	0.100585283203343	-0.0643407308246622	-0.5143445001422471	-0.140774401899806	-0.22828101920090918	-0.35803991223291237	0.1569074813169959	0.042339649906635475	0.02643385227088263	-0.1567317444329965	0.312573598672737	-0.17954912065807094	0.20115993379113495	-0.6218231423902303	-0.15818931628416674	-0.5357566396894407	0.0131512149700796	0.3235272009258615	-0.24075888731866618	0.36919124494696165	-0.34269278187907715	-0.12007234838702222	-0.11132930299365362
0.00015557468628131163	0.14751171673135968	0.2526968033666339	-0.05983813736679133	0.019605207886081256	-0.26750660478044447	0.18830307741345992	-0.28568144429005005	-0.21349914124912037	-0.4383228281583923	-0.6043241359190452	-0.2616613365609276	-0.17914965411527256	0.088153453502931	0.03521097722259855	0.38163978253577424	-0.0060085040997835204	-0.2893333065821494	-0.08864579895723981	0.09086811427769176	-0.05319306252606594	-0.4805774991266228	-0.13780484785172986	-0.23051280638268618	-0.34345921925309186	0.148932266029119	0.04260828402699288	0.029017086234068772	-0.14768930601399496	0.31599464552964857	-0.19765679038889333	0.20024067285075234	-0.6276628350367712	-0.13792911278096537	-0.5610499552362238	-0.013281136853402282	0.3328800869177416	-0.24949272180814072	0.36293153949893947	-0.34186080524536644	-0.12224840117390859	-0.12714047285761496
-0.01433652871452413	0.14319354539793835	0.24855539730694529	-0.06393727510099635	0.030901963337822642	-0.28232676535710566	0.19507816268089784	-0.3127347353943958	-0.19949279341070889	-0.46054369504214704	-0.6150834307298416	-0.28380657517505053	-0.15514380991804036	0.0732227398948007	0.03833955513432262	0.38389598552948484	-0.0019558180057794817	-0.3088147984796651	-0.09459426344064063	0.09801718992346586	-0.04472717431641461	-0.4458898545821416	-0.1235758322750629	-0.23604851539259694	-0.31446652459317737	0.16697878688123705	0.017602884659579435	0.024901578122614558	-0.1312214680764772	0.28832175656385967	-0.2091565390266203	0.19285954723262672	-0.6316110005564136	-0.12355829858612424	-0.5805426528755648	-0.02335367298823515	0.3459069848021536	-0.2400274076745777	0.344814816649026	-0.35134478569715016	-0.1271901026801495	-0.14110221153269029
-0.025793333654939826	0.16379979095154867	0.24550568790405305	-0.07690928814701933	0.04060582108526254	-0.28584543533630147	0.19813019945544058	-0.3225699269677637	-0.1827228754822621	-0.47912128752713984	-0.6158881529466717	-0.30439468996737107	-0.13412381249144006	0.09185844190609158	0.059248925593855084	0.3982588042900065	-0.010402510478059497	-0.30836544935527266	-0.10044060744181058	0.0811184410335952	-0.03915538624617957	-0.4236055972718266	-0.11436091200157242	-0.24759125343606656	-0.30493575083435737	0.16021094812862222	-0.004991312042663486	0.023587863401894598	-0.12181353237387112	0.27490334228487323	-0.2156464556443191	0.18276988790488807	-0.6356274537675716	-0.11341645016290054	-0.6023735188458617	-0.03719133927107265	0.3468197945287032	-0.218195602403646	0.33121814704218333	-0.35143639682299055	-0.13250267558745077	-0.1501527727779081
-0.03928464115092604	0.14891801856802978	0.23680224581574483	-0.09321867300473294	0.03909454095745917	-0.2627623596013519	0.19285617460568377	-0.3445097119203195	-0.17648328582841005	-0.47601177484791846	-0.6320433205242819	-0.32212202621942926	-0.11824433945789359	0.12092337795176038	0.06970471525497299	0.41952820564315596	-0.010035361193305694	-0.30911198131274376	-0.11093449211389786	0.07614179861707196	-0.027861124252246572	-0.4062458788216131	-0.11110503162028744	-0.2549976059865561	-0.28629518429225265	0.1409008229456607	-0.007685415516118736	0.02588479792913797	-0.12345648140708557	0.2560280351458066	-0.23730735847031365	0.16408225554813677	-0.6473424772746659	-0.0970948391968702	-0.6324231472125404	-0.03553001624271148	0.35685386129483093	-0.19689843282560518	0.2966555498136304	-0.3540371933248482	-0.13757745500451463	-0.14781747172294907
-0.049625683453249705	0.13636788588049154	0.2192030241313307	-0.11487875186843133	0.041481736288704045	-0.24556469410303344	0.19312109235297875	-0.36492782201934426	-0.14671391446996268	-0.4948107751329355	-0.6398580952401973	-0.312346380969834	-0.10383474637912204	0.15238271951659363	0.08735311409448794	0.43787605073382013	-0.012268722638875712	-0.30837163292244907	-0.13028839538991238	0.08013372631555093	-0.020245775370059154	-0.3980046206292009	-0.11228659653988468	-0.26563456948523084	-0.2631726203230162	0.11459181088625306	-0.026720664439848663	0.027891579657757792	-0.11749917558422365	0.23764502581870772	-0.25385074614522696	0.13563801413222182	-0.6581297714739524	-0.09377637425517642	-0.6586640816598761	-0.04308754141102754	0.38522484366548326	-0.1813172196838355	0.27344480801939736	-0.3484933086805554	-0.14236018824953	-0.14802022530262562
-0.06047761538873316	0.13341619933895818	0.20230903535345482	-0.14691899188140106	0.03457741550836167	-0.21170310106643356	0.19161723453484267	-0.3848815105701353	-0.15518524769638634	-0.5008248323713287	-0.6465153679927902	-0.33101074964518207	-0.07848234417973646	0.19007474530572283	0.08789621821172039	0.4579505456848045	-0.011760910816975787	-0.30660167600422583	-0.14259160841699137	0.07875018800732234	-0.020442671132208975	-0.3972820119282201	-0.1172748875306854	-0.26432869647527935	-0.26536920753011356	0.07743136617128064	-0.036507173764904005	0.034471630756999674	-0.11056357652602966	0.20856291321934775	-0.2559037638020544	0.13902481592519708	-0.6779919446072575	-0.0774736028444868	-0.6792531736089136	-0.05497880977033609	0.4039195927933794	-0.1598917304139282	0.23263995619504696	-0.35269801210807744	-0.14452342600528134	-0.154898302967779
-0.07218699373836546	0.14911497049486563	0.18811187606815882	-0.16415726676977777	0.06550365020080427	-0.1883825230114599	0.18004233144587561	-0.3997534668285809	-0.1468206022743757	-0.5019750066785384	-0.6304422324999346	-0.32634232007786346	-0.06484762227513267	0.23146158723277216	0.08094009539652094	0.46771905716037365	-0.0028197520017557483	-0.3059123866361704	-0.16288055430167062	0.08970041700995815	-0.004913875387409016	-0.39614707335890464	-0.11720348431820615	-0.27019752320574236	-0.2427817795025607	0.05468478194975468	-0.05861818985537226	0.026319760837782202	-0.10534356773509465	0.1829211333705643	-0.2588749665762986	0.14169296193416941	-0.6859283403748675	-0.0815553511452199	-0.7060565806663452	-0.060870600784435167	0.41273266001009806	-0.14922914189484535	0.2115074305245777	-0.3598582971107247	-0.1548194482702532	-0.1601569415344787
-0.09285891797849702	0.15392598746024422	0.1626232390947136	-0.18806622266384448	0.10274304977627935	-0.17881050771091173	0.16346130365332862	-0.4116004612181664	-0.1420061200332479	-0.4942807839821966	-0.6306058788489785	-0.33525671458693995	-0.05196155814351198	0.2733135931181031	0.07176917355926737	0.4673143525385462	-0.00048629054718411676	-0.2909831744637874	-0.19361580408461854	0.09147128481469277	-0.005672026375638801	-0.3993833410423906	-0.12473075133788938	-0.26528203558168767	-0.25290631356379684	0.026980949815632944	-0.06907078965488049	0.008017384590214852	-0.11805925918249201	0.1735182451619791	-0.2616270992223517	0.14585984222039314	-0.7007045991209377	-0.08444559164759688	-0.7262923151365555	-0.056765915569144974	0.4276169755875304	-0.11920814785192498	0.1928919566677481	-0.3645202978155315	-0.1474245703038328	-0.1548964199762674
-0.11329229452999359	0.14715006886954476	0.1610896556454368	-0.21041862357825303	0.15095267132294846	-0.159843359037341	0.1448878472880736	-0.4318608664927859	-0.14256773580893783	-0.4795734541378159	-0.635003021429415	-0.3088301410873693	-0.047546471268292805	0.3223027181054996	0.0628833330646893	0.478541114847553	-0.010175647590059322	-0.2803772344980141	-0.22630131384869207	0.0872919609185932	-0.003580618791748901	-0.39982188140265007	-0.13077715634441595	-0.26883103726590696	-0.24557183187032852	0.005576330031314797	-0.08203393262336116	0.0022703775294634137	-0.12803473639994895	0.15365140624423784	-0.26457213676966373	0.1461892656242317	-0.7053224140786358	-0.10152722521400429	-0.7292061392535498	-0.05509350482604588	0.4251246503675354	-0.09422430780412766	0.18978546591900677	-0.3675467124120041	-0.15247304769449382	-0.15022151048070315
-0.13136460115772822	0.13732634250180514	0.16455117613938847	-0.23595998076825117	0.18953995267229726	-0.14381725573209558	0.1355093800673592	-0.43660178738045363	-0.12513377661569927	-0.467149882405128	-0.6377192722765661	-0.29608664456573436	-0.03770174431455682	0.36407527943998697	0.03959211834114749	0.4886422187142494	-0.014883326224703985	-0.27340275043228524	-0.24090359263157826	0.08412351397256414	-0.006143254122942033	-0.40033553423745316	-0.13437274624466783	-0.25993759274156614	-0.23407482589688672	-0.037190428420494547	-0.09508683656087306	-0.00990277681242396	-0.12189609770634476	0.139904455074928	-0.25447689661509304	0.13412541345142653	-0.7018221208692789	-0.12215113536099245	-0.7619507055220285	-0.06850565733509105	0.42440737178278976	-0.06284437340799799	0.1993580515847324	-0.3773620188463417	-0.16014537383499566	-0.15439000422116778
-0.16652312894917726	0.1273033864400358	0.15273496135170866	-0.2441104443256305	0.23066850945997555	-0.15188628838081572	0.1317452114695798	-0.43091879444350284	-0.1125375187259027	-0.4561330344809039	-0.6443911687454567	-0.2813750289692858	-0.014305545294363623	0.3949587530965889	0.0213308981553196	0.4956731612075312	-0.019816472119365457	-0.273529974354074	-0.2684686849247976	0.07103253816108715	-0.015912179914398465	-0.4044557992990492	-0.1337077432281105	-0.28065716190413537	-0.2164169976387947	-0.07760487402184314	-0.12024772958614845	-0.019740912986443426	-0.12239693052459215	0.12397058506874259	-0.2428126955019409	0.12172085021644477	-0.705038202797313	-0.14728911620518434	-0.7581417042070079	-0.05762236304286126	0.41872725458852067	-0.03487503509782307	0.18495166678108438	-0.3744309241040671	-0.16874260147261627	-0.1542297115893217
-0.18865832238159458	0.1350192519244488	0.13943925500559778	-0.24719538933142915	0.25463717248685613	-0.16042617629460926	0.12179675288361631	-0.4280427090702501	-0.12189568519139445	-0.44960059944368036	-0.6618229171190979	-0.2651148358321496	-0.0026440776100204585	0.42452379749380276	0.04041008781105161	0.4967042987119378	-0.02604019121934187	-0.24649574567375665	-0.2892480319934268	0.05747256610943383	-0.02633191623862009	-0.4112190769745938	-0.1394552902077189	-0.29937659104309616	-0.19522628291744357	-0.1252017354568371	-0.1293472945773679	-0.02351930170358631	-0.12927984615368174	0.12556860745082102	-0.23559854987619677	0.10438865265370056	-0.7019620417119452	-0.17451118617756523	-0.7625045915462088	-0.06732717040902556	0.41957148584398524	-0.02087498658123939	0.1781996864830116	-0.3748610812393582	-0.17280180383475824	-0.14301705897035705
-0.2223971048900592	0.14225508506123774	0.12362753250898265	-0.24974479630179536	0.2798241344303181	-0.17733400202321284	0.1123796826578259	-0.4302947994982043	-0.12397945097953536	-0.43838843605553857	-0.687785584486768	-0.2622491181270959	0.010991244549764054	0.4308972961336151	0.04162910391556682	0.49428331590134655	-0.03077168365742266	-0.22981851635515183	-0.3054463105160553	0.056428087807038854	-0.02619467155069478	-0.40885527890656564	-0.1496315011553912	-0.3005891699154831	-0.17722083419977988	-0.17076973737138976	-0.13771397881672082	-0.0321104663604482	-0.1353753038299616	0.11583227629124333	-0.2247792983465106	0.11183530389701915	-0.6998806540785936	-0.19705901298251463	-0.7652736527922983	-0.08442192312381294	0.42824639811835913	-0.017869265547123547	0.1667408223359224	-0.3685804401780744	-0.1768087010698209	-0.13790993992948222
-0.2516512648461464	0.19204260679720142	0.1197895457662597	-0.2480631894641009	0.30907934950066457	-0.20432602609219336	0.10012877289298058	-0.42134504055791877	-0.10370399942668132	-0.43090461109832034	-0.6955747328807904	-0.2703161428186365	0.01931884347163899	0.4307377064626965	0.060990889943432845	0.4898305541421216	-0.0369322272216983	-0.2140360610984695	-0.3244260722205829	0.06116952075729243	-0.030758529596303784	-0.41237294534363267	-0.1592645500793612	-0.28218724039528886	-0.17671769078601554	-0.20482455791072013	-0.1580831514761762	-0.04586281303005701	-0.12681786595068917	0.09301723326038763	-0.20190794580377386	0.11045808370860004	-0.6882907721914698	-0.2154900879588586	-0.7729485646087069	-0.11268145102010303	0.425714024737254	-0.039268469370355163	0.15920500973643592	-0.3834095229696156	-0.17690583034330387	-0.14219024863424967
-0.2852434840964688	0.23527031293621184	0.1086919585958479	-0.262889233492779	0.34024592389033703	-0.2154486904835733	0.10084529983035895	-0.40885241369325015	-0.10419519177308519	-0.4243017418358847	-0.7154759394798755	-0.2898235466463363	0.019321892171766372	0.4275495560043274	0.07460604354020574	0.48424691085845606	-0.050750043996693917	-0.1868516876776464	-0.34307154346464214	0.05675090540839702	-0.022441375595470384	-0.4164532879429915	-0.16419063996269861	-0.2592786124645122	-0.1689629050591431	-0.2308398709760675	-0.1699611175297373	-0.05081681912644168	-0.12093314503549632	0.07353137532977753	-0.18241734835853413	0.1211610462666973	-0.6873601969675507	-0.22792866529629344	-0.778226691837131	-0.11893039451104034	0.41086628114054735	-0.047046051977450404	0.1642132522003939	-0.401379769520087	-0.18422685275528666	-0.14586162069797098
-0.3150525330338133	0.2693702214700854	0.09355087016290045	-0.2922069059642543	0.38648759224559814	-0.23967687327713091	0.1115021622409568	-0.4040319836848723	-0.09142300966085055	-0.41039678903246335	-0.7419448659784178	-0.30029337237831466	0.010492721104925554	0.43174512501748563	0.1069444837896029	0.4734327720377321	-0.06812074530343674	-0.15901091968242576	-0.3507435122127188	0.0765779243606	-0.003438967164303064	-0.4114067974885177	-0.16944948747652192	-0.2428676612273979	-0.14928325118489744	-0.25033872115365813	-0.18266867328052086	-0.062151458395315676	-0.13291498297154442	0.06998953787570258	-0.1646589940570191	0.10085001876466915	-0.6709873189548887	-0.24347571402710727	-0.769192906690199	-0.13432594254912594	0.4047202388341445	-0.05862730498189648	0.17111939980317517	-0.39071763677750154	-0.17714222504264276	-0.14179975603379452
-0.3380367905796538	0.27918946386340254	0.07544692024808941	-0.31018073669836344	0.398664079696805	-0.25722458795195113	0.1377698646334035	-0.3999342580036009	-0.07562025787785132	-0.39273469065247485	-0.7700370249859864	-0.3266505170829873	0.006971946699977949	0.4318821563591523	0.13471195878186526	0.4786042972926756	-0.08094221358631545	-0.13991692637319253	-0.35774479102407286	0.0781186086449754	0.011851696455690734	-0.4072967253960035	-0.17866553285827966	-0.2361119505078219	-0.14346694095207477	-0.28696314896685354	-0.18650330080473992	-0.06124664440889378	-0.13071849790062975	0.07015989660307427	-0.15555099435905517	0.09759949671673898	-0.6622642700067003	-0.23508006314693747	-0.7681543806413832	-0.14693912276148455	0.39933890014487405	-0.06986348232569103	0.18272197812929436	-0.3910913326751144	-0.17556837971886546	-0.13665700827378377
-0.3615994489633126	0.29502507657538607	0.06511425980377236	-0.32895682675202825	0.41454895300369277	-0.25651579567042765	0.1599823566604949	-0.39514467298449024	-0.06187587810974958	-0.3833034423206578	-0.7853117055689967	-0.3407153691462498	-0.0020102013643685133	0.4378355936878021	0.17110421430793127	0.4910534293066611	-0.10594028115293294	-0.12773445176776535	-0.35947909700904773	0.07890488028936253	0.030830811063677955	-0.41484862338182094	-0.1634050216809924	-0.22281703288520432	-0.11485804150097975	-0.31889039405166236	-0.1811447857814275	-0.06194951997634418	-0.12293392792057838	0.06447766330122741	-0.1597361166580702	0.08928691638885859	-0.6452540589170377	-0.23727625056391405	-0.7644155208719807	-0.1711410097403365	0.39438269991853653	-0.07186380424371232	0.1880038708189207	-0.3758592347354143	-0.18659180900112818	-0.13243401503849156
-0.37944062938605866	0.3285966511353204	0.04228541580907766	-0.34306342369949083	0.4279260991931668	-0.27294417495186596	0.17819803728018618	-0.38526856237795043	-0.04170923592247999	-0.37911524531870305	-0.7950809051497056	-0.3753071203415993	-0.00556772276818559	0.4255323369593621	0.19678900787859474	0.48840414726102566	-0.12312933696721404	-0.12521555486831473	-0.3624908605382137	0.07965185530978314	0.05804822693322026	-0.4160094084084511	-0.15874498788760805	-0.21065200109014115	-0.11767065860644535	-0.33449490545718363	-0.20043249715408357	-0.06727524883479308	-0.11552135711466557	0.07143885586715568	-0.15108982727339257	0.08785610009585311	-0.6289243732551628	-0.23250488719287837	-0.7595793097676735	-0.19677382331447946	0.39293175504151867	-0.07336874305286419	0.18638098502617667	-0.36717706474823003	-0.18698699307375805	-0.13033258970139447
-0.38609666209269666	0.3515557775428807	0.029001495699116135	-0.34852344351744274	0.440154982040829	-0.29545664444733205	0.18590891746896093	-0.3792583254986776	-0.03799003731834256	-0.3796147702735257	-0.8057106756161524	-0.40493781042639493	-0.01412726950571162	0.41467337375842794	0.23526532536544925	0.4833470243533847	-0.13334768486931758	-0.12037408338153122	-0.3689878259251186	0.09001589904141213	0.06927915491061529	-0.419510329253455	-0.1785750668358071	-0.19816720326178194	-0.09239268912301159	-0.3263924557135752	-0.19981355791772376	-0.06506530404126483	-0.11150409607608511	0.08998681033743965	-0.15311765289204846	0.08700347623921187	-0.6384423259176882	-0.21899980528592664	-0.7403002008913571	-0.211843068665637	0.3946699093107534	-0.07408397243210278	0.163068797929099	-0.3541908878253342	-0.19216279439876238	-0.11500517499848213
-0.38589463318378436	0.3793867441858552	0.01854886523695862	-0.3751304874777158	0.43762971082306973	-0.29608655908646486	0.18607274759099718	-0.369615976039947	-0.04926856359391699	-0.37710281733796613	-0.8142460513618147	-0.43211071526113776	-0.035983915610884154	0.41072832830242734	0.26906271943053345	0.502028809727339	-0.13621217749581946	-0.1144351535814007	-0.3716522055934042	0.10254423604092482	0.07381846000746713	-0.42570826117956734	-0.19287745044817153	-0.1732139604547014	-0.07506581732849753	-0.32570092632668796	-0.19786751879184794	-0.06671700964852133	-0.10210518781690356	0.11064843108357428	-0.15624606466081584	0.08721983748038328	-0.6340100935430499	-0.20779835529683366	-0.7377457735535942	-0.23177486353720766	0.3908419138406797	-0.07924894394434269	0.1518394027093311	-0.34842798524272794	-0.19908043070568773	-0.10429490315280646
-0.3703785859172624	0.39605854184202643	0.012307221226251466	-0.4028126466948031	0.44561856761298657	-0.2961197857005541	0.2015315861381044	-0.3460418737993939	-0.051463161391209024	-0.3670298181961337	-0.8209242151376899	-0.4608920430976916	-0.03319130629415191	0.39826394065075954	0.27501104863724346	0.5144290806504295	-0.14121106993716173	-0.12351416122403033	-0.37143249913858856	0.10657451190179498	0.07922325654801321	-0.4300899030911908	-0.19977059547170878	-0.14650024295361633	-0.04811382689042238	-0.31073102838859645	-0.18738600660586613	-0.06331030097323563	-0.09203721355687153	0.1292789427127036	-0.15819523445368905	0.0827064282213749	-0.6376737187305158	-0.19695364680531158	-0.7441290497206003	-0.2445961284287991	0.3851499648176925	-0.07560363742523582	0.1502018477693251	-0.34281730658523424	-0.20184661292633854	-0.09478564279181718
-0.3498542409717248	0.39306385181197767	-0.0014353207449066257	-0.4255455534310073	0.4624007170196854	-0.2930643756543335	0.21141904569731315	-0.3413634959343007	-0.0840044328831451	-0.37059044172676653	-0.8188080937526921	-0.47596396464008023	-0.042057332758088886	0.3931101330428582	0.2931841904227677	0.521734150712285	-0.14423523274846012	-0.14085908201860525	-0.37465856826242067	0.11348367329168196	0.0793110805570297	-0.4399400729152245	-0.19827502472608144	-0.12885532979764167	-0.0003736239027842425	-0.30288492409834766	-0.1911890223273693	-0.06433971556370525	-0.08569475673177601	0.14121352740104745	-0.1475809069117699	0.054207783834413895	-0.648284710393933	-0.17897861542476884	-0.7562461569609213	-0.24743305491642725	0.3833534523680882	-0.07519618924985182	0.13241291842432318	-0.3437551240527912	-0.2076934433816593	-0.0879255539949387
-0.33050102492017885	0.3615547704676275	0.0025631668018504944	-0.4543035420151318	0.467556234507233	-0.292017263096239	0.22052592401533905	-0.3371195070510694	-0.12924686217048853	-0.37110791458908443	-0.8278929034106763	-0.491788971793253	-0.037460841450398095	0.39850059293713497	0.28760860679727984	0.5297706207588837	-0.1376208983155361	-0.1571976718482288	-0.36467022018229084	0.11234311433098806	0.07888014482819991	-0.4496857648061692	-0.19302435482844527	-0.11276133748023338	0.06623578628546614	-0.29674995743845634	-0.19378938273769203	-0.05632341110169174	-0.0853133830219534	0.17066004188596703	-0.1367179440134876	0.046649341243102216	-0.6614386002342739	-0.1732474480004596	-0.7469372936690076	-0.2452470648619865	0.370643735919668	-0.07521299372592702	0.13474468260898825	-0.3296371022796821	-0.20550781507150853	-0.0779827697401335
-0.30824766203089154	0.3318543415898875	0.013847271852634227	-0.4353484903605732	0.4903961524974873	-0.30858757471255227	0.21588004170301453	-0.3347200431098647	-0.1731752404643479	-0.3691772325399641	-0.8408140013107144	-0.5027405568456067	-0.025633985171585955	0.376367929550263	0.28289613627319954	0.5220918475949411	-0.13078897610248924	-0.1791896325620485	-0.36796782725023697	0.1129310254418866	0.07204356511557031	-0.46495240559337353	-0.18112954557600264	-0.09946716779325022	0.09725991729777393	-0.3055602250930445	-0.18880598892304828	-0.06175414622919757	-0.08786631053102753	0.1858838864911804	-0.13138904569354	0.021127792032536757	-0.6658576128695566	-0.17125698700876324	-0.7334689774970475	-0.2513590230247913	0.3690712689025778	-0.06723500438118711	0.1142334290097834	-0.3102708054991567	-0.20438044983248854	-0.06577518084042595
-0.287305850347337	0.3146164046951482	0.03741180716130921	-0.4132256903882537	0.49948525996750537	-0.32561445984045195	0.20314540029396358	-0.3319770732280455	-0.22011666377266934	-0.3695645453672542	-0.8484808675817914	-0.5192497500876556	-0.0003637840575030554	0.33020104771166214	0.2889963247907778	0.5185236400674376	-0.13434359941044838	-0.20384208791792405	-0.3657615356742581	0.09340618604739896	0.054108108220464836	-0.47686264727577027	-0.1729502280056692	-0.0963282307694163	0.12933870614851511	-0.3046624867477433	-0.18091073431121418	-0.06525518112176476	-0.08010033434422865	0.19836591988039295	-0.13402166706413027	0.020653092322627256	-0.6727652230777674	-0.17550529465481668	-0.7342399053623593	-0.24309110747749516	0.35636914558550414	-0.07655848398629429	0.11712446801636525	-0.3107174950752842	-0.21554167369953384	-0.058201371862197274
-0.26618955373000164	0.3026139622770393	0.0723119894247571	-0.41248764631471263	0.516453826956569	-0.33138250204206254	0.18897306323144503	-0.3245359159028636	-0.25829292888233635	-0.3850570584588594	-0.8607840090131422	-0.514951158753418	0.023901294499009754	0.2933589945482518	0.31845620277570746	0.5010819323317486	-0.12873136480634245	-0.2199623353959698	-0.3676934139685822	0.07913164199447223	0.025497784681038027	-0.49130608446474555	-0.15154417423322472	-0.0931847778722435	0.16075159661193555	-0.3003096819325403	-0.16834740947915744	-0.07588140543633426	-0.06981972344968752	0.21161228368694934	-0.13447939428417668	0.006825599914283696	-0.6779630593456174	-0.18823725396272128	-0.729992250416009	-0.23818294630433856	0.36288128094802563	-0.07955933983758418	0.0950035026052612	-0.3051419847573379	-0.22308182076889657	-0.05664538412960938
-0.25230939141379155	0.29842962158040387	0.09592346723209097	-0.3916681086575139	0.5129589579350243	-0.32176591059892085	0.17636284167349156	-0.3174321198931299	-0.32845503852512054	-0.3881908536011624	-0.8672325108064017	-0.5216395036085697	0.055843270971975556	0.2496659908024282	0.3477636692340929	0.48680994465433586	-0.11377383223908707	-0.23215430831732425	-0.3690375982688138	0.08985098363421909	0.0019505624786185331	-0.49963034254825284	-0.1565714689772937	-0.08864215217564808	0.17688562059777327	-0.2991085722397194	-0.16444873081540387	-0.07240288409290982	-0.06414734383611617	0.22097541588666408	-0.12811017565734914	0.0012574386818119659	-0.6954062856208345	-0.19262762642502348	-0.727424603014823	-0.2291500280126249	0.36299748469230264	-0.09501632059527225	0.0847247115922263	-0.3158869642179545	-0.2271662970674435	-0.056639461048715145
-0.26130266136307695	0.28927170128048607	0.12625336310161464	-0.373890074672808	0.5051736153413874	-0.3196232365901609	0.17141889886539552	-0.30305293874197214	-0.3937096538503613	-0.4042269318911919	-0.8640605571047217	-0.5175730213168838	0.10023356430750865	0.22545740066899764	0.3823682645634015	0.4619682415512386	-0.10516185794185991	-0.24639687697491489	-0.37220011682483234	0.10093566156733161	-0.018222990130131806	-0.5098858042381598	-0.14394125969020005	-0.07230343230432967	0.19441693561408005	-0.31591153563513297	-0.1288267805920926	-0.0688866692867525	-0.052930468316371326	0.2231660565626679	-0.1313860029388073	-0.012040769500622836	-0.7114426163483321	-0.19508655607384992	-0.7245753340393402	-0.23265328319316972	0.3721994147476209	-0.11167517767097442	0.07802684414849889	-0.324467719858521	-0.23316117839496514	-0.06363245908189417
-0.28207830967226666	0.2964110202770537	0.13229759458989973	-0.3541825628445797	0.4982358646924199	-0.3272449982308113	0.1673711332852192	-0.2937180371876757	-0.42890722475224097	-0.4099898692474054	-0.8654080281064234	-0.5154243476126942	0.14121136222679795	0.1982994140712678	0.404995301882773	0.4427477036798841	-0.09545382451049479	-0.2585272579997484	-0.38307711412494283	0.10443402907142037	-0.02631476065262898	-0.5200426125487388	-0.11924119991648434	-0.05238549188840178	0.2124118534230836	-0.3393062570647512	-0.12123465172200865	-0.059927430173512965	-0.053350049576795414	0.2200968926778844	-0.12707627552189232	-0.03803458975305378	-0.7007151624533424	-0.20182037657857466	-0.7325027386156766	-0.23437658836457365	0.37155430294919556	-0.13246005814445017	0.08661359792199244	-0.33988211748065905	-0.23523515505884976	-0.06602213875247896
-0.29894780032136936	0.31020132766697905	0.13746922861832553	-0.33695757710113583	0.4989897477140139	-0.34501064598291437	0.17251863042301477	-0.2932431529865857	-0.47323855203048265	-0.4194546002301798	-0.8624902485213435	-0.5113649043831023	0.1945640615996299	0.18960731150313123	0.4354834054561998	0.39600637539435113	-0.10553742320070639	-0.28878624669132646	-0.391142755991856	0.11425916053776866	-0.025243244786349504	-0.5256946139046224	-0.1117656439704352	-0.040345216510735825	0.21219713257029857	-0.34799152139994993	-0.10745956208337107	-0.05004089200484678	-0.06093769189176359	0.21399595247410605	-0.1252286540752265	-0.05183539505324235	-0.6920784890263538	-0.20888456423910257	-0.7233495917272973	-0.23499692204411787	0.3778478554483784	-0.14960650233868428	0.10660521164858001	-0.3499199716032345	-0.23865713962282245	-0.07149020309029665
-0.33640407246034737	0.32782187544277025	0.1272683937587993	-0.3123244565351922	0.5191642785883266	-0.35899228505739045	0.17995186721513035	-0.28966708404653846	-0.5149875835548177	-0.43131077676961793	-0.8617642158255429	-0.5084796949240441	0.23472587560729957	0.18759527667047865	0.45953653975854325	0.35871747787225206	-0.11717338791774431	-0.29730637431664586	-0.39597880410412006	0.12587600945547237	-0.021092065148699452	-0.5334421198209152	-0.10727201643395874	-0.018478065401182908	0.19527768197666245	-0.36571238938323114	-0.10450615741916658	-0.048772628736469356	-0.07164631016803646	0.21520588853980835	-0.12670905075030583	-0.06228891484531991	-0.6855081343036298	-0.2188721023077241	-0.6961642557874973	-0.24355921559149607	0.3690903638657953	-0.17612956905653468	0.10030675791971569	-0.3653530789296227	-0.23829995500501516	-0.08731369412023433
-0.3675278532392731	0.3494193345293068	0.13513604610943458	-0.2904987040997357	0.5309465963011654	-0.36455625704592187	0.16673748564308402	-0.28262494822649953	-0.5384714719198038	-0.43525871312754116	-0.8654924278404834	-0.5051283491011281	0.27912755075664164	0.1843541631782139	0.46642957193277274	0.3126684438500942	-0.12720704806346855	-0.29101759731202653	-0.4074062200821449	0.12183948605419448	-0.021757827797695174	-0.5465818277263744	-0.10052006792436337	-0.008006740443999679	0.1609454545017674	-0.3788372815104199	-0.10051555130210144	-0.04006192154808067	-0.0758412858689008	0.21022522191364193	-0.13650271736495873	-0.057914488333996636	-0.6757523338742355	-0.23098292938196113	-0.6611815129032387	-0.24981582629500926	0.36227729060142827	-0.19874049634365468	0.11180564384695024	-0.3743719347314411	-0.24045839399910754	-0.09783907867278238
-0.40236901210557996	0.3743107258173092	0.1090131460104627	-0.2755286653235567	0.5365405057154986	-0.3835947433547851	0.17077388222902662	-0.2780933480978667	-0.5565677568217577	-0.44372077445462066	-0.8681975368085508	-0.48161448307608606	0.31670298307397715	0.16962343406288607	0.4722292170687508	0.26836273985376874	-0.14421274769699943	-0.28671590070098607	-0.4231219860270513	0.1120546488973431	-0.0234925880618157	-0.555857186901114	-0.09399140309611827	-0.00894753796975805	0.11418418016710216	-0.38178276767438807	-0.0949305732962957	-0.04425220426203267	-0.07725655303601017	0.1976767029436378	-0.14887987163663358	-0.060906248308297536	-0.6623946659484719	-0.2316895249090975	-0.6468218722257398	-0.25350738590303296	0.3703555653715847	-0.2121799799993164	0.11130172060737001	-0.3938022024632834	-0.25426112303389126	-0.10872346764494678
-0.4380220404204696	0.40892526661707046	0.09379985384690974	-0.2841024294092306	0.5151401515718906	-0.3911010812389752	0.17695461239899646	-0.2715109022751177	-0.5764666275757021	-0.4486056217483405	-0.8463421838916488	-0.4589980974680271	0.3473513622084256	0.18218912402541784	0.47510004831375585	0.24687464299723363	-0.158181041434871	-0.27969169540399375	-0.42280530531903054	0.09805408042647723	-0.03115420980896887	-0.556818480961428	-0.08716697200188461	-0.007212496855259298	0.09284861364487765	-0.3774946675685332	-0.10459456619747436	-0.03537574267008791	-0.08380225331133327	0.18973480576740803	-0.16439931074976719	-0.05726391190753164	-0.6567653127321946	-0.22057377297428746	-0.6190438774203451	-0.25291862990286873	0.3681450029938956	-0.233601965862551	0.10707029533262402	-0.4003248223662033	-0.2591476346560441	-0.12290724251593912
-0.47485356058046263	0.4245735137371776	0.06836077314331665	-0.28495825703769334	0.4952210301584203	-0.40082911303860075	0.1790663862598924	-0.2673144942928018	-0.595792617758035	-0.4435132423477861	-0.8338355638935298	-0.4249508311589719	0.3694965779429938	0.2084381220453738	0.45925946554316804	0.21780593322349887	-0.1552238229938662	-0.2830242219105189	-0.4347102417645898	0.09090517886542263	-0.04084497538021462	-0.5677623320989695	-0.09111253460383509	-0.007555529903880745	0.07404463067679391	-0.38047309941847657	-0.11664609428849179	-0.029151308814832782	-0.0917712632467862	0.18913051443258017	-0.17876829702793956	-0.06572078013006995	-0.6532011896900565	-0.2141662700013208	-0.6041782224721247	-0.25196811035761335	0.3933594838195125	-0.24768171787060628	0.07892719946293647	-0.39879254371657347	-0.26172478966743895	-0.13257741522749994
-0.5128825961010951	0.4439933139705666	0.03139474100608592	-0.27430085821546635	0.47390063131083515	-0.42163755673699904	0.167256568804863	-0.26304569943049344	-0.6283697533483654	-0.43417444836298175	-0.8186590711199457	-0.4052995564247328	0.3946325007536859	0.2413478801127956	0.42888180510491825	0.19626381958854666	-0.1725947814017071	-0.28528975606351675	-0.4362304244171765	0.08152154500685628	-0.038427769053199314	-0.5830872184237845	-0.10920581227610908	0.0012203851075801135	0.050712670965412966	-0.37229931124070614	-0.13397234129960117	-0.013222324873166224	-0.10680846909535932	0.19340166318129196	-0.19059036824696673	-0.0800736434619928	-0.6572906793381893	-0.18930133669824983	-0.584428091199672	-0.2509805436343516	0.40299816310063274	-0.24322926406125359	0.060755472743807284	-0.4014982178899874	-0.26580210769859425	-0.1371157312248909
-0.5401747156751968	0.45052106800273845	0.014502735089115149	-0.27258728378731617	0.46178539027444987	-0.45982002622553003	0.1599665544312316	-0.27572348830536014	-0.6458511516533402	-0.4264538316850294	-0.8073482532944993	-0.3828931739802527	0.39191455071563014	0.28511528431099653	0.39819656053520064	0.1678655513765006	-0.18106352809534237	-0.2959252686420252	-0.42805232940506643	0.05046046392271501	-0.051381464123591104	-0.5963053151152782	-0.12768212070925405	-0.0007476558547233794	0.0338908264681444	-0.37100289990191354	-0.14132905326820264	-0.00455250092297422	-0.11466867778603225	0.19146292334447043	-0.2049108470195285	-0.08678921721216105	-0.6491011263488102	-0.18756206977776282	-0.5716684429725687	-0.25565167722700993	0.42130614791357146	-0.2430563442210476	0.03642144371447736	-0.4027506609916595	-0.2723807410568859	-0.14007601180427276
-0.552640845704688	0.4487634742463856	-0.015446936802229616	-0.2626020624127246	0.44942963186239926	-0.48854318534141805	0.1468880401886977	-0.27490834379312346	-0.6620957846184214	-0.41279215598068086	-0.8113619759609634	-0.3620749866373907	0.3869631907131056	0.3144946358277291	0.3791147478550082	0.16480307298841318	-0.1852389539563079	-0.30271180794001273	-0.4228563803019479	0.025117000355616387	-0.06602226155500272	-0.6031481950255573	-0.15040595982664065	-0.01314228693381297	0.02789459280363939	-0.3621331762379486	-0.16585971949196	0.0018883862536188535	-0.1265540910565653	0.19312218689765945	-0.22844647275134652	-0.08947460999170961	-0.6541526536759357	-0.18138506394834084	-0.547511583589436	-0.24846735032598857	0.4290591146748836	-0.21043268858008363	0.003848417496084272	-0.4072191675588327	-0.2780020159642024	-0.14972077604809408
-0.5482244952799201	0.4215101450431786	-0.031637412077429115	-0.257757192762108	0.4421023047916581	-0.5191560883747046	0.14511717918645453	-0.2621604942758219	-0.6920268936430802	-0.40150940754457504	-0.8052931336974855	-0.3511011022661894	0.38110927997507626	0.3451788675949136	0.3583265887363325	0.16505438748213436	-0.21841744939794908	-0.314433978399391	-0.4129799627031295	0.004347747859118201	-0.07775652498192208	-0.6124337471693786	-0.1795931343149924	-0.015449056075910367	0.00546406087201644	-0.3607901058873687	-0.1830076825560243	-0.0029052909055118188	-0.13430558984252686	0.19293914008235058	-0.25878398985230366	-0.08086090710106511	-0.6528360489480145	-0.184610056109963	-0.5311297937315537	-0.23833245199231726	0.442428264144142	-0.18167813193024443	-0.0290793195691449	-0.39856238667721866	-0.28594645114081396	-0.16089645835903396
-0.5517232366799553	0.38951018934138415	-0.04398612901433781	-0.25544983568345436	0.44307387680028365	-0.5238786303467824	0.13335463163249978	-0.2566457906795672	-0.7006724399650123	-0.3813045883876066	-0.7941818947811284	-0.3414274159503602	0.35530223664299765	0.3619209309736625	0.3368702486498364	0.17691752337841954	-0.22920729440144866	-0.2941946427784872	-0.4065333861352719	-0.02117736410839708	-0.08167885854589849	-0.6251351574043185	-0.18990563886578304	-0.021205522904023756	-0.023504647764773935	-0.3683938747157203	-0.19954735840269616	-0.00954779894753702	-0.13823542777933062	0.17977313416606394	-0.27514280016522663	-0.0768199181542176	-0.663567408436635	-0.1894440056783587	-0.51511290098622	-0.23675857484531643	0.4553995111038754	-0.1527664900466304	-0.06315909539810506	-0.39500294293943333	-0.29388321792379457	-0.17461354076421223
-0.553476915595405	0.3501094615339773	-0.04594010670782279	-0.2685045739356341	0.4413009092402465	-0.5349447367813539	0.11610010688636954	-0.27011892396666826	-0.7125797869324424	-0.3731862521124719	-0.7886846309146514	-0.3391416014352594	0.32636641399346805	0.37078173061272623	0.32148275884131194	0.1792717518296569	-0.2515325419254616	-0.2948023521664103	-0.40056595967414027	-0.0502168563727345	-0.09239999805518548	-0.6180646345178782	-0.18976226531307994	-0.028797842019921076	-0.06925613962145123	-0.38165888255629676	-0.1942912722404564	-0.014916119852466794	-0.13593557619770444	0.17414943524323445	-0.29020753633477925	-0.0672238553488749	-0.6650043993505086	-0.18012501980169376	-0.5156722131588939	-0.22410481541467536	0.46777372007777984	-0.12001021165950213	-0.0854759971524924	-0.3820462144267774	-0.2961949010402051	-0.18868640471113
-0.5579473876314192	0.3141116936108496	-0.036670489886914896	-0.2775776232693633	0.4309272524876242	-0.5645093101065528	0.11121184299875213	-0.2869730566864075	-0.7340363442175575	-0.3651891773299934	-0.7752095030771693	-0.34927583585190974	0.30515274552006116	0.3917347755277247	0.3232167160635897	0.20604306365546093	-0.2707781641354155	-0.29792875481226905	-0.39527660115354796	-0.06990231143191612	-0.10136874954226974	-0.616699262040391	-0.21605723465993062	-0.037091325736237066	-0.10660212016149306	-0.376228549479041	-0.18677400707049024	-0.01840345579862322	-0.14217803049068975	0.16989655734115255	-0.3120952290985432	-0.08088813884408065	-0.6684103353587335	-0.1756302823480135	-0.5061457014317126	-0.22071465459397346	0.4893360825395806	-0.09279192852561628	-0.11645688845721738	-0.378995591908588	-0.28870507909311105	-0.1996345532059989
-0.5631877623930155	0.2767090550503558	-0.014917940018293153	-0.2863415086241786	0.4557424677112917	-0.5720156479907429	0.10052314964670477	-0.3033323155397122	-0.7448378514155148	-0.35584887511766833	-0.7680962489230703	-0.3700980666254782	0.28014039668786783	0.4091647978917331	0.34233718384109396	0.22626749476088498	-0.2878109096155497	-0.3125332107931297	-0.39813141809906477	-0.07137635458493638	-0.10533593945493724	-0.627539727348674	-0.24221559939812587	-0.03684802999865475	-0.13920933832872473	-0.3796444174638709	-0.17285625717285247	-0.015430884107977747	-0.14185916231199097	0.16714239638622624	-0.31437468765919635	-0.08655534696881421	-0.6724056701031565	-0.18193706257458725	-0.49256442759491315	-0.22373574785815586	0.4960845308873275	-0.06580085813873741	-0.12754856102965925	-0.36734152009636806	-0.27000037239859853	-0.19811009621734926
-0.5715143136403152	0.24550035003536158	0.013402613214734372	-0.30066925939316497	0.48866941423412175	-0.5779656145984207	0.08885702551524609	-0.3216384028757412	-0.7498153262476949	-0.3516950657031833	-0.7739499136467417	-0.38697075219806354	0.25785372126738654	0.42209086066691015	0.375728285222646	0.2367028758839119	-0.31017485308401277	-0.3212435975645783	-0.39083842087284193	-0.08459166590512554	-0.10612981813142278	-0.6380485571271868	-0.2691876095052725	-0.03692041208195891	-0.1701017201590915	-0.38819532210147023	-0.14771295752259642	-0.02515548421158889	-0.1487160003515593	0.154566978669795	-0.32484821696136895	-0.0850615345769668	-0.6766791698673366	-0.18945580586163804	-0.506798507384808	-0.22889707080655014	0.5084721640048361	-0.04763193382072546	-0.13693709779440136	-0.37100876974048724	-0.26628507624700304	-0.20679036701154868
-0.590851276421798	0.22117672631268262	0.03758264241452216	-0.31328768745700575	0.519786620341427	-0.590395403239215	0.08416545419749466	-0.3340014347481901	-0.7500128661814155	-0.3553288382685654	-0.7805226473917861	-0.41743991816483933	0.2237612594734184	0.4299118754526928	0.40398405692630934	0.2533697983558731	-0.32168081678573746	-0.3199587236541427	-0.39291393256353857	-0.0955251617644646	-0.10576977117259474	-0.643224522557974	-0.2915018360355693	-0.037407418030270964	-0.20776180687157356	-0.38833089654836084	-0.12368972528009006	-0.031431808878404015	-0.14278739053351203	0.13189133543174403	-0.32382341223985656	-0.08200724245203843	-0.6741380946505025	-0.19732141515642057	-0.5097457146723435	-0.23215320709901044	0.49620011148221765	-0.027118913746414952	-0.1341962273916449	-0.37431663807136983	-0.25447726200901716	-0.21084938335312206
-0.6024974447141245	0.20875068400553629	0.07674700171985471	-0.3283761960033992	0.5615650458783588	-0.5984211638346199	0.07585031757120446	-0.3581239901451386	-0.7488745755319492	-0.35962547682925117	-0.78337385424934	-0.4447026489545632	0.18980578593850964	0.43209050564857837	0.4340662819779609	0.28132196480804705	-0.31219887924886564	-0.3232518745129499	-0.3973147624788931	-0.10165331907345958	-0.11006937023766863	-0.6422874974716644	-0.3147339313787054	-0.037318261088306146	-0.21111273321578655	-0.3989624455388967	-0.12286230703235261	-0.026183246954050547	-0.14423835796634593	0.10913076659176583	-0.32432985638587963	-0.08542976825751755	-0.6759456972850586	-0.21017665841543715	-0.5089107829284348	-0.22924728396028252	0.4732866522186786	-0.016357893355104187	-0.12786241558486108	-0.36928781756203294	-0.24203187989701144	-0.2120081552180942
-0.6059923594116544	0.1927352802564824	0.08850792935368182	-0.35167284812884797	0.5906235709204892	-0.6065991472148389	0.07604041746985797	-0.35659441447894835	-0.7366629757278887	-0.3587970074521854	-0.7818652438213884	-0.4630708665556287	0.1736455072985587	0.4295849898493098	0.44397579228171	0.3198078579651633	-0.3113367286131067	-0.32106390250785405	-0.4050690038831922	-0.10119669185274967	-0.10672165436996146	-0.6357012619614817	-0.33052507288598537	-0.028822494129146704	-0.23278804765783484	-0.4040964289408356	-0.12082078040145605	-0.03194215871251455	-0.1421906354201255	0.09174774776863312	-0.3241425543006732	-0.09019350783565132	-0.6794490593624801	-0.20495068935858768	-0.4924109920673028	-0.21632066264485023	0.44210944714125044	-0.012407362921081447	-0.1271971751895362	-0.3604856489933978	-0.2231242227094154	-0.2222552213670479
-0.6051621217910468	0.1844788669972788	0.1262130555605999	-0.382961141234871	0.6263228538161302	-0.6159367425882015	0.0832536631023463	-0.3777165567188635	-0.7255988201427197	-0.36435075365129144	-0.7728485388993043	-0.47821617435034447	0.16183524949821831	0.4215030830817444	0.4430439283286548	0.3445869514773065	-0.3285507617247524	-0.3303350169345938	-0.41122276806046393	-0.09491170822317031	-0.10568330072357401	-0.6368389914628076	-0.3528569462363586	-0.03915819970453033	-0.2631323031233133	-0.42031145367936906	-0.11651326016942491	-0.03714944294875908	-0.1531742481955876	0.07258552066767739	-0.3123231152082097	-0.0897066849571848	-0.6714826057371033	-0.2074878375131089	-0.4978872870422795	-0.21659167547557412	0.4243262902758061	-0.02635103232146698	-0.11799195278181115	-0.35442573815894274	-0.20989828557599183	-0.21516204682342988
-0.6312618828312561	0.19076993306911394	0.179268090412864	-0.3950919891205869	0.6572770695718393	-0.6088910248441451	0.08124062234127594	-0.39546855214198684	-0.7155216260350712	-0.3715389660144719	-0.7766101765514964	-0.48612893987676065	0.14587442359549352	0.41631270575996276	0.4503759719652125	0.3606253518338366	-0.32816837957147516	-0.32670072937698397	-0.424258085773017	-0.10071740360389794	-0.1018950640335797	-0.6419729715685674	-0.35503180795881645	-0.05199731555493603	-0.2951432198386331	-0.42802184660011927	-0.1084792280885997	-0.02500873318015882	-0.1536651553930716	0.06096644643270801	-0.29632937386898567	-0.06841347908541183	-0.6825883618836859	-0.20484776227719684	-0.5004291623898911	-0.2135485670663168	0.39111777838981754	-0.03343694546436733	-0.12995063280724745	-0.3571114479339359	-0.19117886634573417	-0.20731833161254626
-0.6522799220973977	0.1854175042086104	0.21694691251392872	-0.40881415264002685	0.6786717906509702	-0.609303749341705	0.08846065124941668	-0.40932687543443436	-0.725497097411529	-0.3781484714779981	-0.77044816032418	-0.48993314859549	0.15135124400220465	0.40807233023224904	0.44828445509279957	0.3567794953694848	-0.3341756433250667	-0.33639321823237966	-0.4245590195562842	-0.11066739583457738	-0.1030861968297023	-0.6444297198070322	-0.35822655745757515	-0.0469451139631785	-0.30614130857692035	-0.4382586722877778	-0.09368387827524835	-0.01743371421744048	-0.16213638347114226	0.0592992316777449	-0.28680702981703615	-0.054325167093966606	-0.6787567489567312	-0.19281233485270158	-0.5259529837084658	-0.21262706395486144	0.36524554496420236	-0.0354420678214677	-0.13877339686113768	-0.3598588997329547	-0.16797674372440652	-0.19652234960261106
-0.6673468591645664	0.17196814629811594	0.2405260960342134	-0.4218714125939318	0.692304333139921	-0.5869325324739753	0.0917825071980604	-0.40307568069453603	-0.7160817654285958	-0.39544633291176173	-0.7542902072767984	-0.47778155122268207	0.16133973410417218	0.39473153047206855	0.42575833518819595	0.36252859241611224	-0.32061486820273655	-0.3455143216977113	-0.43039602127554294	-0.10926646406170233	-0.08987340519364234	-0.6599752111055471	-0.36336473482291937	-0.04912138058287908	-0.30363783675072764	-0.4470863185810677	-0.09074274263164764	-0.003914861959782455	-0.16949909325606344	0.05106347838488695	-0.2758821647222688	-0.052949621153451365	-0.6813444342466503	-0.19720873169178033	-0.5325361535462869	-0.21717664578952914	0.3507311942991047	-0.040470604406044844	-0.13151286439257065	-0.3680155373764956	-0.15982166766102684	-0.17969662867923988
-0.6782076924628759	0.14471082053836246	0.24452649711107485	-0.4293450335554839	0.7144845245180871	-0.5897537913144374	0.10788767418856363	-0.389082499263544	-0.6975200982932522	-0.4139411237058737	-0.7531547105246668	-0.46023178578993795	0.16743577938121162	0.3734466959690671	0.39851422260275327	0.3459136143383681	-0.3164686300039956	-0.34629413492178895	-0.43523119828133117	-0.11717123096971485	-0.0865685153346329	-0.6595865434868667	-0.3581407382237193	-0.05570094548988016	-0.29019611879163154	-0.45661743110398945	-0.0922989536127851	0.009221986205968718	-0.17202765427956396	0.051639179228229304	-0.24781811101069678	-0.012033969633533554	-0.6854666676678477	-0.2063722920999757	-0.5570497579086091	-0.2062677195429818	0.32218199761151256	-0.039490244335374125	-0.13588642175164903	-0.3637824760155789	-0.1498878597760824	-0.16301722266591492
-0.6907139967945406	0.12602853890923213	0.24091889661967175	-0.4255659287809478	0.7279818997823212	-0.589471949958961	0.10479800985519568	-0.36893273244691505	-0.6960987851826927	-0.4360770773802187	-0.7396581345699484	-0.44693106153028667	0.17791043553016778	0.3470673220151429	0.35260867152038533	0.32730202887310866	-0.3051952684892908	-0.3401620726978003	-0.4239118129079341	-0.13432397846971852	-0.08940863046492278	-0.6526963390772791	-0.3500799869408772	-0.055888080115976256	-0.2835376791514288	-0.46212982997511476	-0.10366501865600983	0.013680594540728758	-0.17227596225544278	0.05092492446461141	-0.24189096029868865	0.0057713340778622405	-0.6885732575623768	-0.19333997704447314	-0.5821556030784054	-0.20691021212783683	0.3091082465824547	-0.02357307428693135	-0.1503867586403997	-0.3631916737431243	-0.15211393518450253	-0.16584009253561752
-0.6950035480789243	0.09937326198869223	0.22710542785259863	-0.4275609184268586	0.7299761098981021	-0.6007002376782877	0.10329123915273816	-0.33763125358700613	-0.687579469535896	-0.45686527894215534	-0.7363948174597807	-0.43290333917623747	0.18938005190293591	0.3118411878295527	0.29137554603032656	0.2949946712056316	-0.2889730957465483	-0.3565962551248095	-0.4230663116019418	-0.12245896428071545	-0.0949451630189935	-0.6600170750857046	-0.3410540153374171	-0.06689315228869644	-0.2687328040373399	-0.46402304834277963	-0.11229944327888938	0.03119603609333771	-0.16757559075187528	0.05382372962202323	-0.23309717327568613	0.025963504098876593	-0.6900904233101811	-0.18700435921376507	-0.5892666897437382	-0.20019952893610263	0.3001415434062327	-0.011904097562856365	-0.15117185140187467	-0.3590048331012873	-0.14578087467284875	-0.1573577929312609
-0.681741654987383	0.07542497703437581	0.2223991005611902	-0.4257655225883029	0.741207229619594	-0.6038479140168199	0.09284512919244942	-0.2976707440280559	-0.6710628869759617	-0.4834972588554093	-0.707393202571994	-0.411700031850222	0.20831613813447225	0.2721152414249811	0.2378716453017055	0.27051971271133207	-0.2864956517325591	-0.3580549526760206	-0.4214302396241525	-0.12567547961955122	-0.10102113644851754	-0.6571844004399119	-0.2990796103545132	-0.06893742805060683	-0.26239290816177757	-0.4781913082967546	-0.11909462370689039	0.048047530012814	-0.17141682121068236	0.06928069669627147	-0.2279063404650202	0.03200532014919251	-0.6951087307962476	-0.17397373581707087	-0.6131102657978249	-0.21013762446421805	0.28104608359175437	0.010157408467617575	-0.1536522216545309	-0.36288972236527084	-0.1405420712447759	-0.15515914666533806
-0.67427170308906	0.040990753845013564	0.18312171818426531	-0.41393862991690195	0.7375728501226844	-0.6100177579803405	0.09397389541226561	-0.26509561896250877	-0.6749657032300007	-0.5042231706207452	-0.7005934530406164	-0.39158345361825103	0.22590483440746506	0.2404993926938475	0.17344312380314048	0.23877083731278598	-0.3032769688349254	-0.3527176185590542	-0.411466899000695	-0.1275774902458225	-0.10180572907387049	-0.6608179512278498	-0.2516345630868733	-0.07328024001073039	-0.27878602264279145	-0.4855095759333425	-0.1243840512181205	0.039459002616737106	-0.16069804896347523	0.08099856884264589	-0.22505272106698496	0.06133245501698474	-0.6889548109780435	-0.16751601819641673	-0.6332658417219502	-0.2215885403495335	0.2786984924260111	0.018006504116007606	-0.16553542620079414	-0.3624582430037405	-0.13899736499179421	-0.14943602721146218
-0.6815945395355171	0.0173236050407332	0.16818100547216935	-0.40538770673597757	0.7377374988063461	-0.5923675023704125	0.07423608809948304	-0.23934315367177134	-0.6790098092572616	-0.5249661253570637	-0.6888355673169311	-0.38239057285675	0.25400450023537624	0.2170818853365421	0.12473452594998236	0.19200662855779246	-0.3051587853976437	-0.3548829075749399	-0.409091190616826	-0.12431305658721385	-0.0966545361636616	-0.6620218136833379	-0.22634928236414392	-0.09210203082934172	-0.28492817354893857	-0.49633711734923747	-0.12652147250081605	0.04051506037636935	-0.16533876381742826	0.10762342174481265	-0.23660929058291913	0.07829579357767207	-0.6918102353343742	-0.16606074626619588	-0.6666646894427749	-0.24097381333435072	0.2769983518713019	0.03814576809876802	-0.17429908771706296	-0.3624696367338928	-0.13884896088123516	-0.14735043534729295
-0.6859541089840648	-0.0007331614813532152	0.14701790329938635	-0.40748923270079623	0.7409037285288474	-0.5788296330218838	0.05776311060026094	-0.217253808434338	-0.6703136525547022	-0.5359630646780158	-0.687917058659957	-0.3851522628960483	0.26966994097019825	0.1994900314800746	0.07713243025737784	0.14529211827170013	-0.29987063192904173	-0.34270554630390876	-0.3886727764651842	-0.13433852054671824	-0.1061953870958604	-0.6547560469010323	-0.18384610210780497	-0.08448939499334174	-0.27725997236278654	-0.49818501082283345	-0.1232735352089819	0.04484250343525703	-0.16511437171611912	0.1383209817003515	-0.24415887425368304	0.07931184016706316	-0.6818425995982571	-0.147840163704897	-0.6931117757270514	-0.24716617808421132	0.27016137786438443	0.05052902412569562	-0.17637401795183982	-0.35901708371375235	-0.1362599945911439	-0.14672659651393055
-0.6755212699971146	-0.022745951905477686	0.14288121173415758	-0.40989515841354385	0.7372114390232959	-0.5770655558894568	0.03786975885256126	-0.20167958028460897	-0.665973974817943	-0.5547285823120756	-0.6774183445462338	-0.3835189788403873	0.30738439401334505	0.18771864691213247	0.019589624075336737	0.1026631415797216	-0.2988090718983091	-0.33827295427806847	-0.3653515353397389	-0.1354974595521845	-0.1129509105994515	-0.6412819125337924	-0.15394359658918064	-0.09428422441505158	-0.27392968500871245	-0.5007408468420909	-0.12778396018267613	0.035626077283207845	-0.1742844883273648	0.16734100725607146	-0.2479932995649162	0.06152580039239306	-0.6671324526637853	-0.1294626901462221	-0.6934691949274263	-0.26183121096272166	0.2736309102539941	0.05279074628001329	-0.17043603406836616	-0.3706602101644721	-0.14008973364578722	-0.15073756422400136
-0.649227660245816	-0.036254718088960206	0.1337160681104777	-0.4043294614405461	0.7390570573214478	-0.5749998784730989	0.017423586957234845	-0.17892070379858205	-0.6455347777191326	-0.5769192846454182	-0.6780172205469902	-0.3863151804339332	0.34010683771893474	0.16684070301874282	-0.025679084278817276	0.08366839249425846	-0.29692981148523573	-0.3384000444207597	-0.34666457262415906	-0.12526477774872208	-0.1120586627372396	-0.6112931053911722	-0.1421141991190131	-0.10357008081163195	-0.27121526009669733	-0.49685703706748957	-0.1528311665729484	0.03974402044646682	-0.15970270101504294	0.20532981923841445	-0.25169310043092435	0.05028334674767154	-0.6640118820411127	-0.13199318731973483	-0.6997616254253047	-0.2604896635761	0.2721823362281141	0.054277417891321164	-0.1682620881761725	-0.37365798452136156	-0.14463744719480423	-0.1432240245943372
-0.6548330891737577	-0.04110715882286763	0.12925008297339538	-0.3926693692960991	0.7380681123102295	-0.55998743981186	-0.0044745647125195385	-0.1628246158019049	-0.6487019127401897	-0.5804464255250938	-0.6964798712828635	-0.377595125831944	0.36618270865336155	0.15016957928036795	-0.0479662328496819	0.06019756311515706	-0.31670350151689197	-0.326906428117407	-0.3221347503333123	-0.12472091307331765	-0.1136996181458515	-0.5860138139989747	-0.1516321394052889	-0.11355309611405742	-0.2593618652326805	-0.4744786342279145	-0.17477468976106822	0.04249621282874163	-0.15565339788047639	0.22413271968898543	-0.25179943259530124	0.050432697729364075	-0.6485075933633919	-0.12560869435892627	-0.705542488037227	-0.2591689035890913	0.26737863939928364	0.05884310892991483	-0.1674848841561141	-0.3708958671926267	-0.1484892853031389	-0.14224447742776591
-0.6590078725146092	-0.034099142911107855	0.13337772132264542	-0.3863508930314257	0.7425174435651193	-0.5374910303734419	-0.03219014327792527	-0.15136870689981105	-0.6377222062148772	-0.5943497192782425	-0.698478724390504	-0.3646645165318604	0.3962950585565149	0.13471558249051713	-0.06574923426019377	0.04135440135203293	-0.3201550020202809	-0.33199856595861005	-0.2900772681333211	-0.11454881275224123	-0.11213436766257454	-0.5744966083505794	-0.14898456024277532	-0.12008813191006032	-0.26226880210444065	-0.46820617444920326	-0.18843517585691721	0.048055649700176985	-0.14153819695009895	0.23949511821447422	-0.2672174321786923	0.02911038616722316	-0.6320438243967325	-0.10737069634281401	-0.7085878488137896	-0.2612776762203277	0.26763385832040587	0.06616172546960203	-0.1489157430725634	-0.3838455472762652	-0.15367165914411163	-0.13959485639732694
-0.6611813070110607	-0.02528619565092784	0.139524798120954	-0.39799422590157446	0.744623920129472	-0.516229316856295	-0.04297733427725493	-0.14597794924857577	-0.6235256105895363	-0.6071047994199583	-0.6942194625637299	-0.3393979912120384	0.44265481217437214	0.12331886234754101	-0.059089789316863414	0.037179869808151335	-0.32060139194402704	-0.3282955754022262	-0.2644717499596988	-0.10384802013950309	-0.11871724931044854	-0.5611424840597913	-0.14752316351736594	-0.12843921948120968	-0.24822759055753382	-0.4739553792153659	-0.19013538935736923	0.07444938981363611	-0.13509785439897806	0.2558747630435239	-0.2804536513771443	0.03421460321969344	-0.6216492666207997	-0.10764310519642566	-0.7049583870672849	-0.2513233539621488	0.2670373649895682	0.058550623955872697	-0.1356435571763684	-0.39656528620175185	-0.15444606102558006	-0.1325364133427122
-0.664503083575302	-2.8363333630704314e-05	0.1405761719839593	-0.38638766970791505	0.7472413209064344	-0.49480921576865605	-0.05527949645476462	-0.160820471425516	-0.626581426395328	-0.604585908637804	-0.6838181006185018	-0.33405491321631475	0.48579608694214	0.11570878895734038	-0.02690596945671404	0.05134453157211536	-0.3482024283058013	-0.320221442018819	-0.23649873056537268	-0.1003890017849427	-0.12111635570729026	-0.5402053974964601	-0.14116826480059722	-0.13082159229334855	-0.23548418634085905	-0.4573590250136819	-0.1959034703723126	0.09098455925401208	-0.12031965185457998	0.2721694822706465	-0.28779822893450724	0.02813884229741767	-0.6158120566098343	-0.10267678332627969	-0.699076698673249	-0.23606780360748175	0.26736048957266856	0.06299622929794393	-0.13232502662046006	-0.40264108921398856	-0.15804514601983172	-0.12191677195557149
-0.6774492322956363	0.00038087865597595527	0.1418160840268741	-0.3714823259705567	0.7426603759955401	-0.4777095229411869	-0.05835201760057487	-0.1817235140428102	-0.6279176556016994	-0.588118929745139	-0.6865137389893476	-0.32170778037052955	0.5362760571588907	0.11510358120969703	0.009770539088513493	0.05658281118641302	-0.37642992938927206	-0.3229290566319079	-0.20689496768456078	-0.08876649061166435	-0.10865570273482852	-0.519981940113728	-0.16038976079559686	-0.1408911043737196	-0.20811943912524639	-0.44618385816120965	-0.19932143447591696	0.11001957722773226	-0.10269024226753125	0.28633750878496944	-0.2816409211337433	0.037284068468396915	-0.6132798981596548	-0.0960808157526077	-0.6785298305944285	-0.21487749527858568	0.28241074871047667	0.06081677386201367	-0.1319094638043665	-0.4210413821914418	-0.16454625806477963	-0.1076039423625483
-0.6928183485429958	-0.008133947088845479	0.1681545502251701	-0.3687391384963702	0.7377022263465369	-0.48422838861692963	-0.06131840570948419	-0.1875409900497354	-0.6038987986827251	-0.5824241642728569	-0.6801141221905683	-0.3149321323387582	0.585649552476057	0.10968904975662856	0.05059612011450002	0.0765224663751787	-0.38794114657297046	-0.3222594937350062	-0.18985499928181213	-0.06583182500230214	-0.10921947621206322	-0.5009830951592578	-0.17872150653721935	-0.14513255880959097	-0.21322951493221082	-0.4522637485797608	-0.1796346580228702	0.13490539371097165	-0.08924595849672327	0.3001179565064339	-0.2779545888716801	0.040025215720311626	-0.6162352836800409	-0.10258348316445402	-0.6689641832989335	-0.1996295576067497	0.2900071479868922	0.08034589087246438	-0.13045600122948403	-0.431766323448098	-0.17204941341926824	-0.09934688838204593
-0.7138593590680429	-0.004004532040963566	0.20037677206680535	-0.34654995974721947	0.738574298431223	-0.5061908327727906	-0.042542466884203024	-0.20134928163219934	-0.577680835095326	-0.5754446905985274	-0.6893912685362373	-0.30165969866072884	0.6291299781957794	0.08929341975630574	0.07410352727515059	0.09617532380904255	-0.40472124355972133	-0.31886305054853115	-0.16227533806782737	-0.05837924165246133	-0.1161961336451671	-0.4919473921028116	-0.17438852250798903	-0.14751570028102173	-0.197704724211782	-0.4455417613466298	-0.18715355012488188	0.14666836001632028	-0.06373205898415832	0.3049397682716251	-0.2575396550990511	0.04862239802019371	-0.6123721558387294	-0.10871010172794275	-0.6556519216657534	-0.18205658729379354	0.3064709149807125	0.09125253026316801	-0.13561923899001824	-0.4474935089464189	-0.18102030646473752	-0.08347899382442713
-0.7411158621469667	-0.021132342199839397	0.21113983812297743	-0.3174658682665298	0.7228490988117999	-0.5147847020791222	-0.02626106927104947	-0.19636275176282916	-0.5583748941827981	-0.5791469366933448	-0.6845556930138518	-0.2778346228045198	0.6633740620094188	0.06591206177134178	0.10974877304566373	0.12094028635672593	-0.40035092614966616	-0.3198756988597568	-0.1581702742640933	-0.04209949900614465	-0.11065509971715744	-0.50364673640111	-0.17700106049366854	-0.14655215759930965	-0.21048390128256167	-0.43385185325915493	-0.20486865375569333	0.15647908405744929	-0.03513698494508335	0.30073595097623407	-0.2512380730910896	0.07154684581356448	-0.6222185686633277	-0.11841790675078556	-0.6573766880708188	-0.15964491183056864	0.3241529790740298	0.09018440688635246	-0.15230203639599543	-0.4663130542907094	-0.19118052239975758	-0.08297467217381149
-0.7730387555950704	-0.033492368413815726	0.21714152823184335	-0.3154483395167024	0.7083510649209632	-0.5253675841594078	-0.007691712022453165	-0.19884192793046745	-0.5308548058170464	-0.5641667684904875	-0.681821475886678	-0.2501422338439084	0.6819883410052812	0.03291517951316146	0.15093992084908583	0.14139458362183327	-0.3815576086748462	-0.32130605010662733	-0.16167961917284773	-0.03030338334707492	-0.10789729992148336	-0.5162326263197891	-0.18352138305573623	-0.13566741451718412	-0.1960972273692711	-0.4253228035762868	-0.20780868381373302	0.16627613763230564	-0.00330701104442232	0.29166379892654837	-0.238111590164536	0.0941186062258969	-0.6307502841795404	-0.1290460984504862	-0.6522591935274598	-0.13190378003972772	0.343571086097528	0.10670898649951799	-0.1627463605863584	-0.46386349641001273	-0.20171912935410746	-0.08035728315693444
-0.8152687866508632	-0.04841748183285547	0.23772709096714656	-0.3088601371259827	0.7060832300143488	-0.5419721972755184	0.01428258051499553	-0.19633686255322472	-0.5143228393549493	-0.549088414676039	-0.6763224014648499	-0.21906239700050004	0.6904257879801924	0.013957938642861961	0.17905418728580375	0.14455303193189956	-0.37280973638452036	-0.3129439943765618	-0.16928956916034435	-0.01032171563401178	-0.1051949016512104	-0.5379480188794412	-0.17559344943177185	-0.13752402625775112	-0.19517349650229873	-0.4046150672039106	-0.20810244186944266	0.16505063729123753	0.01269082134792475	0.27936261308406907	-0.23091808271056874	0.11094943915940429	-0.631688627311813	-0.13798818964938958	-0.6555595779550251	-0.12297003317688252	0.3578617437539292	0.1026228861032088	-0.16205173843236895	-0.4673706433876834	-0.21069075115134747	-0.09147238115237516
-0.8369915355471804	-0.06612897827383943	0.2632398550592976	-0.3123781230342551	0.7251329905844469	-0.579957314586645	0.03891543499104788	-0.20904200570698425	-0.48378545118897326	-0.5347638729763866	-0.6618287666056166	-0.20717514058930556	0.7093178374321102	0.005786483714997402	0.20873729845770989	0.15925427271715162	-0.35447897796608413	-0.32135950228827836	-0.17697611889066084	-0.003470821600325908	-0.11393921400414156	-0.5580568053600026	-0.15944870011689544	-0.15882156315275753	-0.20411461682469198	-0.40793314084913684	-0.20723245526747208	0.16471529790555525	0.03500746833041905	0.2813790040190672	-0.2267262774381024	0.13622354259843789	-0.6477856665447438	-0.14742942376769197	-0.665511984343629	-0.10221112783419695	0.37848425597079877	0.0926947264236622	-0.17625386350991684	-0.4638183683819446	-0.2148217286878727	-0.09800036370585138
-0.8573334688180336	-0.0731542765922866	0.278888981575076	-0.31561548147760676	0.7177980299216575	-0.599909722468676	0.06424960168537083	-0.21111820386997843	-0.47271047815167877	-0.5130122156742906	-0.6517229430030873	-0.1982214536057541	0.7148258223290129	-0.00663610797632361	0.23811600073828448	0.1730214747796621	-0.35106922295311715	-0.31541560779719346	-0.1882297451062874	0.002960588288578034	-0.11190097299775323	-0.5692529324823198	-0.13486456125415938	-0.1722078212372397	-0.202503456875412	-0.4024819709596195	-0.20919134434289166	0.15952339721588818	0.04379898035824838	0.2856188554842002	-0.21173204612517676	0.14522474310635872	-0.6532491041632168	-0.14829508700828337	-0.6601692015577724	-0.0894870828675834	0.4043682635557804	0.07950119379239287	-0.19059643860957773	-0.45643692877061665	-0.22849689316272856	-0.11228784271695007
-0.8763300373004836	-0.07012283444426655	0.2899060756856676	-0.30814778539931204	0.6959151537924058	-0.6281262626589881	0.09279407411144044	-0.20764991772144384	-0.45637878293030826	-0.48447338370674187	-0.6509772727454015	-0.20492223771949156	0.7170520509109592	-0.004413762260397067	0.2560741925719707	0.16691544965437077	-0.35872371709416523	-0.3189718129548551	-0.21183533682802969	0.0027439878785308195	-0.10967167542407974	-0.5758185393645987	-0.11588572275604037	-0.20070674994335952	-0.21651274706333115	-0.3853086283988557	-0.21683089588225415	0.13558468772410187	0.05278639095305716	0.2813399247082203	-0.19579565927546566	0.1597614711327882	-0.6500813372349703	-0.15545268530631437	-0.6722528026692809	-0.07551654577370667	0.42624535650611295	0.0724414136880813	-0.21066570102233984	-0.4471288416804467	-0.24221787274889564	-0.12377914743420756
-0.894075224366303	-0.09537904653593668	0.3091980227396954	-0.317495912222572	0.7001074435771185	-0.632007864636038	0.11632967488759141	-0.191984454480546	-0.44153866184674484	-0.46825420659571143	-0.6501228298931598	-0.2065720649144059	0.7203717466052796	-0.008213453612261553	0.25627160967609947	0.16266345643276856	-0.34640222870956516	-0.32512383799306993	-0.22441321642772333	-0.003945892796920755	-0.10947556661541584	-0.5741363354314841	-0.10306177531364155	-0.21697536733368503	-0.2520385403158293	-0.37773784387567666	-0.23491764391995593	0.12496753433350702	0.06441475804783699	0.28032978373390416	-0.18731807647404436	0.17973220472259943	-0.6589260248344967	-0.1526629932059019	-0.6877204059804602	-0.06367074200207287	0.430492976608298	0.06664784590771353	-0.2129948356265329	-0.436927198304727	-0.249638779528555	-0.13130441915655416
-0.9084396605781911	-0.0976426367555855	0.31425925440080177	-0.33670083550738045	0.6935650603507887	-0.6193196292110574	0.1348282394048343	-0.16528680556083591	-0.4466159844047658	-0.45470082162734204	-0.659702756802932	-0.2095649559035126	0.7270544972846215	-0.010228991291071455	0.25065833733073256	0.1659384974149016	-0.33664472189350275	-0.330446700184548	-0.2473747790295063	-0.008113375930633595	-0.11568815517007647	-0.5842384172056834	-0.07699552309782245	-0.23866218494469854	-0.2777170862234924	-0.3644635305640133	-0.2537739849359274	0.11556243865881224	0.08314910844202396	0.27754381797188143	-0.194957793027916	0.19586055752745496	-0.6583738003870074	-0.1597653018798204	-0.6909029983928503	-0.04798332763699042	0.44216876167170743	0.06342637440232121	-0.21816522106489597	-0.42615922841857234	-0.26042554323582073	-0.1441132765293438
-0.9212479044379703	-0.08871289823146301	0.3183450571581855	-0.34500290243352844	0.6828656597995553	-0.6048587807965575	0.15636161902488097	-0.1492227270262429	-0.46630328368889035	-0.4301340576580458	-0.6496548709716387	-0.21530725484322968	0.7171943235835732	-0.013084876054587979	0.23957895811762184	0.15928607673818818	-0.33333073332420926	-0.3506475683691628	-0.2587344899319102	-0.025100812280853813	-0.11629709977739648	-0.5862508005301277	-0.05359548476453515	-0.2703146702729458	-0.2602661586085342	-0.3439723776707308	-0.2817869179731906	0.10860588013431069	0.09382877191662173	0.2704936396158861	-0.20331910646326906	0.20810003588477977	-0.6530009992950088	-0.15626234255707344	-0.6940168961095958	-0.03607951743642091	0.450727486221069	0.048647777874032225	-0.21842178988353006	-0.420073002219027	-0.26790732553838176	-0.15621074107105132
-0.9201535669163577	-0.09053173651651464	0.3180797975140236	-0.3626171563543647	0.6720996627383833	-0.5855062539824083	0.16765072757438013	-0.12427568425375916	-0.4812843402139557	-0.40366149739371915	-0.6466631371641397	-0.2161272249772314	0.711294750092524	-0.008697252992327025	0.2389682075800934	0.15735587831265993	-0.3205877031682251	-0.35835773342111554	-0.2735801237001822	-0.028940432357803803	-0.12865666070507104	-0.5809795793763733	-0.05017877793157044	-0.2901545804669504	-0.2735952621995291	-0.33654418400039093	-0.2858553735334154	0.11645865164353755	0.09560414882563585	0.2575797037132874	-0.21358550875754734	0.21423861539527653	-0.6621320752361092	-0.14924361563774496	-0.7015440940565989	-0.028194433744634418	0.4546454779187892	0.03303056871319275	-0.21538952501993552	-0.42274101711593737	-0.2751656931731399	-0.1668356279345459
-0.9112047154302061	-0.07501011002915345	0.31999647523663566	-0.37586430267977955	0.6671566486598206	-0.5656290880999324	0.1789414618676306	-0.12566636268557568	-0.5243774257701385	-0.3725668230697611	-0.6420148844838512	-0.21238456640851835	0.7096850364252374	0.008049994598734522	0.23226099598079908	0.15884320991950623	-0.32371379987728194	-0.37806275532632594	-0.2830021936038843	-0.04181495783226764	-0.1442985259267125	-0.5776607971812724	-0.058439197142159435	-0.3110297145895582	-0.2526692310140894	-0.34207924531855055	-0.28215849733590054	0.12141037235124294	0.09873087159957579	0.24788177516653334	-0.2134890727320445	0.21862068696630535	-0.6632014734610463	-0.14644616434718621	-0.6984112792098802	-0.023110576081919906	0.44917967285195814	0.026857506775769535	-0.20232261808392468	-0.4003112922609061	-0.28914614963972596	-0.1730075786752588
-0.8910469939855765	-0.05890952291776279	0.3041292894859337	-0.3561563556906341	0.6889970135781829	-0.5423973303801477	0.19652870171000142	-0.11868070379715812	-0.5637930205183543	-0.34380733741594843	-0.6328094639847845	-0.21726388573883976	0.7065794272287549	0.02856133201445802	0.2330926327886813	0.1490640669445043	-0.33078081057871833	-0.38869229243847625	-0.2925388528738944	-0.04327059122605469	-0.15695520901248966	-0.5740344057406656	-0.07394062967365145	-0.35201125572016856	-0.2643269950445979	-0.34836732831791306	-0.27734157028131795	0.13380358987196833	0.1004808407462369	0.2501177546100998	-0.22267313513890338	0.22377759239859468	-0.6707001083140514	-0.14016878100786287	-0.7232572233839287	-0.014627763768355668	0.4497527748528548	0.016107016397735506	-0.20113680768338543	-0.38881443731854237	-0.29239339767916284	-0.18688331605447567
-0.8710269896556359	-0.06276876534235111	0.27992503333108687	-0.35243266140622137	0.6860822975523062	-0.5237678222760092	0.19982812062337585	-0.12222250203139542	-0.6050945606083792	-0.3077718002281556	-0.6360268208437311	-0.2211161199363711	0.6998205267951189	0.04172752750395199	0.2407586288552303	0.16519601101712053	-0.34080131844283945	-0.40461450225908624	-0.29004765855412923	-0.06559920309528558	-0.18015769837091525	-0.5753648308955864	-0.08520978725722923	-0.35848766428945755	-0.27723871378430287	-0.3796512302413259	-0.2810618987952981	0.14332774676385662	0.10010115530534476	0.23829584014263916	-0.24025249662152723	0.2252243826303363	-0.6736575528613014	-0.13397012885042434	-0.7168623686464156	-0.007224960966919764	0.45961525927752256	0.027655095901708303	-0.19507721330929742	-0.38230740883583103	-0.3000224387145002	-0.20324121744116405
-0.8489412286053634	-0.06081828372510996	0.2608450998661461	-0.3474153452946996	0.6572923367559358	-0.5166114545326069	0.19976076998396486	-0.11604420193579908	-0.6562633560672694	-0.2891773155949319	-0.6311888776720402	-0.23914808798920267	0.6860836260120218	0.046295021716381404	0.24078375466848295	0.15944238168309618	-0.3335265418176772	-0.40874084420190143	-0.29541426411666116	-0.07513445348905906	-0.20341015927568978	-0.5805899409987326	-0.09003243486941051	-0.3304143618264429	-0.27981147065852807	-0.3928663684105004	-0.2812474484917632	0.15502798556511038	0.09344817307504574	0.22982290419260626	-0.23726040313918229	0.21932401632190618	-0.6796885999235313	-0.11894319270350269	-0.7114511390897744	0.007040076405860127	0.45690329392273527	0.03423227678851355	-0.18219722390751247	-0.3674126169725187	-0.3130392240897737	-0.21287837651040795
-0.8338202869920176	-0.055819212571963664	0.24710492762176192	-0.34024420580248954	0.663380784482706	-0.5084491202237241	0.19938805981994007	-0.10674289406823319	-0.7063120131430544	-0.2594486429363815	-0.6356615064832698	-0.2571435603857424	0.6676431906723149	0.049905797569300005	0.24286422722737822	0.15611436853897204	-0.30884608476124165	-0.41381077471290795	-0.30587419975914376	-0.08703842663770209	-0.2255872167639649	-0.5943805427869897	-0.11953806073353153	-0.325926352386875	-0.3013255456066202	-0.40528821560838946	-0.2775917834925534	0.1656274385498959	0.09173288270767785	0.21236883207702478	-0.2582043902448225	0.23532393615803712	-0.6883084601502683	-0.11992107506565346	-0.7104423054140693	0.011056572152363444	0.44857026479012563	0.04699675096527186	-0.18151286363698546	-0.35341504583978967	-0.32128597162587624	-0.2234649599896085
-0.8112250720122672	-0.0653856997674768	0.26605206487069955	-0.33377801583816896	0.6734977946061195	-0.5053904380989515	0.1893744537576495	-0.10703706427447805	-0.7440714761973158	-0.23318301148788118	-0.641823940531052	-0.27858509429033573	0.636393065881602	0.03844994938319163	0.24161580563812207	0.1671223067893784	-0.308939889508676	-0.42156253019986056	-0.30878780969095293	-0.09401571218066668	-0.24397048481844985	-0.6094804557227839	-0.14808169158740117	-0.3243579483173596	-0.31402919988184036	-0.41772133259016375	-0.2756462690232984	0.17485787977788844	0.09315173953947445	0.206853404837927	-0.25016870494753063	0.2264217220273937	-0.7027103301072689	-0.1090696016650805	-0.6884246453372751	0.015298127026630878	0.43568726795821433	0.05384654439504784	-0.16924139392777843	-0.33149545564773414	-0.3222768815333675	-0.23411952525096122
-0.7903217786019088	-0.06528065513932972	0.27112194901575576	-0.3216983314951839	0.6701636258585564	-0.5195770325865016	0.18173106996462182	-0.10511120226022652	-0.761879863624267	-0.21305843003500874	-0.6522368621758294	-0.29180243790415233	0.6046573170350342	0.04036606227667751	0.22582009039119993	0.16985082804552404	-0.2953850589204038	-0.4207586813312528	-0.31638517151979345	-0.09922063519147738	-0.27094284337251084	-0.6321364045044634	-0.16737062090066848	-0.3181964922409489	-0.3265328485274683	-0.4292114214409291	-0.26995511839214054	0.18049492502555914	0.08171830737395269	0.2036803678065635	-0.25559952939160147	0.2274770226700497	-0.7069167514975585	-0.10251278390954369	-0.6693586067499406	0.01114197564692564	0.4394053232164087	0.055680174005846884	-0.17295931646647988	-0.3189748071649099	-0.32734596884910194	-0.26696752901066684
-0.7872518023756709	-0.060488027734817075	0.2768881085278766	-0.3056863177555283	0.6884625305211483	-0.5491175790546997	0.17258277442302622	-0.12451148187495956	-0.794362338196469	-0.20467705888028137	-0.6476461294463113	-0.304666243280966	0.5581585426913659	0.04859405174037967	0.20863348191064351	0.16143767268542833	-0.29026577480305293	-0.4173765227795293	-0.3153021315393456	-0.10384963792681035	-0.2909606279821869	-0.6460464096448221	-0.22452458414894022	-0.3102204275095327	-0.34472387860686976	-0.4387903164431908	-0.26894802594006584	0.18035923283174077	0.06651481388623302	0.1903756387954955	-0.25285450882543625	0.22126630929805474	-0.7186925621990108	-0.10209618703526036	-0.658511131817436	0.003912636920351457	0.43490730599169913	0.04939910025930487	-0.1771889423258284	-0.28676625426341323	-0.3326543067461139	-0.28404413046132
-0.7790510629463772	-0.056529141434171495	0.2722028855322557	-0.31081309357468395	0.7069599085769951	-0.5622460434056488	0.1545914531682418	-0.13190917457523016	-0.8146132818053786	-0.18632766121915528	-0.6514247584641063	-0.30723919913953546	0.5267198049861022	0.056634583169364774	0.19574504414333482	0.15903023619107162	-0.2848201060432507	-0.40627296767739496	-0.325878355875846	-0.10888849011813924	-0.2995925633773444	-0.6701873648113434	-0.25881062124383075	-0.3033164352535012	-0.3740084203092916	-0.4441629664833008	-0.2613122198200513	0.18014990239293377	0.055857256230516586	0.1883766728345982	-0.23915666534029958	0.20895542124187938	-0.7386183159835019	-0.09366575357857265	-0.6395032545415277	0.00022016352600142327	0.4353391949726687	0.053403236774074644	-0.18385184286889672	-0.27979390584127917	-0.33541890221290965	-0.29537928649007605
-0.7720147896416051	-0.04501271269662621	0.26033033253578186	-0.3260414382923261	0.735384904705265	-0.58080378708164	0.124405652274824	-0.1477215726210148	-0.8485074877678869	-0.18306049351720555	-0.6481803825483812	-0.32806298817875845	0.4901734783340059	0.07203925988532336	0.17841140823907423	0.15048347102035586	-0.3002549252500184	-0.40405119415364643	-0.33130711287517506	-0.11504534139124503	-0.29141104867932544	-0.6954959731241381	-0.27121418067199393	-0.29622632571455376	-0.3809150720641682	-0.4421255598323707	-0.2632752300153016	0.18279184816074717	0.04632117041197978	0.17832094020801179	-0.22888002362199772	0.2067095487945967	-0.7467803378164876	-0.08579325681578479	-0.616740625139707	-0.0014311954308442042	0.4397569877210426	0.06473431487286294	-0.1816688868604736	-0.2704308926686515	-0.3373593481773713	-0.3184025692222522
-0.7648367129885887	-0.02955866311978895	0.24119121829921117	-0.33744629182187796	0.7529426928708954	-0.6126863198217054	0.10187545628263403	-0.15766029395203732	-0.8563826578759521	-0.17139601269563576	-0.6488795354608919	-0.3480731073132202	0.47293274036889105	0.1061058399018279	0.15190491774269438	0.11645525942885812	-0.30343935269951905	-0.3838906841498996	-0.3274137855720856	-0.11118126091047495	-0.27441058695978093	-0.7054871456871372	-0.29510371190656376	-0.2921162781061284	-0.3964464982408589	-0.4309830964181825	-0.24806886056391453	0.18735824655565964	0.04158597948063707	0.17707530832157906	-0.20851537126866965	0.18996094563916444	-0.7573108700543629	-0.0828148152945615	-0.5924626785007259	-0.011478730503980258	0.4442577602592365	0.07547039575904461	-0.18522857667612844	-0.266057526977243	-0.3303958912591213	-0.3255419213235289
-0.755743959818043	-0.017916936933759665	0.2186752545025698	-0.3565208063061797	0.7524087362684849	-0.619019925784258	0.08679709783348062	-0.16020192783784645	-0.8614834106189366	-0.17541016024171316	-0.6547254008692045	-0.35995503069454576	0.4477611816411537	0.14698097205085978	0.12431442787455309	0.11805222521448182	-0.314647117767028	-0.3719287666833323	-0.3234782605311482	-0.10477198679409379	-0.25961102953214193	-0.7133248108418565	-0.2885490305503999	-0.28148884748984593	-0.3962159318347926	-0.41420475802718393	-0.24219979175578482	0.186497932784969	0.03820974608658471	0.16228945651196186	-0.18393596979392912	0.1778478003806026	-0.7705164585182549	-0.09120920606153757	-0.5572501143123835	-0.018449102516140268	0.4424401984961528	0.07182291396087911	-0.18176313732689744	-0.26686942850422357	-0.3354284859861943	-0.30887785334865636
-0.7413367506803179	0.01649949077746647	0.20407411850671378	-0.3615003526816832	0.7638067421057907	-0.6278346208749982	0.06621219954204448	-0.16717687628442443	-0.8365577981599553	-0.18790543311073032	-0.6491208964165456	-0.3754116960869989	0.44210347169354786	0.18512696670195233	0.09034695138129634	0.10208955954883905	-0.3210109140161593	-0.3593065601841937	-0.33107871277773165	-0.09395767893839886	-0.25229146498713106	-0.7255259161776957	-0.27696951139391174	-0.2954861897112506	-0.38357817161733865	-0.3862604336201182	-0.22286321118423896	0.2020338196209513	0.04417071769085745	0.15168796692956504	-0.14640494523900455	0.16825479761630835	-0.780939737751716	-0.08561853262744083	-0.5433002730586504	-0.022717671095405245	0.43962319482440615	0.05083841848008029	-0.17913798802378042	-0.2670544442305133	-0.33728916800686315	-0.2965989780677697
-0.7256981395992728	0.06010119359794528	0.1926447446288489	-0.3581202569943014	0.7785566845342202	-0.6403677882294669	0.048467961065000995	-0.17187393987611493	-0.8272559999655359	-0.18890041080607028	-0.6553628556262886	-0.3549754315960342	0.43054280081030705	0.21830891833399813	0.0531595052819566	0.09265256215066699	-0.3396715985332119	-0.3410796486636862	-0.32873929602980506	-0.07001310615091214	-0.23196458236120546	-0.7347620809594181	-0.2944679269455152	-0.32833137804049345	-0.3875274193551963	-0.36436203229232283	-0.21837512963131264	0.20818006125714056	0.06501144617850671	0.1301151722950254	-0.1294606818140504	0.1616256695214674	-0.7807120644628154	-0.07873993720000906	-0.518641565640874	-0.044991209496194784	0.4475926667504585	0.04566404517027171	-0.17281932346979942	-0.29494762414322323	-0.3351080964577834	-0.2832651269983116
-0.6990569570305334	0.08920892503871533	0.18525266413360905	-0.3660106170608906	0.7768992737641549	-0.6457994386259236	0.023985637005896017	-0.1861763199828812	-0.8086008778391269	-0.20332509881309058	-0.6526729274684729	-0.3644325968991852	0.42301156301105375	0.27672523917268077	0.008410846040566891	0.07532786830334583	-0.37229270473890985	-0.32917693587996544	-0.32900147227572174	-0.03526194676533233	-0.21617065883922187	-0.7291992680830008	-0.2969267184291001	-0.3344300678106217	-0.37694489228762984	-0.3555748834934623	-0.20241233773791092	0.21625259975176941	0.08242774416269072	0.12197348002740942	-0.1019452889305622	0.15490023586316137	-0.7790165017422616	-0.07622005604860972	-0.5056256969689312	-0.04437736981350892	0.4525074731974727	0.024978328919571392	-0.15217159681729459	-0.32226349712636665	-0.32835215504370807	-0.2692470553803445
-0.6856046785869377	0.11760036823169173	0.14521671959811006	-0.35317205336280855	0.7747759506518336	-0.6483954456820032	0.003343558503717217	-0.19682184652494433	-0.802671136510312	-0.21515382561165372	-0.6529693014521031	-0.37731233419898264	0.41081933695919126	0.32839376124258546	-0.03807149431526251	0.06824530154023549	-0.38132790608292655	-0.3206445347656613	-0.32860920632888435	-0.00037461861230541347	-0.18638349043116081	-0.7287311195744561	-0.2986142527690254	-0.33371355677672604	-0.37010869777495203	-0.3494272690465158	-0.19030748169425962	0.23629827373062007	0.09323531113503467	0.11324576727159538	-0.11472424286565801	0.14642992927973647	-0.7731119340117226	-0.0798247220417502	-0.4988955288788409	-0.04617925399931602	0.46807715698487834	0.009585488214558659	-0.13189316540381488	-0.34669562162079165	-0.3273617401374194	-0.2515243597029834
-0.68911596803715	0.14393200508324874	0.10364244938655412	-0.3452401376602213	0.7785919569940294	-0.6550741215710867	-0.006556728734291315	-0.220047162076062	-0.8062808909045337	-0.2302038247487148	-0.6479597733425211	-0.3861499704225892	0.4050498413402462	0.3765155114645547	-0.06539305514924806	0.050902040478374065	-0.3979207353855171	-0.308167924517711	-0.3374522638196473	0.03510653352916152	-0.1559559339023004	-0.7217899381849722	-0.3126159781812438	-0.3369159194959405	-0.3625243921998315	-0.3526317320355016	-0.176747921657553	0.2510196998182013	0.10271059491472287	0.0939196100744894	-0.10673559502513134	0.13977069901444977	-0.7699132292212344	-0.0939096804216362	-0.49097894258103664	-0.053093923051146255	0.4664915541709441	0.0003006885943111416	-0.10583237128705436	-0.37310110327483725	-0.3242558825915015	-0.24042730846163268
-0.6546560426132927	0.16023079979633614	0.08249723456039776	-0.34069029595349315	0.7712427820563915	-0.6482882732540654	-0.016544031383886992	-0.23042925575511383	-0.8060008212077714	-0.23778930424082137	-0.643298150407332	-0.40123720595502954	0.40013086530796427	0.4098334632003585	-0.08864133510398974	0.04407730526759099	-0.40516355568171736	-0.2998333678243682	-0.3386383757986303	0.060231295663736376	-0.12491538625129599	-0.7262340727046568	-0.28322816853243576	-0.3481249501366073	-0.3387939702001276	-0.3590976037750374	-0.16205819664197785	0.26179682472031757	0.10256690176382348	0.08829320435956664	-0.08927403455164634	0.14029795397121253	-0.7723036676064836	-0.10176030300032315	-0.4831470540388169	-0.05148668361494162	0.47389407709557296	-0.002065298505378383	-0.07536372660472675	-0.3960005450343038	-0.31666558915030435	-0.22072341968998885
-0.6397596781873724	0.17010553491737626	0.06918334967829635	-0.3507776607533234	0.7716994814427274	-0.6265196246684872	-0.016269975835506593	-0.24708982871999147	-0.7693334970964882	-0.2544303325893636	-0.652780446601632	-0.4291945605268488	0.3985494706774168	0.4445015099248109	-0.11638009488110608	0.030203427649600167	-0.41492516422627973	-0.29163467123677944	-0.3370754767648017	0.0943329764761978	-0.10750026300100832	-0.7151318665117363	-0.2785771721940769	-0.34997086281806217	-0.3251977319314917	-0.3618986014792535	-0.14959505308837132	0.2731177237465808	0.09927763781587481	0.07298528002495533	-0.07833578934330425	0.14956335079836874	-0.7613759005617239	-0.11101787130515164	-0.4701618450117156	-0.044203674400336665	0.47612574004838776	-0.02003893066362299	-0.06260782732274559	-0.41012252831974283	-0.31447929258852997	-0.22072294298327702
-0.6239367768685948	0.1732344606406177	0.050746957186655915	-0.35089626999819057	0.7676274865396027	-0.6064660510727686	0.00438593830659781	-0.27278587665678644	-0.7242169707274395	-0.2704905877665483	-0.657647915752895	-0.43292719783540534	0.39597961971666273	0.47689821312129094	-0.14321957143004438	0.014632071927418921	-0.4105952547864834	-0.28572321074468326	-0.3389239620259591	0.10525379116415952	-0.10141448413105106	-0.7118208989262649	-0.28191292611512214	-0.34925248665500275	-0.30489744311036804	-0.3790551797976335	-0.14074241765306844	0.2803247935655288	0.11167064306971522	0.06737629928413316	-0.07831196716070468	0.16226875419285391	-0.7548680379600606	-0.11831474318239796	-0.4565365521139448	-0.04507527453338921	0.4621156117509302	-0.0463654602257753	-0.05612744574293155	-0.4171456475724636	-0.3111512345027588	-0.2042159004967508
-0.616761648930063	0.1674867777384202	0.04020960448582454	-0.35487096286804903	0.781791616585156	-0.5661997259537012	0.011094710047017939	-0.29091605493778216	-0.701875912887078	-0.2899432538589933	-0.6636706584916636	-0.44546942285445557	0.3702045538614763	0.48472819519323584	-0.16923417581312997	0.021737087834497907	-0.42678391521847425	-0.2793406813484872	-0.3576025929431395	0.10579015218786118	-0.0957813136889228	-0.713566808916141	-0.28902133270659125	-0.35335503606739616	-0.2906501556426512	-0.40047719577483376	-0.14776217428580912	0.28837799404640957	0.12138462889475803	0.0645537918288512	-0.08219698186236526	0.18964933381242424	-0.7581179167812684	-0.12590069365724746	-0.4491682572389963	-0.03850425854177285	0.4569639604791109	-0.05793929075845676	-0.03954943972661963	-0.4444615390069919	-0.30821187611136314	-0.19528342120657224
-0.6152633264801974	0.163533562227469	0.043316563104234394	-0.37490268631654866	0.7925520858727756	-0.5685161046542911	0.012630894378147078	-0.30754477144688763	-0.6790002275370085	-0.299172550525802	-0.6580222828901121	-0.44862778553606947	0.3539747648586199	0.4860650214006411	-0.2002460421497414	0.012444870903243541	-0.43288320035928285	-0.27194614578073384	-0.36820362371174087	0.0936631855179205	-0.09433426361921467	-0.7152588417837273	-0.3264945728423495	-0.3542932525558269	-0.28542625140934197	-0.4251164717386094	-0.1413994449740305	0.2974642403353635	0.12768229825907648	0.06477760970006555	-0.08669455113521479	0.20298849853635392	-0.7565194824234794	-0.1315332788014113	-0.44576290743419794	-0.036376425286169675	0.44857821194721603	-0.0712264455002504	-0.024510977666494196	-0.4662034663496254	-0.3047654302379599	-0.20702753541077024
-0.6239630612898425	0.1692823657857252	0.044661414247359185	-0.3872276150786973	0.8069058711966312	-0.5535503760999191	0.03665742491911339	-0.32512178451869395	-0.676030969950635	-0.30250874980136977	-0.6549113309764161	-0.44735907519357576	0.3203977366328637	0.4990031339665985	-0.2384325430444997	-0.0014090174739756864	-0.44166099431317596	-0.26170690175357103	-0.3749047697557363	0.08242927345901616	-0.09148066010617803	-0.7161133159549612	-0.371129589949225	-0.34552473400607997	-0.28470742426901363	-0.4448013786753924	-0.13713682177719705	0.2928089196869675	0.12848680940265186	0.07708302490519071	-0.08803163857929386	0.21015626243937185	-0.7577442755369839	-0.1377630540285578	-0.4419723088737178	-0.0339277109221862	0.4318560702371782	-0.06985603156936038	-0.019446492605329456	-0.46564317528717886	-0.29741325987530093	-0.20891612822628383
[truncated: 133 more rows]
