# Supplementary material for: Obesity dysregulates feeding-evoked response dynamics in hypothalamic satiety neurons
Source: Sci Rep. 2025 Oct 14;15:35837. doi: 10.1038/s41598-025-19800-2 (PMC12521569; doi:10.1038/s41598-025-19800-2)
Supplement: Supplementary file 8 — Supplementary Material 8. [file 41598_2025_19800_MOESM8_ESM.zip › Supp Fig 3/Supp Fig 3a/Supp Fig 3a/NCD_to_HFD_1st_MPK133_matrix_6.csv]

-0.4363882244500948	-0.3248268150658698	-0.6777533090808792	-0.2140173773712577	0.30950019720028765	-0.9001024734074956	-0.6365888048522621	-0.4594202598814331	0.2509926125180989	-0.19265906169548488	0.03541738527883325	-0.07592287244842538	-0.2630594762165938	0.046444136927916116	0.04571263866757182	-0.1056328873530111	-0.600473731215239	-0.2347348554479786	-0.8334258166585758	0.40630388570723996	-0.4925858191122009	0.05563239895982428	-0.39770371752168854	0.08131501337388675	-0.04116847502014174	0.0742611104100103	-0.12820598176405656	-0.3260583533321901	0.22654058236640492	-0.5176287615525313	-0.2214419400858195	0.10670328910761313	-0.5751815966590111	-0.6513641824476119	-0.11528525728733115	0.6051938667192702	-0.05256990368802261	-0.7232975462455402	-0.0755490694088751	-0.3935424025550004	0.42855426680911324	-0.7673551579211384	0.014727571999027422	-0.2233901082594413	-0.18258209574977238
-0.4653264135933136	-0.27544363423870843	-0.6757162668628152	-0.15457636795707105	0.29982044356535953	-0.9079777757521706	-0.5918514312629967	-0.4489727049878618	0.19121187514724275	-0.15318062298002413	-0.015640078674666293	-0.08684738829861752	-0.25480632076766946	0.0383203790492123	0.02631228669498729	-0.2387312076340531	-0.5865956642799584	-0.23638923997410735	-0.8871625582726036	0.42320466015628044	-0.4968577898030633	0.05038121018386721	-0.405876044936211	0.12725778658956954	-0.012270865214289078	0.08887835580465221	-0.1192336053725811	-0.3066699636376592	0.2219861906833741	-0.4885830788521112	-0.20418056667785084	0.05206316560361591	-0.6323646355560486	-0.6494113131408366	-0.1899315444984566	0.5665038343439843	-0.17187153496339638	-0.7189607237545956	-0.07658426142588914	-0.39901195268385514	0.380330281985996	-0.776634292187154	-0.011949507768622173	-0.24157120822100842	-0.17899029974287856
-0.45784932937694944	-0.2788682289238044	-0.6627368197375175	-0.1833687509901978	0.3005317090884249	-0.9156190696242437	-0.5653582789233923	-0.42065854293155974	0.1418080846197761	-0.08862227406167668	-0.020263335511037147	-0.09971867221838486	-0.22293416060027513	0.009949099475296319	0.018695767655313725	-0.2777175586825336	-0.5914996775528191	-0.2389491406012331	-0.9046631558556001	0.4074873724126042	-0.5031133989102652	-0.002422461421801072	-0.42083516440922786	0.11249066164192499	-0.032014095922344034	0.10478406402210468	-0.11643675901100471	-0.29558467311940845	0.2717211205773072	-0.4434245823286018	-0.1534208001504878	0.0038873984406252587	-0.627242107927419	-0.6828199873250668	-0.22684132119799064	0.5633209797188368	-0.25718845331340456	-0.755164594328777	-0.05825942284191818	-0.4082944987878005	0.33777439028804385	-0.7750162918844666	-0.06411850060021827	-0.20596212920547052	-0.19896118230726448
-0.46232113801737734	-0.2997060187940065	-0.6397607126697544	-0.2036389570148328	0.3191541546086234	-0.8878774323125371	-0.5515858333966062	-0.42598831920696295	0.12604945885657007	-0.141769242176016	-0.021277525144146582	-0.10652963580399838	-0.21449825508859777	-0.03221618050822274	-0.002933792828578908	-0.3258674555098452	-0.5536218927886052	-0.2311831833540308	-0.909506899737361	0.3735914481831053	-0.5159441784360653	-0.022418859417117742	-0.41957125615102253	0.09393715390444883	-0.033073951556978676	0.11189728059887916	-0.1290191232460264	-0.30738601914829833	0.26321281516884343	-0.4388534114690761	-0.15995254558540817	-0.005973303628419642	-0.6290260105804479	-0.6958549802671192	-0.270994787133347	0.5565155275226068	-0.3056650239127404	-0.7679410262266578	0.0015625955620673787	-0.3987859482757118	0.30122781344615424	-0.7519013056325166	-0.09085589151611431	-0.21760746865378888	-0.22494603894641826
-0.4584999412342225	-0.2956723447872824	-0.5965056077340244	-0.19704730902666073	0.2827505645048173	-0.8528109271169491	-0.5183078849371625	-0.44573640805117715	0.09355065146048686	-0.14509257938738834	-0.027932270214300253	-0.11575737094694341	-0.21257079302110005	-0.07207911593690457	-0.004176403637717202	-0.329377421150007	-0.5169254179776328	-0.2281397900058253	-0.9021943558578481	0.3380563433111088	-0.5065622965100621	-0.03690707794300728	-0.4558791746811613	0.08332040248358671	-0.04326239138218633	0.1335778853222062	-0.13718853235980272	-0.30360292075898865	0.24501994845568653	-0.42765571615901044	-0.18729733361583528	-0.04571285888295742	-0.6384501835631632	-0.7142405073651987	-0.284747793417823	0.5497168413032296	-0.3151458519178524	-0.7773263304058486	0.03649433013482337	-0.3951469121269252	0.2615845136903498	-0.7090837542489236	-0.12826922800251245	-0.23130141080287342	-0.2530661025474373
-0.46902025815607185	-0.2745139089973354	-0.5824968093057146	-0.1940525306827073	0.27885889715954265	-0.8243563246032019	-0.48674898353784707	-0.4608047665166691	0.06828253363498527	-0.1775736408418039	-0.001711681920065942	-0.13315612807726973	-0.20613776251496008	-0.0885955284145455	-0.021870037804509093	-0.29301494795762323	-0.4842136150592575	-0.23022776472338033	-0.8933510242518503	0.30011602798211884	-0.5083154172091765	-0.04479002814722344	-0.4474644039183128	0.06335955672348755	-0.04822728748193288	0.16983083247144515	-0.12731361926445517	-0.2986000534324858	0.21951375699854322	-0.41851250933466133	-0.21712719298161334	-0.09068536971772094	-0.6430004548515015	-0.7307184566621182	-0.2922872034425717	0.5447613629042974	-0.3015543744496488	-0.7984627677736075	0.07381338444630507	-0.3849344884006776	0.22701025652260176	-0.6845837207499139	-0.15900011934354105	-0.2369992665797553	-0.2884532917402423
-0.488684567698581	-0.2726387512455249	-0.5616772806279712	-0.18331413429554763	0.2963498416711559	-0.7865411083324906	-0.47500884325916554	-0.4702236950763599	0.04139774498256247	-0.19435647209753928	-0.009610807119679887	-0.12835949758987156	-0.18370297617144485	-0.11401859529856428	-0.019855341663250193	-0.24940496224229516	-0.45948422511151993	-0.22693268699903216	-0.9011927535212134	0.2821502218827558	-0.5003716773200874	-0.06794220190386709	-0.4329749967135529	0.04359842145259628	-0.05972326736355419	0.17772070264744227	-0.11964625111276779	-0.3076801098724666	0.22471793238328439	-0.42719332062983356	-0.23693680166004555	-0.11590025360970888	-0.632528401933599	-0.7407774744235514	-0.31478162990542213	0.5334108377001678	-0.308565946465069	-0.8122665453391825	0.08760994027393385	-0.409334540275493	0.2106175108342673	-0.6777775370325843	-0.17927897481770458	-0.25204176667613937	-0.2941362362908712
-0.48612274825762525	-0.27260941839365804	-0.5525821349672476	-0.1808037657246041	0.31604118094493017	-0.7490074588733415	-0.49045521821688665	-0.48831579739695696	0.008846127191556048	-0.2349110638090958	0.007417024088922126	-0.13922093274421732	-0.19371394821035198	-0.13316917317717306	-0.04483613130702432	-0.2543846379387951	-0.44660232253911614	-0.23067490460828907	-0.8880476049592143	0.2431170591401169	-0.49646115523755285	-0.0693735075211526	-0.4162688270553552	0.019137856045578	-0.07425075999464602	0.18971570981080127	-0.12737078292517043	-0.31781361110907536	0.2083133753315195	-0.43397404684735685	-0.24477319048739032	-0.1432700120617636	-0.629467472085681	-0.748980974959728	-0.3296676171138303	0.5345855997802228	-0.27423523387209103	-0.8288953529110517	0.09291145738540332	-0.42815759476885185	0.19294747848436897	-0.6797345933367387	-0.1734071140830893	-0.2730794012582752	-0.31122410156150443
-0.4843088015307424	-0.28852859891379956	-0.5489869781113433	-0.18368294163474036	0.3041291361990667	-0.6963235702614198	-0.5039263765654487	-0.4573652490918817	-5.313761639496533e-05	-0.2710585115143662	-0.008417132770723056	-0.15472346042476698	-0.20690115009662052	-0.13748567902739295	-0.049312736612623836	-0.2215705191269363	-0.4340193144039783	-0.23852193969616442	-0.8780705902951114	0.2092545503178592	-0.5004643626207199	-0.06361484189825216	-0.41297490059476677	-0.005493865171783701	-0.09103741003559798	0.18319880171624742	-0.12954629186836594	-0.3063892205548122	0.20275005214235248	-0.45302740290243726	-0.25514723118699545	-0.1777111445471372	-0.6102423289641495	-0.7564437296756705	-0.3347082994003363	0.5220843496197971	-0.26432483728536704	-0.8286719311943742	0.093004214156377	-0.4366660092765017	0.1742337030639126	-0.6825411848925721	-0.18048843500375494	-0.2873196163534782	-0.3286898638681801
-0.48843181564678434	-0.3069244267633787	-0.562191552241303	-0.18246560869181364	0.26444071691074533	-0.6197573880573078	-0.5108204710222295	-0.4313366337342533	-0.018189980119757303	-0.30583799431275066	-0.030909284311856355	-0.16332948918287732	-0.22064567874044486	-0.14201473814742943	-0.05859165112665769	-0.23052537727269679	-0.4207457514495623	-0.23586899784046178	-0.8736950292497404	0.18904628015045488	-0.5036227342117202	-0.06534965180634549	-0.4080931042176851	-0.027858520465402957	-0.10132606649781677	0.16984637961061572	-0.12961924232607286	-0.2946885282332759	0.20195291200841786	-0.4690814654517334	-0.2527372572603057	-0.19501435101264836	-0.6111391108255753	-0.7610819657059246	-0.3341805176339888	0.5167900225689176	-0.2787452107345196	-0.8419182385980652	0.0825457375942544	-0.43962993558882657	0.15842784456595863	-0.6839170266492884	-0.1893599392008926	-0.2883699273541595	-0.33635177062805716
-0.49676389540618765	-0.30984620590235673	-0.5359704799190245	-0.17949764301323196	0.22072687995775553	-0.554186066346572	-0.5115674016727519	-0.40717496094788064	-0.07063591514168302	-0.3413519529750834	-0.05751973713858185	-0.17569017221217811	-0.2234236584023705	-0.15713864019675544	-0.055113417208775405	-0.23885588717572862	-0.40047672286240266	-0.22325006915650653	-0.8792638253318193	0.13075409903092933	-0.5033849386616625	-0.08957397011798206	-0.4202517597633397	-0.06935020133852474	-0.11633475309696792	0.16821658311165216	-0.13225499712002498	-0.2933969925269696	0.19685157644546586	-0.4771263983351231	-0.2576670339558871	-0.23851696850153375	-0.6190190250725232	-0.7668031301196023	-0.3632409047242389	0.495906168917932	-0.3219088860338952	-0.8706635386856185	0.08417594457982097	-0.4603400544342935	0.11961536859843816	-0.6670410885524609	-0.21305292562656025	-0.28963973648120656	-0.3768594942286483
-0.5177828394615726	-0.3286678100846708	-0.5181759883346306	-0.1859912752430934	0.16751565747609315	-0.47199714526702097	-0.5068529866597682	-0.3724603610658733	-0.10791976159736608	-0.39196337639338874	-0.09430985136953703	-0.17611399274852862	-0.23440200913481468	-0.16464754766441697	-0.05313831916960284	-0.22129358950930142	-0.3827611676124748	-0.22045803914640988	-0.8897230189194494	0.05113219537130126	-0.5020728998309377	-0.12167258636836702	-0.4193584087298336	-0.11691030891288885	-0.14443343808543435	0.15708435445542399	-0.1363405760225926	-0.2890838723138708	0.186649947514455	-0.4934146008742923	-0.26687369602125643	-0.27290354186796784	-0.6091123233213193	-0.7768578443661504	-0.3728818401551126	0.4941712617407606	-0.3271045061850487	-0.8989751565240773	0.09311210299313025	-0.47581790749180736	0.08561377819356314	-0.6478044295320736	-0.22728286728950953	-0.27822352192635547	-0.4131143681339444
-0.5197473788398139	-0.33798435909923275	-0.48540051020837327	-0.1779045920527049	0.14055579562807277	-0.3966659386755783	-0.5249990255101147	-0.33988956605542753	-0.13646972737630003	-0.4558941426909052	-0.12866607876500225	-0.16926147812993947	-0.2611651542056579	-0.16665276803236911	-0.056394434061033824	-0.21393282616875314	-0.35596061503474175	-0.21700557724717714	-0.89503000584214	-0.024983242256924703	-0.5048185972354862	-0.13685270999555138	-0.4160594764132285	-0.1684971467399398	-0.15677597770126556	0.14353461446878016	-0.13360355610175564	-0.2814067541052895	0.14606917120426563	-0.5213361020066895	-0.2889203156614524	-0.2972118402270546	-0.5866826527252869	-0.7703714313264218	-0.38753557124219185	0.4851195984718806	-0.3081789657039694	-0.9146526743041161	0.07997310026134156	-0.4993897209328814	0.06371029704272027	-0.6344003691931819	-0.23112370982070057	-0.2690928867368593	-0.43664333757994306
-0.5126705779194027	-0.3289090396735391	-0.49316306898922846	-0.15789280715579448	0.11236203408922205	-0.35490152038000766	-0.54335133793607	-0.3353293045027018	-0.16649651079605582	-0.4789904915038468	-0.16891687228636984	-0.14320039778189037	-0.28400407476828265	-0.17185397976668154	-0.04581377303523283	-0.19854883078700739	-0.3518313878423728	-0.2131053805984441	-0.9012047501673308	-0.10585072843937185	-0.5038872522564317	-0.15895832781209643	-0.4131321148804711	-0.21734019880289623	-0.17037802328327706	0.12551757156991855	-0.12054369314441174	-0.25610829838351046	0.12981635028469302	-0.5462369286317641	-0.2830319514001372	-0.30365309751537767	-0.572776453263747	-0.7690484591254529	-0.39998548940798095	0.48662395871213115	-0.29649599330924603	-0.927460629361072	0.05048582319203698	-0.5229022944393257	0.05919647510462134	-0.6175185829024892	-0.23226742577014653	-0.24661434452570638	-0.465576944307147
-0.5233474635857254	-0.34056608532518207	-0.5047499969055196	-0.1441970927784764	0.11369424095644502	-0.3477891840917014	-0.5715448766441298	-0.3172642793397631	-0.19004105997669118	-0.5153861677900335	-0.2009228983475002	-0.10015666097581537	-0.30240909351015693	-0.1731302358418208	-0.04005563897800357	-0.18425051021173317	-0.3693332944027426	-0.20789476334982981	-0.9110892808830963	-0.17291146166020055	-0.4995775531797236	-0.19461026380844196	-0.4023810902802823	-0.2655983429786534	-0.18654577604955008	0.10595252092108894	-0.11269652015653053	-0.25141296003064245	0.10537250282195913	-0.5729106292023275	-0.26148474890558937	-0.28260136812460884	-0.5584270792318778	-0.7434929624306137	-0.4070011484473631	0.4880125519416529	-0.2770851002448248	-0.9492899393969875	0.011763116695305127	-0.5434053169653734	0.059407343317455986	-0.6143644570112259	-0.22518277595484776	-0.22347949851097287	-0.49209591316555257
-0.5217870926300716	-0.3662206732655493	-0.5166623824982356	-0.13332272795884909	0.10831633336252408	-0.31904442449497583	-0.6081221460477495	-0.3012381444486081	-0.1940038105912249	-0.5196907797744157	-0.2762655916385217	-0.04045382083734363	-0.31253009457281866	-0.1817306499464911	-0.04908782705508497	-0.18869916210911214	-0.3876103408502817	-0.18763050273869572	-0.9246193806484546	-0.22505813142996084	-0.5004991051002223	-0.23353570160370318	-0.424517627507634	-0.3009745895979335	-0.21187038332456512	0.05788028738700093	-0.11753816961398586	-0.2437714974541354	0.07791212646051451	-0.6018710762650268	-0.23272515431588406	-0.2194877145265283	-0.5529186026669475	-0.7174598652400737	-0.4115316320521066	0.47622806475085644	-0.29147011614507357	-0.9537929749085094	-0.04045905803283669	-0.5796720049458762	0.07545620184643595	-0.5941024146664845	-0.21242701322121404	-0.20104410364260597	-0.5072751322794968
-0.5043343044539284	-0.3887229826245274	-0.5341701843617264	-0.13170535563900512	0.08825101890160576	-0.30323010462301275	-0.6237674007221149	-0.2731548695421019	-0.2041662332000787	-0.5401587418675454	-0.31846696162454957	0.007747829606393452	-0.3330943031541384	-0.1862324626492701	-0.07473001722032807	-0.2092839826688168	-0.41280678449484504	-0.17639522909549035	-0.9199018759840089	-0.2730841536867653	-0.505584966843487	-0.2566749890075225	-0.45486176400787687	-0.34919975837524386	-0.22854780351346768	0.018941890215436442	-0.12026183589171716	-0.22062041496911053	0.032671696783086776	-0.6182778437617955	-0.2136052765586017	-0.13920770216297035	-0.5573896099702875	-0.6928445072345378	-0.40686220809015267	0.47511138919681084	-0.2891723659241425	-0.9498420723044247	-0.07993884789056369	-0.5883956939496132	0.09195285235611939	-0.5701150728296517	-0.20487708019340584	-0.17212100826512738	-0.530146596366071
-0.5046322137335961	-0.39014240878857115	-0.5510132744469151	-0.1449211630951897	0.03872865682261749	-0.2802475508633674	-0.625939988097109	-0.23813830162188024	-0.19856577439160505	-0.5519336492331574	-0.37145875857546534	0.07248638247571075	-0.33823185400119576	-0.18983434090577428	-0.0916578680475161	-0.20905273076099268	-0.43002771800925943	-0.17378694614822363	-0.9251331193763104	-0.2706370277510143	-0.5161648599885366	-0.28828429203208816	-0.4812862645689605	-0.39126052615204787	-0.2428835412085535	-0.014700388989211732	-0.11140264752275635	-0.21453916778768342	-0.010444322824160057	-0.6272091453201429	-0.20027734979562006	-0.05224467744149357	-0.5553600445226319	-0.6686044515896183	-0.38124107566071264	0.4703123899549282	-0.32773993885617025	-0.9352860147896653	-0.10936651765122232	-0.5924292031425596	0.09318746150454066	-0.5433069521518681	-0.21859661808406017	-0.13048998093217987	-0.5466056977419925
-0.5133410689844428	-0.37477445458505165	-0.5677894518686593	-0.14532129944892969	0.018370902878150037	-0.2932764714654303	-0.6348679973495244	-0.24645530974255325	-0.20964850487254263	-0.5533362872928027	-0.40981047106082824	0.14302110009577346	-0.3330378346759369	-0.21007905323226814	-0.13397643507607931	-0.2448950534203133	-0.46695861501615565	-0.18282829308045073	-0.9338320991816392	-0.2232332158962198	-0.5239836128290076	-0.31560833047026526	-0.5058966969660216	-0.4306372799649818	-0.24754772176137002	-0.025550020235754096	-0.10056235081590455	-0.22698302091383632	-0.05796048927025288	-0.6212445630176762	-0.18481902969285702	0.041109544476213	-0.5567599427997402	-0.6446327978001453	-0.35229383045561813	0.4715619682429583	-0.34882157642720113	-0.9340995977117463	-0.13496909118547046	-0.6048601759458009	0.10740637174972575	-0.5201812442111653	-0.2247286826411649	-0.09692334773585984	-0.5507324043421578
-0.521664683257389	-0.3520325052885322	-0.561615413514406	-0.14513433854533755	0.0373414815612519	-0.3407454301832648	-0.6514239038372034	-0.2578989782392473	-0.2295875520760588	-0.5502596334614533	-0.4340497054439362	0.20912361670984853	-0.30129904126025675	-0.2276396144170855	-0.16938680683262944	-0.24221782136587527	-0.5048070338261155	-0.193873871014907	-0.9312782249287406	-0.15801104015612788	-0.5391806819790084	-0.3173104335876185	-0.5364721276639568	-0.46863792928387626	-0.2429455108711665	-0.023113662683797782	-0.09673700898195566	-0.23746246708212038	-0.09604437505545231	-0.6195756383034466	-0.16682445038230562	0.11900038479070041	-0.5461141229080496	-0.636928848674136	-0.2951329716594918	0.4696550945416355	-0.3500671608990435	-0.9049855721877382	-0.14959280969089458	-0.6134285427099737	0.11564901628762687	-0.49613931923159116	-0.23057359995579407	-0.0789322523246753	-0.5734010814277004
-0.5390121268754469	-0.3449674456838353	-0.5999832726978387	-0.14752496554460623	0.060679462348157	-0.35263450446398287	-0.6685437052422564	-0.2686960299706254	-0.24408450266059828	-0.5588231079308665	-0.45770213108215546	0.27116067127128063	-0.2703603641468666	-0.26034655260097966	-0.23050606969555246	-0.2436307251791699	-0.5328447472683658	-0.22427076426170794	-0.9276557082579616	-0.0800263505804982	-0.5470103578463299	-0.3016150399382115	-0.5456638928700613	-0.5064988500614545	-0.22962758620620263	0.008297800892823065	-0.08628841913953691	-0.23117189233822882	-0.12657318162128592	-0.6154428026385487	-0.15229985431259546	0.1992947057157141	-0.5456461320433516	-0.6208808025829391	-0.23122637614085537	0.46681854475423723	-0.3536291552818752	-0.8646244656046165	-0.14806312390629864	-0.6029424250756958	0.11615194909410038	-0.4910747833443835	-0.247102163416462	-0.07771298956447326	-0.5815462705942349
-0.5435923008063915	-0.3326581131043574	-0.6259086876226698	-0.15753543373035434	0.10449191939698355	-0.3795547523497197	-0.707087439340342	-0.2924971739938107	-0.2624894011660279	-0.561022333153926	-0.46538693928552244	0.32515685167102326	-0.22993473007164883	-0.309592244432803	-0.2808616924227782	-0.24872159234213392	-0.5639022007053294	-0.24230853923986734	-0.897145884897572	0.019407498601094808	-0.5529435777918508	-0.2700046323691181	-0.5628796004313449	-0.5480525862770478	-0.20979901007991458	0.043596013465803225	-0.06994705736091653	-0.2395941279566065	-0.16003076427582758	-0.6052005933635162	-0.12745081045289014	0.2758290149121903	-0.5343915721547228	-0.6108572589337892	-0.18201562489632828	0.4545991760892318	-0.3616510162304468	-0.8009526515584963	-0.15182314588155438	-0.6001107562003806	0.1216630019553965	-0.4848854448371145	-0.2509061875708679	-0.09288143275500857	-0.5942209016998157
-0.5748088880747572	-0.3217325720050101	-0.6768115650794901	-0.18912564502064302	0.11246689126401865	-0.4050013213645253	-0.7062071174382919	-0.3043345165003505	-0.27379906989209724	-0.5724242261356257	-0.47157728947647	0.3675533459929448	-0.16911834044735788	-0.3505783922311777	-0.31513195102666924	-0.24725835723125417	-0.5950779266602881	-0.25994069191586877	-0.8643110644739371	0.12356813410858987	-0.5471968101481087	-0.23357693793274156	-0.5790612749493078	-0.5731865430890619	-0.20601706036165557	0.05014057080318583	-0.06990270418917278	-0.2649913446611979	-0.1773407876950036	-0.5998760979173986	-0.10723657950897633	0.34169517865530663	-0.5423955678735138	-0.6019598315651286	-0.13364579441282215	0.4550381457653585	-0.3728927772441165	-0.7366035672158827	-0.14495948773808276	-0.5747451899989475	0.11881658405369906	-0.4724989702307565	-0.2565177413502858	-0.1358948024533072	-0.6068485174464523
-0.6148907022937428	-0.31564627396942535	-0.6905413537970653	-0.21813037734695523	0.09036485255614504	-0.41284581781371515	-0.6979745836138074	-0.28499078111392595	-0.27228410798184705	-0.5879418844467161	-0.4576887199287757	0.38597884504193447	-0.10463606802371998	-0.37297869304181397	-0.3459631156292332	-0.24671876944633114	-0.6234777359653241	-0.287527603461111	-0.831850021906787	0.24106946024300643	-0.5382625274965162	-0.18777092409225044	-0.5557621853786027	-0.5940996456236745	-0.2064267268080758	0.05514835784837609	-0.07192037607366263	-0.3097355973511581	-0.20534289696190333	-0.596936561180599	-0.11458652596839	0.379751599940105	-0.5539116248341462	-0.5898440923147941	-0.08306097609146776	0.4452285141061981	-0.3855368239977518	-0.6798164111117739	-0.14131250802567272	-0.5570921763827714	0.099442006599021	-0.4581436036898026	-0.2638547053359056	-0.1770038201675954	-0.6058691786488206
-0.6441220604903523	-0.30851814494833074	-0.7122692062779702	-0.2532337011109745	0.06250507364140752	-0.38857081244070796	-0.6956007022008746	-0.26339079065959903	-0.26739493915825047	-0.5996619444011745	-0.4498248485178847	0.382637052127541	-0.031220169375565498	-0.3865173084569261	-0.36977926560418534	-0.24869740913608704	-0.6353798936929168	-0.3153158343692279	-0.806367263726346	0.34892473960509457	-0.5163365222608554	-0.14081213394623654	-0.5243992192222668	-0.620319706893077	-0.20023194059619082	0.05379272923903143	-0.06566641988584113	-0.3383396713684398	-0.21734689774111424	-0.6025602009321809	-0.1285494566235818	0.40676614409552087	-0.5587220968209019	-0.5972380090559463	-0.04246705875920787	0.43649826099578004	-0.4114290500508854	-0.5986316672296458	-0.12936829676156178	-0.5323740296313086	0.07915745403335325	-0.4478371367014778	-0.2736816022927351	-0.217338332529887	-0.6037738903879457
-0.6840039821556049	-0.2947567983526061	-0.7235357811952541	-0.2830133053478446	0.031444925129645175	-0.3891415738707368	-0.6830767122752072	-0.24088536235025604	-0.3067863752744927	-0.6281273608794188	-0.4212080723291137	0.3668939787811362	0.034674271129749586	-0.4045233552528768	-0.3635785243239096	-0.25561153888995525	-0.6416721432816995	-0.347979545068334	-0.7726745654911312	0.4418272888401161	-0.494158157439336	-0.09180110006755393	-0.4801628356087396	-0.6437618734194258	-0.17876766073845357	0.08243624971780805	-0.05101318115649567	-0.3739499917877538	-0.2184349492095546	-0.5999334680581726	-0.13112864567197025	0.39844670925911513	-0.5548768675673502	-0.5939523352121104	-0.01892805369453337	0.4401278705110349	-0.39437630039779886	-0.5087770993546081	-0.11398026442279226	-0.49672051554952434	0.054442093739811806	-0.44825801171997215	-0.281222511208586	-0.2611194267626876	-0.6010026454569664
-0.7360916518799339	-0.2787981562101719	-0.744877747656252	-0.3120228380268849	0.0025738668379921407	-0.38700052654999695	-0.679326969514504	-0.22716301998393665	-0.31843517294847956	-0.6528398887390328	-0.4034258660032533	0.3509574547238289	0.09461641194306217	-0.40800871159727964	-0.368347070824232	-0.26532170069796707	-0.6412885157553816	-0.3880255702981942	-0.7477895225613687	0.5163264078560532	-0.47532353202003697	-0.051936799423655186	-0.4397362181226724	-0.6480177147092477	-0.16859962898870026	0.11034601406286255	-0.04100875891928195	-0.4117283793585139	-0.21382219461250754	-0.5987997248000203	-0.13477768212298125	0.3649771954439812	-0.5453783382996422	-0.6095098104919107	0.0077622894456211376	0.4358434413319774	-0.38748405294414867	-0.4177997338681484	-0.10351636010771267	-0.46982347531201174	0.025481495805122316	-0.4440492615350292	-0.2897152834536743	-0.3221460664675433	-0.5998458902104884
-0.7814671054286577	-0.286281837244733	-0.749565497096506	-0.31980464619485083	0.008899157677135007	-0.39244887064851586	-0.67873998764975	-0.22053612509326875	-0.34683132519446147	-0.6541037186586021	-0.3937119634711276	0.3130011991487001	0.16567535687127308	-0.41258838394740993	-0.3736006261238691	-0.2538027862226792	-0.6423434156370396	-0.4191457792311013	-0.7367243807306265	0.5711720617912344	-0.4478761375946515	-0.024107800045514806	-0.41510044674689806	-0.654328481921935	-0.15148054485395746	0.12068462862884957	-0.02127811534288928	-0.4261370250010456	-0.21021828467202214	-0.6051329785547466	-0.142581969395413	0.32832422543496764	-0.5431648729989413	-0.6227345117342338	0.010196121610072023	0.42383869281805026	-0.3727021675069629	-0.34149878704928055	-0.10029086402744296	-0.44891616051976274	0.01153874414614228	-0.4347330887078675	-0.2886995294117805	-0.3770034655291974	-0.5976388295868402
-0.815267037943675	-0.31027921367672995	-0.7488243531211972	-0.3549278516336718	0.0021099048791067025	-0.3899774458707813	-0.6692959172206101	-0.20281651545045132	-0.3859230340697238	-0.6615616668738139	-0.37358928257126606	0.28456666930393026	0.21480620298367606	-0.41747748819500324	-0.3569611060153052	-0.25070748699370415	-0.6351303083536601	-0.4098968245563025	-0.7218621827895138	0.5886748334225921	-0.41498964078181577	0.0012621150322140915	-0.3896195697530874	-0.6635270618724981	-0.143241505212095	0.11442175178596344	-0.0057336799081821295	-0.4237315834645847	-0.2089280473943124	-0.6105524079242874	-0.16369808474060132	0.2935330973663749	-0.5385833035483024	-0.6319900871750102	-0.0055697955344863	0.4130738125097381	-0.364429303630834	-0.24997234544656638	-0.09837884497319009	-0.42740508529785987	0.0015190198634401435	-0.440431178930465	-0.28086678071523613	-0.42645043331263244	-0.607544167342379
-0.8478008281364209	-0.32377561838462554	-0.7457593392426675	-0.40125398036602367	-0.0053313980169157225	-0.3825482451080446	-0.6610842069172918	-0.189073482040229	-0.40115901020355993	-0.6609077869555341	-0.3629262877454331	0.26072182569177	0.2434005716110879	-0.4209220418032512	-0.3463264645212549	-0.24317079082916418	-0.630369081347183	-0.41103433784813925	-0.7131977815524058	0.5755398495119808	-0.3844324103912519	0.002855788695087408	-0.3733989745638214	-0.6766661118407057	-0.15643585342457372	0.10363164454784372	0.01436259913419895	-0.41772462965471596	-0.21451212763176794	-0.6126734639860452	-0.20142429203698678	0.26019836225095316	-0.5363246503683035	-0.6210749389210959	-0.04849659607428649	0.40382237072568306	-0.3444397595327798	-0.17644772921969837	-0.10665156346009293	-0.42597991854173306	0.0016061241898624983	-0.4500962939915798	-0.26982740407584743	-0.47572062763943235	-0.6059314518223661
-0.8642342445935366	-0.33097248657851736	-0.7349452870802258	-0.44006643656874395	-0.008081601028406498	-0.36587463270163967	-0.6462542383651028	-0.17765350992137002	-0.393186196951495	-0.6258940834721833	-0.35271699343893903	0.2271771999554836	0.26312138238398475	-0.4186009681236215	-0.3281151505970239	-0.22555412629264282	-0.6547559647692119	-0.3962279202100113	-0.7083485490090226	0.5711748114215276	-0.36624263276743985	0.00580492258433676	-0.3456233996577599	-0.6803551628740692	-0.16471016767239016	0.06095538510717263	0.02873700107774263	-0.41600091015542545	-0.21706758950975233	-0.6149035233152731	-0.22706413933541372	0.23056990226660168	-0.5244485719430991	-0.636483464769035	-0.10475401094864716	0.39775213842588064	-0.3144749056430709	-0.10738010558715808	-0.12470799280217368	-0.42496180317205035	0.012661859756742843	-0.4579777099238281	-0.2590899742225442	-0.5091177592864581	-0.6009779845705769
-0.8702025798478598	-0.32970209022637736	-0.7326825353417595	-0.4784336408031806	-0.027872572619517495	-0.3575432755848301	-0.6281525626685449	-0.15948084928019646	-0.3890469944326399	-0.5938785318383414	-0.3484408617138223	0.19801518645140406	0.28527688489118025	-0.4027927841220588	-0.33199473174258387	-0.23546742703144924	-0.6745287036750913	-0.38983380002700035	-0.6971269803220423	0.5726535969635885	-0.3594251573882735	-0.03182543675206883	-0.31392798610070943	-0.7133010751222976	-0.17462363997510932	0.03147589902206723	0.04728209550145849	-0.41570051572022776	-0.22038802243930306	-0.6199520957033824	-0.2735677102911672	0.2097930761128012	-0.5269516841422519	-0.6285734549823752	-0.14163106979159096	0.39106533196900717	-0.3026823828099415	-0.0688215505547876	-0.14861211074598585	-0.4146071495022938	0.020749382850719696	-0.46851810466675825	-0.26521373659664843	-0.5192348900929951	-0.5878881989746958
-0.8709761847762667	-0.3349303209698503	-0.6954617109704488	-0.4830427495322279	-0.04312084553138103	-0.360246610365307	-0.6377197634837104	-0.16014658640048776	-0.383806822194634	-0.5560962038232484	-0.35378934741378354	0.17385973183863984	0.27724428421669023	-0.4001412751693062	-0.35569938188024885	-0.23525763771899189	-0.6906228640084505	-0.3865985998617051	-0.7126511108548155	0.57091445580314	-0.3747698757288066	-0.0766301809781012	-0.28230575151418213	-0.7222491534369715	-0.16647690925124406	0.0239823326225666	0.07043254348843615	-0.4079236641025048	-0.24855646601114828	-0.616748792914596	-0.31231332242746995	0.2115979421564254	-0.5351712482688418	-0.6107024519400015	-0.1720974736088291	0.37034909138138145	-0.29676906683794707	-0.04307095057937303	-0.1713937419456252	-0.41221661526348374	0.022379369898205957	-0.47474058293926313	-0.260455502843896	-0.49514736755237426	-0.5658984946388876
-0.8655432162544052	-0.337246230999741	-0.669527190404819	-0.49975995223752945	-0.028427820694861983	-0.3607892102403346	-0.6389112310426043	-0.16474128067008723	-0.4113129125117695	-0.5231586438132829	-0.3796426822524796	0.137980891679393	0.27255039021035965	-0.3990068253247378	-0.3936028684715812	-0.24078712778163278	-0.7001877748227364	-0.38116603202424787	-0.7173505029359075	0.5757436658574641	-0.380970011762865	-0.12468633611249325	-0.26840681491051765	-0.7170279667768293	-0.16853088963974855	0.029556594928324343	0.09948317150410015	-0.3974477323170952	-0.26602156803042404	-0.5887962845870661	-0.3318195687501534	0.2061706253042591	-0.5221143587026345	-0.6018951891852904	-0.19585513067216503	0.3417593131104182	-0.27690592709190015	-0.02569920628613207	-0.19436636342710883	-0.40308214194591485	0.03322075307919507	-0.506170726168459	-0.26725968325956745	-0.4731331507909989	-0.5530498179969885
-0.8556497505732512	-0.32053110028498877	-0.6361252165987631	-0.5161170514772164	-0.017586059209465474	-0.36907556658824936	-0.6270330720632471	-0.17710642412677566	-0.4414149773213878	-0.4979723746890835	-0.40626921732427423	0.11627722047797559	0.26599451708063293	-0.40126207950866843	-0.42949303037190517	-0.28274378111283305	-0.7278195709179696	-0.396288148267059	-0.7153498857745457	0.5921948757535666	-0.416135981061778	-0.1623647431358584	-0.2745945935122367	-0.6829297011360922	-0.16300859100534398	0.023781876319460073	0.13163691592522064	-0.3814862924277859	-0.27758784695451527	-0.5580499869994171	-0.34762311632107573	0.20679304772758322	-0.5115639148676592	-0.5772909187076879	-0.23107447685963572	0.31138448891222276	-0.26610638066842707	-0.013771798139342008	-0.2134969587957026	-0.39259147987829557	0.05186123041936395	-0.5252650791381281	-0.27156779430789835	-0.4627717594500876	-0.546669922496475
-0.8418989675847118	-0.306098033273957	-0.6121961444369102	-0.5524600855860212	-0.012352419816698618	-0.37399383854257107	-0.6015554939165513	-0.19484989463689845	-0.44538782040813596	-0.4873648593779317	-0.4285320410546819	0.10423545865587387	0.2393165820802638	-0.39696575206075463	-0.46279539145598025	-0.3322401535093291	-0.7659533600854513	-0.42142285611473496	-0.7111395334440087	0.6079573032612228	-0.441532746691208	-0.1940298256590785	-0.26878507518474565	-0.6809415123087417	-0.16691305106160212	0.007649642737810765	0.1504272245690615	-0.3656699317227635	-0.2781631385355297	-0.5400312551424731	-0.38145218846264883	0.22133014870656414	-0.5099499297525649	-0.5627898965611726	-0.2534066240959872	0.27787001084572677	-0.26820950831563284	-0.014732967916960393	-0.2325690049735555	-0.3591754500124278	0.06370302572503672	-0.5480868759376395	-0.28127106093091536	-0.42414971515835864	-0.5409006944128905
-0.8243934792458418	-0.28243054923359023	-0.5869335097908176	-0.5879712724747492	0.0020326664903895742	-0.3797913335732154	-0.5872267988231573	-0.23060947262559134	-0.4664670591897062	-0.4681496797400393	-0.452337134765809	0.05215266926643123	0.21099617013099076	-0.4046239574089043	-0.46676222199886147	-0.37662147553681435	-0.8023706814276681	-0.4368580059688574	-0.701832958797081	0.6453292470950226	-0.4661189107314943	-0.2248690770570069	-0.2628113602751942	-0.6798053108004195	-0.17623132768060482	-0.005699122411838615	0.1635668914411561	-0.35689276049419216	-0.2857336422393141	-0.5291139905443336	-0.40079565913972337	0.2427592067867217	-0.5125397137857812	-0.561265675268279	-0.275111528571511	0.26144947374311533	-0.2538808727692159	-0.05248796896708794	-0.2556668370737921	-0.3194773902567249	0.07251040926972477	-0.5798230746457776	-0.28128134841854646	-0.3684743814030216	-0.5400946914857816
-0.8094019838548228	-0.26116260413000736	-0.5831698449273728	-0.6251623261149608	0.0026005973366168547	-0.38402230922045727	-0.558758329277673	-0.25948842886044554	-0.4780059592233498	-0.4562071108569197	-0.4774385347095425	0.02462722153000799	0.19371177735629688	-0.3975414050891954	-0.4508087920109152	-0.43340364333511305	-0.8353644682682212	-0.44092172428429616	-0.6776361940347664	0.6750914172405011	-0.49921903432808057	-0.23884395851359735	-0.256729397248581	-0.6718423336089353	-0.1874532375101559	-0.01398575417613381	0.17554844771771733	-0.36090205718977436	-0.297341608959131	-0.5244466564012247	-0.4200836787726895	0.27445644628154725	-0.5062552650312648	-0.5491106066735767	-0.2896737596407695	0.26032119110379864	-0.2312442610266679	-0.078668621252067	-0.28039152545289636	-0.27797746268112444	0.08230850984885152	-0.6135281652885116	-0.28605979618208266	-0.32474245281907466	-0.5417659544339138
-0.7939473962402244	-0.22882949355219134	-0.5880667481774869	-0.6450862286184773	0.004078833277852641	-0.36771750714248597	-0.546474866110982	-0.29690385927231755	-0.47750358371305934	-0.4498783434665964	-0.491131547088511	-0.018572229475054134	0.1889418154608519	-0.39163637960107717	-0.42561393847530227	-0.46867515164470247	-0.8566747499080394	-0.4757832878006871	-0.6446301273685127	0.6948205301498834	-0.5402390429275304	-0.2583544489620557	-0.2432709534508637	-0.6655488322034826	-0.1940530909674456	-0.014437400260659327	0.19354941456898497	-0.38262142103607466	-0.30699024927984064	-0.5280870650244796	-0.4256663467940645	0.30849140662320895	-0.5166836645528898	-0.5435643323231514	-0.30307344623405774	0.25630726167096385	-0.20287009555396418	-0.1262500596589887	-0.3094266334708171	-0.24211587847277646	0.078963703714233	-0.6137075099003757	-0.2963046900047662	-0.2741873030210805	-0.5444201045086546
-0.7777938204355558	-0.20044075831780678	-0.5933191853115123	-0.654572187675257	-0.0033092845283872615	-0.35356315791508697	-0.5143289325485522	-0.32910335331441215	-0.4730339104304243	-0.4529793017194761	-0.5045074581001261	-0.06908616084565637	0.1846400500194395	-0.3773964922419525	-0.3954209175955755	-0.5148086980953288	-0.8692070878725404	-0.5023180425134232	-0.6042934042393924	0.695470817714225	-0.5659494626452153	-0.29488339331348146	-0.23189111675493254	-0.6371308041869546	-0.1914847677238908	-0.014908652448990145	0.22005224696605827	-0.41917506664727355	-0.325437098888456	-0.5369193347922051	-0.43423979371058186	0.3429712241151295	-0.5262638653565422	-0.5656837413518118	-0.3265148730547834	0.24210610537575036	-0.18323809519444476	-0.15247809220730504	-0.3200554278260853	-0.20129485677815526	0.06332340234762016	-0.6056253059787577	-0.3027941093953731	-0.22837292683151653	-0.5435472155803307
-0.765517861260212	-0.17468105468344347	-0.5654600633952573	-0.6700218790624867	-0.017254421798822108	-0.3607752274510853	-0.4971747270650507	-0.35375224885903533	-0.4924329189477146	-0.47985739252847937	-0.5126000304946634	-0.11333623993697206	0.17266469065695883	-0.36821975621152775	-0.38660514064044776	-0.5727661243639991	-0.8392538145330665	-0.5447100762139043	-0.5596886978327004	0.6910091988597231	-0.5878081217705006	-0.3322887937477234	-0.24095030842441068	-0.6086401434733716	-0.19966117665589947	-0.007704299092474489	0.25729771960617615	-0.4476164554456748	-0.35548357765774324	-0.5521989156183388	-0.4432407502897421	0.35397570025470715	-0.5221480644158818	-0.5651295741537778	-0.3453989898390274	0.2507322435743378	-0.16762194103401146	-0.19233310880018412	-0.3284586475212658	-0.1723313977797949	0.05293268937725126	-0.5857550926229805	-0.30856232175836656	-0.18727114324842753	-0.5444715552788201
-0.75745334217883	-0.15976179281405672	-0.5174410113614989	-0.6756703796736787	-0.02245307365730456	-0.3626917205994643	-0.46828329860776546	-0.38334285332785445	-0.501505802678757	-0.500693560109283	-0.5068097560625147	-0.16495093309918857	0.1561360646403481	-0.37072544554982534	-0.36738956169060155	-0.5945976647679441	-0.8109093507011951	-0.5851346547631486	-0.5274779382355314	0.6549481412682059	-0.6072644180800381	-0.3322505028707593	-0.26350970252852524	-0.5302076258785817	-0.2044792265026302	-0.004563579221264431	0.2820959435636166	-0.45500002032358566	-0.38428984450419146	-0.5745831054014618	-0.43257626238732677	0.35681793700387154	-0.5150165281207523	-0.5797121837699922	-0.3749858249271469	0.2722012036417989	-0.14150058201263607	-0.2211336221784812	-0.3407698493454116	-0.14816556198051276	0.04960060804857982	-0.5605883650233452	-0.3066506538813695	-0.16470291537631326	-0.5403808642177707
-0.7559311161028643	-0.15156740516539452	-0.5318506879253738	-0.6822113094965966	-0.019652478277953588	-0.3607649360000751	-0.41877809314687253	-0.43306712974761286	-0.5127046400534361	-0.5235686996952494	-0.49165363245838145	-0.2052061187774723	0.15162869134367252	-0.3591151273115536	-0.3266254527563312	-0.6181242967707441	-0.8004892386029432	-0.6386485016003407	-0.46918670520724265	0.6018232217808827	-0.6072185915880786	-0.347084167697721	-0.2983459331750116	-0.47837478961337315	-0.21309912640253387	0.003927919452431327	0.3290089133076366	-0.4613004899318806	-0.37264227437843517	-0.5961953936000287	-0.43980815178509014	0.34538261418046035	-0.4969048927448624	-0.6231832428175795	-0.4023299006859708	0.2945264354305878	-0.11235374485805975	-0.2462249105056029	-0.35631007430951056	-0.12639512945576387	0.05793914308843797	-0.5353183193320923	-0.30804036712276667	-0.15237412367034125	-0.5499955938300992
-0.7633037852172757	-0.13914168361459328	-0.5313650537494454	-0.6861121736707319	-0.023822302595987447	-0.3627957357995136	-0.398592103697655	-0.47799120765820025	-0.5034964206762743	-0.5367750984979381	-0.4623891828225887	-0.22296857232648842	0.12715028321597832	-0.35266655586606743	-0.2857853308424506	-0.6381801852706899	-0.7816232556683611	-0.683190375935934	-0.4220839442363512	0.5457384971348243	-0.619896835856738	-0.35881811239814215	-0.3618310212899253	-0.4438450098415485	-0.21672188216167854	0.0013888829859459765	0.3604260612367319	-0.4598400608322864	-0.3788037305866913	-0.6276584081606323	-0.4488055308775337	0.33195367154022154	-0.4896359408495724	-0.6452244115547848	-0.4368062425882654	0.33074738997848624	-0.08520200979018001	-0.270147358304108	-0.3730283372077922	-0.12199368346334818	0.05614600585041801	-0.4874110848276712	-0.307993983187307	-0.13612732272938063	-0.5527267426436395
-0.7714198333466571	-0.13526175538537627	-0.5391426506340439	-0.6763293371845372	-0.016175078517255755	-0.3615063446411281	-0.38444071032433436	-0.5198393695759906	-0.494196928421497	-0.5200504072309612	-0.42612942292694705	-0.23656052826081533	0.09408038594879141	-0.35290160638221213	-0.249524807481722	-0.6251904784326326	-0.7406448608116594	-0.6802434947410388	-0.3800265256886109	0.47327439668407284	-0.627937690243171	-0.3497621359053932	-0.3998429354605569	-0.4323323022656068	-0.22435742224129357	-0.005081591506933342	0.3856076619288583	-0.4558502297234014	-0.37770108838974703	-0.6601613248205509	-0.45388735075857395	0.3111745599911886	-0.4666660528604557	-0.6890891824433308	-0.44619831229578233	0.35739864032250523	-0.044699105972190435	-0.307027926026436	-0.38757745840091706	-0.13074009463379246	0.05502546549816382	-0.45795763112489124	-0.29489981625528133	-0.11790078751298619	-0.5435622959784829
-0.7790346443727714	-0.1334012407193806	-0.542728755501915	-0.6338840792855599	-0.00609444030533529	-0.35663297331976207	-0.38405411712703363	-0.559844655779568	-0.46670480330425673	-0.4579936807946404	-0.4193236673077353	-0.26334568644579887	0.07052293259668518	-0.35922201710233315	-0.20652928297973752	-0.6156660738760691	-0.7016407072168789	-0.6738362743177928	-0.34314601278311085	0.4038151437732974	-0.6353655996056432	-0.34611069578721226	-0.453682589294488	-0.40536419252622846	-0.2224636766096868	-0.01106551859591557	0.41565641117789437	-0.45975064879032423	-0.39286293969517855	-0.683205407818148	-0.45932155308120687	0.29118907677789807	-0.42766928341864074	-0.7238667827965054	-0.43789355865340374	0.3754909996115507	-0.00951776518115551	-0.3436387319268605	-0.39404079527034763	-0.1682826322749163	0.059740309073067134	-0.4327012312193236	-0.2742475945946861	-0.11624872349353157	-0.5298934230935671
-0.7915282078179138	-0.12722309130541384	-0.5407042680310138	-0.6010171936509625	-0.012269552242709186	-0.3591783590927567	-0.36947448351408024	-0.5831123715812503	-0.4333182038113986	-0.4148615206991989	-0.40588450657172725	-0.24074124334262978	0.052351085793878614	-0.3562066280107567	-0.17601580403321426	-0.5979479456756768	-0.6371934056355114	-0.6558619198366573	-0.3011649964051545	0.31312709522085036	-0.6413467728945584	-0.34265917822856473	-0.49831385555227853	-0.3841488466301763	-0.2031298029216841	-0.0052906358357910025	0.4502256547676944	-0.4566168906414195	-0.3977174835074347	-0.7055270368287129	-0.4794055635086337	0.26099085782558046	-0.38229268916559395	-0.7222659948012786	-0.4318151667253708	0.38075003812229735	0.005784183875717119	-0.37124327575479155	-0.3932383891924237	-0.20512386647073497	0.05610358983059508	-0.40259083040569327	-0.26253917029479623	-0.1226487253667526	-0.5093361791657445
-0.7965317676064467	-0.10776195714716381	-0.5362397447545811	-0.5379651188970568	-0.010432242921486593	-0.37121159422590594	-0.35885403503413804	-0.57259304733456	-0.3801877671693658	-0.37683432888644364	-0.40172674656590834	-0.2265726135637604	0.0023240841605122243	-0.37188879175835904	-0.1692193206063695	-0.5925387670631194	-0.5934516795378529	-0.6607714827249196	-0.25742376624489693	0.2099144978680715	-0.6509727216946561	-0.34725481982726747	-0.5443639019061686	-0.36583842529575417	-0.19246403072930485	-0.0009615835696300502	0.468702248181717	-0.4368143838114967	-0.37627536577592874	-0.7185813391706829	-0.48438900250496547	0.22406034147032988	-0.333087162926939	-0.7368266385602664	-0.41762705163489555	0.368969152021668	0.020543978647575966	-0.40438309526686905	-0.39682893594990276	-0.22879533284294024	0.06433744819296142	-0.38044956843228844	-0.24895066250975928	-0.13499876048619588	-0.482338008479005
-0.8076557960291106	-0.0865223475784842	-0.5201858102052761	-0.4819694920600478	-0.00207649744002539	-0.3865526214473106	-0.31700434060831617	-0.5772480993456772	-0.34490051865835414	-0.3424106899685849	-0.4106158591013213	-0.20058523521190724	-0.04227314383000412	-0.37883542414386034	-0.1642741552325911	-0.5938708082811944	-0.5706781545664263	-0.6332200118901412	-0.22536910418426875	0.11976410514908073	-0.647910382063473	-0.3374352348842934	-0.6004887261963544	-0.32066665064106714	-0.18158796112535286	0.004855660954529805	0.4838857203358032	-0.42240439042019295	-0.3462297207625559	-0.7293122874068804	-0.49458126216077947	0.18552955162726983	-0.2899056995481566	-0.7354452999386667	-0.40539376768238944	0.35122590556329963	0.04844932442361299	-0.42656756622836445	-0.40238581848075555	-0.24508842478167775	0.08107162841365409	-0.3736793093344159	-0.23532966792167662	-0.1443665070751868	-0.4505064814763455
-0.8136295964854945	-0.0803842534038289	-0.5191799128255334	-0.4325217645420298	0.0019177117752446303	-0.41096279691510385	-0.29700772448564533	-0.5755358010621436	-0.3208403586508073	-0.3036986853374205	-0.4180262964758074	-0.17848989443735983	-0.08623316991986148	-0.3868454694791815	-0.17391187043538042	-0.5799406770179852	-0.5649070622139896	-0.6201657745170495	-0.20420949033070462	0.053419324101033026	-0.6414728271354551	-0.30597983173060245	-0.6284747159816487	-0.29885092643243427	-0.15395411893065825	-0.0006642243285852875	0.4949597534885867	-0.3971958244234852	-0.31973921096866953	-0.7307438090147642	-0.4957135367066078	0.13939048232515588	-0.24537211851873691	-0.7227170270696672	-0.3868601354102064	0.3511455240863524	0.05385488013284936	-0.4600283488146616	-0.41554351462886513	-0.25071978919772736	0.10097640611612031	-0.3796581128625399	-0.23663870560217698	-0.1496471395293862	-0.42340469958347987
-0.8226320111613076	-0.07593843579639799	-0.5293115937850937	-0.3770307009833488	0.0003972148854005514	-0.4153777985254526	-0.26479479350728985	-0.5826007103874036	-0.2931783820521195	-0.2571149074741883	-0.41522507584017454	-0.14422773004309908	-0.12012618630672925	-0.3941024702183853	-0.16641592408309505	-0.569691229715126	-0.5615942186586548	-0.5932167825409433	-0.17426198035352877	-0.015460805114426776	-0.6365299691575105	-0.28113972984471236	-0.645618055419728	-0.2779565623768494	-0.12329325703149266	-0.004498874476335575	0.49338976248921423	-0.39051986177119324	-0.28499243323131135	-0.7217752168649135	-0.5003839456152301	0.11736503545432271	-0.21253571635959548	-0.7144089122706034	-0.3412868858254353	0.3404423124471542	0.06787514925291746	-0.48180340080707806	-0.43181384094738273	-0.2518177567532674	0.12217411499426442	-0.39388481913846085	-0.22955477771583474	-0.15275266327917986	-0.38789870050876407
-0.833227030331458	-0.06909518554019148	-0.550759972075607	-0.3277930851609434	-0.003338863827687851	-0.42671436403700486	-0.24429237707339654	-0.5930554261383685	-0.2722443705585778	-0.2226388905783796	-0.43248923934227373	-0.09958693500891826	-0.16819967472577618	-0.3810138889161419	-0.15111629378460817	-0.5668303564397688	-0.564211377197884	-0.5699111511212159	-0.15939928843286993	-0.06567466351403747	-0.6209464508506575	-0.25667001855714744	-0.6567613274103946	-0.2936781643005325	-0.0965143739564653	-0.01449954608687554	0.48909143143702377	-0.39650284271302827	-0.2404977982194163	-0.7167170827866753	-0.5121985954970573	0.091578662696859	-0.18518834516158775	-0.7011011591680993	-0.2907683211636766	0.31305881900073745	0.08168799485059643	-0.5156229742584849	-0.4365912432882526	-0.251017774183976	0.1426715050879728	-0.41503188815479275	-0.2293659932936917	-0.16417675925942357	-0.35012549663424114
-0.8400716940059791	-0.06197385360322917	-0.5366934126127358	-0.2947361491978831	-0.014246887968174032	-0.40024196541407414	-0.2285573398258877	-0.5886330092353284	-0.26994426406799665	-0.19588245184719572	-0.46488391743854535	-0.07659123103130411	-0.2105148941121923	-0.3784469285838806	-0.15843611051239465	-0.5636395335469081	-0.5449647993656501	-0.5341269922804337	-0.14964665025589052	-0.09906679246146136	-0.6024065086074624	-0.21876517990558147	-0.6437364842164144	-0.2900809775180125	-0.06031355642914939	-0.026853416527708063	0.46912649501290343	-0.399130867518232	-0.21416570204928745	-0.7128459642401652	-0.514098240943613	0.05400599002727641	-0.16625962403379915	-0.6740084708646704	-0.2339220511906662	0.2877895352372809	0.09486418386199931	-0.547193895695865	-0.432757329412634	-0.24671468271316527	0.17476513202973554	-0.4400972470607657	-0.23203875477315267	-0.18365249482858004	-0.32773110537861483
-0.8525630267564027	-0.05233712231722597	-0.5254079365925821	-0.2676655495791481	-0.022343583255896866	-0.3598406845033788	-0.2059512950689779	-0.5658727372658842	-0.2669396029014385	-0.1812263657838246	-0.494417341623805	-0.059294830216089035	-0.2392934115907242	-0.3670051724687405	-0.1704417906667805	-0.5537012938768658	-0.5283109674118798	-0.5001780568017165	-0.14039622461735976	-0.13711205734071713	-0.5877339958503558	-0.2034725768273152	-0.6270348538552605	-0.2822248386517487	-0.009986060912848094	-0.03303354272589546	0.4512765213016142	-0.40309179709300375	-0.18812750483902468	-0.7081013170025846	-0.5134882794584196	0.030841025220510465	-0.1452554087941502	-0.6532850443624276	-0.18300019473310952	0.25838203620133393	0.1051750671119587	-0.5755036030398345	-0.42117622894290674	-0.22747371424652313	0.22015148512668997	-0.4767291637932046	-0.24611041351237412	-0.2093568362481401	-0.28979219454086946
-0.8606866592478275	-0.03126238608534244	-0.5274048312125785	-0.25438751722984637	-0.04065771526673333	-0.3580911646777476	-0.18540934412388524	-0.5436267113248207	-0.2626576609923684	-0.19100155213519415	-0.5322441277647376	-0.05477298796519024	-0.27576953068979265	-0.34029315957196804	-0.1712130101059059	-0.5583068343234746	-0.5243555098421038	-0.5034953125888181	-0.12910829801136486	-0.18545726011899405	-0.574623350380852	-0.2023682163902612	-0.6161745675788611	-0.2919334315457963	0.03432780346520755	-0.019426170305632907	0.4464417108170923	-0.4077637596817243	-0.184786228011611	-0.7027249152386241	-0.5234515799643662	0.012303628045545762	-0.15072629052507408	-0.6302397221520013	-0.14844848017402762	0.2379863939192529	0.10769798180640382	-0.5948913011182932	-0.42283218346416057	-0.20582792903628339	0.2445793254001453	-0.5065081669544772	-0.260735069832328	-0.23186391833459769	-0.2517397371758624
-0.8647198668337739	-0.0027356161273989045	-0.5179524862422997	-0.2610664251057779	-0.06032214515065928	-0.3348345251611772	-0.17933536443186987	-0.5348590515258855	-0.28781371001208544	-0.22257754465879515	-0.5427325176425333	-0.053363386200606856	-0.313973589432225	-0.3130957947841468	-0.19330080659896948	-0.5445136404645063	-0.5195393922567624	-0.5039971535777547	-0.1165276269334479	-0.22435939039614855	-0.5488764716083723	-0.19890657384010876	-0.6147971406960214	-0.2871034464692814	0.06661046741299721	-0.02690944273357383	0.44774809454268105	-0.4063796387528022	-0.18446731637430963	-0.7001705780184498	-0.5253655353577884	-0.005018276706756814	-0.17349746296301505	-0.6067745382705844	-0.12284658053866442	0.23086835691485308	0.10814404871970909	-0.6225074989626094	-0.43125303845775703	-0.17540311011625503	0.2762287960200464	-0.5325560224297932	-0.29329388529139144	-0.2572296344169892	-0.23179812832553645
-0.8677402274827445	0.02721586955937886	-0.48559706788179513	-0.26522951175647813	-0.08682351720455683	-0.3400777288418624	-0.17556811784178078	-0.52267656558707	-0.31784464492397585	-0.23735775223318933	-0.5466156270123905	-0.0640710192819561	-0.3625958052181713	-0.2950478750163388	-0.2081126556873857	-0.5410595229158093	-0.5260684901444025	-0.5035481630030048	-0.09992513905172339	-0.2597424063425524	-0.5174422100481284	-0.18821458281092046	-0.5881790503375706	-0.27908123478163105	0.09381422102098237	-0.04138693496118357	0.4571660215952549	-0.3974907101488281	-0.19971045888140632	-0.6918013672441139	-0.5362249962862627	-0.026103313248914257	-0.1968516331223923	-0.5784189177759397	-0.12045922707389964	0.22141324454450925	0.1107469149693661	-0.6377876338888525	-0.442892335412257	-0.15085294509723624	0.31723084752514724	-0.5539740577618761	-0.3351939200017522	-0.2746343685515641	-0.2264554093849786
-0.8690079312913189	0.04837310869513239	-0.4541667412371576	-0.2954157276892041	-0.11390896069150294	-0.35655261838975033	-0.17688437563259007	-0.5430305050167361	-0.37230685626303767	-0.237266773115162	-0.5246691744860967	-0.08194450264039864	-0.4063807207817408	-0.2600040771762043	-0.20658766668859935	-0.5392660358973507	-0.5201389429441385	-0.492301560494127	-0.09794773892902418	-0.2831555082891413	-0.4667687818638117	-0.18276310329392062	-0.5450253506064934	-0.269062266887898	0.11892481776800856	-0.05536679267126556	0.4759649147239493	-0.3955702363889101	-0.21847622012732323	-0.6882225632244043	-0.5480915197254814	-0.054009493424143774	-0.2192487091825374	-0.5301601386474899	-0.13452309168264037	0.22507671073785432	0.11170469880228921	-0.6618541329718585	-0.4369968551518186	-0.12313531003920472	0.34946156910240955	-0.5694834678922167	-0.36958896176185096	-0.27773553104576043	-0.22541805540857424
-0.855225026298832	0.051528449209919155	-0.42985123119838003	-0.3212524325776485	-0.14539012605275012	-0.3789190810857927	-0.15464840106162064	-0.535544255294774	-0.38777964729657854	-0.2304120164524719	-0.4950316474102422	-0.1023543700379842	-0.4436116298261468	-0.21020627750139367	-0.21672849290211005	-0.5320254328618483	-0.48892015366211483	-0.49908124943294274	-0.09196350604874645	-0.3333771790758225	-0.41839748579644587	-0.20622767906117953	-0.4987182656525384	-0.26475833033238366	0.14565017008136896	-0.08189716482732437	0.49481771523808593	-0.38290272861904084	-0.23956941100860515	-0.6823516854852018	-0.5364432229759797	-0.07288347963435253	-0.2311940509965019	-0.47465681060702963	-0.14167013060156125	0.24393822430351203	0.10136596646652248	-0.6803400776513191	-0.4371467551883539	-0.09254072407363392	0.3670280122263445	-0.580029710829012	-0.3984498766231243	-0.2938592950921253	-0.22892114319104467
-0.8492510027729765	0.059288358656730746	-0.3994868163842035	-0.34140568669319304	-0.17566795352222803	-0.36160891954811203	-0.11584739085057713	-0.5404102990626054	-0.40935970290547186	-0.2371673459361749	-0.4725483357002149	-0.1293940112708309	-0.4924983569600892	-0.17011457919131884	-0.2205291418826168	-0.5478184267158637	-0.4523534753580707	-0.4992161132996455	-0.07657801910855479	-0.37186531814195717	-0.39132994025755	-0.2224028132171648	-0.47533403711335775	-0.23952920190094837	0.1433580661306095	-0.09645508043363338	0.5091001996049188	-0.3630885697332776	-0.2586770121794729	-0.6926100130378804	-0.5250399840665707	-0.07109280291417193	-0.2489545543266985	-0.41799878975182114	-0.1537045706753055	0.2493458077836571	0.10652231699898547	-0.703716888223651	-0.4381890013247342	-0.06870083775576957	0.3929982807635083	-0.5695555956165534	-0.42320608391958014	-0.3056557831807342	-0.24034640766384965
-0.8489896768866936	0.06734202772051037	-0.3850598942885131	-0.35837687169738164	-0.2020787135262831	-0.37450146198105627	-0.10503847441457377	-0.5378398109784623	-0.40103753484598226	-0.26061604387621967	-0.4613681108235695	-0.17189022807189383	-0.528305140387481	-0.11767771205379622	-0.22392616047364675	-0.5633142694255766	-0.4037965414636706	-0.5099210453303558	-0.07043785335158498	-0.40524840767979214	-0.3638644324403973	-0.24657577020825833	-0.4587366006326718	-0.2172706277560989	0.13227712673487674	-0.125259484488783	0.5147781114235503	-0.34671436045734816	-0.2756064260236736	-0.7176695637190963	-0.49951103885636083	-0.0889666008056231	-0.2623690578065313	-0.3718878530628636	-0.17242481079001865	0.24425171206360594	0.11696229320145499	-0.7289277735058094	-0.4314664255685898	-0.0455026416558416	0.4049380873721294	-0.5644403753825142	-0.44553534654628724	-0.32411988877674947	-0.24485988212249996
-0.8448730413182718	0.06582297015954858	-0.3773901854509533	-0.37520178713020785	-0.2276757483861156	-0.38253195086990555	-0.09169086895826382	-0.5430087379890799	-0.38980136401676463	-0.28189605958282854	-0.43729520176373865	-0.22877073132461384	-0.5494398174366275	-0.07060363548575929	-0.23368879724344177	-0.5824688800651592	-0.34909868615094836	-0.5132006924560362	-0.04953873137861956	-0.4247727349990127	-0.3449613937184443	-0.2674822208491123	-0.44425486751860765	-0.16294246790063477	0.12161316890620084	-0.1490939099829581	0.5218326026183625	-0.3432168670929751	-0.2837347124342675	-0.7277858318755727	-0.4657701517623539	-0.09115058410881793	-0.27277004828661494	-0.32314448620412867	-0.19559649767381637	0.23733729741660875	0.13470035508424943	-0.7450084056231121	-0.43309416361237807	-0.03131037633039461	0.4065603486445763	-0.5510577584211283	-0.46403802473869565	-0.3366986263264714	-0.26292708619076466
-0.8421340828080514	0.05962535811450202	-0.3688072912126919	-0.37622471405919866	-0.2520444230143845	-0.4092333869632764	-0.10293964455513031	-0.547692111871409	-0.3838876459014329	-0.29862192058132303	-0.4021882603648731	-0.26509723277683656	-0.5757605701901405	-0.01691151564875745	-0.22865589322338523	-0.590138886153033	-0.3005919422609797	-0.5180935198204465	-0.045031168021230264	-0.4356883204480898	-0.3279856427309786	-0.27446901725976625	-0.4266337362979157	-0.13780505792717385	0.08350198111241461	-0.16578103618951542	0.513644021488413	-0.32936004780215306	-0.28155235632802805	-0.730773177063017	-0.4198364744405671	-0.09330126026062421	-0.2913781947461041	-0.2942162890311078	-0.2195561653949391	0.23724694863652013	0.14611583179310614	-0.7591002129769466	-0.440486880708327	-0.029178225587285844	0.3978485526302752	-0.5303434557508167	-0.48329331386832813	-0.3445554972268499	-0.28611310964114306
-0.8317601254845132	0.060870267057032836	-0.3532777725912622	-0.37644878913377633	-0.2814773343369648	-0.4291151132447422	-0.13750125746790604	-0.5753168198168691	-0.4000233118289066	-0.3309509602618538	-0.37398951595472063	-0.30164034453211197	-0.6109421092522098	0.030103136081902526	-0.21739990555401936	-0.620988495236933	-0.2573865365429999	-0.5227849921301065	-0.0439236658790641	-0.4234010765998417	-0.30554487416097936	-0.27547396868931767	-0.40188870324593085	-0.10539513923938812	0.026732228613988995	-0.18993207418003705	0.5217926307133328	-0.318719707726648	-0.2560438025624602	-0.7529706406974783	-0.3675504328303121	-0.11337480074587354	-0.30291795682374545	-0.27334244870652225	-0.2393976608243385	0.23622465701270584	0.15638592455931466	-0.7752152339950587	-0.44753747301500735	-0.03386223795282711	0.381172239979484	-0.5207095310569826	-0.47598919765023207	-0.3576311421488516	-0.3109835248568686
-0.8181506570063963	0.07717777143026588	-0.3325630606134625	-0.3801832325232255	-0.31057659950795263	-0.4180660922435647	-0.13285082196922962	-0.585405466106698	-0.4317899301491127	-0.35893873637045415	-0.3348111283723697	-0.33709195833263317	-0.6344786284966772	0.06480780298383179	-0.23659575146260217	-0.6115295364817339	-0.2099759362845542	-0.5202554824740201	-0.03534439378371966	-0.3980585418913257	-0.2841288361720055	-0.28285324658885297	-0.37557265351373903	-0.04641158864010804	-0.012391669487813808	-0.2292068740466246	0.511536981937158	-0.31501420042836065	-0.22118592684949284	-0.7722511058647297	-0.2878347273172766	-0.13329714743174062	-0.3033639093374742	-0.25389555230711197	-0.25628902802229114	0.23605087225954607	0.15478419662825924	-0.797352133643768	-0.43529328532484185	-0.04732917925673539	0.38041965859919474	-0.4982433044444715	-0.46906625992120493	-0.3726584914489	-0.339057726305861
-0.818130469219193	0.11826946340687602	-0.32030728199123354	-0.3867046528912055	-0.3298771119291678	-0.4360157546408073	-0.10958524499266258	-0.5752969178277189	-0.4455830754244864	-0.40118787914035536	-0.28705204361072423	-0.37235693306700207	-0.6518760003317717	0.10273989942588	-0.24692542777349247	-0.6047923975671221	-0.15618786957179576	-0.5115921521611231	-0.05461848771014348	-0.38199021801355115	-0.28144639062604393	-0.2898273407374371	-0.3425946822101505	0.008392263862126593	-0.05125023447904161	-0.25288178133472317	0.48885868061713095	-0.3133992732571745	-0.16912162188972765	-0.7948235243478208	-0.20625157373813555	-0.1704587868005053	-0.30395042578721654	-0.2526455904315918	-0.2798021799009275	0.23403747702497305	0.1575395747446588	-0.8128519754362923	-0.4364730867888661	-0.05442011828135433	0.3663752599784245	-0.4784725103844017	-0.4434670200857145	-0.3966213904969596	-0.3419765817222807
-0.8168603116464279	0.14644921248014103	-0.32965591923138576	-0.38816324135115793	-0.33998227898785227	-0.41417787815753293	-0.09403821698016883	-0.5884286193191612	-0.463284018747388	-0.4376404823603936	-0.25564976128494027	-0.39187570109838105	-0.6550562556220527	0.13741018500586893	-0.27076685561121977	-0.6155267181512235	-0.13167027985423846	-0.5144158818443613	-0.0761276744224377	-0.356097327616662	-0.27364521507016004	-0.3080293141019515	-0.3215485319147774	0.056704226902293084	-0.08453119227906518	-0.278208050301847	0.4672139512734824	-0.32586253737766907	-0.12167569937943261	-0.8158223618268259	-0.10233452833544912	-0.20977853482383244	-0.30137360548986464	-0.2549695781261781	-0.27364327321307075	0.21944695285542734	0.16677086450756237	-0.8193189992829206	-0.4350040664308209	-0.06868509454026497	0.3472048853620375	-0.45854966328383845	-0.41527208468687704	-0.4172890955637004	-0.34564786029825745
-0.8275166749213396	0.16495407863555558	-0.35046161863504466	-0.3878994786544664	-0.34365880206476485	-0.3807644213405826	-0.10329623377454208	-0.5794557805493066	-0.4797539022726981	-0.48578481203813295	-0.2518080473740559	-0.41013376991941364	-0.644565202523915	0.15185020644134678	-0.2827200230442272	-0.5809247823590595	-0.09819036263843814	-0.5069996653195545	-0.09360796395743148	-0.3438709246660596	-0.2753774941318353	-0.3247727364174944	-0.3311915336538034	0.10723305406645904	-0.10542913186838687	-0.2955365937228749	0.4358966536209904	-0.3368011393744917	-0.06902234586606372	-0.8419599247722994	-0.0038987292057202304	-0.25759413628441397	-0.2968064813449029	-0.27099126518870287	-0.2677034900423504	0.19728352897973317	0.16028822734696407	-0.8071682543303194	-0.4430210730906931	-0.10521909258196138	0.32457654472957553	-0.4454087716688777	-0.3955980767624342	-0.43630237560210966	-0.33585305299034995
-0.8532845449631304	0.18815752835189098	-0.37820071164986285	-0.38825693807553	-0.32331203955597576	-0.35130069643929696	-0.15557179747346822	-0.5958681194021798	-0.5139146876056385	-0.5278469277354034	-0.24703733664751965	-0.43316666547736327	-0.6542343855876357	0.15053461920414354	-0.3086120563434818	-0.5451733885544753	-0.07336769047702643	-0.5056304020361645	-0.10991505207063897	-0.31918680611643946	-0.2791923951584554	-0.319489331759476	-0.34664749982142545	0.13136406732905975	-0.12235223954711076	-0.29833192093284133	0.39564643641296116	-0.34829228424768766	-0.01354735389900176	-0.8591135968637158	0.07016043318524086	-0.30169985963865836	-0.29844880148267183	-0.30184973821535127	-0.2634599564092347	0.17255272073034575	0.15349628074342248	-0.786240697693402	-0.437642307073841	-0.14965277648186961	0.30191745248274193	-0.4380907317456376	-0.3870107318240351	-0.4439532343119206	-0.3270753741836785
-0.8819258844066727	0.23049892471920147	-0.3910845035586902	-0.39287901032397665	-0.3112537616717467	-0.35797004529283427	-0.21672082185305935	-0.6117241622868815	-0.5432497005472179	-0.5532479075781476	-0.23305870785985405	-0.4109421759183542	-0.6476945119770215	0.144462904505373	-0.3173161214534412	-0.4971422161543503	-0.02165698956399521	-0.4981658017371034	-0.14084179416786577	-0.3173230723333307	-0.2716201097469453	-0.3177253741485656	-0.3433011329366695	0.12344751451869711	-0.13770472415783216	-0.28875484548492	0.3568283656336268	-0.39004663305705706	0.03862388025679988	-0.8615190449090244	0.1384399869110739	-0.36602280528277037	-0.2949500743691478	-0.3085613745111776	-0.24539754417192952	0.14509022836838514	0.15338018938140455	-0.7591693728774632	-0.4253404519578554	-0.19134741679603348	0.2758837114016287	-0.4411434889432386	-0.3573253740943591	-0.4339214775863744	-0.31054441914597414
-0.8974465005849416	0.27377069896806894	-0.41282270335868415	-0.41810948457056546	-0.2995719965382557	-0.3531006560529299	-0.2456098359890499	-0.6147611573501137	-0.5850340941981611	-0.5666460123795368	-0.2326207165094764	-0.4023261264739671	-0.6690970967633094	0.13457700354263008	-0.32397871374906967	-0.440801391866409	0.009704302939069457	-0.47375258532411835	-0.16210991886170462	-0.33094731858423804	-0.2625307665683265	-0.3179779466639245	-0.35702553465495857	0.1245101643434497	-0.1675648454694246	-0.27978328875154435	0.32600622742637053	-0.4124244660091801	0.0979439460626204	-0.8505367608180077	0.20691737565233898	-0.41676929099263527	-0.2808770131074129	-0.3285415182445964	-0.2417103025274922	0.12261267368078133	0.15479064124379352	-0.7441987380585035	-0.40437208214133974	-0.22841132822558477	0.26903200934235383	-0.43027169654795083	-0.3363778834905268	-0.42302270173699696	-0.2990102209735775
-0.9075689470789587	0.30949290643370986	-0.440810269995902	-0.4459306604108769	-0.2934603096710463	-0.33708768580690973	-0.28299004829722707	-0.6123563954992631	-0.6248729967209632	-0.5712632026194274	-0.22092384784447333	-0.3940028415209389	-0.6981242944867154	0.11075005178477153	-0.3296373671850543	-0.3608492490109917	0.028041562228782735	-0.4577142559930265	-0.17468729674264807	-0.3522095222339721	-0.26076382259040465	-0.3328563455442624	-0.36669874045661055	0.11324823852228091	-0.1675493178916841	-0.2724514036728594	0.2827051319929388	-0.40824799728551425	0.14730354683570318	-0.8438599691965039	0.25616630991447076	-0.4613341999315965	-0.2755189158785076	-0.35542216280626304	-0.2257849687320296	0.09989542142892108	0.13160409031328277	-0.7217236808851698	-0.369820829131907	-0.25553283100992835	0.2623407307294811	-0.40925114345890135	-0.326236586473111	-0.4059325673132589	-0.27452213820511573
-0.9271213208916065	0.3702609051227704	-0.4700251666413754	-0.4876675428362316	-0.28078628707381376	-0.3139296659619574	-0.29343153521120585	-0.5915524351404318	-0.6561168117916029	-0.5775800127542384	-0.22816965206231354	-0.3815999262941875	-0.7176354273512415	0.08098813469501945	-0.3404827118965609	-0.2993372844305143	0.0635367218460761	-0.4224056186877929	-0.1898663002326053	-0.3682262905437491	-0.27175968091968944	-0.35728021823392314	-0.3871653376308596	0.11678510800990775	-0.16193481863851117	-0.2624736150548358	0.2594846091740448	-0.412828585919503	0.1794808972835089	-0.8478854407408105	0.30097397329218334	-0.49932780265700394	-0.25584107601399425	-0.35905908116708607	-0.21767879368849447	0.07620089118033685	0.10674737673746512	-0.7038701098817012	-0.34347545682838065	-0.29163884081157176	0.24232658029018542	-0.3748805283543149	-0.3206326129477371	-0.40496117270899523	-0.24128156976571868
-0.9615153989449204	0.39058748520470804	-0.5030477249510616	-0.5176301893999882	-0.25111033155530793	-0.29439519393591473	-0.25582998999834455	-0.5706667247515955	-0.6676092510829463	-0.5575274353199877	-0.2279584643370919	-0.3606951247890605	-0.7295582970633001	0.03483127687985141	-0.3468254984573352	-0.21059697961212978	0.07967458235852024	-0.39961203348955643	-0.18867498622746512	-0.41414202310609144	-0.28800859988979294	-0.3814200701846107	-0.4223413133039304	0.10959489855131847	-0.15791971615195105	-0.2567290880048828	0.2275500139334826	-0.4241927865064481	0.20504031015986207	-0.8386515799876673	0.3362157949381722	-0.5140396071967591	-0.24002402188606956	-0.3690974779196942	-0.20649941711141567	0.04617471199262254	0.06849579462127245	-0.6832042909898319	-0.32894573446351333	-0.30989999698955245	0.2316431967830373	-0.3167911984511009	-0.30902543918400627	-0.3961516668364858	-0.22973158152937456
-1.0079430711924031	0.38562240799132114	-0.5320412579501494	-0.5508741722622643	-0.24424382466651168	-0.2839526933650154	-0.26700603416621066	-0.5744575268237215	-0.681475984179189	-0.5500046319906394	-0.24630967834784756	-0.3218205232687246	-0.7547106638816147	0.00138213023632697	-0.346155879718268	-0.15228014555809016	0.10155163196982916	-0.3694068452719038	-0.19650900784772124	-0.46894014418239427	-0.3032531201750571	-0.4038040332221634	-0.463463840501372	0.07922313141580217	-0.16005008856608177	-0.2447804103760233	0.19930848951246874	-0.43524840380489616	0.21993244142694857	-0.8225305704301823	0.3598604778947081	-0.5214376919007282	-0.21610426245055958	-0.3867730894320704	-0.20148415103597106	0.02387801562814984	0.04155162352506166	-0.6556931703424327	-0.3326544377203789	-0.3164819594799256	0.21846984142649065	-0.2602323408823931	-0.30068553539547166	-0.3787895253020512	-0.2237622276914913
-1.0249524530258587	0.3462905527633318	-0.5688303921690512	-0.5779262135119898	-0.24880482184301353	-0.2732738397624387	-0.28493052885875975	-0.5759114554360261	-0.7020925638914672	-0.5383776306769062	-0.2745723120414346	-0.3182251273709694	-0.7663795061410956	-0.021391147716603727	-0.3505556955880422	-0.09885208868278211	0.09945027807734945	-0.34336819440959593	-0.1921455218579196	-0.5129873311086147	-0.31158620947295523	-0.4383406553815541	-0.5023127518168521	0.05040135543826489	-0.16306331066750593	-0.2332281503702665	0.17458250240535234	-0.43878110923845615	0.22946935845511338	-0.8021778300127507	0.3704711246220374	-0.5093196519658586	-0.18409587262068786	-0.3931722666388125	-0.19467746625223117	-0.006688809373511214	0.006971602281453254	-0.6343261999729527	-0.31909818382806976	-0.3480002015221525	0.19915782760105166	-0.19230771347658893	-0.302868648560139	-0.3666486510146139	-0.22493796649799588
-1.0331421140809538	0.3000612269217919	-0.6063162458733046	-0.603737094042977	-0.22969419208101774	-0.2571250940421615	-0.31435296314158323	-0.5757050397021716	-0.731643394474699	-0.543272437196949	-0.30320190605933256	-0.3348788876492243	-0.7859062174847578	-0.023730147844248862	-0.33991811860025034	-0.026185952832220215	0.09818794639489968	-0.31924803473300517	-0.1920070429251867	-0.5765042720668114	-0.3274016474947326	-0.4562629948897781	-0.5603268503598804	0.03554129436186385	-0.1825818837675452	-0.23269412183078503	0.14986295366187613	-0.44069115927052877	0.2659134547954431	-0.7851401275630414	0.368394572457342	-0.49076306641379175	-0.15153744999772026	-0.3942023607434254	-0.19630136299673837	-0.02108384579112136	-0.0332995200961574	-0.5916285586292912	-0.3153912441010456	-0.37788244756144607	0.1825433211505741	-0.1310391104484915	-0.2976359270006813	-0.3541262376926605	-0.21830418805918325
-1.0386420034443729	0.27428136120976476	-0.6134467904041803	-0.6365405739490269	-0.21700558900788539	-0.23690018471577381	-0.31213963409474244	-0.5963514364630815	-0.7690550829083884	-0.5543880058971994	-0.30932701629809456	-0.3538937372861022	-0.8251530378680224	-0.016132812151674576	-0.3548121615134327	0.006541792048554923	0.09002047087015823	-0.29954960932168245	-0.204321129708104	-0.6430100267833366	-0.34120732390721975	-0.4559200338138935	-0.6001775027242096	0.02536413301418248	-0.1994381805268317	-0.2350316664605121	0.12645409678360967	-0.43864201815314463	0.2850840045378567	-0.7580368339145397	0.35853895430156746	-0.4580631346019537	-0.1297887459270123	-0.408463432049569	-0.20641217548290366	-0.03463777043395622	-0.06016786864534661	-0.5644135646277495	-0.31380054018393067	-0.4046632801463693	0.17589779124479618	-0.05479230823280323	-0.29750092628580266	-0.3541054797026143	-0.22166853617865584
-1.011673573505037	0.256652975807666	-0.6213379318702529	-0.6659329796812209	-0.2305759071059367	-0.21931263588824712	-0.3073485643806545	-0.6028798132918718	-0.8036317668215964	-0.5586615550112836	-0.33412856964445337	-0.3395162624791951	-0.83920005426227	0.018022810456965403	-0.3582819151160615	0.027232368791203637	0.07990058900989452	-0.28316921963103725	-0.22817046218972128	-0.7017526128115587	-0.3580592944011024	-0.45601557691554895	-0.6181254054143845	0.029570175391298227	-0.21897853710253107	-0.24232443137902235	0.09153586209012064	-0.4284062586109605	0.29168026445553175	-0.7508396131588719	0.356262241755074	-0.42250035773785466	-0.11966814253404894	-0.42399747708166063	-0.19664992422939173	-0.050348008577376244	-0.10039655527621194	-0.5533193231277878	-0.31241616925828175	-0.4224880084223769	0.1565077622400398	0.014364533620385183	-0.29061588982699554	-0.36903750090824683	-0.2186629241187504
-0.9549515908889434	0.22750181730267593	-0.6308551200401584	-0.6880513108102042	-0.24254434682712106	-0.19018233950279873	-0.2942282370952165	-0.6182618049435809	-0.8237680024078362	-0.5766109551770779	-0.3704133922600407	-0.37793244030784984	-0.8601229341684968	0.03373681371671485	-0.38085308957858327	0.04947647469031003	0.049942781890563955	-0.2615018585166047	-0.2503815938369031	-0.7311499413875083	-0.38538647275511506	-0.4646772310118702	-0.5907408616278224	0.038494992371747465	-0.22654988419262517	-0.25608245476905533	0.06545792989891441	-0.40997519704745666	0.29243460511918806	-0.739014534380771	0.36131866148042574	-0.3754141411593795	-0.09769738818760958	-0.4486479804587592	-0.20067712208913266	-0.05295719131908193	-0.14465212340673556	-0.5542971142074641	-0.3197113631539907	-0.43821028707318616	0.1511536486520889	0.08354866704494406	-0.300218447360571	-0.39868055288862864	-0.22089162954915792
-0.9063563525834066	0.19438553850443752	-0.6307882073767137	-0.7005647008776228	-0.24005736626862628	-0.12787973538717812	-0.2944802318803422	-0.634241400445491	-0.8581760787885033	-0.606849294725339	-0.39284300765886015	-0.364191173120601	-0.8646842005821833	0.02207151211923111	-0.4103004950479313	0.05553784414094676	0.01023402735139833	-0.2612808332726824	-0.27796228314927107	-0.7481179099268389	-0.4267723148676371	-0.45110753330623093	-0.5194215694303328	0.041007544092428336	-0.2108783950613125	-0.26056669901181484	0.047193961456961156	-0.3870245538070444	0.273780567165816	-0.7314771906476578	0.3524420225646701	-0.3200443605131481	-0.09911154657416847	-0.4785470685212009	-0.2112543961516415	-0.060915922114576894	-0.20204224736923102	-0.5357347497484273	-0.32740035326332695	-0.4482804267555277	0.1277869663031355	0.14937320803377788	-0.317888380501576	-0.41474661387804057	-0.22335629885653088
-0.8646873656117237	0.17964837119455557	-0.6073026902931592	-0.6973106008050097	-0.23393861347848083	-0.04074562914178169	-0.28617451394161475	-0.6392824461686276	-0.898105339961411	-0.6331952876640505	-0.4308535004724422	-0.35795906310585	-0.8634839559554187	0.025129175521053308	-0.4477526494764851	0.04671410263608295	-0.022770388852630885	-0.26559666842137986	-0.31996075347118674	-0.7669272715031461	-0.4464665071688585	-0.419285237278553	-0.4609339360531154	0.023689808386650937	-0.2240238679724793	-0.271426148651499	0.032098144841827866	-0.3712641161460122	0.24967543304335305	-0.730093477490419	0.35076042493349596	-0.28068103099638697	-0.09495259491270272	-0.502758882349686	-0.22676174827583032	-0.05157366533786695	-0.24461242413965856	-0.5356201200790631	-0.3444961879006932	-0.47371643167375393	0.11503125725606081	0.19140749131903406	-0.32726443282502765	-0.42720809428289747	-0.2347968211439369
-0.8014776527830305	0.15373066946538538	-0.5895629705178117	-0.6879062734149433	-0.23530693506293274	0.016538436876813882	-0.2932981198164651	-0.6618391469589676	-0.9228058189218709	-0.6440858780024362	-0.4609671113016797	-0.35406252984300934	-0.8731413498997934	0.017251170515518603	-0.449426696324153	0.03765164265852803	-0.08036704292884428	-0.2725263121484419	-0.33733566070303056	-0.7892446457778952	-0.4556467211422318	-0.40679191821526334	-0.4270701140537197	-0.01797682720603788	-0.21740028713869664	-0.26211857275408246	0.014134156453927094	-0.35926580829181	0.22819725536854438	-0.7306740086768222	0.33981725081585157	-0.24459094389664013	-0.08963820399328247	-0.5082641537666212	-0.23542615516744628	-0.0440878991527293	-0.27197595672179026	-0.5248449311588317	-0.35210934622684115	-0.49290027012124604	0.10844768503638165	0.22235184457783275	-0.32372878576022657	-0.42488737366141793	-0.23832705364308104
-0.737589998368937	0.1345875715492853	-0.5641000117741488	-0.7011700073874023	-0.24653937367061665	0.039960447809567055	-0.31181158818883614	-0.6733531625314055	-0.9491265788017076	-0.6658210492395192	-0.48028228735386175	-0.36384555026598164	-0.87978143102485	0.04987797480119388	-0.4372595640139765	0.023177479946284774	-0.12162613789492153	-0.2718794431720012	-0.36781436335202145	-0.8075152516686289	-0.46779965570580045	-0.3831822476379239	-0.39451499962689385	-0.0629338129253589	-0.2115424803064177	-0.2542409997940601	-0.006047808465048733	-0.3485415154098757	0.19598884751292303	-0.7282234840923341	0.3147494436434215	-0.21246531600833096	-0.09608562542723478	-0.5330451970952383	-0.2515355932262103	-0.02905961745972916	-0.28481904016937987	-0.5055699522552477	-0.35178662026583	-0.521369035090148	0.09206616372336095	0.24370165098148927	-0.34151621283891315	-0.43241891264900884	-0.24489146225039482
-0.656630547283162	0.11579720401554625	-0.5767285698121045	-0.7010159853747358	-0.22892156032575645	0.05033767209735389	-0.3142784209716119	-0.6831013279852236	-0.9512345476418732	-0.6800339370279282	-0.46750709549629194	-0.4019455315453374	-0.8701923859033511	0.09786059840354157	-0.42307101809670355	0.008574813722909276	-0.1590745226574773	-0.3083710810815317	-0.39837177340867747	-0.8202518828905131	-0.47891654242811016	-0.3913537785091056	-0.3558876523412805	-0.09138887396884549	-0.2170168516093834	-0.24342527268633588	-0.033256492180615695	-0.3512324067242629	0.1789495863269852	-0.7270378345163386	0.26721394664424236	-0.19469243123384652	-0.10937752900503746	-0.5430183238720871	-0.24627819290533584	-0.018948109948634544	-0.31088502204606616	-0.4881978258631087	-0.3522521921440101	-0.5475548715097185	0.0860391502780743	0.25010210928728965	-0.37003186517670683	-0.4235981079324178	-0.24957419200124456
-0.5945367617943904	0.09879944654195247	-0.5737325380608373	-0.7015304188970422	-0.20650093821947008	0.06728224349584999	-0.31086834303804534	-0.6876827926017073	-0.9429408555212128	-0.7022500238829041	-0.4403225185123376	-0.3848555971318134	-0.8756875189852428	0.12349996756756072	-0.39664651884931107	-0.005571161722971318	-0.17426445926447576	-0.34241352663025226	-0.4035190402781568	-0.8376154544882777	-0.4817513817759222	-0.38505465311238984	-0.325722104963007	-0.1291985346287789	-0.2262521738320876	-0.22912171482735805	-0.05757284038827173	-0.3576014067986068	0.1738178186731535	-0.7145569603909617	0.22908044248516304	-0.18916855146485592	-0.12565146222406226	-0.5531468852386452	-0.2417308733105774	0.0011098015199049905	-0.33156718173638844	-0.46411795331867695	-0.3561231401463021	-0.5628499734264285	0.08173437872338904	0.26271568875541046	-0.3929480560451052	-0.40568101598347256	-0.24867398093979814
-0.5349645424620394	0.0945393399507953	-0.5312210190677213	-0.6998791745695792	-0.21199519801107228	0.05631091509731615	-0.2732678540907506	-0.6824972929677605	-0.9219588845517483	-0.7044609464211385	-0.4266647351772484	-0.3771376249025149	-0.8737214026409555	0.12271040117809814	-0.36789825013943245	-0.018748424438426763	-0.1769362051197027	-0.37718551675831685	-0.41370292259880764	-0.8268530578169102	-0.4973727163550441	-0.40692776430583094	-0.30497617088742557	-0.17380389579509706	-0.2221491942570104	-0.20314282954108606	-0.08049071242449224	-0.37333304699220304	0.13667440955952553	-0.706813493937782	0.20420546184676183	-0.1726707711635485	-0.15353405051703534	-0.5756991262539919	-0.2359012310459368	0.025095473477991848	-0.3428352268296025	-0.46700088950318575	-0.3446954667727932	-0.564651841246326	0.07925076927696387	0.2931223785642281	-0.3997130718148826	-0.3898314311759709	-0.25285267055947547
-0.4731131331079162	0.08488389052041703	-0.4636734441237194	-0.7058304567873384	-0.2352435425184452	0.03206691696551611	-0.2462343665857385	-0.6723850245058729	-0.8922993957808792	-0.7013573887648868	-0.45797401495905454	-0.3627153223890417	-0.8699839711149103	0.11021406155768312	-0.3233005983864505	-0.02449148999672197	-0.18183390041617434	-0.4023983765941549	-0.41847641161180177	-0.8081119214422531	-0.5302380827607655	-0.4374744954946448	-0.2708140178882542	-0.2392385204054918	-0.22492030429029586	-0.19172219736838744	-0.0959640874012441	-0.39774372865566676	0.12132267034456334	-0.6995684647314695	0.17287490642811634	-0.16003966993548085	-0.18440792826256175	-0.5964861491428719	-0.20182261006115598	0.02879736201731776	-0.3573231719879144	-0.4588125101216057	-0.328354599260612	-0.5661794200538268	0.06650566423484504	0.3185758626030505	-0.4076355201842808	-0.3890844079673021	-0.2474569041007125
-0.4372534663175417	0.08594206842040594	-0.38787366146312713	-0.7145267963258476	-0.23898881814710116	0.0014890119532372792	-0.22754495454902215	-0.6693923055557146	-0.8862594992818622	-0.6977322608220008	-0.4709733189641468	-0.3759066173791684	-0.8842791204020625	0.08489269955469267	-0.28297963484907906	-0.018314343447135534	-0.173353305981612	-0.4316654501311744	-0.4050895659147879	-0.8000522394972069	-0.5591019803302177	-0.47199541471266515	-0.2565889179505957	-0.3067038594936925	-0.2300140108364254	-0.17683367805550482	-0.09636008650810395	-0.4409093239705121	0.10430737964116792	-0.6739260607391049	0.13730753349090968	-0.16578014555350745	-0.19267953252883532	-0.6266590782254066	-0.17679320106948232	0.045248074326375266	-0.3553667135174029	-0.4493200272015594	-0.31070342907612886	-0.5634050434988522	0.06965959828025961	0.35526333717720815	-0.41092354561697836	-0.38547300878911045	-0.25113332775370584
-0.42616759392803916	0.07086499391553384	-0.34461762664832163	-0.732383980122733	-0.2302367192519273	-0.04521073899084308	-0.22385315549938997	-0.6205052929077051	-0.8897365612862591	-0.6859759391905003	-0.4743651004243795	-0.36862837496369877	-0.8902691158031744	0.07517990921681669	-0.21585533028865686	-0.020502258556220586	-0.1588697747330553	-0.4665271987165494	-0.3897053962533857	-0.7990029118365649	-0.5729570238019882	-0.5017620797377894	-0.2785618667313762	-0.36407480335475395	-0.23659243619423864	-0.1722756424517886	-0.10129521146729896	-0.46701265867106184	0.10810242812505562	-0.6565639438028763	0.10550779068937195	-0.1716977889845589	-0.20703446244750348	-0.6626726241452043	-0.13230783126967594	0.04546928415093394	-0.34770841556222337	-0.42740818380370166	-0.29349314135204335	-0.5680140727142591	0.057538614672680136	0.3884665748103952	-0.4176849517419729	-0.38086469722271304	-0.24646071074044032
-0.4214071798638324	0.059569395234361465	-0.3353627085262683	-0.7475658015596001	-0.24115334587319442	-0.11685282214629007	-0.22191732250634938	-0.59908950592492	-0.902385873060876	-0.6701450527730582	-0.4903344633224497	-0.39510087865465326	-0.8981714747782211	0.09070474831616289	-0.1461065312402152	-0.02925536998492346	-0.1273329991722008	-0.4841598973460541	-0.37047724242474134	-0.789037220542652	-0.5812217374628423	-0.5423052518575548	-0.3199627172710017	-0.4225288326141211	-0.2478088044788353	-0.17179653554894436	-0.11854939013535681	-0.5130587684345075	0.13038893215898514	-0.6401260325154017	0.08612586203009304	-0.18834540277826003	-0.21783492118843145	-0.6728386320683677	-0.0834863783052563	0.044467087896356464	-0.3270045865544142	-0.4040585022531193	-0.2978014447550499	-0.5801728664205839	0.04224158009506399	0.412895455284046	-0.4065870988571021	-0.37970026653266936	-0.2471430544027033
-0.4178767151000883	0.056056729450053	-0.33542520633356815	-0.7780708879816327	-0.25794713801469643	-0.22108077750856542	-0.22331596901133755	-0.5823520097288009	-0.9110065888579845	-0.6594633244956298	-0.507204665116947	-0.4026248852127061	-0.9088260317339572	0.09311237730822584	-0.05502274306875574	-0.040230162324154314	-0.10218154457390564	-0.48350360174871376	-0.3601613029054558	-0.7775217688747349	-0.6064299490494651	-0.5879256469901474	-0.3683628018666519	-0.45745459564806595	-0.2680240510464661	-0.16079364532195323	-0.120804884044681	-0.5660730123119216	0.1612149727083429	-0.6194263393418609	0.07171216804859978	-0.22377280475258637	-0.21438397470137832	-0.6870308770218676	-0.036579583151178166	0.028256233914509404	-0.3143328512284345	-0.37370666734942726	-0.2965317032691045	-0.573784529250796	0.020754078910057355	0.4506252729447664	-0.3829877827135494	-0.38997224174539263	-0.24873306061726402
-0.42939531995804997	0.05284253394947819	-0.31823003147083134	-0.8149021718705907	-0.25743839156329684	-0.3040376633876126	-0.21298976593917684	-0.5579193869186244	-0.9414713472042682	-0.6620217872647289	-0.519889412666706	-0.4384174218329693	-0.9093952777823853	0.10791039258616404	-0.0069223949500443974	-0.051372786113351186	-0.06753194248141858	-0.4959618244583651	-0.3502421936214691	-0.7615639457643683	-0.6081622406663437	-0.6187196120624356	-0.40407859914222477	-0.4889707385213254	-0.29546327812051276	-0.16675282699197014	-0.11930975293267135	-0.6052053073549513	0.1980863689548607	-0.5993738359944797	0.06294195936266517	-0.24803388485886918	-0.22255723977131048	-0.7182439417437473	0.01330859352472158	0.01220035542021641	-0.31371808466565676	-0.356949911232325	-0.2937488531790742	-0.5618006962281183	0.005915137346530171	0.4702145390672623	-0.38076604634970546	-0.4172624633835684	-0.25420316456809344
-0.428262684714686	0.023129950337084114	-0.3173903810177915	-0.8386910000786203	-0.25206582266670535	-0.3713616996094375	-0.2020393099172766	-0.5443783168956908	-0.9651709718515662	-0.6593705257952419	-0.5592809599479904	-0.47419336256196337	-0.9052091579878923	0.10461313016646194	0.011593231825404181	-0.07182210514667378	-0.03609783656407005	-0.490358041372147	-0.34524970700974145	-0.7301092853734031	-0.5680812608303534	-0.6552339948351696	-0.41893778168319795	-0.5176878040942873	-0.3171260353025641	-0.15594381934705223	-0.13589307000661105	-0.632816380549021	0.22144445777791927	-0.5910114549988076	0.06302459930582029	-0.2815915612728726	-0.22135531626047142	-0.7184140202382742	0.06334834451394103	0.00966624897797941	-0.3109219401425257	-0.34982376678685284	-0.28422755556432494	-0.5439160788127178	-0.004151093072192362	0.48959818269346	-0.3687993519656029	-0.43785726049618867	-0.24113183028289212
-0.43310157461909266	-0.03273990870654936	-0.2845679950449958	-0.8615477384066625	-0.25813511399629807	-0.4169685191277327	-0.19821230887514568	-0.53227758098688	-0.9868813273616068	-0.6640196886966107	-0.6175197392492937	-0.47831604243050707	-0.9085891265737635	0.08164699854932334	0.023042635915747647	-0.09823772340186082	-0.015529942421822271	-0.4547136228336079	-0.3390337977223824	-0.681118778735691	-0.5098769706166972	-0.6459832871421681	-0.43885969217103193	-0.5426938415874099	-0.32911034357324054	-0.13656959837367819	-0.13815651251302194	-0.6448284047324995	0.23202857223471324	-0.5918296624827031	0.07397439177389055	-0.31750692493884336	-0.22731085651649036	-0.7037178157604014	0.09067579053788638	0.027631830601583612	-0.2905054302332473	-0.3384974002064288	-0.2579730050476406	-0.52800163555204	-0.02373881102648122	0.5001964745556551	-0.3515217872124937	-0.4720240054848179	-0.21744496019742038
-0.4330253406270848	-0.07545921818265922	-0.2679961426842034	-0.8814650949746407	-0.26167727237991784	-0.4571448404900133	-0.20957003072043173	-0.5281806800883367	-1.0076970887723264	-0.6610247601072835	-0.6815445292558016	-0.499790964977927	-0.9101385536878279	0.052467557240614984	0.012266601473141358	-0.11848036671050441	0.005781400638029252	-0.41669325166281307	-0.3338410847346697	-0.6293207792722975	-0.46232928584011024	-0.6451973853015567	-0.45654994812565297	-0.5594938160320349	-0.3274519588890158	-0.1139694983098279	-0.13768325304247928	-0.6681587889845579	0.23060076523110856	-0.6103699162383971	0.08097767977045821	-0.34978558885382227	-0.2235047036667579	-0.675640429457295	0.10267263646800855	0.06199264523885652	-0.2574058286704913	-0.3296248727481936	-0.24209594588379782	-0.5118237774587472	-0.04232460199823539	0.4954292218565918	-0.34166745695531453	-0.5072801577454166	-0.2076923780043384
-0.43380274888998704	-0.12961414812765898	-0.2585698315687536	-0.905908388384826	-0.24580714217092367	-0.4723962285959285	-0.23001374896784962	-0.5090449892525521	-1.0396722708634516	-0.6576048550606337	-0.7254146286988944	-0.5151593842397874	-0.9049353416564122	0.04122754055538162	-0.0007399189641610626	-0.14605027961932118	0.028115042821373403	-0.3796479534487851	-0.3393160247030057	-0.6073957428700093	-0.3988161534729978	-0.6251216073728414	-0.46011544649831915	-0.5756475840594124	-0.31931939145390487	-0.08206450706543574	-0.13766926351160672	-0.6860754882001965	0.23747841776993198	-0.6221704078133092	0.0787229687672724	-0.3882185041619248	-0.22244538125042515	-0.6562393475601006	0.11886867184010301	0.10817294516198858	-0.2357140392987401	-0.3227428894984669	-0.23778411542110806	-0.5046761953185507	-0.06130092332393198	0.4795235186159699	-0.3496375526358462	-0.5494861568481515	-0.19898211744822855
-0.4248907108106975	-0.1987763006488047	-0.26638060885656534	-0.9188346857978681	-0.22350260308430184	-0.48468964669812076	-0.23321879066547074	-0.48461004132805774	-1.0707150907679666	-0.6483433108156129	-0.7371223032468726	-0.5183660341223391	-0.8865365964101901	0.04248747553605902	-0.019906899184284278	-0.1655628017083991	0.04534795521902059	-0.3485163231157137	-0.3260190832833666	-0.5931737957341179	-0.3149769003133487	-0.5898798255778221	-0.4609374429677695	-0.5783843946994838	-0.3088186279046883	-0.017736236148675255	-0.13370227767757267	-0.6959758118391063	0.2390917354645159	-0.6381766770892463	0.09344629422409399	-0.43352012515883825	-0.21483326074718678	-0.6238405449452589	0.10272844473082114	0.16668180234078167	-0.2186464421503381	-0.32060714770876364	-0.22796830832281317	-0.5038007426955524	-0.08104845878148273	0.4620947312590917	-0.3474627416541793	-0.5727173509131358	-0.19264657605992652
-0.4217775554921282	-0.24952951730575196	-0.2783059768856322	-0.9290195197371224	-0.21690964835488885	-0.48684573588660796	-0.23771380423080615	-0.4526956087748556	-1.0867170696563058	-0.6503338039478838	-0.7659962754394262	-0.5265416167329354	-0.8528838535033294	0.032418698047664625	-0.03404700945481999	-0.19640337231903895	0.05213027760031719	-0.3330082957394773	-0.31390407025749345	-0.5750038950528727	-0.24071663949354288	-0.5481230351581269	-0.45100131992299125	-0.5685486507658227	-0.3004273645545963	0.03360782348754521	-0.12992494537002744	-0.6934869122394363	0.23502321504066762	-0.6577938503446117	0.1046915870949618	-0.47675968371996086	-0.22865723308410213	-0.5982042975752815	0.0838840867743325	0.22176700342455402	-0.22095302061172672	-0.3260046767402242	-0.22664918800130324	-0.5122257975082776	-0.09930704045745901	0.4492745156077359	-0.35488236650532645	-0.5895526663708021	-0.17769391775115878
-0.41858505213172387	-0.2478998332595272	-0.2925360295086857	-0.9413921080146285	-0.212879829131171	-0.4848751518811326	-0.23258563490595724	-0.4606316691762841	-1.0963329445788106	-0.6518959154044142	-0.7960855697009332	-0.5384643110048054	-0.821901486475029	0.013752717161707279	-0.0754890054355298	-0.23461812794958314	0.047106622072180464	-0.3090578178829216	-0.27952243521543607	-0.5678988503752467	-0.1860230352200752	-0.49995281739216324	-0.45433897019907	-0.5344183188844203	-0.30197477769138203	0.09422688957018185	-0.13214832694712123	-0.6914441345434701	0.23057575255367285	-0.6790544049420048	0.1035158460855257	-0.5235994154543591	-0.24777892868004098	-0.5799161524442404	0.044014637292957626	0.2871314038566282	-0.21437638275443743	-0.3383636655921704	-0.23592888202775447	-0.5126055822946729	-0.1205847338301268	0.44410551148411725	-0.3552505502731769	-0.6218512678075578	-0.1752803443810535
-0.4118264263524988	-0.23816562985299167	-0.26732591785429094	-0.9577166444338043	-0.20288379132672194	-0.49488073223502305	-0.21682192759307478	-0.4572342813937874	-1.0996661281554396	-0.6644722188296789	-0.8143936534488155	-0.5577581476279049	-0.7889828969407835	-0.0032857027797903505	-0.12533417841768	-0.2524284546230294	0.019395204311306972	-0.30393710450296246	-0.2709039740761076	-0.569902471599522	-0.12413965612468181	-0.45491764676855445	-0.4589934365209068	-0.514798120620941	-0.2986184720720009	0.170391233419456	-0.1247993720246349	-0.6931537282708191	0.2049613117869618	-0.7084989467163774	0.08069309070214645	-0.5933638076550748	-0.2601063303095462	-0.581881992066711	0.0058103498587614485	0.35651283644654724	-0.225075608263619	-0.36805389625418244	-0.23228719290486938	-0.5108295203641074	-0.1298874758920343	0.4489027849116883	-0.3695772304163066	-0.6612783216859734	-0.1743499725233033
-0.4131570426672912	-0.2765524241200006	-0.27162295252572993	-0.9765459638339701	-0.1896411301693934	-0.5111432919804928	-0.20701359643860937	-0.4599253662317242	-1.0931664201810132	-0.6654840365923121	-0.8315447615661509	-0.5821181014393562	-0.7496779730407415	-0.008437683671791157	-0.18012190744583823	-0.27238776144382515	-0.0025645602468819862	-0.31201186389134566	-0.249699408083856	-0.5684477453225264	-0.06516283169821595	-0.3904634788015408	-0.4415417723898476	-0.5127376742265026	-0.28116216945545836	0.23573570802639904	-0.11727236852740627	-0.7076369095384857	0.18498222724644875	-0.7319237215766817	0.06102031237280155	-0.6441537158743575	-0.26009188500386904	-0.5679987335048671	-0.040853249930213734	0.4178998167126159	-0.23435469091009092	-0.37998340594491103	-0.22825752721683407	-0.514354702227571	-0.13813587688976872	0.4571161833156808	-0.39667248753204903	-0.6973881580922663	-0.18295413804300303
-0.4247202948800455	-0.3096472956137024	-0.29392156312760503	-1.0188017746573674	-0.2003887354277288	-0.5432232709797413	-0.20765746574886776	-0.45925546122034183	-1.0680491434001125	-0.6810534360275265	-0.8459007301884082	-0.5799782777342738	-0.7112479702121739	-0.027171490745389538	-0.22804433202720847	-0.30270745602522087	-0.03665797824192457	-0.2992833479303499	-0.259224980329517	-0.5982370680671503	-0.045269024220100734	-0.32783156998743046	-0.4360316594348295	-0.5085054218953311	-0.28371338985976274	0.26977412871184275	-0.13012986020292275	-0.7378222170076492	0.1757804800959184	-0.7463198022348962	0.034961362505516055	-0.6791989600198037	-0.24682572370156802	-0.5604688376475495	-0.09451611114362105	0.4667192655920596	-0.23652603677901465	-0.3841158055254891	-0.22198817862997844	-0.5112873720232617	-0.1385827599557616	0.4816639575706099	-0.4072301570751665	-0.704413387225826	-0.18465573920388828
-0.43482009982266884	-0.32056488845641473	-0.323662379511328	-1.0647598896102377	-0.22955753825300854	-0.5736374148046928	-0.18684954713415675	-0.45266388580557215	-1.060381622186968	-0.7150749992317715	-0.8708508610946375	-0.5768103220808894	-0.695662052703278	-0.047341821690564986	-0.267444529027616	-0.3424049142475128	-0.06746478491959813	-0.3046188470856229	-0.270774222115354	-0.6449767514061148	-0.06058835593960854	-0.2767208153704589	-0.44824443903901495	-0.5013537083067614	-0.28026469233985857	0.29971820275093386	-0.1348044301496155	-0.7690183360559505	0.15675792202833125	-0.7633218532399815	0.012274551617370724	-0.7184423758423651	-0.2657429626633056	-0.5907438556665283	-0.1261846309106427	0.5036543934863386	-0.25221602713236657	-0.38172959790822497	-0.24215414236857025	-0.5198927434589293	-0.13912356420850558	0.5023980076422063	-0.4206329486361259	-0.7174486116758542	-0.18668928654056488
-0.4604574742234222	-0.2950247554115896	-0.33458914846971644	-1.1153638218718407	-0.26009589639531644	-0.6100140094989006	-0.18174823713371052	-0.44197800669442283	-1.0499309526366833	-0.7430764482021097	-0.9007073425408262	-0.5917400305509757	-0.6726115174483899	-0.07772701729751556	-0.2824961101049336	-0.3810407599533499	-0.10686606123826266	-0.322548502119402	-0.28036730489897066	-0.7088553031182458	-0.09285478892822538	-0.25899438524331697	-0.4713880486363369	-0.5114818898028008	-0.29053877294483255	0.3089369022468055	-0.1505445600445973	-0.8171104478763491	0.13049044194157738	-0.7775769672665799	-0.02135650663443412	-0.744361738729359	-0.26950133488656725	-0.628830141713967	-0.15493835441533638	0.5135154323152656	-0.2771824917884187	-0.3979143519752001	-0.2706466122542335	-0.539731467211167	-0.13983706225624346	0.5177309972576152	-0.4465574174665511	-0.7311957275224621	-0.2154712022040052
-0.47261955643338205	-0.2718994352033818	-0.3234700573405199	-1.161278040551101	-0.29658555616993465	-0.6476826423765876	-0.17274930719326592	-0.4292346487645764	-1.0418926447253112	-0.7767111292054515	-0.9364053963839648	-0.6071546327642418	-0.6544496773623616	-0.10558123924769887	-0.29500457510406963	-0.4110351904134137	-0.14176706824720645	-0.3330022558809875	-0.2925300692809587	-0.7751172171833323	-0.12310779418819513	-0.20616256616126494	-0.46917686799792413	-0.5289062181154792	-0.3075988550971284	0.3022034328888777	-0.16157927943618997	-0.8464966597443846	0.11105434094039121	-0.7819452936997978	-0.03863594635032168	-0.7907963990635457	-0.2751914889498229	-0.6718095839569564	-0.15628047184200347	0.4991229841812131	-0.32166450428668103	-0.42022911866087276	-0.27766369749392367	-0.5560477682201845	-0.13321713344814454	0.5167785214167802	-0.4527497630915295	-0.7408936187047357	-0.23351995496158984
-0.47807622608662853	-0.24053683325487207	-0.33485701986630245	-1.1976785762113011	-0.3449390800062829	-0.6975561254002188	-0.15877606055247198	-0.42465664708431083	-1.0162367230804532	-0.8148763220435358	-0.9593637538963471	-0.6106018563160772	-0.6452513573391921	-0.13428603102238268	-0.3115190105626421	-0.4338039811967168	-0.1872628667655951	-0.33102651228310365	-0.28800027684399876	-0.8186914676991224	-0.14227048706911036	-0.14183567854200574	-0.47260736029200723	-0.535923736739283	-0.32381264066157794	0.301260759758584	-0.16774055498198048	-0.8523569784878398	0.10462483220561895	-0.7841581419867937	-0.06114406177696909	-0.8193807911406752	-0.27064029168035153	-0.6958038311995767	-0.15780830179147656	0.4789238585339727	-0.3486712956975925	-0.4249369591816591	-0.27716814560843667	-0.5673903492381408	-0.12626393591286428	0.5080226055618986	-0.4508510899357506	-0.7625170601648682	-0.24055469457479522
-0.49436182555821684	-0.18450182268546036	-0.3503372714524412	-1.244480090035198	-0.3767794746464516	-0.7229374852471528	-0.136429440654472	-0.43961675416362633	-0.9913241733123975	-0.8380991318305355	-0.9830107033102718	-0.6216931212297515	-0.6330548116423125	-0.15184846511967928	-0.32831574266936975	-0.46205283761530236	-0.20732461518339634	-0.33355706625702913	-0.2625786074674149	-0.845530437139144	-0.15563060442771925	-0.1079992455678684	-0.4578359519732961	-0.5370894244459178	-0.347561015953077	0.28352854230827196	-0.16955299408969157	-0.8596225385776848	0.11917658262060522	-0.7862453223463799	-0.07403392529149358	-0.8272528847015692	-0.2685583157005592	-0.7135986859368979	-0.13559422567276272	0.47351048758748737	-0.37319313806150506	-0.4259667157114471	-0.2758578429361347	-0.5591008159197062	-0.10112789959414907	0.4957530948328433	-0.4287100702844692	-0.7674134148142542	-0.24932385739192214
-0.5180495928511751	-0.14738540344276935	-0.34958792412255824	-1.2825109486994741	-0.4050429420758547	-0.7396961487711927	-0.10840347093376676	-0.454222071059773	-0.9567497374996234	-0.8636918176719803	-0.9910919315263073	-0.6365793564207138	-0.6310573979930945	-0.1713896312512929	-0.3283017175326041	-0.4863658772497427	-0.22691372842351645	-0.29048547246597917	-0.2390762132869491	-0.8669742882401223	-0.1675259062200531	-0.09554145602022308	-0.44909724770658005	-0.5340822253673175	-0.3693547167481395	0.26975522370267263	-0.1715277435499132	-0.8499040757224648	0.16321431939134695	-0.7814166688312376	-0.07870487082312333	-0.8209515532204819	-0.24252546731918262	-0.698221330686357	-0.09778823945590139	0.4608178022412555	-0.37473727757427894	-0.4143600795894278	-0.2638519081275682	-0.5622673121515742	-0.0782605143928272	0.47716500051209965	-0.3943881238312229	-0.7615154257589083	-0.23718608846055028
-0.5145230875705564	-0.14025680812395214	-0.3443539741986391	-1.3027635598483562	-0.43518448695867135	-0.758212760452792	-0.0903086760528986	-0.4590756235219608	-0.9266794458428039	-0.8834186898636928	-0.9807084240016888	-0.6493358246189028	-0.6307750205154226	-0.15362987244636217	-0.330837331793446	-0.48173766504746485	-0.24366586303551271	-0.2442032887187613	-0.2138029024340184	-0.8779516716300391	-0.16117560995480723	-0.08018497345009862	-0.44884973656251137	-0.5367697776749852	-0.3874278889589945	0.24700390504319833	-0.17256392266613652	-0.8634022061786641	0.20281835064768355	-0.77052453781858	-0.06819332047784596	-0.8157177994080083	-0.2055565965589837	-0.6859681479293753	-0.06736406488565792	0.4494522472320123	-0.37909963221132764	-0.4039268691827996	-0.2380994345567847	-0.5557450764994035	-0.04878274398786645	0.44880190356751515	-0.3386144193979805	-0.7457686298338737	-0.21195463077142254
-0.5104356183355803	-0.13715794182714935	-0.33097531830525573	-1.3182761435574246	-0.4576143059805253	-0.770413546099759	-0.0553347272420184	-0.4603107786651641	-0.9163786496547777	-0.8915879648117102	-0.9780249142076775	-0.6520914319080248	-0.6261197218402847	-0.14898986555850788	-0.3119678149391431	-0.47997062841062005	-0.23677982475382026	-0.18234940064554808	-0.171027237626372	-0.8972642155500019	-0.1608811025515492	-0.0684348287632696	-0.4466028786420706	-0.5194034225044342	-0.40640001509311485	0.2132325753336919	-0.1690352224754636	-0.86325651283038	0.2545166367609771	-0.7497560004761106	-0.04526413486464554	-0.7825662536252238	-0.1440170942247781	-0.650970470606653	-0.028787224966197	0.43890727456833234	-0.35680230580091327	-0.38092489762928866	-0.22129934387385325	-0.5531812045888542	-0.0363351570276493	0.42788661796803823	-0.276017042467239	-0.7042061850867841	-0.1805840317028657
-0.5139219641961109	-0.08224264191117485	-0.2880808243380034	-1.3223808301949889	-0.4719315482116763	-0.7796355828644801	-0.020161280044662326	-0.45937875411733387	-0.9194432601662393	-0.9064902143744298	-0.9667342987756087	-0.6505950770359045	-0.6303720852577704	-0.13736991519891434	-0.3087611141923633	-0.4707113322503463	-0.21626409182463707	-0.12728402797977287	-0.14036197536883613	-0.9262008091999474	-0.15528362882996866	-0.08601402310485455	-0.4447774586155847	-0.4816555190487448	-0.43080336161669763	0.18384103750515468	-0.16255950042892292	-0.8492438494252049	0.3075545601899155	-0.7295028382315938	-0.031444303678120664	-0.7513902829734312	-0.11035575399372881	-0.6369056276250681	0.016642657402727152	0.4340397099266139	-0.3023458663350421	-0.39151610593019043	-0.20346035776124075	-0.5545182417983944	-0.009418102333720738	0.40345461845765956	-0.20858183911628375	-0.6512085810496145	-0.14310729071436518
-0.5035586026724859	-0.015299112758708844	-0.24961386543054548	-1.3133628413533611	-0.48131060757054583	-0.762737173328543	0.0192064770007845	-0.4533656374625313	-0.9234926885411017	-0.8997542374488325	-0.9444833735082054	-0.6693394836688039	-0.6433065736870552	-0.12414728687494259	-0.29876559491906424	-0.4620756605160093	-0.21313927124662807	-0.08129791494954826	-0.08066207733516076	-0.9216702777362222	-0.13926199670478046	-0.0955946582483127	-0.4494260462943602	-0.4407733309997267	-0.44651729841976817	0.1728789856571381	-0.14669266989637902	-0.8340702454637368	0.3498570424635756	-0.7088719892269817	-0.01118839501395766	-0.7385237065444066	-0.09216763257623992	-0.6224221781643341	0.06167546547393863	0.43575165693871004	-0.24615200306366858	-0.3834990979043099	-0.19151685190906642	-0.5586973351594591	0.004517378007575273	0.3630011604560884	-0.13606732410914174	-0.5959405931002224	-0.10024897658300909
-0.496346766647285	0.0572713846784126	-0.18781246029823798	-1.292062880518346	-0.49471085002510007	-0.7574429889110159	0.023362565124879872	-0.447073420516183	-0.9048614812586615	-0.8764951139967231	-0.9089053702268487	-0.6872609060206687	-0.6452454627795191	-0.11452172074681403	-0.28518224996152797	-0.42255848809479757	-0.20527430043137448	-0.032548351848064136	-0.01539206594061708	-0.9186805703480483	-0.11625247742635351	-0.102466950209584	-0.44385674148506843	-0.38880128547791687	-0.46649625576091286	0.14849349210900847	-0.1276120625897375	-0.8219705323095112	0.40168476918259727	-0.6845607090961462	0.0018894654275281204	-0.7172160725066027	-0.034705597415744124	-0.5763039195229676	0.08654641945441173	0.4319193735674805	-0.1711690076647961	-0.3613751896181285	-0.1607831119477255	-0.5491166958684714	0.015686424941697308	0.32786515323241255	-0.07790241048950038	-0.5250652787421755	-0.0725113341374782
-0.4797115838528728	0.10552405847020796	-0.1505160177190221	-1.269262488576604	-0.4971524067932913	-0.7444246456708887	0.03533216652327069	-0.4432251089675786	-0.9019194671575272	-0.8727128261259534	-0.869852029761293	-0.7067491578835672	-0.6450844851617809	-0.10764077407754905	-0.29091070291536963	-0.3757426729435709	-0.18433748701184144	0.029378149362999928	0.04093740965059628	-0.9094901029449243	-0.09755926126155831	-0.09641294165266456	-0.42469094612203084	-0.3303637029647198	-0.4796623477200576	0.14074891695471234	-0.10195446810967075	-0.7991686702974814	0.46612701444923255	-0.6573413092103637	0.022749074975130623	-0.7089200878125825	0.0134339393424194	-0.5348342638666945	0.10229666850379546	0.4179321927639005	-0.10535156574652878	-0.33793838951882965	-0.11857919754369313	-0.5468908973382901	0.020177978469389173	0.3079489340848963	-0.0006782114519353372	-0.458830489555643	-0.021512088834360135
-0.4816701338157947	0.14999945576722573	-0.1302427071975075	-1.243852707036936	-0.5008496790089845	-0.7405808216050611	0.04966734859619325	-0.4547787009539371	-0.9132864624446606	-0.8490760093638616	-0.8342939727275487	-0.725024882487792	-0.6424134075499262	-0.07967243824559492	-0.28977841774602153	-0.35099614934073864	-0.16230225548928545	0.06474840142074079	0.09464138395473844	-0.9006723822984217	-0.07880029349720387	-0.13134195325555925	-0.4255496334326578	-0.2618105852583152	-0.4826428268858116	0.13543681955295758	-0.08648935967388895	-0.7711783167147637	0.5131233340826263	-0.6338446850785185	0.020178293020526365	-0.6889006217658346	0.059992659629678126	-0.49529572085860973	0.10990007344016892	0.41273504799040317	-0.04996220197029584	-0.3096540917515692	-0.1025637012872854	-0.5268582236630854	0.021383805318644814	0.3031949372919271	0.06687538824789749	-0.38949661178511186	0.01274064044570516
-0.5052924101425098	0.1919466715938244	-0.12401578714449495	-1.2272799384740127	-0.5031262520844931	-0.7476157069055903	0.04159500498960672	-0.47333101071327344	-0.9354473372816503	-0.8295728171320297	-0.8217804671111997	-0.7493569221790575	-0.6388304976953106	-0.05784912825802739	-0.30430046836894287	-0.32651246695862934	-0.14216514624912055	0.09038600779440566	0.13875276945481013	-0.9125779377641864	-0.08850199411627045	-0.1762363496790988	-0.42676144475062916	-0.21348549103116662	-0.49954946168924064	0.11265995773007517	-0.0875810199977774	-0.7674341341447481	0.5539000430327262	-0.6266269749868604	0.029140076120139004	-0.6922333242048984	0.10520379216600322	-0.463288956495605	0.10990421843889256	0.3862368600547872	-0.023643812673252336	-0.2938187671267056	-0.07748048729138576	-0.5195679787762043	0.023006218076876837	0.30059989873417065	0.12563462988103496	-0.3141764432272368	0.05200680373726985
-0.5327815288430592	0.2255373950776926	-0.13505633522359037	-1.2043152563854265	-0.5184296952740118	-0.7803682128320485	0.017223855970005014	-0.47997081988250867	-0.9581372650874126	-0.82815094348743	-0.8158568179705672	-0.7850154737470865	-0.6332395078454021	-0.05205821665168005	-0.3248024622178722	-0.29981753267359973	-0.14462263688905597	0.10355604547471979	0.13184693540151676	-0.9237304382334013	-0.09933261467075288	-0.2026010911948742	-0.46247278236594846	-0.17789414259519404	-0.5106906393664089	0.07906391702062947	-0.09428645650012386	-0.7745318227419564	0.5511438544183227	-0.6132037280014846	0.01906515802863222	-0.705668665951788	0.13143007800609663	-0.4151474164691266	0.10449657020429015	0.34606655455263324	0.005914942155404534	-0.272799124655399	-0.06101917069102396	-0.5131601654635245	0.007312290742344801	0.3033035187580231	0.1513881820309924	-0.2564771450005686	0.08109068219664663
-0.5516878934652035	0.2493081667130294	-0.16420479656193968	-1.1910924665980012	-0.5318335267687877	-0.8362799064086474	0.0005316157767206592	-0.49518362236470714	-0.979304029912542	-0.8165258917262259	-0.8170976957528945	-0.8277371151195089	-0.6351277317940095	-0.03607438021545725	-0.3752264167160841	-0.2830191220281815	-0.1399337380762759	0.09404654010867045	0.12187431166671188	-0.9276366317686771	-0.11497690016146427	-0.23764276633960554	-0.47758231401660617	-0.14703549280064737	-0.5229470178035822	0.04981242322902172	-0.09774775258750155	-0.805031377456482	0.529804080225323	-0.6075104245075347	0.0071206453789897815	-0.7223957717535765	0.1572171709947332	-0.3823264238024281	0.07328847689547068	0.3005454309693544	0.01958466993675565	-0.26605011182213495	-0.0497421027659868	-0.48804551690301745	0.0005190621961117462	0.3159979982412783	0.1700119638058652	-0.2071428048957928	0.0978366659703527
-0.5993390125380441	0.26848141236654566	-0.16566524477106612	-1.1837943902311499	-0.5464456310856374	-0.8769486549766121	-0.002183997725957195	-0.5093054762619256	-1.0115579764574678	-0.810833198341083	-0.8244093212554408	-0.8639288536296668	-0.6392459238056033	-0.050894067766369455	-0.40253435280502564	-0.2975359983281053	-0.1372538041236493	0.06835711441944489	0.09387308110083627	-0.9446030536409676	-0.13477536719245836	-0.29021650859273523	-0.4934276896090898	-0.1227557708112221	-0.5248328308682997	0.0234651794462979	-0.10418309576084166	-0.8131593261594148	0.5142684978312109	-0.6089310184695566	-0.017959504122612758	-0.7339503325891188	0.16724873204193208	-0.3346109753824471	0.05656410340608903	0.2500963923314651	0.029680766109217004	-0.286364781826852	-0.03747022765730833	-0.47130950501467606	-0.017256431311236935	0.3378838890825723	0.17047851039404857	-0.1476631737594027	0.11911031751861698
-0.6446784515205364	0.2844236148648401	-0.1812073871217849	-1.1777541603010762	-0.5736894746196098	-0.915259779368987	-0.013811444528376368	-0.5251531091586692	-1.030427032765812	-0.8124882111744347	-0.832223560219868	-0.9067892073357798	-0.6529214425937886	-0.04538061476587531	-0.44152782083922926	-0.320915112774019	-0.15301786282665494	0.034594054296875565	0.07379034265758538	-0.9393646642286368	-0.14859412612675954	-0.32818044037653893	-0.5182171165517797	-0.10511265490706237	-0.5329046396230838	-0.0009617553915100246	-0.10541194887044665	-0.8257906323736565	0.48680895522568085	-0.6105174394575301	-0.048613020180127156	-0.7594404386324407	0.14886567307629078	-0.29721161399014806	0.03782716226251921	0.19591771746840775	0.0073160240443988	-0.29913185230173445	-0.014309966600679458	-0.44271024988839713	-0.024689838785228173	0.36131877153894537	0.17815008845103855	-0.09930536770301382	0.13673522237990782
-0.6745756720906448	0.2799007918977116	-0.20616570021524608	-1.1721528931071015	-0.6011067136592841	-0.9414175417434789	-0.023458333035772137	-0.5458121209015165	-1.0402062696531786	-0.8123626599915568	-0.8439881155501154	-0.9544552853993966	-0.6679030273895359	-0.04930021924653632	-0.47079355186256633	-0.3591212531374091	-0.17969347110332623	0.011276684215868152	0.05980940422656393	-0.9252365482265009	-0.16473016879732544	-0.3753459644400078	-0.5505413422045726	-0.10694882600088895	-0.5400155388568241	-0.027776836402699977	-0.1093628785383655	-0.8411440499054892	0.44863648287456437	-0.6099315810437692	-0.06618778142447654	-0.7907775793306304	0.13036319958371737	-0.2549011262391002	0.007575187519243189	0.14505378179910777	-0.02649437126029488	-0.2793135287653644	0.001038562669638636	-0.404244218471808	-0.04152399962407511	0.40563063392497867	0.17524955838578005	-0.0578125632737589	0.16187846861066923
-0.7023721359095214	0.24676677524008306	-0.233582274192261	-1.1626227810733571	-0.622885794825975	-0.9866467709175509	-0.037061660385706414	-0.5790971712421944	-1.0573189600292154	-0.8217321314645917	-0.875199795957332	-0.995027989086061	-0.6864053484700136	-0.039142745974303644	-0.5150784430656742	-0.3855664958200037	-0.1804664881504289	-0.03057455147451371	0.04067494185181376	-0.9358858663520605	-0.17777543932336828	-0.4250460003087846	-0.5778230502799259	-0.10432835479438311	-0.5461080033947396	-0.05441975189014747	-0.11035025326847622	-0.8529902498096561	0.4017964924751422	-0.6231179713050925	-0.07334615347021209	-0.8155075430466165	0.12357057238332385	-0.20537851536528148	-0.01576744905990702	0.09840706192547163	-0.06192160463151273	-0.2850266714864742	0.016653561299020934	-0.3793129702568677	-0.05713491274838191	0.45683357909413813	0.18294207238251076	-0.03407979648295398	0.1758506526565326
-0.7239578994928999	0.22548903126077882	-0.2757439158359013	-1.1531773811465795	-0.6460410486026023	-1.0251119919025913	-0.04924168497443125	-0.6124983659901	-1.0908460807865272	-0.8345197533870004	-0.9056535989001571	-1.034684894382655	-0.6930690078337621	-0.03579223932840604	-0.5668512373682153	-0.41689886215461636	-0.19026445647773876	-0.08948187693586904	0.01746300764440492	-0.9460478125081504	-0.20360674681580138	-0.44947226617825553	-0.5994495645437421	-0.13140123882509988	-0.5491228007576736	-0.07453152288571852	-0.10594657151049842	-0.8681426992334339	0.3718471462698957	-0.6340292256980081	-0.08033978225264472	-0.8410566719059434	0.1081595628342513	-0.15998395850001096	-0.03610252927929666	0.06727324206172047	-0.09929469054618331	-0.29700069569880594	0.036167900761144865	-0.3642967017858957	-0.06221271626434251	0.49395857654532643	0.1988115147058304	-0.019161148031600468	0.20510912664321906
-0.7460867257055194	0.21754096008523116	-0.30702980770247634	-1.150573125615742	-0.6643128523703261	-1.0599371506925932	-0.053297442959227115	-0.6471329225749529	-1.1223959222755626	-0.8256461700952821	-0.9418406489272474	-1.0680923880868325	-0.7213450702388282	-0.03753966667153706	-0.6116797493956793	-0.45165133840442256	-0.2033613182685173	-0.15059355906738028	-0.0027346633732188903	-0.9520426939548974	-0.22695842049392087	-0.46661976770022184	-0.6327096093583642	-0.16212952686066104	-0.5434292149378025	-0.10811647187916174	-0.10876530300938661	-0.8914019428224542	0.3392051853387271	-0.6421867133337733	-0.07744702649353938	-0.8498951895551599	0.09317329897899602	-0.1271705241801851	-0.036917767628226975	0.04762640146628876	-0.12262522205288515	-0.30155397721539934	0.06165866650343612	-0.3398080489181776	-0.040890334585075704	0.5478024685940837	0.20788219108065292	-0.005492030474251711	0.2322855298944695
-0.771663536744663	0.19698399978473177	-0.33091791965680334	-1.1587247406361205	-0.6848511350379356	-1.0937091371254055	-0.07722864680776942	-0.6760009482989873	-1.147730515431738	-0.8289729775101563	-0.9686753871154024	-1.1054478021018455	-0.7501934663188174	-0.04244669736714594	-0.6590944966427301	-0.4700586879771536	-0.22430465183968348	-0.20420206604612018	-0.03946797037400649	-0.9611551405984521	-0.25215276988060603	-0.4752902581527657	-0.6530951218007315	-0.20782494363494167	-0.5402613921710487	-0.12495155513387109	-0.0960217942160935	-0.9216873931434242	0.322890249603523	-0.6630948513521262	-0.060406205141654276	-0.8477258526544551	0.06940414111498272	-0.10496551106793253	-0.043265221371396656	0.0431242349424768	-0.1315500314226284	-0.31697873657448994	0.08875336263665426	-0.31839954804883963	-0.01940056111329279	0.6149767239920421	0.22481460159962618	-0.0035870174077556804	0.26077678418976497
-0.7765700613129375	0.19370534392284824	-0.3635597518097021	-1.1594884331155924	-0.7052492208218923	-1.1265542620840407	-0.10283312771751359	-0.7065256179744793	-1.168832684837734	-0.8295607546006808	-0.9923853064466392	-1.1271298122729576	-0.7804486973074468	-0.04057191197542668	-0.7044163510100753	-0.47747960704274356	-0.2475467179400915	-0.2551787360835969	-0.06727885415481749	-0.9590093978583969	-0.25897065330387875	-0.4784818395658689	-0.6643916439346544	-0.24704142357882417	-0.5243467501738139	-0.14449155353894974	-0.09784758696691016	-0.9490277564955061	0.29172612103082995	-0.6653773633814903	-0.045578953695713166	-0.8414992436609701	0.04282363786006014	-0.08686263225270087	-0.03315528762496077	0.05280473697418068	-0.0965820330879257	-0.318757406944124	0.11666016426192508	-0.2941936238554382	0.007779018446183466	0.6768882189717341	0.24783240396866177	0.019264885303163504	0.2814793321891929
-0.7805324443415687	0.18907084794999987	-0.39842193928565184	-1.1686822637550147	-0.7134277462266656	-1.1499443261622169	-0.12687376218768512	-0.7400616817204487	-1.1932245745453036	-0.8301301539093636	-1.0027590873441656	-1.1345956473848449	-0.8255526048058615	-0.030961061588206478	-0.7441398111046326	-0.49103595662748917	-0.2654416531756458	-0.2952555171347794	-0.07347912075655258	-0.9483219286125193	-0.2763723935498756	-0.5151315658614104	-0.6801397178488803	-0.28386857134853094	-0.5161448416961136	-0.14949492997784578	-0.08526082450816695	-0.9758268025242796	0.28723780450402414	-0.6771942464251952	-0.024068062691339456	-0.8293548521254195	0.025746416008020873	-0.0788060746345701	-0.01537717256010061	0.07304929423219161	-0.06408082571473514	-0.3194814843556077	0.15380627508027475	-0.26847586407004026	0.051723378354938856	0.7449764983358644	0.28365397734694275	0.051207767698481524	0.3214929687213918
-0.7774226328343824	0.18980010049624915	-0.430977226461687	-1.1653772080665443	-0.7220763237429503	-1.1606653147129102	-0.154118623522041	-0.7714912908354941	-1.222243054945793	-0.8367453755513047	-1.0175965906282216	-1.1201971927121073	-0.8700756174831608	-0.04507091530948689	-0.7769240575433067	-0.4819160161920612	-0.28965779960374827	-0.33570207923549755	-0.07130956259045357	-0.9415485580890104	-0.28064970020213037	-0.54225690042085	-0.7128786919052479	-0.327239001385843	-0.5014153026883861	-0.15251700070443217	-0.08559959371600243	-0.9967479578952261	0.27368739494236893	-0.689802017838141	-0.0003496835084401045	-0.8344326028720216	0.0006595499522784696	-0.08020273287259602	0.009663825848003791	0.09915491511069294	-0.009998202039696803	-0.30540438780934165	0.19677644320047832	-0.25567451994946827	0.08551925106367193	0.7997723203940292	0.32692454003667953	0.08166173934297115	0.3522321071652151
-0.7635898718149348	0.19469238492595498	-0.4752659595923193	-1.1632260339563014	-0.7200491889628367	-1.175895642056291	-0.19871531762737077	-0.7999589763974628	-1.2380322136597255	-0.8380080357393563	-1.0316787480357594	-1.1055521564994168	-0.9083186785620965	-0.03807799522985593	-0.8295897018373287	-0.4611349338007818	-0.31115686237805906	-0.3779174513713988	-0.06506302657124191	-0.9357430574287078	-0.2772322328797091	-0.5626118519789689	-0.7249702498352704	-0.39431338624685786	-0.49977365515770406	-0.1561493459297423	-0.08693066578414252	-1.01729549683439	0.2425266013933339	-0.6871479658494787	0.028231036745431225	-0.8457186794502485	-0.0067003703295330464	-0.08726328530454353	0.04636525280503702	0.12782361191572308	0.030948661952398232	-0.26347266370648176	0.23293832801423608	-0.23368903834695282	0.12393225901593015	0.8310947788801883	0.3665220184365082	0.08897697591890504	0.3818158032442816
-0.7427569676990803	0.19841998481676476	-0.5190581317780645	-1.1662294632032995	-0.7063252599433048	-1.1877822881076003	-0.24119773021697152	-0.8346532686320772	-1.2456247981917405	-0.8279499316246568	-1.0471712663716697	-1.0821424407538922	-0.9242965842892517	-0.04695653683769315	-0.8846781558910202	-0.4530328040498561	-0.3202461053859972	-0.4170000286205389	-0.07145742713456084	-0.9390494878562794	-0.27934028917545156	-0.5933013639570774	-0.7430868087677592	-0.4609924922382678	-0.49281887559146326	-0.1688539938068072	-0.09118396008523962	-1.0258615491888374	0.22537040594038554	-0.6944790502669522	0.059217616816268207	-0.8484563842087782	0.007125509528516696	-0.08168885281714004	0.07941255334143438	0.1556622895897965	0.08870014084496237	-0.23340071624548725	0.2744934397895472	-0.2131248282719857	0.16416233896025137	0.8511077563952032	0.4021990435894602	0.07795436987594904	0.4121516740998771
-0.7214859551404949	0.20864223767487	-0.5513849501486061	-1.1757634257873604	-0.6984786086015145	-1.1998434337847503	-0.26670014569398576	-0.8676112693822187	-1.2648055910935825	-0.8257781301071742	-1.0613017904317346	-1.0625360749710269	-0.9350458752397334	-0.06442117814768074	-0.9310053027067904	-0.4125947049133679	-0.33099298322306925	-0.4548466623167033	-0.06990929523734896	-0.9470165416308232	-0.26963640269549455	-0.6039157147104987	-0.7478880384543019	-0.5171212726611258	-0.46693156240137357	-0.18020006755658496	-0.09400237364024441	-1.0258248699501007	0.20334215780097636	-0.7025217976211696	0.080624939580194	-0.8501720204733243	0.026286114851670695	-0.07695240732300378	0.11759424224259019	0.18688727812470102	0.1447085047265561	-0.2118864467508743	0.30941027253514175	-0.19151815764872088	0.19589224853203144	0.8469357718556922	0.44766668876917404	0.08514090313598241	0.4301740095482286
-0.6718956039209953	0.23948556677032923	-0.5685368042354221	-1.1712415961988243	-0.6905030882842706	-1.1999688050543926	-0.28815486098352483	-0.9072554579116587	-1.2756878959271716	-0.8075488521802938	-1.0569292052086443	-1.044003633099461	-0.9224456925519071	-0.07714012679419979	-0.9702061796821398	-0.3672298821249598	-0.34339461489204215	-0.4879991534221507	-0.05801673766703134	-0.9511207085472092	-0.26508613336880427	-0.6118582311601918	-0.7345352683334092	-0.5433569616156342	-0.43764674769045164	-0.17994540298446798	-0.08714877528820168	-1.0310529409784022	0.195505685960462	-0.6989757765390452	0.08514348417769345	-0.860716436616096	0.03780452380438133	-0.09225505773910996	0.14585729074639733	0.23548888355584058	0.19718350581425706	-0.17844916324679685	0.34894861158360946	-0.1546221954913755	0.23392093704753578	0.8301567188372306	0.4809743142095052	0.08047207419005084	0.46163189750961797
-0.6122625535436681	0.2814609684396646	-0.5707221580270998	-1.1729307042710677	-0.6669672840866558	-1.1818592338846394	-0.2935658076900058	-0.9453133743006437	-1.2880089850384424	-0.7845041145213076	-1.0606074691471097	-1.014652664570014	-0.9208589332265799	-0.08092060063354586	-0.9961443850362908	-0.33400880739807837	-0.35013402557770723	-0.5021112186701913	-0.043909669791927244	-0.9355476618259972	-0.24722788216511105	-0.6265387877065238	-0.7235618688560347	-0.5434551178935735	-0.40907516075781014	-0.18792990438230084	-0.08318814833183705	-1.0250883849564907	0.1834772978207516	-0.6938684680544294	0.10744607299246786	-0.8613885415444749	0.05906401352281918	-0.08552258525871433	0.20999200875677876	0.27422028666968123	0.24570285325144656	-0.14774484210980993	0.3760195000639663	-0.11731320926376579	0.24962561987280868	0.820986156290321	0.5243450084455182	0.07397129123631166	0.5068831869613681
-0.5393880993167917	0.3317637095711031	-0.5564187139392093	-1.1683280131258815	-0.6495255580276639	-1.1718456399710084	-0.28724893218624387	-0.9803648436708917	-1.2934883551626128	-0.7688766314177412	-1.0527094479482224	-0.9918529997283075	-0.9062067420392304	-0.07213985181301737	-1.0348994909786726	-0.30123738915863274	-0.350458668476461	-0.5113700348780026	-0.018715560326207727	-0.9217826688744566	-0.22380950269198324	-0.635773792458155	-0.6952110991331877	-0.548670980656798	-0.38977187808573655	-0.16782741943886853	-0.056933137294733205	-1.0048151726028551	0.17709218658842707	-0.6847236676150589	0.13553560432013945	-0.8708304035350745	0.07832042085400985	-0.06711101292992314	0.2679556211656803	0.3219895073429975	0.28385577978052523	-0.09896934464701157	0.38968544551242246	-0.06914534825704305	0.2572289943976624	0.8087615791841296	0.5714765554843343	0.08763567733187116	0.5779073203959006
-0.4578200700978906	0.39495657564142383	-0.5427504572791523	-1.1522673677550745	-0.6270794761673062	-1.1673266365836585	-0.2657480626183058	-1.0046423764090169	-1.2974330220572565	-0.7471376910457684	-1.0610243816974054	-0.9575635887550463	-0.8770751264016157	-0.07228192560251408	-1.065245157532965	-0.28115112050609037	-0.35793227856229665	-0.5264611309152281	0.012065128485247146	-0.9132215231046883	-0.19864465803299797	-0.6308871033763744	-0.6723052705121086	-0.544027969201907	-0.3773707724973404	-0.1553072806466743	-0.04738003640010294	-0.9841376356175641	0.16132127658744327	-0.6676014125054948	0.1715945239322174	-0.8795486895220588	0.09745817296279774	-0.042000113553298316	0.36109029384292335	0.3571072856020888	0.3286334380132043	-0.03986514082615548	0.41712561714160845	-0.02248424281504579	0.27103237913436656	0.780495922896328	0.6113638095797284	0.11986488399571534	0.672404874186298
-0.3959856586375231	0.4646172163245198	-0.5235371413012221	-1.1341158735623185	-0.608751817961135	-1.1614580799361525	-0.2341424843406276	-1.0230355147786159	-1.301851288776637	-0.7311582227315709	-1.056115766052507	-0.9413907006249108	-0.8509650339830858	-0.06716579760654427	-1.0900369188529542	-0.2682699358051689	-0.34809609911378825	-0.5269928076682517	0.030801114026211607	-0.8946530978828229	-0.17554960015464788	-0.6270677724899666	-0.6535574669419209	-0.5247682069503599	-0.3656038221853614	-0.13307237878398326	-0.015139254840883121	-0.9574557925516377	0.16894743349852148	-0.650263336390162	0.20400870007734442	-0.8815037954609679	0.1135524806576879	-0.019058407429389822	0.42945193398953646	0.3862828680007478	0.35927551826692883	-0.008783688076960455	0.434303984975561	0.040893365912162576	0.27808510283044574	0.7560078392067824	0.6434585239849488	0.16464037850327679	0.7951758148728073
-0.32636801869978777	0.5351104368901183	-0.4995295674785444	-1.1018387638845568	-0.5975643309606504	-1.1451047803852457	-0.20733431337043573	-1.0507265132173929	-1.2908011257773182	-0.7037759776385271	-1.0511242742151237	-0.9282939512639155	-0.8051198154324529	-0.07055229092793583	-1.1072695228554208	-0.2542794976718802	-0.3407868575016793	-0.5303585118715598	0.04061879284341642	-0.8770831321611748	-0.15463152412698775	-0.5941050158282506	-0.6251076724902631	-0.5039997342184718	-0.3509209784295345	-0.12306989077071218	-0.006104243504364436	-0.9164364615663286	0.1758482227639727	-0.631581159833839	0.23668063414040805	-0.8826528524378711	0.14007954368945358	-0.016701261750323142	0.48243877907113697	0.41568437057851454	0.4045509086837734	0.01017376664248496	0.42773360184474596	0.08823625321223952	0.282065997776625	0.7148538065681271	0.6683600014356907	0.20691985220226247	0.9073052992158699
-0.26778339484019786	0.5995470858999464	-0.4664236649626995	-1.0725946043395544	-0.5911545294400418	-1.131215684012173	-0.17143426108995644	-1.0782024385817703	-1.2798858488040321	-0.6772390585221265	-1.038558804426638	-0.9256037602863156	-0.7476603494726445	-0.06328686208257531	-1.129821127359665	-0.25480004118204136	-0.3351108380579386	-0.5337007082159253	0.04214057916484087	-0.8499580293187675	-0.13856638822244635	-0.5451509359472368	-0.6155502151433722	-0.4904611462631251	-0.3456299281847842	-0.10221300038548142	0.01709341914930811	-0.8671020324599752	0.20596181888437837	-0.6242596371064945	0.2696301811726859	-0.860289167072626	0.16390022314371572	-0.0009526521328544896	0.546223014227457	0.45021188032268056	0.4489978690545821	0.036288697917028725	0.43147316687383935	0.1397628237510559	0.2935178686714959	0.6870918649649196	0.6961651673908762	0.2479033775727225	1.0410564019883188
-0.2106212850026529	0.6636485834216711	-0.4356868846255596	-1.0533268356099978	-0.5908633685520714	-1.1156422635582928	-0.11718501991169661	-1.0967711972881422	-1.2805258080608757	-0.6572609539944898	-1.0456557779258204	-0.9321504320556256	-0.7106460233922264	-0.06986921299086436	-1.1508370120046671	-0.2630753831462786	-0.32966393370995545	-0.5326543942756328	0.03900512632643338	-0.803499227588329	-0.11738226994839689	-0.4734317183939388	-0.6003681126576804	-0.45824080744926954	-0.33006282825817274	-0.0755197502919426	0.044880919704729114	-0.8226241051634654	0.27038301181417246	-0.6303545315858623	0.2915886157653159	-0.8387547820817529	0.17229276054597972	-0.00768659527969118	0.5899086479735585	0.4865617185307161	0.5054547878081558	0.052831669700766914	0.4292920331657596	0.18433882956514794	0.3032644640836946	0.6862385160100987	0.7204854414965521	0.31097948631120176	1.1602507689992456
-0.15560409967176797	0.726232891222743	-0.40031312569383093	-1.0236557783865545	-0.591302689506686	-1.1028182860552558	-0.06947018458584384	-1.1175735498551582	-1.2942197371704343	-0.636787273213941	-1.0396014189060445	-0.9305754435565102	-0.6915490535180631	-0.06663014463748168	-1.171279301172551	-0.2547403388921128	-0.32840524118190556	-0.5304993584897514	0.03954076481416253	-0.7537215705384315	-0.09125887192933665	-0.3924500849756444	-0.5699773524366056	-0.42658716551891096	-0.32217344041217005	-0.05604680844377502	0.07072963025314871	-0.7946131088463889	0.35760959677129367	-0.6265926894979692	0.3256856416619682	-0.8135496548874246	0.15509632788285754	-0.021112625109422474	0.6520458264371239	0.5282227789043328	0.5516072849818596	0.06743854636894434	0.4219211838398464	0.22018866316728433	0.300079323966553	0.6744224060044176	0.7428171045370396	0.38117728556191766	1.2748806365808343
-0.11034676140839332	0.792896111857886	-0.3792933057671489	-0.991158802285711	-0.5885818605462582	-1.1045541546409272	-0.039343525978298204	-1.130320865426397	-1.2927749579582624	-0.5996865087630417	-1.0350482914951467	-0.9252644274406912	-0.6791529348722521	-0.06428458931615917	-1.1961956089686787	-0.2818182747029114	-0.3219760684088282	-0.526471133761629	0.024619947966922497	-0.6856369093667942	-0.06253984885049237	-0.3079411530395568	-0.5662579957851943	-0.40311053290297877	-0.3288944624222085	-0.027829283497440755	0.10185353535908226	-0.7667169270766137	0.4452450556288926	-0.6387756486780409	0.34480283630421305	-0.789444498355005	0.13544421177422344	-0.014921516870277152	0.7236231565933983	0.5675248197687985	0.5869164346177016	0.0789951275353415	0.4178511333184386	0.2509205072498869	0.303533805809571	0.6880852879098006	0.756469918143883	0.42821557097715335	1.404410806877135
-0.08478623444069533	0.8584834034865553	-0.3714965318511715	-0.966778657900719	-0.5909293171661416	-1.1109385590285146	-0.010048981312352285	-1.1337961692737997	-1.3018827621827112	-0.5684949679981908	-1.0440945876567849	-0.914226579445147	-0.6740149840372169	-0.06784593239543403	-1.2137798688130963	-0.3184889326273562	-0.3189699752431146	-0.5147793345921764	0.004819436504295123	-0.6132856812395786	-0.032598451180643286	-0.24035236133892393	-0.5497613070838709	-0.4016737196028573	-0.33571274276564866	-0.006038142322283354	0.12783584592733527	-0.7297413542111882	0.522911920333587	-0.661772879394006	0.38017308972333064	-0.7559559064579301	0.1260548186428695	0.01928453187785833	0.8125765203583623	0.5761057771468235	0.6300827784533973	0.07677188509802356	0.4200193932586746	0.2714464142438331	0.3047814427355092	0.7181306178196916	0.7709406339427829	0.4901674995049234	1.5146022826412249
-0.07307809860596867	0.9074812263378698	-0.37512788899452676	-0.9392296389567896	-0.5873044986999202	-1.11941588508234	0.010073239875671141	-1.1342117216199656	-1.305577140562383	-0.5318678148417086	-1.0432772844981038	-0.9107632531651225	-0.660310273143984	-0.08278468366824085	-1.2350928580413507	-0.34642854629861597	-0.32117393812652695	-0.5079834428637988	-0.013920500873037584	-0.5439974089330288	-0.016648320938115115	-0.17896006443929785	-0.5424604378252466	-0.41581392429111397	-0.3397929513730066	0.031011794317119	0.16270966386030378	-0.7065745764240063	0.6119110495210663	-0.6715927351564837	0.41296343859671625	-0.7154098153528367	0.10448623642218346	0.05218691745952041	0.8915790354278966	0.583290894101365	0.7025889768827662	0.060490268960435634	0.4261727015819535	0.2823485487823331	0.3125464525930457	0.7439003604863526	0.7712420392821507	0.5515103632947229	1.611291586015735
-0.08442475036154788	0.9609135140367216	-0.40478151196938994	-0.9141642249671087	-0.5822597661960625	-1.1169367823210685	0.017885953406037783	-1.1317703515862387	-1.314358220857108	-0.48645922724305307	-1.0564847116746763	-0.9087880124204917	-0.6559955958099545	-0.09391406473773616	-1.244066825492556	-0.3797419706435895	-0.3186697450051266	-0.49986176980985597	-0.03768075237652337	-0.4766505423098142	-0.008759761167426503	-0.12620158711389232	-0.5347391442318157	-0.42316029593221244	-0.3469242446173664	0.05261719910826308	0.1781459983746317	-0.672944661934695	0.7054109598862739	-0.6968134686141598	0.42230443528829686	-0.6765455764088523	0.09106017669780858	0.08149962173332878	0.9714380730336473	0.5861282597607547	0.7999704081287307	0.03751829217040829	0.43266760563554846	0.285175656994188	0.3092993547898054	0.7612625135223315	0.766895971014106	0.6066314209396844	1.6956302207202576
-0.09899670784336825	1.0260138424755614	-0.43607014932462995	-0.8899192348982317	-0.578883376607674	-1.1094653794949745	0.01644069993740783	-1.1394024156582396	-1.3271319275223994	-0.43646542206598526	-1.061045833573595	-0.9113423792017749	-0.6662733219865904	-0.09000957733637184	-1.251599465516612	-0.4053270469161007	-0.30492208110250735	-0.49217918481809003	-0.06936805831476495	-0.4105754738720414	4.272927735932477e-06	-0.09240473365200148	-0.524544360892335	-0.41297794173738367	-0.34890372948258397	0.07944640326433804	0.18896864919595102	-0.6551837215328543	0.7832652112327552	-0.7135887709676146	0.4207831090620299	-0.641543854137834	0.08012113562049218	0.10747122289157969	1.0173646588896013	0.5742514190758344	0.8944236123358081	0.012276265828072817	0.44347716179957974	0.2663088090023833	0.3060433193252452	0.792124621681407	0.7654395039800518	0.6474857519043974	1.770583170447912
-0.09665347457622553	1.0865888309993383	-0.45150724569195344	-0.8743025579789361	-0.5798535390425517	-1.0853553031144831	0.006166706563243249	-1.1413379496515441	-1.3332992163793365	-0.37193783275420894	-1.0759668792574704	-0.9084159603842418	-0.674056666994905	-0.09591714463428329	-1.2549429928883498	-0.4436048300274047	-0.2998208964225104	-0.5016415504700348	-0.08453438299637443	-0.3473030609728568	0.006399014612580656	-0.04885199064824026	-0.49976324513466297	-0.4165213473323033	-0.3593684167302566	0.09402256574065164	0.19585060496296028	-0.6225166797106578	0.8482264695561753	-0.7328309893743501	0.4176216840505022	-0.605705478481696	0.07018786191469113	0.14395649082528714	1.0888827984641047	0.5674953077095373	0.9626919945111296	-0.021682964770509527	0.4595482092459976	0.24040738918951304	0.30121804261301677	0.8221901668480915	0.7812763602350942	0.664106687756036	1.8206305765029698
-0.10065846387398178	1.1467531595969807	-0.4728825995025465	-0.856266965350712	-0.5729291588801834	-1.0676817125483686	-0.008210727641285932	-1.1366110417139024	-1.355871643469088	-0.3321825575796074	-1.0956655642241668	-0.9111188210210768	-0.6914808450418459	-0.09177131908202268	-1.2649633007754673	-0.4802614314633347	-0.2957001605904078	-0.5067942675650376	-0.09430513375670767	-0.2999204178342822	0.01473014529876766	-0.021293604679412978	-0.4743681152448172	-0.4252597623957516	-0.3636472208065423	0.10202144187969378	0.21604940501056583	-0.6015689105664883	0.9021959067806042	-0.7493945685892346	0.3958460590290945	-0.5629479197116115	0.06265515355343236	0.18110546236506558	1.1770958322970686	0.5645067887018225	1.0086987645215246	-0.043993146269407576	0.47624918955183154	0.22481418542969722	0.28130917479435336	0.8644580464903007	0.802502172499908	0.6670921362607691	1.8494110728348194
-0.10366188239656485	1.220153984910558	-0.49315258370588444	-0.8526421856342813	-0.5660892333205275	-1.0451445489491096	-0.02780128510121833	-1.1225243118840385	-1.383577233216193	-0.30192927146195625	-1.1243483215874046	-0.9115159535332966	-0.7237538399452312	-0.09531981933286857	-1.250406513476603	-0.5110681153565013	-0.284067603551271	-0.5130433902969269	-0.10271068971170347	-0.2639266058886227	0.02814111123064648	-0.010425254707284537	-0.44461204576254626	-0.4329322022465262	-0.3595611049685221	0.09986216245044857	0.2293068541942914	-0.5910713124400577	0.9305392306555188	-0.7499122658119329	0.3760369784558443	-0.5359820445381472	0.0690948708243569	0.21088142656778555	1.2482967965692526	0.5524346805102136	1.009484678564084	-0.09329632231017902	0.4773198285186614	0.22035543088682158	0.2550842586524662	0.9019100554484474	0.811977472006664	0.6733807306247186	1.8644630843549408
-0.11096339234945321	1.2911955027130186	-0.5095783319211347	-0.8439852500606791	-0.5685320238212951	-1.0295268324363618	-0.05740890688104379	-1.1280563524923775	-1.4080575482074955	-0.2612652448684297	-1.143919494470166	-0.9060220895765602	-0.7378412761772368	-0.09591045566114323	-1.2324145461680676	-0.5346189305653486	-0.2719436090367203	-0.5111373383907869	-0.09293713973394264	-0.22732015912844944	0.03384770222390365	-0.03111245325936839	-0.42196710726629655	-0.44873855733289325	-0.3519455594582151	0.0896946333849585	0.2432021464998368	-0.5878075425969369	0.9327649420693132	-0.7464400063393752	0.3719416505369278	-0.5053704273977712	0.07576524999555094	0.2627566016704493	1.328790018979693	0.5302554536361515	0.9922649949096163	-0.131350506797347	0.5064464108294655	0.2025174101432901	0.2288952446416435	0.9295692637794243	0.8271769967450899	0.6774444991037349	1.9004165277136469
-0.11871706412179965	1.3696262497670293	-0.5196860071004077	-0.8398320464891249	-0.5653126547425977	-1.0130480273853313	-0.08759924019483327	-1.1311655745110145	-1.4186071341768707	-0.22536852405953894	-1.1705792466396878	-0.9239399848587733	-0.7484384313494898	-0.10138912600130859	-1.213089212368881	-0.5529461732680491	-0.25204911008987907	-0.5147961125497025	-0.08851421153877054	-0.19406114665759516	0.034826882527441774	-0.05370996157229742	-0.39167628397726595	-0.47044830650666764	-0.33364754679649067	0.09459190521059357	0.24571434830067324	-0.5688558064444832	0.9125516971802087	-0.7497428873010765	0.35509007823235467	-0.4781565371590742	0.099222741129766	0.31373315982992744	1.3907191185073404	0.5096242936266153	0.970215701927696	-0.15742608188540902	0.5298728590803841	0.18058088994099342	0.21739050520777892	0.9847853370487376	0.8451450143522626	0.6808184752292599	1.9280881712402071
-0.116664713445961	1.4392026389297956	-0.5139265513310025	-0.831471988344938	-0.5644242551302664	-0.9934554778568941	-0.10675220493801776	-1.141943963489703	-1.4463322074610694	-0.20807365366286748	-1.191086174345308	-0.9316977437688243	-0.7479627965225364	-0.09909547711155355	-1.19526978685916	-0.5606355259207605	-0.23401725167003024	-0.5161731897099875	-0.06570734055909419	-0.17803427345649064	0.022414431912146867	-0.09170592514740761	-0.3417832267558448	-0.4795540213137663	-0.30979559806071527	0.08822401758480733	0.2392056586528557	-0.5545698400604422	0.887032304587752	-0.737663740756691	0.35481407513216295	-0.4365932066994886	0.12153684928038014	0.34833490780610393	1.4423044566205643	0.4780360290447957	0.9371246477068377	-0.19112796887626873	0.5732745100469299	0.1632613403513678	0.20605194568014967	1.0217915771765045	0.8767805909652167	0.6964729084870278	1.948453805403276
-0.12587525193901863	1.5066356482200256	-0.4961299902827908	-0.8186728874440229	-0.5612043252640345	-0.9717674562830725	-0.12154844843962262	-1.1484604673943173	-1.4700032062961756	-0.18696532854899317	-1.207787725752929	-0.9328299617358946	-0.7446336334271808	-0.10185253806045765	-1.185680507303108	-0.563127151868788	-0.2108143064794207	-0.510267360822431	-0.03972698031596704	-0.17841369150361122	0.006602408905660703	-0.12740020201731914	-0.32664855883830385	-0.49836035136014684	-0.2752492833231889	0.07632934111822819	0.22396571807534632	-0.5404147247280806	0.8648521044329229	-0.7242350299483843	0.3392307218686522	-0.3905943016806349	0.1377959334659537	0.38123656119252525	1.4780592156091434	0.46641015058431146	0.8960065760424131	-0.20474387205279299	0.6263028119009612	0.1479327719291215	0.19324518592350232	1.0529656669843053	0.9069021742668999	0.7148443907603965	1.9820351908409068
-0.13136755694039468	1.5708602112486465	-0.4770947861574527	-0.8161968552387305	-0.5650754416154573	-0.954704077485475	-0.13449183615318128	-1.1607971776711294	-1.4790300789050046	-0.18444533694980275	-1.2326825614503463	-0.9348815065250158	-0.7517594543386301	-0.08784663098177514	-1.1729549788500753	-0.5719420816179485	-0.18537494927866674	-0.49293128811687187	-0.02759961780144348	-0.18689239476459465	0.004987935316329215	-0.15308104637962633	-0.30493285136941806	-0.5174771383123191	-0.23148261134730247	0.06380795968565194	0.20344261526660318	-0.522461175672595	0.8430891365816142	-0.7315743101002541	0.31162075263535116	-0.37430519684340785	0.16044576533620572	0.4059483597712184	1.4909866376278758	0.457251694092789	0.8211794331967288	-0.2156931070210089	0.6816288873267952	0.13606121237816893	0.1828091787033938	1.10569557752105	0.9559549908378356	0.7285527860614225	2.0150541661356947
-0.1303206919089605	1.622522554665857	-0.4413911546931546	-0.8049588957878683	-0.5708213828525931	-0.9281550332576558	-0.14750178368693087	-1.1736508548547797	-1.4964453635994412	-0.1901191846604972	-1.236867809170811	-0.9411405906529773	-0.7486649508569265	-0.08205625449327911	-1.1598636552602364	-0.5736693671098536	-0.17802916449112582	-0.4712049032157101	-0.01190424102605162	-0.1918268812887694	-0.002937712524838344	-0.16870133100114232	-0.2935205807807342	-0.530596367002772	-0.17132520271248164	0.04080165428803563	0.18731729635679947	-0.5196744065341612	0.8127741675639555	-0.7232720311568211	0.2882023457136452	-0.35499428281074685	0.1743741698253187	0.45306847070076345	1.4968194798315306	0.4409416975972751	0.7299427582720293	-0.251255624595098	0.7263915071779916	0.125729329565477	0.18358069580681816	1.1705821695826095	0.9973911879984225	0.7354314437639008	2.035999952086491
-0.13089325547585456	1.6647145503026206	-0.40382293632894956	-0.7980611483022729	-0.5804516750269684	-0.8891224200276703	-0.14349698297095956	-1.1780487838517064	-1.5126661575966782	-0.19516982541270403	-1.236949752673026	-0.9345753517024074	-0.7463780020504334	-0.08526067396579605	-1.1476720605022126	-0.5715580220769148	-0.1741825782904791	-0.4430388196065061	0.008904318030144322	-0.193835976339551	-0.01357660257008463	-0.17733426693974058	-0.30645258195670994	-0.5718687229803541	-0.11508681967695149	0.010173775190331724	0.187629199306482	-0.4981583480311282	0.812530919275896	-0.7267210693819228	0.27829306525712055	-0.33224808190258537	0.1897629576791576	0.4878745220690125	1.4966188618933152	0.4336579622162965	0.6217887869927189	-0.2679619436576801	0.7763678266528673	0.11178260971154189	0.17429128449399794	1.227851777645727	1.0324560895890986	0.7408942516630462	2.0462936544485544
-0.14991081688367855	1.692435420026166	-0.37327616036314176	-0.785703577171002	-0.5848762886750527	-0.8420939117885059	-0.13469833607141152	-1.1896817760184932	-1.5265908916841144	-0.20895316179385506	-1.2361083328088152	-0.9308255412674834	-0.7363966880173576	-0.09142523161175184	-1.1232738999680831	-0.5638751686608285	-0.16642041358702142	-0.4113799938336701	0.021694271775723063	-0.1991210063557299	-0.02408957648167029	-0.21439265630149595	-0.35211394864832524	-0.6120961372333926	-0.048911068184190165	-0.015631023849039406	0.1880866442482608	-0.5057831940594821	0.8185466766380911	-0.7304419327978344	0.2728728151326826	-0.32838874490994263	0.19479270199824528	0.530497908226289	1.4835123759297297	0.42909899814087354	0.5260738346080882	-0.2600247943014565	0.8232935922077592	0.10172819701458569	0.1657696031399751	1.2955243284019642	1.0460321440996347	0.7641809766568165	2.050965029546678
-0.1681661398680342	1.7077808541692199	-0.33793906819133823	-0.7757427169085003	-0.5965480717904277	-0.7861733992692781	-0.12718587357304675	-1.195145794665406	-1.5262371905491847	-0.21338709409600468	-1.2141472077321736	-0.9267388268832203	-0.7291004862620248	-0.10083006162625566	-1.1145204207134725	-0.5505799977013903	-0.1547960446452842	-0.3813359742627818	0.04344649642465668	-0.19802304460927692	-0.03910691161916555	-0.24311007766150375	-0.40385796758677495	-0.6423886356391111	0.016555956277461904	-0.0312827391338303	0.17920076449028272	-0.5122740545069868	0.8190114955604326	-0.7216667599797362	0.2914820066611593	-0.33744691885050637	0.19337309884262327	0.5742515737169958	1.4457895715472509	0.4179181597656553	0.4379422524941711	-0.2508297753734102	0.8858534025143229	0.09446684173966112	0.15922526573863216	1.3481993419428968	1.0752440969160404	0.8035565605417145	2.057229604355441
-0.19421628201951538	1.7124292595911794	-0.3011797135567757	-0.7529481007922334	-0.6039645990931709	-0.715320779267231	-0.11782505196004697	-1.2050596863525167	-1.5164654473299306	-0.21553680068482345	-1.179339606613108	-0.9247175257967895	-0.7088500071985048	-0.09554483638930304	-1.116880557681758	-0.5381598053657393	-0.1464246248427175	-0.3553593082909495	0.06330200427674035	-0.20257500600409975	-0.06336439299287493	-0.26387220115072396	-0.43943186658155486	-0.6635994013456921	0.06559019022379907	-0.04421526577922209	0.17992109815266846	-0.5234694111749659	0.8310944947125435	-0.7229234392538326	0.31039635780656843	-0.3329476314467562	0.18632519716344068	0.6186776245573442	1.4230683465447238	0.43709332185436073	0.37387185916992316	-0.21408676325431925	0.9407193906397838	0.07337565592839199	0.16032990008345266	1.3917112688780775	1.114908678612382	0.8520788816966498	2.066160748390365
-0.21855564862394208	1.7179294531825087	-0.2582296061985244	-0.7281052486108557	-0.5989657390096444	-0.6364076188561553	-0.09605007695077682	-1.2011045184863267	-1.497815206130484	-0.21687913258623343	-1.1436765952757948	-0.9232737295755606	-0.7025061978703497	-0.09711594240045979	-1.1147290038521152	-0.5237525092182158	-0.13057807863998178	-0.3427122623406171	0.06728578465550478	-0.22926819348301372	-0.08457490230421175	-0.27958839705540484	-0.48389873354545554	-0.6793004743228608	0.10983675436681088	-0.05631580633575535	0.19337258848847452	-0.5290371490140797	0.8505700427904351	-0.7250802833557872	0.33986447364051176	-0.33225535542132506	0.18296242259988688	0.6603280278387972	1.403648198525562	0.4645339504545918	0.3178161438167837	-0.1865851950793672	0.9860675553042839	0.0663241560931295	0.17551665300952898	1.4517792377056622	1.170082279600476	0.9114246341856809	2.057236701013395
-0.23955838445150174	1.7245145838044977	-0.2239189860157408	-0.7010700214308464	-0.5942229345144215	-0.5540548023587955	-0.07355103189574276	-1.1987447748063107	-1.4854026942682355	-0.2144876814837989	-1.1046151270807512	-0.906545828631188	-0.6936407801220499	-0.08479204450759772	-1.1152145019003867	-0.5072069642210263	-0.12510069637389992	-0.33379545361550667	0.07627407181494991	-0.26388679502271883	-0.10825897498907788	-0.2953498792857258	-0.5311719430797803	-0.6906330032077677	0.14054709635518942	-0.06824857049710537	0.21142374755090598	-0.5407306609244358	0.8484191609699685	-0.7184854490782463	0.3495143863100773	-0.33214434483203104	0.17514901231792257	0.7237668879000281	1.363818076792075	0.4985954244717134	0.2776476055932909	-0.1581706015879294	1.0309263933436374	0.059972244179585646	0.1897387444562009	1.522303582224315	1.2365302451033222	0.9531631157546366	2.0578984643675917
-0.26167780717053485	1.7234230232266428	-0.19519328302396263	-0.6800375454911622	-0.5820315256694756	-0.4801100489868502	-0.06173395524513947	-1.1801599381817833	-1.4568832921640669	-0.20543084025433994	-1.061056626132424	-0.9025378568602358	-0.6860864808610319	-0.07116352929348205	-1.1042010675555738	-0.48854085434359257	-0.11951686884162224	-0.33282117909921427	0.08453555040235805	-0.3027598651447119	-0.12183717622860035	-0.2838386843984128	-0.5815594144538497	-0.701546500452206	0.1636590378670159	-0.07308106087161516	0.2398397595751673	-0.5523532027728644	0.8748431787296724	-0.7138398336312874	0.36575098864805344	-0.32781773394284863	0.1622442614518931	0.7790277547164335	1.3232169852960243	0.5476100717297757	0.24990504053278323	-0.1155994349794665	1.063482970655142	0.043451070377463014	0.20799914396159816	1.6101479376939545	1.2960975057211006	1.0050182370402825	2.0764100966402164
-0.27235821621916545	1.7248166175566229	-0.16469954051759436	-0.6645630822302289	-0.5652405374656466	-0.41727822374828455	-0.0558449729223243	-1.1621378286926896	-1.4124908022631013	-0.20198793048784588	-1.015431683272133	-0.8934835925118122	-0.6822938930980458	-0.046657941076717196	-1.088534500539381	-0.46836964217981014	-0.11755445483150029	-0.3340146933403084	0.08113285462955624	-0.3157710091439555	-0.12089716815928504	-0.2631507494833103	-0.6119866628042713	-0.7078477010316628	0.17061657414089895	-0.08128595451300426	0.2760373209697618	-0.5648978436230212	0.9017372263861836	-0.692039863115046	0.386239076200129	-0.3404243715054275	0.16135776045032835	0.8150833495629224	1.2771395214865364	0.59344391141097	0.22825566684359427	-0.08307460364352773	1.0725882339449615	0.03082079171195955	0.22570177280632214	1.7169909306936701	1.3452173714438778	1.055534194090919	2.08761571954935
-0.30189824679745986	1.7210358968173036	-0.1462084122264013	-0.6516750336169987	-0.5405664467302778	-0.3618105780272579	-0.05216918384077699	-1.1273297542680536	-1.3836087066222673	-0.19498812711698646	-0.961910584593493	-0.8948090023472846	-0.6740998937658406	-0.03320026223660069	-1.0797138310946839	-0.4520012391669149	-0.12168140755236942	-0.35080947892488157	0.09761711673993456	-0.3310747123927595	-0.12485067611903751	-0.24868526616561812	-0.6440414844353871	-0.703863460390745	0.16764692489802555	-0.0920572840742402	0.316246475725241	-0.5703091402438956	0.9320646246201377	-0.6620089165446192	0.4080647860355702	-0.33849959176760347	0.16095274185857186	0.8525303245657432	1.24199656430954	0.66318246282667	0.18275469481887388	-0.05592150966344258	1.0867718635784167	0.027643745902691686	0.24586543971549402	1.8230658608990982	1.4033624320172131	1.1190143564445652	2.0797881058262506
-0.32246402522076323	1.7300704151922717	-0.13101377423998037	-0.628123014253444	-0.5152347765318235	-0.32598719412763366	-0.04679356167273803	-1.0990566115157634	-1.358226153990169	-0.1832420731288061	-0.9209327043783467	-0.895699965480596	-0.663447020970011	-0.009023637718867952	-1.0778848554106513	-0.4338071552425105	-0.10990100986573843	-0.37334995320503017	0.09941882480410094	-0.3501348746221852	-0.11757576446369342	-0.23496590267646084	-0.6760354925175921	-0.6881640091544833	0.144308356701296	-0.09197766304235533	0.3593210361417015	-0.5718500094730559	0.9626541911482416	-0.6380142649526268	0.44110126599506316	-0.3444201764029542	0.15757913331576007	0.8680633236046337	1.2091731484181927	0.7438511588672856	0.13479389410409326	-0.016940162200567394	1.1061142588809854	0.025346551078691947	0.26500036665817184	1.9278600366480614	1.471925288398331	1.1761022289243859	2.0744815798412573
-0.33619135245433673	1.7185666384227374	-0.11653185683315107	-0.6067110024042142	-0.48030522767849426	-0.29606457547953113	-0.05053434126563473	-1.071772384406314	-1.3252705003631489	-0.17151356511338822	-0.8853896103613484	-0.9064936010262311	-0.6483485274074146	0.017597271363735806	-1.0666153318534766	-0.42890567281190206	-0.10693327945265652	-0.3983866273679616	0.11554215252619068	-0.35709944756220746	-0.1085188300312924	-0.21027638702786203	-0.6915005807175506	-0.6541522199809091	0.13171807908336192	-0.09967448552113174	0.389479110395068	-0.5723713494063365	0.9675944033807141	-0.6082018712994341	0.4660503006084995	-0.3541008125128464	0.1698565708552827	0.8987048576413382	1.1742125711850284	0.8454483299243696	0.10807783270279843	0.015185184737637181	1.1243992416905364	0.049552037058878395	0.2872034866919076	2.025521755159105	1.550730872815262	1.2317436529258283	2.0686161920423976
-0.332534458606027	1.7015441221297263	-0.08726421645317282	-0.5913023835536957	-0.43345243857927035	-0.27097558304416935	-0.05173179935924088	-1.04170395657755	-1.3041023866777592	-0.16046870018486192	-0.8545280885294522	-0.9137883276219961	-0.6394122345963791	0.052766955678367866	-1.070582080854865	-0.4161106407825229	-0.09965921633307943	-0.4287978885775388	0.12572027175213799	-0.3679006312058982	-0.1032795437039884	-0.16651948737721084	-0.6844491280941943	-0.6099214023342936	0.11906479100503164	-0.10779843878405759	0.4313223218424384	-0.5591083072802723	0.9664175569073781	-0.5693217171101962	0.492601333773664	-0.354783430259295	0.18856879759413891	0.9185858412192763	1.124917096166594	0.968056383088088	0.10221657525964827	0.01627836968447325	1.1445678507238903	0.06317141164115529	0.3223733354713377	2.1179536288363527	1.643881546563716	1.2802502969818206	2.0678639462992896
-0.32191441327182874	1.685429031802529	-0.07075079747274196	-0.5763041050152562	-0.39398219305819226	-0.26257501937575145	-0.03950369959773705	-1.0036384959346618	-1.2830931387563638	-0.16081844990859304	-0.8403494642997943	-0.9185683312089232	-0.6207156737400078	0.09334966475076802	-1.0462069802549059	-0.4152243262809012	-0.097904537386616	-0.46097816075433906	0.12864084348802898	-0.38141075061444857	-0.095621692071108	-0.12629897112309388	-0.66181432518943	-0.5746753045181221	0.1135721916760228	-0.11367812215210397	0.4713713282638148	-0.5301723970431456	0.9700767031772	-0.5564732642971462	0.5166191664821829	-0.3558730073411468	0.20899053366178624	0.9252454707331352	1.079669295301594	1.104746836952978	0.10008902950190413	0.028547947394315414	1.1597449648936056	0.05773172493140192	0.35757166357836334	2.224350209704363	1.7198050101037812	1.3093020390109866	2.0785355456973953
-0.29253405582149117	1.670377683154965	-0.05152751357742245	-0.5586407322509763	-0.3474355939528663	-0.27552247549864306	-0.022131500517692297	-0.9738307777326002	-1.2682691644953763	-0.1612161586245414	-0.8297131977122449	-0.9179243583142498	-0.5995474678740541	0.13356240671878683	-1.0543640650310047	-0.40973443621816213	-0.09225581160087422	-0.4881183554294937	0.12182787758938643	-0.37513660984104863	-0.08285762043285012	-0.07383660377651832	-0.6473745534241145	-0.5599619946126019	0.1360921020919875	-0.10631325340895822	0.5080593339958533	-0.4965633470696368	0.9776147737759097	-0.5318976717320306	0.5300306275599989	-0.3704135264764755	0.23730312907337514	0.9483535525356382	1.0290751092831247	1.2316437885058726	0.0977665401435088	0.02661548221828467	1.1845351507710267	0.06536020549984185	0.3826995196646842	2.332343542437351	1.7852718741546485	1.3173880222127852	2.079878588215162
-0.2619641357985711	1.6356332039850734	-0.051306522434524125	-0.5377485061889928	-0.30533480626443277	-0.3001442116281957	-0.010586985651743274	-0.9498535310350975	-1.2649704517920668	-0.17122295181637506	-0.8188829315487188	-0.9202840482885755	-0.5797065203611537	0.19042716671691676	-1.0502157231250984	-0.4033345018828678	-0.09407265943500183	-0.5061588800039892	0.10317702119018515	-0.36986108323457045	-0.0722055348689602	-0.007570191193653375	-0.6330324887607167	-0.5421400547444073	0.15558019669477705	-0.09527503230789579	0.5315911397738572	-0.4684139250115793	0.9674668699916402	-0.5026398561063198	0.5241855508879556	-0.39248303179279104	0.2611875252894101	0.9821998005424003	0.9691201897474873	1.3450409925313944	0.09584278629105628	0.03254890495402272	1.1986885358676984	0.05813731560712919	0.3965541065967463	2.417498118608619	1.8332913396653736	1.3058700765074438	2.0777549133224715
-0.22930813922636212	1.5964681694167557	-0.05419192065008771	-0.5080068042024064	-0.27272916095453337	-0.31644106726166726	0.0032238677029715196	-0.9097966347142418	-1.2567723788765275	-0.18364641032335374	-0.8168010336265814	-0.9300676136431278	-0.5687385693161328	0.2315484719065613	-1.0476453721883137	-0.40505105607708963	-0.10025831212615555	-0.5189758853778328	0.09219569122241701	-0.3482074353422209	-0.058479747214921884	0.04820065519521852	-0.6257926357628334	-0.5158688332828097	0.18232265184738788	-0.07683389465613887	0.5571835017073529	-0.4416845354161838	0.962659016510597	-0.47946546093182174	0.5317025659770382	-0.4167616001408532	0.28432046003645317	0.9874969193122822	0.9200288144661963	1.4779364921829496	0.09665087526851038	0.03585176782730201	1.221675265587915	0.05282995305820827	0.408211846673544	2.4693901174729485	1.8767922518369282	1.3285187624623056	2.076321388415793
-0.208093486285189	1.5691791549703717	-0.06296984115854587	-0.48093346940943	-0.23163767867089358	-0.32163424324192874	0.024226546598617598	-0.8861038434917934	-1.2608923976050135	-0.20781605278868134	-0.8196114958903667	-0.9377394328922575	-0.549799910473189	0.27318530963406273	-1.0676164656857674	-0.4014663492157389	-0.1018146571578269	-0.5207500624135559	0.07403782641013909	-0.31990697037912574	-0.045392203319446905	0.08309284864718636	-0.6222804506013795	-0.49374163653266534	0.20878943623576496	-0.062234910552266196	0.5769080089667944	-0.4122380501758429	0.9546049343763947	-0.46154507788763316	0.5311790007960526	-0.44064278794048645	0.3235977091635016	0.9890734402652395	0.8869077876665044	1.6049281331156877	0.09069428085409068	0.03231410518127489	1.2386716371422155	0.043923675214858245	0.41992215231776536	2.502726771902179	1.9043453923933753	1.337441487210097	2.0382283026840002
-0.19939304186877876	1.5225864745767688	-0.07918036513673699	-0.44556814393373073	-0.19794203062996985	-0.318819430046636	0.0588773837727376	-0.863517460391013	-1.2671496104793054	-0.22877582199983365	-0.8298696231945225	-0.9500461213759535	-0.5336205511518736	0.30810617618803315	-1.0891788087990757	-0.4143098988022499	-0.09829286548736715	-0.5287739168593523	0.061327238711620116	-0.2982176786855817	-0.045923790626175985	0.10907339275803882	-0.6235551025865591	-0.4769371244897445	0.2242492214720139	-0.0429746749867735	0.5971539124007357	-0.3851542845418959	0.9514581311160415	-0.4441104287019974	0.5202018405545995	-0.45907386455463406	0.3455073672747751	1.0088217919052562	0.8711634245153081	1.728493433212075	0.07497981219765192	0.03638747048213049	1.261847064555482	0.04225619278091612	0.43959924688525287	2.5011886969156483	1.9218436869249556	1.3462452171104902	2.011926314142534
-0.17579045142295507	1.4857065637909759	-0.08836726688130941	-0.4043372597584553	-0.17371141067697157	-0.31046142146774136	0.10137858279991208	-0.8570183948437828	-1.2773454953137509	-0.24372252136021788	-0.8435373996396379	-0.9521539167274208	-0.4914916714279225	0.36222866455687175	-1.1071942600575446	-0.3985478896809822	-0.07771435714478654	-0.5293442465916358	0.04452057261754261	-0.2897005802745916	-0.040593353523084234	0.13012140918920692	-0.6252254480633214	-0.4590663259909456	0.23948087508602453	-0.01434833669599509	0.604736810432678	-0.35628869608247743	0.9301327954910915	-0.426979977858037	0.5098383981593926	-0.47610530550938535	0.37241520671223116	1.0110248627857756	0.8565630810117872	1.808634730306144	0.09642356814090904	0.06728780835373009	1.2785083654398801	0.028807591511564513	0.4576169661629484	2.4733181543523655	1.9237762907416929	1.3612329014614057	1.995543679256065
-0.15454999938201416	1.428094950282566	-0.08709883732163096	-0.3827424622856933	-0.15476363361502696	-0.30042161099878506	0.16154635155783012	-0.8425847530106461	-1.2742011521735674	-0.2605790023781659	-0.8599933870235468	-0.9488339210762277	-0.45793168362791736	0.4050346143877537	-1.1089752893437972	-0.38864501794978346	-0.05889750279460243	-0.5466026326253358	0.0411926324160377	-0.28576996658527437	-0.04057301409377629	0.14704119044768996	-0.6058318046036962	-0.4625527576982361	0.25954697814427086	0.003872913438977958	0.5965199640914882	-0.32267923666630344	0.9002496286615594	-0.41210185142174804	0.4935526053790621	-0.48228203326779545	0.4016261038289457	1.0214973467169117	0.8444762647341731	1.8936120985792648	0.12414453410856982	0.0822565326782004	1.309980142639927	0.01960689930816271	0.4787028785317018	2.434260016925077	1.9193255987244395	1.3747983140648432	1.9783413803759262
-0.12554932847972772	1.375376813442357	-0.08696554315712146	-0.35521603028486626	-0.13288910640994522	-0.29236882911158224	0.22669957307306882	-0.8339149211598709	-1.2800492107688939	-0.29090299226754124	-0.8656544172326892	-0.9422176887907294	-0.42540262624540065	0.43788208789732225	-1.1146039355104225	-0.3816299233106693	-0.03136265983783881	-0.5627181621612427	0.024601506063871594	-0.28580765370548045	-0.03201551309251297	0.14548083721140537	-0.5973444630058136	-0.47700487722097895	0.2777721912205018	0.04321050499795557	0.5979054204608956	-0.31339669376838514	0.8961671428261431	-0.39517725010670757	0.4767010330744892	-0.49087517896104804	0.4258174701984713	1.042815734152038	0.8445492167117061	1.990288990822048	0.1750228074602254	0.08487562957372256	1.3318085859601865	0.0020226527065148733	0.4997147143515499	2.392589686238028	1.9002937466068655	1.4024768933311715	1.9750432085918732
-0.11189380396310356	1.3332881451418466	-0.09429649456412029	-0.33425810099931286	-0.12037339413373346	-0.2952986509833523	0.2949269348032363	-0.8238600384981682	-1.283204045044435	-0.3219747005369332	-0.8804582104255898	-0.9273966941708547	-0.40384551978768324	0.46996530609179066	-1.1139968264797542	-0.3873175110828423	-0.0053563072184443115	-0.5723364233158251	0.013920515660080679	-0.2868521007723522	-0.02528278533546347	0.15548138336618547	-0.5926555356729271	-0.5039631713325633	0.2642491759458489	0.08025975128159031	0.5896430922471756	-0.2915150541458693	0.8853028863820723	-0.3851647945859174	0.4592128470086836	-0.4895851627808039	0.46855020312012546	1.0696448321687462	0.8469483419728456	2.0654601404335193	0.19502220307206292	0.11899400436327216	1.340893586292126	-0.011729825082310177	0.5060825708132719	2.3361253744701393	1.876060757321684	1.4485751194519587	1.9589887941357702
-0.10561745438203751	1.2971606693174875	-0.08197253262766264	-0.3245930913528082	-0.09706291436752579	-0.3015958767001745	0.35733787965499986	-0.8158130404614685	-1.2707195939683025	-0.32801038519703957	-0.8889674102336832	-0.8933326233045584	-0.37679598613165727	0.4823085217390816	-1.1366008458555854	-0.38483963933325416	0.029809675720238932	-0.5857826619138418	0.0042633801953309	-0.27689209433907047	-0.015608373450718378	0.1543538274940475	-0.6032302009812731	-0.5202299861680281	0.24249973718624784	0.10753494060489499	0.5950041030382763	-0.26341961027914346	0.8639487298995476	-0.36655760899932033	0.4356947891944845	-0.48096655579736086	0.5154019223575381	1.1297752157343535	0.855485547143636	2.116804612648305	0.22495228573287815	0.13735079961524926	1.3609085918762776	-0.00870371938045579	0.49674604742129097	2.278955380642525	1.8492501206970686	1.508248202211691	1.9452017618959228
-0.1055576717635793	1.2581042609231798	-0.07357795959682795	-0.3172889439516245	-0.0844748604993492	-0.3106240175344902	0.41874780615634305	-0.7963378582000213	-1.266182927292738	-0.33027927443047433	-0.8871655858752151	-0.8639049011620674	-0.3568896090063858	0.49311010299087127	-1.1475128915082213	-0.3866045599395699	0.057875152877931456	-0.5913406800841232	-0.00803127672544314	-0.28482489803127475	-0.011449587917394153	0.152111970284105	-0.6185988997062077	-0.5352127671636853	0.21548709655501813	0.12049199789190206	0.6009634842180646	-0.20839302394385903	0.8398618550316128	-0.352456574779372	0.42619888732807193	-0.46344957765721206	0.5602581337333727	1.1776122504040503	0.8623231370378583	2.1451503366789613	0.2786024259464061	0.16656627239664462	1.3785019182819567	-0.009623155626151977	0.493615442186779	2.2299806558179207	1.8292581030672568	1.5883732882671653	1.9222972983498632
-0.09518828736421434	1.2343787148680954	-0.05735519818926051	-0.3026889278324378	-0.07259148103141466	-0.30874413306530774	0.4648508858544334	-0.7735665790404554	-1.2389734183747088	-0.33911854559767923	-0.8836152337450857	-0.841498731414284	-0.32748433843594876	0.4956965616798361	-1.1553946922045477	-0.38416915994560175	0.07656994392428706	-0.6039194487985189	-0.0013436169716396162	-0.2771307450633309	-0.0106399028580895	0.12425222774994056	-0.6291640375585579	-0.5460215785753805	0.19643262081250046	0.13868867136154198	0.601337926729625	-0.1289231711330241	0.8117694916869669	-0.33995111345080636	0.41043129349865215	-0.42793610571112917	0.604903749220093	1.2192925690910594	0.878918053927109	2.1742227092612203	0.3689440176096149	0.2025120351653078	1.4084209074564826	-0.007888318198041292	0.4844643373957388	2.1802495645867586	1.8125346187883153	1.6864590410514182	1.9089289689292932
-0.10359967947433708	1.2196916613162962	-0.017879348077736883	-0.2964994249017543	-0.053488735942155564	-0.3291895763611377	0.5146925722562554	-0.7569735491227759	-1.1977330650287636	-0.3460827371423394	-0.8785126185242106	-0.8224049010289946	-0.3046306674394756	0.5059386946095144	-1.1546802256444277	-0.3769677034748879	0.11598034845523797	-0.6218424281296557	-0.0037157067516049003	-0.27335940370874723	-0.009522740870542109	0.11957208849486042	-0.6315596859620014	-0.5617858847048313	0.17207204545187887	0.15181658249633284	0.5855565118213748	-0.0376709744136461	0.8169286544757599	-0.32733091184069274	0.3950652725531796	-0.3679268336318834	0.6405478372927056	1.2601833721097486	0.91249055398776	2.1707228997549395	0.45184069390234205	0.22715378413907317	1.4143250290131448	0.009217005180854968	0.47665918380515554	2.1278281092378393	1.7827893409552438	1.7637301395764287	1.896976422770517
-0.09231147192038494	1.1989612833031182	0.028384536506378434	-0.29538641049755465	-0.0593429091734714	-0.33444684068475133	0.5681089027668885	-0.7384344727268444	-1.139360537769688	-0.3444880031734877	-0.8690395499437178	-0.7951028343705058	-0.2746331213373545	0.5107924944568739	-1.1337031873666068	-0.36822184700799926	0.12925295107724283	-0.6343369640178392	3.886711780834579e-05	-0.2844065572488351	-0.00602649341412144	0.12831419025095708	-0.6269830609827709	-0.5789643145048019	0.14676884485559677	0.16955525860838352	0.5742084746298184	0.04298235536016593	0.7980155268719524	-0.30766470077452307	0.3973877769296465	-0.3195048929685137	0.6904337744680051	1.2923125176773023	0.9254469909975562	2.1809281320681544	0.5181862853059882	0.2616112717004918	1.414125573788061	0.02222041428393213	0.4572317378114838	2.0673328323785087	1.769626771254583	1.8186849821964521	1.9014508656104212
-0.06751908467903338	1.1857314101343785	0.08521830411527673	-0.2861258485376279	-0.06314409531932806	-0.34924179011935486	0.6211531561870046	-0.720935884988144	-1.095847354885093	-0.3502916910826241	-0.8491671980489116	-0.7651575498366137	-0.2546234892664285	0.5213237355080262	-1.1071430193834544	-0.34337828829090344	0.14449086386974616	-0.6467592621938253	0.000729615182986396	-0.30010288879979957	0.010269658230708346	0.13327617245138307	-0.6182457756988631	-0.5735875783198268	0.14792188002150924	0.2058207516594691	0.5626140309285739	0.09354597911506209	0.76928283898496	-0.3067232840835369	0.4084533010930015	-0.2747116233633192	0.7459518807680018	1.3043786768498966	0.9110694826254084	2.200669822806384	0.6028036257922763	0.29298120911758657	1.4180178605014364	0.03073230023371788	0.429571039398586	2.022736455360936	1.7738861520983455	1.8557830424782835	1.8960645022234466
-0.031933481041784784	1.1729598864315829	0.1410011979974573	-0.27760247571934327	-0.05819521262088623	-0.3597932455720197	0.656560007895518	-0.7035011142168908	-1.0512408458228222	-0.37084582339754285	-0.8422866086921644	-0.7452627599424245	-0.2691028140705657	0.5204410586124529	-1.0603643283970245	-0.33427769442031313	0.1633543964403659	-0.6565417575307022	-0.003110581807736358	-0.28855292755318385	0.008062327942658123	0.15777736325799047	-0.6118944086505728	-0.5762997040975438	0.1469876936867946	0.2401304975028923	0.5683936148422607	0.14595322424166224	0.7664276418557079	-0.30780676017072517	0.4444899866251354	-0.23837743617973803	0.805925363809811	1.3210712639517175	0.9232209608831082	2.233880233821884	0.6392570759048923	0.2959310126092244	1.4256927423720398	0.04735906719055362	0.39918329388263546	1.992386278598835	1.7906894095269883	1.874597450016969	1.8980409214635947
-0.007318210961089272	1.1695434607880284	0.18112679076566687	-0.2680695271135324	-0.048882281328098146	-0.362991214307295	0.6701555037907528	-0.6845995426047053	-1.008364175107739	-0.3815209231963721	-0.8154362679282221	-0.7202873409232089	-0.27839335588328706	0.5259149128919576	-1.0000366703464327	-0.32809692038981964	0.1452530908240533	-0.6419990499757684	0.000720558891309428	-0.26601238812828204	0.01328240480894908	0.18094518472877802	-0.6212734795873242	-0.5714901775282917	0.16420178578135372	0.27778741027457243	0.5924485177945406	0.1955907944610907	0.7620798132004974	-0.30037309247772487	0.4812515246283689	-0.208185888594199	0.856839706743369	1.343730405472234	0.9528659917533053	2.2627612984890084	0.6691853628213418	0.3155989802292785	1.426107171884814	0.0617820923490333	0.36004042741785036	1.9612271016853906	1.8334655050261464	1.9042177229837063	1.8976594760985752
0.0034912895062534964	1.1849816245918225	0.218544383895709	-0.2643454959971946	-0.03968581102577298	-0.3679866150962383	0.6894187698201837	-0.6460966389117005	-0.9663389349636464	-0.3877193305075789	-0.7983272507903172	-0.697125446436982	-0.27818711646805905	0.5420150705710876	-0.9407193113919254	-0.30493288533268625	0.12681143329249428	-0.624323461609188	0.010986112496901354	-0.26023749429018045	-0.00529276733464005	0.21900281870669094	-0.6106728671647759	-0.5712560898761303	0.1687579484020624	0.30286844953173897	0.6074573767575453	0.268538976263882	0.7546916936030129	-0.2960923238069739	0.5123377377042654	-0.18375928625407617	0.92600938621291	1.3590399803633326	1.0278738886530654	2.255126665808565	0.6416507429519773	0.34377609925568353	1.4303558679791748	0.06599478205658663	0.3148620643038141	1.9124638865389088	1.8907090568149658	1.9013845123313593	1.8949024244835038
0.027191974752327118	1.2024876598301222	0.2419525720146022	-0.2591641569855878	-0.03378690938069667	-0.3647259956260669	0.7130149880980486	-0.6129586891545137	-0.9173195546230367	-0.3972449741352162	-0.7641989146701034	-0.6810950987848869	-0.27200954354695067	0.5432833266343511	-0.8697023790470914	-0.2784695052455565	0.10624152245218325	-0.6175466835411086	0.03131386479497576	-0.2394854845413495	-0.009284317560320512	0.24014785096555152	-0.6029345457776499	-0.5568390425481586	0.1873407880355469	0.33050293067907865	0.6303889680723376	0.3186924613012806	0.7629410830601899	-0.2999857074319273	0.546834726615842	-0.17271418572376557	0.972163989814036	1.34198380602475	1.1456497165815531	2.236931514686799	0.6238071234031655	0.36674578345232367	1.4440189917798842	0.06709153235319588	0.2857761876248615	1.8809583016088527	1.9399731278468173	1.865431069153076	1.9053930591037862
0.05601990065560604	1.2351775146599	0.2622825844650841	-0.24009797740027614	-0.030831469347288733	-0.34227397442116997	0.7458570006687328	-0.5878431258516198	-0.8926608903306468	-0.42488313049025417	-0.7459500567543099	-0.6806028103201665	-0.26898218471378954	0.5620222574613748	-0.8050075217238547	-0.2377623679417958	0.07752048195564334	-0.6028310830870727	0.04628704347409312	-0.2335798835902227	-0.007010946903035842	0.2801719423844731	-0.5989617993391082	-0.5578636879395302	0.22012338654020844	0.39102810837729635	0.6420562368200905	0.350764361149836	0.7953044673808115	-0.28883172270530855	0.5898081052293125	-0.17111937134961175	0.9922283342035294	1.3090415053425275	1.262715257528788	2.2286329310067714	0.60108973326043	0.3867507623003085	1.4547373734511055	0.05941079080132896	0.2768671571183831	1.8386255654966792	2.005560373551193	1.8337689957095478	1.9328251904244038
0.07170938042407203	1.270333978465365	0.28232914935464404	-0.22299591219082404	-0.02879141402237777	-0.3000115878856423	0.7849922434839999	-0.5723285532132767	-0.861734671901969	-0.4406912721281892	-0.7309296795567735	-0.6719569803649319	-0.2726083073046749	0.5825799468410959	-0.7210825384484524	-0.21439655425920798	0.04915538108569602	-0.5986818496817455	0.05853773621527173	-0.235019246307955	0.0025662877083486614	0.33033851392999825	-0.5920161622908573	-0.541819870669417	0.2441672218186593	0.45661819622517896	0.6290113331224636	0.3454781151428871	0.8092442409545446	-0.2778510777611711	0.6231895550779214	-0.18246725296412677	1.0185267539738958	1.275878081697556	1.3698538581332307	2.2159101508355707	0.5807022562237476	0.39010979371157634	1.4696300302573722	0.03797599713908652	0.262341033701051	1.792986650452749	2.0776792714901346	1.7811222753676357	1.9518460079052176
0.07635413296711985	1.3156748084389762	0.3162213377498786	-0.2156569044741067	-0.01870490997284526	-0.2482246761955229	0.8278499170503245	-0.5618385773510344	-0.864681182203971	-0.4463135216819453	-0.7228151409739839	-0.6534699312939802	-0.24523014773647542	0.5952659589838728	-0.6616639049598578	-0.1978049100254914	0.02849165587758541	-0.5866784604390578	0.06210937299281076	-0.2320607300384195	0.010171853197183939	0.38982136629532593	-0.5917558803015173	-0.5208715157465991	0.2702182496871002	0.504839224439084	0.6338928845372942	0.3464531004888406	0.8306409189887096	-0.27373818504997066	0.6595096848826174	-0.1635334490178324	1.0668490794077445	1.2521664618179191	1.4669015422453806	2.208957153079639	0.5283954531809476	0.37538542163230076	1.4926666678721054	0.016857528497649227	0.2647278437308086	1.748541546716488	2.1302465284627723	1.7250983679281262	1.9707958588064927
0.0846855546715811	1.3386412959854308	0.3403497682595203	-0.20815433821510526	-0.011268160671603902	-0.17068892858102108	0.847885916789114	-0.5569694416758655	-0.8690002327575362	-0.46624717641191715	-0.7111684110730192	-0.6379643391301426	-0.19413081342125013	0.6031407358909701	-0.620698812554076	-0.1905844092800157	0.0018129846459608687	-0.5384847784698807	0.07827007850054898	-0.20743495520658323	0.0331839086266727	0.4219328688985353	-0.6101959673142139	-0.5106766462987087	0.2899205517255674	0.5456374093665883	0.6583600494260733	0.3321103239350355	0.8277291452674882	-0.2717617837003075	0.6996451327209157	-0.1782431668923751	1.1451561555030616	1.2269247630834614	1.5595091037249589	2.1894791135857963	0.48940091443769534	0.3535876347554604	1.5154103831801506	-0.005520635966891829	0.27021011429293906	1.734627718812352	2.187221161715269	1.6918704733974006	1.9993634553997264
0.08601527179333245	1.3699534529984978	0.36564303097011736	-0.19866291137687572	0.011948342319553728	-0.1213112459750719	0.8669029220464937	-0.5454407086245009	-0.9018837972973099	-0.47496011657523274	-0.6966871022027392	-0.6216521392415785	-0.15340192389938503	0.6047274405874898	-0.5820365660637218	-0.19365749018843503	0.0042106794301637425	-0.5008640875649316	0.1036784104293905	-0.1605404230006194	0.048619024430796874	0.4398448993244998	-0.6211403789999407	-0.48847269533623383	0.3046069116901218	0.5772062587170254	0.6731229628980212	0.3263637961322192	0.8275361307732784	-0.27650670412903444	0.7108727170325361	-0.16890128597494738	1.164783251601478	1.2104777751852993	1.6662080028648165	2.1677455698488157	0.46242415910852286	0.32343544652591094	1.5321095999561432	-0.017839296346122184	0.28481531329008414	1.7108743047301247	2.231500674266484	1.692905539689058	2.031223901283548
0.07260522742305772	1.401575592020325	0.39551325782458496	-0.19010901524623078	0.04382198044477405	-0.06694865403460691	0.8794869682143647	-0.530105095582855	-0.9286261509451798	-0.4879681809006217	-0.6864011807285637	-0.6203523684369454	-0.11665303736362623	0.6119084545918214	-0.5528082952021878	-0.18602345661955597	0.019020703480960643	-0.4938033224626026	0.15024569757240128	-0.10806816607080338	0.05287913045456284	0.49873516355065817	-0.6052264868090169	-0.4802531613542248	0.32092591769101575	0.5908177732718947	0.693691054766275	0.3599920046104265	0.8558242183188562	-0.2800352409777801	0.7358415530349494	-0.14934199916301735	1.2003440754505967	1.194139152182789	1.814593319966476	2.149904097225618	0.42136160503806686	0.3074369656716526	1.542067371206686	-0.01764503805089292	0.30336353578713804	1.690895704848047	2.2713926635841455	1.7136200871719178	2.070509225551588
0.0503068684118256	1.4323247475217555	0.4320241181421095	-0.1747878167230682	0.06918698385428575	-0.020981828365154	0.8979299685839492	-0.5117542545056334	-0.9510768808647775	-0.48218008941171864	-0.6530182639955752	-0.6156816961077098	-0.06862865624052236	0.601020585586524	-0.5366728287240025	-0.1837627802892771	0.017916320197350632	-0.48774544618535753	0.21322892945457647	-0.07956463919203663	0.07264478697283434	0.5263579812836077	-0.6102328608672203	-0.47237983694871105	0.3442409132244363	0.6199492525485825	0.700732240009564	0.39191693160236957	0.8605632869369522	-0.2830564618673959	0.7284011498239045	-0.10313029403851359	1.2398336520514786	1.1832001552838853	1.9656287834519677	2.1281319703797026	0.41513119472018	0.30335060900826916	1.5467019276303868	0.004001380133990856	0.3219481148726116	1.6824809336352984	2.2947488701515733	1.7481890347447542	2.0999160019478653
0.03876031294903997	1.4582016217060112	0.47680814294648677	-0.16184614277909476	0.09927554553083232	0.020022966213035655	0.9205654378816371	-0.4878737226696493	-0.9707066943599457	-0.4851387303299696	-0.6417041980653113	-0.6185926583496747	-0.03008974440466191	0.5962402440421896	-0.5565174676743854	-0.1722813497833621	0.06213325920705683	-0.490602408970463	0.2821564724367188	-0.05228550377912302	0.07750076294410521	0.5359951322887387	-0.5848515153817944	-0.46493792183446825	0.3525490112057063	0.6499738987763941	0.7029979081231592	0.4197774577400707	0.8711401060294944	-0.2954908934978605	0.7221318547769975	-0.042016029389747696	1.2938850227561756	1.1632009744742038	2.0754994356150185	2.1031526226035946	0.40607974022823534	0.31470889995161117	1.5563404999796018	0.03255512600637859	0.34023108575998623	1.6778140749309198	2.312883725540609	1.8171456044086767	2.120210669531395
0.03653564110619034	1.4764561177774274	0.5351294963333767	-0.15452497594551123	0.13767647801618818	0.06402991946943033	0.9389415917303768	-0.48660665904272254	-0.9913524993778644	-0.5011167429782788	-0.6267878025086346	-0.6124254769326816	-0.0026212366748067364	0.5873397626024526	-0.5869424904094936	-0.1644104870547642	0.10908183848815423	-0.4857397148024355	0.35511461023920166	-0.015265650104367206	0.09485406270482052	0.5366394499299606	-0.5708686560806322	-0.4460141220502535	0.3690100720391901	0.6679777635507108	0.7257216754185224	0.45083811950671215	0.8705366668488059	-0.30539311639102074	0.7184535902595113	0.035900149002317604	1.3352115607290158	1.1327849565716936	2.12350681083015	2.0498629186466872	0.4312181749955659	0.32215298889000976	1.5554509755275032	0.0744600924336577	0.37115297015413706	1.69738797979753	2.312048092773379	1.9048674726266444	2.141213228745822
0.016570700305339137	1.4774946899777168	0.5975252100849021	-0.1372173811953234	0.17426783100233292	0.1017954506470417	0.9418200662938849	-0.4708582145333674	-1.0199096695693224	-0.5095041078692247	-0.6064744346821496	-0.6182147854905202	0.026531117988591	0.5930746339918318	-0.6478195750387307	-0.14551418328477078	0.16471662442740587	-0.47433737383517266	0.4041561800040592	0.027378641075884325	0.10557444857453477	0.5557186157403098	-0.5805809852654171	-0.4416182704621094	0.39486362962549615	0.6990990015625538	0.7380356420252497	0.48539303321662874	0.8608092365941749	-0.3106284149277919	0.7103391348887436	0.1321524865762739	1.374082581932948	1.1234885873960678	2.177468062211662	1.9948675197489603	0.45178749372149307	0.33158769845669656	1.5631323824585208	0.1205284901570923	0.3894217013777138	1.7193335222162482	2.318615841455774	1.9803309827554572	2.1486434296235055
-0.015073260187424387	1.458247986536381	0.6551389448103326	-0.12037859094618941	0.19799679285836908	0.12598700492975257	0.9397751361573435	-0.4613786368861474	-1.0477486466088375	-0.5172951696265855	-0.5824695187429374	-0.6276321976931762	0.037041103851011864	0.5946377132352205	-0.6850664569132504	-0.1475245634324635	0.22410580465584135	-0.4585932633415034	0.46641548486154905	0.0703585590037995	0.1087804197312017	0.5629092006163444	-0.5717717372819642	-0.41658995942240595	0.40437047348613564	0.7112385242081081	0.756023953120236	0.5166396501936095	0.8670606717407254	-0.3258638753837587	0.6950391185731937	0.2266701833338507	1.429557741227989	1.1217087253647833	2.256150085979898	1.9488234021240718	0.4669201813317733	0.3341920845446505	1.5512807565110933	0.17483317017827088	0.39955928160121	1.7580637709074982	2.3174733888820023	2.0615156895949096	2.136502822028952
-0.028631534221749667	1.4425395820070015	0.7148410444565098	-0.10455053164967672	0.2194625956767246	0.14623379382461102	0.9253589219170198	-0.43370806977105697	-1.0843310857291506	-0.5212790152348368	-0.5576464602238019	-0.6571987411556739	0.0542234786393639	0.587600244594476	-0.727321649893591	-0.13614079378126856	0.2690274750129654	-0.4352774134700086	0.5476690113006754	0.11477837239031634	0.11845985369725738	0.5536586401959465	-0.5619809788902668	-0.41372234473037456	0.40206609093449985	0.7033928610257968	0.7954383276530153	0.5577434287285679	0.8786123807802106	-0.340628354303086	0.6871858268877168	0.30560145479618983	1.4614231595709009	1.1143518367829561	2.330809802986888	1.9346826926995226	0.4794941639588674	0.3382297809133888	1.5478820818003793	0.2365400829079598	0.41923349793878095	1.7874008455523618	2.2934187160490933	2.1636132686628855	2.1522503060285514
-0.04620572795795204	1.4193399455992575	0.7859616176642029	-0.09145305160472327	0.23848213111159805	0.1320303296640622	0.9111424927638254	-0.3969648076467382	-1.0799663238000965	-0.5229682375162684	-0.5409555548093957	-0.6894920949979482	0.03968310163514615	0.579640901675557	-0.7598310362682554	-0.1248006838856905	0.3057113553170856	-0.4088488222581062	0.619250615820641	0.16444415385765923	0.137327059869059	0.5740503730868414	-0.5584201428896838	-0.42254941332529466	0.39723369495616107	0.6990206078298119	0.8159380774835177	0.5849237682390919	0.8966181735100485	-0.35031543916834385	0.6996472505930521	0.3582537613999499	1.46876748633043	1.112792051721219	2.4109757362981235	1.9249227737685952	0.4930070700869981	0.34543186751481464	1.5331735375095747	0.2960112285683305	0.4381107475610335	1.8257189915159149	2.2831980068464546	2.2499600853109145	2.1683579454193085
-0.057985915232089145	1.4049694976034142	0.8455628654403222	-0.07440340522024877	0.24032769410375504	0.10129705286954427	0.9154704654745893	-0.3539263603450272	-1.0945534981487155	-0.5274940587276259	-0.5163649626777644	-0.6994993002729354	0.007419173125924733	0.5700504513186198	-0.7854755911367904	-0.1113826320105262	0.34140537349393063	-0.40415415089886303	0.6759421784190834	0.18294562558188543	0.1393414166827486	0.6111244101627408	-0.5528875289215686	-0.40294676557467585	0.39942133937804475	0.696305208476516	0.83891476913818	0.6081234720405816	0.9233090140062945	-0.35246436072704873	0.7164224077813568	0.412036821945751	1.4465467170780382	1.1192516873349951	2.5176315274512575	1.9271300491255647	0.4813917139885072	0.3803368502004859	1.5214700480688408	0.3360105339412046	0.4476393549284988	1.8398780536827957	2.2668517304473204	2.300415789415011	2.1735793115088553
-0.05915502233410206	1.3908414714349342	0.9227838040903519	-0.03311101492124859	0.24326287378079742	0.12968760507190932	0.919659614710913	-0.31633853754764285	-1.0940649109877527	-0.5367918646496889	-0.5141256266382002	-0.7281224990539932	-0.036286853580686874	0.5627070424243915	-0.8061789435480984	-0.08356410062904285	0.3727070520989827	-0.38789504748889886	0.7213963155871188	0.19752227502559955	0.15759040464521293	0.6610332546517772	-0.5566666855627427	-0.39171747933691736	0.4015566626140637	0.6905114360484608	0.8427534646152346	0.6260159458985429	0.9599499038395166	-0.34722796942569145	0.7512503321016598	0.43851088006517863	1.446944333376616	1.1166722681006582	2.641893615182167	1.9353353902923338	0.481238403567287	0.41131041732586426	1.5248870634899072	0.36459097835947357	0.4547481283650585	1.8521204677802756	2.241392905793883	2.3307896964152723	2.174743163413287
-0.054863165695535274	1.383898669264376	0.9935346330959177	-0.005045855377705655	0.24532551762760244	0.1378737852115433	0.9068098423055531	-0.28898698106401105	-1.0923293774527996	-0.531413439132246	-0.5114351150050968	-0.7428911189373847	-0.07235826063340181	0.5420016404508166	-0.8163720378585092	-0.06721126555504023	0.38064316838275347	-0.3417128935276116	0.7331913945270228	0.2062059511953084	0.17962189869880327	0.6736361077140745	-0.5819527564882077	-0.3786758884618711	0.42355125144614403	0.6847934493424694	0.8496836874431931	0.6167813077924259	0.958076662738583	-0.33787649988396135	0.7641003960764612	0.4677601631709531	1.4458668617300736	1.1513818788957504	2.7519764912798585	1.9252217928628383	0.5081627311866507	0.4307521250835385	1.5306114813557112	0.38541758076955396	0.4625057154191259	1.880672519868643	2.214114820169889	2.36236677353923	2.1845613896924427
-0.0417523690217592	1.3671251983459238	1.0783495382077732	0.030533229548272967	0.23635952315097697	0.15282316815732067	0.9121122954488572	-0.24361150941740045	-1.0742158327636002	-0.5166368707225731	-0.5115010015781218	-0.7448287196229895	-0.12182088624740332	0.5292751600205416	-0.859540596669925	-0.07264795256447598	0.3805839851180115	-0.30553091568619567	0.7419513972722693	0.21538756822592622	0.196289182152488	0.7007176986283976	-0.5634956416818159	-0.3583277251057114	0.4436815464109191	0.6609350608325325	0.8785261258039622	0.6087127282759137	0.9440658114731375	-0.3202176973625873	0.7745369569339269	0.48949367564208524	1.4033215473897709	1.1923007145322337	2.798020795099559	1.9181707297050312	0.5421461198759487	0.439908552022899	1.573612863954111	0.38516921125732295	0.4632155778080218	1.8816324034217071	2.2009540552916196	2.3715350432102253	2.2072795659672138
-0.02703532715544184	1.3587291899206235	1.177080897673576	0.05850888946728885	0.2296509564634286	0.18707247818204825	0.9089172430055925	-0.21733336422033012	-1.0630038065330423	-0.5010656647020151	-0.5128155818779294	-0.7424368691491408	-0.15516596120866138	0.5201032480775455	-0.8812901264341593	-0.07298077393769749	0.3643131438385393	-0.27087257113360963	0.7370379720868815	0.20662277796256795	0.2135635096845938	0.7377935766118433	-0.5687371614624757	-0.33317543279271317	0.4637592388931311	0.6434095358990959	0.8960362492982121	0.5963269170595422	0.9590858200536125	-0.3072172136764863	0.7997848816188249	0.5271649382746983	1.3769023796796407	1.19780703194237	2.8677463056261394	1.9219679506760166	0.578797021612073	0.4235168722977766	1.5948186048873048	0.36685086013971596	0.46723873728823906	1.889107174940533	2.17792452157704	2.3341876603909872	2.2461479615804647
-0.008531714464738955	1.346006680467076	1.2525349281159028	0.08715015551404338	0.1949173355589418	0.21103959909983164	0.9003000776198593	-0.18229356494513713	-1.0504609048456293	-0.4629256587829058	-0.518622791300536	-0.7382525711421878	-0.19126686912907348	0.5206898843998822	-0.9044300691174241	-0.07072310539367074	0.3514133361932555	-0.2500486619144199	0.7292519718648919	0.2181592299318494	0.23064486374233906	0.7875036030858741	-0.5550640458371014	-0.3063006141085524	0.4629294136334477	0.6284064175287606	0.9002990819158132	0.5617494840030524	0.9646676157998624	-0.2951130701421919	0.8398384050113114	0.5629810561685717	1.325529131608263	1.1979578641619935	2.9389938596839755	1.9659141117525827	0.6047881640866979	0.41213754681010634	1.6134070911825933	0.3463973719370903	0.4658244659987102	1.9091635558010172	2.160784123325679	2.2878778878748247	2.2733334840371855
0.020849546416959786	1.3297339497166207	1.345782208464333	0.1054240201958627	0.16743661537034948	0.20921567531835147	0.8952106883308053	-0.1568303352135801	-1.033601650325171	-0.4280686993228996	-0.535813218974788	-0.701596743967876	-0.2258104624531918	0.5240101568871863	-0.9101985100193465	-0.0628507765582064	0.3241714512309373	-0.23181014419546334	0.7222779801604375	0.20109347766521699	0.25105522994886137	0.8102793112492896	-0.5114455278805127	-0.2805836037635885	0.45151720658756594	0.610656143439811	0.9155211222526833	0.552370858559755	0.9898897118771011	-0.275158369225273	0.8817821113979878	0.5804204103628232	1.2952143612709375	1.225305356409252	2.9546967728479374	2.0337191028166135	0.626006518999725	0.39735020483245986	1.6463921533397095	0.3157730361632519	0.44960609487622316	1.9343967578709194	2.1637133500669616	2.2638862600707506	2.32495457399351
0.065063806253185	1.330018762246037	1.4332460272630705	0.11729115956846788	0.1505455378073431	0.2025689845700771	0.8926107660866638	-0.12533134369788015	-0.9961739254417198	-0.39339122866574444	-0.5420156105968343	-0.6647474079112156	-0.2551753623072012	0.5073590418684492	-0.9143832520476494	-0.054164229404147814	0.2923990100964057	-0.21457110051444914	0.6948768524130463	0.18134308949144112	0.2674995329923544	0.8459689858503354	-0.4631453802169066	-0.27127710432720054	0.44329110659382065	0.6071451474172387	0.9234681296199737	0.5598875434841133	0.976889958493576	-0.2505616043463005	0.9140490220911663	0.6250345049817888	1.2586018080507775	1.2433836753041179	2.954845992801982	2.0682493776835864	0.6437305158903354	0.38336958825790846	1.6904885116167527	0.28543663893195353	0.4441533640421838	1.946143829948023	2.1551891739122624	2.2287544479816477	2.3863885677355245
0.11953458291275143	1.3420669945950594	1.5258462552577776	0.1292079710401579	0.13556526525827034	0.19260371362975592	0.8937922745702173	-0.10635628363209586	-0.9518614679162003	-0.3494602719140225	-0.5417913385595517	-0.632728127407106	-0.30227673959349727	0.49755900056493313	-0.9325276693311679	-0.042442109494248634	0.2800320019489188	-0.2157738770616234	0.6650496923192647	0.17687162352345165	0.26285787434101415	0.871581532542673	-0.4121564628441049	-0.24610747249147194	0.43892327211255555	0.6437605434539172	0.94476671345769	0.5548674352093932	0.9734845241485406	-0.22708533295487277	0.9343493810277845	0.6560206884642729	1.2331243631530693	1.2480310230973697	2.9506728080872007	2.093720660098611	0.6182744450441751	0.35233010907264567	1.7093863210462565	0.250207055560453	0.4252895966548035	1.9640617212518223	2.143941520768903	2.155859715510963	2.4390528664110653
0.1928246155657012	1.3564957298062255	1.5937812338284865	0.14701291570441383	0.12031170972783067	0.2106267061389962	0.8941744918101712	-0.1139431934893392	-0.9424040091376027	-0.3318549027845404	-0.5195305667477361	-0.5796640797215445	-0.333482650780066	0.49680402954455155	-0.9463524423406564	-0.02663838434255006	0.2825264087776122	-0.230946901816209	0.6353720433680772	0.15810127232692928	0.2510579920935821	0.8574047035282483	-0.3589330529724744	-0.2274268093460566	0.45553370149278216	0.677421216804467	0.9851951859039858	0.551106533730558	0.9763473501444105	-0.21405903270542342	0.9487924282877881	0.6739938314928313	1.21673245993768	1.2289554542844112	2.9321546117902644	2.1290049132193487	0.5988931065211042	0.3271076652988264	1.7204893285759286	0.22111917971527423	0.4025726368380685	1.9746719044415428	2.1433928547619105	2.0863119492242506	2.483831003935387
0.25604874983575016	1.3689148807982083	1.6693442560318879	0.1504741753840634	0.13006693414916676	0.2358927754254417	0.9011770798301288	-0.13189755928866728	-0.9207509052519447	-0.295468064469819	-0.4966846250610762	-0.5368167907500621	-0.3641024462498089	0.49105651733373196	-0.9601321718295089	0.001773799403875298	0.2694480369238134	-0.259324845788856	0.6108234005091508	0.13237779352648002	0.23623293361666545	0.8275783194623205	-0.31855549174919545	-0.2103624030025863	0.4774426354802614	0.6954588323052088	1.0002749463530038	0.5675589636156071	0.9632333909601055	-0.2073879780979971	0.9868134920393619	0.6996466974227121	1.1915867014818686	1.2088778239846336	2.8742605856199317	2.1494362770297846	0.581079703631677	0.2885337689957061	1.7374096919940567	0.20405689536614563	0.3832834973661769	1.9844701633829875	2.140353533854751	2.0161597646650375	2.5230666515977505
0.3189671673946164	1.3858141991133794	1.702839217745494	0.1301502007026457	0.12815726663666832	0.2767297147866207	0.9172081732263904	-0.15195294414581992	-0.9037103039631539	-0.260913025711495	-0.45899398505114136	-0.4924758443177802	-0.3953399915732897	0.5036665427416369	-0.9832506854084597	0.03344776863840536	0.26095569105316824	-0.30528951725534603	0.5806100142743248	0.09015175548420261	0.21319313118793545	0.7938841886415159	-0.2809923815695289	-0.19159245564867944	0.5043317868609823	0.7366540485053872	1.0427632182483488	0.5669267159004533	0.956448081057594	-0.2108437095061891	0.9923209612899525	0.7461934414883024	1.187291075005149	1.1923331403214732	2.803120801528906	2.125540471562925	0.5685660941308033	0.24744317830169563	1.7907381289918285	0.20126197148041997	0.35462980963206436	2.0181961125838406	2.151857471777692	1.9401428340554663	2.5479812435092386
0.3870997223234506	1.4010443835352278	1.7416361457604996	0.12063497746345911	0.13041674690812205	0.3396926697824816	0.9377837737745267	-0.16645616626168075	-0.875459924544239	-0.23267531696865656	-0.4247606213445515	-0.4521601916690498	-0.4309892358760856	0.5405933734773726	-1.0043881484192614	0.052663608132798176	0.27714211911370706	-0.3552817789277272	0.5627834450775744	0.06990476002020993	0.20239101094489076	0.798219525913165	-0.24733025784068863	-0.16834949787813255	0.5034212294489162	0.7803566368541682	1.0723658604344906	0.6073511608137867	0.9731511718587997	-0.2049225645960225	0.9934172105445439	0.7667500747797008	1.1658959105310809	1.1328429045950443	2.7253871534685974	2.101474257364937	0.546591861256956	0.19737853647228296	1.8351737904103937	0.18187191313993906	0.32962935309099783	2.0275824637373834	2.1672002669271944	1.842888156395902	2.572610194938084
0.45246264668968345	1.4391814435787693	1.7472609484174881	0.10008061152142753	0.13041099547116705	0.3930304938779295	0.9522368064145936	-0.19875802717190688	-0.8754148126621996	-0.21618652155770773	-0.4046771363535252	-0.4354238034153185	-0.44906015939648974	0.5640825053357614	-0.9997265843575235	0.08027089920946122	0.298577786302058	-0.3812260181696948	0.5613197672167463	0.05593784109401273	0.19026532117243222	0.7821907439071143	-0.23496524165239538	-0.1433757363053078	0.49918321339386934	0.8397901319649252	1.0959056307067752	0.6307351138145115	1.0117982264140166	-0.20792848678143194	1.010790203326816	0.7811725085370159	1.155191383435548	1.0635749336217644	2.6563347907347064	2.092323630029269	0.5097163349744782	0.1727600955312883	1.8332938675992583	0.16872451042041325	0.3125843240393163	2.062779233695318	2.166593846603676	1.757659513552	2.6009897300955407
0.4944976348973191	1.4604509783336792	1.7336783675594916	0.10679520116362684	0.12479764683871482	0.438816511088915	0.9716539854265562	-0.22101736068215105	-0.860813550217528	-0.19463642784072607	-0.36899830259200356	-0.41226698632908826	-0.4727624926045607	0.5722181615598866	-0.9995939815818939	0.10957724339642014	0.31765655362702827	-0.41876681215034567	0.5642513546965133	0.04865905415223516	0.1833902174102266	0.7305219918037693	-0.2311268931569475	-0.15856486335488032	0.4844562060564255	0.8906102882795917	1.1345771452530249	0.6697116671038542	1.020189958849699	-0.20425693436747125	1.0146048004968446	0.7580973696993889	1.1207067348593855	1.0221908402093554	2.586546276227529	2.0613799766636793	0.47002936121660366	0.16607336481837864	1.8462797959407973	0.1626794727293363	0.29224856927829074	2.096949450690126	2.1842071083215897	1.6887180543448899	2.6439262848808385
0.5304426034537327	1.4813641662494592	1.6970254040598056	0.11438129869416451	0.1356832170463152	0.46834587469561295	0.9866337927940926	-0.24568740982001486	-0.843846986369693	-0.1721840812132499	-0.3309967835912252	-0.4077643801629637	-0.48571512785683896	0.5789638438143119	-0.9842067267952187	0.1290569367832892	0.33398773511907887	-0.4518692222667619	0.5714372586864126	0.028764413499202373	0.1697477335299281	0.6801952613017119	-0.24715247956603809	-0.19580974864857376	0.4894324852958924	0.9424805524232586	1.1780955553308075	0.7221486480039976	1.0415673145905453	-0.20550377876029216	1.006069489588727	0.7145065359545284	1.1107000271458005	1.0264528441072585	2.495757540187806	2.017162126195031	0.3910914485227311	0.14923464848768092	1.8572909235657225	0.14808294759792634	0.2736939843782634	2.1088115372465768	2.2033923703424345	1.6278984656745077	2.6704624631347817
0.5694807648416789	1.5125531252846858	1.6328209789314563	0.13920977548769348	0.14762137424063054	0.5172033537823586	1.010049238765023	-0.2771214848860185	-0.8186986858028046	-0.1604633714079485	-0.29614270784846414	-0.40663092247654903	-0.4989177906819167	0.5698850343506586	-0.9684857944349303	0.14804131276680482	0.3553913550039961	-0.4701146578643457	0.5869372994833253	0.02351995771503746	0.145105636059045	0.6248888758867835	-0.2608955307726601	-0.21028183688006288	0.5058408029984641	0.9656659207657998	1.1983352270646326	0.7702436600432728	1.045668726685221	-0.21351073807431234	0.9961547785073664	0.6887451634336083	1.1021606291358175	1.003031591940295	2.4326242356310184	1.950644846391695	0.31538567504549975	0.14113663549544955	1.8517888868129426	0.13138308018476902	0.28494528809368525	2.1183479920426587	2.2060256062115235	1.5583053680173575	2.6701235977174855
0.6080644221807123	1.5469717259325475	1.5537026178889426	0.15526605690147494	0.16120335671940172	0.5921297346648989	1.0360431798786052	-0.30361269960153386	-0.8008184939386419	-0.1392926606131413	-0.26398951525459907	-0.4166354575867941	-0.49774421192034	0.572936798078171	-0.9723233327867904	0.17110665011425893	0.3798575871550852	-0.4823224161423826	0.6203171275400787	0.01544298746952287	0.12394647752910933	0.57009426276974	-0.2765639389378122	-0.2143246895307383	0.5158760627066681	0.9731361838228277	1.219735393973117	0.8044077266092563	1.0612111458778324	-0.2225112935883083	0.9734156808621133	0.632981718490326	1.1152284452793961	1.0054813080176743	2.3466984120936605	1.9370619844171593	0.2389483614612554	0.12288835633047061	1.840352395790226	0.10422833811655648	0.29145902536644147	2.1266095405761405	2.2260483058219895	1.4918760222553287	2.6695115109689658
0.6267721434381662	1.5485362077801774	1.4586328297382358	0.16137341475873632	0.1791010366912849	0.6721050608754192	1.0469284492255508	-0.3412168476696604	-0.7820822254292588	-0.12796576041873	-0.24792619047398873	-0.41274301131080354	-0.47948988338610804	0.584546353773505	-0.9721096940755926	0.17618427697191225	0.3882763735847946	-0.4490910327728367	0.6578795298108984	-0.003925868878844588	0.11028716967642031	0.5133519694686601	-0.28860056196198497	-0.1855237340854543	0.538416226484903	0.9609880700832744	1.2407386079430915	0.8727022513224731	1.0674697138062315	-0.21943980552772877	0.9566967814411717	0.6329376004258375	1.1165746366507814	0.9940220341004581	2.28850428801575	1.901416014650159	0.2098415724156643	0.1288343883298387	1.8448499259452347	0.0792224313538636	0.31796706844064765	2.147544125215372	2.2718348450700447	1.4610695784288088	2.6575447714942815
0.6208529950023879	1.52991211777524	1.3773332538316803	0.17421384489971695	0.20557583863179266	0.742941170528252	1.077296235154495	-0.35441178484997027	-0.7500457451329701	-0.10082136073424366	-0.24816296056087755	-0.4300029017101581	-0.4825786326547976	0.5889173301616626	-0.9750787829122844	0.18879246350557097	0.3873812629075769	-0.43309445103880406	0.6985793443723247	-0.021578997856117887	0.09931969740622357	0.4980742777415192	-0.2982243060771891	-0.167408408182169	0.5285975652343113	0.9494266053339471	1.243002209421444	0.9041699673385363	1.0544555343609958	-0.20937954155629357	0.9394822373343246	0.6387530370074905	1.1007012828699607	0.9890692562924347	2.238203899506799	1.8728162851523495	0.17768546898763632	0.12492131351664412	1.8416311312783633	0.056739658902837345	0.332300501939355	2.1708105796884296	2.295131492498555	1.431198094117564	2.6594945782671027
0.617695446628224	1.509375147340177	1.2852779846423474	0.17652481684810167	0.22279538066957177	0.8101764132866205	1.0977247129987406	-0.3631939704295773	-0.727274136344777	-0.09439433589645094	-0.2539524355442242	-0.44383094925152305	-0.4888518476135347	0.5980962200414387	-0.9806402388888236	0.18321778712243125	0.4180108427659775	-0.39063830944221495	0.7298243245590794	-0.022085445385746437	0.0926963254697128	0.4952429619352361	-0.29078761989266294	-0.17324842823879152	0.5174724214689401	0.9493607914174179	1.25996928476273	0.9437204227632752	1.0554291528301691	-0.16691470973769537	0.8938212718249503	0.6233768978831472	1.0999019759558188	0.9869912861987876	2.189478610512764	1.8600629600199088	0.1523470344455743	0.11732404113008535	1.849851649281955	0.033693571478896414	0.3570922110685781	2.2009170817061494	2.330013294857621	1.4208266543228723	2.6784231391945164
0.6064616680254054	1.4976753135736498	1.2193614231153411	0.18294278576424056	0.25839388175718836	0.8031789782904062	1.1212703814244995	-0.3509790813018642	-0.7133116341700513	-0.08262813653213599	-0.26777743692041944	-0.4255652513883704	-0.485955653960832	0.5870861568748171	-0.9850576677210476	0.1660252355619587	0.4466517763762905	-0.3335585269800826	0.7538383168893684	-0.001130719143549376	0.09908466400088656	0.47433761583891	-0.27964921298590945	-0.16928187931686137	0.5039753839443659	0.9535610693210277	1.2684854116814284	0.9590535387629698	1.0370969133939525	-0.11635963628405341	0.8732253570344906	0.6057151647962712	1.0968754992202052	1.0128011684401759	2.105568914354498	1.876853042924638	0.13947632261818893	0.0979778007820466	1.828783992735358	0.0028067622193492904	0.3846771665889346	2.2182238367510423	2.3720277553075984	1.42191082959917	2.705590920006353
0.5869185515958395	1.478820724126301	1.1212771160032609	0.20782568366891177	0.284479631737684	0.7961372472353245	1.163300697262175	-0.32847667440437156	-0.701643543298141	-0.07439972515740073	-0.28459621417072156	-0.41368683280737584	-0.4883856160127264	0.5521374641925837	-0.9982316743846098	0.16950033204190157	0.4553173611595122	-0.26115890586016344	0.7834278728215167	-0.015380207263865183	0.1030706899371254	0.4518969528489298	-0.2542964498684718	-0.1537719751920875	0.48111651100707276	0.9405668862349531	1.2617572421914138	0.9482374283634163	1.0124226991720384	-0.05583454755423676	0.8770483308896665	0.622021360415237	1.092446346264084	1.0511357732735964	2.0439460473325397	1.8916159049807582	0.10518924847640292	0.08003844857600415	1.8337642010080106	-0.017087468540130785	0.40596940259697006	2.24026567942874	2.410876557283016	1.450420483990187	2.727908135106731
0.5752877093331119	1.449118089081795	1.051373387520479	0.2246601613016911	0.32670242211899747	0.8024930605303704	1.2283772188077853	-0.3110467517438235	-0.6872434109056205	-0.0500921843431774	-0.29508082532051255	-0.389022439345464	-0.4836660385678204	0.5506173468858796	-1.02135439550459	0.1914137189952622	0.4770935910308018	-0.23825250789687713	0.7984110463534486	-0.007013941541127536	0.11082829893763964	0.4491521596973252	-0.2112651880825359	-0.14190590992993107	0.4674473199032014	0.9205726490759097	1.2378771129918764	0.9396350379724531	0.9831483117298273	0.017726539710731397	0.8840995607857243	0.6435211663825922	1.1199270587452663	1.0993918328197227	1.9866439269799177	1.8911143245646076	0.05570231184012734	0.04938494659243536	1.8540236318282068	-0.04059652011073521	0.42922746963801933	2.2400083588986734	2.4431052707266883	1.470708161068093	2.730305031330645
0.5812235879792796	1.416416311867065	0.9963132331820536	0.23368495278221188	0.3698375936307724	0.78614513019872	1.2909535597577384	-0.2990517714335862	-0.6817979121613204	-0.04217960047816595	-0.31913913378038783	-0.3598327705636993	-0.4798472059796232	0.5520951631264455	-1.0571047952862147	0.20150514113820767	0.5015640082094509	-0.19627944393807495	0.7767718277586583	0.011044427261349802	0.11063557656734466	0.4944973943789651	-0.20125102098332165	-0.08682113750200347	0.4627242076921124	0.91375500233803	1.2049386035803855	0.9057516102330831	0.9521685682776291	0.08590931287371337	0.9144461427928945	0.6758541432120965	1.1716655137755616	1.1606033549581654	1.934528029030091	1.8985094204437492	0.019648600442597225	0.024472098450623977	1.8797729310452749	-0.06316063791857393	0.4416388514956018	2.216594140060624	2.4510320506698253	1.4888425980502153	2.7280553907592737
0.5811343601905359	1.3883483682704636	0.9795671319677959	0.2528967601804998	0.41171507572292365	0.7921425481083854	1.3648850573366018	-0.2861840322553649	-0.6621920784041133	-0.0531087919566289	-0.32980577942241707	-0.30207819705664785	-0.4841144461429504	0.5433719394749222	-1.0900909547694186	0.22234408184995447	0.5247947474417893	-0.1648923589204235	0.7544863357238161	0.04242856994640768	0.10853998758845591	0.5074334517071513	-0.17517741459945607	-0.026407144259559773	0.4506605174932046	0.8963261272120835	1.1561348533557676	0.8518503600023504	0.9176387129853293	0.14644148544995989	0.9115979392646153	0.7154884609844276	1.2072981937606135	1.1955665145052454	1.9371725382156595	1.9174858795214411	0.01987693084352437	0.003893589156920467	1.9202905582147782	-0.08067845464284064	0.4520542566489392	2.202603310937264	2.472063645997099	1.5007288611403617	2.7407850209639966
0.5785311394539415	1.3839132410682065	0.9754902882465789	0.27151532612666684	0.46853429304476907	0.808391147883788	1.4535208278652534	-0.2643417574685419	-0.6573246412180442	-0.04528458780627258	-0.3478640087713496	-0.25484516249637335	-0.4933348005915644	0.5443537469524323	-1.118853437792326	0.22308374032140504	0.530265457924805	-0.13436204415526692	0.7353099838835638	0.08467703466076384	0.10989168077320913	0.528066343486618	-0.1709699278621169	0.010273113098884987	0.4413573324420602	0.8973391092420165	1.1323075028408862	0.815134612628069	0.8834168888156466	0.20268486299957003	0.923890444779649	0.7143006516535817	1.2422484256505282	1.2162640003760967	1.8827851809653757	1.944537461773248	0.042265007553006696	-0.022255157870085616	1.9444119430350741	-0.0932949377071289	0.44221404302155953	2.1915716679096624	2.4746192745033557	1.5128210042045789	2.7595858420482413
0.5623072967656373	1.3599903133066897	0.9933125106461324	0.2961031435254043	0.4963319703479237	0.801354786047963	1.509895230094576	-0.24687343331886158	-0.6728049109323618	-0.05646202230678168	-0.3487952333843299	-0.19979453948931708	-0.518805333285566	0.5407672132003117	-1.1417037124764844	0.23873819463377863	0.5338780616606844	-0.11227213089239083	0.7167162084675034	0.1174489157547993	0.11007071797193271	0.5605528389570186	-0.19078115769093243	0.04097368410803216	0.4338558527428723	0.8987785777240491	1.113639268751103	0.7892189391489627	0.8672550515102453	0.2638518826259754	0.9683903012002586	0.7230525230139829	1.2878018823000077	1.1870418791135182	1.8535960999547598	1.9362565620181484	0.07697068676102001	-0.014740991993815821	1.9708084577040068	-0.10719213946776107	0.43057069409434473	2.1850392353623054	2.4641007696061323	1.5299411517731607	2.7806008204140875
0.5571588533551319	1.3395659431739542	1.0211826697027493	0.3295600618201918	0.521493026546848	0.7853733049305783	1.5647833157768998	-0.22016877805602073	-0.6760868378190982	-0.07739501766320019	-0.35312824589171604	-0.1347173116430253	-0.5373687051626576	0.5263739075532446	-1.151957392116063	0.26663764906849663	0.5416187388405198	-0.1270122145189157	0.7005660263706938	0.16188895267212264	0.11741262419196045	0.595706809462077	-0.18979841074052667	0.04848414644274172	0.42138217260634114	0.8821505152887358	1.0701834936183638	0.744692049333767	0.8702520079888625	0.30283856770280787	0.9920270045726731	0.7147110291453329	1.3494335197569627	1.1866579996086515	1.8173290191239606	1.937131112487334	0.08645166865841457	-0.008716820769831091	2.003541864152728	-0.11882118208742172	0.41153150616783896	2.161843349095221	2.4362415311720995	1.5488254451746044	2.8138149538026065
0.5689703818900653	1.3050161962916171	1.0470537267112976	0.3572103502374497	0.5257977438200324	0.7730549736510351	1.6018552192557542	-0.20778975811920142	-0.6645872046063663	-0.08457327007556206	-0.35156099313593103	-0.07181504196543698	-0.5628257645774064	0.5235439903088981	-1.1753531141540168	0.28731991283406655	0.5453006836308598	-0.11207965914887959	0.6746391525862107	0.22672350340607633	0.12780506815209122	0.604438233954405	-0.19260759127656663	0.05794315504929226	0.4229080665457149	0.8932020372442577	1.0330964524153785	0.7253458834140615	0.8975493433812238	0.34628005787029614	1.0332867885137753	0.703380437042577	1.412007065222566	1.2241631318334631	1.8007224962382842	1.9273036731157707	0.07426787419536546	0.020965194765876306	2.0345205584090658	-0.12231357911035028	0.403886927509443	2.135766252650579	2.413737200773425	1.5712172533636533	2.842185618137621
0.574346356161867	1.2895647853934316	1.1009411848862594	0.4039438376724188	0.5329704407027266	0.7518881690365518	1.647748449164818	-0.18820620574233599	-0.6369367682565724	-0.08539468154118082	-0.37626562663918184	-0.0042725436511931916	-0.5692476066479004	0.5135381293018598	-1.1817531428427532	0.3163617305331309	0.5142754973629085	-0.12193907708709525	0.6586814562058999	0.29825891622529976	0.14833621541413386	0.6188617445800403	-0.21018149064093766	0.07700183780956697	0.4332974787969497	0.9092032566424202	0.9961768086670391	0.6922919182734709	0.918605598875493	0.3662855996595866	1.0819614109458453	0.7125685207973576	1.466584393210897	1.2621155307511391	1.8094783915417243	1.924345634764114	0.06407787764712722	0.05518788255454721	2.060143236183508	-0.14218070557097234	0.3847086756322317	2.102172277691283	2.3984395261837084	1.5806065134655314	2.8308735453591796
0.5825218523054988	1.272523723168272	1.156292443801733	0.4373931832182503	0.5336944174099101	0.744147097173293	1.6891978189409762	-0.19925836951137216	-0.6093910933869973	-0.09562983231926328	-0.3742097108031127	0.042735434166538494	-0.56815613068177	0.5463741111555737	-1.182052726287387	0.3410618072658492	0.4870866015212808	-0.1468493623530686	0.6483991731596828	0.3541941297241657	0.1431604584154092	0.6322672333325453	-0.2190351325150958	0.09514797187572277	0.45639643846615446	0.8933417959341364	0.9574854226280725	0.6922862884368277	0.9442505967964709	0.37436701722059695	1.1226777013162068	0.7006161024613379	1.5243098718557384	1.283543747472399	1.867347547719716	1.9026024452498997	0.03742642291463611	0.10205380256529759	2.065959886660027	-0.1502749905569141	0.37253497497144344	2.098250089005732	2.3915342757141174	1.5873004458334765	2.831590307812519
0.6038026799208464	1.2603840858679483	1.2003623656246882	0.4487499963222203	0.5365843798907767	0.742853115332443	1.7359511508112475	-0.22977373872959292	-0.5889257358972376	-0.0968320563789111	-0.36285529935663613	0.09286110178638568	-0.5534459763243018	0.5834030744843914	-1.1989561146667278	0.3661544681197326	0.4406443195960632	-0.18695407560164395	0.6308358785949736	0.4325473883368905	0.1397215882379624	0.6038583480773054	-0.22903409622708218	0.1143597043864624	0.4846974179751298	0.9260985634660635	0.9420918515660711	0.6826928761955332	0.9782086205948015	0.3691043995691715	1.1354953818812485	0.662889592883104	1.6131392419595827	1.327454960459081	1.8671187437901806	1.8869489564292046	0.015509045915754305	0.16184207804302927	2.0717777716074357	-0.1624840976323767	0.364887669568916	2.109408442900411	2.392366298836564	1.5716233468904899	2.8404717752417654
0.6121867460206664	1.2343416230037998	1.2253877017529977	0.47273674281652645	0.5470869209964866	0.7427068041076996	1.7505834468074402	-0.25980408662758725	-0.5413174282496278	-0.11404660521138126	-0.3631034216165147	0.15842522599941375	-0.5518637080920586	0.5739004597093467	-1.2174854404129707	0.37651606352918454	0.40062292226977736	-0.20627814611567982	0.6104861121148971	0.4923602679567402	0.13783190459280897	0.5562668380076117	-0.25795053331071865	0.1212648805946942	0.49919474655849533	0.9423434017440584	0.93376617303357	0.6587009008373317	0.9996646828939777	0.35338511759267754	1.1418504471721882	0.6407101302466016	1.6951487610177185	1.3796918609306086	1.892772969889429	1.8806872393750182	0.03143360663090238	0.2357090548823984	2.084773223010119	-0.183653366546524	0.3611623311421707	2.150265874640207	2.3952522098404523	1.5576083981968805	2.848276324826515
0.6188431390609385	1.2385210812843017	1.2389689029684492	0.47579305295454005	0.5557248435496136	0.7609111419973328	1.7786469139557521	-0.2689249782883931	-0.5100713800658905	-0.12515879468724783	-0.3716637968072599	0.21964079620398524	-0.5550572963149335	0.5749883997858768	-1.2269680636964095	0.39498598865901263	0.35480337547809165	-0.2380005430845699	0.6191266212079629	0.5494133780216848	0.15613324775293647	0.5414898731330776	-0.254913504678091	0.1428789192068673	0.5190803133958383	0.9254764762130909	0.9305978622348082	0.661236886343473	1.0099813701411917	0.3374558335818362	1.1205499123867553	0.6011793508148044	1.7349252065736522	1.4451877712214611	1.9177125982087524	1.8950080033079295	0.020113976523559663	0.30330284282504494	2.097213162512701	-0.18933407052456672	0.3502424783245091	2.2002308936259736	2.4050740532945856	1.5350579302112997	2.8307316122001027
0.6269851747837915	1.2426091346135029	1.2624228262377177	0.4708655037143048	0.5740774007223216	0.7653326940551747	1.8070891277571577	-0.2822214289704094	-0.4999682668426832	-0.12226695843566263	-0.37763527963455157	0.26159194519214607	-0.5468846296748786	0.5764514119910887	-1.2453026683577897	0.40064779108773807	0.30171235846433886	-0.26348574514979106	0.6156893633329247	0.5840458308239919	0.1969672886814542	0.5600020394191516	-0.23893555554898088	0.18267349244989445	0.5372304202536503	0.9244565906254799	0.9437685286355408	0.7119714387629041	1.0173569625560608	0.33244275418748587	1.1331678028398742	0.5624814488977427	1.7825552685123522	1.4988367625147059	1.8930863317929227	1.9007568865391924	0.01778602970742692	0.38547017312801785	2.1118081354817066	-0.18995714479592202	0.3541035480146881	2.2493576714910715	2.4038720415818964	1.5177923444958972	2.808781649148836
0.663760407914464	1.2139278505465776	1.2711821767575169	0.4671952875041375	0.5774297886042288	0.7535633654446228	1.8156629862546683	-0.31022685088691915	-0.4846663464294534	-0.13974664641209827	-0.37358747048731483	0.30499111362128073	-0.553792351878424	0.5735278223668877	-1.2694273713415862	0.4172639208175773	0.2655926592994569	-0.2962945340694114	0.6170384544050622	0.5938922569039373	0.2467167794566496	0.5445244251324775	-0.1977143076904732	0.1930392016545654	0.5464475285151461	0.9227372979389044	0.9628267208983982	0.7186984111472068	1.0642095218258942	0.33729263465471454	1.1224827086139713	0.5530773456109845	1.831585969513067	1.5702404424063432	1.9127087557497895	1.8793754136712408	0.033877103076115966	0.461192404419123	2.1205217364290077	-0.19047569710042325	0.35501352312567774	2.2811250605664903	2.420696595914758	1.4988929406376414	2.7969373270238562
0.7156619819318946	1.194042637155574	1.2861802708669412	0.4660328063635366	0.6128810941797606	0.7256944328930401	1.8498241236226995	-0.3512763236689037	-0.44908281326859295	-0.14251852019805594	-0.40399624314394683	0.3356884718520302	-0.5472178126430659	0.5709296780418472	-1.2870359305508654	0.42481240629506517	0.24758606722534343	-0.31772661962814264	0.6103177540060242	0.6138420276443487	0.266941328654679	0.5286465975452271	-0.10480580020583297	0.1888521614941401	0.5531231211084257	0.9184319325461979	0.9778300158434423	0.7338303884377363	1.0953097846955355	0.33367322077107153	1.1046280090340417	0.5547071305067961	1.856235587277732	1.6552955887664225	1.9237361103536865	1.8581096901300929	0.025804800771838454	0.5070077626150957	2.129335858577279	-0.1872798243530263	0.35564521884947103	2.3064867279616297	2.4532158857634494	1.4711803628434845	2.7962116937480745
0.7640524424622647	1.1825997970202407	1.2892251419643106	0.46287638191728975	0.6428570945823598	0.7089921340904517	1.897920421713102	-0.384789853594197	-0.42477949871811804	-0.14649040855079504	-0.4229535592640151	0.36795114604634993	-0.5464784664440722	0.5748297774768315	-1.2893091442878009	0.4287783009417314	0.23932446480525513	-0.33740863999594206	0.5844826715007816	0.6305585768637448	0.2803121179360728	0.5067379568361414	-0.08628625015589228	0.16940011646715059	0.5516269039707121	0.9181185110276227	1.0005784237897744	0.7228163807501155	1.1022419440272704	0.33637426163693923	1.0997386221634913	0.5426664760417995	1.869980851218329	1.7397825516195708	1.9267271414325364	1.845036446719402	0.00024317888084118556	0.5489002451611433	2.142119686398971	-0.17278308199370013	0.3524865887447189	2.32799248620169	2.487215129973109	1.4362336538503353	2.7759826702506176
0.810663923954559	1.2004383343277654	1.2897149150678746	0.4449100991947656	0.6836224228358695	0.6765244652455582	1.9575933904111964	-0.4215354532004628	-0.42416112122543953	-0.17003918352066988	-0.4287674840565593	0.4060064429361452	-0.5328492620533183	0.5822580159284232	-1.2859228891738235	0.43080984139471523	0.22845763134127778	-0.3676219051528314	0.5712064887482644	0.603834748192251	0.28143078654801335	0.493980467539951	-0.07738355201894573	0.152112784308078	0.5507672612610198	0.8994341088786608	1.0170916342374092	0.6944215319346321	1.1067780347679783	0.3382255414414859	1.077316649039495	0.5325602595936093	1.8860558836899515	1.791103162046784	1.910218440516734	1.8334599064094679	0.029496978194235152	0.5716066250072538	2.1464967674657993	-0.1640652358328307	0.34250670522349325	2.3417318429888496	2.5144769721955798	1.3711038073741826	2.7554094588423985
0.8685772202385893	1.228701010211921	1.2917595453199369	0.4170624058979401	0.7180108117182987	0.655427460481411	2.0076709409139943	-0.4569505605559165	-0.4356166916696675	-0.1926007050897789	-0.41469874406475016	0.43584553392838343	-0.5411114698617403	0.6099813614301464	-1.28762172463531	0.42274283775057275	0.23070232242768177	-0.385400028346235	0.5577136679726454	0.5565954123475201	0.27268558525776576	0.47743991323601565	-0.043189512448961784	0.1433347430703415	0.5377155164096925	0.8872703470750377	1.034372202247795	0.6710836412337159	1.102849022552526	0.3306665473100091	1.053586821899102	0.5137695412618722	1.9178725954252591	1.8455680280370212	1.8583296884969527	1.828960151329964	0.05063393271740622	0.5856231397732612	2.1506110825862312	-0.14330025918488448	0.3379030522148404	2.3694971180625606	2.5424968398224492	1.309275595711565	2.785816864010169
0.9218952854023245	1.2577505635029287	1.2852007246598132	0.40329784368096017	0.7374508480781252	0.6451776209204879	2.049763123734844	-0.46261234501671666	-0.4276381832298367	-0.2156155626070016	-0.42912915469462976	0.4702361659426309	-0.5628827453209129	0.6029050967451892	-1.2929690526516944	0.42762905453236416	0.21775507537216726	-0.4009576145525827	0.5516381476722642	0.5090108260490995	0.26871387225326215	0.49017899345674276	-0.00013939846286336878	0.12289296103453846	0.5088246577245965	0.879521793937395	1.0654585295661416	0.6777213892372776	1.091197908964133	0.3406636768074782	1.0341513382636744	0.4896560380686038	1.9233821831675493	1.8964848850885434	1.7940838662827883	1.8263831211790376	0.03951476386100065	0.6036126042497608	2.1498395382805353	-0.13084266898635738	0.3216571106794684	2.3605727742243627	2.548292124521314	1.2612602303826896	2.792780459627387
0.9541500156857745	1.2785617487918945	1.3127273527226626	0.3810226668024113	0.7491779248444129	0.6388325460639553	2.06173513945453	-0.4439730166172725	-0.4544698614016124	-0.2546037538464635	-0.42227867790942836	0.5125610017617814	-0.5851773734710588	0.5844084806591404	-1.2739488471186535	0.427233054533345	0.2239077482265724	-0.4176217414343492	0.5443904797731279	0.4598824941929408	0.260935296063276	0.5525526229421004	0.012124869946066834	0.0903898331976416	0.4775052239956105	0.8347275230011533	1.0907584371773065	0.7040797725978798	1.083437996760469	0.3666683322601586	1.0360734038194839	0.5040836388064445	1.9118592739465314	1.8954995594929454	1.7618822001999601	1.825994074830613	0.038615085901634934	0.6061146642528622	2.14774975541825	-0.11533170648592686	0.3066215405669042	2.3330843136602684	2.547061235650362	1.2172113599671004	2.775388325146982
0.991991520891933	1.3095202083847097	1.3422682589015786	0.3662454098521485	0.7483116202609452	0.6355908799377599	2.0625182849244714	-0.43801086696302194	-0.5094113227911681	-0.28523603297578315	-0.4049347693893197	0.5450212136538539	-0.5966035563573315	0.6158185339747311	-1.2643687002097976	0.4300020618547312	0.22534062887997136	-0.4280704057988708	0.5363561321412124	0.41670384673558464	0.24376793886308631	0.6418959161629634	0.03581336894163352	0.07243798041592496	0.4511990600219044	0.8003939828956004	1.10369907117835	0.7659042501990612	1.1174470672646657	0.384713973445037	1.020082751904536	0.49246071484394716	1.8808166824385435	1.8907256465223394	1.7015475987812536	1.8243671537372017	0.046210087379151464	0.5858133103947362	2.1523578588943266	-0.08668473480956236	0.2921125350432863	2.2736335242252506	2.5457040092120105	1.1815242385901377	2.7729949772520457
1.0270870408995074	1.3398759251827141	1.3843846068804584	0.3551229669107862	0.7498662354643952	0.6412473524246286	2.048703840266831	-0.4381374014156667	-0.5299041071062207	-0.32308061670164057	-0.3924520825242916	0.5660610219579276	-0.613679253650267	0.6636932538717506	-1.2551965869310309	0.4352818603149369	0.2351813875977662	-0.4307912635653504	0.5269509427109151	0.3784973901077988	0.22610603220583347	0.7098879954797747	0.0760938311984842	0.036654676828935945	0.432842200090917	0.7980590462765514	1.1357363686521504	0.8140524897847822	1.2031915677081473	0.38948980545199524	0.998829654592966	0.48721563342032104	1.8667176937050804	1.880238518686386	1.649763300729304	1.7978573426400195	0.07168068469370105	0.5452765185593579	2.1359746666659474	-0.07630021772070478	0.28467594636780846	2.203558515935236	2.535468861430241	1.136167558137425	2.7603895385615145
1.0557960819277592	1.3567249045391976	1.4263560923920868	0.3399221494256903	0.7487009189674725	0.6344700554179366	2.0259398083602043	-0.43442334048365855	-0.5516816058825533	-0.380198996611434	-0.39074485960740546	0.5856063554038321	-0.63363542577011	0.7072899741072605	-1.2381330510597843	0.4460211686852854	0.24988903617003788	-0.438184782701173	0.5266197129593271	0.3230416433913095	0.18940290425936596	0.7649881992495121	0.09770412851592405	0.00607191956327	0.40737008082736725	0.7884471462154552	1.1620392302437161	0.8310324183031976	1.2751215872479496	0.3704143292615521	0.9841320691530712	0.48850618617161984	1.8461831360961694	1.868222148790172	1.6067199759853898	1.77053567862567	0.08323906453212924	0.49587932708476307	2.110474025156543	-0.08237011995420726	0.2698630603593154	2.1466419438417774	2.5278813880966915	1.0871020160600797	2.7660189624834084
1.0519503642329104	1.3703773600190245	1.4824937475583533	0.3163561397293183	0.7340651494166623	0.6456487699102581	2.0156095311208593	-0.4308937551110379	-0.5652632798437802	-0.42277709387808854	-0.38770620800720734	0.6058996074432962	-0.6247839023410395	0.7683139844267431	-1.2246708767605838	0.45279926790513914	0.27556421057590236	-0.4486714946049922	0.528902420433638	0.2816342733984535	0.14163889333032406	0.8752375749297198	0.11740386683840229	0.01318055053986042	0.39346136558498057	0.7832041242777013	1.187617974640683	0.8644263914568215	1.293207691516253	0.35721475752740794	0.9747584278952008	0.5001414313953708	1.8014082443834485	1.8665799394641749	1.5661586764770845	1.7477475299111422	0.0631728953197393	0.4475096453984368	2.1005224262604463	-0.07467558280112506	0.2598550004820645	2.090535151658844	2.5107698670035936	1.0480377075855194	2.7989811645145655
1.0505059894026234	1.3780500770905515	1.5457075893392125	0.302098065313419	0.7214025668851358	0.6755660596082482	2.0131982277278597	-0.4134095014547544	-0.5825756015383455	-0.4507058635301397	-0.3781277800690856	0.629102794119998	-0.6202483193659286	0.8413193637025277	-1.2218366575530222	0.45987935491050475	0.28813408793435225	-0.4705729151075161	0.5389331427494484	0.25101473415717696	0.1294285814877816	0.9564639385972258	0.10755409903307785	0.039887347037301804	0.3922381468928676	0.7766015617145853	1.1964162767559594	0.874693166280877	1.3307444458264508	0.32549798937033814	0.9695731649857479	0.4902621646302704	1.7539517113091023	1.8785126299042871	1.5191046509683492	1.7317033871124834	0.04260231255029208	0.3998498958223946	2.1048130943650363	-0.06621287411214181	0.24741816901258823	2.0273329407991376	2.4823384998714793	1.0137785243773396	2.8155234742049964
1.0426650974667802	1.382414994692534	1.608066052742016	0.2796924831308124	0.7062655654358899	0.6965409146343069	1.99047493749308	-0.39685223872115566	-0.6084116709646381	-0.5030414712052329	-0.38673469916908904	0.6433173343844829	-0.6240103115572783	0.8963351644342324	-1.2296090295659794	0.46466022360095405	0.29825239131139514	-0.48660246688107434	0.5624906815132344	0.22457617962860255	0.12896642445517176	1.0427435934794569	0.13939445154836677	0.06834251128248266	0.39901936639632013	0.7643017231185114	1.2064688674915185	0.8927188796060628	1.3741852550501963	0.30897671380449604	0.9682057243505986	0.5014574215892578	1.6966538507515534	1.9034721196730415	1.4873290907542929	1.7205158931509739	0.06135891261170443	0.3479017165808248	2.075011203571992	-0.06424286225860959	0.2356313630469003	1.974566831891766	2.456529539674105	0.9700696392400319	2.8537780089052394
1.0310175249936633	1.3952527538672865	1.6641650779170152	0.2636913929382364	0.6976518689042582	0.7225225666171811	1.9655018016018784	-0.3576157119903566	-0.6024108914131702	-0.5484413508025915	-0.4035896115052463	0.6607783045368603	-0.6234468197218643	0.9321365553722195	-1.2337880310731875	0.46759107702880964	0.30137681764767754	-0.49655865606917826	0.5771782247528611	0.21027500876988822	0.13695165929108993	1.1423422144595143	0.19202249677615618	0.0964853511626452	0.39437121975530076	0.7474575026216843	1.2186774357008763	0.9295260691755205	1.3939324512269853	0.2762955399214585	0.9734766501794823	0.5095278477103298	1.650912234735816	1.9064636602286793	1.4693381382949802	1.7144052932734488	0.026258811697062862	0.3000045116446947	2.0557414656988966	-0.06774337434107658	0.22749172884285515	1.9267512190912321	2.445983962441011	0.9438514856246332	2.9043700834582546
1.0201774640086758	1.3852551717300603	1.6964859638246126	0.25772971423462226	0.6901440453908801	0.741842359807381	1.9278504610123153	-0.323458446957386	-0.578730750302966	-0.5852941321717816	-0.403970921935555	0.6846272351358704	-0.6135273985653555	0.9547110370434252	-1.2471756764479471	0.48134506386497405	0.30504490332501144	-0.5143737957032536	0.5957736237150296	0.1956679415410556	0.14162319932622836	1.2111203612986163	0.24204407329760974	0.1220279342633674	0.39832020345294955	0.7314671755034134	1.250583422350804	0.9671074465839873	1.4231222457941095	0.24421720328193935	0.9673791281572767	0.5195209867770154	1.5996145467249039	1.8965978523542808	1.4802096409468752	1.6785053180392957	0.010245446908583929	0.25831830518866783	2.0531649486003323	-0.07150097150971876	0.20657684392545975	1.855722175442018	2.419833890811657	0.9343545635179661	2.9183487254628564
1.010569861855709	1.3646400434380879	1.7009477278159544	0.26582716484721286	0.6887871638721343	0.7550962775423934	1.896568401788116	-0.3076253460251288	-0.5753032963814766	-0.61911912849302	-0.40214242263539024	0.6825060889606929	-0.6118087133806787	0.9814308091490401	-1.2694891797931462	0.47010120312946296	0.3119370993592113	-0.5215310081847487	0.6193924669870748	0.18893048806325138	0.14809088674210993	1.2826617103647864	0.29080437681464416	0.1378688864890881	0.39864763280965165	0.7152563947766292	1.2729727126807586	0.985900864905987	1.4622315888224668	0.19488481046420672	0.974600714393296	0.5483058378255393	1.579878184852775	1.876194708970268	1.481022060696674	1.6721407126946175	0.028868620153988722	0.20815596067106737	2.0786506001060827	-0.06490764793599213	0.19599798561001844	1.802266174598356	2.405844712455724	0.9152473908785378	2.9354339294867566
1.007904181666994	1.3394069780412567	1.7161141383158995	0.2657230716369856	0.7016843799081421	0.764552814958148	1.86835403955889	-0.29737253182330575	-0.5323858601118591	-0.6401949610647416	-0.41127945623606676	0.673220454837372	-0.6011902255162755	1.0326157680736536	-1.2921968547146545	0.44791670883326234	0.3100480901259631	-0.5128244510448408	0.6427041356648243	0.1798670192092945	0.15221614988268578	1.299853945940129	0.34181133554028964	0.15579633125109021	0.41934811618167345	0.6953331875554716	1.302693788963492	0.9870251262235431	1.4750604868596002	0.13893966202971994	0.9848353672667024	0.5640249849647798	1.5371700830292627	1.8777574228129683	1.474056804841769	1.6631830009036228	0.04869458096919934	0.17612098012221142	2.072030309080751	-0.054998673336082396	0.18170181761444143	1.757605662388063	2.3855097785715413	0.8940400536228796	2.9524233286282806
1.0009343760187601	1.3145978196649517	1.7409587412707812	0.25410711649670426	0.7197765073497766	0.743179295402284	1.8588974448380349	-0.2818347204094137	-0.47639030939086685	-0.6797495622990082	-0.414383849176091	0.6559720080011976	-0.5959677859925929	1.0635279209845845	-1.2903258036203247	0.4269379740760602	0.297683138100712	-0.519481091581862	0.665283496131591	0.16008583517623481	0.16720304492983712	1.3094469151641475	0.3854957348415323	0.19077433399971275	0.4384533659782159	0.6720965794737215	1.3380359541340034	0.9644295209539908	1.4567171480477714	0.09539261080320753	1.0386125250166454	0.5794158301106194	1.5062293494459222	1.8539945492664693	1.4791070712864347	1.670899622690553	0.03557783611235084	0.14618397088700333	2.0467889064580604	-0.040373015140929794	0.1566371311005	1.7330200503188267	2.3736412665255324	0.8677969677537403	2.9717528507300863
1.0009232225451672	1.2528213196798703	1.7503748016421194	0.2810152755162637	0.7297338508143374	0.711068679637957	1.8494499038220336	-0.2660173003944096	-0.4299738246946091	-0.7058357448706675	-0.406907124171764	0.6269993582211704	-0.5888555787070554	1.0650757493692136	-1.2974277414792867	0.3942323039280549	0.28482238161476736	-0.5265599273485716	0.6833589486896086	0.1502919957756469	0.1772908996584789	1.3194761794766505	0.43136536766698563	0.21168135910122862	0.4403899530969582	0.6419478226201012	1.3569931992138593	0.9406204299861415	1.4150938391732946	0.05698918882424381	1.10849100065563	0.581900750283431	1.475296023711647	1.811897506888073	1.4708734458221508	1.6650880419072713	0.013775794055793272	0.13947813522919977	2.0608336581164903	-0.030911342622774406	0.13761354620985786	1.7195713487667639	2.359597943497856	0.8380093464778046	2.9732466972293725
1.0037896652585552	1.206702885265481	1.7445720250967933	0.32719569557408257	0.7323998347538803	0.6921301010149785	1.8548036612928485	-0.24319241992924004	-0.3681908541406604	-0.7136923115930078	-0.3979291808827055	0.5893227887794802	-0.5890938873338383	1.0839518977912341	-1.310298576872531	0.35208640189503326	0.26209691774244814	-0.5132852979318677	0.6908076004000334	0.15849397108836608	0.20511536450386902	1.3412854111782335	0.48280349445441184	0.21193952714867897	0.45024293254473	0.6358031960496172	1.3628788174126827	0.9241744829432876	1.3734530255933923	0.056107150228958624	1.15116412080897	0.5987087392034486	1.4667232903808705	1.7757228780152796	1.4848686195120462	1.658554635461004	0.02600631198146449	0.12812578592371998	2.0989893897691507	-0.0177881552409111	0.11116624893546981	1.7145543781896593	2.3416345462360053	0.8203393671619569	2.969100474819834
1.0031003805905105	1.1602241298836447	1.730937017822077	0.35046328762091306	0.7310654968940258	0.668759231895645	1.8333116749183236	-0.21719268243647188	-0.3209718425515169	-0.7322649187172899	-0.3917245254881346	0.5568189823610072	-0.5868848309230252	1.0794587807535374	-1.3008231292404606	0.3177020272931703	0.23587650702862542	-0.4995540385571326	0.6828879441322784	0.159471292805705	0.23891547834873278	1.347971587386569	0.5369012004475563	0.20975083217280105	0.4542069656157325	0.6215812535836313	1.3575384729740072	0.8922400022891617	1.3410360432738067	0.04090870717334838	1.2019119504556552	0.6294528695213063	1.4792777425842263	1.747516625349777	1.5013507924360188	1.6826304954362254	0.04722312195241156	0.11687392862838264	2.133522831127183	-0.023239689937590628	0.09790533479514549	1.7148795377685608	2.3389218981816935	0.8056646581477706	2.909983539899753
0.9955550557048805	1.1141109943070122	1.700984978164676	0.3836721021236304	0.7190481564998232	0.6479629034098695	1.790623456527865	-0.19871060844421526	-0.2683975889542928	-0.7713069695946241	-0.37907480712005437	0.5233969662302225	-0.5862654811173761	1.0804543675157163	-1.2901459230871564	0.2720512380932566	0.19712434971289167	-0.489628848423873	0.6758236183882445	0.16189148301939998	0.2703626215475385	1.3642636191717474	0.5685181645265114	0.21115224565372595	0.4668626447159975	0.6072091203850534	1.3696576989521103	0.8723649729272067	1.271990423164162	0.05313670191392783	1.2182092448557795	0.6563587282286645	1.5000715749104219	1.708800232997892	1.5241632074104614	1.7059202245669034	0.06035035435764006	0.12523100467337686	2.1326340120870215	-0.012235019998811528	0.09056827228046685	1.7231020983429421	2.3371513674157063	0.7976753818695724	2.849738236365009
0.9954658279161368	1.0735338194765658	1.6835131849716167	0.42044126380081276	0.7173664668410304	0.6403211621028586	1.7765011859051605	-0.17776205813065085	-0.21591937121013655	-0.7835291692955092	-0.35489370598900577	0.48783473131895977	-0.5816372693474026	1.0980201460995827	-1.2829818506106627	0.23872768703075092	0.1537478279224019	-0.48739069022568415	0.6649987152767144	0.1587527800397134	0.2937043766150696	1.3817761726601543	0.609451764298669	0.20926725852047032	0.4656866838691819	0.604104820615904	1.4007324213187102	0.8577185263968843	1.2236537783664945	0.0521440277340716	1.2470591173227805	0.634500413304835	1.5249526879583766	1.6763346960168093	1.5417280540010023	1.712818562918511	0.05371131689166157	0.1182773778802978	2.1527505969900487	0.0016433710538107092	0.09413015754510831	1.7341220449828132	2.3343015528596465	0.7852066106693035	2.764986398751123
0.9898857450775843	1.0328904091741624	1.669911289117986	0.46727589235743305	0.6962444043498903	0.6409292261836729	1.753015875511767	-0.1750445313011634	-0.18467587087355755	-0.7873872037805455	-0.3326100033207164	0.4460589140666662	-0.5763241658820819	1.111164245878889	-1.2754311083752001	0.20083759094138737	0.12247904575681028	-0.47943575771684976	0.6659792811415395	0.1474855856168935	0.3068634851692208	1.390507597152482	0.6459784088930585	0.21549736459955052	0.4492692240239188	0.6044716296471881	1.4168625093867662	0.8369329989087081	1.1871706622493654	0.06706690288016431	1.2676872098175131	0.6111973311340174	1.5490448650808806	1.648707923584811	1.5532909424399708	1.6993160824209224	0.050543784343823714	0.1457986241484907	2.1702991297377516	0.021339918962936383	0.10045802175956844	1.7323490675426996	2.3452514103084203	0.7825679471484177	2.661141002912397
0.9893548397345601	0.9991089937665294	1.6484771625349655	0.5266052999882745	0.6716810130738537	0.6253074827564828	1.7481661076112036	-0.17787987216784068	-0.19046293101044465	-0.7995405842771514	-0.3209770905598813	0.4006443161888753	-0.5862323593058799	1.1474032294397045	-1.268145865240371	0.1614450527183403	0.10455358863004163	-0.4655306630453067	0.6732325804075001	0.1391600969114039	0.32181911776021355	1.4223019113854556	0.6820753044084749	0.2090195744546423	0.4247976771158582	0.5983016900318854	1.4118596623803923	0.7957852052872656	1.1406695727852951	0.09592906942789478	1.2963640392520284	0.6089689714173077	1.5590160151189525	1.6350618962810155	1.5445383631355094	1.7031438483531478	0.04792079371875979	0.1519859516018705	2.1761275958642097	0.04136171845835958	0.10987801381912968	1.752617347960897	2.361754706255609	0.7704172510640522	2.5818393986070705
0.9774239690321821	0.9585675860909401	1.6374441611005923	0.573968095696664	0.6517581386467266	0.602347358910282	1.7487183836073474	-0.17759489725235372	-0.18666843722478416	-0.8195964629536847	-0.30410705531721766	0.3783130200401847	-0.581638111427356	1.1703759725716743	-1.274206028987019	0.12723083417712466	0.08932662211071028	-0.4413856776864141	0.6792158895460266	0.13272836795182513	0.33751713952094853	1.4372500806618	0.708111611815675	0.2212103155226659	0.41049528714434375	0.5920785163162667	1.3883068564088856	0.7561566145539624	1.1130530339410625	0.13832522099225214	1.3179482687340935	0.6174414283692817	1.558860450288582	1.6154160519747234	1.530238117539567	1.703360878340905	0.024233621361751938	0.17597354726246417	2.1750765320786214	0.04935865519007919	0.127128457595383	1.7578232151998456	2.3644023807038286	0.763562581211764	2.505101461987573
0.9697436871160772	0.9404853022466128	1.6019307823432847	0.6373056695037986	0.6303504109854555	0.5965875289527229	1.7570387383689234	-0.19108674411047355	-0.18860550546996654	-0.8352052303529712	-0.2897680083612717	0.3515677780934368	-0.5911589480726377	1.1691601848137219	-1.2868413725489887	0.1009487827918359	0.07691765148036436	-0.43341131954385104	0.6808473623790452	0.1258128759125364	0.34166650865181525	1.4732987322343836	0.7556515901178902	0.21670957497463447	0.38297462467616883	0.5783330727424467	1.3812882451813229	0.717130757543713	1.0938500677686924	0.16174436811493767	1.3408239709208796	0.6119699934526266	1.5491857994093474	1.6010420134028422	1.5333717365745039	1.7073092164885508	-0.0022995951411554304	0.20570248454283138	2.184516707320657	0.06284010135140634	0.14319382807493689	1.732698204716448	2.3696327559941777	0.7540069172042382	2.4511402490709653
0.9625697729010921	0.9034861676112967	1.5767771394582666	0.6872283110627063	0.6140945262471528	0.6051796220681588	1.7658766632580334	-0.1954501674215133	-0.20141234913565328	-0.8300120123257987	-0.28485619492116465	0.34176173431120915	-0.6011215960000822	1.1718316269064322	-1.293057117463944	0.07646517598224548	0.06154192087810991	-0.39466772257759963	0.6580695867946291	0.12538771432845056	0.3312392867786084	1.501037527142753	0.8023503143268336	0.19339008741448852	0.3556766085446176	0.5725520335429974	1.3740200480052374	0.6850331822280419	1.0774255139746278	0.1714771305398973	1.3336396620964481	0.6315170782413153	1.5364454101944536	1.5887766971247257	1.5404198924038779	1.6798653726292418	-0.01680473530417684	0.26349278398849074	2.2037144931762156	0.066085654493297	0.16533317259315297	1.7183270480520587	2.406322990389451	0.7625945675722122	2.3949435888988946
0.9309875970752965	0.9188090816938853	1.552167075736078	0.7074454971486753	0.5931635801478082	0.6291827167549616	1.7716529269554062	-0.19295796643115692	-0.232738384732828	-0.8340009267706258	-0.2742075368771827	0.3557201567330909	-0.5983577492467058	1.1790593299432823	-1.2729033220976698	0.0568583393895845	0.05915173943142828	-0.36505944792988165	0.61819201765353	0.10743793873736518	0.3137277914566086	1.5388902681107575	0.828704879306669	0.18732919935128134	0.3363224111701701	0.5632716576628316	1.3468023028889917	0.650958169441689	1.0627778441104563	0.2009600051299973	1.3315767043812758	0.6576154968765261	1.5514907516460044	1.5829233191704073	1.5393935907199485	1.6826481793611534	-0.01507881429470686	0.3396353508141872	2.210796829020045	0.07150823465754368	0.18759007008059286	1.6931880019033847	2.4642974952467975	0.772437519139886	2.3824002459654596
0.9063406511295973	0.9056388204499072	1.4932673761942188	0.7132084874559497	0.5602802328507692	0.6781352310225498	1.7512096613932306	-0.19610629489379938	-0.2649435474983386	-0.8366512784489325	-0.27978036123516004	0.36919495237771616	-0.5841320715557006	1.1810151856894602	-1.2739777128071128	0.03990199729417569	0.06543235888927487	-0.3421644330310416	0.6287287166319299	0.10649206591650473	0.2975053388550122	1.5674169714489634	0.8450049375331788	0.18380052047429693	0.3294348615147986	0.5389085423804458	1.3386920313375406	0.615718974677946	1.0706908964317188	0.21409621017770086	1.3387867711100676	0.6736490349077522	1.5361509481941091	1.5759737403411556	1.5190167769954117	1.6976570087367329	-0.04426888976334285	0.41296433240534025	2.1899236898149748	0.10034436187969975	0.21714176554867373	1.644248171302176	2.492349849676713	0.769935227491733	2.3519946149621775
0.8946495801094677	0.8983290737647056	1.4609547681418935	0.7404264874243233	0.5471036324650179	0.7445605270560541	1.7529751338399202	-0.18182726079516937	-0.2895291335392912	-0.8279197525515057	-0.28358560429169255	0.37310347413531697	-0.5987170366934454	1.1997214341937208	-1.304422370733693	0.017454175090230346	0.06471547579879015	-0.31901560791773803	0.6276542123234375	0.12343735000591635	0.26262723525682385	1.5810636190900402	0.8411696297151765	0.1964972774678116	0.32407264320540435	0.5203046817377257	1.3205154974635411	0.6036810191256862	1.0478230665083432	0.21680919086262826	1.343760908640936	0.6675581585180763	1.4982170198969331	1.5387928660087384	1.5047397433923209	1.6833394600628995	-0.07104195350813824	0.47149930439307886	2.1310969194770912	0.14179193109115865	0.23700458168867217	1.5923341442409549	2.5268309814648826	0.7572126006170139	2.3302699708009462
0.8849795185043806	0.8998034753704738	1.448572476298265	0.7479953858301132	0.5568251086925212	0.8098354678638235	1.7643707303505156	-0.1532360473512509	-0.32907369676848647	-0.8216874880113758	-0.2915282613820305	0.38025433879396	-0.6067597423273751	1.1970522663518783	-1.2950915777098917	-0.0010520233372176598	0.06466778771300866	-0.30509439505959746	0.6185848631204912	0.1443362587531615	0.22714321754850936	1.591262246896807	0.8377681252127409	0.19669254162552768	0.3067783815518589	0.5058246996269803	1.3037011941582617	0.5702044750346273	1.0652267207167192	0.20903037347508596	1.3770953932439283	0.6808599536913794	1.4466909849385845	1.50546752261621	1.4742093407947925	1.653558926668736	-0.07920209680496913	0.509557653758234	2.0882893488082823	0.17734155618073294	0.2683080587754452	1.53728334093027	2.547304886673205	0.7376523031539204	2.293110095590085
0.8535691061719166	0.9030264934359135	1.402422053517071	0.7712647748004248	0.5768604770990913	0.8609947312458903	1.7456793566777473	-0.12763949457529877	-0.36457261142901565	-0.8253755865009538	-0.2987715340119974	0.3925112123572695	-0.6104540874291432	1.2161961074789676	-1.2946109721511898	-0.02206345076609455	0.05563934890983485	-0.28730914671030433	0.6050547156037769	0.16528998825437718	0.1965425461546085	1.620648654059158	0.8362031898874251	0.20312888728058506	0.2994777476951841	0.4952008914227008	1.2679404558651641	0.5421259206778312	1.0486008565570952	0.19567961093066663	1.3948001961304288	0.7311744202102916	1.3966250370309992	1.4425334588739127	1.4337077292681049	1.6453166100225716	-0.08619867800948244	0.5808169966690172	2.1155288307414954	0.22259826941902178	0.28619443987747417	1.4785501248825046	2.58089263137762	0.7522918803560176	2.294676682833398
0.8232762718934664	0.8787541073243499	1.365403484742894	0.778384442335937	0.6191758220982672	0.899945732343175	1.7595360519580439	-0.09757845022125729	-0.40470450138769687	-0.828867495021014	-0.28726986409617394	0.39103444777545027	-0.6268736640918021	1.2802600152876122	-1.276996215788456	-0.03542739271772889	0.046482781545499424	-0.28109985756560196	0.5927659205736155	0.1871303704140137	0.17638491619004318	1.6269758532959553	0.8424386057691244	0.21068456178604097	0.31509899723619866	0.48488636260239	1.2452184372611599	0.5209406747879808	1.0367837213222244	0.1820454057419305	1.39324202179098	0.7760116886419622	1.3509387946870244	1.4034614288335956	1.3980657142448036	1.644072304759429	-0.07275988897283034	0.61194930678152	2.1722968563423057	0.25105775075981196	0.29188076179211064	1.4331564441013191	2.60285912470365	0.7648182601728842	2.3135697604710423
0.771738301115166	0.8544440994647149	1.3440300624318644	0.7796063503030919	0.6549897328936786	0.9579708848496683	1.7594032642868398	-0.06664395441198809	-0.43558995426184033	-0.8226291868680438	-0.2966162200415338	0.38036060045206144	-0.6349252115652414	1.31187745352644	-1.242718275975941	-0.03648460691358375	0.025601630508826485	-0.2791326667986282	0.550097383463515	0.1996084882698069	0.15878578554917291	1.6255270590569797	0.8473178795101033	0.22510757187856054	0.3368068040844666	0.4685057543567302	1.2235454745006595	0.5101126223106993	1.0225475475208818	0.14752613352716692	1.4258148594719917	0.7906535203415984	1.3189124408231696	1.3545947184565665	1.3577216126696077	1.6470415965178578	-0.07055864747144756	0.66573184730709	2.190279570137008	0.2826998610708324	0.30774465617750507	1.3888975078697652	2.599884777402582	0.7911935625391331	2.3100817530867235
0.7352809419818923	0.8417003946601411	1.353397835314119	0.7762858924133549	0.663569333543206	1.0153557579598074	1.725119901903269	-0.028052090361067428	-0.4342080169504635	-0.8173896474727783	-0.3058719717893223	0.3660220882531249	-0.6459754057523676	1.3346320023545781	-1.196021191715529	-0.015977807422388284	0.006309517757164672	-0.27803415018559363	0.5153313335387485	0.21301688854269824	0.1407496082822461	1.6072026653406333	0.8382485522491401	0.23550276728154426	0.357966223019598	0.45651596220658935	1.2268134607068883	0.5202695300196551	1.0208298852735964	0.10622520526929931	1.4940461171271493	0.79265632148536	1.262734832240515	1.3294448579251807	1.3233429932572176	1.6422042392351763	-0.054188541511748234	0.6920815210395465	2.244485186877987	0.3372770123310708	0.3238126019154054	1.3449687996517958	2.5821740552755315	0.7942082875539405	2.314412488603062
0.6970178354739203	0.8344661564129712	1.379486875844817	0.7757763362547829	0.6637180543973851	1.0580732663656238	1.7123753033693057	0.008092430091149941	-0.4559238128635542	-0.8073234579138895	-0.34080481988738365	0.34347009481453145	-0.6488797395112854	1.3601169900185226	-1.1280703010423543	0.009441538316182201	0.0005641724221068085	-0.27424948945981986	0.4990944333326358	0.22174180916680516	0.1264498595104203	1.5920225417134488	0.831388783931952	0.25799451173016325	0.3648520848947802	0.46072406414223394	1.211650716904285	0.5441077937773834	1.0132301625937878	0.08114491938006084	1.577541079607683	0.7969099388381163	1.2442398406754973	1.3109788939499232	1.271051347361516	1.632436282156554	-0.05026860210672458	0.7039665926284513	2.3295067240709253	0.3829301673269633	0.3312525232781551	1.32738639973606	2.5900250326782293	0.793637678928558	2.2895653149421356
0.6597663490208288	0.8266277181906071	1.4042280056088048	0.7793188425461143	0.6629528037276542	1.105066015604539	1.6967999131174036	0.029864083240857507	-0.4755244010530822	-0.7996942090164489	-0.3739665557851243	0.31006279183640684	-0.65703486281898	1.3924702153027662	-1.0681589123126267	0.032071064817387564	-0.015980181636801167	-0.29178584646386374	0.5134217996192778	0.24056646556161826	0.13397745718690818	1.5833794807833457	0.8167327186443425	0.2611583808091324	0.3863859097352128	0.4756622890703973	1.1901325928150337	0.5661702705769264	0.9937768862207628	0.06122059731863757	1.6394868719759745	0.7714552067383933	1.2448443211592228	1.2960483869949657	1.2158731243547958	1.6348959553511382	-0.06430490250889644	0.6804326056744766	2.394953080022205	0.41047894422612047	0.3447814157722901	1.2805745319425788	2.5622632546533337	0.780954150360841	2.2703174044067986
0.6375820900444525	0.7949450399474112	1.4513910860182129	0.8081877017869189	0.6629208388381814	1.1239992250082609	1.655765504813758	0.03425582842310914	-0.48353693074614573	-0.7742130375796721	-0.4068075394993154	0.27799084369508964	-0.676777146630686	1.4060996669731214	-1.033292047222343	0.04108698421490507	-0.04281213708437609	-0.31442189829895295	0.5532292124679731	0.25796923657625037	0.13913802238966824	1.5382496322846282	0.809611452066836	0.25272254328403804	0.3991143040319619	0.49761253423817065	1.1916092831818021	0.6036612293968794	0.9657843234590843	0.018592994117062066	1.6791504672037767	0.7552475812094558	1.2196283733335183	1.2823797662380225	1.1629315426592555	1.6316163910916928	-0.0798000696466943	0.6423746766181092	2.41449122713719	0.4463965872657594	0.36265052749481974	1.25132440044651	2.536048209417889	0.7780062891174291	2.2417977102547533
0.6081090360750838	0.7804282115585421	1.555431309998142	0.8542107626884636	0.6818652511749184	1.1266610154547394	1.6248244684724231	0.041037964270906384	-0.5018426130857603	-0.7616644178003213	-0.43356884831499737	0.25855040957833675	-0.7064948499157947	1.4208408259793683	-0.9854965175121047	0.052770828155433325	-0.07140350237913433	-0.3413203135655348	0.5623256482160258	0.2643305062595661	0.13402089819024504	1.4922269436259321	0.8066518593531556	0.25283901376737394	0.39837280593551283	0.5152472887953105	1.1943238880588545	0.6356726511517969	0.9240940681534516	-0.017999689623502024	1.7032326767857622	0.7234309049724787	1.2168726534812402	1.2715181728360132	1.1147857244867603	1.6211700143476364	-0.05911323500176609	0.5857266045128291	2.4006439908210186	0.4532570488614175	0.38354481034544385	1.2322230296442027	2.563589799111031	0.7943452260688042	2.19406558885714
0.5741968996157214	0.7679232193949025	1.6461800576971222	0.8799157530857427	0.6995431809434887	1.122132079011765	1.5800448442605017	0.038659174441691264	-0.5138213914376325	-0.7482897076292819	-0.4515288254061516	0.22795399992278362	-0.714091954907772	1.4246709319994142	-0.9307408636455635	0.05403175563322639	-0.09202616579509991	-0.3629406010619288	0.5899888650445478	0.25091523191094184	0.13514986206887236	1.4581443813128478	0.8020340838724952	0.23969242843737532	0.3966633659005652	0.5458119466459244	1.2102875325039144	0.6600208416285198	0.9399642993277519	-0.03116154868582165	1.7309315465639727	0.6875245636494263	1.2323107961294764	1.283877628502244	1.0492871178584167	1.6182521667344534	-0.054744660468031156	0.5492490556030406	2.41899598776455	0.4545385952938344	0.40739427789145466	1.2115902118084119	2.5844896424037294	0.8160780294601173	2.17267448761974
0.5276757612595295	0.7368060596112775	1.7265387173878168	0.8872626030899383	0.6964739907665602	1.1113614251829478	1.5168152785052738	0.028559891990621374	-0.5305631452420798	-0.7276321320571661	-0.47220969984696237	0.2351757056868277	-0.7356063959811893	1.4171652352388597	-0.908212237533997	0.06308901622148126	-0.0965900444911015	-0.3835467766212715	0.6303268560545029	0.23146228499413263	0.13411958208799873	1.4254848405330907	0.8331949463346158	0.22995133520029848	0.39019818323753774	0.5752481029347957	1.2171063160007174	0.702851444602978	0.9254471080954225	-0.047218549557671706	1.7558426598182124	0.6370199125011651	1.265930207934816	1.3000214875706773	1.0114870506997327	1.6219537337478716	-0.0833301017862328	0.5259878681572074	2.4288978551191147	0.4492907485915679	0.4069376997352164	1.2038772238594795	2.614801634467708	0.8388187003208252	2.171503539057354
0.5030578143451717	0.7100391131548603	1.8262303080651143	0.8752873916051123	0.6916803789207016	1.0977866965973513	1.4632850976560916	0.004724168075772984	-0.5490937874984444	-0.708479208130038	-0.4654166501340454	0.23582281193808613	-0.7520078679248525	1.3888936213647316	-0.8810149695591155	0.08653960715576745	-0.09025624788958711	-0.38398591888222233	0.6750516307762482	0.20689536943576017	0.13504653274590642	1.3599577364208393	0.8838384427496017	0.21215182777653166	0.3787681138513203	0.6024456655873225	1.2296428433258728	0.7481542282682867	0.9154322404892623	-0.05977468784392105	1.7868814711951124	0.5832684102825744	1.3081975427389452	1.314580457740543	0.971667705962927	1.6038044000679659	-0.11575883733093906	0.49390380509442444	2.402712964031173	0.4217132995640497	0.40608210802107125	1.193390047680722	2.630518027852235	0.8244210793084384	2.151506931107886
0.47987531948222645	0.7066638859748631	1.9270200942084323	0.8702598564083207	0.6754276345925928	1.103031081506273	1.3875448207423164	-0.01760867862332862	-0.5516446321240839	-0.7042130673155647	-0.46779700894230036	0.28091453785472276	-0.7625928129377828	1.3226821518397127	-0.8758143183800223	0.09870460620960785	-0.09282564252731819	-0.3660407048345618	0.7138118675822154	0.19861520151157813	0.1242796926240688	1.3063781222843853	0.9262031880394703	0.19843943506335193	0.3621500894602422	0.6414108792451557	1.2510358564969795	0.795370985791207	0.9027802029254957	-0.07660738765726452	1.8218097261303854	0.5358043284436559	1.364314036566811	1.324226607042674	0.9291599150540841	1.5894384617450106	-0.1381619019850166	0.47442875920790994	2.3504066689295873	0.40861302911032266	0.4116387581036771	1.191072993271355	2.629904388239151	0.8009224301578722	2.136382178843737
0.4772888289560216	0.6878326114136433	2.038388979388735	0.8700852981272987	0.6890278538819895	1.1067345004885394	1.3231639255197178	-0.03992850220872455	-0.5464483727812196	-0.7030911648201181	-0.46145163723441307	0.30930819783099206	-0.7540121585603559	1.266552971528831	-0.8838947704611655	0.10065428651012262	-0.09493635207923416	-0.34216109517972065	0.7735175451765792	0.21175877801685578	0.1146803608549177	1.2650479069613296	0.9585499147053603	0.1776243086132442	0.3447930986429987	0.6811611041171594	1.2653908638636315	0.8314143941893901	0.9282014207590183	-0.09121628421863563	1.8263805020339479	0.5399301623934115	1.4230882814430672	1.3347262867970433	0.9066611935830329	1.582429196955216	-0.13755957521561074	0.45673677782835514	2.3431215271539756	0.397503756054094	0.4006957279608979	1.1848723482559471	2.661544729583218	0.7621369096115028	2.105108981405597
0.4766229665825225	0.6854914524218426	2.0823457705229798	0.874862547553507	0.7301274115061276	1.1184487946017108	1.2858309735508828	-0.07155324777965702	-0.5692532084938254	-0.6905659396711175	-0.4624245664265696	0.34357894489763807	-0.7548039944097719	1.2211783222326715	-0.8843661781394772	0.09714968651880246	-0.09860750071152151	-0.3279361642897777	0.8068041263610303	0.21748660162137567	0.10246075816195058	1.2188816275140184	0.9811259311795105	0.14301390047025533	0.3310704611664696	0.7154849792419632	1.2664009715814102	0.847534834313595	0.9224636626313995	-0.11332564370833684	1.7995103570536557	0.5625867758084585	1.4998282270686276	1.33644192484577	0.8886738887225969	1.552528895160401	-0.13624029500012996	0.4606586409162011	2.3094328165900646	0.38016781404420097	0.38752646272054847	1.162993358283414	2.7617611025118607	0.730870352375042	2.0792523081507346
0.47900423319461727	0.662305195579434	2.128305802632929	0.8672320403426503	0.7773205986388607	1.1344759140827771	1.2215979555075798	-0.10408099601938658	-0.5680816484210507	-0.6917438593092351	-0.44571235570158746	0.4037707248962712	-0.7585330051362842	1.1938184153975446	-0.9004125654292423	0.09312081578068912	-0.12324639557574057	-0.3193319106404625	0.8243594843210333	0.22128246624113673	0.08631351122798069	1.1735106201267294	0.9966658200446302	0.09102334416839346	0.3222257897333875	0.7420583068680177	1.2713682088728357	0.850688225238285	0.9313966756599538	-0.14311142854385622	1.746293453399721	0.5749660662279075	1.5664075669162723	1.3404041470921888	0.8945730509058274	1.5195337457401652	-0.1634435147612241	0.46006580874465597	2.2496650267287075	0.3636846349508369	0.37572587154841813	1.1337382772659372	2.80855473265433	0.7176392586285815	2.073113699020652
0.4763820515529148	0.6624052111420895	2.1696743843522825	0.8649666332396795	0.8285957582360306	1.139892114007911	1.1576169322494019	-0.12415939703475987	-0.5644374776177356	-0.7067875424094365	-0.41536134855056595	0.4748396116976358	-0.7679974224246953	1.1505309932800354	-0.9048501594726417	0.10528547551391956	-0.13077610929190744	-0.3214175719957156	0.8218557259396764	0.21190089953263533	0.06355657752907137	1.1187970069417248	1.0180681350247933	0.06162434309643955	0.3087513965930181	0.7406941638708702	1.2870838570887904	0.8701792315007231	0.9385819007556414	-0.16626451480892374	1.7148963567281457	0.5985517424874758	1.6062784625477882	1.3438611546223929	0.896118306429934	1.4954614225499292	-0.18125248346623973	0.47101991547381983	2.1677896267731676	0.3822778593651272	0.3738451755266207	1.1135884422674884	2.8670833179858435	0.6943540446804924	2.0544583594244616
0.47852909521955767	0.6129339371372247	2.1808619057517236	0.8408095640696995	0.8921448746032411	1.167990580682715	1.1508628684277091	-0.13658072168453445	-0.5680654620979269	-0.7262647419072481	-0.3765266306840915	0.5370094933316948	-0.7723888693811336	1.1146965588147357	-0.9049752261835046	0.1323255071721403	-0.14704419087929305	-0.28972715230344326	0.8177162247661048	0.21932163613829925	0.05775896131205911	1.063127962740166	1.0303220651304088	0.026640770732580088	0.2930731844706185	0.7252278934865461	1.2999148004500372	0.8802595393111078	0.9543206277783248	-0.1798799517658924	1.6900458818737534	0.6122833906945114	1.6487917379408839	1.3391566956003516	0.9064708552416516	1.46077938745448	-0.19635860609841557	0.46533277458271066	2.1087731006243287	0.403548566523504	0.3700971142321131	1.0827528049832444	2.9240146355009458	0.6893150850949381	2.0349656141897166
0.48655736551176254	0.570315782473888	2.1724916144296857	0.7934503622082725	0.939717602739399	1.1897265225384022	1.1447003133231974	-0.16133407422664942	-0.5603961424044352	-0.7270293564091841	-0.3229086388106369	0.6235419035789205	-0.7685756506592918	1.0590024293168891	-0.9007924085344324	0.18540655620097973	-0.1485138027311012	-0.2652983504381505	0.8008017394031169	0.22672707792545727	0.05247309518059915	0.992882612586625	1.0432185917361863	-0.0067219944536856535	0.28853347770675436	0.7181299623069448	1.311771563752337	0.895381621737234	0.9746594779959507	-0.1967239616927027	1.6862074175010942	0.6334115715240582	1.68799407519426	1.3245060964260544	0.9368047848996877	1.4323272383483456	-0.2373194949543284	0.4877130903343147	2.0810835658755416	0.44724663650637897	0.35865827111475934	1.0507143521221767	2.9141133798615892	0.6828275993431939	2.038395074145916
0.49932809277568957	0.5222611527432447	2.1571403318286766	0.7632517795914462	0.9799087967149737	1.213991366663966	1.143173255104352	-0.1793670424943126	-0.5621286784721434	-0.7507743863336609	-0.2695967692076535	0.7395835849795855	-0.7708888442909957	0.9999882948906638	-0.8969783410858667	0.251198252984598	-0.15112914169313046	-0.2363330715374195	0.7636434617988928	0.23187868213165888	0.04859353736814544	0.9114887263324013	1.07069820737088	-0.03870895000789481	0.266794995453548	0.6925133143626505	1.3052654780649253	0.9045173111993172	0.9810433594383013	-0.22022099561126743	1.6720743773525246	0.6366172854802024	1.6971761041106546	1.3039648819394736	1.002754367389144	1.4417881381850297	-0.2724161648937013	0.5073552662787622	2.0772443614103984	0.49748494134348065	0.3446167507239055	1.024051500580003	2.9263500756754492	0.6744577284340305	2.0463202669158806
0.518128387863965	0.5175340595806002	2.1347101033279845	0.7515127351927088	1.0018742836581693	1.2467838732738863	1.159601202563416	-0.19721409313700614	-0.5699297368510602	-0.7633452310118439	-0.20241502250238347	0.8118987303044263	-0.7549614633610382	0.9860951638991242	-0.8790547544732131	0.3115827662701579	-0.15587050498184166	-0.18384043535474184	0.7184024438729935	0.24021229599466495	0.03732072255426297	0.8326242470468597	1.0658979912434858	-0.08181736241075444	0.24847104723624974	0.6701735551294522	1.3081422343225466	0.9022704945753091	0.9687869390559711	-0.2354273612101275	1.6643861795240493	0.6461815651632568	1.70466358755337	1.2840115156320073	1.0635061214793793	1.4392369908696796	-0.2644819844242202	0.5181419754807645	2.117123061718293	0.55226599158968	0.33465034943755245	0.9898063038916503	2.9024776899040736	0.6718358752963487	2.0486958731659333
0.5258789366637053	0.5082701015307723	2.1117018046008322	0.7355329513785518	1.0171535008261927	1.282942880357719	1.196024408089423	-0.2183817112692505	-0.5656685374153267	-0.7677265253957063	-0.15424983107341744	0.8880692665578174	-0.7450416211645529	0.9719336713052019	-0.8673694834607282	0.35391790189049716	-0.15047151616678994	-0.16102764263979374	0.6797300860282623	0.24136078219775542	0.023154184489201476	0.7738532736297047	1.0344796847576407	-0.09890281239871174	0.2348294232088018	0.6521716847162425	1.2913287258769757	0.9072639890768063	0.9745673688112948	-0.24849819161646333	1.6511437546935963	0.6576085413258188	1.7188366547774856	1.2633899688675687	1.1341907847105692	1.4274450282015272	-0.25464250915051634	0.5128428197210577	2.0676562260146527	0.6076162418499713	0.32389107155207814	0.9601591092731084	2.8821932910468506	0.6765099173498805	2.0476366969663204
0.5266853328044757	0.5010060573212215	2.1003625225214138	0.7232291596000369	1.0358826829071457	1.3291383005370232	1.2438732382471271	-0.23507274228190092	-0.5831015071665103	-0.7687934505098304	-0.12033294916135913	0.9487215137415564	-0.7316987239579196	0.9759940117807316	-0.8587285803911101	0.41073973014671294	-0.1437586409819573	-0.15680383965306918	0.6467501838119626	0.23417926342759987	0.020403213899276802	0.7225471803129901	1.0064081505802112	-0.1229024482666075	0.22811191740749087	0.6242751752019294	1.2629535060529633	0.9169626622032195	0.9734814017326409	-0.25178222238905307	1.6367458016536562	0.68327074756665	1.7324708009821037	1.2360064944541864	1.2200204442775424	1.4359125737460978	-0.25327072096849523	0.4963460819039631	2.0545285098738506	0.6664098482053891	0.3175565419630743	0.9256854489926184	2.8815688224994176	0.7040995338017255	2.0356735058206135
0.5213138199221113	0.4973156817656517	2.0705029189145447	0.7001475491335012	1.020537292810038	1.3737242972441501	1.276244759955523	-0.24066002909054718	-0.6127651923915225	-0.7717377947095343	-0.06617337069692145	1.0413993898823124	-0.7309452027463785	0.980288600095629	-0.8508097598570418	0.4503922831782763	-0.1329670318720536	-0.14735434951473564	0.61344397517355	0.2049896178647333	0.021347239633640512	0.6769902412635203	0.9775014436644003	-0.14441367833399626	0.21897638518847223	0.6011393590622763	1.2430880542699803	0.9416128166453561	0.9544876082441043	-0.2536109639240101	1.6214384514903373	0.6764407942317816	1.7398508706133726	1.2223332713271575	1.3100975669364217	1.4339753801516706	-0.2718439343985831	0.4787273297781874	2.030037312845773	0.7162633044589437	0.3141758336973913	0.8911208882854844	2.849672196375768	0.715483751964276	2.053441763172572
0.5123631573637695	0.4630014682215946	2.082712755440016	0.6722978022098403	0.9929734639088164	1.4167277165753827	1.2796821498987345	-0.24769816249826415	-0.6426791661315064	-0.7816001910440415	0.0011039767609331065	1.1215411150250052	-0.7228128155974228	0.990486474765628	-0.8551764372641326	0.4803500911956827	-0.1194131529412266	-0.15182442644250513	0.5928760170882332	0.1746118054966075	0.009583516371644929	0.6462802215753454	0.9766987048187721	-0.15198905944865793	0.19755747004925345	0.5841753234866399	1.2245131367099953	0.9403554864616857	0.9350327018782665	-0.24348076301905994	1.6024654295627745	0.6324169277728652	1.753092400817532	1.239420407064498	1.3995429917898452	1.4575946733378324	-0.28326386535603426	0.44808076288961524	2.0006586692147104	0.7360530781720461	0.31104916709329156	0.8679359127987543	2.768725912120368	0.7437848820512805	2.0873283049022184
0.5064529317068656	0.4475841023559949	2.1004025321552255	0.6432830071120338	0.9604567595019062	1.4365361087179367	1.2632087830203154	-0.24601568256909387	-0.6683033146235657	-0.7905682886423733	0.06133857999668111	1.1949624714572604	-0.7194662495163658	1.0023012080230624	-0.8663609130442923	0.5023071817367212	-0.09635334782367806	-0.14047956552225935	0.5749267763042225	0.15624186921153213	0.004162342814473509	0.6027353944740337	1.0007747888327327	-0.1536432515552303	0.18903502398395686	0.5737963614613355	1.176561635065014	0.9604284131117083	0.90877236499531	-0.22659167655307016	1.5740467694571687	0.589457061842198	1.7498162795684191	1.2616184747818942	1.4828707301273374	1.4918936103141511	-0.2660865171273975	0.40491582032532936	1.981275712725785	0.7531695565117836	0.3087782436891219	0.8657274184121061	2.7224394370698883	0.7667004564495934	2.1049847898914043
0.5017338970296886	0.4335796715781871	2.1349170497097716	0.6214414021991413	0.9173243470648018	1.457380760177022	1.2542199630502922	-0.24318081167233196	-0.6944371824206658	-0.7957118060770692	0.11535280534475012	1.273954390966138	-0.7209600993535129	1.0359779135328147	-0.8994828798837938	0.5205008485008215	-0.08139126777154046	-0.10499078999938652	0.5678688196031351	0.13266736396673248	-0.003780455434369903	0.5978809212743144	1.037629826591243	-0.16039816282061548	0.16661939025401404	0.5763078757445452	1.1358611616264116	0.9645808441389183	0.8820659957951558	-0.2129199622199137	1.5397792763184668	0.5486796489935704	1.74812173409474	1.3174253500493633	1.5639319831628407	1.5120372084371165	-0.24503698224893994	0.3696170465155022	2.001997188364478	0.7460722877407249	0.28650256196433166	0.8763427480124282	2.6921833945000437	0.789402029003299	2.132686594214268
0.49184968873161694	0.46819379933926664	2.138022625079132	0.598530884518343	0.8735447858127554	1.4412113563856546	1.219824938306845	-0.24930196451656023	-0.7074725679764604	-0.7969337856023457	0.16705062778873242	1.3631188207447984	-0.7114636830268767	1.0688558218701707	-0.9364510871832696	0.5283597858859372	-0.06114483226794656	-0.08664410844826205	0.5625450505486678	0.08695097960064711	-0.027187372006906137	0.6131549311863626	1.062930290056617	-0.163450688738511	0.14507937688622113	0.5859165541453919	1.081999083187755	0.9639393839638029	0.8544698422830326	-0.20366998318912427	1.5211212520963078	0.5126578455287707	1.7423750951823613	1.384650496300559	1.644381434386761	1.5348903053850176	-0.23202054426145474	0.3299407566821067	2.0117283460303765	0.7312718798534732	0.26171161026403406	0.8973639463522005	2.611991526004259	0.79308501397064	2.156093146310563
0.5106455224304552	0.49034823999952526	2.147391777603932	0.58102243222847	0.8343311566675155	1.4201908629959146	1.192728708627189	-0.24450064055311832	-0.717351470649729	-0.8040202790756685	0.20264741811693837	1.4317870114704419	-0.7033618914495573	1.122517841328042	-0.9665269003212117	0.5131734882136254	-0.05436281314951665	-0.06538933219555533	0.547919633469945	0.04405258821092535	-0.0672690712560442	0.6301520305617921	1.0932985492645944	-0.1705369757292688	0.1288398372025681	0.5920263561027008	1.0291243794792089	0.9565165296501663	0.8485168250534049	-0.18222557095010805	1.482852340065002	0.45819310126761625	1.7434621970326887	1.4785978400632929	1.7144534668066236	1.5519122084692618	-0.2154906672136551	0.2780809378106718	2.056155542505702	0.7020760380101723	0.23303474520480388	0.9021139663733415	2.588579369942697	0.7977269463034453	2.210073875036543
0.5424050384863784	0.523507571854536	2.1498061520581215	0.5852131144897733	0.8013366612811167	1.384460051147799	1.1610181073731947	-0.2545486097100143	-0.7249513989764952	-0.792502972584243	0.22831878508412967	1.4767370551762764	-0.6845360713203552	1.1798918395403044	-0.9943409644561092	0.5009358790836289	-0.044709501209600995	-0.05201875905170648	0.5615426343219236	0.01642370154323593	-0.09762139445153314	0.6708765873020992	1.1025401815808062	-0.18365699071834324	0.14333450753213559	0.600557619268621	0.9877074194992105	0.9268628152410191	0.8305042372128637	-0.16943284913095286	1.4673292674526672	0.43149372305126465	1.7716786941222786	1.5698440109830611	1.7446456375083177	1.5385672756664897	-0.19826115210958686	0.2279893006941239	2.088541004516678	0.6609624846493123	0.20081144643101068	0.9094972506967391	2.537863860743662	0.7934367098529512	2.2510730422004386
0.5612109103114504	0.5276720609183758	2.1509209032346845	0.5685209788670333	0.7966047360640651	1.3411411901852386	1.146657422522647	-0.26352593298227134	-0.7248430405355824	-0.7819367877867093	0.24876455495638927	1.5450428664012152	-0.6890571985896013	1.2069317459004067	-1.0433429657858664	0.48311134477663	-0.044417913963312586	-0.057653316466145264	0.5739969618979547	-0.01799060246568459	-0.12917498066371744	0.7351040106866291	1.0983582365340099	-0.18391478363582614	0.15376147289257988	0.6069388077488667	0.9442983821173414	0.9061542288536348	0.8578776945202202	-0.17910176678496553	1.4530889027025968	0.39314240628946406	1.7929151454301238	1.6585191306141032	1.7663654308192562	1.5496163527246964	-0.20040641454079483	0.19934042326345072	2.080021391851952	0.6217816787885843	0.18374354302578172	0.9157730703454876	2.51982285611898	0.7791095413454528	2.3201944906709637
0.569903927629795	0.5210009566537862	2.158005367704549	0.581004462993659	0.7978709943172179	1.2963605592800587	1.1150464120220558	-0.26898511588610846	-0.7340457145983404	-0.759204745356383	0.26327268533397963	1.5895106456587438	-0.7122413438637455	1.2237419380783625	-1.0777169125520318	0.47306050205343136	-0.05267470040228378	-0.049474192711838574	0.5757287059924205	-0.034767810247867674	-0.15259494209245814	0.7907270321995292	1.106920784220713	-0.20188544205957792	0.17166235087578877	0.6066042153200792	0.9367279792800194	0.8961211775508314	0.8894513639981225	-0.182928764961309	1.4398697315358027	0.3545440681125319	1.812173701037543	1.7599520201224201	1.783300237603831	1.567138710884414	-0.2091592136708939	0.17557406286472993	2.116415180839879	0.5918025389384027	0.1741870622738613	0.9213442586600074	2.500825295626843	0.7677404336397149	2.399279646908698
0.5835546639602057	0.502720231335475	2.121102688904173	0.5928834107205685	0.8163702535089803	1.2245861785621281	1.0297899368304644	-0.2771485675207695	-0.7387614799418039	-0.7320183653074356	0.2724819358097792	1.6205131655742975	-0.7445111107939764	1.223679195510308	-1.1072137810909264	0.465628851690158	-0.05469928330006988	-0.02925302673558397	0.5786599312205204	-0.037641345756153875	-0.17528633763026388	0.8427492385517731	1.0929843459285533	-0.1961892818882796	0.19416960294033453	0.6119894505459971	0.9274576894697342	0.8784247243687233	0.9297404508016192	-0.19301306975364002	1.4293159668472684	0.3037425143140644	1.815396115380933	1.8344637642123174	1.7731764927216482	1.5668075391993914	-0.21976253238601284	0.17109089649589748	2.1379302449072877	0.5529546274270455	0.1596724517761954	0.9325748377489214	2.5034819941870206	0.7477759314568868	2.4705939626869635
0.591224907750077	0.49870861374091274	2.079990720698236	0.6047393834972554	0.8307466027462793	1.1370222663152376	0.9620751656901605	-0.2946081477564993	-0.7318319351644204	-0.7002093362715157	0.27701081327368005	1.638203006990277	-0.7689262366131804	1.255301048471408	-1.1254865773007463	0.46711097993076206	-0.06751077473332638	-0.032260794304341596	0.5866514170540613	-0.039007207419111116	-0.20480034362537608	0.8790464126431135	1.090097729473566	-0.1809949783727811	0.21892033682135645	0.6121397946909818	0.915129733332134	0.8204048221306403	0.9621415333959152	-0.1931368253430237	1.4054383895054767	0.25117782777621867	1.8162054228913127	1.8927737012104309	1.7483695043614755	1.5852968865267836	-0.23391279734681986	0.17063944664805167	2.209107367431801	0.5176247419196509	0.14705626113718157	0.9241640238140214	2.5200755312537795	0.740888018599611	2.576144330599103
0.60128087954148	0.4960442256459608	2.045707983091292	0.6280454810472524	0.8468580286156658	1.0530946578099059	0.9186403184393412	-0.31049702669712576	-0.718724910141466	-0.6721399388970279	0.25934912385473624	1.6601269667829126	-0.7775335568557951	1.2994035888557756	-1.1278554392087639	0.46531628375200096	-0.08308286804173966	-0.024030776579394904	0.5896208104350834	-0.025684320648338366	-0.21516215288951215	0.9190824699610862	1.0799803820530323	-0.14875553905490752	0.2510718461836115	0.6219057207944912	0.9206222139190491	0.799887650189128	0.9990456128742823	-0.21006921260574068	1.3891016175394337	0.201152036484676	1.7945096849414217	1.9235279933142326	1.7271636908922463	1.6248799410346568	-0.2630477966335098	0.16459330473743888	2.2439053382660723	0.4942396073081971	0.13027799855302996	0.9115215601164006	2.5235101082646607	0.7186709250674566	2.6437311267871073
0.610726756327349	0.48936795501455854	1.990700255169586	0.6554430450120599	0.8544252956077129	0.9870438648195521	0.8966008847112621	-0.32405738527479394	-0.7125167058566324	-0.64094681249612	0.240581130535152	1.6662220265052916	-0.790680389779969	1.3235347283561552	-1.1346696986810443	0.463520831848051	-0.10390125731184408	-0.01857692580876103	0.5893464871271963	-0.00464380594099355	-0.2226543109937113	0.9679604062241681	1.0271354351674595	-0.09883031075142702	0.28392687858805904	0.6333999909157539	0.9341822026050888	0.7464751721396999	1.0409480444694303	-0.2326906688996361	1.3889597701911174	0.15409185751345003	1.787994481688522	1.9203753698055983	1.7203774989821952	1.660667382201084	-0.29524358701523157	0.17912930206005945	2.2454184468701572	0.4631610716519969	0.11823442418162755	0.8846451325342721	2.53202165066262	0.7017866895058597	2.6921640431576632
0.6252987695765373	0.4831916297254895	1.924498107635713	0.6898040725212002	0.8666179381852348	0.928524744141448	0.8455829560642105	-0.34773858802854113	-0.712406249188648	-0.6216974766979163	0.22096851955614824	1.6499558188420802	-0.7898717123314871	1.3275882460790818	-1.1238177328003207	0.4526504051574164	-0.1208642657581687	-0.031090497363885094	0.5895198574818629	0.03374776954628182	-0.23023529590557165	1.004217080349489	0.9642684154213139	-0.06264167022496375	0.33325402678622945	0.641300115497524	0.9415783721942701	0.6929813173606099	1.089673615557321	-0.2520989875234696	1.399385997478202	0.10396604540273138	1.7721157572171293	1.892051965901553	1.7207820508576048	1.6973129760153989	-0.33288600047566397	0.18120811111397864	2.2956861014748635	0.42912188636417836	0.114968542141037	0.8324357716828615	2.4891517043991076	0.7101446609302833	2.7373484643498434
0.6407552532816465	0.4613133909832926	1.883521344399211	0.7229917089971758	0.8593434022862553	0.8933254849997396	0.8058540920006294	-0.36442258186009124	-0.7168032338905876	-0.6093942405969024	0.19582998521555708	1.631413159503389	-0.796547020467923	1.345788941993411	-1.0876770754340426	0.43860064259679354	-0.13017489065876472	-0.03873490394614311	0.5925202069144353	0.10323866039061855	-0.22748736367483988	1.0226206330903282	0.9260166931561425	-0.04394180173571395	0.38774893288633006	0.6458713445670244	0.9564274643558319	0.6467850956801204	1.1305054357733704	-0.27831891759962557	1.3895786753931025	0.05844578561217417	1.7696582032897283	1.852436019396574	1.7227932042382288	1.7498020804619128	-0.35136711930643216	0.18819669995621374	2.339386370949486	0.3961020986254497	0.12849243560426432	0.7836731413557665	2.4702335560921935	0.7289585018268385	2.809645667254718
0.6264297317988624	0.4609075000111387	1.8436413969861831	0.7570126045616776	0.848955037522592	0.8840662663916664	0.7593575835580729	-0.37356132001004944	-0.7186394823249789	-0.5889926932599324	0.1761699402742955	1.614035291416963	-0.8029654942186039	1.359918728854649	-1.0712592829527647	0.41607037984343415	-0.13147133941371306	-0.04768298932957412	0.5996210444979736	0.16967921449881626	-0.20632196144231477	1.0462726132458053	0.8831167886358549	-0.011601781719150859	0.44191570638798305	0.6416784304582712	0.9678570700506924	0.5956695909811591	1.1297594326688591	-0.30783626481455206	1.4041860902803038	0.02320104633593159	1.7550517768952942	1.7997639857533172	1.7235575420028346	1.8250552191798701	-0.38500331737555016	0.20579197210471492	2.346835521000366	0.3587617233475454	0.14297493111549273	0.7515865188712294	2.445778212688388	0.7378466614046714	2.8187808402058145
0.5965930745903636	0.4623678596968518	1.817549597170395	0.7656609405729058	0.8390497351412431	0.8725653987439467	0.7338025962348684	-0.3788958743129246	-0.723326771729613	-0.5930663872457442	0.1642343029003983	1.6016271993402014	-0.8143881684384044	1.3636618782238727	-1.0469156573690355	0.39540344218469636	-0.15155446786361343	-0.05404024112710082	0.5919110940736918	0.22228711756507136	-0.1986085530349357	1.0578887398632602	0.8527627192559567	0.016129955031645327	0.4748850859002479	0.6336657011801555	0.9823052349752007	0.5709916285580269	1.1396442343523552	-0.3337301412573093	1.3984320606452	-0.017612654614387897	1.751683057532866	1.7300108831332874	1.749074154144464	1.8821115991465227	-0.4253108562450487	0.21638470880120836	2.3680754744124863	0.32697948218841666	0.15227600683376435	0.7214085538738753	2.4263655430462228	0.7388467847649499	2.8025153001755845
0.5830438348696487	0.46438936630098687	1.788087330616558	0.7971058179755592	0.8115925680291047	0.8551919475342784	0.7105172218236856	-0.38544009407491253	-0.7108427702735673	-0.5926868743534013	0.14301133555102977	1.5738316017729896	-0.8123795270564758	1.3864743535594048	-1.0107712980189834	0.37532194971534827	-0.15248927565007625	-0.06301066698076077	0.5803463742620796	0.2802104168770561	-0.17944984015345922	1.0518487222036927	0.8316462279556761	0.039661286183569906	0.5239650305600422	0.6208192542283872	0.9915858579616987	0.5413015761123634	1.1325479293249505	-0.3360873710652531	1.366414985525624	-0.03985435949322287	1.740539800576443	1.6590611642910023	1.7623746260483073	1.9536061000024296	-0.437469149131685	0.20283548188236425	2.396122653013148	0.27981329544075184	0.15220208177064423	0.6939089817414372	2.408681893255044	0.7500910423212745	2.7463346074839095
0.5805164577534865	0.4768762099453102	1.7476582854705203	0.8158708331854369	0.7729744952456221	0.8211819704579153	0.6599029375180778	-0.384915830266758	-0.6991453042226544	-0.609951331730618	0.12007861369690173	1.5601865150096121	-0.7842652843491016	1.4058604692936298	-0.9843961150664509	0.34437288719658016	-0.14866695047876174	-0.06942740523747692	0.5657626161250706	0.3244511038796034	-0.17389967443782456	1.04326088849998	0.8219545753775211	0.0700854404647554	0.5606721399496093	0.603469539897147	0.9716127821741616	0.48805475174113677	1.1024314567466393	-0.34316288516513593	1.344879409862905	-0.06013880419972937	1.7193329806648587	1.5947535022767947	1.7718898851178857	2.0143728889449646	-0.40470995649530267	0.189737895860815	2.4285663115088956	0.22220026794697473	0.14953820423997102	0.6626851121074566	2.3871557765925204	0.7518854090677609	2.6897405344664227
0.5830884487640206	0.47699410908539397	1.7278838688694367	0.8365033652988967	0.7264452805538689	0.8010688751225471	0.6357500672867226	-0.3928547352229371	-0.6881027847648109	-0.6274423271117228	0.10747836788552471	1.5447881108875618	-0.7440328093805041	1.418747177386504	-0.9632070689072888	0.3077642486154931	-0.1404909835937539	-0.08351921865096681	0.549046611743672	0.34310236171405184	-0.18714000511301246	1.0277880605729266	0.8129399803105779	0.07135064409069616	0.5887805718686682	0.583523781054242	0.9680567388095103	0.4448703220637027	1.0753238425126257	-0.34969720760371753	1.3251626284469453	-0.08664634832756392	1.6921017275009493	1.5672668929337672	1.7944419941724952	2.0667703585077586	-0.35514719129275074	0.1729366252221096	2.431917018207918	0.1830125496785322	0.14184090852836637	0.6338180762975133	2.337102637211138	0.7399303933991177	2.636056091210016
0.5874304960337559	0.46395486160494714	1.7015299369700503	0.8529773030703588	0.7125130750439823	0.7984070846760686	0.6124417115547165	-0.4003491475802704	-0.6644613109820694	-0.651921818459018	0.08037052466242543	1.5166914386223964	-0.6863567183527104	1.3982026652838688	-0.950091119786617	0.25048603791765967	-0.13516159360659946	-0.09683004095136302	0.522548791460109	0.37056951856493325	-0.19453596776074727	1.0197653854859428	0.7634985650457378	0.06236456134264127	0.6157475017864408	0.5719712142236995	0.9673569443219966	0.4447440772420045	1.0435141013006983	-0.3671332227450859	1.3093792936759723	-0.1044111229299233	1.67058562989089	1.537656917392157	1.8312313448424504	2.0950357010614677	-0.314419307792371	0.12987159578813595	2.3923469356223017	0.14069202728241278	0.13763854136439668	0.6058477440529113	2.3126942191895092	0.7247619502085823	2.533127938411825
0.5863943383369709	0.4596247838612143	1.7164549100245765	0.8690469330585714	0.7003731464947136	0.7790953453147538	0.5879801099878121	-0.406313065805518	-0.6506931945581929	-0.675136830035901	0.060404690554360284	1.472060179890866	-0.6550805917327027	1.369155130525484	-0.9389782700537538	0.21517949418830962	-0.12618652906795677	-0.1048744609236382	0.5045142074765316	0.3717224729172503	-0.20109958948486498	1.0022196956617015	0.714424058192662	0.03180555684783852	0.6435410220518673	0.5567933591379177	0.9586586355580705	0.43028051510203397	1.015188515582865	-0.3695903039170908	1.2727251518239733	-0.11551621607873734	1.6518641433407026	1.49444903023401	1.8606973117677943	2.1070816691967735	-0.26790671973211866	0.10730368858261727	2.367608139004465	0.09850423480010288	0.14217523765604315	0.6067198657100394	2.3380285110979386	0.7149337313363008	2.456544354102824
0.5638542835529795	0.4464830038701778	1.7030392659145552	0.9015609799324853	0.6977419313823168	0.7586251968988191	0.5763210506659414	-0.4126218924780837	-0.6510313088634481	-0.6929803045142777	0.032446233805825904	1.4286100603590004	-0.6239303701003789	1.3550601263245747	-0.9366378661267316	0.18926585883264274	-0.11300945424894818	-0.11682515838269691	0.4993707442495568	0.350275012926512	-0.21091831966471292	1.0049792160736768	0.6802042742203057	-0.023337208052057426	0.668512292544276	0.5546646087748478	0.9632419556102079	0.43982564722908457	0.9848049013563747	-0.3685010908158251	1.2343292805130717	-0.12061453935703251	1.6348557218868571	1.4726421639738898	1.8663958560128093	2.086885019299023	-0.21583025350853177	0.07628967628889825	2.3744118371333225	0.07707541382168069	0.13584176846753487	0.6049867534581064	2.364588277410146	0.6939360516689168	2.4000318926518065
0.5333486409983756	0.4433868929690085	1.659310115800277	0.928064317762086	0.680448365389969	0.7349684168540696	0.5561462425422196	-0.4144508175063895	-0.6319167599877243	-0.6945069341147775	0.007002043539898459	1.3817922636626911	-0.5874570803899535	1.3387992326208873	-0.940455899753508	0.1573311644079187	-0.0924072914027684	-0.11666494151927964	0.49384611981848253	0.3121948846255095	-0.22224405214936543	0.9778755342687976	0.6292607642973578	-0.06346820243661305	0.6924950864392181	0.5607971157662972	0.961212996717855	0.45266935182577794	0.9473362857482908	-0.37353627683775376	1.2050647236733074	-0.12576593944912756	1.6381133235133067	1.437855358880544	1.8760553610379638	2.076583329213471	-0.15439171917817104	0.050507171055510613	2.309854300222205	0.061287484339206014	0.11596319780588782	0.611888012098558	2.4172295321008317	0.6690132419637711	2.3560414841603623
0.5102944110817493	0.44644962119231135	1.6407677199921025	0.9677211354734121	0.6812345895134942	0.7059410752478673	0.5383473227360067	-0.4248678243554657	-0.6252289609436638	-0.6948924256348765	-0.009914026629619316	1.312595489304441	-0.5415613089727912	1.3179858237980182	-0.9645626636088831	0.13737918812145614	-0.0701045820318231	-0.12619229282308572	0.4832480027165279	0.26238326964149083	-0.22924818573564404	0.9426516092769777	0.571921696147244	-0.08100549237502795	0.7066641417757868	0.5782801454669166	0.9684279382934593	0.46787349338600803	0.9131769724282988	-0.35327082099164253	1.1710824098882255	-0.1298708511023547	1.6251125484037687	1.3931795248637318	1.8988097460302782	2.0588720745829283	-0.11663714693556111	0.0317921580867706	2.2570401085262413	0.04793343974359529	0.08553470261375032	0.6167579980698521	2.5268093235961855	0.624121019177333	2.30569956680022
0.47589955228528397	0.4557644480846024	1.6117083090614788	1.007012150904655	0.6787985284631421	0.6505308667498384	0.5215078843912913	-0.43921340866762903	-0.620559506469138	-0.7137575956087009	-0.03373933307129291	1.2280548039821408	-0.5030254749391598	1.2892887912321769	-0.9885683812463515	0.12324536775951485	-0.06218426574340512	-0.12037332738515912	0.47230538576112113	0.21887518210463086	-0.2361250472263084	0.9080535928509164	0.5141650416279397	-0.11867997519691835	0.7022047452192581	0.6262572633174429	0.9745106817000331	0.4793940157704156	0.8870316375830212	-0.347263620870315	1.1306299609519623	-0.12356714479752581	1.6102449953297842	1.3353342180456234	1.9158506647821736	2.048866188332542	-0.08026138533897263	0.007722793262030419	2.2206196902377067	0.031417865332554036	0.04778050634081519	0.6230026215031262	2.656668099481588	0.592170902650816	2.2944442672854093
0.44744581426757496	0.4512950109078716	1.57055909050682	1.052388319353	0.6657741258142844	0.6257264160889822	0.5045404870179608	-0.4424347927168431	-0.6074968439614123	-0.713240015406243	-0.0686411359075394	1.1396273941654402	-0.47300351413225944	1.2756486372047975	-1.0165078235806146	0.10195358140003452	-0.038399055848818746	-0.12376696378585997	0.46642263274557993	0.16906894608487338	-0.23431559133009205	0.8843371809313171	0.4502560830771145	-0.1465423194250192	0.7147128842013184	0.6713744673406162	0.968557182482089	0.47689402709856943	0.8639049160262401	-0.3454331035929056	1.1026999318695536	-0.12854574714974062	1.5703370604529419	1.2722273562264763	1.9190754737890263	2.0380420186468338	-0.03323856510863406	-0.008978176415981396	2.1732988939982976	0.01548459513374741	0.022097757823737692	0.6229452117333503	2.7357824890096927	0.5810567839037891	2.3078782407920526
0.419295785335802	0.4498565089279042	1.5255799842465447	1.0988362243061496	0.6567120235699773	0.596270879247063	0.47651896870214266	-0.4522524766152384	-0.6139520395472478	-0.7206153025942185	-0.09439684472335233	1.05503221568514	-0.4331538487104304	1.2563308827760644	-1.0581415562275498	0.0913089200523525	-0.01705513325920255	-0.129048039440581	0.46094028308405377	0.12255362226672037	-0.2357860316274349	0.8590688839501466	0.39550767211061977	-0.15880444985540249	0.709377248429904	0.728492662618608	0.9602257809596855	0.48526201156383897	0.8308952687367709	-0.35008227052476937	1.0975377974117242	-0.1370053661424084	1.5413538509850973	1.2142814248624056	1.9345479250239639	1.9783089354978394	-0.006715119862778706	-0.028773956117376664	2.1406118683844104	-0.006851781643206781	0.0018798590035061526	0.6295100237807405	2.8094788017187393	0.5474371507801992	2.332017522822082
0.39972110457596804	0.4476309970701407	1.505164033861919	1.1450094566700442	0.6469445627646359	0.583893486555697	0.4992833023989308	-0.46211207440950164	-0.6122518761257874	-0.7215564165851276	-0.12414966430820192	0.9687654595831674	-0.40179013174061406	1.2412552751128105	-1.0922617132514512	0.07893410145704707	-0.012993836948964296	-0.1386158415366361	0.44925371498442457	0.07396976876418308	-0.23105644888754906	0.8449031003810001	0.33758884812755213	-0.17979134979190373	0.7085368745440384	0.7895658293840557	0.9673488367529677	0.49144169558596873	0.8077306112858798	-0.35788775136821427	1.0775889802073204	-0.1588042687393933	1.5244898825880242	1.14104537408078	1.9384375918260601	1.9595061004103531	-0.03211918434697021	-0.04934902652099937	2.0994334465832636	-0.0038980622724344507	-0.01982411536838321	0.6373661930600728	2.899642313927146	0.5261442505628403	2.3560698707921777
0.3622754361476233	0.4377306486057477	1.5136226223068534	1.185515962484581	0.6121432099417188	0.574914809653783	0.5468742528633536	-0.4594564970354293	-0.5999009622154272	-0.7081766375775123	-0.15002182616618737	0.8935226693447385	-0.3738248122764468	1.2454332077361436	-1.117622096017496	0.06932824030526544	-0.002507613545781805	-0.14628576120027983	0.43124289141701044	0.05665517495601593	-0.21273080500592773	0.8398148319228944	0.2926618253102232	-0.18210814591822985	0.7148764582313207	0.8403376607949768	0.9744230881601375	0.49136833710849553	0.7916591322777138	-0.3560510872900077	1.0615961835890857	-0.16277992241286982	1.501562589731033	1.0524171149451547	1.9353785827681453	1.9457399686683778	-0.08152986304345634	-0.0777040125843678	2.0740862321700777	-0.02135201347813449	-0.03328574817394171	0.6294947970333136	2.968057716318884	0.5241509924285591	2.386028412344367
0.3402639444772019	0.45077214809224103	1.5192943328103805	1.2244976503737186	0.5657635012066932	0.5477854870548023	0.5991357531407385	-0.4518578131950446	-0.6046720308295641	-0.7049019092092003	-0.1716230660404166	0.8444120730255495	-0.37039778545585234	1.257648610484673	-1.1374502146614327	0.09008323506302168	0.010103724395482688	-0.14370920436458096	0.4325725196950348	0.034562582957735864	-0.18341811541775352	0.839522127623025	0.27365353703886564	-0.18138999317709908	0.7000979735981067	0.8805613163112895	0.9772486554525204	0.4799000186638714	0.7755024017272886	-0.34739939687014676	1.044766845364457	-0.16740297887321207	1.4784482486851434	0.9863078342410765	1.926914495374837	1.9114219009005453	-0.1112198376280065	-0.0909403005058477	2.030072054383653	-0.04574734316116122	-0.04767386804106377	0.6384349894768857	3.008119358941339	0.5281815179025878	2.4159443739488324
0.31412577911212497	0.4589530237046241	1.4886842036588948	1.2398960010900595	0.5377664078562306	0.528824089249983	0.6564997253106926	-0.43815391096408646	-0.6036911096735824	-0.6940159977968847	-0.17663894106626382	0.8037642641438705	-0.3634156935577648	1.262661326955896	-1.1765669408161883	0.1073386482981477	0.025723854541974085	-0.14775745620063052	0.421106925112323	0.03714036135760988	-0.15875378268186752	0.8489438924452333	0.23048605290336846	-0.1778270775476294	0.6865140153937892	0.9256993844198893	0.9605014383066528	0.471413978230203	0.7509212138215362	-0.32534139731599565	1.0447773399217404	-0.16658691391818703	1.4576021910230381	0.9270901843428989	1.9129906156629848	1.8835102368454038	-0.14197261197856	-0.11355272223296935	1.993284469182098	-0.06241031951365718	-0.07431218889044074	0.6339942609352923	3.015367525665301	0.5256110403180686	2.4331147378681792
0.30411810186137933	0.46614222183086323	1.4961094398374364	1.2418148586645306	0.49893422639203333	0.4898393963018631	0.7007278280018747	-0.4334359695577234	-0.5760954070756852	-0.6968583154142292	-0.15267399756715672	0.7730246737156706	-0.34138022954791153	1.2798145296764787	-1.1875871104883085	0.11159836889828463	0.04735497313156963	-0.15659264950373297	0.4088858546779203	0.059766897188450505	-0.12717758454858233	0.8455842361731488	0.21246679564913745	-0.16077949799466296	0.6717885551881856	0.9524738356929593	0.9194710345001749	0.46798165449000406	0.7314264789356619	-0.3035594574154259	1.044339419415003	-0.16320921502794547	1.4301042552927787	0.866508768508903	1.9053571860138578	1.8814203184447766	-0.16874914682698974	-0.14291664043619126	1.9664752885302335	-0.09416600819797658	-0.09370358126726286	0.6244263233622366	2.996584739037744	0.5356921704612495	2.4654524339993973
0.3041649464504696	0.47341991054763727	1.5236402068279213	1.2395597196957375	0.47299914880633703	0.48375741318890564	0.7449977135409618	-0.41909008842245565	-0.5597446728733704	-0.6971142266762234	-0.11929154717930275	0.7444702589232991	-0.33791989846516424	1.3084286189753822	-1.2090442650758746	0.1315322228947159	0.055169147416658536	-0.15978548605663598	0.3949440130813676	0.07152704876727296	-0.09193303223236152	0.8617602907829072	0.1974600388961399	-0.15050508133621304	0.658491941561077	0.9695224014970514	0.8824625079494925	0.4910887218885449	0.7175644531009573	-0.2711106326025229	1.0294619937178608	-0.16200381809031034	1.3893492328753234	0.8234098738423287	1.9102333625121382	1.894165605429523	-0.19898727488722837	-0.17941186142000679	1.96729180284689	-0.1303956915069844	-0.10386827744628888	0.6451796607772001	2.983117154352932	0.5448256860815757	2.470185904854617
0.30417721527142194	0.501753590857731	1.5216466233500339	1.2278887016859277	0.46062178281491395	0.4636649893476754	0.7791026575808607	-0.3979906530308188	-0.5132815475867776	-0.7030892152675886	-0.08751518943486916	0.7333768142833048	-0.3481221462086533	1.325601888615385	-1.2378908728260989	0.14769957277833823	0.07006309036791623	-0.16100509066215435	0.3793099556336212	0.08089022732318854	-0.07944463519244681	0.8950236492378666	0.18228300420619087	-0.14567445903019022	0.6488524663072373	0.9807802631209451	0.8346701690125758	0.49416653652132625	0.7012570211689837	-0.24057056154757617	1.0320257459110667	-0.17309156210835938	1.3554503599639964	0.8043939266418423	1.8972926764974916	1.9033966142421381	-0.2253596368361607	-0.21205533446373748	1.9756668060646052	-0.15578819970608485	-0.12548681383539184	0.650879739385712	2.924238433477482	0.5593687452407828	2.4598034942681304
0.31541790902786815	0.49964372613400493	1.497585657360855	1.2151818856409355	0.4475049623803523	0.4528140656909717	0.8301779263586594	-0.3710170513001288	-0.47435718730781307	-0.7113766330988731	-0.050072338581145424	0.7461949673740216	-0.3596760543787755	1.3458320189804336	-1.2414113452372635	0.1702290253942952	0.08866529526108229	-0.16739591926109026	0.3577121671033552	0.08133979187612653	-0.06815449419804273	0.9254667373318208	0.15487960821946625	-0.13914374115931044	0.639005956683524	0.9645383396784142	0.7755230683709674	0.4938630371459191	0.7018389827973142	-0.2105879698100875	1.03707867758687	-0.18946482910914894	1.3158524435705354	0.7805699670923889	1.9069803675139656	1.840060833296371	-0.255148126558545	-0.24186267843794984	1.968686754951588	-0.17529761434225594	-0.1399400725900995	0.6394250575078859	2.832511945078102	0.5575860890983261	2.451647660114665
0.3041923839955083	0.5318043595428443	1.4812024021359982	1.195369520744925	0.4260619051044007	0.4168977473175392	0.8720258100435105	-0.34530999375593285	-0.4493497677014478	-0.7227077443267473	-0.009583987515818921	0.7426787963540258	-0.3698938384974027	1.3692126556944892	-1.2460419235317286	0.19112463038071092	0.10212035598680987	-0.17745230347528923	0.3488608769380049	0.09482134950000629	-0.052684349376777	0.9534761456495036	0.14074066080943207	-0.1411359663195856	0.6235011639755634	0.9541793212641793	0.7344289136364155	0.4985878348985314	0.6955495450561802	-0.18744786012448064	1.0277490394156148	-0.19118738316569897	1.3002524394202228	0.7784396973386781	1.9172301203573414	1.8167984338678547	-0.28790691791127015	-0.27369782126321424	1.9573666568984165	-0.19182523150165215	-0.15933631251204425	0.652517452000521	2.7747883105331637	0.5483609663335742	2.4527937703742126
0.30144026438644805	0.5703658564906878	1.4596413484388144	1.1737371290659049	0.3931957403374222	0.3913032160430687	0.9051231370911005	-0.3224839441787609	-0.4135127986850081	-0.7386260876706474	0.03197575818578967	0.7405290412708979	-0.3934304503706648	1.3595786614602043	-1.233817059844633	0.19887702562868614	0.10948886880989221	-0.17449265384240942	0.35722750730477465	0.10968447604989326	-0.034289369510612955	0.9696319502762523	0.11692445336115173	-0.14770694923238373	0.601794060369041	0.9290741502376187	0.7073613970051083	0.4935723328537923	0.6941490435587757	-0.15868493026073188	1.0157217794982156	-0.19285567597752842	1.2915319195005945	0.7741168166364609	1.943506096265109	1.8148596326438884	-0.30591572587755433	-0.288633302983569	1.9220565569981471	-0.19408511328189462	-0.18113511698539517	0.68024463583819	2.7084249912004754	0.5530559741459333	2.4458000139606906
0.30179974084034883	0.5995216514787151	1.4212928042510151	1.14872780475917	0.359561700415051	0.33286758672440553	0.9081844964926757	-0.29429500024708655	-0.37865291406647666	-0.7621156092406529	0.08014441389289803	0.749449571235614	-0.40063096377397134	1.3518658740912308	-1.2185678221887108	0.21048445063810597	0.12832513198354223	-0.1739156351882704	0.3962374507712525	0.12110222562015793	-0.014724282364684321	0.9820875307348418	0.08726750996360606	-0.16117290285255312	0.5868307638051109	0.8962721260498032	0.6847096439993509	0.5041187228977984	0.7042066411555543	-0.1475627723026853	1.0065110927602903	-0.18077223692647898	1.2657355667006265	0.7773374297031778	1.992899559053366	1.8047492504734712	-0.31548614045912865	-0.2953154485097039	1.909394941794477	-0.21552818430486625	-0.20112972575841534	0.7137865618720864	2.637758975286631	0.5507773172586059	2.4267312940386883
0.31272244906466	0.6446420498016524	1.3448771629546483	1.121134761189953	0.3345349191834141	0.2751785473433779	0.8943104482780744	-0.2760046702699866	-0.369843657579647	-0.8046003762289299	0.12037161168287151	0.7350606528655268	-0.4304598061747826	1.3308337358466793	-1.1986508233175965	0.22210547870092698	0.1322804379218847	-0.18492644659213364	0.42473358297829583	0.11341999917361087	0.009745980702043026	0.984057301809434	0.05796186616693762	-0.17213722611227228	0.5563645029617585	0.8752994246492163	0.6521405217916733	0.5243557678160286	0.7251893593781634	-0.1481002758835081	1.0011534558083675	-0.1868227711220504	1.275867652259641	0.7989581091734717	2.0248143912245307	1.785541292742171	-0.3357866793914863	-0.3023240975440778	1.9241168889120779	-0.22266570377123535	-0.21824458975701977	0.7557884656573092	2.5823238555340193	0.5401939533071187	2.4076235424979404
0.3247984264584821	0.6807629020788153	1.2860188526891467	1.0933094010849642	0.3149572543468432	0.23159189657039286	0.8761844784734896	-0.26641767976186015	-0.3540396614028511	-0.8269968603782356	0.1538004301012473	0.6912427045171565	-0.4739336995076021	1.320342750373679	-1.1699232172219993	0.234988416684287	0.14009991930714008	-0.18914654819917537	0.43516946073135393	0.12300744445031546	0.02600936326632112	0.9737831967932665	0.014711472893091512	-0.17794576146158514	0.546868910969047	0.8559544287366787	0.6256535706915792	0.5580058132363674	0.7287363654774835	-0.1486728845266617	1.0038711472549924	-0.18134114135535834	1.2873646340089304	0.8040033527804873	2.047855610128509	1.7986032827460896	-0.3615667466624422	-0.3041826265833688	1.979022627000169	-0.20543775697367886	-0.2156299451064983	0.7940339380650981	2.5317509273039063	0.5177401922451385	2.387227747538568
0.34822406704575365	0.7232462013212471	1.240166432697727	1.0770177226951574	0.2814699388750276	0.17785487102321404	0.837364455482251	-0.2717984518956169	-0.34753830482143994	-0.8491869921905397	0.19180302835790858	0.672131954006308	-0.5185890590842279	1.300360112014816	-1.1287141037447939	0.23128655685070734	0.14671280872483683	-0.19182727243452175	0.46736187722138095	0.10868750736485004	0.04330792234075069	0.964011659537252	-0.0013222219891871972	-0.18885273897995217	0.539445491103609	0.8272291854762353	0.6011709378328695	0.5925757398439997	0.7291790898680903	-0.17098235653120555	1.0172046066011813	-0.16763147268855894	1.3207299565913317	0.8165853957999489	2.071576608823135	1.7939749173034703	-0.3665051439893524	-0.3049204595551761	2.032505549212064	-0.1899029361982057	-0.2100219413427494	0.8459649248885286	2.4737529597554717	0.5000441473912894	2.369888837992817
0.3752787133359631	0.7586987376863613	1.2067570088219268	1.0557408651620424	0.26482946604548835	0.13251879438593478	0.7961608937929012	-0.2743092661681453	-0.37103002514061273	-0.8702010109500702	0.20072434402348488	0.647529655497938	-0.559870400773319	1.2726142514295031	-1.0950180913191336	0.231300688911741	0.1384535052040724	-0.20431784255875907	0.48914273621799875	0.0638330633549253	0.0531558471347777	0.9510479885958706	-0.03977158828832035	-0.21100110026799665	0.5261553473005589	0.8073188648960763	0.5950502557724007	0.6219607575042622	0.7058893690300221	-0.19178941382533765	1.023653378790434	-0.17520061028283065	1.3657548632100052	0.8332043449804001	2.0668993922635805	1.7897227371729638	-0.3869696072956624	-0.30760413116444013	2.028414159979573	-0.16866761069941602	-0.18917143788401392	0.8992579365691695	2.4527989717910303	0.48033557857072323	2.3346326412780773
0.4075097982553961	0.7738406964595627	1.1596077248379713	1.011231070534947	0.26340013077727076	0.06134053123597266	0.7913927601311121	-0.2767112329347627	-0.39139961355188907	-0.8979432604131483	0.19939232907771803	0.6359130765411367	-0.5931294151633503	1.2410516627704244	-1.0703994262801104	0.22248011842977017	0.14242727985099407	-0.21415016111001056	0.5109780317605874	0.0432546927591098	0.05396452777782025	0.9275193492459985	-0.06397092109474138	-0.21958584309457105	0.49898208625465834	0.7778454293957445	0.5944453373294334	0.6173954717898764	0.6936981900480027	-0.2238041379063842	1.0360723377284422	-0.19132592183739372	1.3997557792422062	0.838751456125386	2.0354852759382105	1.7790882677728508	-0.3996969204081595	-0.30059930311904504	2.014203636516034	-0.12675982023141766	-0.17822204533826125	0.9360022867780635	2.4226476089198887	0.45464251332955935	2.3098582083611774
0.4346997361802881	0.768517748991191	1.148645085173406	0.9665929242306293	0.24204388341167693	0.017522064421582294	0.7740897720978299	-0.2965700714262821	-0.43075994045432725	-0.9227526160483771	0.185394513518802	0.6077346645389701	-0.641025800133553	1.2313740564312656	-1.0273654468101103	0.21353685142901924	0.13921981407656445	-0.23646373024022643	0.5329384358561968	0.022537826722463874	0.07880763405316102	0.8916363793525864	-0.0913009353991133	-0.2286094552205898	0.4726099582052248	0.7528401298369238	0.6110661399872341	0.6340814545950676	0.696610499457399	-0.2565653895782964	1.0506547102086266	-0.17447081402958248	1.421883579988829	0.8548501282875242	1.9983643253703778	1.7709777767488795	-0.41574926990393213	-0.3015723179624977	2.002287465376404	-0.09902671786990615	-0.15404188432341565	1.000568647338752	2.3913465741854094	0.4411747520532729	2.287494864984099
0.4608329940169839	0.7691408923113647	1.1802802887360133	0.9191541443293245	0.2482574092951717	-0.03574663097593615	0.7416824882552578	-0.3181800796603827	-0.47381840755783006	-0.94405541292614	0.1723589678346812	0.550631284270027	-0.6696532905724613	1.2209700276090873	-1.0015874085178234	0.19453349162875672	0.12630833687617188	-0.2658942725670991	0.5723320532360646	-0.001927008811273545	0.09594272438092995	0.875090302326012	-0.10226521284415106	-0.2471027008132845	0.4523118697599746	0.7268025182866722	0.6334287230309774	0.6570373694097913	0.69601311334465	-0.28003688012465944	1.0795471368801222	-0.15142113250754535	1.4582831575483624	0.9006165148159828	1.9417751447981917	1.807747479563601	-0.4158347433229085	-0.2954990470301354	2.037386999813587	-0.057701442605690344	-0.13012682343246407	1.076842741125811	2.371278754015157	0.4168314283668873	2.2721128588691233
0.5066031689961624	0.7472857035134087	1.209147929352847	0.8790275594793654	0.2651581996982775	-0.09375175629460217	0.7381699525617511	-0.345724595897136	-0.5098109451242939	-0.9614701860021615	0.16160371661708572	0.5169218167307886	-0.6786789842052052	1.1851915129592396	-0.984021903216755	0.17399650847351383	0.11530818905601314	-0.29028654974644935	0.6057747484230411	-0.020920303469006522	0.1151978863339769	0.8762040513915522	-0.12523205772597096	-0.24552757430936598	0.4294295085483821	0.7075303932607342	0.649577159640548	0.673051525042215	0.6885693405398717	-0.29195539027487805	1.1186942861255051	-0.1331045840040494	1.4874228578277107	0.9871542519395453	1.8843437004853976	1.827788189396074	-0.4219493030489714	-0.29555101248024723	2.0601347712402682	-0.009530286884795031	-0.09713988481607068	1.1236746838194331	2.3715025519916937	0.4085899963406302	2.2319564198372484
0.5383105983304067	0.7046100564604132	1.2718940723108663	0.8426193227185317	0.31611402444173814	-0.14825055324686476	0.7339221051389522	-0.3672259486946094	-0.5526708300228041	-0.989150205748509	0.14787171778486813	0.4656710016311217	-0.675172282586363	1.176970631190541	-0.9624264868739575	0.15117316944607098	0.10909888944283197	-0.33342560118222025	0.6257711886396031	-0.06749309456028751	0.13531157308707437	0.8961907846222509	-0.14005921179785083	-0.25096654603024676	0.4048967796084636	0.6862887599354961	0.6578834435961574	0.6798419610395875	0.6801700834570608	-0.3171134263644225	1.1371386628409441	-0.13449510391741865	1.4893266750374832	1.0953149697184446	1.8155864616606174	1.85374497593186	-0.44248740190637115	-0.28824929359119894	2.082137274955893	0.056144159603793375	-0.06165691491887533	1.1482026521911388	2.373865064502069	0.3843758670599916	2.1965831282662696
0.5661017084819585	0.6743364716476357	1.33963866021033	0.8218212169414553	0.3519880740923614	-0.1567109662600317	0.7244071140217829	-0.3951854731018377	-0.6041139024285134	-1.0165766277018633	0.1396785667365386	0.4111737566435624	-0.6993615906314248	1.1736751079038557	-0.9371837847903555	0.12431895852021449	0.10667207384185862	-0.3764121557750554	0.628508065848316	-0.09034268985236663	0.13619520829367793	0.9233496936535206	-0.14460036220688305	-0.24949607914911748	0.3718614360204714	0.6807160547655258	0.6600265443426754	0.6879415899581929	0.6870644111141744	-0.3249473190871079	1.1573951260155484	-0.13708044038214653	1.5080651996405212	1.2063312489368165	1.7288565083709078	1.8742502907010876	-0.4573070080073305	-0.2963419571988598	2.108851754055264	0.12996214948972146	-0.007542102371260689	1.1562729063032924	2.3436234605113557	0.3553928776093224	2.1709890313557
0.5980296419891354	0.6442083399312762	1.3680537780723214	0.797399743316398	0.39774851636866637	-0.18621576568863057	0.7301222652113857	-0.4084162924851812	-0.6385041438790717	-1.0310600340995169	0.13870057436863548	0.36953008529942066	-0.7135417960049522	1.1747981864940855	-0.910648943594874	0.08602923495092482	0.1285142178972157	-0.41017870576989723	0.6501230794453515	-0.10280112722933632	0.13324172227490255	0.9482166727895874	-0.17708229766318562	-0.265727258275799	0.3386004924805245	0.6631330001847736	0.6584841031808056	0.6797965811442201	0.6958419015676045	-0.3399285751812168	1.164872477509403	-0.12415101160962756	1.502196331218566	1.2818804090837355	1.6600843475507232	1.9039383853967617	-0.46159010912208887	-0.31908983298528015	2.11696222779674	0.18224879273501973	0.060291717330767214	1.1526449402510963	2.3413963096803374	0.3359035992932478	2.132828527373345
0.6123997773662914	0.6171290269891088	1.396888307268069	0.7871739651921097	0.45197679433885074	-0.213706660908487	0.7128197298633462	-0.4288928693274839	-0.6730895204472905	-1.0469388028267768	0.15009018821069786	0.3729508932929152	-0.7171408457253391	1.1479169425768674	-0.8969264888505807	0.04674526420852489	0.16806409302054104	-0.43512728709637544	0.6919083152632373	-0.14164156267678712	0.12832485356774023	0.9932876122468217	-0.18528665354680124	-0.27281351250411423	0.2997717027448009	0.6448157138918816	0.6546558998519056	0.6606866977624226	0.7145628484331163	-0.35270586170059237	1.175878150319988	-0.13313056994149322	1.5062243491478031	1.3398964219922913	1.5955749034177464	1.9368208399863174	-0.47530598452401385	-0.35088370912957334	2.085426787169412	0.216221111555254	0.11944782532013754	1.14536794451192	2.3495107911521833	0.3292485763515948	2.1054212343555663
0.6190762466590309	0.6123998142913616	1.413586120993243	0.7673449145780604	0.5113224716616278	-0.22604871071409627	0.7226700098503054	-0.4347604808229817	-0.712651591882665	-1.074345235368199	0.15796076166737977	0.3570211808803579	-0.7081399934512176	1.1130830447138707	-0.8711528815230135	0.010948421091076193	0.1954853488705992	-0.44942809626981806	0.7217315729186053	-0.16847714663451008	0.11369691178226546	1.019448749387971	-0.19535535012820618	-0.26752802955042876	0.26332704317465216	0.6246926103228514	0.6714010503625307	0.6486809858200288	0.7158176510844594	-0.3576963809700612	1.1580528075960557	-0.15360706455731848	1.494705143851318	1.4058368793936846	1.5158765259625173	1.9539710319077694	-0.5102680237964075	-0.3822074125800246	2.1229282492508426	0.24069775413485517	0.1837580856611497	1.1198245152514514	2.3473865151974764	0.3138009674714481	2.081656301032602
0.6180445503516832	0.6034059644961756	1.4267189383814878	0.7526396629187192	0.522127838036028	-0.23136772777068523	0.7208933711676286	-0.4435455789793005	-0.7325077141548436	-1.0915983463496959	0.18488126738785343	0.34184619870611044	-0.7041359032732953	1.067458094042807	-0.851142633431536	-0.026653244922665686	0.2596802902574799	-0.46020677829071016	0.7551593499232923	-0.17849117986601531	0.1044540222341354	1.0208864981816688	-0.19703157424802978	-0.2469036132785202	0.2244494484617913	0.5957897155114974	0.6850949013721076	0.6531863905446629	0.7367482595624114	-0.363089583989534	1.1382231031159704	-0.15490731135900343	1.4654704379077077	1.4727254250327109	1.461792582618791	1.9736661013893695	-0.5482228365839432	-0.4049717186190538	2.2539461717721543	0.2534025290469207	0.23488302326859375	1.0996612294071129	2.323127897434336	0.3001235486068879	2.0711940530441346
0.5939296250963675	0.6102543148837227	1.4516256252509057	0.7618296430078247	0.5134926072630671	-0.24060247616199634	0.7153595958652841	-0.45689569280506726	-0.746990127023244	-1.101801810400671	0.21741683501134862	0.3073234207837113	-0.691929252616976	1.022360502014112	-0.8136069478977335	-0.04647877024760954	0.3346202140885163	-0.47384041377630853	0.7780308169616026	-0.19032462627734079	0.09688662456326094	1.0293436274495904	-0.20691803289453067	-0.22401921095570176	0.2013931052423635	0.5665568306431414	0.699911134033313	0.6643085593362794	0.7679459468106636	-0.3568262671683227	1.121402976919637	-0.14994763009201353	1.453053030912059	1.528759071626216	1.4124836778044925	1.9724491258283892	-0.5871800559470791	-0.4309147053895511	2.354747773987648	0.2445559780417729	0.2986920171467686	1.0647622884687502	2.313325907026508	0.2728901611743982	2.061437922522076
0.5718457473823276	0.6101757596139813	1.4404587984896435	0.7526037244490971	0.509190357455035	-0.2605326153511945	0.7268820951389278	-0.4628461303143231	-0.7548607266422488	-1.1219903366312882	0.2372093219708249	0.2808969638112674	-0.6683483473381704	0.9722558122516315	-0.7893763877479535	-0.06053598425859552	0.3970983388978354	-0.46291916254155857	0.8002885802779284	-0.21164720149719995	0.07647563059657483	1.058781580023239	-0.2042785221599531	-0.1976887566360601	0.17695967403690877	0.5362413145185022	0.7044706082941901	0.6900788806693221	0.7917878016592208	-0.3590907485820152	1.0966712925116722	-0.15586847307639057	1.4418360658574367	1.5691327356061964	1.357756430658885	1.9572940021647667	-0.618641697878016	-0.4536757635879483	2.4485499262618666	0.23984432578344386	0.35757181506414865	1.00809408332055	2.2967089072686604	0.24463266253144003	2.054069817401488
0.5400770854780582	0.5987069551736408	1.4204622594387746	0.7446292347432852	0.4751405720860042	-0.2594042470783156	0.7476351483022186	-0.4727778313876979	-0.7553900793577457	-1.1453040501536176	0.26787404615593735	0.25157010850423583	-0.6557108324390813	0.917814393643471	-0.7823062999960884	-0.07319744941807643	0.4867147904657673	-0.45516311838230006	0.8239743248464888	-0.22778924983721088	0.06560998102495078	1.0742580897653853	-0.21672806918123294	-0.15095417087961682	0.16057484460863652	0.5374799661783052	0.7116597964152337	0.7287321448544513	0.8000884671051406	-0.35871606692453195	1.0520563859069978	-0.1741440831957215	1.4321947502989958	1.5978391822205475	1.2714890592267136	1.9391326112633192	-0.6436332427626412	-0.5003518186563419	2.525304035557427	0.2146066691504544	0.4113724460935024	0.9588795630534959	2.2859918719083803	0.229631189888683	2.047840725882494
0.5167730177529497	0.5789754080775782	1.3964399234408627	0.7352685469234742	0.4696834364291934	-0.24636131281399284	0.7305603136312777	-0.4869747567950721	-0.7456340728415289	-1.1631347953536806	0.317885031627487	0.2180949615444002	-0.6649532213131399	0.8732754646514408	-0.7631520956970608	-0.07182422117720265	0.5671981775415297	-0.4639313576927025	0.830461939350141	-0.26412590631005345	0.04867954051058967	1.068026617720998	-0.2087278441101293	-0.12302954524819068	0.14272277160256497	0.5341947931979956	0.6924756983745232	0.7821920500125714	0.8033984780857599	-0.35964546320507024	1.0024026769103074	-0.17545896050149518	1.402673175400333	1.5748566196021974	1.2070061430855672	1.903706886743154	-0.664666726294812	-0.5332929467415214	2.6043225171695896	0.1824061129022422	0.46113204231999927	0.9063447580110822	2.25091514873104	0.1991227998227903	2.064778674253852
0.49702322745770655	0.5515597514088117	1.349082313432574	0.7269975648432792	0.4374899699572333	-0.2463614336214261	0.7157988514458234	-0.5077392644162764	-0.7336894656162516	-1.1590749431908258	0.363384461025848	0.19873299757516824	-0.6779949345898111	0.8278830226867282	-0.7560681641567102	-0.06273440394780702	0.6384475439168129	-0.4686655544992739	0.8415614456913009	-0.2668218500717778	0.04103932266071113	1.0607789647110264	-0.21493285321737302	-0.08962394644450922	0.12596108898771718	0.5300219761127045	0.6767574271215298	0.8367526735350118	0.8294968724730506	-0.36113162304226265	0.9643132473875777	-0.17724512605021667	1.383139047807686	1.5412112022900797	1.1372322189738964	1.8633023335408807	-0.6802265001014135	-0.5771311532953562	2.7087869708660675	0.126461135896575	0.5153233551890803	0.8563107303377067	2.23334520275052	0.17981295818136422	2.0896098804343826
0.4875795813665563	0.5047613038980262	1.2911359468894834	0.709702176337595	0.4204891350579529	-0.2429090256394073	0.7252521264748989	-0.5125959087858016	-0.7024587045154645	-1.134857341733281	0.40791922220300736	0.17719539427275804	-0.6914436531772419	0.7828571364500954	-0.7596420756006119	-0.05112613252617567	0.7077752093218228	-0.4475655223557391	0.8456170836280256	-0.2802200294533136	0.05553330042722515	1.0387101650454087	-0.225186422987468	-0.03177240867526874	0.11057598802483963	0.5155071693887839	0.6671701472594266	0.8725881191796138	0.8440173361973449	-0.36092099266827815	0.9387091606463708	-0.15929974560548285	1.3490109019677892	1.4918821629180883	1.0677326937777187	1.812007697841802	-0.7049855011067111	-0.603341800343819	2.778649910952627	0.05493824714928597	0.5418442745550185	0.8204003306245831	2.218303812940386	0.1692637816384155	2.0963108997073077
0.4609841235841686	0.4604299025170436	1.2842087616697777	0.6985572718527191	0.3983573185319914	-0.23397961132417314	0.7202335069787933	-0.5205402926017828	-0.6733156793509385	-1.111532024474298	0.45108279544309704	0.15472541303695572	-0.6797849158772005	0.735949374510215	-0.7789697414864934	-0.030751343110989215	0.7677559644242413	-0.4257347982051586	0.8426196157428049	-0.2904286729243767	0.08036586033181356	1.0257464941040269	-0.20703398406112158	0.021100166638603483	0.10031830701737081	0.5010618584788207	0.6542479857980126	0.9124494098275069	0.8199570998308785	-0.34861263875194304	0.9465869116085296	-0.15747032646786066	1.3043656476137104	1.4914512137191642	0.9870507910253867	1.7521861950681656	-0.7144100490789056	-0.6186291951491218	2.8233130677207576	-0.005693761024070859	0.540160510053828	0.7982674120744258	2.186286263716511	0.14083196498805395	2.1060812235452744
0.46002157881309713	0.4051926019009805	1.2760302406615294	0.6758557107024384	0.35413047314233903	-0.22462083799494806	0.742363025070178	-0.5092859972456989	-0.6347481675475114	-1.0888484609168636	0.49279670152204397	0.11904915119257653	-0.6704146711968998	0.6866649802798028	-0.7842775708037539	-0.024740304957937876	0.8157426124978974	-0.4163257985167134	0.8388045293790046	-0.2752216879211359	0.09604680701609258	1.006805396359654	-0.2101277720060663	0.035849638090110034	0.08699034287324822	0.4905123018726766	0.6443983068488829	0.9671108586061955	0.81864080768084	-0.33975946986150685	0.9292081519176699	-0.16098299682593395	1.2543739633930044	1.52417406502776	0.9139030037527671	1.688004800984914	-0.7160258177244835	-0.6140038879902778	2.869171897721487	-0.06103660223500375	0.5354356684171093	0.7796256999528082	2.1402091480634367	0.11467685975370552	2.105779615582236
0.4481855126362594	0.31504102337606443	1.2652014263238536	0.659137904744254	0.3114687857617872	-0.2163366159116878	0.7461995325024064	-0.5003401446430863	-0.5929081708791701	-1.0700412316442058	0.5236740790885153	0.09241698254868001	-0.6633044287645864	0.6620157931876653	-0.8018788124794671	-0.02042979962510231	0.8776171987131439	-0.4168680506402594	0.8257068263762584	-0.2621219680190349	0.12311532307220166	0.9883595027452486	-0.21193454254421926	0.044110802652643444	0.06897199538887192	0.4839483992325566	0.6195398007311368	0.9780499724063494	0.8213225835798733	-0.3353244847885325	0.9342243571148396	-0.16106071099526037	1.1973976034848879	1.5603884416422018	0.8683421725841715	1.648797931789154	-0.7128881808091045	-0.6035718238803434	2.8445935823192348	-0.10306579399369602	0.537153062762588	0.7667326158058929	2.121099688583031	0.10885064536821927	2.0883023212063847
0.4510943385493005	0.22631123005776144	1.2454339079354961	0.6448844509887348	0.3149087686566008	-0.2033151719474399	0.7691256257259342	-0.4749616702754662	-0.5591388547684489	-1.0453002273206493	0.5520838246858355	0.07603770158261691	-0.6579139942902212	0.6483234651697927	-0.8245788714255458	-0.015511540095298782	0.9104175038447713	-0.4094494282186589	0.8234137074597159	-0.24774962813573795	0.14241543265297868	0.9819549853915046	-0.21492413660869586	0.04284862955264053	0.06218454516355415	0.4877484242032426	0.5995270391880652	0.9875490422335911	0.8126062908105686	-0.33584928498104116	0.9285983833126726	-0.16218689414683654	1.1411386937587422	1.6012867758119402	0.8143699784060295	1.627501663286766	-0.7012754330543852	-0.6023911382858924	2.7464196395677116	-0.1348724452519163	0.5350804342510912	0.7699826910645033	2.0925816899761287	0.08387379689189779	2.076860734420286
0.4605970980504933	0.12664075421122178	1.2111594481838233	0.6302305400002824	0.3186745691090236	-0.22503965991614786	0.7953946485720217	-0.4433209457274132	-0.5345708638602255	-1.0338292811883671	0.5660715138932584	0.08981765891204616	-0.659763482560977	0.6320766183096994	-0.8647233791724469	-0.031230744941863103	0.924049169700895	-0.4080633491179161	0.8128587147721286	-0.21940881062957143	0.1492904108631515	0.9766034671542714	-0.21405207031730855	0.04306649979572999	0.062077089824842654	0.49274629313723556	0.576107578881285	1.0216448683554131	0.7880407149843156	-0.3398154740465481	0.9148517117295037	-0.15200859434571287	1.0919953934522355	1.6586720548201288	0.7595931570756894	1.6223524258735291	-0.6794941574270859	-0.6007251870911333	2.6696725843915177	-0.16001484731604443	0.5297394999264428	0.7625017984360987	2.0531035464328213	0.06211983886104714	2.0662902623980224
0.4628099472113344	0.03231508353879988	1.1936228117911367	0.6196865780681605	0.33277972149458457	-0.2558415284866693	0.8104717832667474	-0.3973065128780546	-0.50806171316403	-1.001620853824307	0.6026889338588132	0.12606514528516785	-0.6653184033195527	0.6149985996472122	-0.8853236957534228	-0.06239124425400085	0.9504430467744444	-0.416018380770849	0.8029229583774413	-0.1751794606964267	0.16610496685127007	0.9700479953817268	-0.2334894995321497	0.05593968254248327	0.06353015604905272	0.48748394123798366	0.5517738709375919	1.051900975285394	0.7616717459588674	-0.34024684286693896	0.9097687649401479	-0.1651351493871871	1.0621906535230532	1.6975097823833611	0.7207122400498756	1.5986278329525667	-0.6541280142484966	-0.5989293222710949	2.6062419430491763	-0.18150060355218775	0.5204432717532937	0.7628157158369937	2.0267224575373652	0.04746154358057332	2.0438878874021977
0.474845883634958	-0.05136416231310266	1.1496729188696184	0.6217055499508648	0.3470360621994767	-0.2941928146390837	0.8204332729283399	-0.3527879942691185	-0.4971164615182924	-0.9624984034006705	0.6166672961635447	0.1768255219628283	-0.6702886398972233	0.6021767745937978	-0.8799478999710642	-0.07783152604782104	0.9572496301850734	-0.41859029898465233	0.7806747766177098	-0.14140747032399753	0.1713553017574575	0.9683101786579744	-0.23531532498229485	0.05788609925555736	0.06470921115954854	0.46490992128091635	0.5215205565939323	1.0779637069216674	0.739174093239587	-0.35031489278605055	0.9039162095321235	-0.16976971827760046	1.0168444314511738	1.7285130208690656	0.7141283240775292	1.5696133350337098	-0.630160745898787	-0.5828123907584936	2.5084277603853384	-0.19991107682567422	0.5129062480023062	0.7526585142500867	1.995737266721385	0.01519607182037891	2.0272959011060903
0.48200864437635016	-0.13402218965836848	1.0838928039903375	0.626430175189412	0.33905930814965657	-0.32716847605628646	0.8280478913964832	-0.2910243006468676	-0.4993145042491755	-0.9181488127358538	0.6317502302298456	0.2108088176210204	-0.6789455025104234	0.5995244629642683	-0.8776244175346326	-0.08186458954928273	0.9624736363260654	-0.38855982778532483	0.7609966897525698	-0.08530813826700638	0.1752361150902389	0.9506595571035911	-0.26137271441978394	0.06009658125574424	0.07774154653870022	0.4422733090675696	0.5128181940454921	1.134912063585309	0.7228316435592039	-0.367786695967616	0.9061513159081018	-0.19572501950145055	0.9872413702127935	1.7589346871348628	0.698041749831724	1.5769923546174618	-0.615103379230957	-0.5762956940551408	2.409991051687418	-0.21497165352172565	0.5000411662184021	0.7495835846001448	1.9844805894660689	-0.017849892810323863	1.9930456556563088
0.487950434363522	-0.20083748693712514	1.0182718998607787	0.6197533209403161	0.3483784753998295	-0.3333654141535285	0.8239992254804902	-0.2363217442229248	-0.4888986053189348	-0.8656650130745109	0.641823285136315	0.2604267452411961	-0.6991134577385206	0.5875675221378744	-0.8869621233200297	-0.09566514417159147	0.9739219611737095	-0.3296818489771698	0.7458000347268349	-0.035099889113193825	0.17277692742446124	0.9443526078498035	-0.2580060763520574	0.05555095616139224	0.08267146808230409	0.423601179910035	0.4991661288108	1.1945866259931912	0.7113135557269714	-0.37022424397264325	0.9129146976454493	-0.20669996436002364	0.9673596293027587	1.7760534118668818	0.6830796308396192	1.5805982676733126	-0.6017470539858526	-0.5573225732808824	2.3088949399883796	-0.23246496276618656	0.47649921481610846	0.7437533251961953	1.9658385789850428	-0.04478966517887535	1.9439616209184867
0.47610544540780964	-0.21841554662763069	0.9655474803514632	0.6118930642272319	0.35591074924971655	-0.35495108646180584	0.8044516731186183	-0.18349613633205453	-0.5014737297792338	-0.8258424133525691	0.6490529671366462	0.33565918177960496	-0.7064374481323121	0.5919730136274354	-0.8892146287794477	-0.09537588279826192	0.9663666217453104	-0.29352399619975866	0.7303220748156293	0.003073627802938868	0.16935262128281517	0.9581410053719488	-0.2758528258392101	0.031207806083151803	0.08244146583702269	0.4198345988409886	0.476472900025444	1.2638046145170196	0.7136914484390624	-0.36486915111811313	0.9159003034947991	-0.24320925256441925	0.9493337397797987	1.7929671219314511	0.6748471659749777	1.5537619470167707	-0.5729621746900397	-0.540179133079125	2.245910471695961	-0.22566681508971173	0.46556784907878057	0.738615829191724	1.9777594308804034	-0.06862910612835531	1.902038114056102
0.48619599296735105	-0.22007706344167813	0.8984556013401578	0.6017392913938651	0.362585242486662	-0.37923721954172246	0.7819240938037835	-0.1263531127113273	-0.5046180729194168	-0.7810352497121422	0.6473514736028417	0.4194979952268557	-0.7256879572512932	0.5837302856724611	-0.8744629719902038	-0.09109544021344343	0.9598570843125694	-0.25359199197103044	0.7190673337555358	0.027981829191822072	0.15163911274009573	1.0030775585782996	-0.2897369644793063	0.008676091454597556	0.10806286925830615	0.4334853869684253	0.46722081250248737	1.3513656344313842	0.7265381263210724	-0.3778525603575552	0.8965294829317754	-0.2635303510358548	0.941789215899281	1.7846221881717028	0.6710271351514354	1.519640653104505	-0.5654503452697257	-0.5328619391847125	2.1880772740708294	-0.22440557253625978	0.46470286524596033	0.7256497205974126	1.9682101156073748	-0.09266564032126935	1.8568040162582449
0.4761679048599302	-0.21941426799127525	0.8112846806537772	0.5937224456345699	0.37524300224539076	-0.3866309700343173	0.7402126192720784	-0.08122412791766591	-0.5056934142936216	-0.7388134526657167	0.6465053902872852	0.48631028522389	-0.7592886315477083	0.6030971772978815	-0.8774549087531851	-0.06299594532120548	0.9299703771723259	-0.2372350663837322	0.6939594632389596	0.046087147931555716	0.14460028912716397	1.060453124075323	-0.2904063189409893	0.011345411462975113	0.13622740580382064	0.45370682788126687	0.4548477401278233	1.4382937242261533	0.7303709022600917	-0.3874126113396707	0.9005982927304048	-0.2873825242525362	0.9272359408218904	1.7534578667330023	0.6728300437961924	1.47798729327638	-0.5579220632194677	-0.5469862249448668	2.126147396623682	-0.22425300941693865	0.46504552609181654	0.6968620837661781	1.9714226994641109	-0.11536252863336313	1.8040226227264653
0.4842820568988008	-0.21711193517336827	0.73556355141469	0.6018034672324761	0.3910761653401034	-0.38177720924936415	0.7192762285854776	-0.045460802537279923	-0.4933209186190961	-0.6758012635318723	0.642274973709502	0.563480770926594	-0.7879322618523881	0.6150128337820546	-0.8732608546864018	-0.05930347204790772	0.897211012527697	-0.23049075602507854	0.6710684346106272	0.045178795534564976	0.11928159175170758	1.1141395108494652	-0.30354164008215834	0.008966039071340696	0.15471754411041416	0.459304999508449	0.4363762974047128	1.5454349747836966	0.769329377155718	-0.39815517019959634	0.8847064545760581	-0.3205563874165912	0.9293416219186916	1.7067061546089453	0.6588390151050203	1.41816562973979	-0.5554355090378403	-0.5765232339488285	2.0737723238582744	-0.23304665023389615	0.4593710200684167	0.66663885179891	1.965939649038963	-0.14493828241671636	1.7636987025668796
0.477071336220959	-0.2156468595220517	0.6576482386716351	0.6266805893116724	0.39427198134234714	-0.36481371135298823	0.7074928317169341	-0.013143172899632415	-0.4822722543534	-0.6207820318153081	0.6411277646784874	0.6171170240177417	-0.8096579246474237	0.6195104993214866	-0.8437562560139872	-0.058797589606412536	0.8685922474329365	-0.20892982279574265	0.634804177654766	0.05581422287158703	0.10932719883389555	1.173888006173731	-0.30796602847728105	0.015790619670850565	0.17206754470470753	0.46967076806796915	0.4196991455524451	1.6319450918579783	0.7975613946160449	-0.4153097984600257	0.8958422226910949	-0.36056612607011707	0.9319047376952729	1.661341429469775	0.6517626732843269	1.3547534863909232	-0.5549750360412429	-0.5922485140911025	2.034316870712362	-0.2263973327493547	0.462966080719991	0.6220000168938771	1.9731535241374876	-0.1536183898923118	1.7010946473447237
0.4753258176036625	-0.2153099342480091	0.5936967020218301	0.6558510749939492	0.3987929382888777	-0.32572628242130686	0.6786911858327926	0.017434059200597936	-0.45895471685584405	-0.5656155698917418	0.6362644511323745	0.6471945225762331	-0.8202947979241403	0.6235547862614798	-0.8163658162426067	-0.05468916518910699	0.8429240783992917	-0.16874240187445325	0.6148951388858791	0.04484062022332347	0.09967759603082499	1.2219817158220683	-0.3160698392933634	0.007137730963730863	0.16774668677204127	0.47994142094392733	0.4107513144287734	1.6884857118677565	0.838106048451238	-0.4291245283583972	0.9076645033520888	-0.4191745899828468	0.918545052298523	1.604968671880418	0.6681070664507315	1.27567997683662	-0.5740984093653048	-0.6139784784135689	1.9892045428935776	-0.21474183503559927	0.47201917420808276	0.5848648825733228	1.975443302305488	-0.14261875552132502	1.64727128700887
0.4814089221012572	-0.22101373568013508	0.5316374830870915	0.684726223466938	0.39727129739246303	-0.27212429273843247	0.6555648548368926	0.041426839640564414	-0.4355328075488113	-0.5149638557211672	0.6287829427593817	0.65386857210237	-0.8272951489225484	0.6287099778605879	-0.8121194614623262	-0.04368444613239292	0.8040298575936735	-0.1186988496550376	0.600894671796805	0.02292539656414411	0.07451985636137383	1.2355068635650857	-0.29339875097108176	-0.022484447867008796	0.1748429304478057	0.49329504926642986	0.4018741622303966	1.7210739359769467	0.8679044639920598	-0.44648159125841486	0.9208306561657421	-0.45508828431664766	0.9200579202738766	1.5673505723898686	0.695829646912987	1.226386036098757	-0.5946930892183648	-0.6425881333923747	1.9424143927835043	-0.21186650713996755	0.4724995356325789	0.5589292344442994	1.9627535960713804	-0.1288582102562248	1.5888015672941798
0.4812159670080991	-0.21729779323238976	0.46615882010394805	0.7090629849850287	0.4190877270089589	-0.2304603593812499	0.6413049679003953	0.06611955369597547	-0.4031825523812982	-0.47307567910054826	0.6446733201158044	0.6539421378656709	-0.8336830271015927	0.6306068368636695	-0.8376974393328005	-0.04008870568328323	0.7819562633184857	-0.07004408153107558	0.5871173023366962	-0.0032470521816922423	0.05103811077730928	1.2579512083701587	-0.2926817592294182	-0.045724486503922836	0.17569033675112639	0.4906535946864835	0.40688273222667287	1.7496939782581624	0.8973481372351537	-0.45362622271837305	0.940463885379434	-0.4702915481964031	0.893170576502822	1.5323620998073175	0.6915251486386466	1.1797197658422975	-0.6345461743461229	-0.67008014909488	1.911584011386844	-0.1978978928553978	0.4717145362942821	0.5478642177237075	1.9453587178628289	-0.09869554744220244	1.5085491882394857
0.4730438169065449	-0.2116995711425635	0.421219033656212	0.7359616459804738	0.4403155540291267	-0.1991180681541092	0.6328646515494928	0.08672068493346383	-0.36960267620047155	-0.44873070687776495	0.6568569198598198	0.6473852486292356	-0.8202135372086472	0.6379867809291893	-0.8626564585628694	-0.06397825203632966	0.7721027978865782	-0.03535131414743842	0.5777647381940344	-0.04145797695870444	0.033418766259163915	1.2892190230448768	-0.2698377577163992	-0.062393853471243176	0.16497757394531318	0.502791122970931	0.4154896798156841	1.737260569331988	0.9438687991193172	-0.4541056731805556	0.9560037900667708	-0.4741076335874454	0.8766795933061851	1.4835809516741523	0.6852993605560072	1.1157203554228543	-0.6418639831181974	-0.6865753585163832	1.883982476777153	-0.2014232370200521	0.4763428814859032	0.5472766496860773	1.9236003205585295	-0.07422722250183522	1.4305111438828424
0.4568367044286304	-0.20342450868905732	0.3939701276377215	0.7779326444321151	0.45276066315473085	-0.18185422955556513	0.6306258212339776	0.12669492838737223	-0.3403755720797184	-0.44249356845631216	0.6628128134354704	0.6303016435960134	-0.8093310572788859	0.6612852770530839	-0.8670145251883181	-0.08113079550529823	0.7423753037513283	-0.01892155069566585	0.5612354745470144	-0.09161259113661005	0.023780262255789806	1.2981658337201274	-0.27993017158187933	-0.0855735273077223	0.17199044127973168	0.5189566470418271	0.4105565896973434	1.730093616683956	0.963150238398361	-0.45410608296727545	0.9676225188885589	-0.49366272719594895	0.8601463853698761	1.4374735713620794	0.670734664041508	1.0774605407884859	-0.6461539060551278	-0.6853564630321443	1.8571960456602443	-0.19880093668082666	0.4838992954173812	0.534351166545149	1.9005292759289467	-0.05563048109353401	1.368496820936652
0.44486880419392394	-0.22322851739144117	0.35553314836277183	0.8108214782035177	0.4818367117217859	-0.17804899527660947	0.6421415302289804	0.16130858367862339	-0.2908479007272098	-0.44830076556000104	0.6679719230383605	0.6014407047898878	-0.800133017949034	0.6932877325858583	-0.87446994541867	-0.11293624580820501	0.7320755870111384	-0.0006032904528208455	0.5439289011523694	-0.14314540594341377	0.012051568010935836	1.2923338386132976	-0.29499510663000206	-0.10276627429509581	0.18902862448407295	0.5418447021670412	0.4155627433201052	1.7194907576724066	0.9669238385113479	-0.46000687513702454	0.9653546785091229	-0.502482743080283	0.8442371035210889	1.3971061833413065	0.6672686161089495	1.0663672539179583	-0.6537158959325875	-0.6835283108552349	1.8233547897650364	-0.21327106164486712	0.4964709492355809	0.5111774137424463	1.8892888420751532	-0.04436562231815268	1.3177936836866584
0.41282665911715527	-0.2564998534295316	0.3293971999855354	0.8560192378205238	0.5083589338562202	-0.1552979219821658	0.659567799543369	0.17556128709436675	-0.24258061489308558	-0.46215233627967256	0.6764167672178847	0.5722977638911086	-0.8074295003976847	0.7324147873235006	-0.8732767830016096	-0.1550843999022898	0.698263763750928	0.01537146768221698	0.5284630865516016	-0.1865361873778902	0.010692341704216535	1.2485570571611457	-0.3371551129718695	-0.11887289716761526	0.17876410796683778	0.5811406729438409	0.4026172924692272	1.6876207642380134	0.9938050463267756	-0.450558969120565	0.9591744593039746	-0.5200869080549022	0.8472620986868895	1.3502201656902064	0.6741639043854022	1.0706877583038694	-0.6474217617699429	-0.6461582744447218	1.808458253193118	-0.21925819027107826	0.5161430447721606	0.5089650225092859	1.901247595240734	-0.029149911729900703	1.2691549642354407
0.3855413589930436	-0.2983755879347939	0.3562533217713929	0.8950779367159948	0.5338133043672476	-0.14775544411616204	0.6695753122046402	0.19167247417256292	-0.20983054855200994	-0.48277340323142565	0.7033142221645644	0.547416187947985	-0.7961313136643129	0.7449701236870117	-0.8601413454641531	-0.20553446725825603	0.6801777880725247	0.04005226740784996	0.5186097358247805	-0.21624724877029386	0.0054413790378652375	1.1806146823480856	-0.3755399358244249	-0.1498075722101452	0.17558137647507954	0.6287356405237988	0.4159298254307634	1.6434282525992079	1.0138312547515766	-0.44511167425407666	0.9536629296059604	-0.5310584943761335	0.8567272926338036	1.3055192278365637	0.6661595802504999	1.0810259415799552	-0.6326412808255573	-0.5901868994875882	1.800540885969296	-0.2332808508521734	0.531710935933504	0.5260027216484231	1.9112390919996614	-0.022798533417895277	1.243889974837481
0.3440289110232376	-0.3240287716831556	0.3501722713246896	0.9171942142181427	0.5488634959061358	-0.15803341838599003	0.6644150022275567	0.21511135796445183	-0.18006847146467508	-0.5043975799445153	0.719902784808155	0.5192309643010684	-0.7909278209395794	0.7684019979353207	-0.8496725919831031	-0.23482063207121917	0.6629988564651421	0.07558260413687656	0.5140314181304169	-0.23228560683342941	0.036672572740314255	1.0998577501048983	-0.4171214026043167	-0.18714696076943127	0.18180416577327008	0.6832916954289434	0.4430880991436066	1.608919059986879	0.9999409020596766	-0.44169104790821534	0.9633569169118756	-0.5348472822115988	0.8685587387683895	1.2531091108909052	0.6746264862429404	1.1055709078546405	-0.6117885755809394	-0.5361508554482195	1.7924021957503538	-0.2415668135444112	0.5438950891134631	0.5277601039048964	1.924749992421867	-0.025089467551382937	1.235088699643113
0.2998333834459118	-0.3355463121837622	0.3427107505472081	0.9137723585034001	0.570458863076488	-0.17771630502842004	0.6589322294625608	0.25018150245501847	-0.13536237155318356	-0.5293486030635297	0.7342369018298214	0.5210169775545416	-0.7956838885157949	0.7814081710884775	-0.8620559397156506	-0.25157415264041266	0.6348496787562528	0.08614012872171502	0.49719359839297067	-0.2558337156274144	0.04875042718828914	1.018920408922169	-0.46067606633454866	-0.22533030427970116	0.17686107954419047	0.7295226734241467	0.4767406946201732	1.5580355727980657	1.012869579835879	-0.4287178833367686	0.9704361907263056	-0.528699231195106	0.8744383485714895	1.1878326499736798	0.6850838206223872	1.1083865102291468	-0.5565613103380186	-0.4909611650925812	1.774220732142504	-0.27451574058325096	0.5527128645830078	0.5179166189308948	1.9365860176648304	-0.03692518616349152	1.2502095487453868
0.25582423041232405	-0.3514415524077295	0.37401387414917364	0.9047980092320278	0.5792009799535458	-0.18140670365398912	0.6597494772207887	0.2968200800871637	-0.10129588653977598	-0.5590197527959743	0.7599378484026904	0.5635706846372954	-0.8207722572576591	0.795046318423915	-0.8777354065960085	-0.2522940564554236	0.6101668107763689	0.07686420685208356	0.4854555082266919	-0.27022207210716914	0.06674823575400282	0.9471581509504375	-0.49700587774229543	-0.262432738473101	0.17170631754971713	0.7841390193996778	0.5023877174661149	1.5065908079560268	1.004631842117607	-0.42258296635443227	0.9867788011506702	-0.5109808600524677	0.893589860759916	1.120333662702391	0.704038733984828	1.1164531129667048	-0.49665648214534536	-0.4439051126702454	1.76718777513424	-0.29448365608333943	0.5630821726119446	0.517070580218405	1.9503820800248814	-0.05696465132256677	1.2659078883886556
0.20551213791662476	-0.3678670221565184	0.39526906109407534	0.9029304923284457	0.5866936622034893	-0.18358674090266575	0.650813621424166	0.3205315464299308	-0.06821507366793386	-0.5848073938903348	0.7899051867494369	0.6016409671455408	-0.8403355990792896	0.8014285352558511	-0.8977924774434951	-0.2556963312561576	0.5971812464576527	0.037056925899456236	0.47399496870133434	-0.2935796830774035	0.09745424530339386	0.9045116867317432	-0.5349006244753582	-0.3019455383288062	0.1594321611612178	0.839987266889727	0.5203895093817603	1.465180800427895	0.9924635288915432	-0.4224238325115711	0.9900904448294314	-0.49636327341529823	0.8954844181583571	1.046820842119709	0.7017815334799797	1.1102068291560927	-0.4222090419217447	-0.3897003719674624	1.753824804112569	-0.31474160381132893	0.579221771126189	0.5041168308071289	1.982876102360093	-0.08819609563500952	1.2809134167991796
0.15329435176936063	-0.38578769144927005	0.42611014240763617	0.9261762645901482	0.5804430121852032	-0.17513545556223506	0.6433929031349966	0.3297378860419171	-0.03923545543027804	-0.6079042625839507	0.8030814354227275	0.6415653793547602	-0.8248578888443922	0.8180329746200163	-0.8980183473786164	-0.2517053465332175	0.5772171486829142	-0.0028520108023194603	0.45865571824664986	-0.2928468877005578	0.1334191272972003	0.844744782332014	-0.5809713474358781	-0.342424846621543	0.14802248578561975	0.8992675030200352	0.5388768334018499	1.4256388750586766	0.9846418562185116	-0.42984302107380457	0.9829517668480712	-0.5048320478999977	0.9234988661646918	0.9584279314543703	0.7218144781104183	1.1041529786012922	-0.3196717376708691	-0.35540699588268343	1.7382905751499316	-0.32642160900489037	0.6129637148954329	0.4732913128476697	2.000577800375187	-0.1339818375089138	1.308865023482019
0.09085833309686303	-0.37426020238077545	0.48001981282757666	0.9359335590925758	0.5718475973271998	-0.1654122021799068	0.6305001256315764	0.3203088054253339	-0.02138438845660301	-0.6222940397718386	0.7811072526823181	0.6827894533822966	-0.8710515881490306	0.8240992043608119	-0.9066863711487478	-0.24048524579764768	0.5534046451303288	-0.027188978793836638	0.4624552656605311	-0.2846269538649862	0.1604828723760643	0.8038103621314235	-0.6542233550313157	-0.3879308964777698	0.13218351260020025	0.936543339407897	0.5486785982077409	1.3791534844960538	0.9901028323951891	-0.4343117452533769	0.9839632547098844	-0.5306247998911102	0.9365229759987852	0.8922142606288048	0.7533071836115857	1.0936871495398148	-0.23846564936159825	-0.32966117214349244	1.725914475427615	-0.31985214370620646	0.6460559209838801	0.4330285059661021	2.027593645305706	-0.1504798120182404	1.32092295501141
0.03185721957240737	-0.37013558707105404	0.533518763661796	0.9327889430006332	0.5605444759370785	-0.15196512678213683	0.6272062369103133	0.3007967676284231	-0.020400874491454075	-0.6318762204228217	0.7880824434806473	0.7196009439407256	-0.8802316631065453	0.8229782662419869	-0.9145406108205	-0.21906264340795709	0.5469681940484519	-0.05007447718112749	0.46462115191200465	-0.2609307602945233	0.18299309633058944	0.7589106270759995	-0.7009448235075518	-0.4182968482797299	0.11690343375959489	0.9652345251171294	0.5802839530186552	1.354484563931773	0.9928281720407558	-0.4400633750571137	0.9945703418379306	-0.5300073457182914	0.9485670274015442	0.8281312779542306	0.7717406561346151	1.0588253814619115	-0.15062623786562696	-0.34042489809678733	1.6915522728172008	-0.31504315942377425	0.6780429776758374	0.41733312327085004	2.074879991961035	-0.1702954573133944	1.3285044921199598
-0.02832132489140361	-0.32895664973078187	0.5484198689002893	0.914756815867694	0.5347543058503257	-0.13130316300825878	0.6016912367835509	0.274310252612061	-0.030526689032842558	-0.6391480513565831	0.7918491797532118	0.7399064569407398	-0.8858455294618519	0.796461170022518	-0.9264352640782574	-0.19997257169951244	0.5556572817038392	-0.08764467069183127	0.46950339875504665	-0.22349208465202647	0.19331774219302691	0.6983134733728675	-0.752739824471172	-0.47960897474156194	0.09593021917383544	0.9682963296534617	0.6034108731582561	1.327896380875458	0.987512707115059	-0.4505138925813851	1.0076307387780088	-0.5383514230772044	0.9702375786646137	0.7824247222368849	0.7647168728977348	1.0312574286021963	-0.0686373655263231	-0.35673326115722664	1.6592715644788165	-0.31483233017696755	0.6852756664845945	0.40806159165685896	2.0791700547854517	-0.17751591354897173	1.3130296972022375
-0.0711627873141247	-0.2747458302945446	0.5501351784767999	0.8896435267024092	0.5165318513856476	-0.13057469418561438	0.6046575322841505	0.2516653706244541	-0.039795637096391515	-0.6438546610724778	0.7961568763818647	0.7542286211922761	-0.8835772467609901	0.7936198280120481	-0.9477550212504159	-0.16892995040234998	0.5780075881817061	-0.1455871654427706	0.4621681318164172	-0.18183260793166264	0.19754482803217555	0.6552012595449472	-0.786319809366616	-0.52149678958404	0.07469102449509521	0.936458809179441	0.6477565096320463	1.304931765404104	0.9465783766093201	-0.45476624937289556	1.0395580583333501	-0.5397188863336277	0.9723762246897554	0.7416081847354858	0.7737983993008903	0.9999914455140487	0.007169732074342572	-0.38870997162415566	1.6212521536829108	-0.3083755019046761	0.677985261591721	0.3926011114151899	2.076049516870678	-0.17838867653519877	1.2998173168402036
-0.11234140066582007	-0.22760648205668965	0.5197154399965588	0.8761961214798448	0.5017524080684699	-0.13048314899728866	0.6463531628323596	0.24155001025522896	-0.04178353039618305	-0.6474709510438983	0.7991095072909568	0.7720478838585078	-0.8800675978623115	0.8039789069347247	-0.9794281669995775	-0.1464264191603746	0.5989331657120296	-0.19006386905751832	0.45515230498421094	-0.15133159494121218	0.1913107929492706	0.6185782448179034	-0.824576787949532	-0.5287624673290889	0.04740919417555815	0.8861373965539026	0.6771286425026735	1.2536115393726588	0.929308217144807	-0.45770578610969503	1.053203987890577	-0.533852773596819	0.9713569046583752	0.7214295114924657	0.8283870376891851	0.9692146640946018	0.07583183370989235	-0.4310404159269539	1.5809389196220482	-0.29946646494108303	0.6687170582888124	0.38030668738026907	2.0729885380948216	-0.16745533551586275	1.282154977108206
-0.1425162869610251	-0.2021114818624563	0.4965421360209946	0.8704690696421927	0.4924274086279368	-0.1303655630955682	0.6821463813955522	0.22907836914220608	-0.07476323869784558	-0.6702586726944573	0.823344797726641	0.7848319787254743	-0.8727771503199928	0.8138902259954002	-1.0254897820981168	-0.13087465278667787	0.6202974281421122	-0.23447213680577167	0.4409949829232923	-0.11228186107288105	0.1541369704319653	0.606409845936544	-0.835818458289455	-0.5256147828967492	0.02556156880345108	0.8365232150593638	0.6938603757814163	1.195912537823244	0.9486343665847665	-0.45594192747204215	1.049772747042134	-0.5082906477941698	0.9768370462006308	0.7287910024443782	0.8969489641741157	0.9260826066165564	0.13420578481466103	-0.4690397692222761	1.5453764586014471	-0.28743897289808906	0.6577116160025793	0.3772919434427915	2.0541100958805187	-0.15940712845609561	1.2459095062746988
-0.1625579636601958	-0.1807193783666896	0.4803935579930852	0.875431145483601	0.4890575241749498	-0.14308349851828656	0.7314824334707408	0.1977089903820961	-0.11776243088657515	-0.6883493504335312	0.8313659340410519	0.7465328249536258	-0.8648691774785906	0.8312411547620056	-1.0561593640785014	-0.1202612482328114	0.6538574219178528	-0.25160516239729674	0.40823195419367825	-0.08285992330580724	0.11999058408073435	0.6060416644272745	-0.8679258633691964	-0.5346848741171686	0.016416613145042953	0.777131141294674	0.7131182368030915	1.136590607910565	0.9404622663008647	-0.4465410103327878	1.0319242722890916	-0.489340249891187	0.9926535447398754	0.727504012409533	0.9863555918394876	0.896179732614479	0.15881789393083473	-0.4904380717013824	1.5204355614637637	-0.26545300439200126	0.6315888618741516	0.38307736669377507	2.0478960923868437	-0.14195140219619984	1.1975704432055827
-0.18706398546704836	-0.16003250381149328	0.4297853721839305	0.8832875516463685	0.5013824004531331	-0.15902633468007182	0.8006136567355806	0.14753970192305915	-0.17064545658219168	-0.69056079285244	0.8348661873795831	0.6850413831366757	-0.8458844849315333	0.8534572412523623	-1.0581953573045146	-0.12610466653894964	0.6860172358751055	-0.27320139092575185	0.3843381635529196	-0.06678453115966022	0.10149086870883735	0.5936302657497972	-0.8969227162356763	-0.5292961730881669	0.0034319012968960496	0.7147716116152497	0.7408078583339868	1.0799798708444108	0.9493247998575756	-0.43937657251470547	1.0076369475062057	-0.4786613928897374	1.0039545888813888	0.7364644085689103	1.0438211909417627	0.8737870607665315	0.18280877782376842	-0.5087373610692285	1.5024505550802674	-0.27355897506367816	0.6012205519844274	0.3939261561931932	2.052554338979111	-0.13072081960329057	1.1313900272075827
-0.23243676218211	-0.13317004580451375	0.41315557483623755	0.8891506562618761	0.4926253666276546	-0.17293825023498532	0.8395371937523259	0.11852054376836552	-0.23395422788794926	-0.7079582097121453	0.8233314735799393	0.632811053521946	-0.8251526168280459	0.8682719789631508	-1.052947102201911	-0.12700307264359473	0.7027690217348053	-0.3116566363362428	0.35231042337754925	-0.02809602997109798	0.076801187017536	0.5867655215094661	-0.9212921242672192	-0.501279796236324	-0.012126891938217744	0.6444143870722081	0.7740554727889857	1.012581854966362	0.9784025376297893	-0.4344913684322288	0.9686911392132377	-0.4638114908589325	1.0364778242212962	0.7453501208137164	1.0834496999373404	0.8568424846631103	0.18287630182475975	-0.5229997755809668	1.5021191878230327	-0.2745962419738714	0.5671424612580859	0.39747133131423873	2.039171580946696	-0.14313404098670257	1.068371704577371
-0.26340521812345336	-0.11364343125868677	0.41616016037128534	0.8739140286588352	0.4901244785383015	-0.1805126078403254	0.8538225819574977	0.10133535175739898	-0.288580415672658	-0.7144112285836602	0.8111865138613588	0.5817128192646812	-0.8216209335039226	0.8801641705295481	-1.037681083306766	-0.15843489241307565	0.7454417462275063	-0.34872390488253135	0.3246106849945916	-0.002184643154930439	0.05208765044000918	0.5687577638910915	-0.9413509868672012	-0.46670179014903657	-0.012620697040035938	0.5829209163740922	0.7897649210992128	0.9290695406040825	0.9893180700626025	-0.42419315497215493	0.9511980877654971	-0.44396153555753004	1.0514270488312252	0.7689031681240404	1.1156855208096494	0.8501669637656004	0.17718810598443543	-0.5317842292432403	1.5081716222393724	-0.28005378181460927	0.5137128189163989	0.40757973947033077	2.025552391181005	-0.13675249275886392	1.0010327946516946
-0.26052138714473394	-0.11524818427326691	0.4265812903368394	0.8716601732068142	0.4956879395116747	-0.18745326334290063	0.8973810122795853	0.08397280794155076	-0.33014864247701503	-0.7105251205422043	0.8170411439220766	0.5435063038614342	-0.7803921376039171	0.8877972253386908	-1.0047192721133194	-0.17952567098679414	0.8066310948324034	-0.38964807715447625	0.2887813391572316	0.00996592155514766	0.02611570583807387	0.5222214620269641	-0.934223375409425	-0.44712521507783914	-0.014618466190636259	0.5403795064267289	0.8109760703689755	0.8366010091478641	0.9703381586100427	-0.40859339412227336	0.9161920171279071	-0.41479808394748796	1.046698803969094	0.8099228375051263	1.130736840174283	0.8514697867439602	0.16846128997113763	-0.535217387840697	1.5153260864537224	-0.2904701099368573	0.4581785997111411	0.42099452149797517	1.996654657942947	-0.14262145084905878	0.9583254619183069
-0.2545414221634955	-0.11933332324170184	0.4394947445603896	0.8713136236783143	0.49080976090559664	-0.1968370478377278	0.9429892013808032	0.08037543559246167	-0.35599794572119503	-0.7211786452930442	0.8262427996342561	0.5129710627757369	-0.7637558656999432	0.8991797171518092	-0.9703154485441834	-0.2013049756656776	0.869020151337786	-0.3782825942617115	0.25811222385923677	0.005125352090674995	0.006907123689182881	0.4885052403156035	-0.9302072080969607	-0.4311607451673858	-0.03631634326545776	0.5063865418332841	0.8343586173908848	0.7415328579713238	0.948475619458643	-0.3978935896767818	0.8784813540113057	-0.3963670470793441	1.0340608282675272	0.8466677418712536	1.16326513215652	0.8496369283066105	0.1527355271861678	-0.539634451100196	1.5388665645441983	-0.3034548544029963	0.40835424331152154	0.4237090581503759	1.9403441993304944	-0.14825985170040093	0.9169138015108439
-0.25019147823445653	-0.15720909759546628	0.5044805992263693	0.8821079997326967	0.4949396246254891	-0.19902097777036556	0.9925482763855822	0.07590243508537917	-0.3805244217080729	-0.7174744954876429	0.8132024572573228	0.48913439313727664	-0.7488395421005766	0.9009492181063026	-0.943763677703962	-0.20575468557832105	0.9117809736932501	-0.3752125641990022	0.2340974082297044	0.015122782710766123	-0.006282117352832142	0.4711730957667384	-0.9095137763852728	-0.3893965790594106	-0.050060532288519186	0.47294586185406906	0.8553405450178613	0.66785569762378	0.9308867463738577	-0.38958338819009924	0.8503692183338147	-0.3836523997507765	1.0163919970695132	0.867136155231026	1.2206183188934148	0.8453522740594176	0.13546708756735457	-0.5344933104292134	1.5567263603089418	-0.3090617113392399	0.38015849710571287	0.4388289785692985	1.9029231923489327	-0.17757927547200075	0.891610844992831
-0.2526666091342674	-0.2031292230068155	0.5592808289092693	0.8712070917862199	0.47661241504934554	-0.1994868380791678	1.0140126489602996	0.0686510837476651	-0.40225195270542846	-0.7196817788611563	0.811863380513804	0.458956082236484	-0.7203184344291014	0.8845589596620849	-0.9192902543719563	-0.21405693135928563	0.9678924888588828	-0.3585994106031546	0.22172305594217318	0.016846780282374595	-0.02425112428222949	0.4396070540695118	-0.8779426657221968	-0.3572191918077642	-0.06984633725184641	0.4522634167007385	0.8586625816842798	0.5847441252698374	0.9468327451168894	-0.3934284169821145	0.8096005016843637	-0.36174368490651954	0.9960191157664514	0.8906973612883201	1.2794159547854613	0.8246087632519228	0.11949298838472944	-0.5600901155982312	1.5823987696249169	-0.31936507783271395	0.349302660513858	0.4596623699606841	1.8544478287021335	-0.1974172445782881	0.8566432516154292
-0.26734172509334897	-0.23129369818024728	0.6029695554969716	0.855767668533168	0.4607438101824456	-0.2005647088449381	1.0066288999659543	0.049084999410493914	-0.4172132769105241	-0.7171663362178673	0.7975199365894464	0.4204757387142834	-0.6962058960064483	0.8532790470079087	-0.9070985128392458	-0.21277567487390928	1.0301573592203705	-0.3472172715018167	0.20501057528153593	-0.008646760684805873	-0.038823446517189074	0.3979395844839654	-0.822148154277159	-0.3451545206187494	-0.0800056319261537	0.4361026484140206	0.8563447707737957	0.5404270748204375	0.9621013526140052	-0.3921710547301516	0.7716332075581415	-0.34552592414655087	0.9752476921836785	0.8900028218026754	1.2949762799933362	0.7979010529584962	0.09263922649647803	-0.5782856651153028	1.6071028247048749	-0.3228246900151076	0.326004601225547	0.4840119684195031	1.8025570191618019	-0.23458454852846292	0.8277194027929118
-0.28355664500277866	-0.26087661923273775	0.6675063365144723	0.8507414168531489	0.42823955525880386	-0.19924857897465453	1.00505747859332	0.028469892751839875	-0.39407118117082796	-0.6939207296632933	0.7794217481245556	0.3907796922617969	-0.6675525817823058	0.8238233511085123	-0.8870316407043216	-0.18997979889983377	1.0870321870213728	-0.33649631778476463	0.20041360162631783	-0.02977732578425287	-0.03054554989289468	0.3622471485216002	-0.7793426303576634	-0.34021083512341815	-0.10178023267540862	0.4198567362492757	0.8679180871039838	0.5171499181148249	0.9295218191569358	-0.3947258017370458	0.7411178361501918	-0.3521458993420564	0.9355644003297401	0.8819585064889723	1.316929851232278	0.7784165829464978	0.06410733648232528	-0.5897696474911025	1.612557951563868	-0.3372769618481636	0.30277592242680373	0.548548737119234	1.7683269381682791	-0.2713605105352648	0.8215531166968093
-0.29693545964699325	-0.29271061241161994	0.7480735981580086	0.8311511003587329	0.38963886688889426	-0.19313693092530426	0.9802412735862684	0.004629555711243888	-0.36965277736674096	-0.6726204386103813	0.7619391352372824	0.3945846770191964	-0.6493395151657853	0.7902035018704515	-0.883906530375261	-0.15264159380146974	1.1460039259138581	-0.35859224314578286	0.22251704573246833	-0.045033443243795136	-0.01107883276463795	0.3056731141702568	-0.7211172250033513	-0.31510228886186104	-0.13497408695283528	0.41313236424624356	0.8850959592400092	0.5243685628993091	0.9155136775982126	-0.40049191067154943	0.7171985989755845	-0.3553186638608482	0.8822006632145261	0.8991069374279073	1.3356337434720258	0.7616822687104753	0.03179660040342678	-0.6217455937602356	1.6134047985937996	-0.358228584865492	0.2869192993590933	0.610805100091153	1.7279925868824795	-0.3147973451193129	0.8125854248734233
-0.300629787898723	-0.30364418125016834	0.8064593808517616	0.7932321643569945	0.3395874129867509	-0.20159925001130707	0.936841433994221	-0.011748524808329256	-0.3239490289333058	-0.657628769571658	0.7480473798861117	0.39074018472224636	-0.6283077262522656	0.758020711621819	-0.8882335460002425	-0.11722048213347228	1.190058012764171	-0.3549737479293453	0.2320386661417614	-0.06046909437629405	-0.009259834913931484	0.25721067074038584	-0.6693098180757532	-0.3226864503111314	-0.16334484210779848	0.4017380729813958	0.8867276472499684	0.5681347423632175	0.895125385654856	-0.4153520064921666	0.6993671888341807	-0.353520892478946	0.836983522912609	0.9230423998526163	1.3567334449739346	0.7515951971683726	-0.004262889478766607	-0.6427705856161126	1.6034593720521482	-0.37557923136326865	0.27255299344502304	0.6747960373634714	1.6959654720999295	-0.35714980232470317	0.7999904537533744
-0.2536032745005611	-0.3030344174953301	0.8411263489075582	0.75629768571955	0.3067930402399533	-0.22275832295006098	0.9378735563476704	-0.030032259128696913	-0.27467472899083045	-0.6361059695900846	0.7543536985200163	0.37507476412599255	-0.6055134639964972	0.7375889756063267	-0.8975583864950678	-0.08891536953182	1.2461713475070035	-0.31490760920399996	0.23699789146405736	-0.09050041895709807	-0.00036936992177415416	0.20937063815193505	-0.6222014132589779	-0.3190518996009827	-0.18154400148384225	0.3968106049944776	0.8574618666083614	0.5967005334913247	0.8587015078954533	-0.4152996903876037	0.703657668653492	-0.35814794937459526	0.7616360677150915	0.9455433872011006	1.4081165071494532	0.7395173336630143	-0.034494396358661965	-0.6717103740426871	1.5775453591478747	-0.39914422815433037	0.26953933523659457	0.7345865678740944	1.663863637670375	-0.37888279459672647	0.8020639197910413
-0.18561765543284045	-0.3093653363759473	0.8936388553219228	0.7129238034358707	0.2710632475747335	-0.24428881163089286	0.9587604534477314	-0.048210015233162706	-0.2205324343333784	-0.6242884320091684	0.7612689306581878	0.3748363565597395	-0.6075299647913233	0.7132593073831475	-0.9232439404261946	-0.05005090184181625	1.2875982681434874	-0.28732869528271543	0.24769172533604472	-0.10521133628506703	0.0065030972477433625	0.18147886382646425	-0.5826605248416199	-0.3256739427805259	-0.21811652165518977	0.38961444385973965	0.8467717983864483	0.6639750341654418	0.8441234941691601	-0.4199233139472657	0.7108607771706197	-0.37143766772456976	0.7102922491760878	0.9807879189193232	1.4805727428350506	0.7237411827084974	-0.07929882021127403	-0.6978172812403753	1.5360087644359004	-0.4210993594341724	0.27479331672060586	0.7838281457847645	1.653262110943146	-0.39528982871053403	0.8114064570875499
-0.15268680158018566	-0.3261540414529497	0.8922999122317565	0.6669597843058483	0.22006475811563964	-0.2667932364157346	0.9624833368840319	-0.05297241826703948	-0.1722002233587238	-0.6356744686302974	0.7767475918815285	0.37156404242179686	-0.5978414138886766	0.6919529212398503	-0.9760531140558844	-0.03025029731070396	1.3069799495828156	-0.25198752549391173	0.2589020971533153	-0.1100778725706211	0.02278280157628096	0.15899309860159846	-0.5677153924848521	-0.30417804553625977	-0.24855385113313244	0.3781965731101121	0.8344306475776845	0.7554830813700912	0.8342980975945734	-0.4375023446538492	0.7175833022209189	-0.3738316947480341	0.6891396917589069	0.9961251080309352	1.5562289175351602	0.708495549501832	-0.13541655395362823	-0.7277413564278901	1.4947765549745848	-0.43209899803603785	0.26468966931296806	0.8131874435663159	1.6433713232736604	-0.4263931363492066	0.8027969690743847
-0.11680028837887287	-0.3361302957682057	0.8735091807654369	0.624334192300374	0.1823839295387532	-0.2821573110107986	0.9551186006698815	-0.07497679309822944	-0.12431490477565148	-0.6376270104733341	0.7819453415098536	0.37151636090854623	-0.6007743783660064	0.6769681498318393	-1.0269407134822912	-0.009225750492546448	1.325307640929086	-0.2713831516087462	0.25926039698402503	-0.10594345972100983	0.01565332939569246	0.13205712347419132	-0.5465711296639022	-0.269307981930928	-0.254996065920752	0.36802441099035815	0.8108209296510369	0.7983728829298593	0.8391799469130298	-0.4633691751730987	0.7433400975601139	-0.3470159223461412	0.6712138822768191	0.9935090790345538	1.6356703050695347	0.7219523733205147	-0.1881758905958689	-0.7524688866042295	1.4560328624727379	-0.43420761510648526	0.2536336307745175	0.8358564465541105	1.6414906983417956	-0.4450699537345787	0.8110415114522729
-0.08496202879938339	-0.3302817035943812	0.8633246594963936	0.5773552964585561	0.14389113669050282	-0.31010511484288206	0.9690946539591806	-0.09745158184262019	-0.07157745107679683	-0.6390482342670907	0.8042512955031349	0.3791263304233453	-0.5976744013646063	0.6700390425559651	-1.0527414871736074	-0.0035061048578573922	1.3384389230552298	-0.26875834464503795	0.26214803675018167	-0.11536587562455455	0.014841761055896338	0.11378906152876318	-0.5368193730282398	-0.23541072698033377	-0.2657538319788263	0.35058301112324786	0.7819331842868736	0.8147830037395286	0.8495879304328827	-0.48875587225229955	0.7781250204900824	-0.30517375379518696	0.6515556732123287	0.9951682334504115	1.7041340779846936	0.7409174182284805	-0.24897698583682176	-0.7702594112895478	1.4064166557915148	-0.4194846248872297	0.23582132622139396	0.8368761766243947	1.6448303416948877	-0.4545853861508412	0.8241674900037189
-0.03806610361608985	-0.3460183244348147	0.8737616553512177	0.5529591081139114	0.11299988616841476	-0.3357730433445908	0.9781964943448085	-0.0996979514643829	-0.017428505039527836	-0.6543390946339558	0.8159045942084233	0.380033641504057	-0.5950448663637806	0.6688711478456961	-1.0773415281356695	0.006424728705333166	1.3404738168904822	-0.2704954814455057	0.25331469450833655	-0.12869736873814508	0.01511847773611146	0.08247669689142342	-0.5282379731413742	-0.1932964908972558	-0.2600311882100313	0.3250849356173808	0.7575295668420834	0.8420329485030968	0.8355827070198603	-0.49676515369106555	0.808044418385901	-0.29040515221565344	0.6456768041941353	1.0049359271625307	1.750022529852392	0.7658304770081797	-0.30720444834254224	-0.7707236614504726	1.344474962694429	-0.4136813835101578	0.23083608052011875	0.8198996690870664	1.659088799551622	-0.4774257482503699	0.8583406125231869
0.021109576269611137	-0.36772766272352053	0.8779875004673219	0.5298470782998742	0.07736558440458866	-0.34429032981273355	0.9959174617522214	-0.09805639602073243	0.025357342418026764	-0.6532418864705454	0.8215913400206999	0.3938244974650865	-0.5789295051189158	0.6866428130228164	-1.093527008903893	0.009533736789236162	1.3102659543744517	-0.260900712154618	0.25495981105641613	-0.12163975518307676	0.013063442063805834	0.058690882757326736	-0.5365185486729588	-0.15454497553832452	-0.26087251428522035	0.30048154584532644	0.7219950774164621	0.8463167423853175	0.8088755249076895	-0.5270687450257419	0.8487996836852971	-0.2828804486666023	0.6433033293536248	1.0256390613966684	1.8049520529357044	0.7926359311775741	-0.3685119635588382	-0.7716158623770235	1.2873905598400368	-0.40520617762948535	0.21505853303222128	0.7889634448177401	1.6830073887762176	-0.45385924276027667	0.8900807700546908
0.05831906989462519	-0.37311154682609304	0.8807964526894532	0.5188678758302919	0.05858775961288337	-0.35337639109978014	1.0130644242718387	-0.0771851557582359	0.0549559826038187	-0.6660812495170777	0.8161590854104255	0.39537210315230675	-0.5726889909316983	0.7098296032952707	-1.1096232995872664	0.004316482145669353	1.279072184278927	-0.27106139596059614	0.2588247070244396	-0.11088287495748535	-0.006852977335410464	0.035863997364122754	-0.5502737625893631	-0.11560402446021023	-0.25509172648890793	0.2728751238246375	0.6843001434054793	0.8487592384829579	0.792542871859302	-0.5479328992695014	0.8977847783020738	-0.2527018244942781	0.6339716618861119	1.0543833729649057	1.8292002954679543	0.8135389734947364	-0.43062926919529465	-0.7689679170147115	1.237509470976607	-0.38941216185235683	0.19796260475675193	0.7222581658328168	1.6878172404493648	-0.4092027468777282	0.9059112849523497
0.0760004373585823	-0.3824087550828434	0.8689260082301129	0.5225913579865062	0.04612448097115785	-0.3394364213742509	1.0380601944251775	-0.048357943211057096	0.08144071743056862	-0.6908105435284425	0.8128626915164299	0.3990231447383542	-0.5594722653714006	0.7335685014107124	-1.1224795716698917	-0.012922380254383229	1.2381767318162553	-0.26121743392639923	0.26497788090945457	-0.10467130545844494	-0.03715527432344394	0.011775169847897355	-0.5685741811513936	-0.09535984909676729	-0.24055652833754762	0.2409116057523762	0.6308267672615567	0.8549981210903974	0.768270152798022	-0.5761192592184718	0.9365522488822157	-0.2314008081661474	0.6432181390893742	1.0680641272429836	1.8276086159581453	0.824457607492153	-0.4752261290762377	-0.7568267245345572	1.1972271568844568	-0.37954733317633577	0.19193922697030727	0.6532204321946815	1.6887745182457763	-0.35847072918274353	0.9091883441789902
0.08852759172014432	-0.39987451915419264	0.8815635339446128	0.5238427868394222	0.038362385173836375	-0.3401487020008366	1.0559934712114356	-0.028839845275764702	0.08263201732388632	-0.7070247119731171	0.7921556351273502	0.39549607508675844	-0.5525183691170825	0.7592696766865465	-1.1345868362160374	-0.02462883549256537	1.215522844045724	-0.26661391331194817	0.2642988236935322	-0.08295185547614124	-0.059709061066777716	0.004506898673406708	-0.5975112948416601	-0.03248003975796863	-0.21813425600552727	0.2221982776967441	0.581109675540094	0.8219451795564691	0.7415866285099256	-0.6003877849348733	0.9777726912018949	-0.21914959924472927	0.6355352736275625	1.1048220019248067	1.837704174849008	0.8086483715217249	-0.5271343771907406	-0.7576826260658096	1.1651927607590475	-0.37728079704727185	0.19390263423075957	0.5705907162547883	1.6839827147965434	-0.3065640434632247	0.9085366580790881
0.081509814981987	-0.4271561152277174	0.9125916947873097	0.5184995065166642	0.03272175983570065	-0.32022539514314247	1.0602957917584444	-0.0012779154168862188	0.09691286550738523	-0.7183171700728466	0.7574462329694761	0.40624485050239845	-0.5513499831818844	0.7860472415200924	-1.1335915407546326	-0.03351725195910093	1.1831413449329466	-0.29107394424639405	0.28355974483206225	-0.06816326109238942	-0.0884083222556647	-0.01647926326420405	-0.6502378580186857	0.0014827040390785085	-0.2073723084720341	0.20257204618564933	0.5577031857540399	0.7848636634014834	0.7099022362465761	-0.6219916042078971	1.0061651819921684	-0.2119649835716581	0.6305446057122943	1.1473100365618383	1.8339272520121903	0.7980446882272828	-0.5725201607416716	-0.7588671326492393	1.1333405901721694	-0.37299604561101785	0.20776812813934767	0.49845971692954627	1.697044033961045	-0.2552037518620464	0.8947077732989579
0.041216107071682606	-0.4407051109003472	0.9309340424264227	0.5031275962458313	0.02591007553628788	-0.30483460868227674	1.050272586008758	0.02547629693676091	0.102170030387204	-0.7216038556966706	0.7155431240073653	0.4231568020879185	-0.5507069147908842	0.8113968443676806	-1.1367478488588474	-0.03508199607736293	1.1368418998179233	-0.30921367901560454	0.2988194316478686	-0.06883167387592	-0.1233062128542168	-0.03978275962115748	-0.6641817966485444	0.04758231106734319	-0.18816010981148526	0.1832933857917763	0.5259824173134267	0.7456581634219795	0.6752069429369391	-0.6463093043306763	1.0121205346922533	-0.20988934787548627	0.6236463407322677	1.1877774215326526	1.8043933071077816	0.779342259250281	-0.6152149360876492	-0.7458203657811082	1.1170053130495863	-0.38394293632588383	0.2150909509902287	0.4318476386608535	1.6935625315679872	-0.2158620909526924	0.8629664093356016
0.011671782406055048	-0.4529447637633261	0.9850015439535401	0.497505664431824	0.03671564379420057	-0.29713808247946555	1.0421151979345686	0.05784720632164895	0.1082294254106511	-0.70944904552821	0.6687220724976648	0.43609211546833687	-0.5467939095945767	0.8402643119691326	-1.1497579571218342	-0.02587872938259937	1.082325698962327	-0.34436432028523056	0.30225604734949674	-0.05709422393220577	-0.16291698777229702	-0.05449805409288888	-0.6476992977753009	0.07196100839577199	-0.16466487341869454	0.15638670530906865	0.4869229349228135	0.7059944288599331	0.669357311440711	-0.6612995757326211	1.0134007955536037	-0.21684862874561225	0.6067443515498673	1.2147468918369715	1.7727603348498124	0.765659113345106	-0.6411226115615836	-0.7378364093098944	1.0915276503340179	-0.4149186054873761	0.23305156012694792	0.38495350627366937	1.7175623378001965	-0.17698984771706178	0.8381435576956473
0.0015981881263750699	-0.46305229678400134	1.0241447622474038	0.47662361665784436	0.06357641336327997	-0.29575138764510156	1.0592187026708832	0.09409575090433075	0.10717326782681551	-0.6958934168824645	0.5998095857565803	0.4426694396390225	-0.5363157683890564	0.8390474539754778	-1.1697959635682988	-0.019373960849091532	1.0119221630484303	-0.3668484608885266	0.33155068102668894	-0.03554284510157392	-0.19061171970223054	-0.073681047088852	-0.6447863287824522	0.07705278340776336	-0.13591765889253324	0.11001167307698712	0.46164273983242354	0.7166297020824592	0.6946169890657964	-0.6758109430546766	0.9889631268914494	-0.2495926766346383	0.5918222674469511	1.2823609383604002	1.7452126733336872	0.7301703536707194	-0.6740222534779741	-0.7241496267878132	1.064346770497441	-0.44721443253456866	0.2409215496335464	0.35681624708217685	1.754635194542453	-0.15102511535048	0.7911652078226025
0.00693389835850613	-0.489350825982737	1.038025345895175	0.48373943364304006	0.09805217294360166	-0.28926961501667414	1.0398255159767857	0.14313051838342394	0.10049450614649906	-0.7054874248187911	0.5367010973187469	0.425490471579299	-0.5308220387737534	0.8375295921905167	-1.201891021309628	0.0013529965041541622	0.9610178229346902	-0.3916142072778823	0.3481100280280614	-0.02864221825105792	-0.2195426394578138	-0.10243602296280536	-0.6172531972247167	0.07571755006082967	-0.10873394767429459	0.08980762007816248	0.4291309747013236	0.7246505132880583	0.715157816653713	-0.6802489332302627	0.953184557025924	-0.28855427341552786	0.5697855684281331	1.3433220497264577	1.7122765134770617	0.6969417925177246	-0.6937692216052715	-0.7311726045308575	1.0476272731282705	-0.4939480866088388	0.2398479698746677	0.33191912121972433	1.800902718957822	-0.13530345944796732	0.7400316937509974
0.0002547522321044118	-0.47940106585626374	1.0417421029120812	0.5043338453083648	0.15869017392413998	-0.27969356280718116	1.0034084971490962	0.17176318812092428	0.06786502191776222	-0.6865531107152659	0.4722548645520653	0.4309152654582696	-0.5262005636434066	0.8422788968994809	-1.231027199209167	0.016684695702823264	0.9097133274683996	-0.39828713388550857	0.36497399574947675	-0.03135948883274376	-0.24327150910797063	-0.1221630041387142	-0.5896053307713688	0.07263755283483944	-0.08975976807427742	0.07336308949077726	0.4000161951482923	0.7086187857412631	0.7532881009555552	-0.6974179040258854	0.9234703816556074	-0.31405296459572324	0.5463678944826439	1.3756817321955714	1.6691668687535723	0.6727323272744099	-0.7109367383843076	-0.7270268314888536	1.023225927945622	-0.5321920899964584	0.23787880615438212	0.31376866673988835	1.8397092880892807	-0.1223334555071562	0.673357740675597
-0.017963443069355035	-0.4802570930958393	1.0710015620117663	0.5085632897761889	0.21736196408232505	-0.2926616904242108	0.959385008187633	0.19719350759078053	0.045449829969823205	-0.7115331431759142	0.41084120757468573	0.43734818276025333	-0.5350820370494825	0.8582183185540531	-1.2692396628251066	0.02132973034780743	0.8834231662952462	-0.39845052336008263	0.37696469058960275	-0.02304436623345963	-0.26153895321925147	-0.1399439619473787	-0.565456473210544	0.07504542855150965	-0.06346411475169941	0.06631286956534957	0.3925738601072312	0.700134621919809	0.7850215305730169	-0.6937366533262226	0.8881201263872361	-0.32446124073814425	0.5057751039597178	1.387951232446493	1.6204349477615796	0.6227628606042827	-0.7176510165360048	-0.724879435682765	1.0039077459077783	-0.5793714231405754	0.23285326523427488	0.2998064937664672	1.8684395338094149	-0.14499136922911265	0.6037287037449226
-0.0391615788314842	-0.49081727933187036	1.0852173987980331	0.491909274601584	0.25353160484244197	-0.30299547772821145	0.9144114837967375	0.20453864266185703	0.018245536644800508	-0.7094003457060315	0.360010787080983	0.45019222010102045	-0.5509631035820088	0.8538224591858139	-1.2971472387439742	0.029160554755893592	0.8503685752499288	-0.3729083597053843	0.3711159727647819	-0.024260390230626795	-0.27764638760363153	-0.1537686253481871	-0.5392762404042541	0.08891606386230169	-0.03652672098723755	0.06826249868678538	0.400637060066735	0.6781006355057034	0.7993842268343873	-0.7017486666764539	0.8439144645867724	-0.3630662164977518	0.4852302309209834	1.3838555414675922	1.5588170547380897	0.5705804918737994	-0.7161714836920348	-0.7305727092611851	0.9835427854618611	-0.619074676534383	0.2159512387637111	0.2896058790871014	1.91983708539017	-0.1824269555623795	0.5401757366461124
-0.03808202296894909	-0.49188499513982115	1.0871406205061134	0.46004802435802217	0.2770646051023835	-0.3335379190473002	0.860447026904686	0.19662583340360681	-0.015140957936704117	-0.6881987020110948	0.3186832812563847	0.4490696610462058	-0.5601565114721173	0.8568577814173478	-1.3190880974669699	0.03304577876153828	0.8223856007551097	-0.33338582060407795	0.37149995953188436	-0.03361584404393743	-0.29386822500026744	-0.15967941129800078	-0.515782547477033	0.10169210596683557	-0.009657014240779579	0.06628757493001801	0.3881398147083824	0.6488043304228505	0.7958355532232384	-0.7060760144376903	0.8101207737888272	-0.3876836791492924	0.4687833244262847	1.3683744236914848	1.4964182439550995	0.5491277994096428	-0.7310785696302563	-0.7271108932463876	0.9727287446414425	-0.6548432621604213	0.20038319611658256	0.2801181592398957	1.9658920017278292	-0.23679927118420982	0.49086489272008527
-0.03548649812913372	-0.4922223986339714	1.062026987254908	0.44266664022859936	0.292932862281012	-0.33290836466641116	0.812912662095606	0.19277838758905685	-0.02787502609514546	-0.6706084094211715	0.29549127150744203	0.45179976826204127	-0.5659891782686217	0.8375649099686964	-1.3266205744080402	0.02773180640828729	0.796984303044121	-0.2866030252547468	0.37048450224512575	-0.05051799330812458	-0.2941254434497943	-0.18318080521618657	-0.5030745428728801	0.08206641999422594	0.020821440814439575	0.061969990240221894	0.38224721764131686	0.6348094095331572	0.7970555465651505	-0.6954748319961005	0.7762776099270771	-0.40271905590796714	0.4562706524916568	1.3188853473596986	1.4099568865826704	0.5428847630106994	-0.7267858377077256	-0.7120963170541716	0.9579523608846916	-0.6688047351925974	0.17081589761263835	0.27624840935933515	1.9903785685590065	-0.28685995017108545	0.4636675365862259
-0.02892323659336275	-0.5107696554914385	1.0270820212262433	0.4421540036297741	0.3123637802355258	-0.3487517628875633	0.7870392861516737	0.1739586896831696	-0.0543138262350968	-0.6828461405572057	0.2823096931754708	0.447784984846339	-0.5723894069536476	0.8237784012090105	-1.3280371132213713	0.02763371327875923	0.777738483369054	-0.21661694956544872	0.3615876013016934	-0.05004533186072374	-0.2917477264980781	-0.20278094786215206	-0.49518134964786037	0.07985773992838031	0.07022197932116983	0.06390979790026793	0.3806898347066435	0.6598295977837579	0.8087831572587001	-0.6952685726804607	0.7473397348643327	-0.40654775151371236	0.4537689163004681	1.2784430662257151	1.3396709722286777	0.5673793944045203	-0.7304032092352462	-0.6955017619192195	0.9440828688219192	-0.6657023479310823	0.12467711462117992	0.2795772013073705	2.0057877811725127	-0.3415190433751462	0.4479115561128915
-0.0365902347224185	-0.5147991566634295	0.9868061164027283	0.4458722233672224	0.3345232099396915	-0.35087006753783684	0.7710792643385227	0.1522975289340766	-0.09140958162114544	-0.7037196615644681	0.29106898721715463	0.4323893053821887	-0.5745904636049044	0.8098320259912754	-1.3251927828686996	0.03242197296155666	0.7422321636782676	-0.14205536579195602	0.36454489218383807	-0.05712171679809994	-0.28166011031829863	-0.21768622399266668	-0.5017644163175023	0.050785986514035285	0.10906140221273368	0.062302057501023266	0.3705367260123259	0.6736411224797678	0.8510279019352802	-0.6819451770591464	0.7315282989351999	-0.39319706676813543	0.44272875808341106	1.215259846902875	1.308230327911477	0.5578887276992933	-0.7291351528786025	-0.6853321997521289	0.9247678452660215	-0.6577630605823231	0.08325090291784851	0.28026923758141176	2.001500245099444	-0.40225163359043015	0.44849853843389964
-0.032131957104371243	-0.5082464814226993	0.9388676768828891	0.43564849886976964	0.34811001519126034	-0.33360977806033665	0.7585898293863845	0.1170552888811022	-0.1245094284099945	-0.7459165953176383	0.29932462851351505	0.4240641131686303	-0.5801292444977086	0.8042729541939654	-1.2955322279371106	0.020101793297413538	0.7154566302870337	-0.0637188770719966	0.3482257839016777	-0.07062899549485363	-0.2656336695502556	-0.23012560446484845	-0.5160825609849949	0.027533121380855043	0.1417397521610432	0.046980442730157314	0.38695232450829725	0.695831891314334	0.8674062031199874	-0.6673564966426192	0.7324319685023457	-0.3811894611055012	0.43244232998912163	1.1635354830999707	1.2773368234257736	0.5357310752136438	-0.7422272328354635	-0.6679486103930536	0.9009695920186003	-0.6457901017394269	0.04576726025707055	0.2741693764402794	1.9915574785450854	-0.4458506165977262	0.4514191697889721
-0.05378720682823392	-0.47469273057927774	0.921881517865758	0.4447958662020374	0.3438180838738651	-0.32874745337066924	0.7594182433806002	0.09803573008491591	-0.1548223800276467	-0.7874019164036321	0.3118559884864443	0.4162157360875782	-0.5910632316512799	0.8247120480799118	-1.2756328420284462	0.004737688602641487	0.7003236616095361	-0.0005646374735609721	0.3228584522751555	-0.09072258736626981	-0.2475365618818277	-0.2452355895145169	-0.5358471670929785	0.003714678201591745	0.15861624602326035	0.05983948483937794	0.38409916286626816	0.706356273815098	0.8424506379647209	-0.6460415770070642	0.7400112318602984	-0.36000915637260156	0.42817114200646805	1.0845814058842713	1.2355386562983874	0.5119674490474759	-0.7523895408113572	-0.6567779491135158	0.87915095392426	-0.6460518935601345	0.019542192629398294	0.26103023928347824	1.9836902577408644	-0.49355344101550547	0.47786649788533364
-0.07216054694737126	-0.489789781702492	0.9234280971589841	0.44007098426013586	0.3220239164009181	-0.31217667359377194	0.7809828102890443	0.06675688237164937	-0.17854214765483206	-0.8141206052993428	0.3220542903719096	0.4340990282144609	-0.6104299478038159	0.8539714895073762	-1.2496429589378033	-0.017285805999301372	0.6714418159779527	0.06324656661440062	0.31609142647429245	-0.11271120896908833	-0.24012300060566005	-0.2441476131546254	-0.5695013445180944	-0.027515825316122493	0.18907631833925234	0.06454323153381512	0.3978213347272651	0.7459720694651211	0.8313095537131338	-0.623427223682979	0.7530816207207763	-0.3427055347821592	0.4346905640294102	1.019125243335067	1.2177002397920982	0.4855421349588601	-0.7598871246618418	-0.6369794947198354	0.8541341368268963	-0.6500407699256199	0.007439538801813639	0.2478205339207044	1.968300537209186	-0.5250698685434323	0.5045444149918594
-0.11198774967117697	-0.5050423537138621	0.9339782237025192	0.4147174207550911	0.2818407977658419	-0.2879436380653891	0.8016948199903267	0.033379606618907216	-0.18545149849538506	-0.864632510559543	0.3351412672622988	0.4176529931298469	-0.6271408841303151	0.863899664780365	-1.244850276155605	-0.05924517994118189	0.6338712860305946	0.11370972309772653	0.3298126963239585	-0.11742654995889508	-0.22713686508704972	-0.2280928743521712	-0.5928794917023839	-0.06459979951125647	0.22478035183271633	0.07042579445247521	0.42017991167807656	0.7883804346913315	0.8147914733493584	-0.5905026364883719	0.7510550997078138	-0.32168246226030595	0.411988166062191	0.9598303991386355	1.1962871763866958	0.44944041347097646	-0.7693200995908369	-0.6195328590426098	0.8384889112960291	-0.6477847833739558	-0.002224345371730093	0.2367444446197277	1.9861357920812452	-0.5373759567880434	0.531316060356712
-0.13012207085121735	-0.5087404125841788	0.926873064594476	0.3965398711718593	0.2383798984224632	-0.26563082729276866	0.8294905992650982	0.0031876261729351318	-0.20713709792344787	-0.8761176234402038	0.34529826429298893	0.3885659077180184	-0.6412778627329064	0.8719269676663878	-1.229590927354573	-0.07796645775741026	0.6041628974559441	0.15083218185892994	0.3387295705070347	-0.11730020444692262	-0.2110511386491348	-0.22918895070526663	-0.5753366072479577	-0.1069777568758005	0.250983884706085	0.07428500592431937	0.4176327519472528	0.8418640534037974	0.7958766240395876	-0.5508228518132033	0.7430511886765914	-0.29652648099997736	0.4010054983097671	0.9328841498833853	1.1717653639386971	0.4634163923119293	-0.7760313681151053	-0.5951625913357885	0.8140526658578155	-0.6178415120869338	-0.006281134696235436	0.2255568497557225	2.0192380395623664	-0.5491409017980564	0.5705763689054646
-0.12673402479178156	-0.5178889884418572	0.9183601182332591	0.3825386284620815	0.22243334408825216	-0.24490706380524668	0.8789426896575092	-0.04523926119272992	-0.21549836794315075	-0.9062913158265979	0.3492210263234303	0.3389248205056925	-0.6511316016530581	0.8856326736305407	-1.2309533226166693	-0.0969322882447886	0.5746496585359858	0.16856787137811158	0.3750949780079349	-0.11811988642251452	-0.1995539246870905	-0.22209961574428122	-0.5841178809989115	-0.1736888865167002	0.26684156412193455	0.07542585411543792	0.39350858491995927	0.9145486564910161	0.8309381654785725	-0.49857941609525547	0.7525201341805937	-0.25199014943792336	0.3923627589533618	0.9113107493057889	1.1470920103373687	0.46597155870112655	-0.793772921165717	-0.5703624623688519	0.7859919786185675	-0.5931787100415226	-0.002949962282274423	0.20971565209343307	2.037917951313613	-0.55891113429232	0.5890472308781446
-0.12360782883188734	-0.5141007168587344	0.9060647438699814	0.3884019897809436	0.22046868103949446	-0.22606858085226014	0.9250983261122819	-0.08087663463581347	-0.22394653453829103	-0.942792369326091	0.3529744384492933	0.2955291941318278	-0.6590336799347873	0.8895498700808713	-1.234643890581864	-0.10931148551183893	0.5899770187110088	0.1589720445501716	0.42658363517403214	-0.10626101452357158	-0.18698442103400928	-0.22147536399531464	-0.5626425897600549	-0.24191634554396071	0.2708984251033423	0.07524022512009962	0.4035889003621568	0.9902331095035622	0.9061853037681653	-0.44651519376943966	0.7682537955485057	-0.21257121526150513	0.36910989112995196	0.9125224278301424	1.1230753903337856	0.4426576363535168	-0.8009055375300095	-0.550434094349892	0.7582948783267602	-0.5751223779662901	-8.839580206868174e-05	0.21333724361431633	2.0810369630671413	-0.5512933863709994	0.6200451844375446
-0.13552863910108448	-0.5223778988473434	0.8983739265014792	0.4012910652075914	0.23420344447419517	-0.20534962281597288	0.9750098920260749	-0.1114700312276045	-0.2353705266650911	-0.9705664744774957	0.3508425749770245	0.24883850272655533	-0.6713467133585397	0.910049833622393	-1.26444991553665	-0.12164959097746438	0.5861475668623279	0.13258160398742955	0.4839371962280746	-0.08872937177413513	-0.18465926392976967	-0.21353994792602773	-0.49898316947159593	-0.2861917070074941	0.27341420212367373	0.07640473257044231	0.4206191829474763	1.0513146192689384	0.9862469238983218	-0.4132642797502874	0.7741894541842155	-0.19595343084383882	0.351742855702857	0.9280056375926524	1.1073018463915762	0.4031614902985189	-0.8070995514201913	-0.5435524931990633	0.7433619918777472	-0.5632526426807217	-0.0021788996362051573	0.236746218571867	2.1311442471202673	-0.5551182963039519	0.6419325549656579
-0.1485961602973198	-0.5023877684687595	0.8879922543127193	0.40673702687212704	0.2495343662529097	-0.18018387739133757	1.030253939204274	-0.14215063197394376	-0.2526350987064408	-0.976831985386756	0.34619378019280866	0.19935026882242143	-0.6796162191932236	0.9246058418521208	-1.308017372069299	-0.1120485256577319	0.5447792972642549	0.1100070214935029	0.5399875569098045	-0.08515321979998997	-0.1963323926114827	-0.2131675323294016	-0.4739423798600728	-0.3410447506791253	0.27238015546109884	0.07031696370099341	0.4381054209074806	1.0891759530995766	1.0716118778056192	-0.3743744272753471	0.7840892149485871	-0.18560955316446962	0.3154722802789083	0.9311994732334163	1.0769786937302208	0.3517343376965453	-0.8007121188072557	-0.5349743729416452	0.7236811928338754	-0.5630025365457495	0.0011795402190707342	0.250250867845239	2.1671053332694052	-0.5550153563169166	0.6617721121004432
-0.14734196334526622	-0.5075447298444067	0.8564507284789347	0.41413534589888873	0.26494301318392155	-0.17863625363280408	1.0814653153450569	-0.16556011791086733	-0.2721814327388311	-0.9748108972767943	0.33818463561042933	0.1297539233831309	-0.6986077887265663	0.9401004467928736	-1.3334033588640906	-0.10426519253197072	0.5145938458740702	0.08234172001426196	0.5863647228517435	-0.06687168412884091	-0.21682240902759148	-0.20934175826658138	-0.4846396452830242	-0.3827395455912031	0.270846807159223	0.07537554252120568	0.45365457780885726	1.1412690021611474	1.1374058498486599	-0.3510706760929611	0.7907177075492822	-0.17562981048844675	0.29640519905020324	0.9400456469352145	1.0149768080249895	0.34986590241749865	-0.8127662785848575	-0.5417623598624931	0.7013847774713217	-0.5693913606191094	-0.0005519423044206301	0.2822014223525138	2.2305116315959834	-0.5397258405911709	0.6601689380370491
-0.16483541708612937	-0.5166233610436981	0.8183662478742967	0.433686515131752	0.28665962261925654	-0.19606379972648297	1.1147420566438533	-0.18749346544669915	-0.2983866402563663	-0.953339240556569	0.33892279333770226	0.07156449447523382	-0.7290756449034028	0.9539225408896648	-1.362639082618068	-0.09118469286971072	0.4782986257435402	0.03527537254279374	0.6350031839012721	-0.0495320738405626	-0.23771645188513962	-0.1938455508136891	-0.50741681270579	-0.41904536099351714	0.26928378205568726	0.1004698059266353	0.45972546190857766	1.1829161452327395	1.2031260344932664	-0.3411524715177281	0.7817317227520314	-0.17783952932925995	0.2743118281340736	0.9718877719683391	0.9520819237947752	0.3530805988250476	-0.8163499422851761	-0.5446949689037262	0.6896794186889557	-0.5725805790176849	0.006116158983334472	0.3203434850469816	2.2637708986251583	-0.5340975731899287	0.668959483084591
-0.1812832326776535	-0.5478450933904491	0.7646844944028316	0.44262916153885057	0.2940115471980126	-0.21546324528435493	1.0972653883724395	-0.20833404635603658	-0.3340541174874278	-0.926028596029413	0.3499778378560855	-0.004893629419505957	-0.7530601871731548	0.9655232270066149	-1.3737041001112413	-0.07708225626341694	0.44318601706938826	0.0014039148723676176	0.6751884479617887	-0.043697669410321376	-0.2647610628342102	-0.18733849490961338	-0.5072467374806683	-0.457935248528642	0.2748185758894258	0.11872864209785461	0.4796107184160621	1.208968640802389	1.2791016253253695	-0.33266223706547393	0.7873265148758892	-0.20588510172162083	0.25922956411081927	1.025997418667424	0.9012644052450858	0.356586018958419	-0.8180875005207039	-0.5413535140417609	0.6831268119389439	-0.5706113786701064	0.009544282299748161	0.35958389118306683	2.2744789098734817	-0.535425971224459	0.6568234350927729
-0.19913011768972996	-0.5337901911830101	0.735371505172391	0.44704741132386844	0.3100575302836854	-0.24713013534626532	1.0629019007009033	-0.219865067418831	-0.3855985642353687	-0.9036566294527141	0.3664504804233714	-0.09930888367021944	-0.7737945815165024	0.9602781356085032	-1.407503048886612	-0.06379675858639756	0.4222178917588731	-0.03972819562247786	0.6982915749411952	-0.020100307863709452	-0.28703101786363205	-0.20579009533741247	-0.5008242996648837	-0.48757998430109106	0.2788354927396894	0.13257145651741128	0.4886121548784866	1.2233093701428692	1.3449102089408123	-0.33233427109404945	0.7901180223946825	-0.23205116805571385	0.23891168608706698	1.061510979837014	0.8398635443547562	0.35829777466260015	-0.817764667818514	-0.5421769371666935	0.6601294128631856	-0.570598394574845	0.008762615648723205	0.3840540988933645	2.287601773481531	-0.5316997325744922	0.6461435849781967
-0.19901943061779356	-0.5388471369960015	0.7081787506054924	0.45926443736858114	0.3268570424580404	-0.27225192028823686	1.0620549266117352	-0.21155883150332197	-0.4128128750959248	-0.8684478017552285	0.37837425930670404	-0.162916294812337	-0.8082391602727789	0.9585588019525609	-1.4257367051798768	-0.04277883192089557	0.4010565030886964	-0.07533031267892663	0.713507215247482	-0.0039449066315871886	-0.31106400592515515	-0.22339046011578034	-0.4992666619654373	-0.5150775007118331	0.28231907105017007	0.1481343997210845	0.507817602850972	1.2571293342691696	1.4179922498715958	-0.35582147013133864	0.8052735976840466	-0.24742832070316037	0.2508015653350798	1.1290231466226386	0.786617553952965	0.3607317257845609	-0.8348519278661168	-0.5501628041323968	0.6358891484962681	-0.5792750162332595	0.017254454303084803	0.4167131425934212	2.2637564600460274	-0.5433366731272322	0.6323204130077194
-0.2466220097735577	-0.5483357657667085	0.6683865484583426	0.47823122141505187	0.33141039049257015	-0.30235989780812667	1.076567411913682	-0.20369425599953747	-0.42207944017301385	-0.8538515669545026	0.3921674159722823	-0.23449809846338332	-0.8341696089679391	0.9474096215225705	-1.4279683327554722	-0.027994731194152696	0.37928342866753423	-0.11114182207172277	0.7257556192167642	-0.008649094433517161	-0.3353486190931452	-0.22798775853127493	-0.5076832571347532	-0.5324382535047049	0.2935774088021378	0.1558270493827757	0.5357313112309358	1.2857937328390898	1.499043746711259	-0.3935697934004503	0.8378529285034493	-0.28396159562099627	0.2595556002158418	1.1619420170571526	0.7291829594411414	0.33911002161934556	-0.8662383291113352	-0.5690117427648441	0.6208811744736595	-0.6066863889443134	0.03463350951087291	0.43277735138176787	2.209324821543048	-0.566150629703481	0.6200410657501679
-0.27952443342202404	-0.5395512200629071	0.6443036461526941	0.4856649655047268	0.3305365713561387	-0.31317028385944284	1.082191271579332	-0.1722128759880323	-0.4544129544859626	-0.8446300925124646	0.4067813400746839	-0.2847270306176419	-0.8555337387696929	0.9455435317959335	-1.4187826835888968	-0.011737858104645189	0.35774180294988855	-0.13269244431479915	0.717936120595161	-0.016127693571663642	-0.3513477748934276	-0.25281644679037746	-0.490789861382699	-0.5351314425906166	0.311423011984151	0.15769251339725077	0.5663881122599108	1.308635515510954	1.570004066434686	-0.4288514738074277	0.8653175981137524	-0.3142529792067924	0.2528393312716507	1.180544378545856	0.669551681405832	0.3362108225088144	-0.8853797601999697	-0.5954548969926671	0.6186675918164946	-0.6528362456353939	0.055807283634974	0.45155668164190155	2.1637350079356588	-0.5947507579546629	0.6266661330413422
-0.3163135972412143	-0.5058682703078857	0.6325561278441356	0.4821871484587156	0.32683324263507163	-0.32240868331984845	1.0953613942414715	-0.14336792826036543	-0.4823546847026421	-0.83798877546007	0.41011637399411427	-0.3363437672732834	-0.8913939942741187	0.9425269386891919	-1.4187355526060448	-0.007236365902053612	0.29501369855958604	-0.16156862571887723	0.6930590801340439	-0.03279973315068866	-0.3594054658074547	-0.2537976505125809	-0.47951198873710893	-0.5096065020652183	0.3440710100187249	0.16346249156317622	0.5826001344667362	1.3261050692162262	1.6299762961168394	-0.4779283509457991	0.8867978479443976	-0.34160834773164317	0.2622178348648787	1.1942236684334522	0.6263596341077202	0.3153216058056869	-0.8985761739076935	-0.6314027613052685	0.5920097220250384	-0.6852464950220774	0.06486613358289874	0.45843493738648355	2.0843177692102737	-0.6269160096100481	0.6186930023468988
-0.3188082054519605	-0.46777703196384446	0.6565639775953225	0.4738548142768084	0.3096662587266115	-0.31866861941615543	1.0829330717971035	-0.1225680863221077	-0.49676410924362263	-0.8376281628296466	0.4260280699852596	-0.38953317646882546	-0.911603492113245	0.9343943513659431	-1.4038434666886903	0.00549693849389068	0.25356310522373104	-0.18462015742337293	0.6659956862022631	-0.06311780120810011	-0.3672882573159916	-0.2621955025575104	-0.4934713334660252	-0.5008703312290861	0.3663670082629243	0.17436656886793794	0.5870274394552555	1.3673785958560354	1.688138900274336	-0.515162391881544	0.8903510256388353	-0.3636983818590472	0.2717048264076674	1.1864923142855694	0.5782487997244508	0.3094085835984979	-0.9289037882234801	-0.6543382476505484	0.5590357877412229	-0.7097789692113027	0.0776683487659936	0.43900702293272664	2.011349341371688	-0.6689818214497046	0.6138776538005366
-0.3179220619750008	-0.4418977733025982	0.6719344372277102	0.4682694626908096	0.28396312286523057	-0.3162146177549087	1.0953109952844464	-0.09243351641157918	-0.5030493484366569	-0.8356062819016563	0.43384801168447507	-0.4209177656253981	-0.9382707607675391	0.9325049840127784	-1.383739248550053	-0.00032211523215531796	0.26128305573615035	-0.2144235344380196	0.6240998154320547	-0.07974553736902604	-0.34467232733852016	-0.27247236893499727	-0.4676353053465728	-0.49378250440352733	0.38692853106603636	0.18923998933311703	0.5937256347856561	1.449797698302852	1.774024076184494	-0.5504502190893187	0.9012832168722594	-0.36210341048817724	0.3005386380794883	1.1748596146955825	0.5393348885087981	0.2937474263849017	-0.9578200879170146	-0.6731871862829956	0.5298389816721268	-0.7329953430445967	0.08773079204008902	0.42928576521050665	1.9425365170893578	-0.7019477384354433	0.6020242302117305
-0.3200989969508726	-0.40554655405396806	0.6710889922759804	0.4779657901465565	0.2594219051283124	-0.30079187101641797	1.1000340113170424	-0.06297959898233826	-0.49750103656584754	-0.8385172237680271	0.4453720661667574	-0.42415316064879516	-0.9545810073829285	0.9395083388905079	-1.3781776294905286	-0.008770017974591184	0.2730312772326292	-0.21398505313772648	0.5854802689405882	-0.10163530976280395	-0.30763549464416523	-0.2870089112839784	-0.4372571538013058	-0.4758080455364374	0.4125050114046176	0.19534559239323374	0.6044151784001615	1.4912844763306654	1.858196738290139	-0.5769829530282662	0.9031903059954264	-0.35766209263132476	0.324866755194721	1.158440031819294	0.5311791890205153	0.2576403723898373	-0.9869041241792444	-0.6883202131335545	0.49300654990670106	-0.7390491774602131	0.09487637652242378	0.40303076670848775	1.8680578138736283	-0.7390148222808092	0.6115426439823093
-0.32406939932701706	-0.3770006552917232	0.6980259611149896	0.46790327535569476	0.23075197889382312	-0.2936505543671741	1.105110121838976	-0.031112386037995283	-0.47124876881256306	-0.8246545016078887	0.4563538278782814	-0.4324083291543227	-0.9767584460729074	0.9305875229724249	-1.3744629252434577	-0.010286803772361299	0.2906719796254952	-0.19751457450944193	0.568793063566722	-0.14543020092443384	-0.2703246320830963	-0.3162182231403704	-0.3887461250212586	-0.47762030004718803	0.43828866676142153	0.19121556202430626	0.6082830611257185	1.549183081179252	1.9678343904148181	-0.5941368983108293	0.9042371322710269	-0.34343171156554897	0.35653756749072635	1.1345409699579894	0.519694723957395	0.23151388447992055	-1.0179253572964422	-0.7081014730768301	0.4547116757495392	-0.7031371175815365	0.09118951548508945	0.37046125300831256	1.7988809569149482	-0.7852480981093583	0.6232002140049049
-0.3367914416787109	-0.3578909268063951	0.733631637958575	0.47361877554239695	0.2118541792169631	-0.26504974353871913	1.1126473311306107	-0.019826095624782297	-0.4269605308223845	-0.813807971156662	0.4674181992993557	-0.4495758536508661	-0.9944724399704411	0.9255587529656653	-1.3879394508453953	-0.025835849535377698	0.3036951940291066	-0.20873808305294084	0.5362992256975119	-0.1705330366121402	-0.2348364711577006	-0.3385129021619252	-0.3508842176046079	-0.4721655335527443	0.46489117680667896	0.1917098720952811	0.6102373032054563	1.6222088864872766	2.0695719968105015	-0.6077004289499549	0.8880641591117936	-0.29999853034572777	0.3696506992989993	1.0846539978124394	0.5285252292378573	0.2072200299392181	-1.040759601240144	-0.7336829942899326	0.40972531686734	-0.6492829856659278	0.08099603700689786	0.32878936280289933	1.7356302342785106	-0.8172014256079481	0.6265904649259092
-0.3620479361097386	-0.3351006256153469	0.7268082018582721	0.47930167440308463	0.18908783159558878	-0.23302499501335389	1.1419570407521884	-0.007638724472373501	-0.3724097743009005	-0.7973412706743771	0.4784945624524616	-0.45433583100222813	-0.9966952503538244	0.921025234530202	-1.394180799789097	-0.030200313646705668	0.29902118542307937	-0.20779766822921908	0.5140944828524584	-0.2012862594412343	-0.19216857957300018	-0.32720917755508544	-0.3307915832137972	-0.4708707618223843	0.4763212461928964	0.20124888592853835	0.6251753719628069	1.677123677914914	2.1440030548109688	-0.6231627746531255	0.8712006916638877	-0.23632298748848152	0.3816351360364058	1.044295605333198	0.5420443912743506	0.20168663337135517	-1.0673287928229165	-0.7488332155908962	0.3887163858644679	-0.5773268825802429	0.06935283956546803	0.3182002331110931	1.6568486539993856	-0.84308563812779	0.627949776532035
-0.3946734078554185	-0.32270505445138065	0.7314879493717636	0.44942217405583273	0.16612449052905623	-0.2084044266889895	1.1763206793188057	-0.003882922791308503	-0.340681709404402	-0.800544905360459	0.49685656902204556	-0.4587414665936903	-1.0012494994345669	0.9178725877097896	-1.3959365512125739	-0.023487206793102927	0.29283875489988376	-0.19686643648853835	0.47262103045803283	-0.24225384325388247	-0.162313367096043	-0.30250290964781484	-0.3156352251304778	-0.47073037475597274	0.47977655418520815	0.1964415045603649	0.6203715578274844	1.7145825637261107	2.2235423268606818	-0.6209349008530698	0.8459962244988806	-0.20752242086995873	0.3939467996905722	0.9888657060154671	0.570052810848576	0.22555615570288298	-1.0795398545104697	-0.7627989303084302	0.3453547141194312	-0.4869253627746996	0.04422786170906383	0.28019691491727977	1.5963331396971525	-0.8677768800822838	0.6344036546917176
-0.37364394607443535	-0.3172744081056062	0.7342655837081178	0.4135571215930032	0.1619531958261066	-0.17044799292070825	1.1704313952058285	0.02841353346489143	-0.32746518090804727	-0.7823984704190511	0.5039343557499775	-0.4508987568010703	-1.0207099671552364	0.9234184153402826	-1.3956881758254334	-0.03648583118839003	0.27002460635115444	-0.1933440449517249	0.4427595717177728	-0.2714708648233557	-0.1338213797580485	-0.27014969588377	-0.3155932637817292	-0.46554029603505054	0.4759030986510254	0.1925057709869712	0.6273404108372844	1.7304024046937858	2.2879558075482667	-0.624252807327831	0.81676792548699	-0.15972832795946537	0.4099368641334161	0.9320902410436197	0.6086591631589477	0.24100592570840346	-1.0866827036080202	-0.7749515857555209	0.2940758515035564	-0.3902423811334885	0.005271171274144995	0.25607603932052625	1.5394805124383164	-0.8736614586072087	0.629377996686893
-0.38991294917731734	-0.3196092084920991	0.7276336419930958	0.39779951453211765	0.15487907978412166	-0.154962359201674	1.1568991243494966	0.054747555611365906	-0.3084077337833441	-0.7610933704699004	0.5179873332762385	-0.4442383305644336	-1.0427814441177587	0.9104822088461715	-1.3917219976144948	-0.05232388137817147	0.2443165127611147	-0.1957484876321685	0.4185789600866127	-0.29518659795408986	-0.10115451362717001	-0.22474904988498484	-0.3229302157460409	-0.46195891876919254	0.4769714635107804	0.19104609809280132	0.6330910618575756	1.7689684917114987	2.335235604192595	-0.6301639807611489	0.7726769221357956	-0.12450301454269934	0.43619730015770014	0.8776147059227293	0.6594539671156329	0.2621521541459218	-1.092866484764944	-0.7581029348534783	0.2436269060311343	-0.2622115737003562	-0.03964345508806289	0.23610114329456322	1.4830579743553565	-0.8784752723862562	0.6216578441068596
-0.39784668262734846	-0.358558408151497	0.7068742985789573	0.37593467796564795	0.14714839930448895	-0.1509950565159919	1.1520674638586428	0.04900093663380121	-0.2794989887103466	-0.753252712096198	0.5392513389974483	-0.43302214008604273	-1.0427703567317075	0.8813229682363465	-1.3867926512903241	-0.07053634453917139	0.21197322476953576	-0.18410923483500014	0.39829168117934177	-0.31511296246663056	-0.08342175795782757	-0.18910024343146808	-0.37857339672884976	-0.475125390901831	0.47252627243751083	0.1936050628291167	0.644310665617405	1.777264823710399	2.388811300186395	-0.6332401130712197	0.7317600259865399	-0.1099773779011246	0.45353750065155635	0.844249823987193	0.6885674433495331	0.28969351681306293	-1.1132268149622195	-0.7297053447629962	0.20822898234475362	-0.12973296705472515	-0.07475028578089866	0.20444993833726505	1.4296245831170744	-0.9035229322408155	0.6164291862012651
-0.41702843766597625	-0.3936695801412381	0.655125424313389	0.35144158410470044	0.14479789087884207	-0.16127820698164408	1.1566976794164767	0.04715395486664424	-0.2710188541270367	-0.7474921716836368	0.5446969177544244	-0.4129975393155222	-1.0649271644628304	0.8588327676267067	-1.3828339748967253	-0.09098726570989449	0.17121395552976393	-0.17435266237511668	0.37019132538456573	-0.32977059711507417	-0.06885468922168533	-0.17699351495291146	-0.4278179788070474	-0.4752681041016652	0.4661428064653097	0.1789474751911786	0.6608588498922218	1.7639767032211053	2.421916829406033	-0.6346402176972511	0.704969515860561	-0.08011868918835019	0.48458844450936533	0.8353664129274293	0.7236921625321464	0.3165984510983271	-1.111988854879863	-0.700908652373678	0.16467420408206282	0.0005959116288374089	-0.1101602395296843	0.17243146680523644	1.3742621977068372	-0.9016299697636276	0.6074469817123636
-0.465178875444626	-0.4256379982104576	0.6072769374875001	0.33082856144617845	0.14919356789014046	-0.1732409187621623	1.095118151371039	0.03184104879248522	-0.2744674401926045	-0.7339576241992403	0.5431792974451033	-0.42241238625276534	-1.0768838577196798	0.8277895108422287	-1.3873337606367013	-0.11665099786007338	0.13212300810254712	-0.1891887439275604	0.3469164911149642	-0.3381467099512994	-0.07308353278929255	-0.14597900915657083	-0.47155305606571607	-0.4415101910955648	0.4430553799607311	0.16391375104847153	0.6728976360678074	1.7232303340124413	2.4094588485313695	-0.6387042091932205	0.6655764859531412	-0.08479359828556787	0.4945114064892673	0.8229000567560284	0.751869863854238	0.3305902940275702	-1.1223780887638841	-0.6818839482482056	0.13124508511083424	0.11181311097432274	-0.13712849641897057	0.14421100730902275	1.3224329326100535	-0.9005167068579653	0.6012819765630217
[truncated: 156 more rows]
