# Supplementary material for: Obesity dysregulates feeding-evoked response dynamics in hypothalamic satiety neurons
Source: Sci Rep. 2025 Oct 14;15:35837. doi: 10.1038/s41598-025-19800-2 (PMC12521569; doi:10.1038/s41598-025-19800-2)
Supplement: Supplementary file 8 — Supplementary Material 8. [file 41598_2025_19800_MOESM8_ESM.zip › Supp Fig 3/Supp Fig 3a/Supp Fig 3a/NCD_to_HFD_1st_MPK133_matrix_7.csv]

-0.8875858445096423	-0.43690449897845285	-0.4435583977176087	0.08299849458197808	-0.32979709876481234	-0.1474434313997258	-0.8209308843992579	-1.476708543152565	-0.9496024429274778	0.2101855127120281	-0.5708445661511914	-0.5952549459023554	-0.2391542855472971	-0.9426628733470194	0.23981522887200835	-0.5347074570496553	-0.12374512392940988	-1.5475068348498726	-0.0709666192765793	-0.06046638499566417	-0.24984644745232104	0.23380181432672828	-0.5061146789322969	0.48476314235991713	-0.5811105930005805	0.23269904349219744	0.11551015253093504	0.08928254941400023	-1.0004048447518812	-0.7953902419356566	-0.2680909024765283	-1.0271120780082477	-0.438477840337577	0.1038832034673087	-0.4398127732106194	-0.4035965164762003	0.352630311333368	-0.5652778063648457	-1.0852914875208075	-0.6264960960145208	0.04694829542581935	0.23024197545679845	-1.1969051751161177	1.0124464940814741	0.05592770295260593	0.2309391773247585	-0.5779401825621927	-0.5521245593098054	-0.12145043230131063	0.07205138071121445
-0.9007773785727855	-0.5973459946624813	0.20045951351312288	-0.10315515577552088	-0.21121729842951026	-0.19757445720297673	-0.9846146969584444	-1.3729403006177618	-0.7015940097666492	0.21354304739985747	-0.41128920953412673	-0.7701088493803206	-0.4199258032846472	-0.9109896516954364	0.1628477901719315	-0.5460674954686161	-0.3429265251226673	-1.4466407942813055	-0.2550763562586681	-0.3912658320469252	-0.44691677574940014	0.5588999787475954	-0.47447471777370975	0.12898682961316651	-0.8062892259905194	0.35231756774070755	0.32924637765073445	0.04707219035276304	-0.8851118260537316	-0.28387181347933305	-0.1997697649935971	-1.2149122021466594	-0.368817692040176	-0.11895496885057048	-0.004777468651294969	-0.5377329417855624	0.45178772581305515	-0.5889225179365984	-0.9230691997769526	-0.5341012934635931	0.07206549445080547	0.02062368960609992	-1.191863918478845	0.7040326719323148	0.0747241858640103	0.03517056617937314	-0.6467307692711863	-0.2837725446013902	-0.3001546430185059	0.0804381112159285
-0.6338589822282971	-0.4772155498889524	0.3461674586703974	-0.12273523055362671	-0.10686829971410099	-0.15610451340860773	-0.9691649319948027	-1.301660904758119	-0.5875029087211439	0.35268464593916454	-0.4853020128592249	-0.7380889149565197	-0.6234958825190687	-0.7791032573751231	0.03598076948417032	-0.4762415747925242	-0.3656911613939157	-1.414827835981269	-0.21266662552800905	-0.4446115386391469	-0.3412043269005223	0.6647184247573268	-0.47766984356524445	0.030947774613776718	-0.6663134458856762	0.33763910978948597	0.327940890011583	0.06615185060374551	-0.8462356563435106	-0.3040194099536832	-0.13738825036768854	-1.0327610446981994	-0.32757585977231435	-0.39482636055771175	-0.15687593336194752	-0.5680621259537806	0.45472423970263565	-0.6140108732376877	-0.7686694554822813	-0.6090847295438367	0.04335147752807955	0.05716357889313548	-1.3042437263373592	0.5977655432733929	0.13426204050766538	-0.0600736951938719	-0.49589681073985864	0.016740697022245527	-0.5387218241835373	0.13186313484230408
-0.62751409756141	-0.35822946961022334	0.22966129142372846	-0.03129276324743184	-0.03699638871140752	-0.10230703309379066	-0.84214463192463	-1.3526664955048182	-0.6343080635918242	0.2655623948924331	-0.36798060872338895	-0.8240625566690286	-0.6255437635255541	-0.7113266208552427	-0.0677404065547981	-0.4967443242475799	-0.4293235243874702	-1.464603782696867	-0.27495333358004836	-0.5576428269766958	-0.11276849172528272	0.7211999111824953	-0.4238019372327114	-0.037135193067300135	-0.6208258361826524	0.2578388177522181	0.3105587420051673	0.10561825983503934	-0.8256436040272963	-0.3245743944314524	-0.10404619062969069	-0.9449425936388302	-0.2573848835779405	-0.39522852317038504	-0.26600729646835497	-0.5596821534460628	0.4027953538012468	-0.6199164270529638	-0.7601370183708238	-0.6819880303089115	-0.010854431920226053	-0.026950546603182857	-1.260211724811097	0.47515572426578395	0.2000483083496609	-0.12140617227672985	-0.5192749739451029	-0.1324967837781184	-0.5725733305516791	0.1045165228624044
-0.6112746212396069	-0.31398248666283196	0.11258498822554627	-0.07385679481501477	-0.07652294741845685	-0.14011076735358544	-0.856402137022908	-1.3591531861224746	-0.6537665342628557	0.22931654581228722	-0.29139887942391374	-0.7576262650765967	-0.6721676243024649	-0.7456431127740226	-0.128719811718751	-0.4549002293353306	-0.4839572364020654	-1.4513552349990577	-0.2652522421709968	-0.41727495214454474	0.026053271256938505	0.5787574252272131	-0.31667668830819135	-0.051960490599574485	-0.5524961810673596	0.3058258851350807	0.41222032233488903	0.15035779768150992	-0.7869338303742008	-0.3252880766725319	-0.12053210115548788	-0.8483897408055233	-0.19923742771024466	-0.4014848973126305	-0.15146457034412641	-0.6652914265699242	0.4427035934880174	-0.6141555166873952	-0.7616131702189199	-0.7400910139473421	-0.043762349298574595	-0.031269679025916486	-1.2941497230191965	0.3888236122158423	0.30510282477055306	-0.3030193384194251	-0.3616210309970521	-0.1989682556820546	-0.6553487731170801	0.16990733089549087
-0.6195104005358655	-0.2592440270399516	0.08721575156765937	-0.048728310188845714	-0.1118896569048271	-0.09966552095637456	-0.9060790087001941	-1.4116198957672454	-0.6763757960778468	0.17776296921632775	-0.2481464154145844	-0.7540435360698083	-0.6844235640479736	-0.7640868694207869	-0.06861012510352506	-0.44717058571001056	-0.5143826520437507	-1.3882145275970872	-0.25482421379314296	-0.352918970196386	0.06937097479653244	0.43817218684238174	-0.3267232270799681	-0.11057905275023762	-0.5588401503731227	0.3532831116265971	0.46641826178740314	0.17029410423402538	-0.715383590639886	-0.29591524136324937	-0.06957151988126338	-0.7961558990598899	-0.17440098805203152	-0.35310151095125675	-0.06789633414681216	-0.6677271529751957	0.42276316447545176	-0.5913737309197195	-0.6932194869135798	-0.7759616677163227	-0.11638421208396382	-0.021038857914051523	-1.3303835755676612	0.28448440385196055	0.408544690879437	-0.34068208282395923	-0.38162832413701797	-0.2938655410800529	-0.7186141016359434	0.20268605911685586
-0.6378582272027191	-0.20704129309112157	-0.02189149854342801	-0.11570954966466372	-0.17860086895285063	-0.040981584802980024	-0.939288807533128	-1.3902203494930898	-0.6606690890364282	0.24161419274757576	-0.2828031648602462	-0.7284614077290433	-0.687303070719525	-0.7084195219514353	-0.08633476485922399	-0.3743260880199112	-0.43808469587825455	-1.3541108227229774	-0.2234230763536473	-0.24047844504271693	0.17874630077566891	0.294842935061762	-0.29860227960333974	-0.0977306987622333	-0.523547157659405	0.27266601994033196	0.4747148888681433	0.1658104061603442	-0.7057558869904786	-0.329704131492822	-0.10588981137181379	-0.7619419919432405	-0.11166966934947589	-0.473031629815864	-0.07010175876904787	-0.7637815079755165	0.34375670404034814	-0.6571388338346276	-0.6029047486554955	-0.8099595000828295	-0.14443496565012431	-0.10684928499873361	-1.2894297772445196	0.18198831854218625	0.4189077589557543	-0.37612672404393377	-0.32920145653449634	-0.3327915848913047	-0.7595174737852385	0.21488172616079085
-0.6674140987179433	-0.2151020326698062	-0.13695828715692265	-0.14815990168757748	-0.22529284891831833	-0.029108878292335737	-0.8818861718806816	-1.3459554419580533	-0.6562200423105846	0.1643143540543543	-0.323160597473251	-0.6761173057505149	-0.7116350697213722	-0.6270366587121555	-0.0686620777897065	-0.3758041212621309	-0.4739447803859243	-1.4077951875284915	-0.18048271677306926	-0.23529435443372085	0.19605792834896782	0.15975719143686756	-0.353170832454081	-0.09939965393513917	-0.5167160181245043	0.2617658487768168	0.4385359344762789	0.1128730259383255	-0.6667925762208237	-0.3372999007349407	-0.11862452410848852	-0.7135802536277851	-0.1265100498382688	-0.5248131050037663	-0.04884075771847502	-0.7798984435228558	0.38084315879247477	-0.7575913722667689	-0.5266858113758619	-0.8505430799897732	-0.15390906951714553	-0.12733836485751482	-1.2505600881722163	0.13929991644024176	0.36163353592788094	-0.356070475033405	-0.4462449273864792	-0.3583649144223525	-0.697468926952631	0.15695926136973734
-0.7051182006179787	-0.22388996623050783	-0.28533740128257773	-0.16344186327179328	-0.2391663719858168	-0.06043968306306444	-0.9386808692177484	-1.3056860196945443	-0.6930411197278511	0.1779411710814685	-0.32545639194059023	-0.7023973938078847	-0.6931748932023051	-0.6044044457251209	-0.0072714756668289466	-0.33670075717002335	-0.5292119159803457	-1.4600948818358985	-0.1804617068229941	-0.20083269703569512	0.18971169497758134	0.08514288560786862	-0.4332683066193264	-0.11478403972313656	-0.4954941203590827	0.24641945269284063	0.4013464067842844	0.0955946101648002	-0.6485901747779445	-0.3353330489764994	-0.12440383092544414	-0.7057464405740888	-0.12063871953776421	-0.49964114801335213	-0.01640716143042473	-0.8287603035978033	0.4581430772080169	-0.8773196729497119	-0.5612467341607604	-0.8739502084076222	-0.08613156971097996	-0.157600879876651	-1.232900130507697	0.13160554728889348	0.38869799798657667	-0.344672254731041	-0.3826077418055509	-0.39935610707476016	-0.7072773332096619	0.18149500319129055
-0.7271493202544672	-0.22652661583746747	-0.3897803064015094	-0.1860160662764964	-0.2405818772926407	-0.038148381350960096	-0.8962169153319184	-1.241872489996298	-0.6851577222447374	0.23580492387872448	-0.30983593897774536	-0.7330642997632915	-0.6967594200789351	-0.5641934833789863	0.05450343446379384	-0.2855382994585242	-0.5083984979551369	-1.442880526106382	-0.19257686782779074	-0.17386941056521085	0.16760485354263327	-0.016173739873365078	-0.42443380181186774	-0.11318260389939205	-0.5010458740269885	0.2586718982818531	0.3419594612059801	0.09677789833124037	-0.5948867146171215	-0.3373033624111302	-0.1464297128553096	-0.7049338382656878	-0.0773279949536961	-0.5279440289575503	0.13725182514794673	-0.8723168647811346	0.4914412579935883	-0.9105983734010277	-0.5536496585134599	-0.867059190595949	0.022572297375282067	-0.18186500788159482	-1.2480416142367583	0.09694065097527575	0.3922121490259315	-0.26640270102648617	-0.3523084549863471	-0.4488537513604947	-0.747902617214408	0.18670511925855374
-0.7010086277628214	-0.2310678046825859	-0.37539177230286025	-0.23193881641358466	-0.20870272447826652	-0.05033181572361132	-0.9051201886865835	-1.1639880552714161	-0.6551263848572202	0.21803626765116615	-0.27387047873372355	-0.7269492727063309	-0.7359196990619232	-0.5034984754575744	0.03805632839160141	-0.24373797027239905	-0.5745264112462471	-1.3354104289197266	-0.17832874270948765	-0.16813287843633176	0.22699208980223248	-0.06632863653615095	-0.40719022272290883	-0.18733780151446974	-0.4653782827947926	0.2630667047119401	0.3747685158233878	0.05347745135121353	-0.5366615359670459	-0.23627761217984244	-0.15360901797293364	-0.643191574236383	-0.01028173244111492	-0.5956321515375794	0.1973543070537647	-0.921950797363737	0.5224668092405961	-1.00543555629259	-0.38436571799904745	-0.8674533877226759	0.06552556622539808	-0.18028694696956352	-1.2264137615095878	-0.06084587870436555	0.45785211416100535	-0.36341024920311865	-0.26979792367098077	-0.4690924107014601	-0.8015609547719051	0.1790296732258482
-0.6781830123809186	-0.044174647309480196	-0.4905853160613584	-0.20144326852332642	-0.19099177349045054	-0.04027948710737554	-0.8408348256757343	-1.1085739583651124	-0.6255956323696041	0.20042971334851312	-0.304461455823348	-0.7387309246344105	-0.7454178774037633	-0.4512937021096522	-0.006280993963360288	-0.19891874417877928	-0.5892075184706184	-1.3433824454364398	-0.21062898135339986	-0.07167122068294726	0.3066527040172078	-0.2070439592989115	-0.43220566829842444	-0.13910492468492514	-0.4165749074509216	0.22519618242707246	0.3444603501535893	0.060728061170992956	-0.5496080136065087	-0.2532121320991405	-0.15377673659174576	-0.5825815476948606	0.06950654251972326	-0.6348543674139443	0.18009998517980177	-0.9703676677814144	0.5201287249525662	-1.0873105555774547	-0.2637579110762958	-0.8858801630074294	0.04598337501491936	-0.13264226333805948	-1.1752480227777218	-0.1396381927112047	0.509123360283545	-0.38649979512328225	-0.20805628503972423	-0.5128849878807025	-0.7766799330547239	0.1859818613211091
-0.731243689566026	0.007422922552453026	-0.4700219469171937	-0.20138310523153105	-0.2950274502823853	-0.03992469997430822	-0.7922795861700601	-1.0377131961554542	-0.6260143232464488	0.04476356097244303	-0.3522804013604892	-0.6575650224646431	-0.7142842191518775	-0.4044937892288928	-0.006520359582124371	-0.18776921954703735	-0.6094722338638986	-1.3737177474248947	-0.23978738925688065	-0.039749353523174366	0.3478118360251549	-0.3336130502440564	-0.36287971474413006	-0.09989581666497241	-0.41858338113751214	0.21904634118276908	0.3159203259180243	0.05384236590782763	-0.48630514474089875	-0.18285917915449637	-0.19586047907172588	-0.6459238952501785	0.10977011546968529	-0.6241624342854118	0.19801702265617158	-0.9637053550582724	0.48517153476311703	-1.1168569036795275	-0.28281901934491605	-0.9013826848806848	0.0016603549703909203	-0.1833348368143565	-1.0799055797827828	-0.1545011591427005	0.516913430530139	-0.38246850373725716	-0.20262905619190724	-0.6599842163093009	-0.6516530448870064	0.17951452279455854
-0.7370698805960876	-0.030373495708346975	-0.4083405958389035	-0.20279097542716523	-0.38993215700741735	-0.04941946732013143	-0.755056243318172	-0.9028433217829441	-0.5387797061272676	-0.0027586894270259952	-0.4533609094851065	-0.6181199466391799	-0.6990707901492821	-0.3625562762954232	0.0009428940070342007	-0.15007554926262262	-0.5672525664929868	-1.3564628016637084	-0.2171416607081366	0.058786130993321806	0.30188085132377424	-0.4124767846220768	-0.3151827653738149	-0.0849119109393395	-0.4265496694764715	0.22143250148438892	0.32139822589346856	0.036948589694948825	-0.4660762248070137	-0.16411804889493883	-0.27946475345190686	-0.719872362567451	0.1344502856918504	-0.6414639915867972	0.2601726686468801	-0.9409528497613089	0.45317388615042187	-1.1701983789275472	-0.27283613971919307	-0.8960649706742323	-0.0017193474451176582	-0.22710887428722595	-1.0973000695645507	-0.18986652553191502	0.5451777077104717	-0.40647550285851236	-0.07885161533415219	-0.7601899248523611	-0.6485550148311378	0.17088468547264754
-0.7644050701807048	-0.08488095846692445	-0.3864846030733625	-0.14085973881666797	-0.42982199243036023	-0.02483971675043026	-0.6971724534274188	-0.7720109680166718	-0.4681529072837461	-0.071905150675597	-0.4871282694358291	-0.6424297769110296	-0.6865741795976089	-0.2978380937466013	0.0025120073197155146	-0.13496745731562043	-0.5472790837147438	-1.3755604491906517	-0.19173382354363416	0.07094743918401795	0.24333424503492518	-0.4099903954839833	-0.3559131043764995	-0.07926871212290365	-0.43378214660174647	0.19407031828267723	0.22130697480999686	-0.08235940136045714	-0.473762426053557	-0.11042014321188956	-0.26293623172931624	-0.8084675584693702	0.20085667475155905	-0.6508932504628282	0.17770441440257678	-0.8545959858705447	0.38708302101473585	-1.213225870913615	-0.2880043807730337	-0.8772843822100465	-0.012708998450767634	-0.2878154183740655	-1.0639588354968461	-0.2755061414126375	0.48066000611633103	-0.3222725643864794	-0.07500592503819968	-0.7773907458095307	-0.6057456635978079	0.1736381278342478
-0.8043443441968166	-0.2001457759937982	-0.41883203489578485	-0.14394390090782788	-0.5162940113787402	-0.019611414608842165	-0.6424468810707895	-0.5558962508027775	-0.3929073948229336	-0.1173066831598022	-0.5945552364278439	-0.6697887846010377	-0.6770495999658709	-0.20971349689406787	-0.03596387824643618	-0.12390126732455635	-0.5283991522205366	-1.4000193195033832	-0.23686234291394923	0.059798047798321305	0.20665759644325585	-0.3897220821812503	-0.3332000488087267	-0.0579053835660443	-0.3947635311092869	0.1588352058961418	0.1389841879118396	-0.08969586608374076	-0.5121302493262964	-0.0901235664511589	-0.2565400085963451	-0.8406548651470039	0.20656555253849535	-0.6879251194782102	0.0960188729430915	-0.8331104561624869	0.36525132224929935	-1.170140977599953	-0.36277721279462083	-0.8177252784647842	-0.027720709270224676	-0.37742376635376057	-1.0680930968160454	-0.2795665612747912	0.36378691895511417	-0.32996386355205115	0.05519420405147929	-0.8677439398597135	-0.5627945240065901	0.18758562214099403
-0.794738187303907	-0.2471158873604157	-0.37156438580087914	-0.10272957647239571	-0.4737657629769213	-0.03166428260787604	-0.5636446602188563	-0.33361536412308046	-0.32365985798441266	-0.23809388014911187	-0.5575441915296753	-0.6767485628339615	-0.697172411685195	-0.166472534763969	-0.03790555582452857	-0.15627229194450767	-0.5994834291704674	-1.3813345085460553	-0.2830061577906157	-0.028457124557155804	0.13258710981350635	-0.35944889374261013	-0.32731058401160784	-0.06491280764634223	-0.3823076139320557	0.2263979247985096	0.06752955830904289	-0.12798326433495916	-0.5102645821580016	0.013046115233525913	-0.1790208185686538	-0.8770610128192334	0.20165334995841203	-0.6268186817477605	0.09470989058042659	-0.7301334478673662	0.42204935455056247	-1.1024367957807883	-0.41920251491048444	-0.7741251848654953	-0.05153521540182424	-0.44621871817709857	-1.0923406794880546	-0.23023282381758245	0.26067520307295433	-0.3354962943337951	0.167806829124541	-0.9164900053979299	-0.5032991030035052	0.20825985631387925
-0.7798810031474988	-0.2546753236793233	-0.3313385834897312	-0.06541630401837287	-0.49446977822862676	0.021262312454711767	-0.5959668767363916	-0.1456599644147333	-0.24022029868619205	-0.19503767938217212	-0.5690166956156821	-0.759619682101458	-0.6661961554092719	-0.1779422938677952	0.01319157960733609	-0.19272066940311927	-0.6005312531698064	-1.3014133628096025	-0.32069439861180926	-0.054944604796219855	0.10151219221635092	-0.2959439072484713	-0.2561344423291114	-0.09275589699864442	-0.3588591766044992	0.2269923667373745	0.0132380064746128	-0.04423736254316417	-0.49979252193738233	0.08484224098159535	-0.12373001517354174	-0.8988956163389543	0.21529850119996413	-0.5564201145226761	0.11263694986790689	-0.7240337013808201	0.39072874896726895	-1.0478873605420729	-0.4896682357967497	-0.7513720292277599	-0.06456484105020933	-0.48121320941727525	-1.1309773874080737	-0.20484073159605987	0.21788552103335873	-0.4066312541921519	0.4190975754043479	-0.9008772142409122	-0.5435974907596621	0.27793314855724793
-0.7666410535118905	-0.2770173647178878	-0.24439913069352878	-0.03347823393250692	-0.5413781357020448	0.08787666287739977	-0.4960549903699912	0.04183147969700748	-0.182777139817968	-0.3019286984495708	-0.6590727346463829	-0.7554446358544246	-0.711390134897355	-0.09095947694365325	0.09168106363524113	-0.28322713108246445	-0.5709019244604553	-1.0616550442162596	-0.34296313127439326	-0.09824829506550485	0.09656593040607839	-0.2811701211636317	-0.1433509942091734	-0.15116867098356054	-0.3866927345322176	0.20715550097873683	-0.01066545919798079	0.007805603816057988	-0.5195664675093556	0.1343536339440668	-0.1271310089797443	-0.883251656755157	0.2657241599676028	-0.5293942870158033	0.11310209262270751	-0.6334243462353436	0.3132629804077077	-0.9493139046129366	-0.488390556359112	-0.761012521152342	-0.06052570204445199	-0.521340215731537	-1.1316474005765316	-0.23525714722557362	0.09357939881402325	-0.48204774155479235	0.5176227368934232	-0.9608681010349877	-0.5319606188305118	0.28671151747570034
-0.7470030289865488	-0.281670595430239	-0.14462446663895617	-0.020993345183588363	-0.6021189317213221	0.07184484358002055	-0.4628852157006268	0.2036631063580697	-0.1279906531105519	-0.41081213663457045	-0.7195539823593942	-0.7309971115816352	-0.7058948949857491	-0.057005961481110076	-0.018306055754414564	-0.32138617477279513	-0.6042332114559217	-0.8564634038267901	-0.3527533720667005	-0.16494601169145823	0.10348353739004831	-0.29467244778892276	-0.1213659057302104	-0.1757397223163276	-0.3602717279791708	0.17667222416341583	-0.02806187110638477	0.05581281889053533	-0.5383141599965383	0.19105608224430512	-0.0819902045137637	-0.8562018933268558	0.27275689880276877	-0.4164267903495526	-0.03537144358601844	-0.5971906649843548	0.28438016512770636	-0.8302370252751581	-0.5368339992071071	-0.782926209889602	-0.1033426300423814	-0.5402750139619976	-1.133646668166014	-0.2346408242141509	0.07530527964099512	-0.5790784652446331	0.6135944501214988	-0.9432812551764276	-0.3894273742350753	0.3122031769506974
-0.7895518582441236	-0.2530130544941105	-0.12839581123871563	-0.05878639642331347	-0.6793092964121236	0.12452078263867425	-0.38713636848126176	0.3749460666102859	-0.08906408119530232	-0.4653923057049919	-0.7670648355565965	-0.7750360453079832	-0.7173266535115402	-0.010990344967753113	0.009975312110076157	-0.3530870846059696	-0.6029351421028292	-0.6692581633345326	-0.36599361926161145	-0.16449820130188636	0.053448155254388466	-0.38058716268846676	-0.09870139135162731	-0.2050410361347162	-0.3666403924031934	0.1484657338223377	-0.09726634026987488	0.17148156454008473	-0.5227598455542465	0.13002865417590675	-0.047712785874739747	-0.8988375826847468	0.30034721021279565	-0.26697402052054564	-0.058592238255138276	-0.5723997083592074	0.216979334207802	-0.6208434758508272	-0.6130113859248933	-0.8116409315087824	-0.045154308476389036	-0.5993178779103477	-1.111243237494648	-0.2629999997214768	-0.042370011746392336	-0.5319392732972843	0.6815868578097481	-0.9790114583373443	-0.3416635138633678	0.27406238483880735
-0.8659056423148309	-0.4038550462253969	-0.13169670204336842	-0.09483018654473724	-0.7941357300660046	0.16115483289112784	-0.39392556315487365	0.5700131153806276	-0.07616084936023595	-0.46313460746029167	-0.7805017883467003	-0.7576323442819363	-0.7055070474651062	0.059260816118469783	0.0916754059024342	-0.33700961512765987	-0.6095028627798984	-0.42801818123488145	-0.25833376844103517	-0.234658504928524	0.04460611049597021	-0.36706334469665564	-0.06898920884942826	-0.3116959631862385	-0.33130069224690073	0.12163289873815981	-0.16271136384020463	0.11598774123041991	-0.4805404549082118	0.12438131410333704	0.002007783891496295	-0.8836415284536825	0.2108068297863273	-0.13341808007206543	-0.1018084975416623	-0.60916818842651	0.1723785259744845	-0.4044776356780678	-0.5975907238850825	-0.8720783364390293	0.023816682266912415	-0.6206015033623535	-1.1816066847285376	-0.29612411276440165	-0.13656880421316045	-0.5344705741591855	0.7385941387531931	-1.04451773432785	-0.21941224839881138	0.2801065598780685
-0.9344784483457369	-0.4265304571014889	-0.2726316823512029	-0.12865898641051837	-0.717449153142529	0.10608002822396614	-0.41314754773210743	0.7079229929992139	-0.055233026428648246	-0.39836877441992014	-0.7315941902827795	-0.8669505904385163	-0.6756348679886276	0.07160750852576872	0.08482647713366835	-0.31891677370928834	-0.5961920405594523	-0.16020711173557417	-0.20825884217746243	-0.23303307156551623	0.04575534177756835	-0.44089860849572265	-0.16753122983255814	-0.44842244094016576	-0.36636729068662255	0.10862330911916265	-0.20694781639294466	0.09054308063280764	-0.48438976621029106	0.12102102656306815	0.021564683567753495	-0.8009134902820477	0.1728924168187435	-0.017213390186676412	-0.08480895376009123	-0.6814420960756254	0.16840828179178152	-0.21834287548816933	-0.4131991879306899	-0.8981456379961408	0.15029982037784642	-0.6543795444640945	-1.2254873767429093	-0.4256475904547988	-0.2438481805233331	-0.5197079703266961	0.7640041114597822	-1.0233329681450307	-0.20097959311790695	0.23628761701839437
-0.994887958743429	-0.40799657163856506	-0.3236874629468486	-0.22305009568371587	-0.6224412244552089	0.04415641452172362	-0.48763545301141836	0.7911638091554061	-0.08761174841153108	-0.30235057847093566	-0.6671053584574109	-0.8601968972666014	-0.6480754415072053	0.06913867479684521	0.046866635680911185	-0.3077446607777271	-0.613742395486111	0.07384961564361935	-0.14660667421196272	-0.30240257970665035	0.03883045180266238	-0.4816862440784092	-0.22743975551186396	-0.48128412914675467	-0.374768795273237	0.11374763536815773	-0.25110930935867665	0.020779772786725915	-0.4241848721021696	0.18794084291518778	0.08736628834829645	-0.6740912384211192	0.13557223445363964	0.07753502540502881	-0.08314729390488543	-0.7520192530057735	0.19691259155823962	-0.04495074035843849	-0.2891702656340409	-0.9183472672347838	0.2379322553698961	-0.6131547566458111	-1.1565180308637117	-0.4451852205144008	-0.3422241295300372	-0.4818913365528316	0.7107099092968799	-0.9439088587606592	-0.13215607771713447	0.24329330680098088
-1.047743514918905	-0.3511024618536088	-0.2881581577474922	-0.3376554675793154	-0.6060148217234763	0.04828852416276608	-0.5147971517115923	0.889074857099781	-0.12530294318330742	-0.22683538793592817	-0.6646521285064013	-0.8140959730791627	-0.5807981785162795	0.04026386058905088	-0.008852048235166322	-0.30735879761423146	-0.625515498346165	0.3606838327115713	-0.1070796754657232	-0.4042772570447486	-0.015941590132942034	-0.5598111551556697	-0.2418822667861258	-0.5604240364300541	-0.4199171992168961	0.06081047836438278	-0.2702896034345696	0.0663989978483023	-0.40180905405357026	0.23980067739087474	-0.02189126983094436	-0.6043648848746275	0.0706832244842859	0.21261932640583234	0.13733374878522925	-0.855046758944604	0.19909552922281168	0.0851560766869651	-0.21009051241015367	-0.9389748683097503	0.30918689587982146	-0.6142853942863968	-1.1444491762987543	-0.4411150975067203	-0.4030539120981992	-0.439794066640576	0.7061802744554384	-0.9073004255819539	-0.11259542702823921	0.21306273158204397
-1.0586709868245532	-0.21305109723360713	-0.2657268990451464	-0.41904062304110984	-0.5328901105196174	0.04895826580632986	-0.49396636529336685	0.9481666800600426	-0.1853866549550907	-0.12246849771749294	-0.5810393734623431	-0.7405597775707317	-0.5584356573706167	0.018808166381434024	-0.13263114577170004	-0.259859441816051	-0.6736357978048914	0.5310401912887761	-0.03355648246126922	-0.4437781153669178	-0.03476565289205154	-0.605990157387005	-0.28802051636183224	-0.6017284917982755	-0.45663733770434367	0.03143934927892615	-0.2852865129418713	-0.07461727979932073	-0.38408281725836246	0.30103099814704964	-0.08734597956480458	-0.6013580441098059	0.008660391701264402	0.2947869244536585	0.2900647495449547	-0.9351942332507551	0.17806467149408234	0.021385264175008478	-0.06768462058940235	-0.9936546534771313	0.4267756942097594	-0.5592185094050779	-1.0863777777270962	-0.4947760913280762	-0.4100683268890478	-0.33043456416775463	0.6492343667149776	-0.8441916165940316	-0.17427640030816952	0.16518917926249604
-1.1253521335761958	-0.1780199136572654	-0.2467675347847381	-0.4659116154915652	-0.4910442251220245	-0.024940793620963762	-0.48673755971439003	0.9112767881823587	-0.25130541627350356	-0.13363115975882742	-0.6201966236674739	-0.6558376922574916	-0.5744197525973747	0.005974090863368168	-0.18371420087304915	-0.25193992946975985	-0.6979873892679718	0.6428723131317061	-0.01046031565180175	-0.44358761667561125	-0.04636782777469494	-0.673564936372537	-0.3596234602190043	-0.6036376959895076	-0.5012775668190255	0.010663721582778674	-0.3180480489532381	-0.06171710337794332	-0.35442948396742213	0.34887999804562536	-0.1372457257589113	-0.6156415660740232	-0.07167602058879533	0.36890816254252945	0.3467308551289986	-0.9880532217781285	0.11468401033075329	-0.0671812269768367	0.0038859406846642602	-1.0063322195620006	0.4731971177115897	-0.48981088727051636	-1.0373677148034588	-0.54585812768471	-0.37967836367459074	-0.26920521481731935	0.5491750934059312	-0.8153103364002762	-0.19500073818997973	0.12707976066130405
-1.1816050733346057	-0.10860085571525371	-0.23823326029730976	-0.5141621810529942	-0.311119649863198	-0.12954468062568741	-0.4229370819923094	0.8557849965104175	-0.30921043284306915	-0.23367593499019845	-0.61859782356089	-0.49927443066659255	-0.5994582330548318	-0.0037854478822379025	-0.33615566721752355	-0.21147550413331673	-0.6839440940176524	0.8068607747488429	-0.031083991711510633	-0.4564221562780483	-0.08418568401388031	-0.7224153936827978	-0.3904350705065414	-0.5484052798811676	-0.5503150293485286	0.03001751960383413	-0.36295603332332443	-0.18762430938272368	-0.3971793106677687	0.3480495803908202	-0.2209402402628533	-0.7087917510643679	-0.13713788654827413	0.46520956012136105	0.3419938375792724	-1.0021854121184908	0.05901176488851416	-0.1596398385274088	0.09475749563388232	-0.9411011778364404	0.5428703329154998	-0.4662839607767533	-0.9435184747894143	-0.5866328244347923	-0.37347811634895267	-0.20323017403010946	0.42290184533592506	-0.8752056983882447	-0.1831816947155545	0.07795369291949236
-1.2676045849301145	-0.09213392275915637	-0.12497565623636175	-0.5967044294826235	-0.16886388641854522	-0.21818421245137193	-0.4457232943400028	0.8378119550205805	-0.23754757557007258	-0.1854140726272547	-0.5291011951018086	-0.34583042453340307	-0.5690879492422797	-0.09498591761688598	-0.5174255862685195	-0.16804409057583766	-0.6892891674788886	0.7798643082166616	-0.03478672180815524	-0.4571749686273967	-0.15066754096935192	-0.759006325322043	-0.4226320041238208	-0.43882628965288417	-0.5405604106870842	0.024080575296621356	-0.4003732539025891	-0.22474884015847327	-0.3924752725229544	0.4118936589854522	-0.2883733975437115	-0.7757515893453403	-0.22855999721592898	0.5477234196157086	0.2778302812718554	-1.106406237804171	-0.00016165074870085893	-0.14762514030649987	0.17497361812718926	-0.8846077574105852	0.5183012860616338	-0.3941860008717723	-1.0575779833992935	-0.5659224999300655	-0.3591309187534727	-0.213681538161894	0.40493774294893364	-0.9041259736398356	-0.18644910465098988	0.03063228407565915
-1.354633116029643	-0.11831484679076074	-0.14753360479011754	-0.5957892412214723	-0.02326390529557657	-0.22161420848921343	-0.5095544026489155	0.849613216335365	-0.18112170575889994	-0.19598417845973343	-0.4648360828108412	-0.25630040210324806	-0.5728985354175433	-0.17749662706958533	-0.5178815329712136	-0.13928553239065583	-0.7004226460029969	0.7401318654217891	0.0005883263928439811	-0.43467542617933475	-0.1908552083948018	-0.6883997243721661	-0.3923336339999948	-0.3975875409638494	-0.5659532364608805	0.03691076296114193	-0.42525208244697277	-0.28500977794500154	-0.40530531614218435	0.4871266522437171	-0.3338603068626468	-0.7848583126300295	-0.25882295412098505	0.4930033466941149	0.21688266812723808	-1.097295806650682	-0.06799401859113965	-0.16232808911185947	0.25529604613279683	-0.7912719651792496	0.4768554497050134	-0.3540559022152456	-1.0462351559654304	-0.576491997736303	-0.453522659180636	-0.19670490030088814	0.2797055476560053	-0.9732048026039373	-0.3357436558527428	-0.03152818907693154
-1.3969728098656553	-0.1590736080324731	-0.15018419300931765	-0.4828572558618392	0.06803958466573179	-0.34071411585117434	-0.6022402081639201	0.7801780821591231	-0.12923668535627425	-0.17260631334333365	-0.4323031531212453	-0.19380404349134436	-0.5812943970459322	-0.26329268170695536	-0.6282321552935787	-0.10845028298099443	-0.7044727171851141	0.6663274137265736	-0.04468530636350288	-0.5136704965036091	-0.2373159998266464	-0.5570322348693608	-0.4034614754981648	-0.33424104569376023	-0.5599211956070509	0.03325310183545242	-0.42484569384311016	-0.3730340652200585	-0.4263343634021896	0.5975584882487953	-0.37569197754332895	-0.7884966382423253	-0.23903342077805992	0.42197747335207525	0.15705414581128846	-1.0952999490167286	-0.11155495258958836	-0.24248002755630615	0.3119008349542597	-0.7018421178666608	0.39684855031302174	-0.30713579303067434	-1.0186948140436745	-0.5381243741587496	-0.45542324701922743	-0.2258147314598998	0.2355814448789572	-0.9787916017336998	-0.3054657341827115	0.0010532775644076036
-1.3868019002085537	-0.18986545597436727	-0.10480611208284978	-0.41597419146538295	0.18414095240014738	-0.3659871194926181	-0.5966969500585668	0.7366752706988082	-0.14733277689521534	-0.16394432637925943	-0.4092387802731213	-0.1660441122091962	-0.605606842031197	-0.3726992785119739	-0.704171985872031	-0.14953129585220118	-0.6743463830795892	0.652655629421264	-0.11096899375461156	-0.5357954546849089	-0.30286057288081036	-0.4369267172102451	-0.33213276071759756	-0.2556892518401675	-0.4726320277690631	0.07374612935090093	-0.4288945567636743	-0.3562221660084437	-0.45940369969652795	0.674594822486474	-0.4613639913617951	-0.8097952575966877	-0.1753459479259497	0.40113287656947494	0.11460523979472828	-1.0075089106057598	-0.13146553268831754	-0.30224336566755083	0.21155333161449846	-0.5873871370877938	0.35824058745699305	-0.3630095859717276	-0.9605019082607591	-0.5003756726494564	-0.4588581706934213	-0.3083344145802833	0.2646321405899395	-0.9694042051861735	-0.36619916229398614	-0.03608098563663375
-1.3764807809621633	-0.2921873677782553	-0.03444071305863073	-0.41401890683095405	0.14059717130494764	-0.350752891194874	-0.6126621749397391	0.7336999261838665	-0.1287253893465351	-0.181292860103229	-0.3869390080412791	-0.20254685265034258	-0.6366748742196223	-0.4001919615101304	-0.7159839751415138	-0.19852355635885832	-0.6768139835037905	0.5621160384920841	-0.14942196523688767	-0.584828972461956	-0.4110285417866857	-0.2720756585695251	-0.24293531060096138	-0.16054938166508587	-0.37052761998216976	0.04382154343103511	-0.39115111767786936	-0.3644041579343232	-0.5297328171142683	0.7018926393405776	-0.4969031518363335	-0.8821523509070838	-0.07443989718789912	0.37228572796618464	0.10089345696830901	-0.8246452481474356	-0.16701776605473256	-0.4133517931170797	0.0970522094233436	-0.5163196282270331	0.24545388260437667	-0.3281588886468666	-0.9006608993464276	-0.4512864198054376	-0.4141552238161478	-0.4294819338612207	0.2778579305151577	-0.986218758223855	-0.4268049268814069	-0.006799193881318627
-1.381520081082111	-0.3064018969428939	-0.07366254629146182	-0.3550172001363078	0.08408196691778971	-0.3120184336664511	-0.6160098449778317	0.8218652347338737	-0.15745939973327108	-0.32847603476113707	-0.4164636673123586	-0.20509943498233088	-0.6921957811114836	-0.42781083264235686	-0.6827444108904843	-0.160130178752837	-0.6950533147748789	0.505398386673153	-0.21031464743671835	-0.562195920602083	-0.4804993875985071	-0.21588101960693598	-0.2041005351859387	-0.11149895914251069	-0.2828057711368044	-0.005829586874557096	-0.4012593360841719	-0.2152934735626087	-0.5318734397205426	0.7292032259335136	-0.5548541819271406	-0.9511941863246882	0.02967622176986945	0.3466888189398642	0.027932462305943772	-0.7483886093070669	-0.2529653671382565	-0.5163513386072569	0.0856062757307077	-0.48313962613834727	0.1541161618639555	-0.3757423052472481	-0.8587083802766537	-0.464856095554544	-0.3722724514982393	-0.5147369217841328	0.3019009919115276	-1.0158138760391355	-0.45973874092606115	0.02260612159969163
-1.3488649685435188	-0.37744032212649886	-0.09112762543973212	-0.29128255097510936	0.051350046669365115	-0.29364396620791444	-0.6294190687738326	0.7986517073738713	-0.16099798651101543	-0.39894517964645343	-0.48384447760958793	-0.23541615844616476	-0.7590028497013706	-0.3981076304485498	-0.6055265343117379	-0.22970026580618153	-0.6965889429484708	0.38559932785612133	-0.23953743331767557	-0.49737054229940797	-0.5002319726167532	-0.15348704849168399	-0.16828485591457257	-0.021622271272240597	-0.19879410559102983	0.008702422650211105	-0.3881324381678495	-0.10546894415252081	-0.4522216785030748	0.7232682955725761	-0.4938468800440612	-0.9667371369473262	0.15195865925594254	0.2880786944370339	-0.14759975381647086	-0.6784680032641807	-0.2684298716981851	-0.519657989968823	0.08468870930239983	-0.4822071794707318	0.09744769062247347	-0.3522192441813162	-0.8347300955019346	-0.43220327815150394	-0.3059780754645357	-0.6125348936180908	0.26614846029217476	-1.0743737601115912	-0.4443996099295954	-0.020793901532594174
-1.3212585855814707	-0.43100426557194826	-0.10977162827675842	-0.2536354281239216	0.011098946799829668	-0.309925534776206	-0.6910088097181075	0.7740209023427137	-0.08026969994243649	-0.5028639028319571	-0.546037390816932	-0.2929578127262442	-0.7564734804087235	-0.3841690376158001	-0.47028035160184967	-0.3068303287988644	-0.647834735064386	0.40340768327257354	-0.240268355853441	-0.4568473750095078	-0.5486796627283621	-0.12605935148441866	-0.07055832690982862	0.02759898861621954	-0.10528188062896315	0.06475169625128502	-0.422414943980452	0.0007925978430838615	-0.46900620005446275	0.6851238933245368	-0.4827112724777372	-1.0016882405190033	0.2696612925876535	0.32846383772880816	-0.1732157520038992	-0.5485672898754396	-0.2792573353992515	-0.43213407518896607	0.13386426797621903	-0.5058390071529218	0.03254352515398541	-0.3278863759847767	-0.7555827971733922	-0.38792228045704424	-0.32716804407620487	-0.781487554208829	0.23808146004054515	-1.0386317799197844	-0.31674617765352486	-0.04451621625450477
-1.2920202118261945	-0.355512499612337	-0.20280505251412162	-0.21504621896929424	0.012588274510820585	-0.2887514098059363	-0.7429137208390072	0.8098772974050078	-0.060786284037793126	-0.4502341239626606	-0.5952851120975261	-0.4207924064661329	-0.6968083253254603	-0.44752884201551507	-0.4476102514538091	-0.3361207791371792	-0.5990895889897686	0.4511400149461801	-0.21767080007761086	-0.4424940929714053	-0.6573452697640584	0.014514100790022666	-0.024690370353429646	0.007382048356225241	-0.07189234363287623	0.09163350289513564	-0.47876080970782053	0.030999503108987775	-0.44381949879358595	0.6044092781255103	-0.5173986041132685	-0.9939386463096633	0.27825598872770263	0.43689513529401447	-0.10516041831828504	-0.5176925524359982	-0.2878783499736315	-0.3252491684033826	0.11815110908283881	-0.549314200580682	0.04937354068275973	-0.26314239252839233	-0.7778612736204156	-0.4222107709632136	-0.3213430173037053	-0.7781104857717351	0.21215848418263933	-1.0545278554039537	-0.26986023393766106	-0.06573046887481575
-1.2587487877987464	-0.40661704644486585	-0.25046282372322803	-0.23994807810020494	-0.06849499904243003	-0.33254694881761415	-0.7658889982886435	0.8234222586949003	-0.0007359036115075796	-0.4164759952356426	-0.630483445258826	-0.5412871348572591	-0.6836755694076757	-0.5143387784573336	-0.38521262675918966	-0.3964279587575147	-0.5664998368336428	0.4374864648963982	-0.22798508757049488	-0.4345631092003591	-0.6874883348429771	0.11750806211415887	-0.04855225416522824	-0.0010865376652286706	-0.06376971547679824	0.058338407267661374	-0.4481801530689752	0.028177333093741076	-0.38601519411865026	0.6284188872302252	-0.56162574708101	-0.9764613061215381	0.3022652745651494	0.39257520147239816	-0.08565056647172908	-0.4975600688281537	-0.31657771199084944	-0.1605030699545864	0.1141497901126122	-0.6433599635325319	0.02932328845700185	-0.2758751118039129	-0.7705673939318903	-0.45319672658107335	-0.27719214830587363	-0.8476270222910331	0.23450254238331075	-1.0428584815313644	-0.17215266485276878	-0.018946047221335853
-1.2057072672991453	-0.40030567372462844	-0.356613717643291	-0.20495515653134752	-0.07974507500443495	-0.34266338504924965	-0.7079762694665706	0.8679773388602889	-0.007420532271824637	-0.4098007003053811	-0.6432542054731271	-0.6747408900725789	-0.6800372202188887	-0.5038874318237669	-0.39720074816312134	-0.4161340660025507	-0.518277487459068	0.45966921821394713	-0.23880800536952126	-0.48468889720896824	-0.7289367003435034	0.21372685799937488	-0.05718504838924443	-0.004879475046761386	0.01684458725030517	0.11462787614145431	-0.45251726329217135	-0.010834293098941444	-0.3510695585962633	0.5965569657094012	-0.5687849022585648	-0.9570431917717614	0.2726231368608284	0.36372668667973784	0.040932844380796016	-0.38443152264860725	-0.26575826716079065	-0.1662012084663574	0.11389660939455501	-0.6718866064204602	-0.003414286454263736	-0.29523317438187474	-0.5982619817129091	-0.46910693964766575	-0.17124983076106098	-0.8409035484035522	0.16757454071794045	-0.9686458017842646	-0.12420892801037235	0.06169828890000008
-1.1373440378339699	-0.36089397658598166	-0.3561919452888033	-0.2347169558649272	-0.11411885794542645	-0.4042342159756309	-0.7101429960829166	0.8275771036116645	-0.02785401310059803	-0.33972089106053954	-0.6946221721524458	-0.727025688317448	-0.6419244438427067	-0.4999473929082148	-0.43068735821319626	-0.4630631567527244	-0.4814820798228925	0.4604376618397576	-0.34600919769751226	-0.5581741682002291	-0.7581027336722771	0.2655073166699152	-0.07129766047585835	-0.012871107879297067	0.02135168107715607	0.13516076673638608	-0.45384322994301485	-0.01000410668525351	-0.34180760829861945	0.5519884232518562	-0.5805176987349813	-0.9992169368189684	0.21508884982973936	0.41790358672866634	0.19509802233297463	-0.33033039806071	-0.24718516996490228	-0.1906071870223573	0.14846441936186067	-0.7243322281802647	-0.14501337238984183	-0.31221902389991363	-0.4921213393515866	-0.4767689592049087	-0.0928698073908521	-0.7998809884439797	0.19848568257713672	-0.8980240509176894	-0.024250211391897116	0.09891428994799527
-1.0751680759005677	-0.3157164704057897	-0.3655991884887733	-0.3546517628935043	-0.151076667939941	-0.41657560005915767	-0.6418179984490681	0.8427979774972494	0.0029421010810514623	-0.36249979108860664	-0.7522536526265025	-0.684607121180303	-0.634524288004753	-0.502958093330498	-0.4195907777369074	-0.5431787140434036	-0.4724057714603386	0.4067677355876004	-0.40258700546370346	-0.6009234154536532	-0.8190163120153308	0.23421395411676507	-0.10639912097038395	-0.028886067354328908	-0.026011818635718227	0.18878537659825967	-0.4774745634541581	-0.017962765265636983	-0.3457237070882508	0.5669279214885112	-0.5907177169271082	-1.0486669754103097	0.09378055415961153	0.45228751050941074	0.27901366575363296	-0.24463928991457334	-0.24898536424745127	-0.049111382983276775	0.03457317210370039	-0.7734964985938327	-0.27985844692343964	-0.3891174586282914	-0.5045454517026492	-0.4664493173959924	-0.013158683600019145	-0.8297187684153089	0.1846716920491219	-0.8401939688864101	-0.01658202800108046	0.1286938141145778
-1.0379659470479807	-0.2697330131773989	-0.41163120986784973	-0.41402915492807624	-0.2037104284310988	-0.43521201791540853	-0.6209732642665771	0.7930962709101161	0.04549886633261376	-0.46010267718212833	-0.756944841448236	-0.6398132565368828	-0.608071452731337	-0.5072663046842779	-0.47585910655510955	-0.5842993029909584	-0.48191997433884814	0.31206799925977424	-0.4171307544759994	-0.6611360144277352	-0.868395731204652	0.12179648667412626	-0.18595421057728037	0.0002884712242176068	-0.0911236904520035	0.15918639755516228	-0.5039704701726573	-0.019052139659361277	-0.2810084339139559	0.4394613115753784	-0.6559041558902422	-1.0524372851113726	0.014221148611268419	0.3877566815899701	0.37752371166026316	-0.2500425242050365	-0.302193399469341	-0.03970744865962896	0.007039911464741655	-0.846166080630371	-0.3606097653692053	-0.4010732269097684	-0.48716044120686525	-0.3866054078388854	0.09776027931941889	-0.7308617350521165	0.2715569192414974	-0.8023306089447386	-0.06623355346879133	0.1687082262228404
-1.016592953240496	-0.22872861372653155	-0.44576984681315013	-0.40845859730060396	-0.19669616692611877	-0.45995962544731767	-0.5402558569335856	0.7480823223302251	0.03234012924372711	-0.46470335873672053	-0.7621794067806191	-0.5266767071006045	-0.603248817109987	-0.5044649281079228	-0.514006178002822	-0.5926158652237375	-0.45273002070570767	0.30689207558355236	-0.42818378341205954	-0.7032381199907222	-0.909737444092149	0.0672651799877844	-0.22143943288957021	0.005284188693752423	-0.1001467514466772	0.21754164504101361	-0.5660769450608518	-0.023822054722106807	-0.27303788989862604	0.3742025613112819	-0.6618839469284481	-1.0811697562513376	-0.08822316445909312	0.37969370216252296	0.444455093005112	-0.30771163492565407	-0.3274612548830328	-0.003746343941930852	-0.08878908528643592	-0.8650780328168496	-0.3720932746936702	-0.3856037847298554	-0.4644700466961467	-0.2699403306763715	0.08916989786242982	-0.573325015337778	0.4109122845764784	-0.8220096536877366	-0.06403085563474346	0.20587725794250064
-0.9541532973805232	-0.2644566821916296	-0.43660234197752656	-0.425051108425124	-0.20246107004495073	-0.4405803546322732	-0.5299749819755271	0.6021840670565385	0.05641470439803732	-0.4572884518429844	-0.7500133721379687	-0.543200519143826	-0.5810327602630437	-0.49937435032290844	-0.5574346534239072	-0.628447898648598	-0.45738374781080715	0.2613508502009643	-0.3320318420347779	-0.7466388815135727	-0.9451772186299394	0.02202276316811512	-0.28061522781056825	0.0034897006341823023	-0.17707833597719702	0.3335518858144503	-0.6092126383088491	-0.15830868611423984	-0.348768495615116	0.292744974244305	-0.6963087366977825	-1.13288748894236	-0.1838909337606371	0.33574649782984145	0.5825884855442558	-0.2695914674086719	-0.3369123837157768	0.09950253282178878	-0.2209311865422245	-0.8495791533133896	-0.38099836537654636	-0.33121141700505696	-0.5580086246558771	-0.21084332284394863	0.1165463196110125	-0.5079407520560749	0.560804765369757	-0.7138474952376702	-0.06087602248286785	0.1973615474493608
-0.9520094139230633	-0.2728942369415795	-0.5112397804770936	-0.46476435649537057	-0.17879024940159122	-0.46194918858827316	-0.5302057444488364	0.5546244416589216	0.05867303965937422	-0.4257616131409776	-0.694476053003715	-0.5168923020967502	-0.6013466670330573	-0.5423540287871682	-0.617035860476639	-0.5827252837980954	-0.5027047846188252	0.19993589786447713	-0.38946609001853016	-0.8545458230728693	-0.9982022932329379	-0.002073495660704361	-0.31464287278076	-0.05143257994839765	-0.20855545672387826	0.4199551037856285	-0.6496510032503184	-0.24664522979607825	-0.40351404746031444	0.2137356768939247	-0.7382842226369982	-1.1583688235651246	-0.26391019375652136	0.2758934412615619	0.6867152975046524	-0.2735402493197151	-0.3662139932863765	0.08870446707248289	-0.27347501742461616	-0.8400662105565507	-0.43353306091076965	-0.29834175144361524	-0.643466542190359	-0.07045093599962263	0.14728999747807664	-0.5493317432512697	0.7403926005854489	-0.5674629269533897	-0.09013316079162285	0.25710574496450034
-0.9215408655402089	-0.28453622790796823	-0.44607592119419437	-0.450075181505893	-0.09196890298685441	-0.4418900270828597	-0.5241957185561165	0.5019974489293376	0.14886857582181906	-0.4400797771413608	-0.5990194467596948	-0.4640781418489309	-0.6715658006132206	-0.5973824472056932	-0.7232740022644301	-0.6478530672891927	-0.5493357408384701	0.12151635609519917	-0.43258163513567094	-0.9587808185494671	-0.9809869073870171	-0.008346294754237643	-0.36582081333720684	-0.1160561038539697	-0.2820702697629354	0.40610168726740614	-0.647215167679988	-0.28822215698043396	-0.34648017813974713	0.2049560968158402	-0.7455186437671647	-1.140493563868183	-0.2741716455882105	0.1417058409058259	0.5870439042074146	-0.26716743105903384	-0.4011274985986873	0.09828620052788606	-0.46015182749728717	-0.7589457345705989	-0.4562715779495015	-0.3250344633310185	-0.7187467227138141	0.04408456062539019	0.2655179874058159	-0.5654050511085497	0.8380280470604239	-0.5274394913032154	-0.11966693996575	0.31860889002096837
-0.8719005224633889	-0.42050614961799077	-0.32227983257332293	-0.4210798048495731	-0.15154300513972202	-0.4200189902935665	-0.539935991994365	0.44299009947265483	0.07536189408575586	-0.49508341708975545	-0.5214289931444542	-0.3874836501143321	-0.725929325244129	-0.6066045729567893	-0.7453673208733523	-0.7337673863419851	-0.5897077749652043	0.03305794494514232	-0.444055224419004	-1.0440641821700347	-0.9387068736978076	-0.12784025230550147	-0.2850700125364772	-0.1443552748618014	-0.22859796775449287	0.3865451746636515	-0.6006464657499941	-0.35052770084210044	-0.30603752137194307	0.22146856148149413	-0.7201160884380646	-1.1469820662049754	-0.259261556798771	-0.012470280954867541	0.5169069438708835	-0.27875985027219247	-0.4037271986991072	0.11077969851702849	-0.4980466942074351	-0.7361627777254467	-0.518345451640376	-0.324883711645607	-0.6369973603824948	0.1821331873217515	0.35768523258198337	-0.7060511002501941	0.9793557795197578	-0.44411086622375173	-0.16019181445735234	0.3458891427314609
-0.7807623430240344	-0.48503747813591974	-0.21528010298359296	-0.3595036367005907	-0.20610456930682458	-0.32253246437434024	-0.595812406635344	0.42809669077378254	-0.03057290832646401	-0.5019969768868145	-0.43770713447840287	-0.3209452278721966	-0.7615396364992741	-0.5928337361140386	-0.8044778284076177	-0.7366550218800794	-0.6231660667056678	-0.05066828616142769	-0.39065042615146756	-1.046413277355795	-0.9649499218185957	-0.19465749872645688	-0.20310112938515731	-0.19657121328165403	-0.17801076918196337	0.41176635511738463	-0.6270835810637903	-0.29393231969821815	-0.2615193108500508	0.1857871418423224	-0.5326031167345622	-1.0703177311749459	-0.24590731048258307	-0.05044313917182243	0.4803816751878923	-0.23391893107598918	-0.4124354378952816	0.1356519735211314	-0.5612093004725308	-0.7062444846760647	-0.5681260825273746	-0.2786309685760686	-0.6312121952337478	0.27906036843180354	0.4533982825039155	-0.7818488941335724	1.1245660873081325	-0.38764613464030606	-0.2502718044084994	0.3382453733351606
-0.7199720149231015	-0.4886915179237453	-0.21709837320128383	-0.32521960051526083	-0.2809577577330981	-0.2747342717449756	-0.7402285211782644	0.36946686487630365	-0.13677313206778968	-0.5707003466925837	-0.38606868070163697	-0.26167935897770217	-0.7865278287854971	-0.6239769676025274	-0.769099973963297	-0.7551291572370623	-0.6961355206734617	-0.1608352688140356	-0.3830824018779079	-1.0322137643454878	-0.8746013332442333	-0.29676024920981264	-0.11303691754341702	-0.25964019445964964	-0.1790290906934675	0.3957508803365852	-0.6243713700421727	-0.28353911359441086	-0.23195583142995818	0.16640106284558212	-0.3107418065049292	-1.0106026211377457	-0.12558011770905256	-0.1312023461097096	0.4560888517415959	-0.2576480853259461	-0.45924893595201943	0.2697401638014939	-0.5967524165067711	-0.6874374062497309	-0.6199425530948466	-0.2743461418253356	-0.610682431612568	0.3422822527359525	0.4635180034761818	-0.8161722253579434	1.2045540097422347	-0.36752049740848414	-0.23356129884462132	0.25808891803960715
-0.7069748048660721	-0.5230227762142408	-0.2985200040888726	-0.3012644527967188	-0.31086032797310337	-0.19205754353131455	-0.7278321728918602	0.3251099324353589	-0.24941237070220018	-0.6345486948497162	-0.37746466577788534	-0.2554473224159697	-0.807865728442265	-0.5871582392134524	-0.7403748196815575	-0.8647368409988754	-0.7328175859850681	-0.21102766204769458	-0.32376046206361575	-1.0363327337535404	-0.821049500891722	-0.35510554903481106	-0.08045219710914578	-0.2936289454692254	-0.12664299829729603	0.38993314628181913	-0.6100592994339483	-0.30690474053247574	-0.2384542241471562	0.08162368984975417	-0.2672005516932713	-0.956204073418788	-0.00541316628229509	-0.16485043429045573	0.3974959907242926	-0.26138624243800784	-0.5266602164106412	0.32528173739044147	-0.6283373283667332	-0.7130596896877345	-0.5081205888721628	-0.24568592717192134	-0.5765348119212177	0.36256702500113647	0.47209963361434004	-0.9965959726616394	1.3157477832673594	-0.3143239666717803	-0.2377310781055721	0.21579510670699178
-0.7143897545608732	-0.4902088701395729	-0.3927017578440907	-0.2609094554976822	-0.2610003937633581	-0.15321262365020277	-0.782111780949903	0.2940142971735234	-0.3869564901638859	-0.6191351578953148	-0.3220289763943868	-0.3033303352526556	-0.8069567697472089	-0.5350083948180078	-0.7348427858250082	-0.863149787340042	-0.7269066373757058	-0.2604591658471188	-0.2912769980495852	-1.0136696568512735	-0.6177507340580586	-0.3704651343969296	-0.030355579378963465	-0.30708551876266277	-0.1003886133691606	0.38924760460802255	-0.6273077422096216	-0.2999314600675226	-0.1948184745848452	0.03144323180597956	-0.21436543334730765	-0.8441519069786413	0.00697018672225172	-0.23381202552031777	0.4712713664721121	-0.4045829137467723	-0.5382734563967635	0.17273285949853362	-0.5834768580151514	-0.7427583147260028	-0.4762874920103906	-0.2187284334780902	-0.5173793277342283	0.39920627578168644	0.41904012376139577	-1.0480773049939707	1.260651147037869	-0.27122526785076007	-0.2308221273260635	0.15713982766992532
-0.7038694587225186	-0.4641667434695937	-0.45685671264903077	-0.26788030703701493	-0.18799426981268366	-0.24627537413971293	-0.8625756982240773	0.28870602392394284	-0.45711925930445324	-0.5561416300220903	-0.2667068103972682	-0.3256972514980019	-0.8279621388716913	-0.5881380529603492	-0.6999734873183077	-0.8520766504083233	-0.7244249562937165	-0.28797908575762754	-0.22394239414739073	-0.9850875655236345	-0.5088074352188088	-0.3204112543591013	0.01702947023845308	-0.3369936840096225	-0.15763095851708192	0.41003919303187536	-0.6624884900793695	-0.276073857596808	-0.20442129909094314	0.1075051041962988	-0.09392963665010609	-0.7163237074458163	0.018816664334137582	-0.2505488962197253	0.47049358678375697	-0.39888789227107313	-0.581148929681844	0.125120081668989	-0.5255579226158655	-0.763699424502993	-0.4874806550717006	-0.2163589262176489	-0.4241542125269436	0.32921140547543437	0.33070075819806377	-1.174836071609692	1.0868404683241353	-0.19914030501776608	-0.21761203239475937	0.08329825382647248
-0.6983546051891987	-0.38203195568759185	-0.5375202077758633	-0.25078657937256205	-0.12633895950321455	-0.3099439398657887	-0.9073037802044484	0.2624618792627063	-0.508387827400411	-0.530162638596911	-0.22959841894697744	-0.29637464528532254	-0.8362018557283981	-0.6719878412004741	-0.6947870615744125	-0.8771357693264574	-0.794122313545789	-0.3705643734468924	-0.18571679372486094	-0.9602965001798403	-0.3617887832066019	-0.3668336947643937	-0.05407241246952534	-0.3489509081860003	-0.2210612617959055	0.36736173314691833	-0.7162484762597492	-0.3004394899141455	-0.13622225001528193	0.16408831698334136	-0.01063393292079009	-0.5018998173038225	0.0024207260549432784	-0.23167787258035175	0.5657459216067482	-0.46505638106766406	-0.5742134837555819	0.09760405793501595	-0.47169519683010613	-0.7706453283389054	-0.47432967726998465	-0.2138500702838977	-0.4070724745511722	0.2515236906245748	0.349425135828249	-1.2243188427619531	0.9902064832356929	-0.10709624712469287	-0.23955395797116225	0.014552768747785588
-0.7171026809095611	-0.2676492414526274	-0.583381984401686	-0.24114804635301174	-0.07615383263730793	-0.43335682624524263	-0.8836948163479716	0.27717904077509925	-0.5219851039091783	-0.45362143191067955	-0.19701209204775566	-0.2600451621963517	-0.8409415158672118	-0.6981815287008508	-0.6894531763691183	-0.9634971275912733	-0.7977474555701116	-0.4538834727009335	-0.2964660429382626	-0.9472647572649796	-0.31918698944665	-0.33419504067031325	-0.030054021009848893	-0.39237343768329136	-0.19096232583346603	0.2938709588168731	-0.7239632093123395	-0.24087744992925653	-0.11472513280757042	0.23103078808296815	0.050937962381093146	-0.34325596199528186	0.022465499021774485	-0.19231734129006042	0.5042031000283532	-0.5499148911836393	-0.5476076955283543	0.019811699997456744	-0.40598406927851977	-0.8102611991812992	-0.4917793977951024	-0.23820999647525465	-0.3004985857326893	0.18694007380797967	0.3408291373900244	-1.1513032989514487	0.8588974460033325	-0.10575050636797582	-0.2651073690398888	-0.015038059666047859
-0.6886190165973252	-0.22333718753857937	-0.6171022135552657	-0.25430597281828116	-0.010795151843554942	-0.543623197340617	-0.8814441397126561	0.2477999905366055	-0.5255499186309208	-0.4276053204979857	-0.22418110380624912	-0.2432188336974234	-0.795394261976209	-0.7452704866369446	-0.7218413926359768	-1.0010509996472565	-0.7787664500472296	-0.3658152485702332	-0.3192727994633433	-0.9047283088557083	-0.23433080059439398	-0.3352274838409966	-0.0016562193416385373	-0.37922282560893633	-0.19419109517367636	0.2682027775174788	-0.7442051994659472	-0.2866434827730557	-0.12300928368786339	0.29024737487354196	0.08299414645012752	-0.20886539911121887	-0.06030603577212666	-0.1745261026844263	0.4884953116763738	-0.5218147136097869	-0.5543301159972626	-0.06004430815901475	-0.3951691310709024	-0.8073522039879982	-0.48288383550352476	-0.28436707020597424	-0.1200381868688074	0.04086961412577824	0.3065161782782748	-0.9646310767403907	0.7413117581496294	-0.18109957612744992	-0.27160965285339156	-0.07524937389602471
-0.6952478914987237	-0.1926287629176918	-0.725552048470013	-0.3163964566560028	-0.018205271437121855	-0.6831838853062541	-0.8498769439164106	0.20816314546847056	-0.6952512323034955	-0.41758686313302007	-0.310204281645123	-0.1952197080387531	-0.7547651912319009	-0.7760247617592411	-0.7064912723139491	-0.9589346347939065	-0.7815630638613243	-0.36055635903136035	-0.3143407710564567	-0.8286804150713696	-0.21020928773326686	-0.33635768249638237	-0.004421333511547709	-0.2950510235315618	-0.18456197090597343	0.24024326567191184	-0.7543507182619555	-0.29683886405245824	-0.16274699599619838	0.2592659499230653	-0.006487391332024206	-0.17036699960364482	-0.15438831658634816	-0.14319694830922836	0.5297515287998784	-0.5458334812041261	-0.582952853869185	-0.12514284543802515	-0.2640496292044764	-0.8278122745953512	-0.5097538989655135	-0.293605442722214	-0.0017472542583869433	-0.06676885200452506	0.2568558730641541	-0.6914999284074368	0.6902248960496747	-0.1984871845332729	-0.3008072221637522	-0.13207195490719412
-0.7141640652043971	-0.19461167108623376	-0.8117587536257698	-0.3942310392472454	-0.0522660347090812	-0.8215211199963586	-0.8568415284004581	0.17320988687653724	-0.6480174372404086	-0.3983826482046413	-0.3255972284776737	-0.2441650620085163	-0.6374630030112456	-0.7398443968719323	-0.7002245012104983	-0.9043961373988294	-0.7252532586557696	-0.348959763249786	-0.3829219440590675	-0.7250087535212446	-0.19861760529519232	-0.2950413301530568	-0.09874437140892507	-0.20880165356028665	-0.22538243800239885	0.20825442924516663	-0.7843359882955643	-0.3054388032854436	-0.2650935240889586	0.23646946600744526	-0.08126263363851716	-0.1013552379588957	-0.22662158057463308	-0.1601639993979037	0.49414692842265867	-0.5227447438663437	-0.6522647022350363	-0.14989770399471883	-0.0804039602266858	-0.7470426581580518	-0.48995030622771135	-0.32311991692629316	0.0307294258398573	-0.1887362476943799	0.1955918311254427	-0.3316598753400305	0.6066180935349157	-0.25907268053138865	-0.31577284664687233	-0.10947878344470578
-0.7846460549666504	-0.16895125009858367	-0.8589738115266374	-0.42337778513660007	-0.06650942336328422	-0.9180697499115263	-0.8713830508371785	0.1410642772517003	-0.6405322279103246	-0.3785863315978661	-0.33104842558185016	-0.2886501030206901	-0.5882963837160968	-0.6736520400039157	-0.674350869864164	-0.8639075051970122	-0.737693450105078	-0.3130908987118698	-0.4166432725845561	-0.6926101294989897	-0.18451963582714398	-0.26830700315271167	-0.13969656776605194	-0.18887011219388822	-0.18417224813663285	0.18200298102804893	-0.7984282346497761	-0.3481604030560986	-0.3426441180145806	0.23002324799646406	-0.2466363525619822	-0.12814496769469397	-0.2655209455069393	-0.19319849905388592	0.4778524750752551	-0.4668425751478886	-0.6640003034168902	-0.09788632226295271	0.06125036662680944	-0.6667905231313167	-0.4346441072923774	-0.4003173424974037	0.010112409699955393	-0.22302252033871448	0.11024521488750039	-0.054218873875538164	0.5112066399514361	-0.28051235400502417	-0.3191213554053857	-0.08701744135229049
-0.766591402735754	-0.22421176099599344	-0.864544553655932	-0.4688931479911879	-0.12444022193939423	-0.9561784025789498	-0.8401623215859184	0.08160535955983703	-0.6250510473615684	-0.3428965999287098	-0.39557148575107803	-0.3105366100640826	-0.5552998001608439	-0.6071538624815644	-0.7325955650747289	-0.866495777725453	-0.7108788588287567	-0.21410802693186307	-0.3750060268414442	-0.6629843035665715	-0.15574564960367154	-0.2143564156006626	-0.24351964400946105	-0.180633432098975	-0.2256928640897232	0.13740111030857513	-0.8088954010555515	-0.3821959054421112	-0.40261386207916755	0.22227793983768085	-0.4545309886455578	-0.15366367992525296	-0.3687218324999272	-0.19750148512552207	0.38850496334727264	-0.4071042396644996	-0.6887149138084858	-0.1670697266967066	0.10980959264489303	-0.5968379502874105	-0.3346964962183681	-0.4711145859372324	-0.008884725728166381	-0.2776754875197541	0.11515790115535043	0.23879052618838442	0.45825042691421414	-0.2320394034212543	-0.36339671928170925	-0.046624288829132526
-0.7323465941010647	-0.158454764314981	-0.6307676744581447	-0.49144709666662206	-0.19405480261893496	-1.0714857479551312	-0.8887480883712179	0.05951918846364525	-0.5437230561213953	-0.35325550060773797	-0.40180658145401527	-0.3314946704720004	-0.5729911788009993	-0.6008771162362918	-0.7136099034135899	-0.8581007222250708	-0.699164866848921	-0.22111961916099548	-0.34932921926201604	-0.6325992521689534	-0.17432579388668673	-0.2314758944797648	-0.31988624078235184	-0.15295545976636965	-0.23076700665866484	0.07850870377150304	-0.8905333490546316	-0.42847692500192175	-0.3814342804121575	0.2214911777659328	-0.5010433718752736	-0.1747494794074844	-0.5152331233213061	-0.23390438157317864	0.34721676668676194	-0.347992496824105	-0.663893035999306	-0.17913066249359277	0.1596812558436032	-0.5654767489998175	-0.2864447226823715	-0.5658001733730282	-0.06957348442316724	-0.30752652165186206	0.1392926109710209	0.5819869953085346	0.43206620025982173	-0.32283246022832457	-0.3514014107039587	-0.00396677211670029
-0.6887501136155245	-0.18714213995617165	-0.4912577244610157	-0.5541239714590709	-0.2462105870440466	-1.0780686901421475	-0.908410807319691	0.0399304087133809	-0.5383472838289088	-0.35166661363195917	-0.43099880243582395	-0.33221744239282647	-0.5632755041185716	-0.5458279138898025	-0.7251416941058135	-0.9050520145381615	-0.6961407319109675	-0.18380386644695584	-0.3467488275899906	-0.5994409654235999	-0.35483756336785444	-0.16052222579887362	-0.3563782103734151	-0.17004553511684334	-0.24004795792824352	0.023578910097879567	-0.9596366344759083	-0.47687069228062395	-0.4117664707183901	0.18142227587184515	-0.5780327370082022	-0.15011209182386775	-0.5601809985304766	-0.2418709620781442	0.3147045486334955	-0.20531263919521497	-0.6730597487067086	-0.136048975159451	0.3480070644115276	-0.5663694342342486	-0.24225563945892672	-0.5631484898809191	-0.14709616239693743	-0.3077848679015195	0.2543417308829854	0.7041325274591268	0.5066654157889474	-0.3870609096735781	-0.4102392084603722	0.11698038506704003
-0.6571632206517424	-0.2273466691530203	-0.4851266579193175	-0.6329167639818608	-0.37229376696002264	-1.0567191043783641	-0.9184480064035835	-0.022569273528973356	-0.46220019945354884	-0.3943836892231685	-0.47596382168606227	-0.3465360986892121	-0.5537634965296421	-0.4225830809327772	-0.7480000866737481	-0.9876913882068774	-0.6691475532819119	-0.10880051245079361	-0.45708432236526014	-0.5632279949962236	-0.3904254665348518	-0.05790566566749915	-0.40685120321865875	-0.2344981907357404	-0.22720386729517483	-0.021636323390332692	-0.8539002478763627	-0.5192631786148254	-0.44394206569706685	0.1484467331208414	-0.6504656475558578	-0.2586820601713573	-0.6071591083996604	-0.2365634815188275	0.2847055642670909	-0.08094956460097964	-0.632335545178587	-0.055205709092909505	0.41745797316232414	-0.5828334755085771	-0.21165332310338214	-0.5060812460970253	-0.2368874062562952	-0.294103779249308	0.3790026383949976	0.9216483865310234	0.5475144986606644	-0.49420478490676556	-0.38985589166118484	0.192983396765878
-0.6388423930583289	-0.2494425544680315	-0.43162777940834873	-0.696453982786551	-0.42666565611339013	-0.8653932190902689	-0.8930516729077281	0.017957150533639433	-0.4181392889344703	-0.42116992674417586	-0.513417848643441	-0.4236857434554138	-0.5546535971604857	-0.37828659217533933	-0.7058410170501407	-1.009483439714873	-0.6415562952280072	-0.03791653726770493	-0.5807161944035072	-0.47270322094101436	-0.4437999148538875	-0.08037778620156724	-0.36457333492484045	-0.24939861032781882	-0.283019998940262	-0.03928238867185589	-0.8158324779239818	-0.45441142055698736	-0.455634699343371	0.08267296236587689	-0.7024400473833717	-0.4153487830997557	-0.624061171838965	-0.27352114092919055	0.17656141750833787	-0.020797180367456324	-0.677993469385657	0.010311361665423213	0.43127237163678595	-0.577966729066731	-0.18566400660312435	-0.5714999399813218	-0.2837911933779832	-0.2413389402255564	0.5378558330213332	0.9776659789316225	0.520310586357829	-0.5656446468524913	-0.3136989379357584	0.27717513725746973
-0.5733536589934627	-0.327773404416739	-0.4787985646516721	-0.7643786074105242	-0.46970064361084274	-0.6217852350269112	-0.8754352889394139	0.10328998950685686	-0.4087099469159142	-0.45819183113096756	-0.5609859353064364	-0.4471270072643828	-0.5449457171445993	-0.33716707526390033	-0.7117521958065719	-1.0430622293575034	-0.6386273789956883	0.035994858336180616	-0.6390290218757505	-0.42357787900518895	-0.39025672333808015	-0.15756205847249424	-0.391098682832416	-0.2695838567778525	-0.3342234017469313	-0.044711177845437856	-0.8203193403976602	-0.5387991381451831	-0.4178571628418025	0.05201385793171637	-0.7121693076619193	-0.5144688874157851	-0.7172126469765944	-0.302719460252893	0.16034751213346177	0.014339696273968222	-0.686683915339515	0.016840390009692546	0.4501929294692754	-0.5803187728058667	-0.14716768772815997	-0.5842558518238287	-0.34427377760281863	-0.18803523008414275	0.6127781389454287	0.9494015191851846	0.450844785288692	-0.6608232643322558	-0.22374333765207055	0.30937633269909204
-0.503492281875706	-0.3424243793491873	-0.459109331733943	-0.7426600948763409	-0.5584079707957453	-0.5693822289708531	-0.836773728980511	0.14466010572249735	-0.3197418375514182	-0.49456426755008653	-0.5143962429468567	-0.46451900582015143	-0.55053650458155	-0.24125073227411198	-0.6486714190759396	-1.104150903992514	-0.5952526794488158	0.02463361469559607	-0.6642515163376854	-0.3274690300751991	-0.36082220686886857	-0.19682806309664908	-0.3777914625388595	-0.2674772233411588	-0.375861483832884	-0.07068317533199071	-0.8298213502496088	-0.5296264166658823	-0.42294032467833215	0.039240465107606114	-0.6951228534601754	-0.5593348932655628	-0.7307402924469055	-0.2510630895134967	0.124208612280052	0.0701854252906043	-0.703063973650071	0.05368791743445054	0.4738555830436095	-0.5829941265330207	-0.08212670894310163	-0.5753274866196401	-0.4165281269523211	-0.12695531515508737	0.6648457240485393	0.8870653509018005	0.38761925522866897	-0.7928202265460627	-0.1585971223824893	0.34004704644492295
-0.5056391540849055	-0.2525160854174195	-0.40048898981016307	-0.7576218026494863	-0.6495923393830055	-0.47790320701086453	-0.7915946464752195	0.16412551244222628	-0.27550806848892717	-0.4569197518853646	-0.47998126336280994	-0.4901510632533417	-0.540595916053278	-0.15084509932747703	-0.589501390144495	-1.1074775575328035	-0.5601192076689625	0.052495166407884694	-0.7143277296072567	-0.2926739412614653	-0.3296040982634796	-0.22727388929908288	-0.40113562894061483	-0.34078284132455305	-0.3950935348854215	-0.03902086610441455	-0.8526115919535637	-0.4812249789927261	-0.40627444135468693	0.054464724673920786	-0.6093730055594808	-0.5062114763771041	-0.6724305956278964	-0.21379554532522635	0.09220230894604173	0.08662849337428216	-0.7077116962596222	0.042491922239811235	0.5616369277281679	-0.6421508292102791	-0.04427832067644064	-0.6197837721046922	-0.5098519129091731	-0.10303862086504209	0.6960912062613356	0.715381743297342	0.300554208043624	-0.7955960166457086	-0.11448443710545213	0.336626879090276
-0.497756393056885	-0.045641981758711966	-0.4405104373882714	-0.7680881369723443	-0.6843285792264716	-0.38102791459390156	-0.6638613544990785	0.11817788135592747	-0.24514599945967125	-0.44901167944321985	-0.4677414956283278	-0.4625171235018546	-0.579546744803076	-0.0836560046569352	-0.6280197983088036	-1.1057529974197748	-0.5882732737970197	0.01579571850621333	-0.6979592136706086	-0.31720002831849964	-0.26064293837665475	-0.20836249173521093	-0.4152905110565729	-0.4169487870058973	-0.44219266537601454	0.008111688171253701	-0.8726826336879345	-0.41570696690499426	-0.316451688730609	0.06920569578110478	-0.5623833453179279	-0.519667415183098	-0.6218757746912191	-0.15306254269800135	0.0695233861339916	0.15013910508125977	-0.6868140701495402	0.03760617281247699	0.5410386915141334	-0.7349213256493732	-0.07096572667504525	-0.6639772084972317	-0.5390692266969347	-0.04159605087191365	0.7493093104933067	0.4853257724933869	0.24471288700409807	-0.7864991014997662	-0.00019357034072825519	0.3185163305862667
-0.4466715123725303	0.15594230966415035	-0.4393341870409883	-0.7688628622732676	-0.5863264683478727	-0.33428119821027147	-0.5241462344040334	0.1442330556610099	-0.21587206225703662	-0.41461116281798444	-0.5081604755887137	-0.42962011172769765	-0.5382775056389579	-0.0828602771291524	-0.670852547746077	-1.1111789161607741	-0.5628857083931347	-0.05245601164676855	-0.7189813080389055	-0.3436767228627232	-0.15887806400525112	-0.22298045159438823	-0.4236807561136371	-0.4170862299183603	-0.5171631007051258	0.01906211094036462	-0.856658426831191	-0.4195221854301252	-0.2561239554345494	0.0649659117102765	-0.48669562680378825	-0.48177707245304074	-0.6604724827561194	-0.12423305381882352	0.08579080704648834	0.1337678756445495	-0.7625171611731977	-0.02876799717144087	0.5764137168240822	-0.8103020890868711	-0.1322532384123355	-0.6560608122992153	-0.531342746866202	-0.0769191392699033	0.8061925725640349	0.3740094009945132	0.2655548076886295	-0.763538564689451	0.03981807990943246	0.28774161441028584
-0.5030105303867698	0.21314980029299982	-0.4257354601709076	-0.7493458859450758	-0.5117395453829235	-0.33804865800818507	-0.4235478587346896	0.11730352844974896	-0.20688666917181092	-0.405304651662534	-0.49329947719625633	-0.4108002598178146	-0.5232803157726693	-0.03709169244531615	-0.6792508248835705	-1.074687424699337	-0.5379820436148095	-0.12184178224889142	-0.7278011739858432	-0.3173804700781306	-0.09727383592851954	-0.17701383886884808	-0.4213218352178629	-0.3683569816436485	-0.5567746807291807	0.09549230688116987	-0.849788758989912	-0.34557583688765664	-0.23565244301530205	-0.03432726958813957	-0.4329071397247432	-0.5271520575936461	-0.6366528931910281	-0.1264829425154334	0.06423751725160112	0.19122841652511796	-0.7976982037031717	-4.425848979240921e-05	0.5075217809564382	-0.9270003060853502	-0.1928590207193576	-0.48273193601209974	-0.5181788193317036	-0.10166631885478941	0.7900108564838326	0.22100862441834712	0.33319541073288805	-0.8536913622775076	0.049325595138001124	0.2659364333800204
-0.5549194132343923	0.14657577775566483	-0.5103007469294902	-0.7481331888650615	-0.44924479581816873	-0.2754206081935978	-0.29874590875302104	0.05626464337613431	-0.23529508422250806	-0.38435302468516613	-0.4709219245602507	-0.3939911050739705	-0.4903227055501227	0.010844210555330327	-0.6872400044180854	-1.0128153929830848	-0.5132423278816174	-0.1519014278794062	-0.7144882593877229	-0.25627586499020283	-0.03692364013855009	-0.09417436080545977	-0.42658106201791046	-0.3438199431801072	-0.5981978307782654	0.16953125886336232	-0.8191114895056263	-0.24844188591096086	-0.2869411102907559	-0.032325651489201926	-0.41693534899336077	-0.5262104637896381	-0.6157592164386875	-0.08365377651885596	0.030137231182789388	0.15892030124417855	-0.8389103571496535	-0.10998383073067533	0.41520046725183307	-0.8677099045956357	-0.25114724656921067	-0.3862798480575083	-0.5585276155635349	-0.04708283312654168	0.8210619011500497	0.07370878639389453	0.2746396568145774	-0.7710597878771263	0.01591950199505492	0.2564914910313748
-0.5545045061155501	0.15173037641709303	-0.5039687618604173	-0.6604620645077188	-0.4478508645777401	-0.21973910687080095	-0.17086473199373295	-0.016509676252439032	-0.1832893606359411	-0.4385679027764134	-0.46717530518779976	-0.3643053575303363	-0.47637666418305474	0.04241588787314421	-0.7322571251303371	-0.9323414594961601	-0.44607291991655007	-0.22900591514002605	-0.6061570896317663	-0.18840746321614352	0.06524536616548762	-0.12217665163119192	-0.41840986133829994	-0.36837615253357575	-0.5473504883839174	0.1888098322972855	-0.7730852578605505	-0.1375206684752275	-0.30437963317627953	-0.06943866654809794	-0.40869362840816253	-0.5743944924021431	-0.4757479575186981	-0.026303954203466783	-0.03218315221850191	0.18061796724993648	-0.829484016944867	-0.13850455126969008	0.2332812894421899	-0.7291961441696555	-0.2576089341173895	-0.33521348770994763	-0.5234273276307305	-0.06050540225863976	0.8007638067495229	0.046295640499314686	0.26535335866176474	-0.749486061882044	0.02925980865802552	0.17897815549627608
-0.48304221681121884	0.18466822719015474	-0.4364926545778842	-0.5964777779136254	-0.3985888103572619	-0.17055186288245136	-0.07934720185423472	-0.08733348182572302	-0.2543765008777916	-0.4489263489249821	-0.48567769407359423	-0.33008757152491475	-0.45422145602330477	0.07293589843595538	-0.7090428842093737	-0.8953937617257528	-0.44352473909431545	-0.32080249749847667	-0.44264497029760913	-0.16684175788759306	0.12817657987886594	-0.269034540596749	-0.3783798119016448	-0.35507016348843856	-0.4882503754992408	0.21715693538755917	-0.8016987752520768	-0.039209222759220556	-0.3221959831608657	-0.09271920818422405	-0.34400125807359	-0.5281946961268591	-0.3878063052819687	-0.007916156248241138	-0.06783753485308541	0.160564625035678	-0.8266969217834476	-0.197242751903918	0.15954454205451302	-0.5508102225174981	-0.25944809341898295	-0.3272081866718167	-0.5499087902203416	-0.07359771790190704	0.7528332679750396	-0.10618756942332638	0.2993884227434118	-0.7083128141430205	0.015385441513969759	0.14578952806336049
-0.4607176640042175	0.20888928538180163	-0.42099773734749074	-0.5415087102871627	-0.42378244684763244	-0.25717267294211144	-0.055373473163758624	-0.15915222883875096	-0.28361930605731595	-0.44162855937960827	-0.4958767969984478	-0.30654068152317193	-0.42764440896694056	0.15761259009580997	-0.7360360298346977	-0.792393778737211	-0.42474253572990295	-0.3699490259329393	-0.2736176289351511	-0.18870100901896797	0.1546139604171212	-0.21296229070372794	-0.3812828463634471	-0.39685806541152124	-0.3999879570880175	0.26828301807978017	-0.7308609515079949	-0.04281091890850612	-0.34599934972033597	-0.12756482533896238	-0.34538409709795237	-0.4317039545049732	-0.3844155765455649	-0.036681663776861675	-0.11586029832127713	0.23280933868145143	-0.7610663007752724	-0.2720974728488045	0.2252822602291511	-0.49717759879881535	-0.3240022253429741	-0.24776784660173198	-0.5611333420177147	-0.10234553904168195	0.615017685223492	-0.17978089264380975	0.3022560267240967	-0.6425019617012626	-0.0209658904693826	0.13340757042481777
-0.5426839047554697	0.2595446297166027	-0.3898850708726807	-0.5211992412668972	-0.432488244285515	-0.4555852653765292	-0.033323557106112935	-0.2804977910000214	-0.30194326788616677	-0.4895839470048191	-0.48002250622037285	-0.2733433874012705	-0.4138249680709545	0.22093513188181704	-0.7336436536771035	-0.7624288305938919	-0.41597837185038766	-0.3465710171655491	-0.20204344736962027	-0.20271334649800052	0.16080944033370675	-0.21465267352703304	-0.3787965425333088	-0.40371320460005755	-0.35342263552254205	0.2920812408280235	-0.6707647195796904	0.04342839622461482	-0.40741065846237223	-0.167384294232058	-0.32787340408088694	-0.39815942933187576	-0.3616833487258467	-0.018097284683032476	-0.09356698180970227	0.2662966267605587	-0.7283050521207993	-0.29649228152711166	0.14997058822472184	-0.41420103209205433	-0.34884022452481533	-0.19534298164294434	-0.5872875538025386	-0.09570962712392314	0.5549240545958065	-0.18423580071827628	0.31527426085780025	-0.6082027612619658	0.008116940299664888	0.12644583386977928
-0.6708951783781985	0.30697676500016613	-0.42046000432893377	-0.5339092395093554	-0.40649421277500436	-0.4094992487583998	-0.0031984007835359567	-0.26855261186432494	-0.39161843890761155	-0.5574200423920935	-0.5012294668774875	-0.2634539033331228	-0.4108844929784688	0.19701579992726775	-0.7444250907558537	-0.6439922298215335	-0.43948763327035933	-0.3881231084174044	-0.11055106277443236	-0.2226684852321074	0.17357195614513882	-0.23639210110103673	-0.4230921866572611	-0.40869964583253093	-0.3603903208854896	0.2584926467314297	-0.6438227260968582	0.10432026855029541	-0.400917970752847	-0.2069299060754914	-0.3316100326731456	-0.4086493923653019	-0.35103712657341346	-0.021340408064821438	-0.15764460575539269	0.24957505026263554	-0.6757547573081805	-0.2760350691481191	0.06911194131197311	-0.4000503592121252	-0.37854129888828897	-0.20225166080540266	-0.5961069522196336	-0.1284528917049117	0.5437577441640588	-0.18720539807446385	0.24590117435704065	-0.48514774342255007	0.032548532411125	0.1602208579833265
-0.7113137996475294	0.19283662270154672	-0.4592206695736808	-0.5096338429461693	-0.3453869104718196	-0.3810257479792072	0.03901486094699572	-0.33191545688084034	-0.4519306616414783	-0.6224327460759601	-0.5122899396700593	-0.2964260359996401	-0.3826022997559844	0.1911740316029659	-0.7343362779354631	-0.581151350546766	-0.42376176912062286	-0.42234997824505055	0.03449229905993528	-0.2812180466638724	0.18173878123542173	-0.1927076282962593	-0.44140668688908696	-0.40120444628674284	-0.38999629346061726	0.18672148706110767	-0.5888047448828173	0.15575329584541694	-0.3949732490303012	-0.23168166009217797	-0.27089213924302163	-0.4327384558077812	-0.32682130137826904	-0.054208191932224016	-0.18043084286778074	0.23677384493444614	-0.6120550949490047	-0.2483485158920043	-0.049431715315138514	-0.3404186729705768	-0.36524164222612154	-0.150568957990179	-0.6280844617354606	-0.1560155429267413	0.4949808566561814	-0.11578781580374935	0.2616345616098202	-0.4465400564349381	0.0016492344848901496	0.18654490065037005
-0.7481032160735112	0.048218906017263204	-0.41161517114573226	-0.4926763542961237	-0.31060033905299955	-0.3514033687386242	0.010730897318567871	-0.3313728554095192	-0.4513746292287185	-0.6734824255583589	-0.52189411251231	-0.27274509952016146	-0.3889799713523207	0.1751519984484055	-0.6719011483604704	-0.6227642412475168	-0.3898324027003077	-0.4161929083522876	0.12595883282495837	-0.2797103814283135	0.1603038279460134	-0.2811024512471185	-0.40903921088879447	-0.41924518133208144	-0.36953408748671374	0.10994069927264558	-0.5395542057742663	0.09687802373605404	-0.4387609981493146	-0.292952751701252	-0.2364373221120152	-0.4266464422579756	-0.32575157437054764	-0.08075111953856792	-0.15138470864779457	0.2054583257671386	-0.5137604930759183	-0.28752668832695777	-0.033908489443556844	-0.322177287685917	-0.28754857782526355	-0.11743064519447861	-0.6660091460150444	-0.18302234252623645	0.5006546283649149	-0.0006396049509864276	0.18677824212224742	-0.42271727272018494	-0.04667457683430008	0.17693308759989576
-0.8398744373943027	-0.10625862436210945	-0.43353384481345136	-0.5070323728223926	-0.47870903045521446	-0.355986506473818	-0.0034617050270042415	-0.4178701772728116	-0.45781085740275335	-0.7653378648993316	-0.4898284487559136	-0.2975558563119858	-0.39140914146378375	0.17598038643441852	-0.6144519918240335	-0.6690466219553047	-0.40296463756801926	-0.3886195620730827	0.15231106392018806	-0.2555492589642644	0.1355663468684335	-0.31897077169183075	-0.4462981704638029	-0.44568245695769526	-0.33400115976726324	0.06983114193085034	-0.5029959393803634	0.18160056296122723	-0.4953092935213614	-0.3646327189816273	-0.3111254455599731	-0.37858452575361423	-0.25866108852205966	-0.06673305576420645	-0.14492337780542192	0.21462242361670744	-0.43676901746814367	-0.34979971621550854	-0.07110497243255205	-0.31054231353127504	-0.28657883928442335	-0.09328911567557667	-0.658797132887295	-0.20741882270850254	0.4695807744102554	0.09504597233597255	0.028051686777091932	-0.3961101558849657	-0.04899327718823841	0.11892437569634548
-0.8304536823667039	-0.07005910028015641	-0.48040143465885493	-0.561712133683517	-0.5924688247440373	-0.36046465406964745	0.03862696821206196	-0.48246437377910534	-0.4743621927081823	-0.8063798442376362	-0.47710590866767333	-0.30464998498291235	-0.34721061632527944	0.09090939396975208	-0.5892059592096782	-0.7227536350101719	-0.4075238430297512	-0.42076629407906463	0.2476316409387193	-0.24483206786114725	0.03343659465113565	-0.4242679321644796	-0.4097660111800751	-0.5382397608932419	-0.33204902475350834	-0.02292971552432348	-0.5327513541475877	0.14417599489544247	-0.4813750715988999	-0.3482724526791073	-0.3233847086078072	-0.2894657571982072	-0.26587099368440764	-0.03405233474902639	-0.032558318094949135	0.15489665565075478	-0.4191439111326515	-0.43394601925906073	0.0512588070619905	-0.278584293396484	-0.288225992512302	-0.1680457168427627	-0.5613091396850655	-0.23218610166626621	0.4546551208466584	0.16702000462126163	-0.2271370872598185	-0.25785166413990507	-0.04377907023510976	0.09292467753603532
-0.7923299823922972	0.014494342793759496	-0.6016277455960678	-0.5750652779622458	-0.6683341101001817	-0.45145722171724767	0.028670219615506715	-0.49655559705880703	-0.49296449859271296	-0.8380197549669173	-0.4385673137410522	-0.2881820256387474	-0.33167144569351525	0.02244193927276652	-0.6248110189873177	-0.7512339431558546	-0.3941219844772711	-0.5013566825790231	0.2258376059079931	-0.25929583039504944	-0.023417148286925333	-0.47707927629618235	-0.4172565347430771	-0.6199378997541846	-0.3780594103915528	-0.1089982844774681	-0.4562424983391625	0.1404344478333225	-0.4281967372251458	-0.3651188921709157	-0.327515446322009	-0.20371615971093063	-0.2804263403441508	-0.004921604266472185	-0.0185895520664573	0.12780074839524502	-0.42600356887671575	-0.400482331747383	0.06366390251470824	-0.33331518962133166	-0.24989075738457406	-0.20788281606969455	-0.44623944080287126	-0.29441774531528975	0.38898975516384293	0.1993873225308377	-0.40721985850825304	-0.1853382417069175	-0.01625643454482998	0.10637739642278814
-0.8102299143347846	0.06707442667873305	-0.7136140995002195	-0.6239494052257378	-0.701907481873193	-0.5385238739944782	-0.00628988237856859	-0.48936458566164187	-0.5213967646799834	-0.8192732522111166	-0.41512127189102077	-0.30151338859197196	-0.2777310205912848	-0.043641450430064954	-0.5847305901568175	-0.7395102288127259	-0.4111100192733638	-0.5182174818825098	0.1739718453943531	-0.3023278377564573	-0.06354470017702193	-0.5048629350533399	-0.36341184376189567	-0.6145061991427536	-0.4329138408913355	-0.1295190675461296	-0.38061240913555816	0.06331826418745126	-0.3848323256073125	-0.3992508270845743	-0.2604576310620491	-0.24294941371815693	-0.3967427222361414	-0.019957539173885756	-0.02104539376671138	0.04922200596152662	-0.4461854886641414	-0.41704221656345936	0.21850243007633807	-0.41873591361260615	-0.21892348566419698	-0.2830733115109176	-0.46092199303976855	-0.32378240927785507	0.3896507590329894	0.29943957851539715	-0.5963473200300428	-0.09465136511485472	0.0001064347214416183	0.0966520627949572
-0.8742839185298367	0.18531818646084486	-0.7766063829404946	-0.6349781501124998	-0.7349847050493727	-0.6237044420484149	0.018237572940643185	-0.4132587561978524	-0.5406738937069655	-0.8398003022863939	-0.45807049247233245	-0.36910798765297037	-0.2603832358810864	-0.07917691972396163	-0.619474445718925	-0.6719007402951889	-0.3962164195876045	-0.5585005861698509	0.15512454206569534	-0.29529206665718255	-0.13497146109699842	-0.4960194496122807	-0.37811298008017524	-0.606417165821071	-0.5121046062025646	-0.13695270063371762	-0.3501334042488344	-0.009172136458901822	-0.35238042673429737	-0.44158251131456705	-0.23856227157622278	-0.30640604017960227	-0.3786392718205487	0.047947327097759465	0.01670684649547887	0.009456485475265616	-0.47297266346760597	-0.4760106351156166	0.30149461361625013	-0.5512355877336884	-0.16808969786725364	-0.3319303865816344	-0.4186357600156726	-0.34958411285698315	0.3709116096731463	0.4157900834922755	-0.7951820928929683	-0.08446367258411128	-0.01801160971012893	0.12414995976323881
-0.8225400346297433	0.14921620090511212	-0.8194019762025043	-0.6547903556697469	-0.7136792697050004	-0.7058625666964063	-0.021636813626721707	-0.4329629830696745	-0.5397936183365292	-0.8663486688670016	-0.4980927004999784	-0.4049248417516881	-0.18557568383709602	-0.11193090562969779	-0.6223834420034347	-0.725764081000169	-0.3996336976439899	-0.5921352334268936	0.16275759473911794	-0.31292215938997126	-0.13317058728741354	-0.5419425184943618	-0.3417208515748271	-0.601294209299841	-0.5419184684804556	-0.2177672348825177	-0.3634886285991735	-0.07097089914280981	-0.3767964333222752	-0.47000864229112127	-0.24247373053084686	-0.36525980202340397	-0.26988711409609223	0.12508478102841222	0.05695451772417326	-0.07091667766765879	-0.5104859269333296	-0.49526529887061976	0.20178946375621115	-0.5978553780780953	-0.08521426728577676	-0.3329933792351766	-0.402939785931693	-0.34257948140919703	0.38551110592854	0.5801284162090564	-0.9435432555255868	-0.0734737399253689	-0.024271611274858138	0.09391341296786965
-0.7286052217357758	0.10753194278919262	-0.8078632373811991	-0.6329752399302199	-0.6972033800541637	-0.7301743060739847	-0.0767482254875485	-0.4866573663043557	-0.5242860322587373	-0.8678475588118264	-0.49529918593640493	-0.4516872746681443	-0.16890528079342088	-0.15912511931526893	-0.5953009502808395	-0.665200365901226	-0.39707743089946146	-0.6770882261719631	0.2544222720728233	-0.31498968963933804	-0.139967222557531	-0.4378617281628257	-0.30940833867260464	-0.6173869345622395	-0.5694146986045706	-0.25008518545814434	-0.36924104758660115	-0.10797448741996014	-0.3550779877487093	-0.5403747111422169	-0.250592971088173	-0.2974559272831694	-0.22247273692343533	0.0883852563436601	0.05292883089783083	-0.06246281438456334	-0.5837778304376797	-0.47123298845888073	0.23092423963497416	-0.6244233849527426	-0.022893374545010663	-0.3462556621235526	-0.32997922977633654	-0.2582652112451943	0.4326614739391574	0.5531220500916125	-1.0815373667104529	-0.052238818545918886	-0.13019075472237773	0.04255406657805988
-0.5980042701536435	0.1101006901944748	-0.7375898464121401	-0.6547580614808002	-0.61802115072158	-0.7907251418888438	-0.1034962692180795	-0.6415266033698336	-0.5559329153738254	-0.8360126999685248	-0.4629040883373152	-0.5056877766399532	-0.17444200844629498	-0.13190114281436754	-0.6120153266268178	-0.7300829295490092	-0.37163660993839887	-0.7574064228225317	0.24707862968378755	-0.4033487253210776	-0.1051335409942463	-0.3117202368559737	-0.34047289076554943	-0.6796866064799248	-0.582350057887633	-0.21960296147119465	-0.32187797683861563	-0.12253286041726394	-0.3777171437651178	-0.6135162750359594	-0.2804040172269394	-0.2820451753575728	-0.19303064156820343	0.03388390883892252	0.042492888673596525	-0.07784776543262288	-0.6445152082161882	-0.5152593370579974	0.31129646807889727	-0.6074198755992668	0.030116230394011213	-0.3273150657513454	-0.21226429305247213	-0.14634878419543035	0.4825019414989272	0.428874104711206	-1.1067988127737465	-0.07614862143335832	-0.1690797473005152	0.04210801709987465
-0.4900192360730367	0.1463542686553308	-0.7520724582496705	-0.6816985667165694	-0.6011338886342746	-0.8100255269309933	-0.18312456032281627	-0.670454606814527	-0.5102728242713999	-0.801427780335926	-0.4433723549484808	-0.5165933723721938	-0.1827370422913593	-0.09153133187593311	-0.6544782753835513	-0.7674331201697161	-0.3688748492376402	-0.7998002333584824	0.1877578938428489	-0.36657970859887745	-0.022897463679457365	-0.25613422682740666	-0.3504187090822416	-0.6901517479249412	-0.5768950658903222	-0.19505298918500252	-0.31559146494363177	-0.15307351703254685	-0.4202676582428566	-0.7056570563807251	-0.351619634336292	-0.35173062814376505	-0.2821216910631751	0.10868394787485491	0.12245916042580937	-0.11995981804882896	-0.6894242778416704	-0.5248761525058614	0.28875008886027675	-0.6025773780687713	0.027723705273228705	-0.32891979811541094	-0.12828083536523344	-0.11567003709577488	0.5567109994217774	0.28768376774738846	-1.208425001574202	-0.11408598973263788	-0.13983997393109207	0.00841832287291216
-0.42033936772330616	0.13240686748523683	-0.788585898058351	-0.7264373269609804	-0.6027636031825433	-0.748812044260776	-0.2289880530735132	-0.6930524161928886	-0.5018903979583029	-0.7256531438147144	-0.46833483658216235	-0.571199074433563	-0.19236772996440116	-0.11749788073498353	-0.6777723901794395	-0.7194370652765233	-0.3712635422132484	-0.8390773928417644	0.18425682236352772	-0.369737293639785	0.10449636689225143	-0.10934388885645321	-0.397263986705831	-0.7373152292252321	-0.6061263862910928	-0.1743684461833816	-0.3361246976632861	-0.12795315357719614	-0.45414295653025355	-0.7639812999757695	-0.39382506665041594	-0.3955375421592912	-0.26456405761658675	0.19034015571920987	0.0859536708141246	-0.20214458883021016	-0.7880371552481925	-0.456046753555984	0.14891190156121764	-0.5400288820950883	0.009148609823361858	-0.3484228142370377	-0.08844004268685052	-0.14597330711762518	0.5003309381838287	0.24285123264886618	-1.2454401144237939	-0.09188955790267822	-0.12286586892566675	-0.03900342058001334
-0.2956572474465675	0.14103693759135594	-0.7980410889311902	-0.7607057412514495	-0.544293280426893	-0.6719794648940595	-0.2994932847410038	-0.6753006744247727	-0.4993688270298603	-0.6670815761194606	-0.46804968728881474	-0.5990366675639233	-0.2468058068091643	-0.12128352475708508	-0.7256942830770462	-0.708806813716024	-0.37759147347056465	-0.8721069493535885	0.21546669568668184	-0.37546887017914277	0.14657353842376164	-0.18179714606867592	-0.39716976855911196	-0.7488326051609381	-0.6607327716990486	-0.21339273299959216	-0.3366286819333968	-0.1581810721562785	-0.41682144463064563	-0.8014462521139369	-0.3270260398364439	-0.47068892462272105	-0.1751659016222628	0.20863550318936439	0.03207649209339132	-0.2941107603311309	-0.7767607532399776	-0.39551863617719546	0.039975816908755436	-0.47964029816508036	0.026696670537919555	-0.33300555533284426	-0.07175520672402151	-0.12063250295103145	0.4848066571725401	0.15243820742724723	-1.2322998759498764	-0.07189058918087188	-0.18331222708264117	-0.05956959043827202
-0.1839512836214287	0.15994186794000403	-0.7696862892817842	-0.7583258047940624	-0.44609478697022265	-0.604853780677473	-0.27910151392036353	-0.6347500356673501	-0.5036420694473015	-0.6170882254246208	-0.4823422741849889	-0.6691671402610344	-0.252780041551775	-0.09901206137686239	-0.7412556083568069	-0.6627145070339826	-0.4065223457886587	-0.8712576237800442	0.10484825333456656	-0.3948178237126803	0.2100120926921741	-0.03292483720031926	-0.4446386195649462	-0.7096301451108794	-0.6584327453805336	-0.18677022294319762	-0.34840363962709586	-0.18383550912314245	-0.4047304328917303	-0.7500243985255193	-0.314237346990711	-0.5128208210564165	-0.13245776093745693	0.20024499862675796	-0.07146219984155196	-0.3534048170900117	-0.7780669600929073	-0.38466858046700186	-0.09112830038290508	-0.46391583014396653	0.0385694056578829	-0.32769600366409657	-0.11088613014514756	-0.09811254180551207	0.4850355258831015	0.029326494073433313	-1.2312991784545617	-0.11430517336308868	-0.1611628503894192	-0.08298392944163946
-0.1157934277209213	0.15702347486936766	-0.7422079078177882	-0.8114185688682675	-0.4768358027522786	-0.5133594874244858	-0.274032293847059	-0.6250947142082948	-0.5331983668595408	-0.5811800161146643	-0.514826487145784	-0.7299061525894226	-0.23726299771535383	-0.07405798672293873	-0.7425701992149392	-0.5801938759178997	-0.4281549761741571	-0.8234756558579976	0.09422029618616146	-0.365716605232152	0.31129948677138114	-0.028707866283540374	-0.3974429559598867	-0.7142141522588294	-0.6284774730338251	-0.1909323543032181	-0.4066925108908362	-0.25731039597859395	-0.4333596006120512	-0.8013781724822089	-0.2815748867837099	-0.5866678859640266	-0.0716807022567634	0.18902032670921148	-0.06645558467968153	-0.36307484243205396	-0.7766716564091631	-0.3006490463461481	-0.11530905325410071	-0.4770073813572876	0.003305908147654929	-0.36136581278656804	-0.11238547311810052	-0.1573225219751424	0.4649470752214485	0.01128148486164759	-1.1208845957970535	-0.1636661868507552	-0.1298226281338705	-0.11017369912852451
-0.07776474909749495	0.2315132035752626	-0.7847234834861128	-0.8073301692454663	-0.5193393772544717	-0.4334436976317681	-0.29418958313494314	-0.6141892276544667	-0.5206747968081957	-0.48695009450296556	-0.45255492323797447	-0.7805111296168684	-0.2850404817124176	-0.05813452876958136	-0.7752866151858143	-0.5649073120522237	-0.40844665588217577	-0.8183200503522208	0.07870340457366046	-0.34245681705045933	0.40782084220585074	-0.03832645458259014	-0.4306187332096073	-0.7495071421992686	-0.6382775851735843	-0.24654139524101795	-0.43758866860931755	-0.3084148449810614	-0.5063394850153593	-0.8620730873210661	-0.21496234568959469	-0.5622307994365331	-0.030862972690192413	0.1642148616941759	-0.07860158401463975	-0.3855903990759463	-0.8062880147938813	-0.3070572072204668	-0.35315343953321227	-0.46088241159845567	-0.015419538125664684	-0.35249272320036357	-0.05738234706900806	-0.19799377626308817	0.4026201514743679	-0.07467566168708843	-1.0604730227287626	-0.21986281339130748	-0.18083167334373465	-0.05564926566669972
0.03883823813330855	0.16875696238137666	-0.8437860212972013	-0.8383794116209511	-0.5569304310080048	-0.31678613134057	-0.305214269982348	-0.6621003984017302	-0.5318750851225114	-0.35439742202609936	-0.33981753484503086	-0.7843448284840889	-0.26724563515994787	-0.09461032234724231	-0.7834574309839797	-0.5896114924354672	-0.38446760237692323	-0.7840499523145057	-0.020619678067761736	-0.3240052624781879	0.4856356502603819	-0.08246708503354502	-0.4496326185132541	-0.7716133427408125	-0.6225224753150984	-0.26005092492426846	-0.5287250961056031	-0.3339652856696314	-0.5422315035151168	-0.9241351719394533	-0.24157772986243314	-0.41679186278900904	-0.0792203688236913	0.11473358453664058	-0.10817227601243848	-0.47424792365801255	-0.8555952807522911	-0.24292209741776521	-0.4087715263064326	-0.4389585944241682	-0.00606948954724168	-0.36621499200063606	0.04010413806499661	-0.2413737675871801	0.3611592268604613	-0.16885965983782147	-1.0461489711218928	-0.12694129192213885	-0.21642736889514874	-0.07294758883819327
0.017805587051627873	0.1953197344117697	-0.9202234478082575	-0.8302033051918594	-0.6190774554689942	-0.31757530722145905	-0.27622549293516124	-0.7199572395973252	-0.5701588961908086	-0.3492344105381989	-0.2636947409677903	-0.7571771637821414	-0.31020179102811385	-0.10426000318789334	-0.7879828492116727	-0.525603570101487	-0.3229076635908602	-0.8093249358067844	-0.13004597921830338	-0.29167499644080125	0.4982771943579615	-0.05948294705488544	-0.4759392747961172	-0.7249459855193672	-0.6514904124203624	-0.22309073821088404	-0.5888677078158381	-0.3016310054209936	-0.5462185259228632	-0.9895954686839193	-0.18181557574657578	-0.33128068794100135	-0.13936560706638407	0.06951191513667028	-0.13792784241395198	-0.4687367445826499	-0.8682282796112508	-0.1960989094616083	-0.2074825990677467	-0.44208620332808923	-0.08309664524300667	-0.37842587851896303	0.17462403915771352	-0.3116812006419923	0.39850610063245584	-0.3479149426068841	-1.032560197550348	-0.1196006124873753	-0.28655085841793654	-0.062337582833819294
-0.023894094825088964	0.21583090007415398	-0.978767357373598	-0.877412615588525	-0.6708007262085622	-0.31526456969962957	-0.23745775382905387	-0.7150130367193416	-0.5950041357662632	-0.2703751939606145	-0.25232415217911397	-0.7458047943535433	-0.3086144449031095	-0.12288240264406666	-0.8581421921014789	-0.5047033052433015	-0.27512129878163033	-0.8706554765646464	-0.19667183030096586	-0.2162492477703434	0.5043228174779991	-0.19066101573002578	-0.4952953604086474	-0.6909137907995531	-0.6259715288660962	-0.2639820506992111	-0.6377527935871882	-0.31468369782511785	-0.5955083659645666	-0.9662631942202939	-0.15030462535000438	-0.29974096173142317	-0.1606650124519023	0.1790251295915566	-0.1710896574566343	-0.5123795327108016	-0.8771065124838107	-0.23254665124015123	-0.12844102238124103	-0.4886581130659133	-0.11323350867266417	-0.3392573050354133	0.2128841608981619	-0.4539234228728656	0.35550205783107025	-0.3135239131333738	-0.9934972014731581	-0.08458787352575009	-0.26699692419731547	0.01551198276699311
-0.07097537161050198	0.29464362061698235	-1.021022139625876	-0.8611485245206646	-0.7897280777478136	-0.3485198781913679	-0.24303285638092004	-0.6988770957846187	-0.5686695041417913	-0.27182014629092843	-0.27059512294652943	-0.7203721348554885	-0.29135730462156056	-0.13571647816213253	-0.8888131200574607	-0.4595420604920498	-0.20187566874376053	-0.8915549811249649	-0.19379281172095092	-0.11896694439222091	0.44822317270312634	-0.2333199964334877	-0.41122382972062893	-0.6870656984584914	-0.561106420436831	-0.2511391388518026	-0.6947935916273269	-0.29880976298833206	-0.6216720497894229	-0.9672641955851065	-0.09356476469610644	-0.24934342760852748	-0.1441172953161392	0.24318333411355245	-0.16011329996154133	-0.5462307183522193	-0.8813729430361604	-0.20291984734628848	0.013222421257300443	-0.4831360155565064	-0.14911268408555473	-0.321309350530223	0.11109550182003965	-0.5903524213103084	0.3077454592766137	-0.14410358257096706	-0.9627505799568118	-0.06562524613485386	-0.3277901086255719	0.011670319116446476
-0.11605487953225682	0.40819430107807336	-0.9679669914869542	-0.8801156056799764	-0.8010411302860883	-0.4490095993243223	-0.1974890994354352	-0.707197423022301	-0.48327320361743703	-0.265319906191583	-0.2711788819504944	-0.7298607105295096	-0.2829296357248664	-0.20628236730038893	-0.9117650828218211	-0.42178164228299464	-0.11010395693014041	-0.9457515126767625	-0.1613649657403423	-0.05328599813394537	0.30222055964675565	-0.3113386315224616	-0.39974233098693446	-0.6548847314482743	-0.5230957038014009	-0.24168167183447054	-0.7540360018789326	-0.2975757213875814	-0.6432538344973704	-0.9525809190810819	-0.05880275975325959	-0.18720324407040637	-0.12497361376594071	0.1927362661628013	-0.2224922269240091	-0.5345977147191381	-0.866922392049782	-0.17552806042380042	0.14828398299115192	-0.49925686612622433	-0.15230056020831648	-0.35394071246587966	0.09373914462052749	-0.6852006688371015	0.2604416328559996	0.04739346456000022	-0.9357422238057328	-0.08961640400393256	-0.41150541798509394	0.05939715859369634
-0.10204973225100844	0.34336341970097417	-0.9951910406629304	-0.8670518016899657	-0.7151494026027152	-0.6231642995965784	-0.14538120256646908	-0.7133688903325256	-0.5605888139319276	-0.24849002202377704	-0.2057384351244685	-0.7626970822304052	-0.2870615633143161	-0.19009614111490927	-0.9055401687009027	-0.44193020519158105	-0.08373562491697555	-0.9991344577958502	-0.11406099106922762	-0.0010627714356817141	0.16343020610595263	-0.3817657273870006	-0.3612554843441156	-0.6121846662141323	-0.516789997844272	-0.25831162237400107	-0.7163420314404538	-0.2897053615340512	-0.6723379636136764	-0.8790001069419537	-0.03289290005065097	-0.14560697412161186	-0.11442299045446143	0.05903840716359393	-0.14003657775268635	-0.49900463719477217	-0.7697879792392972	-0.2717717698338168	0.18721607393334092	-0.5356992395032678	-0.16984813551426076	-0.3714704276797489	0.08675829680781219	-0.656106826597014	0.29026811354679355	0.08741420848877644	-0.8590333589876844	-0.15107680254126793	-0.453691588966093	0.09907979961539862
-0.06200090008071213	0.28704245711213955	-1.0521468792557251	-0.9069656313143959	-0.6545254424170457	-0.7914509259961923	-0.12166096393481021	-0.754554729164433	-0.5461246492324727	-0.25311367251758254	-0.2156163229819767	-0.7645436408522774	-0.26322748455791567	-0.1921908641404722	-0.8546672945332491	-0.4215412924599331	-0.012198494494845202	-1.005623202284428	-0.06522298828046906	-0.013537739292553835	0.11463120426207445	-0.2883466212483733	-0.36732946445227865	-0.6228770754671583	-0.546401604286683	-0.22441942265592285	-0.7181140105559372	-0.2398005265479252	-0.7070940372902057	-0.7676785624615569	-0.008792386437203956	-0.09392268455335298	-0.22560960187304985	-0.01523308172985503	-0.04649202801491862	-0.48624541416807315	-0.7367457105595661	-0.3865450198601394	0.25965272978680803	-0.5709173792796337	-0.18098412822777937	-0.3566368483780459	0.09366309489433301	-0.667698620092707	0.29756238434195975	0.21486982515122768	-0.8921395313484899	-0.21581596386574634	-0.37270465077413534	0.1812170146885443
-0.07022790796042541	0.3763831671275674	-1.1179642411735227	-0.9257330248763115	-0.5258768427278725	-0.9457583539533886	-0.16724343525606356	-0.7897746007340197	-0.4711008448607692	-0.2414621932692341	-0.2401794118619577	-0.7705350016746192	-0.28332754087975637	-0.14651818243852927	-0.7842634659044914	-0.45013303812786987	0.0928598026842071	-1.0705564281760496	0.038567264504422695	-0.023168636022061144	0.06977785533817506	-0.3861814988876996	-0.35420284150235315	-0.6718821990320827	-0.5685596043129395	-0.23693892818826306	-0.6812197910493979	-0.25122263579615717	-0.7496451222687117	-0.8343752545517253	8.840332568155752e-05	-0.09367892532166014	-0.27574057489308773	-0.06509030117330543	0.00019166898309459917	-0.5030357193618923	-0.756262981631569	-0.4610450410325907	0.33170002294558837	-0.5225845360630292	-0.2320268215094196	-0.4048275236906876	0.0017844691734992923	-0.6022852110630945	0.3045421817705533	0.39024449968455827	-0.7632845928678889	-0.2483824452682443	-0.37010586694294584	0.1867828573618005
-0.11170814267064685	0.42748667893129966	-1.2190910972657463	-0.9243183382601728	-0.35176151504099085	-0.977398564134571	-0.17257220177318702	-0.8357477720191167	-0.4707067426814227	-0.2158312055147582	-0.2420463277879048	-0.7588489452505032	-0.30269062405216135	-0.09347166000804573	-0.7279633923411271	-0.511304932814846	0.08345671153101322	-1.0892346878258559	0.19184973428856947	-0.010738370497724577	-0.03551444311269364	-0.43339885688607216	-0.41021792663644996	-0.7019294769141766	-0.6296659373372929	-0.1848054842699369	-0.715866299368485	-0.18865219575393058	-0.7932749464025989	-0.7581351058376443	-0.05012030861615402	-0.1043601579796611	-0.26879232446818796	-0.15277589304801337	-0.002704618866009453	-0.5049474425615486	-0.7151913599675888	-0.5756530912224713	0.44910370157586615	-0.4755971445138923	-0.32597136628435724	-0.4061997505707148	-0.04197783948522351	-0.44451379749802084	0.4500827119227139	0.4228286770117465	-0.9293017259957026	-0.29822870233849363	-0.40534450964073104	0.16615439517070657
-0.13225421173474913	0.26590108829122044	-1.228755365996014	-0.9699652245071142	-0.28136390075366735	-0.9863162038658274	-0.1681207975370699	-0.8759930348895709	-0.5354012450457477	-0.2473506202192622	-0.31269120857506	-0.806465992853586	-0.2742272676928062	-0.14338723214730878	-0.6779730988907883	-0.5449166667121272	0.060663458530174796	-1.085397900900057	0.28322425404408225	-0.006727841048610258	-0.07307492585863173	-0.4260794645895617	-0.427764662034292	-0.7113773243614354	-0.6728467131321674	-0.12073095120628327	-0.7479892358597322	-0.11976991298245235	-0.77307532946267	-0.7292781884908344	-0.2193316033806561	-0.06112910950048924	-0.2993924160636441	-0.1788879005060955	-0.00843001419377673	-0.5096099915304526	-0.6885341658151707	-0.6148133959371668	0.5439497949392371	-0.45257188398497084	-0.3844812620676282	-0.390214273775355	-0.04320906947163428	-0.3953183298645725	0.5396279440515552	0.580256927401017	-1.01190324766784	-0.3482534169447544	-0.42257495085166036	0.12112267666898631
-0.2289699974653571	0.201572224343768	-1.2187168692611465	-0.9779157409408932	-0.2011357174391541	-1.0706038785072605	-0.20428606797636295	-0.8550013796790703	-0.5663472136782615	-0.26930466867170855	-0.3877483674625234	-0.7906535238251525	-0.28747794937213467	-0.18295389272654436	-0.6539004698203956	-0.5247190884820558	0.011119632451590877	-1.191859513511348	0.36229830392034557	-0.029686504290563426	-0.16615340162875628	-0.42968125749250474	-0.40462679568659243	-0.6740262466249252	-0.7011371776965827	-0.08055403390528958	-0.7744192374229196	-0.0950525128078322	-0.713296962473655	-0.7619756432546105	-0.2280247221330925	-0.15881645320845977	-0.32652366740827465	-0.22253750075213138	0.01011307212826305	-0.4913892990547911	-0.6474946039165055	-0.7433006828183895	0.45410919643234066	-0.401093410743196	-0.47314420156766734	-0.3963931601633087	-0.09348935671721025	-0.2588247015471013	0.6268267676101548	0.7202960554104324	-1.013829344809858	-0.44957119125797673	-0.4316183378718276	0.13350869619200595
-0.24872619789621	0.20100580483482416	-1.2006405700550213	-1.039818873784885	-0.11552409267390348	-1.0147077646135252	-0.2655445298264001	-0.820331993774472	-0.6067163621285306	-0.21714228347377468	-0.413948060332676	-0.816973443342507	-0.301194425237519	-0.2372251823406491	-0.6881503617874174	-0.5395068620087287	-0.06275642070030374	-1.2812441336709344	0.45241341219300485	-0.03283126309976867	-0.2695005242970875	-0.43785169517354483	-0.395785817045586	-0.7176349192792526	-0.7084668390324991	-0.10328671913970852	-0.7595090657519893	-0.059283322893965096	-0.6797541105424683	-0.7703663617074018	-0.27795093981709423	-0.19936045228932464	-0.36701487179031006	-0.24859231787174085	-0.0046113649130487735	-0.5923757042968972	-0.7377522623765248	-0.9277283916452207	0.16861057319875034	-0.3295114217845824	-0.4942397003407823	-0.4732823178648922	-0.28154912680430366	-0.18402696462919663	0.5899325108067751	0.8553875877043262	-1.1226958691763047	-0.574995074739243	-0.42317045520457003	0.08693327971365947
-0.2518354040512357	0.1761725141721236	-1.1823339654661242	-1.0558000163550578	-0.09430607925138233	-1.0222788262694489	-0.3226930745779352	-0.8496860148267202	-0.6159250752285903	-0.21597383717290644	-0.45562246567653164	-0.8331831884398767	-0.28918045540926507	-0.2580966997158357	-0.6415547080213694	-0.5617493903901025	-0.1010591139583065	-1.3148992293431048	0.48173352617275694	-0.10178748965008415	-0.36688599673087324	-0.36759715332497556	-0.3743621179720333	-0.7869461895839136	-0.7400293128685262	-0.07506700828236726	-0.7842080234663548	-0.034218346821822274	-0.6649716577064629	-0.8534490903561679	-0.29626170398396895	-0.3104831860610136	-0.4083979502992442	-0.3901865862867253	0.030128107288606043	-0.6683772106451148	-0.7936129855680807	-1.0490922779152618	-0.02215209503214961	-0.2511940142557915	-0.5513176407147481	-0.512421900639709	-0.38463700820194446	-0.10080481814835321	0.5192690403983713	0.9702019582605409	-1.1535160425041933	-0.7002307126632696	-0.4786539677022434	-0.0062665717011492926
-0.25854162255393254	0.08405143217608715	-1.2447481968568934	-1.060228454790885	-0.11159880118140811	-0.9258778347608633	-0.3105122599912099	-0.8157685891075597	-0.6885594046189667	-0.1818398117559954	-0.5223476237911162	-0.9182440374706602	-0.27629851174551057	-0.2879735961647746	-0.6500374671419562	-0.5934900052119259	-0.16791561067184166	-1.4052166228442113	0.47510955539607985	-0.15646192582877463	-0.4586732846164095	-0.4167782302936744	-0.40162945262865046	-0.775143723962514	-0.7922534315802953	-0.16073034359538224	-0.7442071853879922	-0.05488381653083776	-0.6277940675913297	-0.9080964568918743	-0.31289528196272454	-0.3531182852461502	-0.542821713570019	-0.4935357344602722	0.01514198270749056	-0.7419017730936002	-0.8623467277176371	-1.1011971639796694	-0.2925688169649486	-0.20631525018361074	-0.615301147846632	-0.5461717241182835	-0.4305800912329233	-0.09381335525521087	0.46603639718458345	0.9385204968850193	-1.289433897359086	-0.8164205814040756	-0.512403545757883	-0.1015886940987124
-0.2502513656290966	-0.08228381504660738	-1.4047344831442794	-1.0073234216420441	-0.23329351986604435	-0.8342066490306441	-0.3323551613197218	-0.7554179023674219	-0.851338904323079	-0.16663349523801751	-0.5663447245727407	-0.9812125983573093	-0.26380064398955644	-0.31779110996238624	-0.6563518553631504	-0.5944021313580858	-0.24628699746996827	-1.4741367947559023	0.3309302866213938	-0.2015287856992348	-0.5105124907901859	-0.44784314553331156	-0.37561846042764313	-0.8360037238882361	-0.8340909525680861	-0.2423364543753784	-0.7563933833882719	-0.1226635246948801	-0.6064560423021321	-0.9462268201198114	-0.3345677277978239	-0.37560726516261644	-0.6122521871534378	-0.5853892998680902	-0.009599067796902755	-0.8697462707984298	-0.9405019379745528	-1.1815926547664204	-0.563801890018739	-0.16256245519751883	-0.7045861294955973	-0.512894255920665	-0.5066864777052649	-0.011747442526187406	0.39682120797661113	0.9043776573498409	-1.3822984066696486	-0.8881293896091865	-0.5092909183526245	-0.2061619099551492
-0.2525755005937026	-0.0062142028601377694	-1.428823876920007	-0.9848060693225962	-0.37353639293900376	-0.7332832868069209	-0.3433140027361582	-0.7434306950564881	-0.8143532685656266	-0.22239211027941344	-0.6140540823002171	-1.0081936314553341	-0.2213550387798447	-0.3827319774536847	-0.7037082309860514	-0.5321386359550473	-0.24869451112677798	-1.5081827677442454	0.23655772098916006	-0.25403914508447156	-0.5431706565525162	-0.4962590688854765	-0.36641055863605415	-0.861971003502728	-0.8686321928836154	-0.2827530615914727	-0.822626192437214	-0.21234185226235686	-0.6039938128542264	-1.0383987565502832	-0.32749016012270654	-0.38685488482485153	-0.7450891243174709	-0.6318109884246086	-0.09768829756687529	-0.8915187814654612	-1.0986272604966785	-1.219789552425059	-0.7694670640126816	-0.10926451890559716	-0.7637498886591122	-0.5108687717371881	-0.6289166999572465	-0.03644887871073183	0.3612789058004315	0.8599904090350167	-1.5384469382820547	-0.9790873248487149	-0.5947154507590773	-0.29298817659339577
-0.33019073641351737	0.02538147432092226	-1.4234619366903118	-0.8837290572360654	-0.5189858265068663	-0.6429621788233466	-0.30127778373137193	-0.7314750453778788	-0.8861722094261868	-0.20441043077656706	-0.6142903658839419	-1.0569854854902752	-0.19224300272769806	-0.43167070497861726	-0.7524434549754373	-0.45929821571327717	-0.27687590209569074	-1.607202244792224	0.11471625419898075	-0.19881784502683525	-0.5932099887849549	-0.5304001254377653	-0.3588556200105032	-0.8676465145449284	-0.8692547352184492	-0.27426756572656347	-0.8684634572815764	-0.35077752380565186	-0.6212194352261394	-1.2170152861556098	-0.457075609998816	-0.4096316186692663	-0.8115228117326774	-0.6875687797577968	-0.16291469495382963	-0.9662097453970976	-1.2040706530448417	-1.200365400580752	-1.0057671048915506	-0.08299945653606866	-0.8130170651017951	-0.5752938573975099	-0.6620646858538557	-0.05009046169901184	0.26439848580593234	0.8570263203200454	-1.623247811897548	-1.0668538716540834	-0.691160897577077	-0.4105729118697158
-0.37156767721674344	-0.06411474877119601	-1.428417940299426	-0.8055330926134964	-0.7452241460821039	-0.5453339162159783	-0.32750789678034214	-0.6790986052314406	-0.9871560775971394	-0.21579857022777604	-0.5997301101108705	-1.0747683769493732	-0.19108285461732744	-0.4756732496119861	-0.8225643969638374	-0.35947297028031744	-0.3373546973060654	-1.693272489446881	0.011084095570299773	-0.1974587017242843	-0.6615771528686594	-0.57373124942475	-0.3163476785398489	-0.8466427947781578	-0.9200299641115677	-0.3135458624277658	-0.8991603051803667	-0.3870581328102029	-0.6142781264587021	-1.2561406889727	-0.4555495483612166	-0.3613343841920057	-0.8802277223253157	-0.7183389224714778	-0.17084899704598044	-0.9964231442346279	-1.2516589698842306	-1.1962976660172044	-1.2296937691323417	-0.08122364894354203	-0.8126636157189082	-0.5963063230871666	-0.6381592192305638	-0.09971719949704587	0.19005137738017625	0.7334770651617338	-1.769797090037941	-1.1946512942021568	-0.7398988314795683	-0.4279207960943411
-0.34436375007938863	-0.10544797687074577	-1.3676177968669514	-0.7121343748270603	-0.9246519889375732	-0.43041062954187115	-0.3328180292600294	-0.6437825485848778	-0.9613312789549056	-0.23862146880430943	-0.640886186344779	-1.0920729869283865	-0.19074680391305562	-0.5417064609744461	-0.8680955777429109	-0.2518417985616671	-0.29076012773674353	-1.8052648122490897	-0.0940115687828137	-0.17134582032724552	-0.7071028823286344	-0.5493725249164269	-0.2779063731804282	-0.8083056530419972	-0.8980818256416241	-0.3358917385185537	-0.863906054794459	-0.48642809296085215	-0.6055899184099778	-1.3631262917103366	-0.44329759460536844	-0.34715056565527813	-0.9744213804299691	-0.7409981940644058	-0.1696073973573966	-1.0968361480021325	-1.3214126886053479	-1.223266284063229	-1.4773632006960618	-0.0984166012613206	-0.7417761598578173	-0.5449715087767386	-0.7218479572990081	-0.18866732070704656	0.03753482031445036	0.6793630341451814	-1.6693061090635226	-1.2760343238686924	-0.7794739332301225	-0.4238990757737013
-0.2724897850372475	-0.030209663587703904	-1.3109125757452413	-0.6255872893853368	-1.0201703011638164	-0.38051443168366506	-0.35231780691649267	-0.6032738535291889	-0.8614366764227368	-0.22903375480466645	-0.6583245902034003	-1.0448384733212914	-0.23659729547659997	-0.49278257911234524	-0.8626436737672953	-0.13241080983928563	-0.30410021263114667	-1.9248879495736837	-0.15040249774250375	-0.14370937208238974	-0.7713913246071225	-0.5890205201140828	-0.23785432945960294	-0.7323935670482391	-0.8475798393117586	-0.3075814844212769	-0.8496347166486025	-0.5479189695790048	-0.5954390241894882	-1.360731965679228	-0.40745638257822286	-0.30760165864442907	-1.0468218058981456	-0.744609362857289	-0.14474574275967084	-1.0660625435833089	-1.3384518080307626	-1.2483461921868553	-1.6351014357014875	-0.145060444491358	-0.7420170663548001	-0.5523312833670821	-0.8151685116810924	-0.19725339160528393	-0.10147930629002551	0.5403650413064929	-1.646037982569413	-1.308125050610639	-0.7223851341882833	-0.46443489441096564
-0.21901373753192135	0.005762762238413374	-1.2139922058766648	-0.5327418313976392	-1.0533190841143332	-0.2537033644601165	-0.32414337475413146	-0.6497381266491411	-0.7354008187115317	-0.2615281373445032	-0.6368630585666575	-1.0645284114953901	-0.29674169683172413	-0.4298102465125398	-0.8495931274244644	-0.06669434116475495	-0.29654337453884194	-1.9656838401998686	-0.20936204157739358	-0.10814252307701959	-0.7808211301877767	-0.5622392141187952	-0.15101399125032408	-0.7147288288117981	-0.8052203405201457	-0.30702430659059543	-0.7515314156530467	-0.6037103863553556	-0.588469916475572	-1.3156609416912353	-0.40075178634281927	-0.2738199197920086	-1.093208167950282	-0.7198861394397232	-0.11730194363042579	-1.0338453729724666	-1.349880686224763	-1.1704316598832352	-1.7375661224352352	-0.18074758904755722	-0.6875180839653267	-0.5174670570448123	-0.8765160807520239	-0.28415181734768385	-0.22117937976409455	0.42305633780316443	-1.6679542398626548	-1.3531690382679105	-0.70521311612601	-0.514646758436066
-0.17974407624879446	0.058936590392561196	-1.1902326347759593	-0.4241977100101428	-1.055835638039198	-0.20547313740726728	-0.29375135008944975	-0.6948457782450387	-0.6162915014628638	-0.28443557858647806	-0.6362130552401812	-1.0511488404438232	-0.3427221833179086	-0.40744674002276005	-0.8466068173251239	0.02550502549597583	-0.19006919054237553	-1.9611509345203628	-0.2139655098077434	-0.11718880599563881	-0.7230539273696054	-0.5749559861576969	-0.015675427326321344	-0.6274837784751192	-0.78273135079098	-0.27810957860411534	-0.7128648270227668	-0.6786387237691934	-0.585901236770861	-1.2656012576834068	-0.3980799437993196	-0.3072006451996565	-1.160860395263454	-0.6831727426782894	-0.060849315072489654	-0.996447548994839	-1.2986678162619918	-1.0492211297036365	-1.7212512139435332	-0.18774027680561944	-0.6326852483184673	-0.4010517737853059	-0.8785950605191042	-0.33141341342350233	-0.2692525774487403	0.3466768385382535	-1.53269704178384	-1.309896674975514	-0.6186604870582757	-0.4765006616242995
-0.06963526385619598	0.2210028225300654	-1.1921148396465437	-0.3559531606008611	-1.0824162249345215	-0.08598322349276119	-0.26838374891050065	-0.7251552884822113	-0.564603737055724	-0.2923262879650751	-0.5838633546040201	-1.0169583257535548	-0.42470271438630247	-0.39484574141115314	-0.8709030676447039	0.156444400616011	-0.09465558629816348	-1.954115116780315	-0.2431567432835747	-0.07057516088292767	-0.7049334422702878	-0.6113496079242837	0.033271337066399	-0.5632164620727134	-0.7812172489585223	-0.29138333790188764	-0.6472281065939244	-0.6899881426513795	-0.5186019840985507	-1.2443465658795456	-0.44136478074617447	-0.2745712454767223	-1.199145697338011	-0.621602941555304	-0.07809756783723977	-0.9310862854296931	-1.2043973027224997	-0.931287968244632	-1.7298232520900356	-0.22475445588310267	-0.5916346014516126	-0.4014711727049761	-0.9129208476993019	-0.40731748220194525	-0.29187819681132254	0.1584613648450824	-1.5006596623640498	-1.2689466300124035	-0.4872783179794073	-0.3523032238885279
-0.004663991900685423	0.3557489779424182	-1.133101788503912	-0.32579540545720037	-1.0463023383262655	-0.11215981045180738	-0.33018908424743876	-0.7584981900887601	-0.4338712741977083	-0.2790579378156664	-0.5127584582836703	-0.989332896889543	-0.4815333766979559	-0.3564504036293441	-0.8931871107306092	0.3413179609121145	-0.03503725869107759	-1.9309647757176567	-0.2411903503442839	-0.003243566056138522	-0.6715330533232107	-0.6140330054428703	0.09002305735880371	-0.4976727354506288	-0.7668790567218524	-0.24673879755256403	-0.6398535184627174	-0.74739355312585	-0.49941941443557675	-1.2646858366466138	-0.38370513459264366	-0.2888063553910355	-1.1931320061135844	-0.5673373743149448	-0.059464889013763365	-0.8659979238073655	-1.1715622396875864	-0.9770197754271817	-1.7476460540364367	-0.24530180561774131	-0.532582845831098	-0.34079168661295417	-1.0044032823536422	-0.3535951506392221	-0.30634113214999426	-0.002057647256568007	-1.3518257165440049	-1.2480820308264908	-0.34325891133615466	-0.2750761905839057
0.038668199113657174	0.44779555080295885	-1.0450172433874694	-0.35526837852721505	-0.9847852783706189	-0.14505918646350355	-0.37643660862621336	-0.8592414990333728	-0.3314911778204815	-0.31708850135054034	-0.4687665519667069	-0.988401258671265	-0.5731150511387918	-0.352986910490692	-0.959351863853158	0.39760405075129795	0.003169281797853145	-1.9352904621075582	-0.1669379438926754	-0.030544637492504405	-0.684723599152789	-0.6123180175089594	0.13342778976228467	-0.46472663348677895	-0.815045805062681	-0.21550273341132825	-0.5792938007217158	-0.7220571699569246	-0.4573868627908288	-1.3014584535468707	-0.40318143450862365	-0.3036837163345895	-1.2005548930455274	-0.5592577904320756	-0.09051326904852605	-0.763579789616015	-1.0989713797712173	-0.9291491919196296	-1.7388827533369835	-0.27931001637298974	-0.49844603564668477	-0.3746025838512594	-1.125313729470584	-0.34855765867658695	-0.3381481262880645	-0.18016344707679735	-1.26994661770927	-1.2372823065634702	-0.2019837388759882	-0.16865466572764976
0.04332010848225727	0.4823154430916361	-1.0159831363926695	-0.40743466813582724	-0.9562811110805999	-0.1776969620446166	-0.43859757514872494	-0.9702305053676079	-0.27275457150152593	-0.3039868123695647	-0.4909618513971072	-1.0400365090236223	-0.658272914586184	-0.377474831331698	-0.9913449348445486	0.3857247822318613	-0.002467163690873575	-1.9875890290748814	-0.1598220323715148	-0.05038842121501347	-0.7096743854564271	-0.6080946147593195	0.12230582747646983	-0.44055430574371046	-0.8297685087414539	-0.19168303296430947	-0.5103115520229695	-0.6497244583500429	-0.4398608199012327	-1.4096819901529605	-0.3841648297940279	-0.3329237360435525	-1.1721612319807286	-0.5294189234636764	-0.07921386376330593	-0.7912315887373739	-1.0543384392063437	-0.8376542937288904	-1.735038793875317	-0.3560822975221307	-0.4233700427955133	-0.3482113753346789	-1.1664667569428828	-0.2742383214872563	-0.40734157684766414	-0.34752927829733826	-1.2178339588311298	-1.2219532857697992	-0.16186786017607474	-0.07742564975477849
0.024510678100116822	0.46119606863264506	-1.0713650866532887	-0.49713965592921544	-0.9017000452912599	-0.18564916972162684	-0.5618621847584027	-1.0527169418503586	-0.18931712956336783	-0.32289649156027644	-0.5321887059365442	-1.077112062587883	-0.7260138093718024	-0.371279736232	-1.0255870186282843	0.3728880247599692	0.02744642701084717	-2.019615154505016	-0.09454461760599366	-0.14642395657061374	-0.7564226822135102	-0.5993953933193813	0.10505772591646845	-0.45338179556041913	-0.8526532776472899	-0.22626602345763563	-0.45488442094660597	-0.5786318533069688	-0.4639397123994498	-1.417078438277974	-0.2685266943176347	-0.3779009805155701	-1.1598585456166781	-0.4851962743356717	-0.1325952585086229	-0.7555656535781401	-1.035034948280602	-0.7995070989629465	-1.7838436032905858	-0.3564865343445116	-0.3943731704832951	-0.3378191726108668	-1.3531104509668654	-0.2585018986878714	-0.45253644404567817	-0.6160635536813255	-1.19120580225188	-1.2264846386074302	-0.16334058928734266	0.007404230975668405
-0.014714824651768354	0.37533279661662144	-1.1180393733460345	-0.6291759559894936	-0.8620441530676743	-0.2290337995984682	-0.6556931506613799	-1.1559283371353364	-0.1441470092397569	-0.3447677548650575	-0.6060296722985099	-1.1673213906206867	-0.7793068245575651	-0.414093143272544	-1.1079287914831366	0.3325245807258254	0.043556372469548243	-1.9715867766684483	-0.10429832403447063	-0.1862849696488798	-0.7954510949867855	-0.646899838857428	0.01856227134889151	-0.4841286872417002	-0.8463968680288924	-0.21796011003206664	-0.39316729910160536	-0.5773871088302359	-0.48084676195653914	-1.4897294057295194	-0.30081993650513095	-0.45217779849270173	-1.1669613729795854	-0.5172756318188595	-0.1555806868977406	-0.7333700591349258	-1.0233649469806962	-0.7418386744760026	-1.7792967966817543	-0.4073480431228747	-0.4294106833168758	-0.3718929189416844	-1.4879343355260435	-0.25797966153396973	-0.5090817562509133	-0.7307383700125761	-1.1480505317936325	-1.2291223196527674	-0.18097235297809097	0.01622185467320677
-0.1000357462304684	0.23619633368197562	-1.1944686803286468	-0.7696035054716692	-0.8468374836462708	-0.3455721845831312	-0.7797366966107341	-1.2300732341450615	-0.14373525783976157	-0.4443405305164111	-0.6440629863521792	-1.214161819741649	-0.8563196386305986	-0.4829639546286689	-1.1868388037823387	0.284806689930598	0.014180216775471243	-1.953577323462462	-0.16581707237811907	-0.32686832517363035	-0.8287909573415634	-0.7130818915346808	-0.06917050114610972	-0.5878169190769656	-0.8607463280001296	-0.2955927111749709	-0.3758231623399455	-0.5491671924904322	-0.4968879469400048	-1.5612649441866526	-0.3081628117244938	-0.5139209567231501	-1.1946498219776274	-0.5039224068364578	-0.19299918840049785	-0.7609907451590635	-1.0371392967060697	-0.7481579255743174	-1.76056161347854	-0.44520242419728284	-0.4565664187368538	-0.41624483787529754	-1.5584796127001836	-0.2358559699209565	-0.5860733456489372	-0.8131695107876247	-1.2212749613853564	-1.2610530283242098	-0.20891287787408092	0.031364954066313386
-0.17523180257462787	0.08282123834959036	-1.3197077630535454	-0.9095698727042135	-0.8334336211972616	-0.4530139550548748	-0.8312968070153588	-1.3420042973342696	-0.2821722338887704	-0.5197095592067028	-0.718889485681949	-1.3357085394187618	-0.9087702012277619	-0.5870751035015946	-1.3042472557771183	0.1977441475821516	-0.010699608473332244	-1.9534322308863346	-0.23159719445443433	-0.43101747234940235	-0.9158875053022092	-0.7568166800319425	-0.18527906595024762	-0.7085084934461785	-0.9314020660701235	-0.4257901301007506	-0.4110360718506042	-0.5845608898385894	-0.5515515152317587	-1.5891891321157217	-0.30179385027514594	-0.64461042107465	-1.213297465110072	-0.5129883794445853	-0.2770756476534782	-0.8519955355423632	-1.0679391669432774	-0.8018633918093062	-1.7279406169846676	-0.46561540359892495	-0.47979411978923536	-0.4485675453986436	-1.6724270933847898	-0.23598245735371987	-0.6379139601777147	-0.9370893958840936	-1.2772550923718882	-1.3188937657643895	-0.3158527219926893	0.06470787248420776
-0.26652144886415075	-0.012456914357580274	-1.518474880734755	-1.0461868073433822	-0.9058540754100441	-0.5820743564763214	-0.9001573621229374	-1.3710487845259842	-0.4252106295044967	-0.5964474821304417	-0.7796263348252737	-1.409318293311801	-0.876480166478348	-0.6537217376522635	-1.4090465157892262	0.13339440712078504	-0.035592120255390075	-1.9352642699019396	-0.22414681360016284	-0.49827604510706786	-0.9832511608777033	-0.8102052558543136	-0.3491170363918824	-0.800494752228212	-0.991356132388306	-0.582913499259951	-0.532641816428508	-0.5834923860530303	-0.6291060896968254	-1.5903141768773268	-0.39675143059377166	-0.7406185444554161	-1.229068202802474	-0.5669000135596521	-0.35001793701001305	-0.9733337275715789	-1.0853167875648448	-0.8982572309099931	-1.7177978897277992	-0.46932019699009997	-0.5617294756895752	-0.4683797957467554	-1.7750317466355334	-0.22411585691506458	-0.680330826725198	-1.016403133010638	-1.3648232164875107	-1.3929415670790306	-0.40442383540783683	0.04805566175766951
-0.33717928972047195	-0.14981700912004722	-1.6058053180133751	-1.2387706888730037	-1.05758342882362	-0.6998583237945277	-0.9480888701624919	-1.412629552630364	-0.5585991498058828	-0.669428256277089	-0.8473177080610735	-1.4893042217251717	-0.8644399210806244	-0.6989431112041208	-1.462442969194278	0.017060652446381247	-0.12319111278106303	-1.9357634977693514	-0.3128722598474042	-0.5741745424426006	-1.0722110805854068	-0.8564387444197539	-0.557519737984499	-0.9230559830979843	-1.0322439241987702	-0.7296200190686365	-0.5811681882053393	-0.6526418839615316	-0.6863960360663454	-1.6355755930557454	-0.4333694030557444	-0.8177095743870565	-1.2404409297389525	-0.6433738897962252	-0.4496913689054736	-1.0327111715069632	-1.1168109425703376	-0.9625765313832396	-1.8022117219358722	-0.5455304935922676	-0.64914940957757	-0.5936082544610848	-1.7912779501832563	-0.21794413654850117	-0.6911651766692343	-1.1621005130495754	-1.5015252602411309	-1.4696259278170194	-0.5085093492654181	-0.017680936925936697
-0.5230517455727031	-0.37797798077275707	-1.6842395647646662	-1.3458185500875068	-1.143112948032827	-0.7939706893409382	-1.0035013063106892	-1.435943718176729	-0.6521338720697487	-0.7619852936841186	-0.9291221587175812	-1.6430910950395092	-0.8677073950065598	-0.7627378935248064	-1.496741374300076	-0.10675173450555109	-0.24882194805038066	-1.9367456077965421	-0.3563405138020225	-0.6691474536521872	-1.132221321171346	-0.8927789350748148	-0.6934985933587008	-0.9725555300982928	-1.092558698869783	-0.8347859922536042	-0.6689473466231505	-0.7578136948008792	-0.7330518481336303	-1.6641305753126887	-0.4667313822606406	-0.9121077064931405	-1.2850978590752253	-0.7117380058792254	-0.5107708840236503	-1.1617921261130861	-1.1758580929480502	-1.013642557561472	-1.8488484838939168	-0.5342414650982996	-0.7724264777317907	-0.6520593214084992	-1.8719596002113996	-0.2153854517271125	-0.7254414081716348	-1.2544806837555824	-1.5783159705468006	-1.5891276471936588	-0.6385230931164729	-0.14286883791007382
-0.6889843747340476	-0.5896550708728249	-1.8194691169483435	-1.4457186792378205	-1.251404574396211	-0.8403389480873533	-1.0480636447910645	-1.48871008175839	-0.7882242121126272	-0.8346474419787526	-1.0315618188814937	-1.7042266235361658	-0.8365880688834757	-0.8338560413204048	-1.5169517687100569	-0.25651087318462407	-0.30932233824977856	-1.9539123779077836	-0.4445683730849157	-0.7405811105816028	-1.1595997875790587	-0.9135175259068028	-0.8126739814508974	-1.0576164594980235	-1.1291957378147983	-0.969844304729464	-0.7752072647066512	-0.841936516208515	-0.8061691713581487	-1.682996710545758	-0.5173839855292968	-0.9890278724702986	-1.3111979805569731	-0.7735600866305211	-0.5551663556684135	-1.2732943676038357	-1.224247584628855	-0.969231246376866	-1.8758191249357048	-0.5675184734283721	-0.8359457904045631	-0.7109104601364287	-1.7981181167744278	-0.2965191694037171	-0.8061244403979542	-1.2756062534923098	-1.6999903097546425	-1.6230591425573941	-0.7589423827948367	-0.20135209310828867
-0.7948660334204443	-0.711026558299687	-1.9364315875418718	-1.4981059996621295	-1.342557268374105	-0.8807839335999755	-1.0741020971445194	-1.4762164714367425	-0.8790093715806918	-0.883914301489378	-1.1252295180409906	-1.7649867611031087	-0.7905467337100978	-0.8381048700228577	-1.5286486832783264	-0.33586739484814687	-0.35500696273611954	-2.0037977844251658	-0.5232972631750157	-0.7885691447222747	-1.1200698853316031	-0.94143385796628	-0.9185141400788807	-1.088464585846437	-1.1205576108022741	-1.04488585012928	-0.8972449200287599	-0.9514690354855544	-0.8436416066425572	-1.6368564132458805	-0.5263605862817273	-0.9707498645783664	-1.310745360173639	-0.7727304643822217	-0.5463916842539228	-1.3280729493140817	-1.3308212979747858	-1.0174810339589215	-1.9287503811959605	-0.5726154070453009	-0.8530195889258068	-0.7312580722391426	-1.687606877259244	-0.3124049513360361	-0.8050067387147095	-1.2823303216237192	-1.7883406584772903	-1.6764917186417907	-0.9496386113578398	-0.31339053731946853
-0.9041214965339822	-0.8366838412161043	-2.045289017477618	-1.5089284640201877	-1.4523468056465472	-0.9564760973468382	-1.0862879569969597	-1.4011784788318722	-0.961333368994193	-0.9835723773569386	-1.1542126196089562	-1.7209915520611652	-0.7765188483443465	-0.8258794666808942	-1.5080811604852695	-0.34401808992055344	-0.37959513713252585	-1.9760491548524666	-0.6172534062534557	-0.7599924462420564	-1.1294011248879776	-0.950112477441586	-0.9479986915386064	-1.1615180447857063	-1.0972812881202303	-1.1441279190384344	-0.9906321694183562	-1.0363490853689328	-0.8551864676242072	-1.5914449910992479	-0.6478265980520787	-0.9733076375289688	-1.3062710095665655	-0.7645472077444551	-0.5326605269634779	-1.3575342671487018	-1.367257736475676	-1.0493163289171705	-1.9339286201357606	-0.5119843737367317	-0.8983687987350952	-0.7994326228955952	-1.6358284319514635	-0.3381728671762754	-0.8393185806368212	-1.2681029552783731	-1.7971601099687118	-1.7074673661891633	-0.9790314290759519	-0.3689931889219012
-0.969046302443393	-0.8828817046597127	-2.0417405712724115	-1.5080567444078263	-1.5608706006858792	-1.0283921157478946	-1.057927287767443	-1.3967972344966895	-1.0354239639939016	-1.0827422875111439	-1.1621606223130765	-1.7003967241722826	-0.7540072227709748	-0.8805218978657932	-1.5008387504800966	-0.36190066105271856	-0.46246162057571405	-1.9760811950443222	-0.7229720922200678	-0.719033624332175	-1.0742147178002714	-1.003976062729497	-0.9863210559096091	-1.1789480942244879	-1.068357013486414	-1.221125935400715	-1.0882640284327707	-1.1332730815951104	-0.8391461902555987	-1.539633314308818	-0.727633398922929	-0.9786258094092698	-1.3032396636802928	-0.7805667539591766	-0.5382162517841997	-1.3438684505871514	-1.3886791457139698	-1.0252522057952718	-1.8665996431044962	-0.5320809835204383	-0.9202840987218235	-0.8037850946333718	-1.5221610210800387	-0.33422749889679954	-0.8370975455703986	-1.231206389378885	-1.79724893960461	-1.7330496943999645	-0.9821218482594796	-0.43394711702944627
-1.0380000033777692	-0.9040292836534114	-2.0429133920476312	-1.474209305543027	-1.649407495368558	-1.1032774461813388	-1.0165426789698861	-1.3824196356110279	-1.0651332577461297	-1.1544565882878535	-1.1309527404696014	-1.62354189046902	-0.7457059029045062	-0.8909673062342272	-1.4617645532694385	-0.3409733246113634	-0.5175662051221037	-2.0483775435627143	-0.7945818532740104	-0.6964069855881534	-1.0248865511166558	-0.9829642362478761	-0.9657995898090377	-1.2135692990769247	-1.0415116358802325	-1.2894504357913696	-1.1449378755040012	-1.1225309617342825	-0.8469918723984519	-1.410884922628831	-0.8051830114091564	-1.0327480489749143	-1.2994115415832517	-0.727796910358264	-0.6028575559193978	-1.4216450797120577	-1.4349602397730536	-1.007364269488114	-1.8050896820486728	-0.48063364922916857	-0.8912854285999261	-0.7559117709456603	-1.4884750857038025	-0.3341138334777686	-0.8490013563284498	-1.1821030231667904	-1.8948390982431014	-1.7520555790122565	-0.9975926540976607	-0.46316661645192614
-1.0813782608718812	-0.8547280286796329	-1.9833318412418977	-1.4124324217463424	-1.7106146285876165	-1.1864022754913264	-0.9626671957916539	-1.3727076856180922	-1.0754049129182626	-1.1424151673584177	-1.0944166836772402	-1.6045170173590624	-0.7166179674584235	-0.8687522563727651	-1.4601414751700112	-0.37461227332770425	-0.5529446245824838	-2.0591399221538955	-0.8679788366579603	-0.5965675980170063	-0.9894390652493101	-0.9324882001802962	-0.9352412529747844	-1.1580943093694234	-1.0495906015648628	-1.3564256614221235	-1.2058016296419143	-1.1865198896066869	-0.805827648853368	-1.3914418413641694	-0.8676833843416827	-1.0629743725450558	-1.3220450039527782	-0.7389633315642034	-0.6651500836655839	-1.3626894288348494	-1.460118694321673	-0.9288083574981145	-1.7765465475328117	-0.4399320872881323	-0.8506863915244305	-0.795259893551963	-1.4973942320620541	-0.32040831369128364	-0.8184407889463573	-1.2778592917114746	-1.8805499673776165	-1.7699286254151403	-1.0032523080270814	-0.5486356377360619
-1.140199927978983	-0.7812575445811979	-1.9260433938613795	-1.3774217216118747	-1.7629499397300505	-1.2169098647751233	-0.9507773110868495	-1.3365014972491882	-1.0349429817500613	-1.1904897934741345	-1.0195883593324009	-1.5151526988684485	-0.6768915693877676	-0.8500704742652647	-1.4072160728222065	-0.3824202049158517	-0.5573667876025779	-2.0589556259283834	-0.9050645372514385	-0.537435026053316	-0.9602854994134946	-0.9283721621406512	-0.9065913989204717	-1.140688996562806	-1.0042548715340254	-1.3455716025298008	-1.2216334688259427	-1.1875634200149539	-0.8101984626863803	-1.394251568538024	-0.8706347579165357	-1.1138007655363298	-1.3325249791202287	-0.7382089247966128	-0.6363382014993956	-1.3612388995588456	-1.4810698743176816	-0.7959110313737052	-1.8178586701778534	-0.37753915361716445	-0.7982094056809024	-0.8129287641677504	-1.408043344124345	-0.3117361273764937	-0.8075561437454797	-1.2398159934951785	-1.8725203794053975	-1.7768437988544825	-0.9659384453880699	-0.60824682369087
-1.188996053461025	-0.7768484642241067	-1.8212760039055689	-1.362748538391879	-1.7938969025800653	-1.279532824158711	-0.9629294669630536	-1.3400964371838735	-1.0139983292210748	-1.2341744129031738	-1.020237170812301	-1.5083546274975552	-0.6935507833133431	-0.8132354156470749	-1.3766579155133538	-0.36570049435491775	-0.567593806355039	-2.0571988856529715	-0.9611198759373092	-0.5315232992595933	-0.9084110509700192	-0.9366884382818981	-0.928936928341523	-1.1348356909769246	-1.0241438315118265	-1.368072048865907	-1.1928641977368746	-1.1813218595046522	-0.7779641320605262	-1.4218661287634717	-0.7987330551026672	-1.1058015997878647	-1.3224123579227143	-0.7380880545700284	-0.6560631176775455	-1.3009080226114618	-1.4813632509224735	-0.7011410474465141	-1.8036178530761524	-0.33302034839563405	-0.7233860050896271	-0.855875600084772	-1.3914869093989435	-0.2795485411473838	-0.8215054976976519	-1.3332146982945015	-1.8805739753873187	-1.7721180315386689	-0.9492539281687702	-0.6220254027128924
-1.2274899627242868	-0.821696261981139	-1.8074150932165316	-1.275145243005784	-1.788631961432604	-1.2905742871485342	-0.951643943623084	-1.3567550918156799	-0.9664693331841345	-1.2177355612895577	-0.9895153389006686	-1.4796638178977966	-0.7176136732488587	-0.7700568053008694	-1.3447787671961344	-0.4528513688442365	-0.5784420469996041	-2.071447263167004	-0.9978758400584458	-0.5249279926171881	-0.8858728726824341	-0.9346376383244792	-0.9217416769128863	-1.1116064473351206	-1.0479173429816444	-1.3471132440735514	-1.2378745202736148	-1.1763949689275004	-0.7677314228436369	-1.4204622267532634	-0.7661332177486265	-1.0980435106676627	-1.3346751886877377	-0.7355124122805193	-0.6401526833251305	-1.2218032786236352	-1.4978189522827452	-0.6056375313209664	-1.762400127142944	-0.2963404925079323	-0.6047064756274537	-0.8609972919609301	-1.3936046680632335	-0.24695307626522678	-0.867484988901561	-1.3923138416265899	-1.8462730771618783	-1.7907070466448591	-0.9979783616325193	-0.6076895270781324
-1.2283457824106891	-0.8226744159453736	-1.8040797182969588	-1.2525247839453635	-1.7541781721547778	-1.3616196827727096	-0.8965659645570752	-1.3532536963788222	-0.9835054756419034	-1.196580198609288	-0.9624954321148808	-1.4410426263759688	-0.7174364074452585	-0.7027658693833018	-1.336705617690545	-0.493526107437653	-0.5685075155742602	-2.090524136667114	-1.048585426344601	-0.48981326827932614	-0.8649451365075356	-0.9264682056173233	-0.907364138472602	-1.0783925713280922	-1.0107788898483923	-1.3316261387311124	-1.2415092412261655	-1.1282159726935084	-0.7496844090260953	-1.3890590542536931	-0.6967000801416766	-1.0414886863114927	-1.3081245351468513	-0.740959904730673	-0.6579096519364659	-1.1085164496569169	-1.5189271656244803	-0.5317754388123535	-1.6846502469510845	-0.27209891887701576	-0.4716504015054058	-0.8295539692691507	-1.3233157624873138	-0.22116211545436082	-0.844866910569035	-1.427215768355935	-1.8621327683711546	-1.7315003605584507	-1.0775015523863487	-0.6373132446312
-1.1947773580719674	-0.8225847695137274	-1.772440489788804	-1.250585791673386	-1.7201757895353762	-1.4225160315916592	-0.863407966909292	-1.35435070475431	-0.9292573448058234	-1.1963991439763086	-0.939126548674081	-1.4244387967924663	-0.7687954652857859	-0.7054618417535513	-1.3184306287114267	-0.5224805263785288	-0.6183282287264318	-2.080855422673547	-1.0514983499213522	-0.5013586258430431	-0.8633844779583149	-0.9311538293555772	-0.9438157073223523	-1.0620663940996429	-1.0116028429386132	-1.3177408365536438	-1.1954551785918657	-1.1275470429446193	-0.7129862988740141	-1.3404148111767047	-0.7210356763892652	-1.0550306472674824	-1.3212038597248192	-0.7774627732114715	-0.6730125524035641	-1.0853818578636234	-1.464753273733637	-0.5452576241291864	-1.6589012361122015	-0.20348177124990405	-0.4101588383695517	-0.8292563313261588	-1.3935184927361006	-0.1530978417208526	-0.816121636699978	-1.461605060656361	-1.8940917943774618	-1.721929186247943	-1.1473480972838932	-0.6605902676891935
-1.2148587920408616	-0.8612353323510684	-1.744221546301595	-1.2214997901477385	-1.6973429921059426	-1.4859140090949186	-0.873605163029799	-1.4041829594053692	-0.905526792850288	-1.1987324003343702	-0.9361134115487119	-1.3846002444014038	-0.831047192456475	-0.696741499406169	-1.267573754919359	-0.5542821883365792	-0.6650302852972825	-2.0685603246605795	-1.021622318544091	-0.5035070196531881	-0.8851185276381972	-0.9238257105358365	-0.9180780231213476	-1.0378662376453895	-0.9870912948546483	-1.299393046122216	-1.1187328322635228	-1.0646605112983845	-0.6994599850001629	-1.3589232398701867	-0.7268337228699835	-1.1025075416157812	-1.3203821928735078	-0.8167815531540878	-0.6914279259935833	-1.1134272920108483	-1.409877230893974	-0.5632827845279251	-1.5998000246321271	-0.13880162802215817	-0.3573733483851111	-0.8508099569121643	-1.4075758429746488	-0.1681964559722908	-0.840268961448644	-1.5119107804169638	-1.9422453142010745	-1.7653864302316105	-1.1758041533087948	-0.6460705463130003
-1.2184906878636368	-0.8655473916963377	-1.7145653666766087	-1.2032496623319608	-1.7017612895771639	-1.5001115393044235	-0.9439771284004482	-1.4902175249872294	-0.9036819575185465	-1.1346370906276506	-0.9131414378479124	-1.3999563170889746	-0.9014556610013346	-0.6912679035200952	-1.264843450829392	-0.5828004539930554	-0.7283639687272501	-2.0267210438841627	-0.9623395839770457	-0.533290112676593	-0.9033849725167091	-0.9493222329770685	-0.956632390256831	-1.0000012563756653	-1.019914205648691	-1.3065643113715848	-1.1438033430442298	-1.0703276841309732	-0.6741232679693427	-1.346274659704244	-0.6282037171995161	-1.1443525783226716	-1.3259841839494917	-0.8403171751756962	-0.7577416120769299	-1.135627811562247	-1.399798215403545	-0.6161171228243948	-1.5673977170195539	-0.11005605884205641	-0.4096914078530178	-0.8240012821898292	-1.3968211621484676	-0.17856253426337215	-0.787418893619778	-1.6238641358484052	-2.0220066883254413	-1.7739257123117667	-1.2330122624780164	-0.6546429413133917
-1.2226217824272025	-0.8576976039242616	-1.732057245575625	-1.2195734250153836	-1.6925744107193754	-1.5460272269197908	-1.035535077484628	-1.5139162952667402	-0.8869604137848798	-1.0667650873340866	-0.900926587155913	-1.4281516714535643	-0.9483381915590308	-0.6669254701748404	-1.292987471469854	-0.6541645848895637	-0.7219652159436346	-2.0074786945151386	-0.9245766137752902	-0.5618682686831411	-0.9533269965838113	-0.974560142138688	-0.9577158235695823	-1.0418278092865048	-1.0424271393138118	-1.31156975825705	-1.150527085396045	-1.0442305048609781	-0.7053242142508152	-1.35279030355436	-0.6027100920432401	-1.174638813369421	-1.3462271429772383	-0.87578119926465	-0.7376323656674213	-1.233727984526294	-1.4086465074450298	-0.5903786207421863	-1.5290264982907353	-0.11909827497152219	-0.3951381385016998	-0.855875600084772	-1.4524861147099404	-0.15670827820918987	-0.7358430581556576	-1.736458860732606	-2.1012265727037067	-1.8043833574369827	-1.2894604657015478	-0.6220205527015767
-1.1949403167277184	-0.8644690210688715	-1.7501821027459727	-1.2221223193055983	-1.7181154493567103	-1.5549752501610754	-1.0910584397461844	-1.5544247817458772	-0.898246625936564	-1.0196175518453163	-0.8680591831058122	-1.4422539080398638	-1.0021591068223235	-0.698049402301648	-1.292102970707469	-0.7346678817338947	-0.6935762398316916	-1.961613941341616	-0.9307600548535554	-0.5577157761695031	-1.0041498058242309	-0.976014674340864	-0.9977879319869325	-1.0424895141969004	-1.0346580363297773	-1.3428207123995375	-1.2362463762033373	-1.0834815187131295	-0.7312508809387166	-1.4153168297281788	-0.539210124044532	-1.1426121052171436	-1.3854884622647634	-0.8846339097120948	-0.6912341813533267	-1.193300828403149	-1.3442001384650026	-0.6559462316235345	-1.4809464732866493	-0.1353928202230456	-0.4282106453561588	-0.9060933057520228	-1.4462750280068393	-0.1678599647470495	-0.7301965955269641	-1.81000189507024	-2.1093281847050322	-1.8261671258433012	-1.3546972857906363	-0.6174630576934124
-1.1787956533162762	-0.9018661510956602	-1.7755570885253071	-1.2287345824285658	-1.7425160902641168	-1.555255223866047	-1.167667965132649	-1.6062588707128564	-0.9472072305834012	-1.0687113867610776	-0.88145417296438	-1.5300604301622314	-1.0670660494341728	-0.6909695056971764	-1.3087126405956135	-0.7916090179442493	-0.6599829968363906	-1.958173801571418	-0.8987354707524968	-0.6057809134530222	-1.0272677225343754	-1.080788109423167	-1.051721414149582	-1.0528309724810951	-0.9956801255284413	-1.365599406233784	-1.2541511872753222	-1.1381803502329613	-0.7404826206275472	-1.3371791055161908	-0.4637031623457196	-1.1508798889890879	-1.4246657108068612	-0.9068843303696636	-0.6825257877238039	-1.1950691800052404	-1.2964238315214374	-0.6240170851883645	-1.4147073319344634	-0.13203601221962988	-0.46708917856887355	-0.9032696107214317	-1.4360244728443852	-0.14604642724998967	-0.744039506133072	-1.8573863116787177	-2.1929851857855325	-1.8465881235323613	-1.3896899167434456	-0.6027887422065332
-1.16945398440944	-0.9424504194201244	-1.7894470543896577	-1.2187390280988981	-1.8030681304544018	-1.6029770600304196	-1.2071519795921157	-1.6456346717972778	-0.9885461586290389	-1.0977967908556945	-0.8759966081715691	-1.6016871472735261	-1.0860787497735038	-0.6933047284606142	-1.3696535910968985	-0.8603921813426962	-0.6197251415089458	-2.000776446431034	-0.9092331496807893	-0.6459684124291665	-1.051160129782329	-1.1240919316196227	-1.0675565450068683	-1.0415959033599644	-1.0018999150094958	-1.4144419192289697	-1.3041376095636354	-1.1411985612599491	-0.6984293235003525	-1.3794807885525406	-0.4288536434474738	-1.111558287908893	-1.4366289421202942	-0.9753862664352809	-0.6865998718056643	-1.226266853221884	-1.268790577886568	-0.68894458243894	-1.4421082282505313	-0.1761641964593234	-0.5270612329640564	-0.9471615437431484	-1.4711366098846703	-0.13418606454774457	-0.7720114520247965	-1.9910179054892634	-2.2154217621254113	-1.8726804158743946	-1.4598749851424455	-0.6016065519483463
-1.2029678171573412	-0.9731720018445887	-1.8409182311218661	-1.227973489968651	-1.8604087378974008	-1.5831609666052315	-1.253613750204504	-1.6846374441471919	-1.0152595927988586	-1.11007365856308	-0.8682654967141739	-1.5842869417905494	-1.110590461637284	-0.7118766526631595	-1.3711614664921075	-0.8954720114923432	-0.5728138268456247	-2.043474430398123	-0.9438276771793686	-0.6146544795015585	-1.0740316962380496	-1.1585203269550566	-1.0795501382116095	-1.051397793855075	-0.9800658623520441	-1.4206701510657223	-1.3409933898563584	-1.1723635523075289	-0.724969019194557	-1.3880926696507756	-0.4905697491047551	-1.1614087497722523	-1.506281938248555	-1.0143432464039237	-0.6982127232390006	-1.2630282003738849	-1.2557647634513214	-0.7215934243098987	-1.4622640724701932	-0.19857020114310706	-0.5544350426980944	-0.9548286198460614	-1.4192719892497567	-0.13434131487617715	-0.7561928380934646	-1.937708282670485	-2.1841851589565064	-1.8904095207886242	-1.5004063398446439	-0.6151062553197194
-1.2275610531069998	-0.9562116318475684	-1.8479624527350214	-1.2398407663220405	-1.8501392084700545	-1.6039665125559448	-1.33559060152305	-1.7066537420984482	-1.0699102952545343	-1.1336956065361574	-0.8896421341125018	-1.6223974800638594	-1.1487252390883809	-0.7450671010561494	-1.409360123150709	-0.849963104589402	-0.5546755696032115	-2.0376905245447348	-0.9925315822463414	-0.5945202107815175	-1.0583463803794184	-1.1685052282350092	-1.0576650068951183	-1.054927402057021	-0.9692178508975422	-1.4386434354050581	-1.354405820617844	-1.1446109948856158	-0.6955803204640788	-1.3404811599703377	-0.5723577632006525	-1.1434156343646096	-1.5313464693161314	-1.036021368833024	-0.7431558775238596	-1.3377684493536302	-1.170060897858382	-0.6692782504932441	-1.4442884124278483	-0.20052088222075476	-0.5983857363581067	-0.9428477262836825	-1.4127054293222328	-0.12575957573933563	-0.7660793457287994	-1.941879875048011	-2.226906320948411	-1.9366315629764408	-1.5152944549338365	-0.6722040744730513
-1.2296477753088584	-0.9667529602537842	-1.84434740516905	-1.2277410612039144	-1.8937306878005356	-1.5496024593170863	-1.419440929037887	-1.7601094303269675	-1.0864420962058396	-1.1383609071710559	-0.8984596882144832	-1.5708929326263013	-1.163580364870933	-0.807000237257731	-1.4226519551573744	-0.8692255673130026	-0.5259486577043608	-2.059477203783285	-1.015093350952147	-0.5879439977340329	-1.0089142520862044	-1.1940824835782968	-1.0612546429105945	-1.1212528062554978	-0.9996590442974581	-1.461050631228274	-1.3959351478566386	-1.1803871416688714	-0.7280717654130082	-1.3454390495351543	-0.5963626633729863	-1.2860927592446285	-1.5838571764767053	-1.0607084107518852	-0.7064899144398595	-1.3899869937958182	-1.1087379685672425	-0.6171762028438262	-1.4692613379463608	-0.20239540465722644	-0.6568134722390485	-0.9690804522591895	-1.418770017969208	-0.11886757008784543	-0.7938891439577873	-1.9291028382616904	-2.2253436177714314	-2.0122326238095587	-1.5155592322886637	-0.6999658423694746
-1.2149261326981446	-0.9738788747612321	-1.8377041184408167	-1.1859222096654294	-1.949630783695214	-1.6068968509759927	-1.4214520620873108	-1.7826032642941338	-1.1580799003281632	-1.161206365609389	-0.8941756205265922	-1.562341010514963	-1.1588859640862303	-0.7843472403427321	-1.4466192377549096	-0.8653912857793099	-0.471780646019541	-2.0770180366222095	-1.0005919762663842	-0.581112863331464	-1.0305533760028698	-1.241573026977608	-1.024900005690189	-1.1617544033060363	-0.982627863499245	-1.4929317783530363	-1.4690451597063863	-1.1747859699048395	-0.7558791397439784	-1.317120615151164	-0.6780690899664461	-1.3292165035865913	-1.5915499895478125	-1.0466993998587348	-0.7397410076352448	-1.4520926080028016	-1.1833171971885896	-0.5431560575868739	-1.4769475284791957	-0.23365468581545418	-0.6536153486011165	-1.019976540510792	-1.3513787577681309	-0.10892600441357189	-0.8005843528426247	-1.9000300483075505	-2.2442553817777586	-2.033453711851138	-1.510900399634284	-0.7148493145943409
-1.2297664430901176	-0.933667229741407	-1.8593871068748093	-1.1708506569520263	-1.9781358204843138	-1.6371944599810608	-1.410624821139005	-1.815035353813207	-1.2086722382617574	-1.130566770364058	-0.84619833320578	-1.5506370204350957	-1.1473599152393752	-0.8212119902865854	-1.4975221926286646	-0.8494342347135436	-0.4128288354106508	-2.0687019136547518	-1.0415940499522691	-0.5389273872624117	-1.056270913123441	-1.2378576720257157	-1.0382197381536298	-1.1938347231441349	-1.0113084733730473	-1.5254100295684023	-1.5712592257330673	-1.1957814449566402	-0.8459316485861545	-1.279015252917929	-0.6914589226909122	-1.383115371706613	-1.6547832177644366	-0.9835154084622258	-0.799273989231438	-1.4066401092520007	-1.19227404832675	-0.40162758114503616	-1.5610696045724843	-0.28070774598075643	-0.712308441190675	-0.9692157422332764	-1.4187075408570367	-0.07942341716815805	-0.7892538776001827	-1.8561752425525928	-2.1791020085386483	-1.9534914108487986	-1.4495891696204002	-0.7715186655605067
-1.2447018641647647	-0.9449971724634786	-1.872359778300261	-1.1655664783814133	-1.9546879145624012	-1.6330330326389806	-1.35167230527995	-1.849174538122503	-1.232617531508777	-1.1536573722301404	-0.8794312368725719	-1.5196041969782956	-1.1053466625818487	-0.8089079049316137	-1.5124588632455542	-0.8336989128051666	-0.326167684399873	-2.111074937139401	-1.0907955143060417	-0.5184935968815941	-1.0982124235187023	-1.256303967675838	-1.0403459025397495	-1.1835467578269956	-1.036869329238576	-1.5288572904642819	-1.5999819298362419	-1.203428649845941	-0.8501148454622885	-1.2733881059564653	-0.7671100947451225	-1.4032885495018828	-1.684580478373875	-0.9680145638160665	-0.8320170357384333	-1.3509583645995011	-1.2179968940720975	-0.26089249274340676	-1.6110612294677626	-0.275353065032126	-0.6640624206456509	-0.9836376534709714	-1.4535288361682484	-0.08681340210973229	-0.8351598360027801	-1.8515163701537607	-2.1268103808609107	-1.945271791035653	-1.4082170750955434	-0.8002549826056662
-1.246355382793403	-0.9648082588794831	-1.9034758809807362	-1.1513279816493145	-1.944901950838048	-1.6481722925833906	-1.231029722974024	-1.8733048637170255	-1.2947493451782874	-1.1482124003472822	-0.901144359872502	-1.5239462693920316	-1.0758953950985994	-0.783566358477781	-1.474952702842308	-0.7962765312960074	-0.30483743962567916	-2.1265902046785614	-1.1604516002541634	-0.5398395072396089	-1.1164768316285625	-1.1967244259241476	-1.0658169116982805	-1.1252641603688442	-1.0736612995338892	-1.5000504021838377	-1.629904923351362	-1.2204355197816987	-0.8670172272858274	-1.2844520076889678	-0.7140754524827869	-1.4103130360040337	-1.6968639193972994	-0.9250994029545188	-0.898494743388712	-1.2998900876653772	-1.2142883237547772	-0.21306111611916342	-1.6581891202335732	-0.28040562796245655	-0.6264166455298106	-0.9494537424469686	-1.4434592491927731	-0.08662956215608617	-0.842694535317956	-1.8491552409448289	-2.1027739980563305	-1.8919635280550942	-1.3891564806576522	-0.851363492472745
-1.2884135163640305	-0.9991996782187812	-1.938645910313656	-1.128362790502734	-1.928026215824269	-1.6441810765278557	-1.1725265934647824	-1.8576324215962603	-1.363641957828809	-1.1691941323920751	-0.963975655902205	-1.531332503879521	-1.056040367891097	-0.7768872947697673	-1.4733475451635367	-0.8063177968777048	-0.28227046697786434	-2.1151825939310642	-1.1249853130150078	-0.539072848390127	-1.1377472386990266	-1.2105851932349125	-1.0632632230496089	-1.0864400161869487	-1.1168815123997486	-1.4937229036720732	-1.6453632906284241	-1.1955317111837214	-0.8675190086425097	-1.2921753918985504	-0.6969242976120557	-1.5055365157654825	-1.7171916398188671	-0.9142012202703018	-0.9228990983881584	-1.3312176818393024	-1.2397575940272483	-0.03917031844234786	-1.7220952762924053	-0.25825253619228244	-0.5159252402505375	-0.926641920101952	-1.4561227135149473	-0.08969818192901191	-0.8304367926759795	-1.9496801189337938	-2.0467676765137606	-1.832390445452112	-1.4264073975010292	-0.8686340796420271
-1.3331630705051436	-1.0372614390494515	-2.0134686916438778	-1.1423193556129907	-1.9222564683534162	-1.6489613093883109	-1.0768936916062601	-1.8411925220522398	-1.4064672726382144	-1.066811858518355	-1.0053082744102082	-1.4921064314264132	-1.0232700811063975	-0.8145373802774213	-1.4331392413313548	-0.7716189025769447	-0.2998326719630574	-2.116797093988892	-1.1091395014178413	-0.5398890631348225	-1.1811887736579534	-1.0875555633624807	-1.0105315121919893	-1.0630066953297894	-1.1230097515374453	-1.4620342737352137	-1.6993382493600984	-1.1193753971321896	-0.87463211593646	-1.3148936034692178	-0.6804428319259797	-1.4961205777254032	-1.6887295554260124	-0.8800872164751198	-0.9025478190156047	-1.366572995520277	-1.3044948085015775	-0.039082511359937414	-1.8132569539324206	-0.23960135119319056	-0.49042690557360835	-0.9539898220067204	-1.4593370532170031	-0.06806952400833328	-0.8135555917502109	-1.9442380330373008	-1.9525475876735576	-1.7889705888680947	-1.445900849756086	-0.8987571967977519
-1.3674536478472887	-1.0740538535018218	-2.071430582265914	-1.1497646747172623	-1.9301862999689	-1.646646754043232	-1.0418850744817023	-1.8386896034276834	-1.3838661615210974	-0.9949299875122936	-1.0587315556799877	-1.499137032401542	-1.074653277269117	-0.8528733354079032	-1.3908956897246543	-0.7477622489535675	-0.3353542680130225	-2.071216274222872	-1.0893874190334185	-0.5446835959967433	-1.1798195713619826	-1.018766608428817	-0.9869855682072209	-1.0546781804879655	-1.126370353372091	-1.440481372933315	-1.7424297936733961	-1.0954633883752318	-0.8847745823047056	-1.2093028639206276	-0.7104168555211888	-1.5348895624989722	-1.705176541629988	-0.8592146953823161	-0.9393705051736629	-1.4199756039025537	-1.2947092799166269	0.031165911302449077	-1.7442696716878339	-0.21648488572459304	-0.46753179931183775	-0.8433090942059872	-1.4327024139834132	-0.05138323257003371	-0.7646189833637551	-1.9434556118648783	-1.9426606527689223	-1.7934925948558131	-1.4483964058575447	-0.9258672444236362
-1.3738833240995145	-1.1229918263058507	-2.139812932406964	-1.1318711239150787	-1.9362554035518034	-1.6711699053832576	-1.0256555122849933	-1.8039896610582105	-1.3955949702277501	-0.925262588904247	-1.0518687541136031	-1.4965275335095627	-1.1411040667378534	-0.8569915222774365	-1.3701387224846613	-0.770796442097791	-0.35011609504788027	-2.0521588723027717	-1.0593022561007779	-0.5844307762686509	-1.178665809813141	-1.0149331355463658	-0.9074835422605565	-1.0558516244762604	-1.1439832309673323	-1.3752556472476254	-1.7900488658413196	-1.1321992263715603	-0.9119459779394157	-1.1689897215398326	-0.7040399921345589	-1.5835895451712232	-1.720481637623483	-0.8751922050010326	-0.9473924669893934	-1.4643712084032168	-1.2971458365938209	0.04368095265715979	-1.7162237761250503	-0.21281708556555795	-0.4858083325083168	-0.815180375879344	-1.558757528130187	-0.082215843834475	-0.7659822495360398	-2.054541591031076	-1.9544223949766661	-1.8183645624732563	-1.4067465398055716	-0.9144636553177407
-1.3925679853456912	-1.1772545047540302	-2.1984009023545954	-1.108092096858124	-1.970113946180436	-1.6394899262098914	-0.9537649309735953	-1.8091961489503923	-1.3762922962761448	-0.8037255075630808	-1.1105734055240173	-1.4791303676292555	-1.1663864448257957	-0.8680352108579907	-1.3554068566752704	-0.7759953319534788	-0.3585034270660046	-1.995957184792934	-0.9906566220880453	-0.5928028075070985	-1.2339075182557515	-1.039647453314157	-0.9213533473993692	-1.1038855260208333	-1.1241435673282623	-1.3921415102834185	-1.8556276154428317	-1.1151798697471567	-0.974034743376679	-1.1650030244615297	-0.6249633302685716	-1.6810038177340203	-1.732450874575126	-0.868852335669972	-0.9282911128783178	-1.5370270836667403	-1.341895637833351	0.025242323001526186	-1.6902643005047129	-0.20347530769913957	-0.5711352563680467	-0.8402843969281806	-1.6303929231925576	-0.10937702741012349	-0.7309381130810076	-2.0817738094575824	-1.951569806914777	-1.8250812088204547	-1.4076006113114872	-0.9051061647356301
-1.3911741903461092	-1.1997478799405188	-2.2299373100368687	-1.1017461211132182	-1.9646932404833852	-1.6490133272300866	-0.9132186601596558	-1.7665410968858701	-1.3689244296746774	-0.7417975505967556	-1.1470458971656496	-1.5360697246403245	-1.2253279531250003	-0.8633810955602306	-1.3285863871032686	-0.7526358501035503	-0.4003434743264586	-1.9483826966498559	-1.0068484030396645	-0.6297626144258712	-1.2499022007564817	-1.038758218922016	-0.8933906074454487	-1.0754074782416634	-1.10075879270101	-1.4168859850910132	-1.9087830888247594	-1.1346341306575167	-1.0206187242109919	-1.121049352621387	-0.6124881467845048	-1.6082104794538012	-1.7452839679865018	-0.8599483691002339	-0.9657933680882126	-1.6029593371017903	-1.3735874052265893	-0.03793138092978728	-1.6459183777024848	-0.25559632146278055	-0.5550443203982998	-0.8764474070016876	-1.6570017098280077	-0.09389479236945579	-0.6895054285385058	-2.1188970199913704	-1.947783089020838	-1.8042751209149948	-1.3951375125313263	-0.8497326761678614
-1.4174964908632188	-1.2069908820805832	-2.2556584371513324	-1.1427114674088859	-1.9405154521903476	-1.4924153803066875	-0.9166861278174963	-1.7673572569340277	-1.3860012800871933	-0.6777798140884339	-1.1758894533636561	-1.5527161086612036	-1.2608628321232942	-0.881485381383575	-1.268229130303355	-0.8048206953576571	-0.4193186245263002	-1.9626301624511115	-1.0468030199080078	-0.6486037657861016	-1.2464546797284215	-1.017285276923054	-0.9004441547814197	-1.0950143513109052	-1.1098293190275477	-1.3925536173887723	-1.9429919610784279	-1.1391079328180873	-1.0474854205722646	-1.0933136337293052	-0.4805660940540877	-1.5871806569631475	-1.7588329607708122	-0.8580133495207717	-0.9519003990090618	-1.5634703291721408	-1.2800511314277283	-0.05437057389007793	-1.6131128612779357	-0.27836563597742636	-0.6614683610598555	-0.8537515474916031	-1.6978875937861944	-0.12407452055629228	-0.7016494350687258	-2.1403472449943264	-1.8474230608266136	-1.80430129209475	-1.3998817354607491	-0.8388534945354692
-1.4512098310612103	-1.2516997272216712	-2.282373277795932	-1.1540742169003588	-1.9483006985301359	-1.4487219839745336	-0.8979872651089676	-1.6921895526572044	-1.4482134168351977	-0.6330214422042268	-1.23775796083105	-1.5727987635002336	-1.2813678339439973	-0.8433275742070745	-1.1781751764161297	-0.8269050913167069	-0.4402891851708647	-1.9162320573034037	-1.041688762522744	-0.6919538053926747	-1.2307385654589675	-1.0572872406723977	-0.870350727970337	-1.0991886579886336	-1.0911938945203397	-1.398342669390622	-1.9345844750792078	-1.1811755868662281	-1.0281039535963319	-1.0402984475169732	-0.4345511377762782	-1.502389821941832	-1.7460802610163775	-0.917449027729931	-0.9020389319890161	-1.6249523567504354	-1.2827470108240937	-0.12071180600796594	-1.5196094234389597	-0.27399741472923156	-0.6344328991074011	-0.8439507552259439	-1.6610088625396855	-0.0764078181547198	-0.7000835075928045	-2.1945716073002557	-1.8025171699518079	-1.8156932327682338	-1.4286650083696601	-0.7459424340131932
-1.479653042453218	-1.2725770343208556	-2.3008863333359963	-1.16848848788579	-1.9842358533916573	-1.3729003323891216	-0.8784432203143677	-1.6472512965080512	-1.4831299136981746	-0.5998766265770421	-1.2817310161080004	-1.6008299793206568	-1.3062428778449438	-0.8141558467426446	-1.1025446010970006	-0.8529244636399691	-0.4507741169620136	-1.913971791086062	-1.0347248145808332	-0.7045401282611444	-1.1713048291538497	-1.0476100121471867	-0.7964035024561554	-1.1305129645062102	-1.041877837253664	-1.3813530275582253	-1.964239142913467	-1.19225663113316	-1.0839568863286144	-0.9242495995690525	-0.3898874127737024	-1.4559235537258124	-1.7972455687262336	-0.9211892338594796	-0.8713640978453956	-1.6742450472683763	-1.2214364177939399	-0.2296389013279004	-1.4833525581021032	-0.34045397481863365	-0.699251129273234	-0.8679995144769002	-1.616445446496104	-0.06492691775076415	-0.6908211365685619	-2.1876011260198602	-1.7332016808488704	-1.8464181978009506	-1.4171369837278671	-0.7253480734641624
-1.5278350290814324	-1.256902311111896	-2.2944465655069926	-1.134935049059463	-1.9953446978601341	-1.2377587748349135	-0.9110117599532448	-1.618724907214323	-1.4938164348386522	-0.591887799223284	-1.2970013020637539	-1.5576752204168984	-1.319589358490473	-0.7809119539634601	-1.08570452580042	-0.854155862584463	-0.4373464671056646	-1.8684926924169507	-1.0158268613386834	-0.71308414760651	-1.1467337212149742	-1.136170488293342	-0.6956096828413452	-1.1724523783012997	-0.98110249393222	-1.4310976640635977	-1.9600077093276052	-1.2227437733685318	-1.0967788910733964	-0.9236303441618103	-0.3979064962759783	-1.497929546638516	-1.8246974774738856	-0.9636789243171764	-0.8211353719088794	-1.7039128799841134	-1.2016688657564056	-0.2761857117955123	-1.4399505834249111	-0.3019261791714759	-0.7880931306172995	-0.8737590019451836	-1.60622074393179	-0.05556407539899626	-0.6970849706044291	-2.1054358103621262	-1.7025216269957895	-1.862445054409097	-1.4114050349489826	-0.6549895655596062
-1.479204729692235	-1.20240355553307	-2.258478646565229	-1.1246231457716367	-2.023101592797416	-1.1687691179546866	-0.899545951332575	-1.6290222273005774	-1.4693588770604198	-0.583038091179493	-1.2762541086384638	-1.5394968766504662	-1.3215857988884667	-0.6876811913799392	-1.073196072182437	-0.8460129022501051	-0.4346470237715511	-1.8112489953505133	-1.04265498573586	-0.7337985118058165	-1.120430162549155	-1.1590127072099448	-0.654040636508923	-1.180272246144244	-0.9474570385147771	-1.4044550901065267	-2.0095640305100266	-1.2275939600011443	-1.0873202476703037	-0.9195359504909433	-0.4036551556486838	-1.4295034867426988	-1.8368793686148575	-1.0027073965251678	-0.8633356000658974	-1.6812871028156775	-1.1944735165810434	-0.3325193665285578	-1.405059621414318	-0.3460778732525759	-0.8471959440326972	-0.8863912200970965	-1.5497069643980583	-0.057144128685800696	-0.6808393264504968	-2.0512724570995142	-1.6927324701670323	-1.8940000197140527	-1.376929302044508	-0.6572675552494203
-1.4205425031161427	-1.12645372464166	-2.229195275354085	-1.104704671101282	-1.9951731581129386	-1.1538382475293183	-0.8746759034886347	-1.6370889254509713	-1.4680748006355124	-0.6168508090146805	-1.2557348558708652	-1.4992722947203458	-1.3048096649647718	-0.5777787494363397	-1.057674427834129	-0.8217357080543148	-0.4107114390692515	-1.730590287002433	-1.084304990828764	-0.7204172540770666	-1.123477835030776	-1.2537467948771455	-0.6157212871186154	-1.2168577251152688	-0.9417865510938702	-1.4133394575201215	-2.028122183414248	-1.2680312092746593	-1.1171626241700405	-0.9230976306593067	-0.4066701398186573	-1.4099753856522828	-1.8595202151895465	-0.9920062153455141	-0.8507127866122678	-1.6668685938584766	-1.1509957434948876	-0.3353749957903095	-1.3909489274258509	-0.3772283866262234	-0.8788913286730595	-0.8663083898008104	-1.5301020774753318	-0.12383090229538127	-0.6950954420574351	-2.0147589408362876	-1.6572743858739458	-1.8621695092736732	-1.3472224303701599	-0.6234902576930692
-1.3850815702956336	-1.03082443841524	-2.204892942964757	-1.0769689913030764	-1.9514149958086981	-1.1086321978104734	-0.8604653515158717	-1.6919341298115687	-1.4998365676094674	-0.6165168806372021	-1.2414218958472796	-1.4520323098284453	-1.2749510632945265	-0.4723344600411207	-1.0061455382674565	-0.7847249864924019	-0.3906400887487604	-1.65803344911936	-1.1223475042689173	-0.6906045732691665	-1.1400908804941312	-1.3338108868123855	-0.5765511101761766	-1.216250131587733	-0.9696361655433468	-1.4394014718324244	-2.0659280238211832	-1.3365474536875452	-1.1561735962964108	-1.0347366877724231	-0.3554675617151692	-1.3448396282837471	-1.835356802836958	-1.0084221066082832	-0.8650315270454282	-1.5681098150482358	-1.2012083894169234	-0.3288263231638823	-1.3946007696359684	-0.3700598187644783	-0.8362724524232334	-0.96619104495547	-1.574305711528134	-0.20569114299332272	-0.7201316401217438	-1.9545436093253123	-1.5944641943817706	-1.7943095095381754	-1.319486622752144	-0.5862876396450479
-1.35894355775481	-0.9459264601306533	-2.0922803903301794	-1.0739895450751065	-1.8806962755108927	-1.1014753699771331	-0.7931144762756489	-1.7260835343719154	-1.4962862328984738	-0.610456929042826	-1.2611139326006082	-1.5111905767884308	-1.24566574677635	-0.38741726864339154	-0.9967979908472063	-0.7865140027558342	-0.38983330888125456	-1.5803575002905017	-1.1971953447377004	-0.7310946547113799	-1.150360470477944	-1.367681856633213	-0.5990520618520555	-1.2387944797264874	-1.0009182136353345	-1.471369853307955	-2.1054077796674457	-1.319176685968392	-1.1535246575064835	-1.1223920983522464	-0.32584517432901233	-1.232527428151098	-1.8269958625150378	-0.9933710535393778	-0.8894498876815196	-1.5008812391727528	-1.2271035074186267	-0.27809496449114424	-1.413885795641977	-0.43673942433516794	-0.8156661376637679	-0.990168293791552	-1.5368108266926253	-0.24305864949976802	-0.7255138563680062	-1.88448819260359	-1.5399917664045375	-1.707475778354085	-1.3572083673966482	-0.5498214655027358
-1.3067791421477293	-0.8809978616848662	-2.038601285618197	-1.0407559639873287	-1.8401607252278314	-1.0763652283124792	-0.7704692782653106	-1.7588024166500518	-1.4704928258267127	-0.7084669077667682	-1.210518803935522	-1.5094063300212883	-1.1925488659103347	-0.2515084914643524	-0.9407902761465461	-0.7787375830634398	-0.35996126309063053	-1.5885432353064677	-1.234729338581905	-0.7799669700763495	-1.1360369257957181	-1.3493059091550064	-0.5443732764616	-1.2364012105645898	-1.0451651988136237	-1.4218685705604153	-2.1338191011781786	-1.4027090653843417	-1.1372018525988026	-1.2032895477486845	-0.30032725071559413	-1.1190152100839958	-1.8274503801340791	-1.0013964402395408	-0.9088452045439561	-1.399439635052474	-1.232623185981156	-0.2424685681194439	-1.4524841742648662	-0.4424583555083167	-0.7335504614526267	-0.9459845209685899	-1.561047637448743	-0.3078340767109779	-0.7026187072469966	-1.8073711771991139	-1.4502000640812234	-1.6332973080776654	-1.3728032304539843	-0.5079810241341352
-1.2611678128739423	-0.8217309095701056	-1.9615224163600782	-1.0121358256925406	-1.7826198845679755	-1.0391264984876742	-0.7636787664248115	-1.8174995084855656	-1.462033767471824	-0.7417267196001718	-1.1851697170686966	-1.4846776425015473	-1.1308301933547271	-0.18011569890636642	-0.8877215104334926	-0.8017117603698427	-0.3345463728458901	-1.5623664897315348	-1.212746916318292	-0.7824214444157551	-1.165183529585961	-1.3994517610528316	-0.5374035455889501	-1.2478032519528295	-1.059289304093518	-1.3876381121270303	-2.1224112036556995	-1.4099673991129549	-1.1076810310769913	-1.2947604947507716	-0.28182288908530856	-0.9927229619711785	-1.8056773482806712	-1.051292993926396	-0.9238299908086811	-1.3185961920104532	-1.250329827745141	-0.2473487836585611	-1.4834500754134852	-0.36591559663620854	-0.7182493032748544	-0.934395968331064	-1.5813376182221757	-0.3674926540907779	-0.7210830589889388	-1.8489147702351272	-1.3776122832558753	-1.5838861206996682	-1.3812718869213563	-0.5087706666014626
-1.2477632061775352	-0.7445570277481066	-1.8626221817371351	-0.9685660480412379	-1.7226837229979275	-1.1063429991748106	-0.7309474662815365	-1.8702716704953737	-1.3806257810024567	-0.7262520786010167	-1.162710858149073	-1.522453824481185	-1.0959993487537107	-0.1324581520838156	-0.9024584963630709	-0.7368038439695674	-0.30307289620369543	-1.4553092317193888	-1.2001025667394907	-0.8220215602809846	-1.1431681495696295	-1.3982097808272287	-0.5290222007548976	-1.1773718760229779	-1.0493074997338638	-1.3679953427988518	-2.1377985894299756	-1.3989755454792088	-1.0846496557830727	-1.3842121306422857	-0.2644190697699832	-0.9423737147100267	-1.7927233231544393	-1.0974499269934326	-0.939771050819893	-1.3027429480897024	-1.231068410725985	-0.2578578293330752	-1.4560736614639274	-0.34546179620289597	-0.6977201145506171	-0.9269144327640422	-1.6244080467231803	-0.4065010318140276	-0.661242398886602	-1.913398159721342	-1.4284466247446894	-1.595294885702994	-1.4138923220317117	-0.4587805390311993
-1.164412886627007	-0.6641013930585622	-1.7440271287038567	-0.9228402701078042	-1.7068357358974708	-1.047887034792209	-0.7628005647727493	-1.9468644740640535	-1.2940120940649655	-0.7488961497438216	-1.1319154048812252	-1.5606008379865322	-1.0879218112492335	-0.08740750365452385	-0.892592024761821	-0.6787192556510477	-0.2673389749872863	-1.4186380729627217	-1.1734429986118036	-0.847733782265221	-1.128187642072818	-1.4410707445319115	-0.532994287071536	-1.1846707285509617	-1.0388735775247038	-1.3601999007293304	-2.218931227130871	-1.3518704044687664	-1.0529609313455697	-1.5255039059951216	-0.27070130745766036	-0.9711321176831506	-1.834860382242227	-1.1211330449212735	-0.9543390915853353	-1.293993408484218	-1.2279541143834751	-0.2470468375644283	-1.41050136013325	-0.33020532634305383	-0.7039603119463458	-0.9895556234803283	-1.697555818776733	-0.48668713336764335	-0.5935205818941722	-1.9326655286938927	-1.482128534438819	-1.659965740248311	-1.4842186387710499	-0.47193771035340537
-1.0803933601961282	-0.5916076268219065	-1.5987479353345067	-0.8742248886035391	-1.6572791326527163	-1.0306708790000085	-0.80965412796713	-1.9541426694170916	-1.260199902927409	-0.7673688736529327	-1.0758658400205905	-1.5623501293229727	-1.085304311936499	-0.039399599189143306	-0.9263976182995751	-0.6814819894932482	-0.3188921666971728	-1.3441984179517301	-1.1705037813641137	-0.8536586267959121	-1.168183606363969	-1.4849395295471077	-0.5409972669032684	-1.166749038547914	-1.0595949413936512	-1.3930346095504225	-2.2415844667342837	-1.3623913315592948	-1.0371684328329351	-1.6816908893609206	-0.23176293111280777	-0.8867697838497561	-1.82855309720442	-1.1499140008989257	-0.9560319062011668	-1.3170500477031426	-1.257220471274152	-0.18353427997601718	-1.3796738821709171	-0.27269442647108766	-0.6948292365868223	-0.8932697489224726	-1.7373472760803321	-0.5480491325988062	-0.5625879127800141	-1.9756372879712145	-1.5741992516467733	-1.6113359495230075	-1.557182097463153	-0.4471617306731722
-1.0067834928519281	-0.5467792358548105	-1.531982061248352	-0.8552738986664012	-1.6034709273319154	-1.0507489705457014	-0.8208000716485794	-1.9949646464539537	-1.1947611826521376	-0.7354090189333063	-1.0558825457602112	-1.573855025427972	-1.078751763224696	0.03951281850639129	-0.9039663717582801	-0.6557404947961717	-0.34285354270334134	-1.304607941860609	-1.1706951716109972	-0.8277627564941191	-1.1809116822691104	-1.4755396738140205	-0.5613592405250739	-1.1854267418714834	-1.0725683292808779	-1.3544093446869505	-2.3255480963715685	-1.3521219220543486	-1.043345400231473	-1.6950241121510197	-0.20217412696009954	-0.8035277052088222	-1.8214096635377093	-1.1544986922160756	-0.956648776686289	-1.313889486899205	-1.2832050634511234	-0.1919438476915652	-1.3797085449473954	-0.270243191068688	-0.6637738721921753	-0.883333666682726	-1.7735409134761349	-0.5559476663282706	-0.5173219023251916	-2.0553067791295745	-1.604085295142612	-1.6285833177927418	-1.6010996997128135	-0.47689987818071816
-1.0096683882260038	-0.5700478087963786	-1.4067837088377055	-0.8130745344213386	-1.542353836953366	-1.0069176553486552	-0.8789080510916056	-2.0181808853091328	-1.1934743741497305	-0.695346401224775	-1.0448748494238405	-1.6258702261140479	-1.0983603783931515	0.02768958417054058	-0.9005896524946451	-0.6091501569253429	-0.39922887176196786	-1.3807401134941506	-1.180992188313707	-0.833728411762045	-1.191077935252378	-1.4556922770732483	-0.5569920409883551	-1.211621289293985	-1.1178632137739095	-1.3288108756661443	-2.312955509767426	-1.4397891792247652	-1.0850386335789504	-1.7310447760567675	-0.1585510870975722	-0.7004386891177794	-1.8275094810737318	-1.1433331717943365	-0.9052342401804921	-1.3714899857678726	-1.3197462295511595	-0.25367767883336034	-1.4211893091224923	-0.2795116712098425	-0.6867876338927583	-0.9158709054506963	-1.8783602726341926	-0.5746194639200404	-0.4584819291530855	-2.081322778315909	-1.596394438361828	-1.5811162751965664	-1.5920068167091084	-0.4274188502357431
-1.0215814644323533	-0.6002099064048365	-1.304667729667702	-0.7630477068942896	-1.5195431496434115	-0.9159666065288945	-0.9061572639093857	-1.9866169956879536	-1.144892572048241	-0.696221220848895	-1.0479571384807642	-1.648141394875297	-1.0973885594840525	0.03203936338024946	-0.8787721803608225	-0.5811408083852779	-0.40758609069016966	-1.4309894236539922	-1.1632196041877214	-0.8306265042269365	-1.1789081808388224	-1.4575824654543585	-0.6050903295138863	-1.2152637583801806	-1.1416353167769067	-1.317634350484085	-2.324839841376737	-1.444749962242527	-1.0934107323388913	-1.7019859275989007	-0.17261218939415024	-0.6226539450926927	-1.8855784063972485	-1.1945637418423416	-0.9122806315948022	-1.429864575778096	-1.2767410949064932	-0.2558212130770146	-1.4016635297160422	-0.256319934513801	-0.7078202093271091	-0.9006121290875762	-1.899184540435849	-0.5077679101069561	-0.4454806347409329	-2.146269678066294	-1.5823852408894707	-1.6173080258061678	-1.6273327397433603	-0.35686649344141486
-1.0425261072524685	-0.6878186251077402	-1.2374569266503508	-0.7109887926703098	-1.4823151738631248	-0.870781077610016	-0.913671055331869	-1.9019740236606295	-1.0820020604570357	-0.6783989300271319	-1.0663361575893504	-1.6480760434178972	-1.0643970047459228	0.0266310884106353	-0.8728123604626103	-0.5549403858973256	-0.42249485845085283	-1.4457484384696095	-1.142421310475433	-0.8530779483061146	-1.1602384557672945	-1.4291814009912538	-0.629740208680132	-1.204424475373679	-1.126098519275659	-1.3155557664709498	-2.2746596629863136	-1.4727700915639959	-1.106441488500794	-1.6349351829606782	-0.299296047900284	-0.519705014552776	-1.9379602653198724	-1.1609314323981672	-0.8521169294950269	-1.482163959927037	-1.210723086276865	-0.25363440831995865	-1.4196112506108807	-0.27502180805546345	-0.7295125809136442	-0.8389121700481537	-1.90385524316645	-0.4576667578008321	-0.4248905348987753	-2.2084975156815267	-1.614545715922643	-1.638188888510928	-1.6435354600550554	-0.3744417219464605
-1.0402398004002897	-0.7596360388393923	-1.231982215192269	-0.6539959633194999	-1.471076898245786	-0.720809981022523	-0.9209219299129098	-1.8584154179726422	-1.0320322263817716	-0.6814198909702094	-1.0592438014063688	-1.5886320538069554	-1.0202766777136876	0.04855130340825825	-0.8612301365865402	-0.516331867984845	-0.4101813036976646	-1.4414575013609567	-1.0976005654428393	-0.8108010853361829	-1.1773707747811715	-1.4233341279398986	-0.6019298760003442	-1.1618171725101534	-1.0493525706721325	-1.3217479013349707	-2.222159871486165	-1.4477592542061963	-1.0769816068336702	-1.561318792482935	-0.3282447951331446	-0.4842756922096044	-1.9637607600516742	-1.1075553144900647	-0.8412554026586049	-1.4845185013018782	-1.156216115339403	-0.24246932938642857	-1.38447599674765	-0.2269225665700625	-0.7682318281888018	-0.84639177290126	-1.93745931198191	-0.3823849725374929	-0.4079899383195695	-2.2151193738572474	-1.5823780384865602	-1.6493574394715005	-1.607506501673313	-0.43833925696431786
-1.0602392918399322	-0.7840884130292212	-1.142618008512113	-0.6318151745560667	-1.4612924250912858	-0.6371145462126865	-0.902358993661799	-1.7631495378613196	-1.0189451653460924	-0.6463110492281186	-1.021048843160807	-1.5781575830070012	-0.9869268197555152	0.0703217256679086	-0.8648103806276268	-0.4505850333016796	-0.45438257968041784	-1.4463821309470704	-1.0829473794043427	-0.7265371156306868	-1.1609307188686253	-1.4574849829875614	-0.6213486129117165	-1.090826130277584	-1.0381707525810793	-1.3696699415254974	-2.198218044601407	-1.398445753118088	-1.0815313504527864	-1.5152169582518304	-0.35941062841892174	-0.4499257958346857	-1.99534236401906	-1.0854785800393465	-0.8678018419738194	-1.5285842933854943	-1.152398550527961	-0.22652090858795698	-1.3565186156710154	-0.20183417507417428	-0.7668086820469237	-0.8352400136086441	-1.924115062575386	-0.36513243324950834	-0.3975695381694554	-2.2668304805085686	-1.589929430556438	-1.6627739078360542	-1.5615165820767558	-0.43518068709500807
-1.134659541021205	-0.8330221551530437	-1.0702008364914266	-0.6137528782357919	-1.4705432444271813	-0.6172733187844385	-0.8439217224969265	-1.6706460143188167	-0.9691642544299397	-0.6192004284692791	-1.0111927685786566	-1.5543985287389097	-0.9084141609754248	0.1164258223317429	-0.9228469429525707	-0.3771086027384909	-0.4247316420407984	-1.4597817559641606	-1.0242166804586494	-0.6885622873758324	-1.2253134943958135	-1.4268813507609128	-0.6140029742460132	-1.037357899854413	-1.0513863967614987	-1.3580918375217979	-2.2010963055385524	-1.3714548837035767	-1.1114774543647572	-1.4153937558657248	-0.3718364247949756	-0.5248507308005591	-2.028527473388397	-1.0150309501014962	-0.8493077100203996	-1.52623043133592	-1.1919060794314138	-0.2160339453736567	-1.420638712285601	-0.2374374656551934	-0.7822198661770494	-0.7599472776012897	-1.9156957331145055	-0.3607833448079253	-0.4220676449479289	-2.2182589626124125	-1.5331814797687033	-1.6513786022966024	-1.530991752570127	-0.4121658677737664
-1.1369873485110116	-0.8857944050719675	-1.0891018250571407	-0.6035075747286308	-1.4799278473759085	-0.5709138092163037	-0.8433358415000576	-1.6082822301289483	-0.9958432644232618	-0.6779753076390057	-0.9681550645626261	-1.4305105551054227	-0.8438867683359647	0.1816561802482609	-0.9043095478138448	-0.2979845672476804	-0.3984249721557479	-1.4585119067798493	-0.9917935396612613	-0.6375692712009843	-1.2674046981523683	-1.4284187933085606	-0.5570704154115219	-1.0608839830821888	-1.0780641668159943	-1.377047260327543	-2.2294580179989865	-1.3748958583318625	-1.1207649475376635	-1.3273864082066305	-0.4215911704399563	-0.4693092509481439	-2.0456888575557546	-0.9643612383226182	-0.8040116136920856	-1.4796399268981215	-1.2453138169487927	-0.16720922560432988	-1.4453640031302926	-0.17406490669402433	-0.7473873036468721	-0.7441724666227229	-1.9223269245373793	-0.38224462346826266	-0.45089921706156433	-2.191547698029823	-1.4397986157032068	-1.641695265787143	-1.4338105520913467	-0.44166924442106464
-1.1663539739046016	-0.8938343276339806	-1.1296977956086665	-0.6270980886480322	-1.4303384515943982	-0.5101669759003673	-0.7516780718272555	-1.5707995636903482	-0.9660562430661642	-0.676415843934963	-0.9808257593248033	-1.3870275191133317	-0.7487604064252654	0.24662792671824946	-0.9110668264312551	-0.2908541414182227	-0.38176406868142854	-1.4813312830802117	-1.009548825319524	-0.5556181042756358	-1.3064181622781463	-1.3446613888486287	-0.507682468893701	-1.0101383282366028	-1.1124138556438825	-1.389427017933993	-2.193421255046102	-1.36057362645498	-1.1186618742546182	-1.256022030405536	-0.48781315828390515	-0.3881027317900625	-2.0433534832429023	-0.8774050864800877	-0.7536481224074072	-1.4647701761324277	-1.2616428176521155	-0.1142045619882355	-1.4997860246853416	-0.11853055534774351	-0.7627999260247411	-0.6886243359764366	-1.8461996405482082	-0.4117907015980923	-0.4808748441206828	-2.2252017125094814	-1.2757965621315521	-1.504915707410054	-1.2829633998076184	-0.4452749247085347
-1.2113581586653488	-0.9238004425398006	-1.2660375473678003	-0.6300832338505222	-1.3580619119008777	-0.46211489802490335	-0.6669005750443079	-1.5453087975351034	-0.9093557994662614	-0.6989107078789744	-0.9893973709197652	-1.3488577085879616	-0.6847146487457999	0.3002232933036236	-0.8792017584445511	-0.28162602598284286	-0.2766811094393796	-1.4934005368140006	-0.9621072932330789	-0.5211747165652858	-1.3241410121196255	-1.3323000425735476	-0.4565331103542428	-0.9901789581590194	-1.1004940009386823	-1.3381407398848695	-2.1050900009395885	-1.323175993960417	-1.1295286172787882	-1.2221302973563637	-0.546052016440212	-0.4172921397143087	-2.0244493720605545	-0.8546089407279533	-0.7469199701813095	-1.39589661412331	-1.2922641749362327	-0.06797392889658753	-1.5301543585607786	-0.13306947835789712	-0.7073213171411932	-0.7005743061161667	-1.8820227240373395	-0.35348346050338786	-0.498139566939261	-2.1918210502368973	-1.1379519553707411	-1.4532036994575697	-1.2399417204239738	-0.44764991462466164
-1.260510993321837	-1.005189543825286	-1.3112934373515104	-0.6591724759695243	-1.321616236864863	-0.4061766226364149	-0.5426425375067238	-1.4970472077515742	-0.8960475767569733	-0.7270296287068331	-0.9569282422671999	-1.374271826509731	-0.6487799787861949	0.2594879821462709	-0.8773060339451412	-0.28904378300721223	-0.21623145143175376	-1.524179452190508	-0.8688253890713706	-0.48321854464745295	-1.3497277640046594	-1.2900214612349363	-0.37708876098827415	-0.8833681903248619	-1.1272745890711027	-1.3342813718836362	-2.0747879193986	-1.282401604093462	-1.102871709608759	-1.1722206193167495	-0.678996382306497	-0.3725976416438364	-2.036429391862619	-0.8041913824675977	-0.7459837711806804	-1.318618609744259	-1.2910929558049848	0.015997584960313373	-1.5542846462280826	-0.09657278731346897	-0.6453055127029492	-0.6400146482869077	-1.872588680099469	-0.3497461900413758	-0.4969349882451398	-2.1940157911458713	-1.0089149314143728	-1.365254290880511	-1.2088637104398918	-0.46118902433797426
-1.3018934815129786	-1.0279624220693688	-1.4663103599560199	-0.6827613360688688	-1.2631499386478144	-0.37539386374190215	-0.45313461663534804	-1.4987976864646235	-0.8261783830041474	-0.7422989734485091	-0.941140247954924	-1.3279695590414478	-0.5850975531438958	0.2627898060166851	-0.8806827532087759	-0.29049275726829166	-0.13866275274562728	-1.447803709976521	-0.8010723144768039	-0.4738116697148379	-1.3131361560590178	-1.2650852117343168	-0.2879657808948047	-0.794198197114736	-1.1357239815296274	-1.3773267110581078	-2.0384797106987973	-1.206009826770321	-1.0611240193698588	-1.1816306090920203	-0.6709403572474275	-0.34636621533393597	-1.9923070598712402	-0.7966791425000965	-0.7682966644599213	-1.2901212884295374	-1.2361708682340233	0.075960163467623	-1.5759395938021945	-0.04522733341662097	-0.6301877311124326	-0.6196554399007004	-1.8150429510233217	-0.31414604218449804	-0.5289613239488028	-2.1543678362415255	-0.9217163123935304	-1.3468062262710032	-1.12578167291066	-0.49131850713355085
-1.34982820683489	-1.104497238298762	-1.5844504673195803	-0.6919115201624848	-1.279676383459483	-0.3435308835741046	-0.45992267492968447	-1.5254723331292837	-0.7906310494464659	-0.6977792300554676	-0.8873978994246501	-1.3381051141437252	-0.5501686466089727	0.2514506887457785	-0.8695100109446985	-0.31347295048206564	-0.06222993096437213	-1.403811614845694	-0.7243545926798484	-0.47175772361086493	-1.2616837260801534	-1.2586118399529136	-0.2256275877977163	-0.664949448660131	-1.1397423373696296	-1.3465239609937056	-1.981456915439805	-1.1359113405247292	-1.0251088245680733	-1.2140876696759666	-0.6602707664323135	-0.303165938104511	-1.9316460192014133	-0.7499892724715219	-0.6874043244509191	-1.2503405102977834	-1.2555397268297421	0.05066988591074255	-1.5464186840901157	0.01140860300559134	-0.6283719433366659	-0.5855179140106703	-1.7739136217659843	-0.3693058254488696	-0.4765837497541943	-2.0918018738310202	-0.924751230376376	-1.3589290906076528	-1.046966111534869	-0.5501338365440335
-1.3696611663510179	-1.105555167107495	-1.6792684630781518	-0.7445969416520287	-1.2694797677407572	-0.3635377090858047	-0.5009694691608299	-1.546382028183658	-0.7066941290997939	-0.6926280363595106	-0.8421753916536858	-1.3319787949628465	-0.5217885171730099	0.2897410676913668	-0.8848510430533933	-0.35176549002167734	-0.037287788348923566	-1.3907216856342737	-0.6688017398843851	-0.46129851466812466	-1.2567671270278795	-1.2550078361074248	-0.15112862081634817	-0.6476817333699273	-1.1545157458539543	-1.3240408111237	-2.0224204186992485	-1.066067939490047	-0.9490338438429664	-1.2065700628843183	-0.5175432095655306	-0.30954640305915687	-1.8750557093034441	-0.766113039418196	-0.7006508555898084	-1.2488582225655551	-1.3085518332006796	0.030598816407788783	-1.4593281258058381	0.0676910308829364	-0.6412262825413508	-0.5615623115704426	-1.7071622133688689	-0.33687947253161227	-0.4202811780308589	-2.0310939141033826	-0.808105914437245	-1.3664701291171426	-0.9708524942178043	-0.5471268295283374
-1.4070142437093753	-1.0737170344308293	-1.756118605750696	-0.7552081640212125	-1.2253490871875372	-0.44308189741556003	-0.5185034139780749	-1.5757872234929506	-0.6415976698333103	-0.6331492410183843	-0.8290038730281492	-1.3205666067392747	-0.4812537367497659	0.3026999952338479	-0.8557213992768439	-0.33154860359366295	-0.05266744118852199	-1.3699619075691705	-0.5828923596334222	-0.4697636818390474	-1.224849590833127	-1.218820736474104	-0.1413665655730167	-0.5943093573963929	-1.213595295123046	-1.3665329641910577	-2.0664367505917003	-1.0816763002974605	-0.9490312506576604	-1.18611732606437	-0.4604714675457856	-0.2423336668108061	-1.8236152341701684	-0.7845861716633119	-0.6251392166289204	-1.2707107577490189	-1.3479708312899983	0.03944049952048535	-1.426149409986757	0.08861708111644526	-0.6614624282879148	-0.5338355977382298	-1.62635991788274	-0.3234958545979868	-0.4039499292209155	-2.005925702921597	-0.8049004086327333	-1.4177755490984287	-0.9599448147362061	-0.551366042543913
-1.394754847273742	-1.0435892092133994	-1.909616473374432	-0.7548315847244995	-1.1679444100837102	-0.5134679231493331	-0.5916106184377871	-1.5902115435262705	-0.6627196341920338	-0.5879152787635309	-0.8263085616564242	-1.3035194511063892	-0.4750569768494442	0.28153809669367186	-0.8204458192332679	-0.3589909671875975	0.00248649536635166	-1.3510770798531717	-0.5349785101842781	-0.5353348763646879	-1.2243016185951012	-1.1865614097727304	-0.04217737898370354	-0.6153865140399013	-1.1995106269141365	-1.347118809023514	-2.059797250023411	-1.1670228171923975	-0.8754734749089431	-1.149652413714296	-0.43787568033927665	-0.1727938436228291	-1.803063667233517	-0.7763671463862659	-0.5265118657344787	-1.2961905501947344	-1.3778788624241676	0.018024352120563303	-1.3679928683772016	0.0804049094079187	-0.6968738855347226	-0.5745675435080528	-1.5586476545880927	-0.272444140571125	-0.42150960562044676	-1.9803870796910954	-0.736258082296382	-1.4111205919606538	-0.931122053043975	-0.5304058092662587
-1.3639936438496714	-1.0065760619322925	-2.044939957357753	-0.7277223563195592	-1.1178719504243904	-0.5760081630291791	-0.5996898747703849	-1.6288122845721151	-0.6664754211310125	-0.5992707223236965	-0.795236500662358	-1.2625620209725925	-0.5005344730417749	0.26149303736832996	-0.778975405774875	-0.3722547538177097	0.023943033882030472	-1.342515445659502	-0.5731111071249438	-0.5461487014634716	-1.1191200709826694	-1.1368528890103131	0.03555807932433482	-0.6658306911809845	-1.1989711841217354	-1.3713293494427854	-2.0556661265612672	-1.2209510416415088	-0.786832047850946	-1.1766054091568514	-0.43394525673517537	-0.06534531081330938	-1.8139748199260581	-0.7892716457193838	-0.4063956354118982	-1.3505827656594696	-1.2993645407073031	0.04716633839800988	-1.2809628987268773	0.09311594555996247	-0.6747730515891239	-0.5778840805871045	-1.4719832824737509	-0.23127161485443412	-0.4306747501131382	-1.9206206004273885	-0.7708379099436355	-1.4359491901945023	-0.9051426525062931	-0.5241101914528523
-1.3745023596536095	-1.008744887148425	-2.112582130224488	-0.6779109723782853	-1.0211688711722755	-0.580990581445895	-0.5729708861917815	-1.621854608806607	-0.6737488944548617	-0.5681253861872482	-0.7972904495952836	-1.273962658706019	-0.5183236621749808	0.28326538956414843	-0.7064659277190214	-0.4687451382938952	0.01201369148551315	-1.3979608674213284	-0.5693291777236779	-0.5559651412947642	-1.0271039243650084	-1.142200355049774	0.10256052293111784	-0.6701194047824729	-1.1930401303389635	-1.3753752184697992	-2.0102036440516144	-1.2734129720810554	-0.7153742335629071	-1.171670597433298	-0.4213084786336904	-0.010583824734265574	-1.8175802502284533	-0.8002079165621957	-0.35282882782394653	-1.3627739368980434	-1.256115801191286	0.030557465398049082	-1.2730584751519962	0.08466101189132141	-0.6691045576713097	-0.5717380503357148	-1.3814087048907553	-0.1398315971940131	-0.44760883134843843	-1.809875321113486	-0.7652283293493984	-1.4481223405836814	-0.8930057378265776	-0.49079667622855905
-1.3891915781679571	-1.0650155732134643	-2.1724502526223564	-0.5868373367433122	-0.9420377472692276	-0.6203768527562055	-0.5576521448976985	-1.5838373606651122	-0.69342340415419	-0.5412137740145332	-0.7350480995851655	-1.2275330318858737	-0.5277904104097996	0.2826734929870457	-0.6895335622560618	-0.5106697102908211	-0.019354974874257014	-1.361288184801878	-0.5153813459573923	-0.5822715967636654	-0.9825414260045573	-1.1288270335721238	0.1527537707925753	-0.626388131194981	-1.1812188683112257	-1.3684280552594732	-1.9884053025476898	-1.3524822522124165	-0.6558450716817844	-1.0914537520387948	-0.35222974291384135	0.06663259008170344	-1.83097828310686	-0.8479903147183272	-0.2772044870611578	-1.3795415526279504	-1.195873484822765	0.01736230713943973	-1.2664860328656853	0.01131981659945942	-0.5907177185153345	-0.532024644799377	-1.282791814903085	-0.08898884733689424	-0.4751122542840768	-1.711653534509777	-0.8423951578652481	-1.5421176281708102	-0.916660700323856	-0.47699990966410316
-1.416094203838398	-1.11640488234366	-2.1120046088631157	-0.5295946017725708	-0.8768351788246969	-0.6597901510736037	-0.5320767541855641	-1.5513861863915273	-0.7439233978682909	-0.4470233965527992	-0.6323217382443428	-1.1413335476950022	-0.5197622810335601	0.2871018057531347	-0.6672932961977592	-0.46260389951930236	-0.0073242935654032944	-1.3854635515145584	-0.5140753808382035	-0.5915216418631924	-0.8978993694298725	-1.097087780855983	0.23732468780801125	-0.593932123755887	-1.1816245067556426	-1.3463078303694744	-1.9987932504762902	-1.3518311605901645	-0.5811942683266509	-0.9497675379156938	-0.348665969199628	0.12369406880572813	-1.822072194625645	-0.8464734827024583	-0.17601220611881538	-1.3853353479974468	-1.1512963476972922	-0.021611438155511066	-1.2397380123187474	0.028837403403363583	-0.544259619696053	-0.5425038196493879	-1.1747102887364125	-0.10459722326941352	-0.43069308909137616	-1.6791404683726903	-0.8857785044156664	-1.6178473016587254	-0.8814810882944701	-0.5083764516192133
-1.4088682623624833	-1.0653998276542052	-2.071477680837769	-0.40802720616091437	-0.8115344315125457	-0.7199619152180087	-0.5334497715316534	-1.5044833685563042	-0.7448741608382222	-0.4035357100207865	-0.6242468659552033	-1.0058104765761577	-0.5538777763987717	0.34721709054096594	-0.6805697678438622	-0.41527697108524675	0.029632971929105495	-1.356368699880717	-0.4924574026925714	-0.6063844751061975	-0.84115795736896	-1.1090561823422216	0.32876778599571016	-0.5664563733912249	-1.169683525048129	-1.3765225005864556	-1.9797202866727417	-1.3927821479108262	-0.5406254401277906	-0.889932464979253	-0.2775189013961972	0.2142966926225281	-1.7930996309849783	-0.8669481784585121	-0.13072281693427248	-1.4422712969238358	-1.1019216967274033	-0.05684402997272597	-1.1573941081688377	0.019206951174435567	-0.5558450648293161	-0.5994705623096741	-1.0574536754899044	-0.15418012364212008	-0.44547614581090134	-1.6638703802253278	-0.895320243426618	-1.699567969454024	-0.8314069484674894	-0.4932444163144205
-1.3887048858643367	-1.0198264294282404	-2.0079330837224667	-0.31497839982277565	-0.7924545039079155	-0.7842632533325146	-0.4529638756492208	-1.4576387331502747	-0.7339632760293054	-0.2774323853828323	-0.5554836501953753	-0.8943252672802873	-0.5240444445345716	0.47716665535704106	-0.6355325506598748	-0.3223074250451343	0.09194166711959229	-1.3546554613292068	-0.4902443889586524	-0.590274436582771	-0.848506591507007	-1.0967710465867158	0.4049696140736187	-0.5470453835279344	-1.1229689059996395	-1.3539397832333315	-1.9793274703562251	-1.4172185975909128	-0.45146088979804394	-0.7216615392970966	-0.3166812976629963	0.1699266107268839	-1.833430221397688	-0.8726063042807908	-0.06215058188554491	-1.4867397250931034	-1.1404418545227433	-0.05128679528189659	-1.0788511056645524	0.02895750889174332	-0.541434002223605	-0.4818712985055134	-1.0329411036869616	-0.1850326610089829	-0.4544880801579601	-1.6236226351158944	-0.8517895749984816	-1.7720501734083036	-0.8457346097178563	-0.505410366573993
-1.322273327454485	-0.9084182585761285	-1.914886471884984	-0.2929036902066332	-0.6545999212240107	-0.9186580128439044	-0.3748239702138272	-1.4291868056856274	-0.7343064249632808	-0.22680291931011443	-0.49287681860418353	-0.7811787935412919	-0.493874056202675	0.6317442989169171	-0.6025291519524921	-0.2260231999851185	0.1062963819081928	-1.3338329183516833	-0.4396871814149724	-0.5726517772342645	-0.8282300781623126	-1.051147242177876	0.5175489932252151	-0.5382258465376492	-1.128887283581023	-1.3531336175089899	-2.005340397089306	-1.458160665848256	-0.4072631580821754	-0.6464354693912109	-0.2739196319821644	0.19262021963300746	-1.82355968201673	-0.8940446409584364	-0.07548035319156107	-1.4963932767974248	-1.1606994376784325	0.03631835125931583	-1.025629973626428	-0.01039726363873707	-0.42877497781438956	-0.40564602803391503	-1.0554048570873205	-0.2110521655511019	-0.4741142160242794	-1.6837145619710672	-0.779034392869119	-1.7471071697315246	-0.8068189200221065	-0.47522041019982453
-1.2658750306926367	-0.8703940175393351	-1.8184821696919111	-0.2006249337754194	-0.5044432680618438	-0.9347183226472839	-0.205411773034605	-1.4075498041942676	-0.7670651133565258	-0.1648504176989835	-0.4633170371043125	-0.7476838919219952	-0.47405322495161173	0.7124442828740252	-0.5574562219301972	-0.1502043326511296	0.19176555644287327	-1.2931425259181946	-0.38607687735089086	-0.5625725454057067	-0.7604332093010554	-1.019695914479646	0.5702493889858457	-0.49064508917353644	-1.1326492984596228	-1.3898239342299887	-1.9361590164146338	-1.4488438123057281	-0.380480740243343	-0.6148765214631103	-0.28286995879313215	0.2455500240898955	-1.8382421025213163	-0.8619493996471868	-0.015594974215559759	-1.5339059576945424	-1.1598972904493858	0.122878781386159	-1.0815780120451164	-0.046069004281947164	-0.3639141395591648	-0.3949442045408349	-1.0505273335716008	-0.2299772845493096	-0.526890471754424	-1.7169526057008295	-0.7146721021013402	-1.7488438144452871	-0.7611322371552428	-0.4619995824791007
-1.1884014462652468	-0.8899912527743143	-1.7994357725775951	-0.13216722037017042	-0.3967987850213529	-0.9269730728055965	-0.057628618352306635	-1.3961044057637568	-0.816502943640641	-0.10148311427800978	-0.38978804899872677	-0.6820310579176911	-0.4375736826566852	0.7500637863162458	-0.4796407633240708	-0.10545199771804012	0.31294620678897445	-1.3293553145642998	-0.3908922725690044	-0.49265819934722516	-0.7416891853779276	-0.9617535086849462	0.6628828618515477	-0.5013204919919494	-1.1633792275578214	-1.3189225611984483	-1.8788028420975018	-1.3954642886319724	-0.3163599548004147	-0.605441530693137	-0.23318751587428216	0.23454677171613086	-1.8327346592995997	-0.8208626505550182	-0.0007023917254147152	-1.5082694109435055	-1.1990235563221336	0.15745610774582267	-1.0917634362452853	-0.03512931216380815	-0.278386939701197	-0.35893387886665495	-1.0782628626093125	-0.2901882134882363	-0.5346807437158139	-1.7266447241733995	-0.5813676282298494	-1.7412205236565659	-0.7429106274829729	-0.39193813776762726
-1.1565136709215105	-0.9436133260245532	-1.7125379787998791	-0.08319615580909898	-0.29133783775784	-0.9361999323586765	0.1405342327623048	-1.3823668553145323	-0.7408175667023602	-0.11544144166473087	-0.3077408340927363	-0.6150877605999453	-0.3717797824246944	0.773188281482782	-0.407284914474442	-0.048443898729210344	0.3388020586236441	-1.2823470130798253	-0.35174182686815125	-0.43417932794245606	-0.6946773751959165	-0.8861944299313494	0.7128208011477518	-0.4726199691272517	-1.1810737962286741	-1.2848379946965205	-1.8650823516139252	-1.2491488387042826	-0.3078090559136352	-0.5644610540691335	-0.16771247840676393	0.2570570336198102	-1.8250037650225732	-0.7911699808622966	0.0512043184139078	-1.4571761688058253	-1.1793181935532167	0.07524725776553225	-1.0603908695036939	0.006388953853229673	-0.1857269299418883	-0.336367511188911	-1.0334495381170454	-0.28497138660380683	-0.5143832079101059	-1.7787044539293955	-0.506109436485325	-1.723401688983175	-0.6907410845588464	-0.4409799365628297
-1.1076460800842123	-0.9339883862391343	-1.7028369997179706	-0.02544833525344859	-0.3143335793149865	-0.8649117868062131	0.23746905078179936	-1.3324510761832065	-0.708962362677912	0.01388889772454508	-0.2696848004637088	-0.5760109326379221	-0.3655566212344748	0.8486829306811863	-0.3093110306782373	0.02227867861694464	0.45035810536943177	-1.230074135573647	-0.25583483179382227	-0.44115169664638393	-0.7500803216514186	-0.8426277601653143	0.7578315986925601	-0.37714692743770695	-1.2086093225770922	-1.2393061757170458	-1.8148892249493667	-1.1617901811246871	-0.27705322988991216	-0.5028011008347661	-0.10777667921913311	0.279413528694869	-1.762596721535095	-0.7324573020782841	0.039350243232088064	-1.424942015063312	-1.240688160281833	0.008021644965756802	-1.0454824568236734	0.05232325020214732	-0.1750071301690528	-0.368060153975794	-1.0363838080059193	-0.2880405261881	-0.47581363214541816	-1.818320121580297	-0.44874928145018433	-1.7372051169341105	-0.6444163540814872	-0.46446581323310293
-1.01760116617982	-0.929663906548306	-1.6711542547828617	0.024261249358654372	-0.35004537228410576	-0.8734318956916036	0.3248736627484365	-1.2957733588030913	-0.6402148233426299	0.11806785474904928	-0.2142235484541652	-0.5235755372787804	-0.33379209787445724	0.9011654663806908	-0.24001250799494916	0.12953242376600788	0.5599268136515454	-1.1357402565585162	-0.16876520871576633	-0.40219464139786815	-0.7729222130050881	-0.7906233765637408	0.7691748605613885	-0.3156501138377047	-1.178531513616966	-1.1820216336282816	-1.7968115622178504	-1.0131468556708634	-0.2604701988367889	-0.5122918630544603	-0.0669517153481866	0.34904207452029495	-1.7261631078614994	-0.6737483915748417	0.07967308426883832	-1.4165054745745207	-1.3026948377230512	-0.057311684367568914	-0.9625449170141328	0.026069048717099547	-0.15715883523810606	-0.4260976201452845	-1.0390530887638596	-0.25204781678647126	-0.44324117690704934	-1.86177361460226	-0.4716044701774158	-1.7271742645449006	-0.6300552623696856	-0.4756996519429511
-1.006863937696729	-0.9286671738171721	-1.6070846744314118	0.10751879731176128	-0.37868025012877665	-0.860085421914825	0.39763257987364214	-1.279438394122406	-0.5353942987387044	0.2268637352165604	-0.13556902414777855	-0.4207681200408023	-0.3000452148043916	0.91979707014782	-0.15304560257175265	0.29015815322372757	0.6678531317032957	-1.0682443623460942	-0.054587987196007104	-0.4192819513254344	-0.7765298734253737	-0.796884363864218	0.822767649905502	-0.37105707780675407	-1.1783216520606534	-1.173263605619248	-1.7857322076511237	-0.9000941604832695	-0.25628479775314494	-0.49973386341547765	0.013983087069679124	0.3288027258404128	-1.6786161971728994	-0.6326598709404131	0.08671343458520882	-1.4012478290814652	-1.3699882706061373	-0.09743696849770418	-0.8869846226841694	0.05955473172399432	-0.19090785787476403	-0.473178531127628	-1.0751648595988859	-0.25194645356980483	-0.44269667109070926	-1.9015477473007412	-0.47320100282261246	-1.710056443614955	-0.652277997071922	-0.4527883500507274
-0.9471256281510275	-0.8592966975393013	-1.6556971668600386	0.1738186554745454	-0.363586615587857	-0.8415185520721048	0.49504959719452685	-1.282881992996692	-0.47316440348695127	0.31738196109710354	-0.13200998404532002	-0.39932189944412283	-0.23856880551370435	0.9256750084450452	-0.07675204849014916	0.43382289126416806	0.7136157574572831	-0.9769363277911041	0.08418654832341646	-0.42333751833813993	-0.7862285954227063	-0.718595625294218	0.7498871245612142	-0.3826786568054522	-1.178594894623906	-1.2327667578945354	-1.7924412856924736	-0.8593825608220769	-0.24924974533690092	-0.5403045160417064	0.1669715070456609	0.3538097761767142	-1.6717108051661316	-0.5998689404796569	0.056281520428287324	-1.4111078956669039	-1.3486204007405218	-0.1360757399833848	-0.8367216974605546	0.029346969613238027	-0.14422970715077582	-0.49136536907277806	-1.0960111021089614	-0.20012489890764612	-0.38507235540996776	-1.9062016676668363	-0.4856801480111848	-1.653330037621356	-0.6002206427937417	-0.4206085249714645
-0.9454956004493482	-0.9038545578546839	-1.6557337843412558	0.23738501727050648	-0.34631016571205475	-0.8153599406975254	0.5820952811843517	-1.2856879733513717	-0.41158180433080005	0.4278558619634743	-0.06921603254167022	-0.3663530421014623	-0.13038557253561275	0.9093774397883271	0.0498576306902231	0.5190785687249557	0.7571842403143048	-0.9985631968044227	0.16801104805057535	-0.34293453588031925	-0.8131668976087303	-0.620426928829588	0.7076065427847704	-0.4235457375962183	-1.1337084655089327	-1.2254872017269716	-1.796525452160467	-0.807833942466347	-0.23511299564205243	-0.537364014434024	0.1896103598103571	0.30684317380652165	-1.6783812948238395	-0.5591403281723815	0.12978156092148355	-1.38403593462705	-1.3827499584370524	-0.2509033895602985	-0.8093933745521159	-0.011364367123831121	-0.12886616497714293	-0.4539770183768243	-1.1009230957555345	-0.17345441726293637	-0.3622772956189565	-1.8339194208640055	-0.48293625075685653	-1.6342568556896935	-0.5942542926471992	-0.3751145094536519
-0.92742479131329	-0.9376257491254748	-1.6316660161069716	0.2801259003093505	-0.26795520637405257	-0.7154796396007906	0.6502697731312154	-1.2747456407067421	-0.37801610668943064	0.43602280465324145	-0.03532699250456221	-0.3325541954132043	-0.07727624872452968	0.8369555607285056	0.166940968493414	0.557191590723898	0.7422185922726571	-0.9304572104509801	0.326099793300652	-0.31973115396759055	-0.788108063814138	-0.592853845600364	0.6891990303985038	-0.4552468139424478	-1.131070407153404	-1.2450738703433626	-1.7674015075624232	-0.7421343382494503	-0.25752804858432915	-0.6137928245004357	0.23555617413694857	0.3517698601458911	-1.6546386866212521	-0.5004934216480466	0.16978081884155025	-1.2885501449524075	-1.3296273336809297	-0.28797485159153036	-0.7956424137069349	-0.020080889168685244	-0.11250142259328791	-0.5054929279811377	-1.058749106095029	-0.11995057974502754	-0.37130997555693196	-1.794464199073778	-0.535433474299499	-1.6191691705607656	-0.6152866430389082	-0.29687488472403634
-0.9387551271019869	-0.9829461927824783	-1.6645542191375156	0.39975684025141367	-0.26170956963494735	-0.61639042329657	0.7871804770488084	-1.2470608682293487	-0.2986791715687887	0.4571264872202815	-0.012666140420415705	-0.22089718777443937	-0.026588739122662443	0.7972978962361111	0.2557776138060688	0.5869292951280708	0.8279470182055775	-0.9044160235414271	0.38953770284732137	-0.3116343037002117	-0.7972163697835561	-0.5590244481992256	0.6785465006069018	-0.5020647554121935	-1.1351746794694801	-1.227287087029807	-1.7360584159816745	-0.7153486072912653	-0.2837670644423203	-0.5566374735653974	0.15337174335587336	0.34265902353594224	-1.6531531101150523	-0.4443011520690061	0.20268117977170644	-1.2560637917045827	-1.2910645243517245	-0.299432287268984	-0.8468310629821442	-0.06895460443243093	-0.20761562234536793	-0.5966058937440739	-0.9166059201258212	-0.08127626746063712	-0.3682040487146046	-1.691492422668879	-0.5715273343404269	-1.6282285113700596	-0.5962797128450159	-0.2814689753427636
-0.965739364443554	-0.9258237297692702	-1.6926068184292524	0.48212657736998504	-0.2679363009797563	-0.5633511547253278	0.9442874945516746	-1.198560700242527	-0.24248006419009985	0.5192200144819374	0.05955206475275769	-0.07158308978863759	0.04412598438501278	0.7739793682563637	0.3626617867585137	0.6736374704528265	0.930103584580713	-0.9040433935052503	0.5287957651365283	-0.2628287430411474	-0.7979150431513161	-0.5640926989944408	0.686402896599714	-0.5065852203362714	-1.096210853336353	-1.2173574114475225	-1.7077338323073128	-0.6932311140739944	-0.3038468762211189	-0.482816459561783	0.14265612375609144	0.2674268410571941	-1.628551490910833	-0.4007436945401063	0.2523874176522696	-1.1835943912268045	-1.1992650364539452	-0.37173157707270416	-0.8006887156731428	-0.06301363704555245	-0.19785297644561975	-0.5642812535068121	-0.8189936190142026	-0.029955984227223315	-0.34973505753236034	-1.589173522260007	-0.7099652477711895	-1.6065288646129545	-0.5842640017292164	-0.2024230362319231
-0.9743382127426843	-0.8419361802343683	-1.6742358546369551	0.5914766454992064	-0.24901438620091038	-0.5830057860422511	1.0396240338605351	-1.1099230388039278	-0.1415091733872712	0.5104230319714325	0.11726760765563929	0.08449169245521951	0.08138486761363975	0.7521893497217754	0.36673343433459243	0.7275492248885542	0.9741920758887103	-0.7922468284605995	0.6922179739548502	-0.2528247341464712	-0.799282146958373	-0.5706935014643995	0.754344732816544	-0.47966604419530656	-1.0039717697030262	-1.1891417614996136	-1.7849819877678321	-0.6975611409338702	-0.320817199499671	-0.4271488601268774	0.0827782062590516	0.24720914992900553	-1.6392147745354524	-0.385159557381577	0.27482941177774095	-1.1611193733182104	-1.0891268998233272	-0.4151791544772253	-0.7344846359567808	-0.034220637588224315	-0.1861269425954608	-0.5300673854171187	-0.7016521230704684	0.00784123300970505	-0.29794250279499185	-1.4689351961895558	-0.8213942779659325	-1.6149728088240025	-0.4974895773284995	-0.2085823990399307
-1.017643571162993	-0.767961378354786	-1.6354058549875554	0.6746279243392055	-0.2587355101366779	-0.5648668544168202	1.1516875595671054	-1.0327814911844693	-0.039474821417644315	0.6250157666524252	0.18095343285031612	0.23957905977180866	0.12111610592077701	0.7621821138304687	0.36089008437034475	0.7978620330012083	1.0650721265626055	-0.7787019024758899	0.9044447095671941	-0.18949550662134929	-0.8373352438047916	-0.547008812940415	0.8120454333576059	-0.47900109260193957	-0.9235187364269148	-1.1603243449354563	-1.7445194111137639	-0.7152672654338	-0.370568107888755	-0.3519608686590769	0.0321143624846119	0.17110136569063294	-1.6069010286736105	-0.3557071718742342	0.21897141586629804	-1.1191131256123135	-1.0307107564516667	-0.3806399527275291	-0.802513516173373	0.0021809412471108904	-0.20758757651437604	-0.4592162192590468	-0.6305283940129491	0.011044310656362483	-0.35724097369783525	-1.2918155837848053	-1.001131552129289	-1.5409122770997805	-0.5123997487594868	-0.11851799203422722
-1.0200086112205997	-0.7110070557695869	-1.6028408410303636	0.7240065214507554	-0.1370240722268624	-0.5881576442270641	1.2966803865922865	-0.9910978844111031	0.08545830151270273	0.552477553663044	0.20908908184235403	0.3994569928760554	0.20294120882392908	0.7414833999706439	0.3279855039825801	0.8816077606826344	1.0947824539073499	-0.6662805094068586	1.0693064415142977	-0.1009073478005631	-0.820963894888093	-0.5528492655690076	0.8538249253425395	-0.4981508017879944	-0.8144155161603324	-1.113099577934864	-1.7444832183475083	-0.7339045401441838	-0.42545676466505683	-0.26755397194166874	-0.03483559133144763	0.09592154763084279	-1.6057082270301266	-0.3555001416389093	0.17088261115277933	-1.0648628891283463	-0.9591695860799364	-0.2873987758701623	-0.7301984174538566	0.019747362296235332	-0.21045759988589463	-0.404090000060521	-0.6499436952159832	0.06228644891419242	-0.3178719090984582	-1.2046128623458339	-1.0265334887002668	-1.488559449117288	-0.48243517058510266	-0.05033895796463621
-1.1004430891336503	-0.6743701543939072	-1.5873288268857146	0.7957971739466516	-0.07974547248972884	-0.5939783929990081	1.4574183941480414	-0.9529483465914728	0.23228602031871767	0.539982541637195	0.2527842506410303	0.5159073931329607	0.2493214359832535	0.7734894613829153	0.32672343275727084	0.9240372391910574	1.1267205922565426	-0.6435149111358346	1.2518156550688164	-0.035048874835316254	-0.8051219453481275	-0.5676098194977012	0.8726163955203156	-0.49759113548527684	-0.8139070596379907	-1.0568064843233924	-1.7373948962769876	-0.7288438636172543	-0.4666524954116067	-0.17667035599974262	0.041231281888329044	0.015117365335226146	-1.5843846625999927	-0.352529505477653	0.09957113812719427	-1.052066948570975	-0.829502130929969	-0.19990086015479971	-0.7207923644153353	0.062330241349034456	-0.21953258358343417	-0.378707668207848	-0.6483343709817768	0.08475137936293711	-0.3357376178761859	-1.1418479272599622	-0.98913664849641	-1.3659016723991582	-0.45878729581816396	-0.03348926083983929
-1.1062031085384745	-0.6617549646636477	-1.6232243068972434	0.8461544302512618	0.06325847007098831	-0.5732889725054705	1.5676004373497894	-0.9092643655380506	0.33282606249982744	0.5159419711110443	0.24965490847448493	0.5819509680604611	0.31913556120434006	0.8422749101777575	0.38984337840733724	0.9420717836022859	1.2031965482508624	-0.6091748717037024	1.3632939004606182	0.03516847637187022	-0.7874456202402718	-0.5075618091697478	0.856765888261485	-0.45719683357675145	-0.787881409721568	-0.962275280921402	-1.7392156108242738	-0.7451782361787955	-0.4822977009988689	-0.14063046055960826	0.05828109441341785	-0.046143818478925444	-1.5575234902653168	-0.2970203305836946	0.036175853237032304	-0.9692785972900133	-0.7183032021198247	-0.11381428605324777	-0.733354724410102	0.0954958461432929	-0.16787755632513426	-0.27287051475082774	-0.6637446738563111	0.16627876751521004	-0.25914095501519285	-1.0624484209264156	-0.9363683090478396	-1.3408165966037076	-0.33737430634619525	0.00802865477627136
-1.120002098121296	-0.6798435289868308	-1.641295697238133	0.833733012434252	0.08705554198085746	-0.5607140171770518	1.7018290408228451	-0.7911740576245682	0.502921109521286	0.4804907164229002	0.2800643400174085	0.6783317533737895	0.3944446120359625	0.8561904417578642	0.42822934186269634	0.9717638673755618	1.2566766988908795	-0.5597842647345331	1.4901193464159488	0.0837326123696642	-0.7636231420493564	-0.4034725770575818	0.9219277615284831	-0.4244045625441736	-0.7399850870103506	-0.880677171637028	-1.723099377619193	-0.7385973944998572	-0.4805222766792177	-0.045073331751837184	0.01580758887699969	-0.045473704142055954	-1.5314334964734588	-0.22110498559039846	-0.03461766022178189	-0.9142517221947403	-0.649401265936662	-0.061871087541986114	-0.7535590395369267	0.13175000436577927	-0.14580368952472017	-0.21021192960930155	-0.6989731475882253	0.16452873591122646	-0.2742076537705866	-0.9861587911516129	-0.8554585881684897	-1.2536228247609835	-0.30790217355047395	0.06889129521336783
-1.1172360139003341	-0.5908449606779819	-1.7085922594578715	0.8005960457262778	0.08986963849111922	-0.5130333816885816	1.8037036349854567	-0.711799937878488	0.6292122785088088	0.4811182714771268	0.29510919315930784	0.776557512156198	0.446327873773434	0.9196689223862562	0.4637003952947295	1.005391042101762	1.2785436816104505	-0.41930391329797667	1.629970953729655	0.0012871982658761328	-0.6800750154013657	-0.2958658358522534	0.9537504305171873	-0.36167014431620026	-0.7226947483170935	-0.7611779930046121	-1.683500435249572	-0.7242287834937182	-0.44979489789829996	0.006071395426072175	0.02177197113750544	-0.06748311325489913	-1.5003711072276444	-0.20134936184037872	-0.11870437471315018	-0.8868105478723629	-0.5470687300911805	0.06759716781177567	-0.7496638931258855	0.20573262760109695	-0.1459458962703274	-0.09793304067181535	-0.7116387662935778	0.24401950312555648	-0.25190808310054824	-0.9518253577804584	-0.7362917764467258	-1.1896234479133878	-0.3118132506540311	0.1386558282946119
-1.1094849344065358	-0.5497679668948924	-1.7670671928330495	0.7824064834828499	0.1286220945880854	-0.4905883988040962	1.8458762195032896	-0.582686880630734	0.8134962334216171	0.5016405338315654	0.27595025944744334	0.8219604979766224	0.49863776904081714	0.9999912326809242	0.5546840215646786	1.0765641392920622	1.3915197696647623	-0.38533792356905894	1.726165656919147	-0.02551948023941699	-0.6360181047405031	-0.21599548613238145	0.9010645473661322	-0.3145749979622633	-0.6485295334694854	-0.6920543958801088	-1.732317924789807	-0.7343322984209399	-0.4534470104237956	0.11437781994536733	0.07252413881591559	-0.006608635667225327	-1.4843881930671348	-0.17201027997233959	-0.18784839765882128	-0.8883728261547607	-0.4738669538582686	0.13548027187654038	-0.7136725351602011	0.25190820777024114	-0.17217863620111876	-0.08579559728227851	-0.7263465248136616	0.26641557589515025	-0.16099849864282945	-0.9778984043839218	-0.7306647136563331	-1.1228360926738605	-0.2184579158845779	0.17911416800110913
-1.093893906926246	-0.5239745020119403	-1.816610512247982	0.7249761852036418	0.20529104552305472	-0.47023990992674947	1.8432083108862944	-0.47429474622892476	0.9400568549185966	0.5738921805173336	0.27825226144903353	0.8178367298266277	0.5377231940809234	0.9775655228638792	0.6541355720469862	1.1417890510400237	1.4109793781399766	-0.28680391403780314	1.8806160638888296	0.005677413323906788	-0.5690497686786107	-0.20068919788527126	0.9340481346714498	-0.29807164460593716	-0.5339261094206418	-0.6493277628940479	-1.7395163851921231	-0.7105844004290431	-0.45292059380670785	0.17878164388723647	0.27615034592814947	0.02855498374819394	-1.4443011039854672	-0.16537558397258378	-0.2647540456462644	-0.8451765704126899	-0.3877001591868977	0.26698448758787763	-0.6434099951240047	0.36560335047485004	-0.12916064620255963	0.019557218067509645	-0.8445502049053601	0.3438439048736172	-0.08051157974754622	-0.9560936138370071	-0.6917926903835927	-1.0798794659715119	-0.27805453955158255	0.2356001279144026
-1.0646098747495563	-0.52919580827931	-1.876119624123481	0.6840375458669992	0.26841158599756537	-0.37236093086657907	1.8250559433020215	-0.3912278495448909	1.109132154013254	0.6530167216750634	0.28290654647964575	0.8597204788740302	0.5817481873125417	1.0506836783561737	0.7404953592189537	1.1841560787005	1.3882690894901235	-0.20906490073375558	1.9527160773568066	0.02868671103055766	-0.4948522617493161	-0.12184964987873785	0.965874572386023	-0.2878645371551848	-0.4848682241222357	-0.6006102356669457	-1.785776824595732	-0.7118812322355563	-0.4304486982425268	0.2524737873789276	0.4109571984118182	0.10972991972189006	-1.4602619747239125	-0.13840734359962395	-0.3731632444099797	-0.85554833875537	-0.3580715080809382	0.3786013384648149	-0.5723799642366741	0.3644874899583169	-0.12431914473707484	0.037061808000476995	-0.9408397147454893	0.3396185315375039	-0.01856527630352103	-0.9770547760868713	-0.6006517379150145	-1.007588311629446	-0.3520580382932726	0.19722865713931242
-1.004572899573346	-0.5444642477533789	-1.8845932542244437	0.7299479258770412	0.29292897578867194	-0.3137595710485543	1.8193714642448993	-0.33314264831128787	1.1883233327992815	0.7222368623110971	0.24742775692089167	0.8083636561262221	0.6522231745359012	1.0758761743551755	0.8377858349731362	1.2159343359141592	1.4179137535693425	-0.18396844362756143	1.974106670603918	0.06365801477756594	-0.380724090566246	-0.08348527432463311	0.947371183613655	-0.33515742196248527	-0.46111851574169044	-0.6189632902402302	-1.7385717851935099	-0.7490665910231383	-0.44745753032287094	0.33578767907101825	0.6190728911908598	0.17433670346203162	-1.4603179363526833	-0.09472006054788353	-0.39487023828613727	-0.8190538475513127	-0.31128021384265014	0.5057451974054088	-0.4408300741428531	0.3383234867943836	-0.18257249307915577	0.031304059974717593	-1.0407544051597803	0.36081359746948877	-0.002659412964766644	-1.0306149717621342	-0.49321087464107494	-0.93543511679209	-0.4228355228198197	0.27756348675728393
-0.929437886553468	-0.5446898840310392	-1.9510219556049264	0.6849815642345456	0.37082416885565983	-0.19910874810293516	1.7863725596956705	-0.2573079683651588	1.2248096813936447	0.6249794648197369	0.22714550781099097	0.7441426117614898	0.7050749738792987	1.1097593213758963	0.9969894824501002	1.2233220134016736	1.4910333547493888	-0.14553818716673178	1.9166605351131465	0.07161526317307525	-0.25267556848559924	-0.07693855787418222	0.9105593245708514	-0.3424630770643142	-0.4669918223848056	-0.5501071115220477	-1.737680070314554	-0.7707292120111646	-0.4328425972576235	0.3726522227056419	0.7348242219188188	0.2675047724752444	-1.4782577331270654	-0.093331952095517	-0.38747381488843036	-0.825664701385492	-0.2496644362289539	0.5810211881433485	-0.33063093489543155	0.24667523760169674	-0.18369594434754835	0.035558156574193533	-1.1318901995607287	0.4059852053069658	0.09941067874519138	-1.0776306203967638	-0.3504719077205188	-0.9485855925018309	-0.4393578137045311	0.28550613810091036
-0.8781537741341279	-0.5459205332702064	-1.9524675500808084	0.6381488443090528	0.3868614583273883	-0.0860342248390973	1.7962680987721646	-0.18005830508994702	1.3268072869208993	0.6933284220753255	0.2810648952180995	0.7489884983177367	0.762257313944435	1.1127798199356482	1.1848310757617109	1.1960239742902876	1.544189232022926	-0.21455406287100692	1.8935774597840518	0.06609807418156968	-0.12031663907960355	-0.024942549054979824	0.913928414748488	-0.3873861925102732	-0.4512499521144357	-0.5574418659770803	-1.733943541606579	-0.7098726591762252	-0.3871916444963558	0.36487952884189256	0.8758508867856362	0.3742475302062956	-1.5198209807822862	-0.05989904624710677	-0.37236453407574943	-0.8137604092071016	-0.1900567261520429	0.6074309447402076	-0.37910810984809806	0.18771573414965803	-0.1703168244975702	0.046070767374943186	-1.1616939364496297	0.4219349240374898	0.01016018296598451	-1.013360778408667	-0.2843851903660403	-0.8570266865922116	-0.4770871675338212	0.2791095794269974
-0.8018536993659049	-0.5312007289227836	-1.9484252985673016	0.6101094426923116	0.6027677687556279	0.027859873723254713	1.7705136121035487	-0.06892183513341509	1.4410313490713953	0.6843200829012168	0.30094526856059933	0.7488593152042725	0.7950185991464835	1.1049784389632156	1.2860924223263823	1.3558461504063057	1.5621659102319128	-0.2041564996350617	1.8598634381313293	0.028624197726271818	-0.04457106453457072	0.09160946469634353	0.9911517182858652	-0.40889005605861595	-0.34796665759845674	-0.5812705455460662	-1.7444561361741378	-0.740688022941719	-0.3587895231154886	0.38893106269156985	0.8604218556301536	0.4866613652409047	-1.5443612469325243	0.03618219967321839	-0.3271289207780507	-0.7840006977490253	-0.15580720194573688	0.6905127441454708	-0.33476862577530947	0.2261615433639673	-0.17476820126271697	0.10147780990539576	-1.144473951705305	0.447984993488019	0.032425617285973006	-0.9965172313794965	-0.2699666345027973	-0.8357002969395169	-0.4737331522838558	0.28566235393413003
-0.6871644870743797	-0.46911271525784776	-1.932112476029075	0.5831283741673119	0.5714130108367909	0.13134610887925058	1.7822467281219527	0.05811035814284802	1.498755092298849	0.7131359352824163	0.361443897369513	0.7643088556739381	0.8438826722314452	1.0680625902478955	1.3660754838138727	1.4155182220913283	1.5556486568629544	-0.2338815010910042	1.860239852788974	0.05823763468488653	0.08492937733740631	0.11593085442485732	1.06985944756843	-0.42234987603502494	-0.25203020771360907	-0.6059825330782026	-1.7145158262924034	-0.7991364286806573	-0.3469367213787688	0.4661383998867056	0.9304116452089387	0.5641653551445934	-1.5585148982911148	0.05284445541471704	-0.2626230511492103	-0.7395463316127809	-0.13870120837518024	0.7274237785530885	-0.19807117092470855	0.272850498999543	-0.16679869073678022	0.0622902958254737	-1.1068799652435934	0.4161127594885379	-0.007808571039325557	-0.9303712464222105	-0.2084298802263395	-0.6945130819365403	-0.587107980528838	0.2302859856721427
-0.5539777689500572	-0.3647740369059088	-1.8603747174914087	0.7081582879059563	0.6224617987180869	0.10682617087379338	1.7306305735576095	0.11805275628235483	1.5490225862177165	0.7982075226684164	0.4400782471895842	0.7537410842700358	0.8729013357216531	1.0785526395244642	1.4205009917745022	1.5217820640060773	1.5970629384908936	-0.23505070760437716	1.7919164407942048	0.09191595224945422	0.16850632734783014	0.10447498961971698	1.1271082025033101	-0.4192585700342405	-0.16000873220410988	-0.5922817766738248	-1.7508073426388038	-0.8339582356888309	-0.3639210478579726	0.45512098077281493	0.9854936794210586	0.6074740560510586	-1.50547514900099	0.042362179808759726	-0.23172614985567314	-0.6942716802168366	-0.1356421059156462	0.8769970173638664	-0.10809932869974943	0.3079234115319259	-0.2359235739886023	0.07386512619419935	-1.019128922254106	0.4466551427394473	-0.07468481512449869	-0.8416191329805323	-0.16798465572874036	-0.7155033027852784	-0.6246651885761741	0.22983796587686062
-0.438312558272094	-0.33184763613890955	-1.7834338271480217	0.8114686275367322	0.6610649245586601	0.14179122787748413	1.6910845747740306	0.2069261822265597	1.6686247429265737	0.8117379853827243	0.45765576437378097	0.7805246951746607	0.938540725547527	1.097799982003204	1.4808869212474656	1.5121403119681722	1.6700003275944184	-0.27902847582014656	1.7488169624938847	0.2256517178993723	0.18792549687477905	0.08408172456401017	1.2461963219792895	-0.4589531344604179	-0.1357971875529947	-0.5747083715903296	-1.73141285602813	-0.8656458838468758	-0.3469338170112263	0.5398647370465355	1.117385210918724	0.7016901288043449	-1.4684615817648394	0.10414674289812079	-0.22685391566504834	-0.6644796328760593	-0.19562913424800057	0.9238586362337667	-0.12605293751826327	0.28375423496756025	-0.25648440416318935	0.011908309475402726	-1.0459294489924267	0.4308913432080398	-0.13126016731777773	-0.8008126004970721	-0.20718908080853948	-0.6530138347662651	-0.6222747671414189	0.1634469187913505
-0.3928484167500431	-0.2549429653069083	-1.676161058513563	0.8703633946506801	0.6809291279126166	0.08656181727630985	1.7134389629970759	0.2839608030766117	1.671348760797752	0.8221294001406125	0.4651091432997515	0.7865150681261348	0.9692939537840269	1.081142732627398	1.4793439730289724	1.4422752878941687	1.6948227149124437	-0.3282571886491663	1.655872987358832	0.34205851575624113	0.19205285424658525	0.10672830856442865	1.3409936464897985	-0.4742626361069136	-0.14733393928291233	-0.5182612792689415	-1.681710047744355	-0.9170268238122175	-0.33903782707343966	0.5431817920975036	1.1966358556643033	0.7319952136111973	-1.3842565830253841	0.17163971058119665	-0.24809284116452823	-0.5992186547034295	-0.24979755464426517	1.0773621608937423	-0.09443155851811598	0.2593508871378048	-0.1760056336647566	0.0177393073585607	-1.0579853772583143	0.4544956308662056	-0.19352061828139772	-0.7908021653601771	-0.15711035868690704	-0.5813076997602292	-0.6976004347264163	0.11320095312418713
-0.29095106190522724	-0.24164182706091458	-1.5826819358472097	0.9870032445776168	0.6618746766310496	0.0695703085671557	1.7635894465641826	0.35370671631540274	1.7097235213599788	0.8766910849723534	0.44873292304186413	0.7596115448961885	1.039694501941917	1.1976160133969675	1.4723818896040632	1.4300320569787845	1.762870351627356	-0.33870802196018907	1.5460650820103292	0.41634178241307485	0.193954825845604	0.17254538822595822	1.3425529945052566	-0.47480916107379406	-0.11940784508506146	-0.481340844346778	-1.6469536038977661	-1.016715194523338	-0.270803782962076	0.44467353433614865	1.1743746562371604	0.7153096169994678	-1.3495959975413816	0.21929783054385332	-0.20951277751806824	-0.5606681516130407	-0.2894847575606653	1.1432869015574805	-0.10377138191193613	0.2700709774697355	0.03222962758403598	-0.07134005682245347	-0.9957387840870687	0.41204125031721067	-0.27290997593996574	-0.7762845881075071	-0.11673886060455718	-0.4473170357663637	-0.5853703255579165	0.04805499488111358
-0.24271062367471954	-0.23896090840980003	-1.4246358453762051	1.0745486562617244	0.6377535299924084	0.02798734447852072	1.8432096022263795	0.49116805005881314	1.6518922708829078	0.895220776699038	0.43540634021074076	0.7037135861558024	1.0571279525518127	1.1855416899119442	1.430750192359765	1.4697757193178225	1.834843285378642	-0.3495063480836968	1.5092899235094075	0.42445138603583954	0.16189361845897812	0.24851151490190979	1.3523877107833375	-0.45748547915331866	-0.1105933780265617	-0.36096887099451963	-1.6186817493397598	-1.06044001053606	-0.2436522251949556	0.4337075595767419	1.2040667782198318	0.7090420896492342	-1.2774782465443864	0.21560454025806028	-0.19486944867474967	-0.4071606814042942	-0.3025088013796295	1.228652538671939	-0.13128602911475867	0.349372255305162	0.05055488142281537	-0.09531730565853522	-1.0097487378956937	0.4844305278989401	-0.31584979585368944	-0.7642263883932682	-0.04138044633225774	-0.38033567731005014	-0.5035055213367603	0.02372809593613793
-0.2342917952820474	-0.17928779805739062	-1.3328911442024365	1.0037796846292841	0.6034403635587533	0.1125800472900009	1.9302704594622113	0.6389108520705221	1.7164698403302414	0.9095281834785498	0.47299354360793766	0.7611500093914552	1.0300920133608944	1.1245224527142863	1.45711983534926	1.5572511663333972	1.8408059560081953	-0.377450344679907	1.5163061820177115	0.42032250544874444	0.14404535304477015	0.310668312180418	1.3786699004978606	-0.3733543379150642	-0.06861416527658926	-0.2793654223662624	-1.5629008963745679	-1.0370934703934969	-0.18894406708186756	0.40502545687750446	1.2217544943868588	0.7351637974788385	-1.1617042829761408	0.14676314366663273	-0.19140977631068914	-0.43799878775720347	-0.33690576567458913	1.186171410940981	-0.21828295041928958	0.4560250813076241	0.16497090523129493	-0.13673033981219146	-0.9345614112872243	0.5402819375148423	-0.32773857110119586	-0.7188414045226226	-0.006102553064717598	-0.25505633351583235	-0.47738762317313405	-0.08041134703325628
-0.18465237860798092	-0.12735859203116429	-1.226043523098995	1.068056630326669	0.5204508995924197	0.10809062916178677	1.9706816561031897	0.7234125134838347	1.7944375948118574	1.0790539543765827	0.43906117498175856	0.7684368640696572	0.9759963989622357	1.1050208931052155	1.4276484235501972	1.6074289902998167	1.7703250143326046	-0.33742954015833215	1.5396452746691016	0.4395749415887217	0.14921133898836653	0.32961250706701095	1.4043258787220307	-0.28482007615156146	-0.020421501146256522	-0.21265430625266254	-1.5671950432881656	-1.0466582738962797	-0.14894133123527462	0.3506000991747549	1.2473716663325398	0.7304198815728338	-1.048381029272726	0.1384039863941901	-0.20683623810792504	-0.4303597751316734	-0.35271703527420667	1.3566504950611142	-0.2055249594120705	0.5566605799583194	0.23835390070777374	-0.10374509795860117	-0.8742641040157245	0.5562434386363635	-0.32650337830768905	-0.6856132648583341	0.07393672686723045	-0.2978458385417436	-0.43491413079216307	-0.13946978326093523
-0.1638356455394496	-0.0656667356381303	-1.1903327225579532	1.1810419290342136	0.5005791191750462	0.10546649607395467	1.9484267010667409	0.8368420740535647	1.786302834056195	1.1753432019895003	0.4253571740681828	0.7815373995961409	0.9621223954004604	1.0872804744778775	1.415888787509631	1.651698620284326	1.7055828468864949	-0.3069624435758167	1.6032828777271615	0.4556879097400711	0.17027029244063754	0.28476722242736924	1.399004890042446	-0.25149581292349976	-0.019077823799126703	-0.14481470852903713	-1.6034128636743106	-1.106808436916392	-0.14037305800694605	0.31948866905182605	1.276585523561214	0.7154248437588072	-0.9462282626390826	0.11579843156572862	-0.22650030757576145	-0.48961167975774716	-0.3653172051656959	1.4587954530166685	-0.09504566895749639	0.6140039308196984	0.2802696535921522	-0.10276134657559563	-0.762553950261805	0.5667810546787264	-0.19829593677334284	-0.7172147449627162	0.012340533123842567	-0.3716631147582501	-0.43119763044952997	-0.1579207419341609
-0.11047716295496164	-0.009822662567332949	-1.0816276266509521	1.2716936170655107	0.31941960679339465	0.12271315150164039	1.9275457318814464	0.9690869082302951	1.7561229399546257	1.33348449998203	0.43157414377110725	0.8341314926106703	1.0196619952060864	1.0428880678928834	1.4550212260874218	1.5400791884504625	1.661681014912281	-0.2957057864151518	1.6559836975522573	0.5331195221784075	0.20365848546391002	0.38094523312243883	1.375451860853044	-0.2056011662492873	-0.039487071420564866	-0.08112206639647972	-1.58313649039276	-1.0534069723468726	-0.15672231340474682	0.2966744921245704	1.3411995114191106	0.6106501404778906	-0.8480208590796732	0.046168458459386344	-0.2654160018319289	-0.5086249410222218	-0.3742447395424545	1.5124210760674186	-0.05712933981588515	0.5231169236692634	0.36768563229885304	-0.1373240695270427	-0.6866147439241014	0.5000612903743539	-0.09659025060016668	-0.6888761829984043	0.049855885593774754	-0.40208155919493266	-0.45201782144640845	-0.15338017649674537
-0.15365081778383965	0.049855415923300214	-1.0753150913019751	1.2638919444368422	0.2736227175733498	0.13829225649959967	1.9188433910441116	1.0297023829032554	1.713776421727061	1.4349361681932509	0.42846081704292927	0.8947913232895116	1.0016071588083366	0.9958098285253538	1.442160892209555	1.5453991126330202	1.6727148135322476	-0.27064371390509556	1.6802319976671491	0.6436075971151706	0.20711605455065168	0.5016760957811888	1.3396007254087046	-0.19252754694254368	-0.03957763583714806	-0.03616370799046957	-1.6054547909050048	-0.9927170276147231	-0.1164996884101442	0.2400983603884889	1.3473247376129929	0.6282811044224534	-0.7771522671810878	0.05030085101659206	-0.32562990635816746	-0.5796186092565966	-0.3756953096754155	1.5888602043435216	-0.09542173634065695	0.4303648377538624	0.39115745792754286	-0.16895100004079738	-0.6534049272302743	0.5335792125093116	0.023121274067691867	-0.7313320395052011	0.07112552861406804	-0.46101103640663244	-0.39758979012513296	-0.1315452739908863
-0.1747261495637984	-0.0029058238767996738	-1.0890178569272042	1.2534415895915596	0.23889393057914626	0.26630892867498906	1.9179859412272262	1.096374920647643	1.663679682651931	1.4793983377281064	0.3988024598991547	0.9695684213898541	0.9642920911203985	1.000007632684654	1.4783486216645285	1.4801467139178084	1.5965695438772614	-0.32161201378486326	1.6806319382408965	0.6754445487909686	0.2756788718654339	0.564167549363238	1.3253088124201584	-0.23432163302366754	-0.08413208932243743	-0.011555348850884046	-1.5576630230808524	-0.9898843331047606	-0.09450286439399513	0.22853280408151705	1.4268936901716534	0.597618178202032	-0.77392685728558	0.06239218242613237	-0.27829049657607	-0.6038825793059989	-0.34749432679672776	1.6043087373798053	-0.02724831709447627	0.3473189388691711	0.4475401852986483	-0.23914117803975757	-0.6330942643783299	0.5233347908706845	0.15768648666663315	-0.7256601792897184	0.10433253461562267	-0.4860377878586283	-0.3527543099209523	-0.10547528097907014
-0.22046606133402583	0.03519856720243113	-1.1271221936227416	1.2391550426821354	0.29873534159223514	0.3335864509037322	1.890791610363087	1.1704289825689522	1.577367890278168	1.5210162071584237	0.49329051450606753	1.0082273039847869	0.9124531584058696	0.9706822526099155	1.516639440486504	1.5513632832006587	1.5702916905463171	-0.3146234748645052	1.6634801615245416	0.645619187503999	0.369519592873353	0.5703620408916905	1.224004707322718	-0.23558799398652958	-0.08226770179162401	-0.07788478459906197	-1.5671881167415203	-0.9357359861729482	-0.12497720015276803	0.16041240150072264	1.3839598177691816	0.5810778356240375	-0.7536374091584204	0.05776785660417767	-0.25171428438971194	-0.6047644114348738	-0.27360563852562547	1.6752105059960811	0.05151044932257176	0.29960088793908235	0.4227340073481251	-0.3119097896734282	-0.5669525464206793	0.5442386584745845	0.2551934483332509	-0.6890557040891809	0.10598142654743337	-0.5209838276992771	-0.2801254933541663	-0.11383078953594039
-0.23869347664981255	0.02387695646217233	-1.1971981022700908	1.2413284751216216	0.2860468657225344	0.48399849016895874	1.8466497322146065	1.2333377564316625	1.5603701335092715	1.6044284553474442	0.5731943994349609	1.0779250132517926	0.8983001812141735	0.9830116943570036	1.5962680616540172	1.6419846200636126	1.5334438638276837	-0.2854994614462877	1.7880651099404354	0.6467185850393137	0.48259037252493336	0.5481685326175373	1.234504377593083	-0.27338773238892033	-0.04444233938982317	-0.08202555858354955	-1.548799695430774	-0.8459163806425061	-0.10598639654316185	0.1255331291608081	1.3164692311836417	0.6617345283830607	-0.7436861485402547	0.032383607714432834	-0.14739205489357063	-0.6278112344036925	-0.17616698449273233	1.7352113316348685	0.1312965634545271	0.30792774264073713	0.36295665574117547	-0.3143585382044064	-0.4757260524879234	0.5007725517339401	0.3121286286891004	-0.6055325608631323	0.10560930239704933	-0.5074878176419668	-0.22948787896519138	-0.06090837543681251
-0.30280385576098556	0.10890497317719305	-1.2106530896057497	1.2444193307142277	0.23982094081326838	0.6862257243336166	1.8177921553201237	1.3253398306565631	1.5606597337242505	1.562338328769849	0.6625997771405546	1.1110730034985894	0.8555270742892997	0.9373748352394738	1.63078919198797	1.7246469114746943	1.4946021602013144	-0.351768359579782	1.9247382276009124	0.7048278277668423	0.5729673524198939	0.5733496607546817	1.254964187338442	-0.2473961799541174	-0.0655370878129888	-0.07918468170834718	-1.538598951465565	-0.6806077853780238	-0.15765737712825728	0.17306867428041958	1.262900220412606	0.7263564062385028	-0.7096722747471769	0.05712441143697048	-0.07996418929147306	-0.6259325111271856	-0.12771319912231885	1.7056693534666643	0.22249195420591122	0.2361656404824896	0.20239391374981314	-0.29102681581611206	-0.4790192426143059	0.5213726762287528	0.36466427435591897	-0.5275271507856647	0.10674003600309648	-0.5164157791288888	-0.3216128478747827	-0.05840137427518819
-0.3108108429867849	0.15578560630434382	-1.2529360646651246	1.2441969589633497	0.21251494325637843	0.8191640956284564	1.7417360982943777	1.3508810723374034	1.5462248022540437	1.5348574171967821	0.7058857825266195	1.1769192778167965	0.8203940040651876	0.8981364612561359	1.7158538447585172	1.729174597950843	1.3654985467779348	-0.37880142486770096	1.9920721672419461	0.7928777366892916	0.6892224038373289	0.5859458359274426	1.3161265379644773	-0.29264473671698804	-0.005989913474693393	-0.10529514116613689	-1.538387722993538	-0.58748313174427	-0.1982365780683411	0.1337953617323635	1.218370235698529	0.7320429567986466	-0.6824106355373456	0.11662323461855748	-0.0231612953228626	-0.6913239995717662	-0.06275886645463788	1.6508409775894073	0.31268069994176406	0.16135319269291845	0.22839635426072755	-0.336072579045401	-0.33073666781417144	0.46772502423249673	0.3903898777326155	-0.49282310728448414	0.041859103475540706	-0.5109817262203982	-0.348293494951821	-0.020740430157839215
-0.2984789445071	0.19056256093251872	-1.2109399265419518	1.3120996816460306	0.2003646873175971	0.8762589264845863	1.6542193980083044	1.344908482769555	1.5119454258640204	1.586716766937459	0.7489014249659222	1.2882238131299775	0.8374018407378436	1.000110339433823	1.654501108591155	1.7164566832967068	1.3619652775603666	-0.4108578973088207	2.074655052149845	0.8551004102248193	0.7648976172834883	0.6114326436211248	1.3263049620417893	-0.35999207303175335	0.04708515863625311	-0.08260586254142788	-1.5518887168300382	-0.5295869944060146	-0.2451103343946564	0.14950867921812466	1.1567236868441735	0.6890579924741403	-0.6757956843838984	0.18992993859448062	-0.020433419029688003	-0.6201334628750634	-0.04155589611528311	1.7374380171435404	0.34584870353841535	0.09375941852849565	0.21099193853952017	-0.332591761283529	-0.2816402141250832	0.42056856866928183	0.4233472513508415	-0.501397651009001	0.0007317677713751872	-0.44212886669978346	-0.34216166317739866	0.06743262399761878
-0.33386523573434135	0.24317540347890487	-1.1371151705829512	1.311592361169153	0.2658598297813497	0.9322906192357137	1.632975562258936	1.3149422895370508	1.457967770700421	1.575717432841189	0.779136337890917	1.3988349542821352	0.9083609647577167	1.0740990445945724	1.6928687292159428	1.7061418371655173	1.4836510192249355	-0.44778096230560294	2.11678996788995	0.9168364594446118	0.7489577423755648	0.6672743525050397	1.2819671383379139	-0.41914323548677423	0.05927783336465973	-0.12155727859393635	-1.5534674702546405	-0.3894798725587018	-0.2664641781142197	0.1862794691226145	1.0122424135266943	0.7127273178999044	-0.6595606699103647	0.2510465251602516	0.024293737214467117	-0.5836450550287704	0.05285365434214401	1.7398557749475878	0.3342219536090275	0.04915641496227736	0.1300434003719706	-0.3691795818756698	-0.28918960365855756	0.41289078150055747	0.44356000487624414	-0.5499261852610015	-0.11105635895466914	-0.24763251011235599	-0.33080502660543526	0.08485538027192921
-0.3649965922013855	0.16067985640984522	-1.068226278618395	1.2662955707490968	0.28697623602558975	1.0245819149072513	1.6264672082271558	1.2935339922350098	1.4366470477035866	1.5854034769302072	0.741341641453851	1.3643532760521317	0.9530459022324829	1.1584417088407126	1.6822945290017803	1.7087745128197915	1.5511598268076707	-0.485319303181763	2.080672151162489	0.9312459874237817	0.7646062976460478	0.8041486131575647	1.2422774651468216	-0.4376287660992174	0.039946626247931646	-0.11775515437529356	-1.4994719190869932	-0.26491307690380905	-0.2708287683024979	0.20259281048123148	0.9531485855113111	0.6617245526751048	-0.6238970745994779	0.3242456755026818	0.0297847248702518	-0.5065001984020185	0.13356066662638366	1.7539845471149895	0.32567496762810033	0.042858823810983014	0.1508282376325582	-0.4181584179230652	-0.30453010451811413	0.4322430121724107	0.47876171937806317	-0.5673603117143688	-0.07656732523501682	-0.06044258610161215	-0.30373965077534704	0.0970296664884504
-0.3714883594952923	0.16345054957741953	-1.061413039015382	1.308092520346289	0.3454494281282063	1.0855540268378296	1.705730954025708	1.2384499677223193	1.4256736584256298	1.551260663924415	0.6526874622980912	1.262115655435578	0.9364266674030384	1.2739518030057568	1.6608807783447397	1.7317237670813719	1.6685596253603088	-0.4596552397499278	2.1130382762102635	0.8876168883685764	0.7943283070964455	0.7570930559545979	1.1837666392930113	-0.4170191318036148	0.05619793896741767	-0.13662594482038795	-1.4772682810023257	-0.19382116754767356	-0.21917337276109064	0.19284838432298074	0.8215325945666716	0.6889396467412127	-0.6046564429397281	0.36531521961662816	0.060236449222116774	-0.528244415171686	0.153071261604206	1.7986881537827635	0.34895315877971	0.08187212748439247	0.15327739375822835	-0.3593123042513163	-0.25175202541559216	0.4486765020156399	0.4673741433319015	-0.6832638858326805	-0.12455344375461497	0.08831217507720669	-0.3263125193563571	0.10435727577211243
-0.3526208660485849	0.16053862543676198	-0.9857007182356476	1.4046979605819983	0.4141619656186548	1.0655904699896253	1.6913970790747634	1.2752334855584597	1.4616530700399049	1.5408041907067773	0.6008339422896699	1.1440368184443814	0.9752431010152135	1.3585575323972756	1.6449775570394611	1.694254690672142	1.713689527694791	-0.43260836852568074	2.173766968936083	0.8173088790236755	0.8229973688742296	0.687395805624117	1.1325623176554829	-0.34892954191996867	0.07983489957895049	-0.10674384804550843	-1.4602729691858183	-0.10170625891033627	-0.22439022626606347	0.2210364289038313	0.8015298280792734	0.7286729380278324	-0.5409193007297892	0.40854846239230413	0.10360370483349288	-0.4889670849951814	0.23516675634552717	1.784540186578742	0.3165547637873855	0.13818170757293932	0.07212751888473028	-0.32049761068570043	-0.20664385204154012	0.47343222036858973	0.431538113380066	-0.7257140970221572	-0.1905080079284144	0.27126887337513195	-0.3791228606053725	0.08875615343538516
-0.3529513933166453	0.24095298835304177	-0.8566569996090548	1.440048364295697	0.432572739152236	1.1542182142860267	1.7347047515279008	1.3139202644320236	1.4896514002578816	1.4725823504696571	0.526554959895895	1.0257576716372485	0.9595789078294604	1.3319487156271343	1.6221443810634497	1.6713527042541916	1.7684216021658437	-0.3637630742818674	2.2638352467969236	0.8590491099494963	0.7745309158029211	0.6849446743198049	1.1046321394930683	-0.23728168027003008	0.10563773004430829	-0.07137010824327783	-1.4959329841623776	0.014767253822443344	-0.20123658228497412	0.18890505435471902	0.6760006401584822	0.7025538770336126	-0.47286925038719196	0.4083579915731913	0.08361195015361765	-0.46798644680856516	0.24397702367667878	1.8458227914182057	0.24512665227966773	0.22381421881158836	0.015984619324800477	-0.3121598828540981	-0.18570238579498294	0.5393730438733246	0.403971303897342	-0.8109764139535198	-0.22053506574305853	0.4286707605883987	-0.394491506936038	0.05822522610944201
-0.3008245631926996	0.24656510855615074	-0.7520096778434677	1.4147203336152896	0.3325571168311716	1.196023697021246	1.7642015417647905	1.4114287596309487	1.4931634858838776	1.485478894703307	0.47111422999458463	0.9344218668550356	0.9360587529819888	1.3335152299691428	1.5658001464634683	1.6075819948772865	1.7607691131892995	-0.3155652481135748	2.431301020881123	0.8764073740217748	0.7612771067046189	0.6413084067623542	1.1118025173309711	-0.2478003146821018	0.19411948899354897	0.036737166603113	-1.48674017753673	0.06861984461461373	-0.14618101513646115	0.20251203803680834	0.6338761829466562	0.6828606527600551	-0.40788314016733196	0.3480183614061536	0.05980297165558859	-0.46454141854914155	0.33088496639483306	1.9070149345425347	0.2713677985713322	0.29931785593851046	0.05339883655398869	-0.24703244895687232	-0.27347626524616053	0.6036479100646586	0.41846947725917893	-0.9192566109872782	-0.21531210140688056	0.5356524118945029	-0.38740968303843815	0.05186185970047056
-0.22082582543183685	0.3071670149370565	-0.6547291034042215	1.4292650105470897	0.2696351947895113	1.2319525953194956	1.8518899902822583	1.5355578801675542	1.5740794251955306	1.4488588906939885	0.45290256600940193	0.9054884969622309	0.8447283936768952	1.335622571808113	1.4724876200859343	1.5747882811465754	1.7228556176772993	-0.2310384029446561	2.5242574509129363	0.8897096483987124	0.7347250499192526	0.6944827474611409	1.0565543528362633	-0.22900387552414342	0.21246279748210434	0.0939843483250997	-1.5085282228226677	0.12050840414966554	-0.14154410159328876	0.34363130652619817	0.6501071572208905	0.6131821747427815	-0.3537292084975574	0.334274496342305	0.020832723421652294	-0.4635885629636192	0.3798410552860951	1.8361321567603617	0.28739814561111576	0.34137199534683216	0.07800815434466399	-0.32968495955457017	-0.32991313330042604	0.7114254603898647	0.44802752210639935	-1.0237090253723655	-0.22654104040294226	0.6281608025975343	-0.38634787353137995	0.023510057614929268
-0.17904009838510315	0.29863359064482076	-0.5692369167515217	1.4193778484779003	0.3195788493393073	1.2416562294122666	1.848130899292871	1.5697498343445182	1.578269066041478	1.4671134399826056	0.4189197922051059	0.9145101303939265	0.7707807693610079	1.296840875651107	1.425982848453214	1.5161274548434451	1.673141973289296	-0.19497702374177206	2.5106055001862266	0.8188824681751319	0.7459803569285027	0.755424698808928	1.0010392118010125	-0.2590828472161977	0.21130560114206035	0.12475920746190432	-1.4994533546939568	0.12332147672032745	-0.09386604291251052	0.39957430153351714	0.6694331820446088	0.605935747516837	-0.3107969346649355	0.25869247152918884	0.019338633227995245	-0.4805839547571818	0.4632047176567647	1.8709037613949218	0.26378187368070505	0.35077791865659236	0.06483110830260287	-0.34272111491482904	-0.263562655612796	0.7496664232641992	0.5115837066803395	-1.1606448135062497	-0.15689465544991812	0.663914559820231	-0.4090232104424419	0.035814991011265486
-0.12298423978385813	0.33855348692260206	-0.5145487483551394	1.447611238717518	0.3130041941480859	1.2547655209196626	1.8259740861029337	1.6686078198351837	1.6034533564346583	1.476540401709787	0.36920278133514667	0.9814531237514055	0.7655070299856239	1.3271650867668299	1.3939104155989175	1.4592565042190857	1.6739773466509829	-0.21262726211386251	2.4939920517854	0.7773436965386179	0.7456174417869453	0.6859806683982134	0.9567946715998407	-0.2454104468071266	0.16183713368069638	0.15026329793942228	-1.4942242799865206	0.17594377191834099	-0.04872715348766273	0.4591480948437841	0.6902901479521986	0.5928713221626679	-0.29919172128385857	0.19480810540402577	0.060902818739505926	-0.46126539282960033	0.4573146609996943	2.001879255948637	0.289981234707574	0.3874791254537856	-0.0032384606676598036	-0.35457638207269815	-0.30666264225100737	0.8307447463760717	0.5637965264363893	-1.1702192716809923	-0.026275536392369812	0.7516841536986709	-0.3988299741790702	0.05646740013323046
-0.037799609695938444	0.3503143897598613	-0.5296722987860053	1.4035324644203613	0.3759471083818361	1.3392848101715722	1.880888323246079	1.717882987373382	1.5829518468761397	1.3799555577881306	0.28693346085366034	0.9160180772783886	0.7200436064760684	1.3540951933719765	1.5260987345298456	1.4296913274441607	1.60670330963968	-0.19641571952737633	2.451231623452444	0.7780806218509715	0.755435901092887	0.6881200903026808	0.9056449211128917	-0.23602073044545388	0.08725308305456003	0.1704864810204376	-1.4605520590945749	0.20760626831782775	-0.02619459035325127	0.5674079655877902	0.58558608113175	0.648705259441046	-0.30604894534235044	0.16438099632681602	0.07475263645215328	-0.5358086035157009	0.5479435102961545	2.1104353561352616	0.30377986874122637	0.36788582495089417	-0.022265399624143745	-0.3699472558429189	-0.30567679650860746	0.9056711366074376	0.5510393069270929	-1.1839062940030372	-0.03988349454621286	0.7221402940083107	-0.43557940034982723	0.017013770583338462
0.046252162167918366	0.34524041984168885	-0.6032390660157456	1.4368256500769423	0.38712514013430177	1.4641051307289579	1.8581839818598174	1.8334448260346825	1.6314011432188888	1.325488415291937	0.3168701638332436	0.8938818668756762	0.6569789207292088	1.3184773306493636	1.4947661590426382	1.4833536509014142	1.4396340046817682	-0.24775360171775404	2.430618769314142	0.7477022167734176	0.8260315369624875	0.6765395082384733	0.9186876974496891	-0.15015122238185213	0.07412687651726699	0.12832784894071564	-1.439165410306809	0.17533722209830158	0.013134435950881545	0.6622882982374344	0.5769445225200792	0.6961710656951663	-0.3559313668355792	0.1393932426158187	0.10147831679278743	-0.5354801293694296	0.5712764594573313	2.1490582202448496	0.2776705359666899	0.3932795000155589	-0.00719130480882618	-0.4482472947028399	-0.23922463193496082	0.9789531035776544	0.528554624140648	-1.1990246518673422	0.07888347468669224	0.7306774898715666	-0.4829203088512964	0.0285630115915567
0.1690777382411862	0.4745254786902179	-0.5757430524385112	1.4675230087119668	0.4422811932442568	1.5435939606215938	1.8771757204997759	1.9105023903054594	1.644501045018817	1.2629421453907255	0.4045597790718988	0.9165420743826264	0.6133731799811692	1.3000390025666413	1.5611048682485562	1.4772959186505672	1.327126063645788	-0.2373088899068015	2.4776982790680875	0.7445535372183852	0.8541241314916075	0.6071641510432	0.9631330504400522	-0.021515834182156125	0.12471815964357702	0.10528543663985317	-1.4214376629835321	0.1796990543379715	0.030401847503998623	0.7328401437107029	0.5324682512246774	0.7396047043853885	-0.3607637217258309	0.07290500962954341	0.16054942361606386	-0.5338756819710933	0.6224675885742708	2.3364895847381755	0.2029807996421395	0.3781041953997387	-0.04722529030221951	-0.5218063863279628	-0.09745497292121044	1.0065698151817062	0.5110935707597153	-1.226713843874805	0.13458882308945033	0.768377635120064	-0.5357833355625022	0.01695814701606213
0.2338018591764353	0.5368392075537601	-0.5580952839002549	1.4420050122142265	0.43224096314589255	1.6648882732494492	1.824869990329685	1.9763009922967725	1.6570522090529103	1.2484133822775039	0.5380512264230142	1.0520527056235847	0.5607293850860388	1.2620189631412193	1.6327661983953559	1.4679182649462503	1.1774857411326527	-0.2666434047806181	2.367594223952173	0.8336873938970536	0.8772050407325549	0.5462863505283739	1.0380242664098407	-0.018345370958445767	0.11704680425691232	0.11000618369330246	-1.4054318801168524	0.1572831114239363	0.020279244935195742	0.8184523960773138	0.5480982239040808	0.7190753662746995	-0.3784063622514401	0.051115505234099676	0.2533699130629195	-0.45088017045001083	0.6692295645998322	2.4542107023032846	0.14150517847665708	0.3709883293176874	-0.07234896144204989	-0.6069470728205155	-0.09029832744114392	1.107063872587497	0.5236123013143457	-1.1450538336375393	0.2755684394081023	0.7571041938097726	-0.45762946444055297	0.0014785780879330995
0.27145086707145827	0.5987176278873827	-0.5319053999573965	1.4193521472202613	0.44036581098374994	1.7871532674385189	1.8748913398882245	2.0298405074415595	1.639192618436701	1.2282405629402233	0.6158569573260746	1.1865046663556502	0.45192966941678847	1.2528170274915744	1.6457597834011015	1.466555661926712	1.0842062627242417	-0.34268025033115423	2.221556407805366	0.8216192507893589	0.8322097352056655	0.5545688260479719	1.1222726257156215	-0.05357574629871921	0.0796932078167689	0.08667430375194232	-1.3999170073586384	0.17205443597703302	0.0013875269361260378	0.9950757694588326	0.4903797083177984	0.6534907199321731	-0.389597227543591	0.006696485150471468	0.27964630814179897	-0.45952118784411855	0.7181116359251791	2.5679625313384036	0.12360437103820299	0.37771161416070276	-0.09297649035572705	-0.7234587985044069	-0.07300156048034415	1.1501237848639252	0.5358832330006597	-1.1323265152598967	0.4055545698294812	0.7547042966262121	-0.3897205700134543	0.0063755738881920935
0.33110447693685613	0.6318655895061558	-0.5278159570016111	1.4215579855932923	0.4314596561148556	1.7844298868537938	1.9241404680755327	2.0134735054024793	1.6394726563804305	1.2860869878916252	0.6445569084267214	1.3702492556624972	0.5246852062218297	1.317525263446299	1.6534988450644588	1.4057838250799093	1.0439082566102333	-0.37370179852639424	2.092237214743139	0.7647244044245676	0.7971332461310053	0.4252782658235826	1.1544598058703524	-0.09483369679847171	0.08819964318153986	0.09738376418766358	-1.3663903375482296	0.2050808890535681	0.04153421049904683	1.2111249999191604	0.4593636364983597	0.6719973929404977	-0.3503000163782573	0.0013850111145343041	0.3544400492918987	-0.4472386643402874	0.7725856617891844	2.637934565893714	0.11686174876436062	0.36911800554021607	-0.023160690866177447	-0.7268681058514044	-0.0796728234303348	1.159774661625254	0.534306288793586	-1.1136787446233813	0.5270768946849815	0.8065318316436164	-0.34333907019118526	-0.0407313886740631
0.35913168937820517	0.6348995176662136	-0.4969520638566218	1.442182686125732	0.49151185854792373	1.8377526288013197	1.949893663404063	1.9465809193956833	1.6571833487729009	1.2624514040047667	0.5894134449256165	1.4465071114014212	0.5907971791368761	1.3572355112764436	1.6818565027197425	1.4647718880968459	1.0104410424727557	-0.4367011513746202	1.9457842353709889	0.7324796077311613	0.7418355944427646	0.4897437896069684	1.1466140723567677	-0.0825278407125281	-0.0063888053630376754	0.04907694530822184	-1.3987142218938473	0.26196346403630677	0.0028203785109476797	1.3557003001427619	0.4704543413060784	0.6560990331314009	-0.33088747332475915	0.03695777486951123	0.46304299269587046	-0.42065106221568505	0.7820149191568629	2.6903206796648558	0.08093781702141464	0.3303840517626402	0.06616204478604629	-0.8013634040972105	0.04724404398776745	1.1419368320644874	0.5291406832049123	-1.007718951281327	0.6425871774017826	0.886603322546635	-0.29943969353382627	-0.051291075811037555
0.4390313902732962	0.5821373722159167	-0.428759302051294	1.4937662276535257	0.5587241374817962	1.901025095365248	1.8972108619289565	1.8436160615952244	1.6320359414259678	1.282538620105534	0.5777481224107092	1.4790452980804143	0.7366247038879327	1.4126104274654618	1.7141428285948705	1.5067040515959307	0.9950625941567542	-0.5362494674185412	1.8030580378850043	0.6799816956207809	0.6259360517354265	0.47030407727201134	1.1673643754920904	-0.05391327764460131	-0.014172415555327295	-0.006883680143985074	-1.369432557956646	0.33367212662091805	0.04918856743003423	1.3704110777409595	0.410124235448072	0.6188770163359265	-0.3180468728656212	0.04977983743524923	0.5600312794955604	-0.3994985377534284	0.7874152988190348	2.8220067989785447	0.008607903526198155	0.2629260386542268	0.09495576460454029	-0.7338761265091209	0.01422316669867918	1.1281595436551937	0.5048097359260234	-1.0121993524203226	0.7783371507924667	0.9004919937687734	-0.24672064900180374	-0.07426815598172959
0.4738650160865555	0.5942230153381118	-0.48996149481377155	1.5453497691813194	0.5954381150912671	1.9404663910531437	1.9113471618467934	1.8108726715722223	1.7100668068978293	1.3841822365297438	0.536753442067323	1.5924151826156359	0.8896176644377076	1.4575391484659166	1.7580299387817484	1.54826394501746	1.0060533143286379	-0.5655000786679938	1.6620561516616135	0.6795319029954004	0.5591189303158497	0.4920084982557045	1.1728650570210977	0.014419952605467962	0.005145692819966621	-0.031067457666056886	-1.3548469823579063	0.43300440194523376	0.0652337588847974	1.463143805714139	0.3704895008802372	0.5884956382875182	-0.26879613531861557	0.08887158973329844	0.6416111562074681	-0.4180558358988054	0.8159251236198161	2.8259091090828816	0.022058960129959653	0.2346195273517498	0.11771729360716306	-0.6698339114754661	0.035210952183570114	1.1484359989384971	0.4456110828140303	-0.9761752950728063	0.8101042873248634	0.9806496626279863	-0.20929568956482933	-0.06075860102487156
0.5125963711983769	0.5460666186541216	-0.5246867676891389	1.5898118274510948	0.6578967183370978	2.019771329125923	1.976819395530382	1.781612509968395	1.7865991278610487	1.4064360478201399	0.5427406088522806	1.5727466736403595	0.91655943902799	1.4291288402024656	1.772887247535732	1.5348468959852766	1.0072405507813216	-0.5556612651192904	1.5994799825830153	0.6524342002078336	0.4535624691428951	0.599176735856093	1.1062249387193375	0.09140839130627593	0.03238093404217052	-0.11283272601498928	-1.3469504071754428	0.5164882616567306	0.11931457360869394	1.4624021608220614	0.32856557508178685	0.585015943958063	-0.22285491390040693	0.08986405875190749	0.6691601968028278	-0.48628014976727957	0.8627201898513162	2.821649444573386	-0.07585113274106288	0.24112638920401466	0.09277987555007469	-0.6159556456521991	0.03888051305120517	1.1183567156349112	0.4272457264872325	-1.037103521216579	0.7675913184280037	1.0196983713818746	-0.23849707106157997	-0.09391949245557595
0.48947424076378576	0.5209978330644728	-0.5118867025791354	1.7254306593370763	0.6243340538241939	2.0831153798757813	1.8924859776894958	1.804400541162223	1.9852102337866966	1.4624098072789673	0.5723296899138157	1.5310369418457996	0.9375884725086511	1.4089515208669554	1.7165083241214805	1.5366864745178033	1.0024525137186697	-0.5673514938029994	1.5202613036778163	0.5673785021999829	0.35717763892834453	0.63944670939087	1.0947336412983844	0.18500950381718118	0.06481750238724267	-0.16394093017742434	-1.3720007935300853	0.6308458693222041	0.17122171557959318	1.4241225743493597	0.37731203352957576	0.5599034315389081	-0.18790537532345836	0.09053319128188782	0.7845054848113641	-0.5117568852492942	0.909522512706926	2.7526392038742467	-0.08346554758495989	0.24162440049240033	0.03142854156918077	-0.5533451850871699	0.06752700147203876	1.1206647647419272	0.4619447056519542	-1.0728865136104653	0.9453669199440562	1.0241937949284419	-0.21094876766214182	-0.07958104025230459
0.4241091152948628	0.5264783105425132	-0.4826358439764952	1.796018604720058	0.5736688392516168	2.0632515636599735	1.9215282162162293	1.7966258501846941	2.0926765022414306	1.5522209352748955	0.5217077447007658	1.514964130848702	0.9362850533984345	1.3948218643535608	1.722772791170847	1.4439813419302368	0.9896387666006241	-0.525780139362626	1.4498897531046864	0.5335825622605993	0.25889059023372657	0.6736778953510342	1.07819375870364	0.1705857282061189	0.09218802684759317	-0.1943806048577665	-1.4086430053012389	0.7465282611386308	0.20902028281399215	1.4441699104244423	0.4428603812202284	0.5133547179774662	-0.12760644733931192	0.07026694299496691	0.8583763790011029	-0.5155373133760848	0.9326261525462478	2.6952705486826014	-0.016240463916618753	0.2497030442487267	-0.0160947594848945	-0.4359196722640154	0.12577915279235802	1.1110257292835501	0.47090565270525675	-0.9806630252202526	0.8776435547427152	0.9891027405807687	-0.16513958518924296	-0.11642824340860158
0.3523149973471747	0.471437031682085	-0.5311961962959973	1.8590269139914537	0.579654719351087	1.9978684771428832	1.9011069641014333	1.8441145595546153	2.226120729603038	1.6518947681983804	0.4371814889163506	1.5187259431127835	0.9610808808576443	1.3776046811127287	1.6681667093715062	1.4386025477969773	1.0238041583044517	-0.49935323282632105	1.3489054501721491	0.5425306079045891	0.16898144992601166	0.7541982454298406	1.0659258022556528	0.1505975244916691	0.08849281555030833	-0.2205742227164869	-1.4272563833746612	0.8574819439648437	0.21667368026641648	1.4040618338948099	0.4310104385236052	0.4979493133747071	-0.07334325400165657	0.10462525447828833	0.9315871097266679	-0.5487056582424141	0.9646481834159502	2.5577789518039573	0.06656321109915853	0.2645711977534389	0.05099787970581217	-0.38383883038219235	0.06534758436118515	1.1345406613676394	0.5010677557831313	-0.9717200502601138	0.914080947577018	0.9224066105963885	-0.15129066637221605	-0.09494148077749315
0.32983429053321744	0.4369465083355114	-0.6321930470626962	1.90111775188252	0.5492967800211324	1.961058297977847	1.8274250358231932	1.9030874938802103	2.3433145599958194	1.7279351383771508	0.38613308610026614	1.4872298842091136	0.9765827125222671	1.340106377661867	1.5827528644041735	1.4367075369751028	1.0638490053444312	-0.47415893591475233	1.2727628539912617	0.4435282777046539	0.049315613380559786	0.8592222037519864	1.0284899929580171	0.15821640719827879	0.09832419565349135	-0.32552296732763625	-1.4405637771123536	0.9690483664410389	0.2507140347985308	1.4104569537189262	0.4365749827576383	0.5293625101224929	-0.03161213510930102	0.06510707093990811	1.0025527368980314	-0.6185961362097165	1.057328335215639	2.468564914049712	0.08258045276043786	0.28398410161410126	0.03647912830033058	-0.3046909099275276	0.045910739326367814	1.0510068359908311	0.5145297357557289	-0.9287675490419426	0.892508659586419	0.8709702412478268	-0.18604523396335854	-0.09030714340254667
0.44577966084383114	0.378862632948854	-0.6810319310491095	1.940994929278665	0.5772884397101883	1.9383390681232644	1.7892155740282831	1.962555797516916	2.3687939147589785	1.7206450758495861	0.3438993819204076	1.4530866353403595	1.0896144292417227	1.2930289993427817	1.6077812919105614	1.392597758243595	1.0561640332662574	-0.5148980919573096	1.2393449821059508	0.42805125452647613	0.01353218042300909	0.8865467569395717	0.9628200954439103	0.17550623085347916	0.12881792486582647	-0.35598399938351133	-1.3935841624827152	1.0341867831939342	0.2690747592084478	1.2743093638045084	0.40125431084894914	0.5859861879667055	0.012194805331831576	0.0461584747678352	1.0747262724209377	-0.6192569158967645	1.0966824590854203	2.464940319368813	0.14434021372653075	0.27547075757892353	0.07370097989386816	-0.191032063254352	0.05253999180438116	1.0341381254166229	0.5124734861609104	-0.8864892724290895	0.9838798706935048	0.7852702829581353	-0.15203254923218573	-0.06617000115029545
0.427611799990758	0.36353903161506995	-0.7579932263512328	2.002898084471577	0.7427416933415282	1.9033161074669542	1.7231105837027152	2.0418555597221912	2.3755653688422393	1.7343855316361196	0.37241117024284226	1.3704997189224848	1.0183226741132219	1.2348948237228616	1.6340795092234415	1.4094930043874627	1.094291526894142	-0.5732028234210953	1.2202361259453265	0.3560217608334328	0.004414492973741297	1.0071950442441449	0.9482437190267902	0.23468435623755912	0.12247785231826795	-0.4129796152863685	-1.4133185802902475	1.090803177650995	0.27249631162840016	1.1776831540001966	0.41764784772791874	0.6306514706974203	0.006605330551843565	0.04074866512338631	1.1524642473829227	-0.6445288008445658	1.1597526818693518	2.4104039530912003	0.1555325868350656	0.2642652386906277	-0.023241070936924357	-0.12469706970270214	0.1307676981364066	1.012049737658987	0.5088159624513462	-0.8695394547773866	0.9872492420769656	0.7226133006949882	-0.16597462107653255	-0.048365458047732235
0.4601947082576121	0.264647037050962	-0.801485997881535	2.055613598781478	0.7947812133181422	1.824019600420518	1.7312111600601274	2.1004102980609334	2.357059641897326	1.7552030266749292	0.39496594798171	1.3593218840647505	0.9989583337365362	1.2386218570681033	1.6701699563948527	1.3581357761045418	1.1459577821036908	-0.5529015847846409	1.1120923331917418	0.3703220763647098	-0.021603313222284978	1.0454448527754157	0.935600698980344	0.33485735803832417	0.16543059733484017	-0.4551304564361424	-1.3601721550998835	1.1384980471280577	0.35065867686545216	1.0636926283303523	0.4036597000672975	0.6508468246810468	0.021679891933158273	0.034572092954735414	1.1794677373073208	-0.6502421810856013	1.2113022882172926	2.3557654855549712	0.043440765025423225	0.29024030219953917	-0.0817588770827828	-0.1344321496952335	0.17454158660471292	1.0301687158613995	0.5286510438130159	-0.9070290761174402	1.0180224906586177	0.5765157554778239	-0.17380318799204936	-0.08734712087147115
0.3712201203914336	0.25492514094302093	-0.8868454328976189	2.087223910785686	0.8319373933171983	1.7780386916579698	1.8073007919281008	2.1072578662646166	2.293398138035676	1.760660422390344	0.44462386312560104	1.3632522422968691	0.9489176557371675	1.1560406767385083	1.7247563257314718	1.2906484678009926	1.1868772889347097	-0.5302643165991273	1.061571120299699	0.3979772538229037	0.030041733350758233	1.089624174720924	0.9314677785185307	0.4028447392499461	0.19054726501906463	-0.45167892406515653	-1.3488436632585432	1.1423989956898066	0.3647723472110786	1.0374200445743882	0.4967073821448473	0.6921605270685246	0.00945009217828752	-0.010960821857676302	1.220232076471851	-0.6786770384420375	1.2650114659001734	2.3226070808065575	-0.03843670160955419	0.35256138184818014	-0.12073377289429081	-0.1528458882540669	0.39729526978883334	1.042438239418065	0.5473255978886511	-0.7714788667433277	1.0226911755271622	0.5515045197966831	-0.150307699427411	-0.12316369662319496
0.37259527704990714	0.21534046461674095	-0.7904068747855232	2.160154022951784	0.8688439028659548	1.7357960681606694	1.9490124529296016	2.168354109890044	2.213986207387665	1.6702376479062668	0.44953985780022976	1.3594041053169676	0.857695038838943	1.0917327540820423	1.6669703932897044	1.1626931259728779	1.1822315083394508	-0.503750146125654	1.1133834908225597	0.305716420156254	-0.014427715542446087	1.0983841970808752	0.9529626311364854	0.47238468425857133	0.2333698677013865	-0.46749012006110513	-1.4223643226023208	1.1340002633900363	0.3963966958233639	0.966290676123496	0.5382564202837932	0.6646001712105334	-0.11486661875949475	-0.04492798281517075	1.2105790804597123	-0.6088814622145116	1.3123203011186149	2.3916254896063864	-0.1513333645990672	0.377477045545881	-0.1826219328453272	-0.2265149513009832	0.44492803554657	1.0162272710222429	0.5751709444712587	-0.6437399938083285	1.1085038776242864	0.4193368012903817	-0.05305953846002502	-0.1676281456764097
0.38851462607741627	0.2345632781845472	-0.7851367568701408	2.2437937374315258	0.8878747534581903	1.7184202000958604	1.982578255776439	2.164580960063525	2.2204380084034487	1.6722360668259313	0.4571177424821767	1.384187505684764	0.900938327592813	1.1108342230777968	1.7020137758827787	1.1242099394639604	1.1867249111232039	-0.4462916625535686	1.0649076487540423	0.30477845823722916	-0.07302542620837163	1.1407502111474386	0.9709977934069187	0.4871614206898281	0.2634045775767933	-0.4236011194318669	-1.42812786462524	1.0951486451932884	0.37681048390160765	0.9760533722394138	0.4400610211638395	0.691295830986045	-0.16204663955020146	-0.059505628747709385	1.1419128831509149	-0.5259723948336336	1.3453698699622003	2.3872249253599995	-0.2767905072464313	0.3279992399403274	-0.09322153181497168	-0.24973071085434562	0.5086686934519814	0.9857788003583986	0.598215928894203	-0.4585851338522354	1.297848960841295	0.2606271963058422	-0.056300555037719933	-0.2066289054197039
0.38881019267014294	0.29089381478975046	-0.8287266841304988	2.193500846015612	0.9816614085796669	1.6651329320893624	2.1112963237019127	2.205644468747657	2.0192710439767354	1.7557154340127845	0.4299325911346309	1.3734668270685602	0.9855333369120547	1.0517492272904907	1.751481817073996	1.027507809371904	1.1961502246214608	-0.31140649242568885	1.0757904607677118	0.31451036154139256	-0.11722589819904072	1.1837460088482932	0.9785605709822764	0.5287088980086688	0.28887254505548426	-0.38097104584786334	-1.391961930937615	1.0763088363930677	0.36993829648849774	1.012984976234443	0.3577666904365938	0.6097641087561294	-0.1818385614992326	-0.06918050144896995	1.072009350091801	-0.41366770037143824	1.3083335118329427	2.4248941637141064	-0.4493146481328176	0.3325118049922676	-0.02426474376813397	-0.3225130447568164	0.44133206840830635	0.9336024224567708	0.5672295881278531	-0.3781320132254646	1.342706835696696	0.16025324446435488	-0.09603384817923369	-0.2383788982461182
0.5040345348949625	0.30306859976705336	-0.7932996690688906	2.152435823538144	1.1388154177004028	1.6916524868369986	2.108071847507993	2.3151867881168986	1.9346531396528501	1.7443218704980936	0.4053093264176221	1.3199003651599779	1.060420972868735	1.023120108802562	1.7622263892873964	0.9703343445483152	1.19288610508632	-0.29067818147583907	1.0421362226194384	0.31996209302542616	-0.16031207257649976	1.2199511980115347	0.9668565666732905	0.5790741962139384	0.30020640713985264	-0.332708445760018	-1.3170558530624277	1.1138893096856601	0.3366387761004855	0.990083488141073	0.33965406734706677	0.4993622799462553	-0.0816793937676066	-0.05481784267885713	1.0126715136995288	-0.4115820189540777	1.2917448691189877	2.5118742259298146	-0.6046394991967622	0.37235588685856785	0.10269298014185639	-0.4074902236521152	0.3421255237447297	0.8229966131349803	0.6178457266598913	-0.3279970395536287	1.5022961952596219	0.0775261639515665	-0.13571295393474675	-0.24639657320228342
0.5588015908086686	0.3081928979604608	-0.8004479851594487	2.1375000405118345	1.187901125085911	1.754762377760881	2.2086297913192543	2.436169531365884	1.8800402764705466	1.7209574897853215	0.3812524122955249	1.2360030760311742	1.1440684310931113	1.0018615056146998	1.7281199886886287	0.8742771340500219	1.1318340458677916	-0.355682260474654	1.0336572056805076	0.22260953687820653	-0.21583290473274586	1.219343523802703	0.9579715693141369	0.5874634394877253	0.3041644383459157	-0.326991512501605	-1.2854843726463412	1.082745546008779	0.347304430570113	1.0527849635832052	0.3871441177670067	0.4849962232165015	0.0013134760926721833	-0.06937976992710396	0.9620566990461642	-0.35510947175845853	1.2654279961240493	2.5631923605358233	-0.7211466939641517	0.45142948346933087	0.07923893485089172	-0.3759483325506436	0.29838314313040615	0.728141382808817	0.5879709895833451	-0.24817301526168248	1.6201449672487347	0.02714319206563528	-0.1592438811510827	-0.30960480036190574
0.6061981202453164	0.3365275875392071	-0.7789186309401284	2.108297824603819	1.258159135085129	1.679059715000082	2.432801910501385	2.5285971017569593	1.7728280912232937	1.68909641968553	0.3467203710305756	1.207697840030073	1.2160281640001147	0.9499188472897353	1.7330365840986441	0.8127425660901068	1.090254978719999	-0.43061163549124676	1.145867799001815	0.20818046347095379	-0.26426207876570373	1.2035677787550103	0.935271779661422	0.6239907873731639	0.2989131106509059	-0.2388722444467608	-1.2586964215048189	1.0442813719225872	0.33091931141953224	1.0836549802549815	0.3782412025797315	0.43237341589616796	0.05920864738344443	-0.09369926186618112	0.864129754478523	-0.3015081607356331	1.1845296992282874	2.5373444059043777	-0.8080063506738288	0.4860742480149997	0.10341659853764458	-0.38536200221902195	0.25097163252508325	0.6862766416210455	0.5359228777162858	-0.19701718142771346	1.7167734959713357	-0.0189108872292515	-0.13670797002112886	-0.3337255738259669
0.555413603596518	0.3819697505826918	-0.7263735537008004	2.0646850252821194	1.2482729305381934	1.7031692688213993	2.454435730956626	2.5462447638256043	1.833532121191407	1.687774645109703	0.32010618868342444	1.207163629860865	1.203008807908463	0.9027372524175711	1.7014352023015948	0.7898722348037988	1.01152826443141	-0.3554417766931802	1.2635804121608571	0.18353248640200975	-0.3040867076090718	1.2007846710775163	0.9268705359547823	0.6471305153273232	0.29460108947874836	-0.24685493956232785	-1.2835371394204629	1.060188325131778	0.36633139614880933	1.1107580393603538	0.45853831865893435	0.4148006286779952	0.08996611399834636	-0.14048956633045365	0.7474741613527498	-0.3073011409148096	1.1368928646001037	2.447460583893606	-0.9271731965387632	0.507015755141422	0.1477647879176787	-0.4429102984964916	0.23267510250655152	0.5965518282029845	0.546193108959226	-0.13865925835567738	1.7436146690730339	-0.12970115555034453	-0.17455663566535634	-0.3708048197111463
0.5715952128320512	0.5042480526139822	-0.7272546154073793	2.0303906080235956	1.111403838112292	1.701505334188442	2.386159997947045	2.6400572825222675	1.9116709037245105	1.6769628805829968	0.2945966991315567	1.2064453717500032	1.2639588509108433	0.888545882483785	1.7061111520627996	0.7156933038191526	0.9101058300943423	-0.3245676172878175	1.368432929251661	0.24019834080512403	-0.38528440323311924	1.2124837395627073	0.8508781585857559	0.5917414544958027	0.28902356086802006	-0.27514819800160994	-1.2307203492089713	1.061528271690373	0.37043062568474006	1.1874994003236137	0.5495336700758986	0.39440893673771316	0.09848784163414943	-0.21319170148393937	0.5950395043026152	-0.3217749809149937	1.0711899385893031	2.4172018548899112	-0.9368197047828813	0.5005940585174634	0.1872424735664867	-0.4903336863846673	0.10832075969675425	0.5664051790788724	0.5265547460729798	-0.07744862768898733	1.7726183527359267	-0.2550161295364292	-0.2597028902782398	-0.3991520749110792
0.5664658090157386	0.7005103812190047	-0.7156329300307949	1.9735964158709571	1.0677438049900099	1.7617349956224273	2.336025010460967	2.734477801868146	2.0694196925243613	1.699356081214264	0.30364876146246716	1.138980630594262	1.2420477541063062	0.7501180338527995	1.7200775599041642	0.615203386563228	0.8206558723668571	-0.36706802918892356	1.4452692631820974	0.21796333938592322	-0.43323030761328907	1.147434124957646	0.8299728854427098	0.5424999414897582	0.2969887224335225	-0.2625192208792582	-1.2270834130095205	1.1083867114094248	0.3817098148318057	1.3183279516889723	0.5909070283942206	0.36956708112064485	0.08802288056222288	-0.27299071100021227	0.4484880394197822	-0.3455239374964786	1.0065232585013164	2.327299042045037	-0.7894022402489578	0.44531520285610177	0.2650487280647331	-0.4521587211250922	0.016573066613583116	0.5175545716336825	0.5317087142695912	0.012675297861454082	1.7499639582716593	-0.26526870416052595	-0.3407238158247305	-0.4046871503250518
0.667683250411241	0.9325554278095863	-0.6894210755992061	1.902239667650769	1.0039113931967596	1.78826886720725	2.230117044674772	2.856342823932288	2.2572650470620372	1.7174054857555554	0.24800430028704357	1.1425860553009846	1.2374591344897943	0.6994099542100216	1.693145727718085	0.49630628240520636	0.7486316487739856	-0.3561235685318295	1.3695140142904552	0.17696554322198269	-0.46598895396243145	1.0817346272406039	0.8579345550784836	0.48381310108085634	0.25373226971636154	-0.3304971000892567	-1.2181726603553826	1.1445596851578481	0.32174660559418944	1.4409853317980954	0.58383763922419	0.36195570429740254	0.092687896533272	-0.3365098841975815	0.3211889405346951	-0.2776933096032653	0.9386607611555761	2.200111504186007	-0.6989572748666988	0.3792105619138381	0.22961353973016277	-0.4690661024581603	-0.14086273474027686	0.45311712577363406	0.5188852392081525	-0.01633489839889205	1.772869127309998	-0.3640211644791745	-0.45481855496562995	-0.4040323987974407
0.7414581056743661	1.0827329310534501	-0.7409282064524645	1.7832439622274077	0.9291605572336936	1.8507920859584417	2.102685022340618	2.9876761785765757	2.2714486274022625	1.75620117556369	0.2830575012975586	1.1964858096423043	1.2625430000217899	0.6286567128068283	1.7168547002521628	0.4415620108985032	0.6934388161446288	-0.440947032940311	1.1976411441814934	0.25168825406725504	-0.48542589892488525	0.9723913581611068	0.9006396461367846	0.42417651314040095	0.17144808872640968	-0.3959860328677817	-1.149213896393844	1.1195562149463496	0.2726983855933586	1.6205751693587178	0.6164691831015748	0.4598301363454014	0.16660652004246862	-0.36022630111468634	0.2827307072528649	-0.28616996424906327	0.8177610495194795	2.061143523107763	-0.6004898235432089	0.3872564905669115	0.25917636252932297	-0.3832425881392504	-0.17149203126311047	0.4179863675816266	0.5486665668177443	-0.012105268197690358	1.7483881598166602	-0.31030725886781735	-0.5975993638564978	-0.38870181615441396
0.7035026128684523	1.063327680722382	-0.6558437607600005	1.7374756096019717	0.8900579414355361	1.8474101308631579	2.045782121465539	3.1209044511962047	2.1942017315689695	1.7047654482111394	0.30849525658362315	1.2176460036277605	1.2634861546732854	0.5620342770865753	1.6311493924431584	0.3636299844824952	0.7739907740373881	-0.5569294536839021	1.0607268028483179	0.23914833154949494	-0.4490089691964257	0.8368955866868302	0.9452584961912418	0.38274868381925997	0.14069083537188584	-0.4398894722861127	-1.0858456355917294	1.1229709318522256	0.2210428992904657	1.6993887281521132	0.668184201837805	0.5099089771807866	0.1811217381196298	-0.37457309106980735	0.2920768708897478	-0.3049606615729921	0.7635961558425322	1.983089152920341	-0.426491878380876	0.39817060662659653	0.16736689652913816	-0.35067635866254726	-0.1694763903614729	0.39605829831325645	0.5217894667712538	-0.08060594472135037	1.6361688295934471	-0.19310963146313406	-0.5863762803747896	-0.398794386576551
0.7349947921793114	1.0637585114589698	-0.4967114843515838	1.8037647402833066	0.8404915252725857	1.8796055161752214	1.9736388248993755	3.2245284109011303	2.259719682091735	1.6564656780078846	0.39691822991867526	1.211082285622705	1.2018147781427235	0.5071633711506953	1.5309907533629614	0.38424092716690106	0.7759358565864536	-0.7219677395385784	0.9319606072022484	0.2567364620992482	-0.36828738367475455	0.7287840136001846	0.9865836305854376	0.27765494746520825	0.11518005050183981	-0.49910896251734993	-1.0827273635731853	1.063252933126149	0.24993902247209743	1.6898577720255517	0.7436880027617045	0.6366369158587177	0.2205230242652994	-0.4080890492214676	0.25286233322908486	-0.29438604670563584	0.7582306079760851	1.9657109060961986	-0.31161430894051667	0.38657979123885544	0.11941895282888852	-0.2833773274098304	-0.05922453858095937	0.4448934327067401	0.4812272591550221	-0.05173961491607534	1.5858737953043978	-0.1625282340450751	-0.5596400536790054	-0.43855341527647446
0.7065465076293689	1.0411713367877886	-0.3919241935907641	1.83913972780866	0.7088692387276059	1.9050258559789068	1.9467195494734846	3.2190824771271993	2.2794944590353063	1.6397844101492751	0.47765003107170223	1.2053876508129844	1.1785536073771075	0.4316982648213262	1.5262953471450444	0.38808480550520946	0.8201622825757904	-0.7730365492397084	0.8837594648011668	0.2534451198670538	-0.3178182315365667	0.6407193245703858	1.0532760588022565	0.21001203931686946	0.13067994617238052	-0.5751507399911565	-1.0541215137439928	0.9621505341165101	0.2784338502276487	1.652442629561445	0.7812789407612188	0.7198288298155066	0.11967989623667168	-0.41512403870668146	0.2484114975214727	-0.2797722147510892	0.7250460659240658	1.8549004101193138	-0.2277958217892706	0.2982798732616966	0.05379093524935417	-0.21946325130877503	0.02139967559164955	0.5574412572975848	0.45209498769205947	-0.09862088519035786	1.5111405714302069	-0.15240166991276008	-0.48851721105388946	-0.46318237898870224
0.6979695621381923	1.0283864540863252	-0.3219725190354867	1.8683654100823464	0.6592593476106232	1.908536662608865	1.8197614489507714	3.2499966507887543	2.2822456610776074	1.5909723841183188	0.5761242314506835	1.2233129628551733	1.1631842850436864	0.3295152706369907	1.5409624434340636	0.4312679196477437	0.889755863985842	-0.7772770425828905	0.7999688700707442	0.33251650626995716	-0.2480906294341197	0.5555379391143666	1.0854159037600757	0.165510219637459	0.1762016360775805	-0.5834201804338612	-1.0373013936365594	0.8984605732465425	0.26373555922074476	1.6320297020176766	0.836651533158169	0.7730623944008104	0.019122036022997734	-0.43598213223921345	0.2462790615331712	-0.33442800841935527	0.6722918599739744	1.841674213078085	-0.16937584307848047	0.15873562814268868	0.09594883511939391	-0.19116600032869763	0.07156621140541022	0.592334392386453	0.3756616827825775	-0.13469282869443935	1.5047902346093402	-0.22133871464116744	-0.4482204264748332	-0.4632657385581897
0.7106237826044082	1.0392115615128512	-0.2095088244223799	1.867906139782794	0.6614467588692179	1.9738866613244581	1.612076514312442	3.26292839701563	2.272753057804543	1.6630980349607516	0.6191618150405495	1.2350514524253429	1.0978787583866356	0.32964724857956523	1.5016643689682085	0.44459000328499904	0.8792886375762679	-0.7573026660012385	0.7092658076383536	0.35325419089054083	-0.17397706206137578	0.46079087723431644	1.1197869851812359	0.15181062439340218	0.20993300797109765	-0.5752814561536612	-1.0268395001424193	0.8566156103713386	0.19339333325128316	1.6348921428272845	0.8394794389629894	0.7869112630732402	-0.050692825704188135	-0.39325404924295815	0.25666657537825055	-0.3504336249974563	0.6415861807177065	1.9175415743059332	-0.10831858738011339	0.07588641722694747	0.11783231387480433	-0.2039721627330084	0.20487272726758254	0.6741863854106966	0.3368096597542731	-0.2092125068900618	1.524891486369095	-0.17700454919869915	-0.44192741633737975	-0.5049440076734236
0.7523251408289644	1.1146083635803736	-0.09623821850215915	1.855860072071915	0.6678562092351165	2.016676506154204	1.6150633839305981	3.1790409935480937	2.2111406120677453	1.7026709718543962	0.6753825836958229	1.1619823678571854	1.063597689217636	0.32355711231608786	1.4691097487952574	0.3785707625866378	0.874940892923769	-0.7950022497941365	0.5608971267567269	0.3573514431562791	-0.15402796236343863	0.38044170770717123	1.151563977212411	0.14346484029024892	0.22678539799106695	-0.5526451949576521	-0.9832083404046454	0.7660418266848087	0.12564818236563158	1.6536128876603928	0.7754648572987863	0.7148119321844427	-0.1303632127168083	-0.33479016705501535	0.30958407231424645	-0.2864705656796366	0.561785085387277	1.9762763443378717	-0.046372862992377764	0.11149395944689144	0.14835103208027667	-0.18140173635604193	0.22723212234678375	0.7130996029995991	0.27094155518520724	-0.2746492617187756	1.4973433865089836	-0.11783973699989969	-0.3869905703554669	-0.5333467348777792
0.8525189071820456	1.0786255874662902	0.08053665223521159	1.7454240028883805	0.7134129924947488	2.103944787221805	1.6776223543809146	3.110212817138307	2.156251809057962	1.7109934245653264	0.6627819099199955	1.0112918161984146	1.0211647817711609	0.3464498073031689	1.3506990332737812	0.35074012946625927	0.910356688862891	-0.8119572420518921	0.4267219078353997	0.3281579195332837	-0.07843940416536539	0.24740443734569312	1.1798501642952923	0.19434608280088572	0.2723335248184951	-0.5089631051841932	-0.9568883055696205	0.6836408126126869	0.020548145285485764	1.5819671140481564	0.7258914018498994	0.7206800377679392	-0.16843841299827514	-0.2547497934153493	0.37577995543158976	-0.22990911178972082	0.48648222620974624	2.1173108548905217	-0.08209166707178142	0.1524450568313635	0.2768641885639437	-0.17725993043505825	0.24032473979807953	0.7483006916696316	0.24405700720779705	-0.3526054882071007	1.5829125164349473	-0.043327696343799384	-0.30753882105461683	-0.5698612575703941
0.9499930197378731	1.0101739580026081	0.20563558022403075	1.7432192819613337	0.8232506006449356	2.1415296663545744	1.7244360151666478	3.067402479830786	2.0177846572129683	1.7489376273129214	0.6343196328907458	0.9007437468016543	0.9644249273247135	0.3769692240394667	1.2583672659181562	0.3605004235265517	0.9272167848505491	-0.7985583112389585	0.308654496183979	0.2812496208977375	-0.06385182020157795	0.23577471205853312	1.1799327747663355	0.25115131582381345	0.2936946143174913	-0.4590313660368279	-0.8913258505130883	0.5704887412215982	-0.037291504505168764	1.5348780482308597	0.6810573900988952	0.712939188845782	-0.2367182881958098	-0.16050119295014412	0.4216506563459947	-0.15195993404703925	0.4344931587057436	2.330739854460425	-0.17936776351604095	0.2111772764081709	0.2975178935865469	-0.14393800981738247	0.31860548058080557	0.7992077075388215	0.1611406508290371	-0.4917810807478638	1.6784259822341983	0.029906345785010467	-0.23362231576507048	-0.561191407655129
1.0766929334401816	0.8716793423004592	0.2191900185159233	1.7597720093269416	0.9964548175094553	2.1371518956950166	1.8146929391145143	2.993617481661617	1.8717032053760239	1.7712929504059083	0.6067532892799232	0.7927874402152952	0.9285674497079526	0.363436214715281	1.1777244769445105	0.35328785191430123	0.9451544833375809	-0.8026397888494708	0.32906336679089526	0.25461593619252987	-0.06726741951004421	0.2610470583252614	1.133419748015336	0.3012358068728327	0.3233184744212441	-0.3532512931032618	-0.8531532151405475	0.4902223622497516	-0.04012221261910949	1.4495692694768665	0.5932953928886946	0.711324627487896	-0.29444625705915695	-0.08526188649902898	0.500689754952305	-0.14740212005114925	0.3875081140550609	2.4802038449244828	-0.2310200487941112	0.26633878153721613	0.4390886819977779	-0.08166596745896264	0.28739579322973235	0.9268636762561755	0.12875515417328193	-0.553105073347966	1.7929527004444268	0.10613121538129551	-0.1857281761595025	-0.6349949392223249
1.169712592757117	0.8511314331157953	0.277330751038977	1.7982523792426974	1.079559055354434	2.077711569217889	1.913406849283438	2.891906168938957	1.8092192269167893	1.696969644792457	0.5760227668203393	0.559896290439961	0.8297231575774884	0.3376271783388757	1.1840094244746269	0.34032311460724396	0.91609702451185	-0.7520362913004714	0.38414334867269245	0.20284751601022113	-0.013115295887671347	0.30840015479630134	1.091112031412637	0.29502100632865985	0.39337395210151094	-0.2764682191731935	-0.777765867076141	0.4994273707382654	-0.021788651825271323	1.4361394659210789	0.584664738950473	0.6622453246906116	-0.3248301729774245	-0.032378197286985475	0.48035341492550615	-0.17420176900631404	0.35468219436652554	2.558885116839812	-0.2759323708606439	0.31172217938831936	0.4198474441275599	-0.07383596357297048	0.2609102373120826	0.9897642824811059	0.060563295157189015	-0.6587570879513598	1.8510285124233263	0.10776663371050424	-0.17378872564704703	-0.6918522281269717
1.3236305502101642	0.9974525613799565	0.2846935182043161	1.7426639113071303	1.1250984486324536	1.9856226499937744	1.9543203772177424	2.8154461764897927	1.8110143384380344	1.8121608445782769	0.5825403053316908	0.4117080460850208	0.7360566864218006	0.31552837001738665	1.1313655007341281	0.3083463467739297	0.8198336874232567	-0.7007724532120045	0.4816407095143444	0.15596569334045593	-0.021086097425303478	0.322357215354767	1.0683519421460221	0.27712699043284605	0.4320236056255699	-0.30358516751358067	-0.7831659526041354	0.5200034589461404	0.001373808985857944	1.469642683512577	0.6970087543224035	0.6468047958669393	-0.35143611933737195	-0.053688139187361594	0.5433784063445914	-0.1769219470161485	0.3381826629966334	2.6152205072942545	-0.2867300631498818	0.32191670887123053	0.4809339607427406	-0.11020190860760817	0.19600491986047067	1.0634082287606181	0.09708220727524822	-0.7323384906386389	1.8868320938014915	-0.03718244536419833	-0.13049947600531014	-0.6920128847518023
1.3896257177801803	1.0283222952387956	0.23676733820444654	1.7145154469623205	1.1901580962709573	1.8712209400151927	2.015405928630308	2.71151873790164	1.8009316064250132	1.8812023547437815	0.5537875032844322	0.40689681099920894	0.7368430425553882	0.3367521749715712	1.124398169186027	0.2234618794451126	0.7931813722426286	-0.6667698256539445	0.5181525161426563	0.14291616860437154	-0.06523953857619935	0.3003194780327124	1.0573483178524863	0.2888413318021604	0.4290554026472243	-0.3000640582276545	-0.7486627021180337	0.5539469879512126	-0.08481355715794683	1.5952186989747847	0.7654407559854018	0.623797036215114	-0.46608577283607777	-0.032731905216227875	0.6265614615978025	-0.18611873739418366	0.25321194865070884	2.644732467692425	-0.2748820412500987	0.31397674006674986	0.49232578177357766	-0.11916197032001145	0.13325678628531218	1.0780652459283024	0.12811318907754973	-0.8894119774026412	1.8703198212375824	0.015066688665363726	-0.09481671106178427	-0.6724703704068506
1.4419553418782696	1.1749330892495478	0.1481474614332517	1.7791742239525448	1.2050240462669022	1.7254847638673347	2.0409318481037606	2.6446793389156156	1.7357497014347232	1.9536090569202536	0.5362648756010953	0.4086007514638167	0.7010345833335381	0.4157101688519994	1.0519084035928947	0.20111046314032305	0.7671364771212236	-0.6525398777624636	0.590644582083099	0.16052843579014658	-0.06092158903481341	0.30157887780564696	1.03632847544303	0.249576566359838	0.3527077684606456	-0.2157327613700611	-0.7437788237189265	0.6407387855425363	-0.1904456639991472	1.6686564284980783	0.8261805377817968	0.6727081397773237	-0.5584123599164471	-0.05659141170351989	0.6873857628926693	-0.15543855718268126	0.1501960855393472	2.6781542936880696	-0.25834457304211356	0.2973818383794095	0.4967498857658942	-0.2026834290941323	0.07382243873972069	1.041045649170138	0.05847363848888983	-1.048844473905564	1.9464311048686795	0.019929293863897527	-0.15664606597637304	-0.6040262529062892
1.5169564676430842	1.3267677512239409	0.16726762419813584	1.7472845504522592	1.2441179670742533	1.7296382374109782	2.0159921970292025	2.5187345594934465	1.643186915741412	2.0239127981714082	0.49107439870686553	0.3753736236417115	0.6132197066428638	0.474715740343156	1.0118735438320632	0.14246524954917938	0.6738399903935044	-0.6330222041594395	0.6341528577726405	0.1527217061387171	-0.11698136252032454	0.3167187758766123	1.0318269585163484	0.23620502523946546	0.3292666410758893	-0.1967503410367938	-0.7411907757260283	0.6586202588273082	-0.24247578778317647	1.7683638570471776	0.8558065165984484	0.667454904784057	-0.6631517822253009	-0.10005843800526382	0.7321815467563851	-0.10218254719298667	0.05322610783117991	2.686485756391206	-0.17997061092722905	0.2845381259274486	0.38480335131055415	-0.2544360961530982	-0.011507077557333262	1.0948754777236647	0.11186428645384008	-1.1660464908156096	1.952212670114238	0.07636368557252687	-0.16331018629929556	-0.5858963043570173
1.5950996427462507	1.377816665258652	0.14228441893341995	1.6883437445637575	1.2265068842665572	1.7500779086336036	2.0864657908645943	2.416654066273664	1.651252008520829	1.9379027568969769	0.4937277682526709	0.32219349523245444	0.6547629409079508	0.45510907344123613	1.0188800442995984	0.08725725328165146	0.7141664227067495	-0.6586889245827945	0.647732431710399	0.14075865067940213	-0.124511234505017	0.3539469949551527	1.0577165977443816	0.2245563750889425	0.31236194059819206	-0.2380589646107103	-0.7069494235847116	0.7147300148116237	-0.24607577728402452	1.8194027088588292	0.8964864601654259	0.6710736652753352	-0.7759936294295091	-0.11719184892262902	0.7495726570149148	-0.06579791986770764	-0.029298074882050034	2.67372514108927	-0.11628815798147119	0.29136644347038154	0.33423474044126	-0.26553567216999463	-0.11605322430386593	1.1182328549822584	0.10604496976171245	-1.2834706757223615	1.9734379332373233	0.028284798181072275	-0.22369736190793468	-0.5642531288609797
1.6434655864926253	1.3574783494053013	0.06909854515123728	1.6892231745534108	1.1696348126138718	1.6808464562809013	2.0885551791232095	2.4218643085437828	1.6218767112429517	1.8582641720917383	0.4863719643160829	0.37218512603518494	0.6721351153811977	0.49424773356103185	1.0492394129421727	0.199767855850999	0.7927576559731782	-0.6770470428034071	0.6770987256795833	0.17615835056526913	-0.07850285259487567	0.36607099989784275	1.0537383307173187	0.19106184652961494	0.3410152825543419	-0.23071353146791104	-0.7047644413253258	0.7905673831588853	-0.2644575713245516	1.8913469174216737	0.9365062166273294	0.7156223727913862	-0.837710843473553	-0.12420738146912062	0.8076243091086166	-0.018977973321036446	-0.09617846072083247	2.6703292532276732	-0.031038620477485224	0.21808977772631266	0.3246362345652024	-0.27233515299622546	-0.20055968005147382	1.1607111815082503	0.08570839438476563	-1.3741637879155768	1.9740473001744916	0.048254156082355545	-0.3011465270030999	-0.5354986242733866
1.6173652917781864	1.392435153224747	0.00907692121072981	1.7227677855564618	1.09728503625493	1.6549822945244486	2.04876769974361	2.417942026482551	1.5867053115492433	1.8630109851890158	0.5338501658831258	0.4743449255283464	0.6732899832335889	0.44678353665120196	1.1555692048813198	0.31911612441466986	0.763721109015449	-0.7128814836717806	0.6622488906600157	0.18381255008628367	-0.07365040558310092	0.42091996207951254	1.1492892496525449	0.12586180449066325	0.33240842350524147	-0.19331891768770054	-0.6835635300699049	0.8528390702561944	-0.2893105296365654	2.0218448017847925	0.930212975491987	0.6895727196899176	-0.9227651895967947	-0.17071940366783991	0.877921711793826	0.0008567450392236164	-0.0744615617488059	2.6150250854852617	0.06692332410848825	0.16446376325318587	0.25867441766257215	-0.31741377236207846	-0.14003726128167104	1.1611707120841834	0.04490614616159262	-1.495764517232591	1.920618565855404	0.0015468254470766107	-0.37776807807717405	-0.4780593340108631
1.6157672470287057	1.4933426981780697	-0.07800316394087219	1.7216313429904169	0.9645171225641228	1.6167674745554923	1.99969806782821	2.4177908084823168	1.6383320140242628	1.8359035461433924	0.6027423742046868	0.6518271734348435	0.7735915888502889	0.48252877516091147	1.2345080178565762	0.38733743071184046	0.7863317456436513	-0.7291055427722397	0.6647531829128357	0.20240293404146983	-0.022500355512657937	0.4663962028229771	1.2026892309812127	0.07872828543608128	0.32704008038675203	-0.20463050570939756	-0.683489623505191	0.8851708710052298	-0.356940983936139	2.047486591212882	0.9771688549516588	0.7093971769232815	-0.9517100044590976	-0.24008631776161055	0.982884932593756	-0.08371862230553591	-0.09315593164680944	2.5371075309843865	0.08563552541606492	0.11460316444961013	0.2574482755053163	-0.3360930658129058	-0.09961601314355276	1.15744749385614	0.06904405238094975	-1.5497523704550087	1.9579073700156004	-0.07091462850039709	-0.447537035953268	-0.44939015930985454
1.52865230240378	1.6822470976330244	-0.03152914568253734	1.713001307653578	0.7866672963258701	1.6327498371341922	1.9390154145223732	2.4782936518171725	1.7318865438500022	1.9303474000912975	0.6533661071876011	0.7683870753779265	0.8313212779431798	0.5084926518006521	1.258647976507434	0.5213041679804565	0.8477912377570795	-0.7529215383574054	0.6389149460326198	0.2609663273981048	0.01347144768503443	0.556086671604872	1.3029901163272928	0.039114161445623116	0.3233525734029776	-0.21715254555003155	-0.6775801091918171	1.0068861886028113	-0.43074634405193235	2.095999290594667	1.0699830347825232	0.6793776999616331	-1.0052816622061005	-0.21502150196229403	0.9976667927453124	-0.09461705454445944	-0.03983875679831537	2.521602433850829	0.17069342050105646	0.12407941860887388	0.26766044573719583	-0.36545099018982696	0.013894989509125604	1.0378071896963983	0.0675484457861311	-1.5945338005756864	1.87020327326321	-0.09801619369599297	-0.47462784323483653	-0.37897254189238905
1.5124512828248438	1.86541743755477	-0.013959388299917658	1.6545700571339228	0.7092085917973662	1.6450130035638924	1.7874947342301184	2.483379791038824	1.9026919310214094	2.023039796669125	0.7093472650207915	0.8844181168524997	0.9154821909678988	0.5669425501320153	1.239576552833155	0.6040817356356383	0.9175707953798931	-0.7692035302925697	0.6238023126914097	0.2935609887117196	-0.0492662112861799	0.5999203160332398	1.3386737695940247	0.03560938263821202	0.29414333776195856	-0.19417082128457427	-0.7202984936047538	1.1217018258459444	-0.5574339486432577	2.066046598881589	1.0548691968915416	0.6208579580129399	-1.0261142520634254	-0.20166182135979147	0.9710254263372817	-0.017839921236123223	-0.10959610383148732	2.5899694366206827	0.25963031769023626	0.1473054200709541	0.40248107005915956	-0.4222723927636653	0.004061092053358822	0.9807896352586021	0.10035658148854847	-1.6638868209740139	1.8790126850414837	-0.13828522717447098	-0.456756637450115	-0.3395813562381861
1.4716741216327687	1.852590843192803	-0.03313182384595982	1.5797738101740235	0.6811299822002458	1.7390633294824962	1.6820400288139936	2.4261818431711433	2.0376046500391607	1.968184030630177	0.7584314798492178	0.9296139841470076	0.9876050838464714	0.5856097834899405	1.262919820782843	0.6642829493447099	0.9646342229710585	-0.7581987663475518	0.6546323338054132	0.3411492029747551	-0.07548781778789027	0.6909634294149865	1.319691752636324	0.053908460885716505	0.2633682813868187	-0.09654479880421381	-0.7168823332794627	1.1728494556015623	-0.6441708107533725	2.015451028168083	1.0194526349739346	0.5781333850613939	-0.9847196127009381	-0.1925767221004817	0.9548251064299513	-0.015132208844935147	-0.12461644494293127	2.6273139929723874	0.3459947620321787	0.24743323859707989	0.48504531776330245	-0.41396945378254274	0.056794400919052065	0.916327810245417	0.08933286790087232	-1.7803085163735168	1.9213634689200734	-0.09193350679096726	-0.49905427986625195	-0.2898585855416972
1.4682365057016902	1.928510205424013	-0.02383814790657675	1.4732532717195168	0.6053208416418802	1.7602831092557927	1.6531695385186544	2.399927269682304	2.1061579386642064	1.9914347787281077	0.7480054294721528	0.93080614671011	0.9819364754645358	0.6438098293158451	1.268069509664393	0.7302823089015688	1.0108086034059993	-0.7576672377989191	0.6746676958972622	0.33754108197003896	-0.09045325319668011	0.7498188874828899	1.299703938118769	0.12134307113083662	0.2757063098911413	-0.030754907515537843	-0.71411023258989	1.2191447813389358	-0.6608411024920378	1.9332275644757018	0.9957707264880049	0.7053456588466401	-0.9239268847641888	-0.15214373215461166	0.9255229802957308	-0.023362234452609435	-0.10766293916875869	2.688033611471838	0.35473775889160186	0.2753822678603675	0.5578571311266736	-0.384425022512773	0.07076018987252156	0.865333743299213	0.10354406317444953	-1.785640072899323	1.969884747801397	-0.14543680114180269	-0.498199448960657	-0.25796794238712917
1.498072188660775	1.9494333125474477	-0.07110474889241868	1.3329109956578502	0.6048351642982626	1.777577434979029	1.6237902602295606	2.4022028398651303	2.2247027813806404	2.1273363558744816	0.781946364495598	0.9384572825702682	1.0501926228526188	0.6752220642148457	1.265587659406523	0.7543625823960804	1.0388971456809846	-0.7552017007524212	0.6559286117826773	0.27360144241799134	-0.10672703472294134	0.7714799706427702	1.2547599223963553	0.19195316922807532	0.2924834032748659	-0.018911535883476056	-0.7518155600688146	1.1126155247387621	-0.6453870146618168	1.9396429735685956	0.8832435837195625	0.6743739292033544	-0.8284014763865667	-0.12830853182765264	0.8809660703459056	-0.042755102676190114	-0.04039988251419424	2.650703349296339	0.39133443339775775	0.376824120958853	0.6044618593033724	-0.2595954759506094	0.10659258891451588	0.8279274415377049	0.2509173584442615	-1.7378113599136948	2.035729988229198	-0.11283110035707127	-0.4595179463131001	-0.27489948345287757
1.5104870884157162	1.9089248730201949	-0.10986382207276493	1.2581750907811038	0.5914336991824328	1.6719379475102503	1.6519259780161537	2.3832098590357864	2.333786439715258	2.3592953700994976	0.8730589382708642	0.991904379282009	1.0883205233962994	0.7333153697249897	1.2287713071955333	0.7757960571775848	1.0767749516049288	-0.7337725431668958	0.6759219040010246	0.20915553109528312	-0.08663227520628389	0.8436784669752708	1.2296728710293332	0.22312333560647812	0.2695533944147429	0.05896718645183724	-0.7390726954830596	1.092726370300991	-0.668556088095476	1.9425746286704602	0.8518465792585983	0.711600953525232	-0.7221712267328328	-0.1263480050422574	0.8836171817446289	-0.06269615242384116	0.025932192806886346	2.580798701571716	0.3357535734968098	0.5351537770396555	0.7319226103615403	-0.1833423743986274	0.16451748943004801	0.7574997587865397	0.2887186661696849	-1.7005366171781593	2.0786674405630565	-0.09668781938641369	-0.48005403745220165	-0.2342124808691332
1.4496246332432747	1.9240453499526442	-0.15469874369451	1.267372788677973	0.5551656503871787	1.625251695902336	1.5540088246800885	2.356894798346854	2.3362835585500776	2.5139554193037688	0.9004216250979846	1.0407901570394453	1.0730853699037308	0.745927205670464	1.234618484449621	0.8171378166625589	1.0632745423891792	-0.6725783816159127	0.6585109270443132	0.18364631337826304	-0.13679430731991576	0.8897459673541203	1.1799520706427835	0.213479450349317	0.2518569947370228	0.07997013483376274	-0.8055455780147213	1.0526145901346573	-0.6653262757970381	1.9261744242404801	0.8701961419375281	0.7305083180659172	-0.5540365604674745	-0.12238059111130155	0.8305583834967027	-0.11773416845349058	0.08799414685659494	2.494408784630813	0.3189496292592414	0.6178813990291365	0.8411634052938266	-0.11281474455001553	0.21559015880861052	0.6798875205462442	0.351398280478871	-1.6193415037742291	2.1413938222759072	-0.10443467553097938	-0.47350645966671934	-0.11101128092645007
1.4240173171368542	1.9221499534688555	-0.15546841396184963	1.2039096788909622	0.6085572414341959	1.574335614285786	1.4194641011540603	2.3597533399926496	2.418424834620392	2.686895471502381	0.9106801962009612	1.0260400595401156	1.0448895214712555	0.7449614953032573	1.2239631303304872	0.7598124072070852	1.0326950899277934	-0.6301752716096429	0.690625186402046	0.10615791717164344	-0.1715538011280726	0.9363161221708705	1.1323796550500755	0.23104307760178622	0.20023167160948746	0.0902484470110142	-0.8328221315006955	1.0635814703911122	-0.6778551209429934	1.913130251412209	0.922691990606286	0.70759046139705	-0.43901562203564054	-0.15994182097494694	0.7908239254801386	-0.26475832814690536	0.1653847367903833	2.3911292774895085	0.30495118568665697	0.6666058433561772	0.8553306849070681	-0.04719698113241936	0.36895143342565656	0.6726678604627607	0.429623123105058	-1.5538583979190985	2.143355058413944	-0.1706352355329934	-0.46832414750011875	0.013876177012968527
1.404334567210015	1.828067129643168	-0.1999383548197225	1.258261134121896	0.6073866472433388	1.4855613610221807	1.343499083604354	2.346862266193423	2.461998738664743	2.8401525366887523	0.9734265731621126	1.030970295070448	1.0713560602713328	0.7571531989905924	1.105588127647318	0.6925537033836351	1.0347458471164939	-0.5704259533932705	0.7566148275194179	0.07811175827547695	-0.17960755469806067	0.8763930468463259	1.0143579342459206	0.2801692251395746	0.17669802203926702	0.03049140366993717	-0.9093082108269079	1.0649600364938763	-0.668913818008418	1.9138835506141247	0.9504205009292065	0.729798697922532	-0.3035786120546697	-0.12062451231319074	0.7589267104937748	-0.38920205563344534	0.20141402062574637	2.2735760143935657	0.32277829911265316	0.7199300047106256	0.782854774304117	0.042013227780676295	0.39126022204399885	0.6337376277150948	0.5070494854705345	-1.4413713896509897	2.135544161584648	-0.10352812455795565	-0.44262066217922647	0.11763307533984184
1.3470244254523966	1.8027930202159919	-0.2118475272254726	1.301509646052709	0.6766736751977851	1.454153242679381	1.2283365999601914	2.3340629660770964	2.435048160167941	2.940224235274333	0.9731025398742175	1.015762858953428	1.060591034891806	0.7533929410519333	1.068861505542614	0.6522894931739354	0.9926193072644167	-0.5715972828949657	0.8497439100978772	0.0694584973316918	-0.14745129810769367	0.8261994586889863	0.9667001343999297	0.2520297600131539	0.1499837445247742	-0.01670418494436369	-1.0004676800110208	1.035648605185152	-0.6920749822268943	1.9750402145935997	0.9882804485305827	0.7997008692978405	-0.22756440298731548	-0.07465847043122713	0.7369355266882707	-0.3799047420990507	0.24362057830042766	2.125667842908312	0.4280809650581124	0.76659008628746	0.7402184053661144	0.05575830260515213	0.3226226511742626	0.5879904500774088	0.5379390031349249	-1.3544046424759948	2.0692776897138905	-0.10382053141062156	-0.4725020033985469	0.2475616805095915
1.3189169247724262	1.7619805409797358	-0.23704214537540494	1.3010392012933139	0.7939467426290319	1.34725519386877	1.1224851948697485	2.2619914242829884	2.3482555221542123	2.878171736962142	0.9967184831782016	1.0158631658415298	1.0123246995821757	0.7564223767007101	1.0584963342351048	0.6066456580628153	0.9286187722463654	-0.5975312263330792	0.8753947699757212	0.006354909457688279	-0.13287050337274492	0.7470740123618753	0.8631546926538206	0.2502898471482963	0.19122890662170275	-0.06286679852232527	-1.0276478858571698	0.9192652320738945	-0.6387799674803034	1.9699257803388774	0.9671570292978418	0.7423988504662392	-0.16894282245674203	-0.06229310545494393	0.6966775690975513	-0.5047783466144422	0.19964717778760394	2.0279651065126605	0.526644617457143	0.7851410067798208	0.6557659361342391	0.10445882784871088	0.34998676455203215	0.5722808841986788	0.5745348151397327	-1.2663121992192585	2.104856032310122	-0.13601936381865734	-0.5079605344923424	0.4180736798963551
1.2404484058451763	1.7051574600459465	-0.226969684599988	1.2948429633103058	0.8682119012484802	1.272998213511825	1.0437125457057772	2.2061502668863695	2.2976028053078728	2.9216036374557754	0.9973771025622181	1.010847973416578	1.0470597326449487	0.728369121474026	1.0408476639579183	0.588847739341514	0.9047018966953043	-0.6276565217957278	0.9233762910305965	-0.04724328927906796	-0.0825645396077335	0.6717559095962187	0.7872650658268798	0.2211217091733224	0.18128315901266354	-0.10820488204106782	-1.0655092634399117	0.7998966449023024	-0.5833121227659397	2.00585509445629	0.9341809016904289	0.8009668792766765	-0.18734633639596857	-0.09711428489949084	0.7614116216709765	-0.5788467089390269	0.27504495360848485	1.9411647425121181	0.5609712124867647	0.7208555639880827	0.5580607330728174	0.1608511679333013	0.37204247777841715	0.5667953148372417	0.5244979549515171	-1.138206814456526	2.085599862491885	-0.19057601076724387	-0.5566939119967584	0.5975009094583843
1.202817705433136	1.81082225610568	-0.1698665800501237	1.3440251134178136	0.9398399933704866	1.1821259072965877	0.970924483034838	2.21680748581318	2.294566101166842	2.931588156546442	1.0025032843465813	0.999992944362371	1.0244886413090926	0.7337520103601978	1.1010911260866654	0.6015523330579001	0.8730364909285898	-0.6831003806213662	0.9063200018560703	-0.10298271954158436	0.03797920594681895	0.6309013762519535	0.7676306070467798	0.21745543107866858	0.19428232184271227	-0.07810410679729843	-1.0737002168548084	0.7757304250026404	-0.5406775631524382	2.1055897356265456	0.8722578442957303	0.7946103610286512	-0.26750985455148185	-0.04568311021012158	0.8111983919622489	-0.5814177003270123	0.27969122489321413	1.7798778347052615	0.5111023982833814	0.671344500235052	0.5310958351502627	0.2224892801274268	0.36091224703097413	0.5782994334822799	0.451966900348411	-0.9592732328440041	2.1370793646777875	-0.19279751397337236	-0.6098534083427389	0.7382469950228199
1.149598072975604	1.8736329786278474	-0.1550288051791926	1.43359846607425	1.0836352670444989	1.150655749325982	0.7959059199602756	2.185296783212772	2.2083854485130696	2.809833082396966	1.1480569267073983	0.9950376017139864	0.9835396120753075	0.6807023703405195	1.1523905062659352	0.6197398677230095	0.851233359112651	-0.7149589592921375	0.9217433156775788	-0.12265164383030573	0.06930421404628567	0.6286110357442932	0.7836229691473104	0.15470510410413457	0.21680790353988474	-0.09190292664426414	-1.0837235850647038	0.7370966995227637	-0.5230920066600727	2.2526773184974145	0.8489405707056822	0.6036650095564637	-0.2856397843719075	-0.09241720574030748	0.832456302880292	-0.5699017614205383	0.30795229261952717	1.5682735888293582	0.5588720727298488	0.6816052546233335	0.4778400561318986	0.2409117158988801	0.36523008334079804	0.5599901523382185	0.425573155502103	-0.9066998782525417	2.2066639617440234	-0.17152651375325978	-0.6662561825899035	0.8407854795694923
1.0654762915322462	1.8534654425259371	-0.12279318934651635	1.4813972180531805	1.0774183486178857	1.0852272625274149	0.7249179853687612	2.1154632678221215	2.0668296830545487	2.6688831869486043	1.1220017452346058	1.0187734030216542	0.9035735497142948	0.6012526881071032	1.209703979617404	0.6213059946183452	0.8400698511460918	-0.7355465460725051	0.9465396312499245	-0.0965677526319669	0.17788928848390298	0.6621437883041158	0.8247619284835895	0.13170915782443046	0.266182130486263	-0.08246194391114614	-1.0840228149998548	0.8293243807967002	-0.46467018676825467	2.3579592380668277	0.8768006087746624	0.6055061697107395	-0.3453727764990478	-0.12533204056909564	0.843247179060749	-0.570353444790455	0.315564926707673	1.4367212221644572	0.6248396098608631	0.6241475995752851	0.4405661399700579	0.18045313900740323	0.3806659716699581	0.5670511919829033	0.3258984269916631	-0.9648941861629521	2.229253316327461	-0.1272156780481732	-0.6946338179412626	0.9609835525055322
1.0254612068908209	1.9468315089099737	-0.06852276538168794	1.5241283524932572	1.0505980284046132	1.0470351426991964	0.6058392546467851	2.0618643083600015	2.0174077671218695	2.410762914584204	1.055490374599621	1.0541469918630422	0.8244725193307652	0.5687475155104276	1.314522056071201	0.6131517902666391	0.8442503008545769	-0.7959369025664222	0.9560108882974261	-0.06300456507219124	0.2662177728774542	0.6326744366017806	0.8184369512325672	0.12804612641274818	0.25542668093598975	-0.15284731071748678	-1.1215599241173417	0.8991559729915487	-0.397677720883553	2.4579537934243163	0.854686681703614	0.5337390166626947	-0.3594426860573951	-0.06310316567303127	0.8167581628557791	-0.5634720496687597	0.30773865760574803	1.3331178498308198	0.6892637512567437	0.5742765372366609	0.3288338864503551	0.21671162514833747	0.41254485352388165	0.5536657373824462	0.26528224487567664	-0.8612739113589658	2.259088506493658	-0.08607471432874794	-0.6690882540025548	1.0405901377681752
1.0040249088951927	1.9887941638964612	-0.04914893368895086	1.4746500791999066	1.1445536147760436	1.0062519616770458	0.5447007582907066	1.9677743828491163	1.9786833006396685	2.261470870105007	0.9735658205704276	0.9693059061052816	0.8367682034942726	0.555616630655366	1.3832637656841023	0.5457530303901559	0.8443469136847448	-0.9036997897989796	0.9404980376069849	-0.046043476924786844	0.27859663553924	0.6329858110103302	0.8042342816725931	0.10163436043905386	0.24506064682759665	-0.11440603513210927	-1.0952796077232163	0.922118731190954	-0.3632813479407984	2.5258270900197797	0.8112648844288177	0.5614470909727721	-0.38129815894440716	-0.053187663485781835	0.8262533620283838	-0.48406157534459504	0.2833883297444414	1.2767994081853078	0.7121379548709883	0.5446955938552357	0.24504360445753726	0.26607197892265866	0.35041071915454475	0.5525909407448709	0.24311766795356257	-0.9164177671034744	2.2614478390834836	-0.045409374413975426	-0.6405490690260994	1.0572858470337008
1.0138668352888227	2.0233576567731957	-0.07797919010443781	1.4962391356168072	1.18743606729192	0.9969919904610739	0.5695371021584108	1.88716684566251	1.9492724863542932	2.1858233657532784	0.9167353479010341	0.9461224006027074	0.8193011864101211	0.5325344456279005	1.413141331017036	0.5186798429785568	0.8856421649600185	-0.9388190961900247	0.9219482679231568	0.018968216968628365	0.2521403686007608	0.6568247965247159	0.8287723352048613	0.07864985485172563	0.2484981368659948	-0.08054000571926148	-1.1073934201909843	0.9218809489628821	-0.29235039111134936	2.4505312096440717	0.7897165780284199	0.6307443531585885	-0.4783402639534967	-0.028992659923159685	0.849815200174538	-0.3686404592376745	0.25986714375386816	1.2109073399243273	0.7548200833955645	0.5566380634904936	0.22235866214723893	0.3170581316427247	0.2267514945403825	0.48294297504498535	0.22298715199873476	-0.9661454856030314	2.337451086670921	0.038575436916752956	-0.6260441976416954	1.055409074529973
1.0464464349744147	2.1808036497412404	-0.16901927010884096	1.3544666404398202	1.2155673436904966	1.085882369181855	0.599706034909892	1.8241871557721037	1.9346367471878512	2.0612077799128796	0.8291352453062764	0.9264058659052484	0.755747121324897	0.45479142079362445	1.502379009743374	0.4873647533381111	0.9283644142252376	-0.9761297563369847	0.8572874259023674	0.00034044746308252715	0.21871193396655367	0.7818616372872828	0.8996910126109074	0.05184020014966821	0.23697772335119938	-0.014005680545777255	-1.0849981594429747	0.9248269869294962	-0.22290631487256948	2.4644775337504092	0.7484405913322559	0.6893544451908118	-0.5617293694438286	-0.020240940896309893	0.7822876455631647	-0.21086003310055226	0.2622879535567446	1.1523749345869676	0.7448618950626752	0.5803710828280898	0.2481160611989089	0.35035763277898047	0.20638964354412126	0.44771622502044267	0.21268387056233723	-1.0015784683230766	2.3701735673857587	0.04440878725351004	-0.6530018737217194	1.0625626138762596
1.1274096241731115	2.222023671566161	-0.14121585543022827	1.2245927101037832	1.1781590089580534	1.0810927508392445	0.6636746321977263	1.8016004009510003	1.962268979020854	1.9368615791247297	0.7497927027336612	0.8973136463769229	0.6594529172136283	0.3517524256904091	1.4790645424697408	0.4462070376479236	0.9080472658082546	-1.021240713201673	0.8147913181562132	0.0006334102553750429	0.14480636387732143	0.8420061418577138	0.945007830696259	0.08114522446288142	0.2710086902221883	0.032930400915393246	-1.057597115321345	0.9800175442482046	-0.17676823225159755	2.43469942590649	0.6513797839750108	0.6433427888361003	-0.5930666121819742	-0.014968500842377335	0.7598370768757027	-0.10549755035456539	0.27798156425305337	1.0955284252318895	0.7376406415739007	0.6625010912715084	0.2269864579761837	0.4645611182335528	0.2059085697804021	0.4353046543440794	0.17234309924226957	-0.9801679982389325	2.3888066202249068	0.1282232989788307	-0.6662182969836838	1.0352156735101774
1.1602362645929232	2.202403406940457	-0.17047229421859283	1.1891730247390573	1.0749668580670835	1.1566496522898926	0.6075626771251211	1.7982360611664923	1.9779060245909743	1.921574204674832	0.7202561374118884	0.8184066249311792	0.6892429258183103	0.24520833990128707	1.5255736662046204	0.4183549191440771	0.8972538560815897	-1.0137009136633075	0.7693658186920358	0.012451908253299154	0.14569019803159025	0.8265585207833123	0.9520610765341605	0.05476963581372731	0.2244664252585709	0.045058382137039374	-1.0507842014816342	1.1696050214525633	-0.163822662226992	2.4339845897733476	0.6711660966454096	0.6761250433024887	-0.5655629730506535	-0.05122401398182621	0.7142490408324319	0.002780392639086185	0.30905413842428964	0.9573839929056491	0.6873444780714711	0.6897182028806419	0.2702561413297996	0.5109534032477925	0.12166895593326096	0.4387596672335282	0.1660811582221779	-0.9326554784859917	2.4201698110813323	0.15121568985364803	-0.6026881348581651	0.9827808371111246
1.2049892376013402	2.1507787581376325	-0.22836904287223142	1.1591014358552472	1.0287914883186495	1.2074572440957663	0.5077245391910132	1.8036361080989736	1.9565206879612695	1.9188030839742514	0.7276679333074194	0.7976251654383739	0.634836052783798	0.1705523221962495	1.5334500750920066	0.3918879203416432	0.8666951760757524	-0.9777581352681629	0.7251276805168312	0.042838271424613675	0.15167422432998262	0.8256039630886784	0.9746363474841715	0.005461333900839044	0.25451803673582846	0.07186925822947217	-1.0900404045949459	1.2201945729296522	-0.11192364989202652	2.4270439290132915	0.7298972059847026	0.615753911538439	-0.5159900466628831	-0.043197366183783434	0.6399909997221871	0.06417220582194547	0.34214507002529826	0.8927898358442062	0.660235337870188	0.7505784935666222	0.29592172624116425	0.5827257008580066	0.10755645348534752	0.43976792801606085	0.2209461396292567	-0.9998520490732797	2.3565658274865493	0.24244189837936828	-0.5851024633528369	0.9182071802032965
1.2404737716348504	2.0867428202774803	-0.26655205408357263	1.1561122678472135	0.9115370530105593	1.2384756263151677	0.43494688472116466	1.7476291323434776	1.8953330802756914	1.9378903330644206	0.6965008970393148	0.809361208128394	0.5940514658699483	0.11911210048416346	1.5104161904046465	0.3910357957097147	0.8490726473219972	-0.9195515522896487	0.6942005112080972	0.1018511804766264	0.01958862927703132	0.847253612995666	1.001989307592527	-0.02078608807291369	0.26956639202825955	-0.010231717982027405	-1.1347975961725205	1.2170759867640777	-0.13515081067653675	2.486577066859866	0.7271169093520067	0.659369287669047	-0.45545586008613725	-0.06688528829402483	0.5534954557842363	0.1344127231161148	0.3708299245995968	0.9148251252763808	0.6541859711259095	0.7482195624373281	0.2986057482232959	0.5718404628143425	0.06034206894084102	0.44381207778241094	0.2942146945586662	-1.0573920349941044	2.2902687999670794	0.27011287367164016	-0.5934451776022942	0.8642088820315064
1.3535577705841608	2.0408379993619117	-0.2019739418281162	1.104648293039741	0.7298875157898872	1.2946073317185978	0.4072739186542719	1.7594960952721563	1.9083527956010005	1.9939415142114931	0.5991468958761759	0.8008974648905051	0.6427420824802808	0.09994456828880736	1.476549411430652	0.36597891127146126	0.7979384876231287	-0.9138593907905012	0.6615033626819824	0.13182919286869627	-0.011825749762056975	0.7955163899765934	1.015680937924697	0.02095589647671413	0.2272952322756529	-0.06123162671414586	-1.160206010107149	1.2610953637619577	-0.11167492452341587	2.49115609519727	0.758261960542732	0.751632925877772	-0.4229507527522549	-0.02495696654983545	0.4741651955538937	0.1562842794070502	0.39854877737245975	0.9497378338503493	0.6517092445216587	0.7708801356573557	0.38296149529444246	0.5894275796315029	0.05927455053215097	0.49888761695115325	0.34667771824405846	-1.1029235990337611	2.147496876596841	0.3374309430492054	-0.6205444395336249	0.8737313639360608
1.426010185916918	2.077419798392032	-0.09081649625421542	1.0604343077784826	0.7649233601737129	1.4298040886339565	0.3335993122743172	1.7835293284817015	1.94184943178733	1.9744951860584272	0.6177778663849358	0.7635494109469015	0.6683949083816192	0.06501569277821699	1.4573504967637052	0.36593351981798783	0.7960067050221125	-0.9320173489832925	0.5319307816645542	0.1345546213528141	-0.10833772371667676	0.7181261985567311	1.0065383104651549	0.029719157628825394	0.20218564917953757	-0.10667422600935199	-1.194121814556128	1.1975609870325186	-0.16052659404398978	2.4600433188669344	0.773002906013373	0.7396586783664041	-0.41654154930419585	0.041612216909889664	0.41599340622141456	0.16013031337148503	0.4017871184474946	1.0082367499748828	0.617388347482691	0.8297775201481569	0.43976796640688265	0.6154805632128656	0.04980991435314857	0.4993634955945948	0.3472830177965324	-1.0041273766325771	2.0405016892848282	0.36168955168168343	-0.6595162741789931	0.7963513582432863
1.4023670642196253	2.0821434110625527	-0.0761258546683203	1.096820583919638	0.8317319431058572	1.4961870153373305	0.33465537019637875	1.763278631043518	1.890581997503535	1.9507111222215106	0.6610891985107442	0.7336176835572179	0.6350605140361012	0.008674769308735201	1.399863195331872	0.40633002269549434	0.7780854153808396	-0.9674943723943865	0.4590012720723414	0.17540529918160233	-0.20580771958069333	0.6469855377350625	1.059914021199228	0.010497712209493882	0.21314405879870124	-0.13788366863319806	-1.1748092764804292	1.142662404170605	-0.16864143585566374	2.4116150459211054	0.7153774357385871	0.7354897337956104	-0.41904958571557244	0.032483279486174674	0.30975242006671977	0.16315229182098895	0.4062727280744429	1.0924939758257963	0.6370369185877338	0.808122505891274	0.5117627651616428	0.6215977960269138	-0.0633857296898871	0.46685965612948593	0.38764444160838024	-1.1145038087401076	1.949426213206347	0.42842232131772134	-0.6863586902632572	0.7864641100189398
1.4035570506134762	2.122205494421268	-0.07454870393084341	1.1272245012391826	0.7183157251680438	1.591179150528824	0.3410484075585087	1.8240974678547235	1.9292422601644907	1.8767258357596717	0.7825383646220343	0.771123948819782	0.5867893384899896	-0.008475044314166352	1.2733534736978596	0.4992247709539604	0.7551323399434866	-0.9043165843313539	0.42009784849056764	0.19087014909987352	-0.14538926118076426	0.565915466941431	1.1044330753926803	0.03403576178307908	0.23671517358635738	-0.17155133014047977	-1.1753830566282244	1.0793525559411463	-0.1940428269280119	2.3972090881429327	0.6928456542240631	0.6607445869116304	-0.4687540219309545	0.06948151922475271	0.25019041567903433	0.18773241984957495	0.4361047097879462	1.1753526186361758	0.5962317081845693	0.8049552335670282	0.539079764109825	0.5808689425993555	-0.05469430163358445	0.46013844316631713	0.3251986612970354	-1.0715082797056485	1.8011767532952334	0.5038704302988692	-0.7376279564298733	0.7583448053508419
1.3416579066456502	2.2340882259766253	-0.08811043918457266	1.1184626072761952	0.6938703795864766	1.733490898297746	0.32550299733918797	1.8692177904761582	1.931653318558067	1.7660390328261353	0.8839421611304367	0.7871616524060439	0.5983517950927751	-0.04929334272674858	1.2032978132418495	0.4963401433695517	0.6946663846200647	-0.8991305015699094	0.3577941648755365	0.14578356889817096	-0.096771840348189	0.45122109716692427	1.1487310410517677	0.05523833315166049	0.2194980329137819	-0.2489982875607058	-1.168862586579992	0.9997784211497036	-0.23700485398193621	2.532125032900642	0.676635304006135	0.588968867416632	-0.4358828436498442	0.11037291825005772	0.17035360269487732	0.27059021515593873	0.46878839964393854	1.2380182871248635	0.4998811553555334	0.748601415241694	0.4965308226565111	0.5084725716658164	-0.01377653280435843	0.5015273836823522	0.27634659623643476	-1.0492984128808593	1.6976782234690293	0.6472385831793536	-0.7639619122400172	0.7026989583351293
1.2957645759623102	2.2128766045761363	0.005081448529478549	1.1324071039698214	0.687678303990739	1.6460309784106113	0.2911267494545831	1.8674918195079742	1.945017275648351	1.6566044613081434	0.9425748051435408	0.7936372675277168	0.6462757936767294	-0.012634205213115274	1.134756556334288	0.5465069381724577	0.658947519948617	-0.8699410792722204	0.3497972908289713	0.24276088489178016	-0.07551908527270534	0.369953046518045	1.2041071914769788	0.06167832981089918	0.25683291082987564	-0.29689187130439587	-1.1495832810142759	0.9794640057729052	-0.2799362166196189	2.5423558245635247	0.6449449796332605	0.4975961754591527	-0.4517792220234256	0.12789812525525995	0.23804486763681285	0.2503916671658947	0.431189653146207	1.3572458066596056	0.5008175251529996	0.7045203963796052	0.4586249044801226	0.5145584945144328	-0.008116106441636444	0.507611082657349	0.24214026666902272	-1.095784530750872	1.6052399654579979	0.7303454635914909	-0.7271851476808076	0.6566987986676734
1.1985986026080044	2.2728397041216355	-0.006488083470777922	1.185421758569723	0.6514949692487705	1.6067101032310476	0.29403420165747074	1.805748988571203	1.938316855580085	1.6450293886300138	1.0090056764743605	0.7902653147020576	0.7099811255810258	0.05518419710486529	1.0961503381087643	0.5534267213023956	0.6365831275367574	-0.8158344738588982	0.3082200776882441	0.3740512128655376	-0.0504328847138672	0.30182234947873343	1.2211235917705685	0.0376779216613727	0.24303428814762099	-0.3427964817697574	-1.1543994149791306	0.9449528319019891	-0.28678248514559695	2.6171107218769434	0.6626571918058618	0.5342727295571488	-0.47454888953770935	0.1778138806586474	0.1487480718753042	0.25441921684162716	0.36677390711992147	1.4661866243886983	0.4613304499211157	0.6213482728252778	0.44644546302892574	0.41549009173238644	0.03834338223718612	0.47856159765395667	0.2196209665203228	-1.2079173696376408	1.5815580281784758	0.7835428729320864	-0.6659523552160147	0.5934120771061646
1.09806559638954	2.3758690581080053	0.0982586096478228	1.1537074123443762	0.6504205168134018	1.6783945070216268	0.34332914659101854	1.7253635854125258	1.984442520009252	1.590461491881995	1.0243716826082625	0.7456522896996729	0.6801666014928671	0.12413205745108699	0.9987984465129334	0.5439785382459478	0.6256456629220516	-0.7989829740257306	0.3117964320990942	0.44399973791645325	-0.09011543351372087	0.30171883716862935	1.2403716807746035	0.0778713930375143	0.242389351190335	-0.3889222463547223	-1.1557393429474363	0.816411826499249	-0.34653388300743104	2.6330003925330274	0.6226508093728083	0.5985552938467137	-0.5405720604611675	0.20836112432201165	0.09490923747534138	0.34987873361157507	0.2529656588284379	1.5625062971351256	0.4061511084282496	0.6175443142608013	0.4231564566664912	0.3571285094392612	0.03245588388746886	0.44393107126795933	0.15016280408260949	-1.333899542633064	1.4666683525124768	0.937722508412782	-0.7052791332714585	0.5072596589150845
0.9958026433152878	2.5074134554409304	0.2509986148151914	1.1153732043633688	0.6364687829936779	1.7962141232644264	0.4690756989319544	1.6758683696119185	1.9683287269154164	1.500346889049366	1.0097101074611485	0.7022315047702582	0.6805207006217949	0.159534509606011	0.9620476318403434	0.5615792784413692	0.6493399246676117	-0.7513599176406076	0.36302882513165985	0.49618092955536514	-0.06633671498868368	0.30583601417867673	1.2607882255469887	0.1339855154785613	0.2080031830717856	-0.41524987422470916	-1.0925823418180092	0.7707403714028794	-0.41188245093119447	2.5285204664105967	0.5878625699981848	0.6364259104995473	-0.5956695324903742	0.28014682414991243	0.09028566558244014	0.39846543534596035	0.13211807877994303	1.6136067518577637	0.3560296833058745	0.6124529435359236	0.4207197234057027	0.2849658036181098	-0.059006945879948744	0.38743589260042943	0.07082278896638627	-1.3882005624057603	1.4002750746995645	1.0399977964634914	-0.7126334972761625	0.4483823402974739
0.9035125261665937	2.50041019184588	0.22444364397083438	1.0324502197379648	0.6681955623048768	1.8122108026803125	0.5362048769062693	1.6229034828680196	1.9609917327896966	1.4935986268293617	0.9934725635184252	0.6676036064538261	0.7420848627712859	0.17866537301417257	0.9032043945798638	0.5219290059024722	0.6574693157645577	-0.7968068745270112	0.35762339993768827	0.5184634754834445	0.07648203365556287	0.2972810064911652	1.2609745513539399	0.1671276552523133	0.16878187511913162	-0.452171211571191	-1.0348972345368674	0.7616827058403877	-0.40871733860613757	2.409853052740622	0.567005208993731	0.5842405642625914	-0.6550518922552384	0.3412773428446452	0.06743827052336851	0.4018328506936485	0.03815598627834606	1.6950853940566781	0.3269357430267983	0.6594885203262079	0.4211256688312156	0.2699861111443926	-0.055555839466595515	0.3225280694339122	-0.009443174644938043	-1.4709168016095349	1.2702410810370246	1.1133655209784914	-0.68717458927863	0.39096317758191024
0.8615928015787542	2.460121695937907	0.05747167097142689	0.9315102065291105	0.8739376769086832	1.8032086936096583	0.6137290068218108	1.5627531339061225	2.024628647953848	1.494913734958451	0.930531890735222	0.6071521101419695	0.7121995077939441	0.2512146723980792	0.8312721204730437	0.509489156800009	0.6407809898606655	-0.8070081981000735	0.41396132639227606	0.5279923264220224	0.14374724417849113	0.3795392914075786	1.2076321561565468	0.09597495912855014	0.1868008841221767	-0.4583628952230524	-0.9935681687379112	0.7627160863545981	-0.44089660294202193	2.2639765949792725	0.5262499244057377	0.6026351759836241	-0.6955124228401184	0.3365217427385948	0.12351715088652226	0.4580268065973396	-0.12025394104134801	1.724179351902071	0.2368928658516865	0.6987108827808907	0.3883014035372298	0.22087527073656657	-0.10113914050679478	0.19195202570542397	-0.06296737332119687	-1.456697138646314	1.29261239924144	1.1585739907617847	-0.6934281612594083	0.3015748015284652
0.8384360413269558	2.3869606854496577	-0.041473804814904355	0.8419150636759802	0.8654650294385677	1.7590253432938041	0.6851014120970318	1.5141631403413967	2.0479824464221608	1.4486687454518217	0.9178325171648059	0.5836977760415206	0.7258043439191887	0.19755650865892657	0.7631034803121248	0.47338998844069674	0.5983308737043751	-0.7889201161793581	0.5097119433183923	0.5182321471070608	0.20493300887771274	0.4656480165155264	1.1862960422721842	0.03156432486354236	0.19525379774775362	-0.4705818708967932	-0.9207400548563708	0.830735378397503	-0.42278086971387524	2.1908994567257247	0.52181233471203	0.6453180076257958	-0.7135134498258828	0.31146327746788904	0.1405162589371753	0.49813619134379217	-0.21997542742630255	1.7401951595312302	0.21891570533846966	0.7274975246473032	0.35545829719780836	0.24037287525922987	-0.16890935670893872	0.10927568116047637	-0.10837020847362802	-1.551000876948624	1.2812404598094065	1.2607362006222513	-0.7135535015497846	0.26603099344438996
0.8180761351018544	2.233614700302177	-0.07441295390627257	0.7382531755385396	0.7737639299690958	1.702079805234331	0.7035495998681299	1.47487983252898	2.119416710770749	1.4356993248345207	0.8651598509366407	0.5697025334691963	0.8101487961968695	0.23872412551794037	0.6917036603039	0.4128309285081718	0.6368601819052895	-0.7515174121153877	0.556154039133694	0.5039231694968056	0.2936053985720731	0.4933265885034941	1.1731850972218727	0.006460353711585381	0.21018946160984533	-0.4448421724701742	-0.9487603228879091	0.8746086076238454	-0.4318506001507229	2.1083077091498432	0.5075114086189411	0.741857930310569	-0.722576708588877	0.33081964363428085	0.1885473448658979	0.5248134474204847	-0.30846884091961035	1.7183273161631871	0.1371951233794976	0.7791812950957263	0.4068611996267286	0.22000670910292688	-0.10900393173757546	0.05110359102132731	-0.15093404752459855	-1.4779218748194105	1.2099822862122933	1.2817361421948985	-0.7462297947254352	0.2276562292084908
0.8689025604466364	2.0778327748818786	-0.065108211792584	0.7099880498329674	0.7739440404929436	1.601548088045631	0.713376697920084	1.4380963146928396	2.1393649746355576	1.5288794325952444	0.7816886276735022	0.5148528425015264	0.8418609569985896	0.21072283011116752	0.6527290494308879	0.3076484459433652	0.6495973915864488	-0.7493618235492434	0.6212085942798509	0.5119344046675713	0.3000181338114955	0.5653827135356893	1.1691344706581295	-0.027299877197977346	0.21870392523549528	-0.4607796025878466	-0.9245262394156357	0.9701825787498782	-0.38211317632522956	2.084168864134052	0.5957424648262053	0.9121341621493301	-0.7332739513677359	0.3373618891489655	0.22896621165985018	0.4607934946115678	-0.4051098903701494	1.6311101748249706	0.11022178528880036	0.7577442932273227	0.5368370864257854	0.20946626722179357	-0.17567390445055037	0.015965953992223215	-0.10758476209202739	-1.419447281856094	1.1710565722996735	1.359212405444883	-0.77171271662838	0.21361362769547337
0.9071773313443204	1.9072483851268884	0.013144406944988155	0.7480125017871238	0.7296331252017214	1.4970638102617984	0.6563250346671361	1.414095410848862	2.177783448437781	1.5493304245736552	0.6880982545266614	0.503695221001546	0.8817704040125378	0.1896142275005575	0.5804886336908857	0.35259472227122546	0.6658592826780505	-0.71527477138809	0.6785430508630046	0.5707021577909096	0.34780196078320785	0.7432874282109623	1.1458405790594637	-0.03161938790651038	0.2500049876295652	-0.447276176301069	-0.9217192719878815	1.0250816610793374	-0.3777583105818481	2.0637574751130345	0.5573166476431544	1.0437114430480734	-0.7456332545210891	0.30546857362923985	0.26654506214037454	0.3467592380200172	-0.4557543054266907	1.614447249418698	0.11056309492897187	0.7654520775135747	0.667550039237029	0.21091908827209843	-0.2320217964795511	-0.02822927482659553	-0.05773095032269249	-1.4843121759443558	1.0856515698582192	1.4095259377134435	-0.7673441434069533	0.20153861514806906
0.9741772047575228	1.8706290663028917	0.034161912459467106	0.8088283820373	0.6969461704771815	1.4967646997177877	0.6460566857079085	1.3992093023293115	2.1807668770675654	1.5753571416970673	0.640328423000513	0.48115591369078475	0.89103273083129	0.12772933970317918	0.5624451125451423	0.31517878637710667	0.6841587007165302	-0.7575821776017759	0.6838289090480772	0.5662897008810859	0.4039056790953837	0.8329300937350842	1.0921799526497122	-0.03944111099686748	0.2383389949841627	-0.44440751979726845	-0.9210653061424334	1.0065203767884277	-0.34063145613722384	1.981680715334413	0.5657237162659798	1.074922997438021	-0.7584975636019768	0.2860643307826122	0.24077111149522712	0.2928656625859557	-0.4803922858676918	1.561883479457563	0.0478276480299008	0.8014510089242577	0.8107937974231291	0.15597145183936786	-0.2461276203396116	-0.04850278451214969	-0.03206693202479041	-1.5052830441783842	1.111743038293308	1.4677895266436694	-0.8109339043773129	0.21733737544590856
1.0039429663659403	1.7499460024043736	0.015584694070611704	0.8892154347459073	0.6930691982907392	1.5369461758882021	0.5542805647162548	1.4149964615537025	2.141043836259186	1.5047465923858432	0.5486869673070733	0.42016035889706976	0.9170266865421949	0.061679501198347475	0.5688455187854861	0.32512588868485853	0.7536424251133464	-0.7511981042521612	0.6535580851210631	0.5227589280096159	0.479304262326499	0.8508050617318643	1.0854173509508094	-0.06239314975447998	0.22900226842847662	-0.41748924017055344	-0.875436992121877	0.9580363485889422	-0.2981835669679642	1.9110784832410523	0.5831964009647186	1.1360330612589369	-0.7160533980148365	0.20922924008179575	0.3147062137480741	0.2132351548078642	-0.4082075980699451	1.6697902156393838	0.0032224476596160513	0.844888321706146	0.9373235707171356	0.16643632460640384	-0.28693107759739583	-0.05534384864962301	0.01476270946058635	-1.5083216114657179	1.0190125373278103	1.5397376515939427	-0.8591601041492888	0.23635214793457732
1.0287590904066068	1.5535272938860432	-0.028293927534415737	1.0167809451675534	0.6952056817460388	1.3693429398502694	0.5017192253982662	1.453368289833676	2.0949700813025154	1.419804091650302	0.45942855011940303	0.44132525058845173	0.9527494798643478	0.05366269481256285	0.6249160573608463	0.31906825669913425	0.7794135141763827	-0.7557363499636427	0.6011189565156754	0.5383829398031028	0.5472682696577116	0.8516430424558955	1.080540619676634	-0.10961012402182631	0.2107278339674629	-0.3890746056604607	-0.8137635044006769	0.8996648608520627	-0.25667380148087576	1.8726359922100237	0.513195706712484	1.1570614172597158	-0.620607240584995	0.16394726873446414	0.3884355763109691	0.14532509680782663	-0.2605660655310673	1.6712643536112943	-0.05409098126617656	0.8062252948022218	1.0139969174680779	0.18783997159256421	-0.2616433156392294	-0.042322747163706056	0.08343232221214918	-1.5136767396673512	1.00771480447122	1.5578219368048516	-0.8398193756075006	0.2894294592700984
1.0240485529780465	1.2999006031001854	-0.14125447891259021	1.1823173818807071	0.675397250547398	1.2334505437236376	0.3770313007461623	1.4737003321271576	2.0162247775644557	1.3443858464018703	0.42218210310737314	0.4611625183039531	1.0179805599127039	0.040839011258479094	0.676508308414839	0.30952111196643306	0.7782721862445856	-0.7583998537175114	0.5558455451797156	0.5754833980127024	0.5716934462087131	0.8338557081818443	1.08763652749137	-0.14859618492163246	0.20926978911447652	-0.38066882394366724	-0.771418311088761	0.904124035748791	-0.19805060778413178	1.922056996960879	0.4389117278468174	1.1271248863961296	-0.5240718203523033	0.1028767722935987	0.4168438315908657	0.08037305878342077	-0.06938002799072449	1.6095169838426067	-0.12035424411213094	0.8026662359378051	1.0662005643280144	0.18373044199396987	-0.17545635483720337	-0.03525764432683183	0.17329843603145872	-1.519275507879638	1.0665178408894636	1.5979348778897893	-0.8112394530571413	0.3450114983244396
1.0004045489924172	1.1723269643668481	-0.1571822208738855	1.3710144510430973	0.646132519990123	1.1388488286822078	0.28896412800836935	1.551424298481723	1.9740578934325026	1.1949648667823667	0.4194957305849695	0.44170222211155413	1.0281802582432593	0.02693679029966729	0.6949485492730079	0.3299800813717756	0.7835091592894983	-0.7052757282262776	0.4558144570125669	0.5842327828179387	0.5569213186610386	0.7740207355678416	1.0413099923712603	-0.16768899985370952	0.22873668792472923	-0.31424287391464784	-0.7347452886652992	0.8683254129259728	-0.14785406050023725	1.9386441953691587	0.4703399054503593	1.1077645499590332	-0.45456358740324837	0.028193204654740213	0.4394204043226774	0.02531374590665646	0.15157588907399394	1.5748842369197655	-0.21963825548293658	0.7705022563473121	1.066025367774798	0.22697278986867656	-0.1810721854681342	-0.003760194323332644	0.24702325431232955	-1.4693172227358533	1.1358506375848503	1.6621241827276088	-0.8242133746882023	0.36061025779627887
0.9182557848415518	1.0523531539512059	-0.1295015543605707	1.574261113899619	0.5153163833070558	1.024701003949725	0.1634602055561303	1.5999757053843204	1.9077257838147959	1.211620377914946	0.4829466626835937	0.5211375265013001	1.1050613173076596	-0.03934348258363908	0.7856506719750651	0.3078278042057253	0.8553940680177424	-0.643202506240772	0.29273792693443995	0.6659103720511811	0.5510517217287086	0.6626846200249322	1.0581861056131117	-0.19714244395990868	0.23806728764974433	-0.2861162180449279	-0.6889999075822554	0.8486770731978016	-0.10660516945491752	1.9771665741940285	0.38663082767600637	1.0190186632804272	-0.45986799910594867	0.024899937619145163	0.4035896284754588	-0.09243081546101599	0.4380492673505265	1.5087148616403816	-0.21413475624330655	0.7429142852681041	1.1089716611233595	0.20785863578685473	-0.10969337744230157	0.03487497616508347	0.31398538235092355	-1.4327611189910896	1.172124994207812	1.7550933731313318	-0.7765575009508823	0.4614497227539419
0.9262691686577906	0.9966893052696179	-0.17012822522062454	1.640378716622362	0.5530849390871948	0.960288121765943	0.09711408329636516	1.6945171991303858	1.8573271501759376	1.2471293579714289	0.4254423497562005	0.5098338520930383	1.1450048345576185	0.055445777683961195	0.7988454777041781	0.2659714124923377	0.9195154318091078	-0.598763997461222	0.06710224946995387	0.757241449672043	0.5043196080243664	0.6020194887336326	1.0191729473577784	-0.15430277135798948	0.29871440415181466	-0.2510548148194613	-0.6575370990669178	0.7928593808609146	-0.055841181362396686	2.0161817803190845	0.33765304001428503	0.9571058572090516	-0.4477735172992815	0.006918243207468125	0.3530843690242956	-0.14198411213444556	0.6753142584287634	1.5695384192211037	-0.3001747949840175	0.6672947148218406	1.2157238020513286	0.17041191713065193	-0.105738360803539	0.0019910159739529474	0.429655256272021	-1.3374511276366503	1.2000305951578527	1.7638495021294607	-0.7303773264213531	0.5927137179143113
1.0450637788650812	1.022781087446114	-0.23190257939432524	1.6448492827717973	0.5465438217176555	0.9759289482397712	0.061599286685026046	1.712801019682772	1.780059900365271	1.2137493985866006	0.3822412634386873	0.47571324826417405	1.11101458314007	0.0565581631999458	0.7998540005778041	0.23627683641457947	0.9269911876185468	-0.5740470212614958	-0.08681086709226365	0.8867143880651561	0.4637015034905456	0.5957749495057316	0.948003468782618	-0.14920733434004238	0.2659549588727216	-0.2263692231986351	-0.5726542979693805	0.7396138036800762	-0.030654155953356667	2.047367059534057	0.37768243683967284	0.827671511466461	-0.47551252285170564	-0.02645759796186519	0.3435815445606285	-0.14050781944769714	0.8993122103731107	1.6308847352459446	-0.3495454148712236	0.6052977398600823	1.184613244899537	0.11808793983825491	-0.14264897692108697	0.004935054289129587	0.46455610539771924	-1.3523062483159494	1.2786483150018602	1.8642836476843847	-0.6941828695361828	0.6715303515214055
0.9680422128096874	0.9866330948603723	-0.2734275991269093	1.6151634362417713	0.563754934948255	0.9889167057070545	0.02395765295258737	1.7076783795645127	1.738988579310739	1.148200197450533	0.35148720200922434	0.5350685118731857	1.1251096032144186	0.10428088248232799	0.8468505597545308	0.2554798275967407	0.9467250203894905	-0.5260603607966823	-0.2259476505162059	0.9545683603285504	0.459328005713207	0.5491455012297957	0.8787758940484018	-0.09703538074425692	0.2404459345862015	-0.23622535119897847	-0.5717365929401744	0.6900838369252275	-0.08663609965460548	2.0358307543908873	0.3154280117050507	0.7293555264706522	-0.48379786037807404	-0.026493779460569522	0.2779632538985273	-0.12175759292653983	1.124711895370163	1.7140300783905205	-0.4409332077736896	0.64908180624649	1.1116449501817076	0.07179982810406238	-0.12267590591318563	-0.0005884613021367244	0.596973179554117	-1.4685920599371536	1.4165878625283121	1.8778859314252014	-0.7258842622791768	0.7646767891553438
1.0237179154239437	0.9523739004498406	-0.41483572770744354	1.5520463994761022	0.575296914173048	0.9783244732529355	0.008655143803381277	1.725980972006583	1.6427374889926942	1.1510146500549066	0.3411604721801732	0.5726086687055175	1.1216703951837188	0.17525899114043403	0.9057094543425436	0.21951571635790806	0.985009910677201	-0.4984137779325971	-0.3824753128451205	0.9891048839713752	0.41924563305501855	0.390386259285661	0.8058226473697504	-0.13657580503126052	0.21718369657236666	-0.2475983040743194	-0.48753469945848293	0.6147096533742235	-0.0818878477003264	1.9509240800967653	0.3342460802454346	0.5802243081138391	-0.46221867414705703	0.06755559756571192	0.23159463081484497	-0.11065996553624939	1.2963314909535382	1.775758457325105	-0.4773900915758019	0.7445361332006255	1.071793478326924	0.020488206360620854	-0.13972160105838372	0.04885582270589781	0.6854772530064392	-1.4440297794810495	1.5077220491032468	1.9089922479343524	-0.7453993152362209	0.8635651854984374
0.9511541111887037	0.8416498836322864	-0.5234399132658435	1.5761798803992808	0.6239279977535328	0.981222360175362	-0.04075114047235319	1.7183616705603284	1.5913074960976608	1.1850735264358696	0.35937064635713584	0.6277507086579639	1.1179412758458542	0.29433694345383793	0.8912996312926438	0.19322280645592063	0.9731666833531147	-0.4222664979159042	-0.4918324616410941	0.985455544122052	0.37807476185320693	0.33543825692767326	0.7753084800026793	-0.17428169883537786	0.22841280957079851	-0.2758906600892832	-0.43644382058715003	0.6130546319848384	-0.15414729336196303	1.9068963995428436	0.4187525583147956	0.5650036633513309	-0.4305507118320536	0.180601462457372	0.15654760550692878	-0.12408952805481385	1.4573598985168474	1.7283160864961922	-0.4236422752682302	0.8023478265927843	0.9950733345900377	0.03784397732209236	-0.22927435469990134	0.07913136945481358	0.6753648868659566	-1.3644470479362392	1.5743438395175973	1.9632824909667295	-0.633190756143063	0.8786232581306667
0.8868264685746681	0.7800721391640786	-0.5931532531268877	1.573509184496776	0.6394572513338558	0.9803219901923279	-0.07089704863010693	1.718228181567019	1.5707089977878992	1.2829280254406792	0.4394976226179641	0.7030953157747619	1.075131961437692	0.3381910314588889	0.8651316954379341	0.1590975289229881	0.970201519882926	-0.3640416546329258	-0.5375697486875044	0.9899276575845551	0.3111193870463701	0.28835052381083737	0.7270430107976099	-0.22815313636282752	0.28424499773764367	-0.30167143386279	-0.45187065803667786	0.716609512970422	-0.20746763056306552	1.8424809520615912	0.4181851992179431	0.4711552861082139	-0.46387444225060914	0.2875655326913025	0.08787781341805911	-0.1762358941874011	1.5444480957778777	1.6305806776977836	-0.474388580032322	0.8186575638375995	0.8747200443167371	0.03706973212753051	-0.2746212337301116	0.09786155919020137	0.7879726370884497	-1.281763056369647	1.7114570750010258	1.9420146686755877	-0.574474917975135	0.9390067629186343
0.8901163012093832	0.7505246545929064	-0.7092633059058476	1.5033525732637385	0.6099916664889519	1.0435394164710743	-0.07810962077286676	1.6559545233052897	1.521679134976442	1.3493332589418796	0.5662048524342425	0.8498955407685747	1.024366681179011	0.37020822711828416	0.8129518721915279	0.10677102337388242	0.9957903968694406	-0.3409069299076799	-0.5631645020231981	0.9550481779963247	0.30680760953120106	0.22589096474996948	0.7130295312762478	-0.23995683881583546	0.3140554233564919	-0.3689391953767237	-0.5577375413990378	0.755178289831213	-0.23318217469294839	1.8094810044934513	0.5585277538645654	0.3990168965134724	-0.552882504744867	0.4295253693608306	0.03987361519933129	-0.2515858545772601	1.5560195085826334	1.6869142303295703	-0.3947487143271514	0.8498040639819815	0.8084035195644447	0.0018452479314056247	-0.32823137870376484	0.09963654173982592	0.8703574594638885	-1.1755132323742603	1.7795149809048354	1.9140191707543497	-0.5755819877030757	0.9819990819746991
0.9593598338622991	0.726744091719236	-0.7896459011699728	1.3896926724154648	0.5786574039055872	1.0104172545651662	-0.07495836356180455	1.697449785452158	1.5322795956756763	1.4571301329731636	0.6620473190072963	0.8775886007919883	0.9663834139826722	0.4152049857914967	0.754584319697065	0.050413143706738085	1.0299834898277482	-0.3517194527015629	-0.619008356562079	0.9196687523017056	0.28653990983994443	0.24615592813975434	0.7034619422877444	-0.2270153595060346	0.36830808640704904	-0.4383226907048954	-0.6154830687593642	0.7851233313980851	-0.2492358977273678	1.7945104088656934	0.6938120809085034	0.4139790456094444	-0.6558147759197549	0.5707821739883145	-0.030776729529333392	-0.2909975383084126	1.5398430421180893	1.6334190926873322	-0.386560701757423	0.816370288055916	0.7740462260010019	-0.04086521707374683	-0.3819588944729732	0.12056951878030712	0.8914298283496362	-1.1258491573994376	1.812551748292138	1.8671073310429833	-0.5733456062743667	1.0221288182582764
1.0175162004206606	0.7527089534895482	-0.8301920931745684	1.208494001041601	0.6550427739261119	1.1216964941686631	-0.06945576975574899	1.6600926820978903	1.4866537648250984	1.5874078047458435	0.7289594480535169	0.9159760772645391	0.9187475037596755	0.5052340881917294	0.7146607841494093	0.022563216712005355	1.091118360043563	-0.40171921405003985	-0.6556407265910307	0.9403806095557249	0.2784298673908577	0.22755938889389835	0.7247492134848479	-0.24965185159960104	0.401676918940869	-0.5021334150595014	-0.6188021950302975	0.8561595679609862	-0.27378273051402574	1.7684497566186674	0.7482787122450959	0.4162893090487586	-0.6968815756818894	0.7144979393252534	-0.03982152298925188	-0.30278603949507155	1.4836129132196232	1.6201847275454142	-0.3258251166247736	0.7623604340312623	0.8121305408318349	-0.12226281652609021	-0.41058310657174263	0.09838622213048484	1.0570243314498995	-1.0863757319368692	1.9126413589952627	1.8581124834980867	-0.5842272974113867	1.1070652006903292
1.0113115076942416	0.7874093289246342	-0.8598267799301448	1.0577382458521343	0.5930251309283225	1.313519523674246	-0.054363839434313124	1.5707614306219435	1.4876291164925277	1.4310184383501705	0.7624019180766178	0.9307602487097967	0.8843754130007419	0.50963048278273	0.6290986605014474	0.01268953712135803	1.1926420496454948	-0.4449199294664963	-0.6809465858286146	0.8801507971956877	0.2967459723923113	0.27274678339339103	0.767709010112263	-0.23781521850502435	0.4574036129428296	-0.5497601068110564	-0.671680792814349	0.7880080240471947	-0.3235464751703736	1.6976881431840791	0.7571363888414313	0.43980662028014317	-0.720217643125223	0.8301682389839282	-0.032492528951081706	-0.33636152097694527	1.413034987132167	1.6715943448791442	-0.3210361454131493	0.715635452047165	0.7750602589767126	-0.13464958001073069	-0.46531973542167665	0.14619966728110811	1.165073327288468	-1.0787822849381778	1.9717826900956734	1.8223233951827205	-0.5966266066184917	1.1264135630198016
0.9427933263399689	0.7852110571392379	-0.8573772827119628	1.038636624196311	0.4870582842568593	1.5423549179011253	-0.10471366717044464	1.4778134617335126	1.5185494035965432	1.333389386453205	0.8759826124126098	1.0042958362976937	0.8162809332827464	0.5100774856905945	0.6394806002025705	0.04702933904642367	1.2792281967563732	-0.45399029938938923	-0.6065335596445078	0.8228698958319187	0.3159903501367958	0.28703767952672504	0.8022731121050078	-0.27377161399932043	0.4209705763321522	-0.6103097328864443	-0.7067711617306377	0.86053517123442	-0.3674832546489143	1.613405270631929	0.7400148662355078	0.4662724703617993	-0.6842214310017709	0.9613585399660846	0.04251652551970783	-0.3250977985589144	1.410974105885114	1.6592482606871926	-0.32811418940348785	0.707545417607115	0.719881524747618	-0.13450733226654746	-0.5003157512086499	0.25366079109985906	1.1616210561418396	-1.103415082340455	2.0527916077060206	1.818509880418377	-0.5824857408136689	1.1230918963637182
0.8567790364148238	0.76503058317737	-0.8581205114430466	1.1071607585908674	0.46526503508541406	1.634507626588702	-0.13638881899785213	1.4467689277269282	1.468321798009173	1.3064185186596045	1.0223757617055138	1.0220796396375929	0.8023171301335985	0.4944231796043771	0.6464312913600623	0.0758320711800157	1.2682087576191008	-0.45624280302366327	-0.5883871210341007	0.7349650253545489	0.35397299947597416	0.3094641239977422	0.9074262470820196	-0.2509160481071486	0.48667601832076557	-0.6656002932419134	-0.7560114514221932	0.8760584620159013	-0.3508863241225517	1.5080983885308823	0.6534398980438195	0.48754608785219195	-0.7305175446906309	1.1169378434014265	0.10265282325711436	-0.3537934488852877	1.4221667229113624	1.5943859857206215	-0.3609971016350898	0.6826457803365137	0.714883559905772	-0.10187268471723436	-0.5623270857368226	0.4011890444352245	1.2393836615553067	-1.1769811535343806	2.1501899205215276	1.7615557851609076	-0.515652578221081	1.133630238904018
0.8109083143701064	0.8394407440445258	-0.8490368553325294	1.1892928149485757	0.5424442577665678	1.6241525764039657	-0.18504473137660513	1.4492343025721168	1.4079688399997843	1.3105924718679318	1.14813836955677	1.0174091685514173	0.7858574219553515	0.4506642522980776	0.5682237339499798	0.05477052270993078	1.2569959952327752	-0.47258825016806405	-0.5818291155422984	0.6696359551028168	0.3985041686313482	0.3148202998108687	0.9727058553451577	-0.3033450307715163	0.5390932378336786	-0.6897923339626599	-0.7348062344756142	0.8739105553494083	-0.3293054470294612	1.4753422198926247	0.6704322239751812	0.4224122977261717	-0.7714344491827261	1.221143862545326	0.20655606635210963	-0.3725718674050185	1.4122773955751518	1.5564798724465239	-0.3177345377958979	0.6532474852441	0.6941143096551011	-0.07708756146446046	-0.6082734003425689	0.4778712708308447	1.1880550042985925	-1.1291375844505418	2.1835123832242864	1.7806973860339306	-0.3740539014975593	1.1128022442161414
0.6537833490999326	0.9076786400617083	-0.7777554487881349	1.268146843511306	0.48361618582489363	1.5364218614952552	-0.22243073142568442	1.4385510115763007	1.3925107455059014	1.346089179602012	1.175168332548044	1.0001481768707148	0.762182505260907	0.438100560837167	0.5234609142470789	0.07968875480687093	1.2597510641357732	-0.5089309448603359	-0.5667827422518532	0.631699882473072	0.4298695417822739	0.3301391167324058	1.0529265622400912	-0.29292039556166893	0.5828533160319856	-0.743415740592109	-0.759407378119108	1.0203071687532967	-0.3143173286668487	1.5143109510916826	0.5765281694446871	0.38250288458234666	-0.7756050782865291	1.2295900655976393	0.2861974135588847	-0.39351784301989456	1.3742323666946956	1.5605741329170604	-0.3886078549469425	0.5394422370118221	0.688976007789714	-0.061163931514397786	-0.5723895632478093	0.5219275367440799	1.097152666056998	-1.1182668821866002	2.2314496127059456	1.701888486310806	-0.32557348846407164	1.0911652070156754
0.5765613933061118	0.9668659855241497	-0.7576931155780897	1.2865981116042593	0.49538175052756667	1.4707141009259785	-0.2185492213961754	1.4230350018695703	1.396611593833105	1.3121742378665138	1.1239779013482998	0.9316071428056422	0.7631637532021123	0.3778114333375756	0.5205743568892909	0.05761017422494643	1.2831914139800564	-0.5330094095293548	-0.5259009551911245	0.6018179691645057	0.47290683371209463	0.3662681456247667	1.0258648492668736	-0.271822212780821	0.5992944872619941	-0.7627765023208208	-0.7396607452529645	1.0396314253967258	-0.23315415260287403	1.5153015674279267	0.4447481540369148	0.3156805386691846	-0.7843047912001789	1.2543015788206033	0.3561591478191677	-0.4023284709499988	1.3170037263187842	1.5739228514686294	-0.49353730250456795	0.4542711809137942	0.7103003857130595	-0.033866280171433165	-0.5506619625794829	0.5934740268286036	1.116724835457193	-1.11805968913689	2.2602854149046303	1.6702998723461646	-0.366366751677865	1.1557963062450232
0.5579960615574465	0.9420661780430194	-0.7154676140435821	1.2300262912024986	0.4995984484262327	1.381875421895036	-0.2320261372394672	1.3275267558047699	1.318546850600246	1.2117134612077187	1.0621949337028826	0.8779828372582548	0.7901662381871171	0.3841527582161667	0.5179624683789595	0.05103540338273719	1.296925352996404	-0.5883589712049786	-0.52187813424774	0.5317562963446065	0.4803700478136439	0.42029204099682094	0.9789121026564107	-0.2162277142191758	0.5704693686923684	-0.7916020407038428	-0.7282342380964913	1.0392620798494554	-0.14562008050010794	1.5637755344994575	0.4084749035888722	0.2637573185554071	-0.785268887221301	1.2795026682563264	0.4028463151027052	-0.37704875677849714	1.1717927274590891	1.5524509567815026	-0.5024364243079094	0.4309547162309781	0.7884302819097154	0.00017944180760910423	-0.5810303632994216	0.64461502712136	1.0351954389809568	-1.1657199339688105	2.3173611841521167	1.6297997847378471	-0.40081143357323307	1.1703268340526791
0.5351006792253353	0.9017882911802111	-0.6597433699368013	1.2217918317441063	0.5746543543524509	1.3139296215216416	-0.25250411792422683	1.350811199192468	1.2911768982072238	1.2501637078667378	0.9425712792640866	0.7268367707433954	0.8284516010525659	0.3852557909645672	0.4976325575635026	0.04260057127576149	1.2891101696868061	-0.6277673782546556	-0.510087281379232	0.48718238645415246	0.4429527560759392	0.5017482864052261	0.9548202964168107	-0.20235015436709186	0.5552430536171177	-0.7392408248875795	-0.6589626875127859	1.0449847292558856	-0.08064262332546503	1.538476412551065	0.30012140605407284	0.21518003816405423	-0.7444986567932964	1.2809319125204979	0.43814020821186367	-0.3349863866156809	1.0765289272115104	1.5382139572799667	-0.6064578020883167	0.38764972081001986	0.8737466346485327	0.017803860003339413	-0.6122049342046882	0.7290384576725418	0.940232923264438	-1.2352139882594833	2.369194040589909	1.689854977859321	-0.43140926670235924	1.214748087692614
0.4642981430818285	0.8722848212086148	-0.6429588386174371	1.2268806807566615	0.5571066207634874	1.2131549953286849	-0.21632218919782864	1.2588185109124095	1.2872645632275064	1.2030623829746694	0.8175345308078524	0.6870620652064112	0.8523892734417086	0.43175448534647	0.44423397930857317	0.07934374251914242	1.2668064077509062	-0.6314944600845187	-0.546183814072007	0.42093637181307164	0.40878318453359946	0.571609883464953	0.965575335552043	-0.23235383393499612	0.5520511156842736	-0.68823444878118	-0.5703012992168311	1.0627684496066867	-0.03487614415882166	1.492314941331828	0.2183557149309976	0.14212053197148855	-0.6762414528800027	1.2474155340028776	0.5328248478961755	-0.3052679441675647	0.9853881956503774	1.6257135106995175	-0.641953624800129	0.44689147480874725	0.9041529537928754	0.09837251845731132	-0.628868441774052	0.7701293730045319	0.8420246613190923	-1.2278050936168288	2.4449218508296715	1.7241149215289853	-0.3727450677126193	1.217669870915723
0.42892610081122157	0.7503560225262194	-0.5414293494382637	1.2521844628592091	0.46605690031957303	1.1869079377154894	-0.1989704782934734	1.2298680854883712	1.2986274101530604	1.1679135425521543	0.7318786279404652	0.6543967015517158	0.8766893475368496	0.4134684737644017	0.4553759368500236	0.1467249130283598	1.1981902749337447	-0.6263533117384817	-0.4885961909540388	0.3280686241826876	0.3267470808682399	0.6735971456994141	0.9229330269442446	-0.24034129246085417	0.5548570069461796	-0.7012320662375545	-0.5399254281136058	0.9876952666045561	0.006393233050414349	1.4740992165917073	0.08623990669842371	0.13501782075331234	-0.6806998475982876	1.2726284837639017	0.5343296757445938	-0.291639133849925	0.9425378302847152	1.6091690227532403	-0.7041873636221195	0.4824681562227887	0.8550657380990583	0.1444652328146437	-0.6524688477392936	0.873172850460438	0.5990997500300381	-1.2039671767013407	2.4394414769785593	1.7216742720798055	-0.2963560414452178	1.2150535777803575
0.4818722238844389	0.5620949840333761	-0.44454652575513853	1.2710324242765938	0.43534929814504464	1.0095821375445064	-0.18929540970980568	1.2259864758547878	1.286924556182656	1.3343874247395533	0.6317653778028172	0.5915908353979652	0.8594672832547365	0.41754271747195293	0.4188032255581546	0.17980787731490547	1.0563254589459852	-0.5753004049130657	-0.4405306685399025	0.25755207197051716	0.2884121322725975	0.7003148789059696	0.8470794291366094	-0.260659498308771	0.5332157733965082	-0.7198734453805337	-0.5224370709785819	1.0249891525545975	0.07301034832802053	1.4437566151347112	0.13397649756156413	0.08748732798847787	-0.657645840413137	1.30946004839932	0.5389467116737271	-0.24009969389385755	0.9083823519268662	1.5237425332886465	-0.7136088012354065	0.5327653096025663	0.8696169381714357	0.26543288841221	-0.6728204438716263	0.9178894500808795	0.3708512348831264	-1.1745890444086462	2.478573659774619	1.708575970486277	-0.2333614248490457	1.1950922043331589
0.5127222075723697	0.38921179532111955	-0.5389670891704692	1.313894299896835	0.4118105916762815	0.7662232664481862	-0.2127239346161116	1.2041328676141279	1.2245711710279121	1.4024462400519155	0.5413201139595188	0.5474403026595974	0.929834914032941	0.40189627958703655	0.3826965220051479	0.16080935536541435	0.9495825016807157	-0.5506691818121927	-0.3700121501850008	0.18094475043026967	0.29725541143625944	0.7201768477680672	0.8346284633604351	-0.29922529928850033	0.5797273760374348	-0.7611563498613785	-0.5548930745213634	1.0174641388327608	0.13706358129373147	1.4632764494531092	0.16549086554601003	0.037944524970519526	-0.6005608024184783	1.3292984692303995	0.5340377360296367	-0.2649131531684687	0.8464935075479355	1.4614383032554623	-0.735962740316341	0.5585441487168652	0.790308002431113	0.3308712959784448	-0.653019077203037	0.943484788547102	0.3094703069785399	-1.1844190274726105	2.4502616686967094	1.6956866644567938	-0.1520561294360032	1.2133868107665968
0.5925428333753021	0.22569313314905495	-0.5466359307168527	1.3107688034787155	0.3624629166391906	0.734898026685097	-0.2550735618596901	1.217218960489518	1.2936159603951727	1.5474792735228238	0.4543550421186245	0.55560221335238	0.9748274981956616	0.4280108397045197	0.32300834971103204	0.16324564029120253	0.8997423683737932	-0.46991377981194243	-0.3242431446681743	0.12033351800498374	0.29238691715632054	0.6822805890493657	0.743868213075445	-0.34770817070685545	0.632110158536577	-0.779142869757383	-0.5692921481715739	1.0358388184809204	0.0959578081454417	1.513160838025005	0.2582260260040539	0.03021000699245759	-0.4816947541229767	1.4041131009703738	0.5189493080537385	-0.2797196757349522	0.7901603345871168	1.42220528202438	-0.7233578372240217	0.5596377868041522	0.7617498496148556	0.32486248841505766	-0.6178513570767514	0.9244242760147008	0.23428515115906096	-1.1506073402706112	2.411482185388639	1.6605036258897612	-0.1042354153416433	1.2363582831117053
0.6870055855526214	0.07709988379485941	-0.586244118178136	1.328012112462628	0.242963186276566	0.7745847765927489	-0.2430305242207253	1.1776676318077222	1.3442140356915164	1.592214161333297	0.41198986236333274	0.5335051059182127	0.9814500857579507	0.4854591011646233	0.3501174788589026	0.16377455313782785	0.8754892160440194	-0.47178550009292497	-0.30641480412102523	0.10071110338144681	0.2977911433118916	0.6635218972672445	0.7032828041947695	-0.35499697397802255	0.6355113242156645	-0.7419145577386285	-0.6272281867653119	1.0492689299684312	0.12687052188016876	1.4971122764318199	0.27168827998371037	0.025137246827562625	-0.32754947136199986	1.4158998622287877	0.483575162646604	-0.3036754019445292	0.7454290522523133	1.3992906965529968	-0.6538186096180889	0.6113285770925448	0.7205721874941811	0.3514825302592371	-0.565386740726675	0.9662674277036747	0.12419221032821456	-1.1935208636429477	2.4741062056783054	1.596915323501322	-0.12653527130019332	1.2721834221646582
0.7939812817762751	-0.1292831763270173	-0.6063573311129885	1.3270287599964337	0.22316195949887896	0.8646007768682915	-0.26984259259270404	1.0801664367881183	1.3392116017893776	1.590684969357848	0.49721247934000967	0.48078154102796516	0.9778658750542284	0.4977256269926305	0.33728329599489326	0.12356230461186594	0.8460347105511626	-0.46712873172051345	-0.29855130817998865	0.04304612925450885	0.29882520458428125	0.719441156635914	0.6851160380169992	-0.4155700289706387	0.6748352953148935	-0.7074408959514635	-0.6580147833642183	1.0379633036871387	0.11668613667145403	1.4457907537582964	0.3350525322095991	0.10459220478593767	-0.3458663676192312	1.4502722859979107	0.4444830964974926	-0.33131998323492795	0.7207565302805519	1.3406715051458125	-0.5217078473108969	0.6397365449500493	0.764186924459483	0.41459665607065405	-0.579111885079126	0.9535408859926857	0.07251329860346653	-1.2016857752194723	2.6330416307078695	1.5662021354994955	-0.09744283834409063	1.3022326978981023
0.8044368397079392	-0.263390693096143	-0.5652187982808901	1.2953893943966341	0.13304521156849683	0.910179064353974	-0.35084177033238895	1.0480133184074079	1.2828645524140745	1.5528713683622433	0.5851117850856589	0.479427215662432	0.9481072211243109	0.5728999067871252	0.30706671470404684	0.13332871484465217	0.8775161755269341	-0.48143682642139884	-0.3506843231005564	0.0331358247275763	0.301147120847102	0.6568292569338068	0.7166376611833071	-0.43255744729763024	0.7343688117504268	-0.6933242723404056	-0.7252723157081056	1.0963237317855035	0.10055849216704671	1.4848994251404704	0.3706076941071336	0.10789363117544323	-0.3875749790174786	1.4765556676500633	0.4005206946996129	-0.37131109745242497	0.7481270650961663	1.335126794195365	-0.5233469692890169	0.6675225284963149	0.7742581464125309	0.42648651880761124	-0.5486840233834657	0.9123441024121774	0.0006172576939005193	-1.2163956894236416	2.7086624961771406	1.487391366406389	-0.10557845248813617	1.2903773453944403
0.8627327181095094	-0.35915578803853787	-0.5861659876176691	1.3336440402235588	0.14884438250628282	1.1229681474627224	-0.3893543096454055	1.0437301989111354	1.3184280052290045	1.5657617006796154	0.6801306360143082	0.4789592688314242	0.9431279127054812	0.6351477710407404	0.2406480164205002	0.1787067014228467	0.9054146986280104	-0.5068811800985934	-0.35902093905319443	0.07170955055135109	0.34533512534481287	0.6028994036679515	0.7536780557627922	-0.45997692182411826	0.8097715055468695	-0.7168880753315671	-0.7777422169754324	1.0491438240510749	0.05677857446765687	1.4255421404443254	0.3835591668608772	0.08930851884281907	-0.4030603806490379	1.5143120373975922	0.36866176178674565	-0.37935615977307247	0.8456272117617623	1.3215514108496662	-0.5141223022863128	0.6800483070980754	0.7192431063503264	0.412652539143021	-0.5114519732957121	0.8848668215439399	-0.1346576496225763	-1.140126065861096	2.686476912665967	1.5310432118052373	-0.10791634034063666	1.3131075599891662
0.8539263776508432	-0.4555163221097615	-0.5666008428527751	1.3736217877582917	0.09989903711522186	1.1848628570614461	-0.429260811840701	0.967592457234883	1.3111729734282787	1.3931584555513907	0.7445519298670275	0.500171440022533	0.9385005862835701	0.6624951149997738	0.2121682438987451	0.22325151619881348	0.9542388915636744	-0.500119657659555	-0.3607625211059618	0.08717986619335913	0.3796947952946351	0.6198916696028398	0.7928764227747296	-0.46291903501216175	0.931690928803467	-0.7549323293381114	-0.8237064061069741	1.0277911940277473	0.011934089370582402	1.4286619184155578	0.4110960156950208	0.10714251115699244	-0.44030448249736887	1.5135869061165053	0.41353566597930386	-0.4511565879010847	0.9829779805187003	1.3045107107865115	-0.5668443093364536	0.7111228869952251	0.6055684632972632	0.42714982622342157	-0.4999275313599164	0.8678263618284946	-0.22195810640518782	-1.0170081723704265	2.7414814454400545	1.4694942051307303	-0.01840839773008506	1.278383782724568
0.86620253756487	-0.5228871486283053	-0.5962767773435342	1.4071429323956721	0.14300681410713983	1.3422904806073745	-0.4572503628429968	0.9251940586176538	1.2444746288217234	1.307164777373497	0.787216933526636	0.5464382809217	0.9348316870307585	0.6717984465265597	0.18885318781129026	0.23425276303744846	0.9816599270120451	-0.5319148332189628	-0.37094038596299794	0.10243589631435798	0.46239254017045284	0.6085957631409835	0.7396247784962562	-0.45504783865747606	1.0490056514825257	-0.7609391664087759	-0.8671730291612569	1.0100071169144136	-0.024044995325818917	1.4580011818763132	0.4008637971084693	0.10766297199050143	-0.4479583817627136	1.524564162640422	0.3910163140540964	-0.5312130178461556	1.1218252102994672	1.2723181839446136	-0.5762393462597105	0.6895507863198655	0.5875504011983306	0.412954429056627	-0.5096093293632936	0.8789971081164966	-0.22300702334308203	-1.000349930406269	2.7553689877796113	1.4322987897775135	0.0013066979780186282	1.2378272909140706
0.8762533457221657	-0.4522062482667688	-0.6766399427883686	1.4552903275217077	0.1325797811320429	1.3458819387534808	-0.4350813206624478	0.8874907181869889	1.221105803927162	1.1924284110673455	0.7432464233387285	0.5594258344169492	0.9512496308827958	0.6865991715369388	0.10071682133667541	0.14883948312712889	1.0881692011230182	-0.5462255979358364	-0.3951694972336149	0.15260934543395202	0.5520659090766801	0.554086817123572	0.7740741785634402	-0.3739013112334023	1.1550168645372065	-0.7530449088764016	-0.9140456255251564	1.0407939396772876	-0.08526063527060208	1.4339831108964682	0.46862310685064507	0.12997418471965835	-0.38459371196436704	1.4712137170820225	0.42452962389111404	-0.6006478893401253	1.2110613682968625	1.2926036620066128	-0.4971342369774132	0.6972341998409413	0.6342532178711144	0.42814672006105264	-0.46925794787164843	0.8101740258776149	-0.18321170434724202	-0.931679894363009	2.778039096577502	1.510403497828222	0.015285794775615294	1.2033632620679957
0.8224089538649562	-0.3536436516171812	-0.7648816710963768	1.430424919478805	0.10438987565259987	1.5126546391586533	-0.4733126061048053	0.8418239249991929	1.16446232414313	1.053597839640839	0.688821010154558	0.5804353401000524	0.9801121496013216	0.7287324987631593	0.06786711583702003	0.0851666325101261	1.2300911762166489	-0.5868418811450732	-0.3975858855928554	0.22717318590927463	0.5204522970313081	0.5747629823277672	0.7506301409261626	-0.3432629824465323	1.2525957275818949	-0.7158072718063581	-0.9151953698669864	1.064218039994469	-0.1658358297754835	1.50340902695755	0.4363652258324858	0.08305146258797498	-0.3019250100756266	1.40874883672553	0.40760661313289903	-0.664793585255933	1.2181931784715236	1.3268651687531228	-0.3864068939963704	0.718084449047763	0.6722027203475502	0.3625126638651487	-0.5623884856574047	0.7243218418016678	-0.07057633471425409	-0.7744946105079396	2.7336024531650587	1.5807138677368084	0.018146034853701823	1.1802859382259239
0.8497124692982932	-0.32773041190809976	-0.6391660304275201	1.4102214960824506	0.0942845573373415	1.596242379537657	-0.502509030637768	0.760832606956821	1.1832745901835207	0.9424886264004018	0.6457009942343611	0.5545886867183777	0.9562789508879179	0.790981550669801	-0.03743993209468025	0.06749042132437622	1.325587730870601	-0.6587313452758325	-0.467292552260598	0.28916455001626074	0.4689457507265734	0.626446109277593	0.6889271288869951	-0.2877136900801674	1.2440728835786607	-0.6177934023944006	-0.8644314583180472	1.0541129553121027	-0.1785426970926855	1.520002071752283	0.3760315048381732	0.028737273804886398	-0.31009240505706603	1.3927809354716145	0.3487014699915028	-0.7327973561765302	1.2052763875568955	1.3082090225761318	-0.22588086008359234	0.7331531315659368	0.7483532640438461	0.27915683867358887	-0.613952354400625	0.662049479595522	-0.015164923442014344	-0.6419151057645347	2.7887226608949836	1.5669889533251387	-0.04860013428674233	1.158438592409783
0.7852304262253705	-0.32600602805723056	-0.6779554324347006	1.394969475842581	0.08240210711539889	1.616621601892163	-0.5976764043954057	0.6931526444660494	1.1137281913872963	0.7772369569219091	0.5861596913576157	0.524923866839125	0.9680526438340153	0.8394226515766124	-0.022222550888512875	0.03295497349745142	1.514781485466921	-0.7239593800059324	-0.5051396331479305	0.36162561725556175	0.3607290228135842	0.6492253498307665	0.6366241332093024	-0.2692224391215363	1.2552392930426932	-0.5852972530967216	-0.815120530330972	1.0860737230270874	-0.21140613447373924	1.4824964449188882	0.27705934528339216	0.052490457413879	-0.30329361312851766	1.2897297216722532	0.31258949208408837	-0.7613343331037032	1.2124952772208686	1.3802629017946404	-0.15568522395432435	0.8242540981406427	0.7819180111884088	0.2510035748802186	-0.7018012063864082	0.5989031412101194	0.04589554171821814	-0.548334760404424	2.7888732565922068	1.5978406616426704	-0.15499084805951996	1.0748525577063732
0.7448150032512595	-0.34690715375659703	-0.6486297255776999	1.361803679028212	0.038659223152146774	1.5881554345151292	-0.6966497447875408	0.6629289634800439	1.0579582933838263	0.64096931609458	0.49522157412493584	0.5353958618827045	0.9391732785781262	0.8878076358779202	-0.005266236063376295	-0.0213933925775233	1.6902089991814537	-0.6873778426151841	-0.5308706056894917	0.40148765060225855	0.355686477394327	0.6928201287163518	0.6080218706252603	-0.24295043511957037	1.3149868781249332	-0.5737854772804166	-0.7468764487003414	1.088581763632256	-0.2013150131745495	1.4619280304196058	0.17111854625892708	0.0699662703064513	-0.334969259930594	1.2317582531672995	0.2775974826919048	-0.7503515116835073	1.1755300340078825	1.403057007780856	-0.1628230968465294	0.8199229893294173	0.8272266084770493	0.22553736324361146	-0.775003915211008	0.490614754927006	0.16028966265534053	-0.3834798078627773	2.7189815752564157	1.6305469719198609	-0.21883239780462294	0.9985640622164687
0.7821501370705735	-0.3702634842022577	-0.6581431064043867	1.3069013229270126	0.060015859570953546	1.5948724172949202	-0.7753494332366719	0.6729959107645627	1.0915164013139016	0.5519769489661174	0.38235804863601475	0.5472169678534377	0.9027894565484125	0.894657721621756	0.0016510079089909063	-0.09131870034046138	1.68334098407988	-0.6499911065492687	-0.5707758181340192	0.42623332857614243	0.37962776708991897	0.6967696760824634	0.5595230871391077	-0.22245768141094402	1.37947860199998	-0.5763301634539498	-0.6851193588091566	1.0720290524006775	-0.1367055289948068	1.4031481340803444	0.08920034774630788	0.054071487301928255	-0.2623148642120419	1.1921420643079474	0.27666564100045415	-0.7625220144508378	1.1791365761902253	1.3484675488487625	-0.119896334589877	0.8652237384986184	0.7559974968645654	0.23509502009869684	-0.8514043749871905	0.3563311912737736	0.2658922459345439	-0.2352163835002569	2.5555939739548945	1.660583447988015	-0.27165100807236786	0.9956473411926703
0.9487364316032206	-0.44955833409640605	-0.6346320300222317	1.2932237840790382	0.0341326109383079	1.6248272175873661	-0.8302028482617825	0.6552877614958245	1.0964368728910459	0.5537286942054858	0.25567357228823157	0.5408368418496349	0.8799425974535515	0.8882616904756302	0.0063483597725791955	-0.0532592055935323	1.632492522321651	-0.5772647552121289	-0.6000754092116651	0.4700274910306729	0.41991258220802374	0.6734511162941694	0.5015640720970398	-0.20300417546112107	1.3725674102412184	-0.559444255296941	-0.6526697670021214	1.0329701016580266	-0.12292787063518613	1.3359864234887124	0.06553681126455928	0.13311838551052085	-0.13114271725805304	1.079751069529766	0.26984936219622224	-0.7899467151354942	1.150052026759984	1.3204229877394336	-0.07881097297956004	0.8865665685515853	0.7997153022587631	0.1885291773748426	-0.942427064271277	0.2979212007987562	0.3796234699867445	-0.14161902295566248	2.4673623557529565	1.6408758018842846	-0.26569166465353267	0.9881159859648955
0.9928982714261843	-0.5192136114855237	-0.5422503704161292	1.2888433958205368	-0.10104070985202669	1.4579577989932033	-0.8644511243438975	0.5983328053112781	1.12987176412588	0.5013764819367066	0.1509467908238352	0.560418813336904	0.870587778115857	0.8939080898770657	0.0005408762502446777	-0.10070623459969179	1.5496468113340114	-0.4975086294882017	-0.5853275659577901	0.43954682590581945	0.5005994809423555	0.7279685442911664	0.4890408070837992	-0.20652126074303395	1.3830104874847144	-0.5379319635893657	-0.5905430116845596	1.055274474225198	-0.15690234529460534	1.2609670348828776	-0.014208156947058787	0.2135198017271241	-0.03608356479233637	1.0076327851621154	0.3142447404700746	-0.8229266321559361	1.1550474867968548	1.2661232921792949	-0.0512659364932498	0.8807758628259961	0.7839114908772261	0.17865745450848314	-1.0572421150617934	0.27481801129887967	0.5625241715708962	-0.13989967718942672	2.3644007323255467	1.599634322140899	-0.2791211079632973	0.9954846642350011
1.0927688996760232	-0.5422138920251511	-0.5375833662973615	1.2932282538629756	-0.1461416271650922	1.4487791155972543	-0.8231124872533906	0.5862603944788332	1.1307460289258167	0.5527684228550054	0.0999872798982232	0.5048016682891625	0.8220262260969969	0.8998383383518448	-0.08643012526910165	-0.13079588390865887	1.5028980515912902	-0.49421812783354485	-0.587539168136743	0.43245348251651705	0.4979183527537076	0.6373567489510851	0.4031470220637181	-0.21125848040645168	1.3993287023781924	-0.5390014868105961	-0.5781451016020145	1.0943339065972675	-0.16350446542403746	1.233008364812654	-0.06645302033289482	0.22066200980980444	0.07879214638824841	0.9222527054083738	0.29189049943909373	-0.8386169229283051	1.083815013214736	1.160476056850665	-0.021657258731797847	0.9123664671857924	0.7574791940720683	0.12664619032761926	-1.0862536852560254	0.22201470969934056	0.7149193894287178	-0.14173919888612024	2.25721369919055	1.6294900301317434	-0.3117803062083908	1.0446737518113456
1.218889591085421	-0.5409791026707975	-0.48012643870163363	1.2930483450595012	-0.23161414449885523	1.405160644046374	-0.8012272299700689	0.5584529685600089	1.1245407979043904	0.5596556198854216	0.10259307862605054	0.46947814170374513	0.8254329982572507	0.8960231514607081	-0.09791634689165687	-0.21048448365906247	1.4402219767037496	-0.5089296554379807	-0.5447986676386034	0.47853963427520546	0.4840016680397037	0.5137007423058305	0.351684964801477	-0.18054609632703983	1.3685908154424562	-0.5584712914777681	-0.5423435760294615	1.0621421529804596	-0.19216648880218365	1.17481951121969	-0.11773442026077152	0.2549464148929799	0.13925145221094554	0.8831469609290832	0.31861636652154973	-0.8629524067373662	1.0552398787969708	1.0058806613310405	0.06286635476287464	0.8829631390005703	0.7578036807410269	0.10490741074850585	-1.1034391998694963	0.13884402454388153	0.8118312458983082	-0.08618729564409497	2.1593897898394125	1.6096055416276667	-0.3942676494110374	1.1165818383312485
1.2932042965244404	-0.639801711491953	-0.4629723427996434	1.2361262053416586	-0.27472838062680094	1.3633214372057831	-0.8637249392467206	0.4951186985311238	1.096218033483312	0.5618344116423764	0.16236908837282113	0.5418551847340675	0.788505224920072	0.8654136363966842	0.016283325781636937	-0.18979378723122364	1.3466774194565487	-0.47963868917615154	-0.5584644377652078	0.47808211676027695	0.445643759506534	0.4661714069145777	0.3182949882482795	-0.18382788985588464	1.3822813946348804	-0.5570827612600211	-0.5156640986644936	1.074787065809661	-0.1820818504662585	1.1517578244448814	-0.19806373673439873	0.219279950406577	0.12162790688500727	0.8990127733069861	0.34134813726920726	-0.84090662049862	0.976057047840657	0.9119011494321116	0.16930482017868803	0.8623042797702689	0.7263382359586054	0.08928586398344066	-1.1688469194782931	0.17256418795489586	0.8711800834339979	-0.04691351633334577	2.0490216517679465	1.51136622336922	-0.43040155682844994	1.215433708026621
1.299873833889547	-0.7707320779912903	-0.44558743072755275	1.3256358635769894	-0.23176506469642444	1.3214255993203228	-0.9982169760972536	0.4728969526761018	1.0540587991683583	0.5053781226478894	0.22334133963000719	0.5592521378421875	0.7369951139852002	0.8711366839553202	0.04543604849993142	-0.13918997972857944	1.2268801588849874	-0.5358543779893413	-0.5796652875795634	0.5151992272081947	0.465514227590467	0.4146224439783334	0.3591489113096526	-0.16180733990320958	1.383777749785395	-0.5930843778221093	-0.5358139532674524	1.082859032170443	-0.18747762079140867	1.0913871148127101	-0.19288757271777918	0.1418677055402017	0.08948927997368523	0.892618706793219	0.35760588028678253	-0.8285634332484604	0.9974103899448057	0.8833961116464206	0.06802037724239546	0.7975813552536536	0.6848313049952263	0.05991054518127979	-1.136910343242854	0.2511759194926585	0.8759197604731865	-0.08208318956870728	1.964701374855764	1.434610452697899	-0.4664658391081602	1.3211397046509665
1.2454498778526966	-0.8595660120321789	-0.4004331675214236	1.4786846179262638	-0.2361857222365789	1.278480337269125	-1.0513987513814635	0.46435261422152163	1.015928286334614	0.5368869316416747	0.260590282070806	0.6494743841863381	0.7257618680153556	0.8730113942577165	0.09539203714501432	-0.09997323925729881	1.1357972630914754	-0.5595316890367505	-0.593665214282982	0.5060928942047871	0.49532610174258374	0.3903280377986188	0.4220455542059739	-0.1669330174539777	1.4575590024929599	-0.7024011118206871	-0.5840134825245322	1.0509981811541904	-0.24298747510772722	1.0445331352717528	-0.1473534493235836	0.09865793904824297	0.04615122973576368	0.8623868877305927	0.4597931092069345	-0.7926225581706081	0.9851844296453869	0.806723375690602	-0.05543437752935698	0.7863708032725495	0.6400230201621484	0.10764799908072924	-1.1401733720047398	0.3139508699830138	0.8318863515525716	0.0005813702214256033	1.8825285052841276	1.4550576215667146	-0.5353259238223751	1.4005489550782042
1.2358737408204363	-0.8210835119956871	-0.29899841944129824	1.5724852687413509	-0.24301961236798691	1.1768898104325314	-0.948077210652858	0.4048944265475905	0.9915215451978776	0.5418231324303533	0.32473745121100694	0.7428734712607763	0.7376369419146609	0.8639303023035222	0.11151989604333792	-0.08433803923588269	1.0252978372708323	-0.6303658456288439	-0.6855462899123879	0.4879863944158357	0.5793200955644876	0.3762081882204278	0.45266901462323894	-0.15621509854903215	1.5285429133322215	-0.7241011077864674	-0.6002121790754871	1.0399900948252043	-0.19319248256844385	1.0735682520161873	-0.06935006808893349	0.027745105772609736	-0.0044602216393941855	0.8255237956481709	0.5607449600535369	-0.7486491203570179	1.0339112092147935	0.6846476394454839	0.034983237497762915	0.7348796148489435	0.5450591172992308	0.17380692239467413	-1.069585007167033	0.3982045994497462	0.7904617356018997	0.08085124582880174	1.8246342811604297	1.4535396931409073	-0.5327842974737094	1.5088210926896544
1.2710991026551004	-0.7719140808770169	-0.2986544141259059	1.6009957855850778	-0.2314547777387886	1.118611215755068	-0.9558535315147584	0.364711006624818	0.9788977079022898	0.5957104607215684	0.3631128997224469	0.8046381975100714	0.7460750958950575	0.859008712698522	0.09510888681846716	-0.07458711280278237	0.8700164547167649	-0.7729900245367294	-0.7633597796875411	0.4977553917650927	0.5376626218157307	0.2811749265276351	0.4877116076196947	-0.1652644233917287	1.554351377664863	-0.7696178863606372	-0.6478000973838361	1.076398603197743	-0.20201588633308853	1.0864986703185628	0.02767428368066077	0.011751298933465857	-0.05088817273613171	0.8572914517719816	0.722778940403823	-0.7356543752603081	1.0593311634698173	0.6584155798791212	0.18608654225270585	0.687958474695139	0.5302471736978727	0.17273871141356006	-1.0155720356266973	0.5346461253411461	0.6977737869552907	0.10278696812127848	1.7440225869833372	1.4188438123913194	-0.48059134816391397	1.5882082907216915
1.2058957888670911	-0.7480411416832491	-0.19328880597151338	1.6514708206964344	-0.16155326236263484	1.0873464248600975	-0.9173273039968336	0.28606127324399483	0.9204699083031367	0.6009050469253792	0.3676493657529778	0.7892722917078638	0.7792930605521258	0.8526777797839132	0.11595198600028397	-0.07552659700389151	0.8879040483680644	-0.8541191766774248	-0.7748995183114454	0.5544576989017157	0.5002342204308354	0.1600278371850518	0.4374245667237962	-0.11607982010005717	1.5637144425500997	-0.7653461104459441	-0.7186401987761395	1.0576495726239785	-0.13627345245914607	1.156410374938245	0.09273646468003417	-0.005499450684920154	-0.12854985120696655	0.9123891184171906	0.765145991255102	-0.7310240942415784	1.044065113066031	0.761128016630068	0.16114263849992427	0.692301503989331	0.5772998081779916	0.13420832006491884	-1.024739366927091	0.5862611416199438	0.6430755616182051	0.20449423306275624	1.7259641985946064	1.3568104519543414	-0.40021739739303674	1.6152716418323774
1.145058699484324	-0.7493758113164755	-0.1126305779244067	1.6693466041074678	-0.04905983137769467	1.028833511280689	-0.8836752396322728	0.21907482778877746	0.8904576271561805	0.5913514378612039	0.40241528207836275	0.7929914446682763	0.841081947966819	0.8927536317526157	0.11532103358958243	-0.11615301210517079	0.9295864201437855	-0.9209946112721117	-0.7074129369912268	0.6109315825119304	0.38745648858403636	0.11977652266539718	0.41165369361530074	-0.11528330054436615	1.614068821557136	-0.7748836074599035	-0.7552221776720719	1.0886747662731036	-0.12124263730047277	1.2213906525844265	0.06296077971060503	-0.060564768428470826	-0.2000001574120361	0.9531557588307805	0.8416200353189639	-0.642181154621183	0.9633459096532878	0.8912152302338171	0.27485553865061585	0.6331425311223164	0.5524818365959745	0.0907040894546576	-1.062290265725236	0.592378974874741	0.5776002733390762	0.24318080033156933	1.6879071381239392	1.4087385590768051	-0.47376981272525986	1.653321496232099
1.1013203580628792	-0.7618471320440066	-0.10606477166367674	1.6180898037854867	0.009829602356242018	1.0287787891474447	-0.8804157681220314	0.18083961715039415	0.83006109251067	0.6424292982320831	0.45314384045066464	0.7545622648470964	0.8468811421574067	0.8917919297143737	0.09874194361925756	-0.11361888274306935	0.9763217405260042	-0.9652061686926828	-0.7810328630271858	0.6978642829273147	0.27144338059430634	0.05850292993572277	0.4034759504275821	-0.06372427431242714	1.674075423687738	-0.7588827218722498	-0.7412453425612912	1.11708153698943	-0.09094026862525735	1.2644622508684016	0.1323662605370676	-0.12232661546281638	-0.30748306444843654	0.9666239839293962	0.9064921212224355	-0.5880515323383418	0.9163462066219041	1.0768681950045538	0.3610714553695121	0.623659124673273	0.6244414162591234	0.06849875273633488	-1.0783942799831898	0.5736606195114871	0.4951063698087054	0.2689228926831633	1.6700877385590616	1.3896304199264695	-0.5352632986621606	1.6805238198701489
1.0059008744706703	-0.8733044667639576	-0.12161207656920925	1.602352811988426	0.0020893215403386565	0.9127683438970564	-0.9902992534959724	0.13500700560372128	0.8118638171154849	0.6608281912435784	0.4494816435440253	0.7306518535640649	0.8471239837362962	0.9434480073640336	0.20844603556525065	-0.10856077944345248	1.0602417638791182	-0.9724342796817386	-0.8018533679720299	0.7492435873053531	0.2844342613757659	0.039658329636040955	0.4042120579642684	-0.022950095035833194	1.6588063757291416	-0.7218681340128775	-0.7273610330094165	1.1227042215341863	-0.047068111324538336	1.265641701640786	0.11647032840359317	-0.0912630692461256	-0.39010686054238264	1.0491786039087987	0.9727487421173631	-0.5247968734087751	0.8841003814646694	1.1702804323106073	0.5125082825107329	0.6592033558836828	0.7396720276331474	0.07642287979001336	-1.1141678126592196	0.576403144286522	0.41770550109010707	0.20947887394477555	1.626904094998439	1.2814219384882364	-0.530544659064154	1.6977260673487364
0.8986124070317285	-1.0157796738392622	-0.013307384858997217	1.5831819086815757	0.028454980684341834	0.8492696713055883	-1.0866030065290004	0.11477403717246173	0.8407085449429005	0.6611444792939289	0.3927349974171555	0.6677602706150274	0.7903188426715441	0.9431384752939911	0.23038882264066135	-0.07793012817876213	1.1395076418897727	-0.9439063180277854	-0.8300102637882404	0.7320229865949256	0.25559732048488054	0.03471948597802073	0.42779504098687526	-0.04013030448975549	1.6794468231792283	-0.7353308008012791	-0.7336393859316627	1.1770874965938087	0.014916408063429708	1.27463379017384	0.14794986859946846	-0.06452543566894234	-0.4588105427090234	1.059720181141263	0.9973502653571347	-0.4533875600098888	0.7728807161254702	1.3009555449614723	0.5964909667593236	0.734350875204466	0.733960026721102	0.08419644842967203	-1.1617172037879548	0.6640913367666403	0.37061952664890174	0.24821945798668218	1.5917626981787878	1.2604681703541574	-0.5261927926356704	1.685318116680799
0.7949391160515853	-1.0658728681589051	-0.01787047493432798	1.6490827268833623	0.02136594225842625	0.868348765767632	-1.1881428078610008	0.14833296151396502	0.8508722830537909	0.7015074658810224	0.30834463697256026	0.5670520029807778	0.7571521970932202	0.9318064839412438	0.20196729148603865	-0.09828006642479913	1.207792614365259	-0.9564612203184056	-0.8455587216446417	0.7404758230930981	0.28289125482152566	0.034024982025567516	0.4468311466982443	-0.12463914318036892	1.6048194903676862	-0.7247891311271392	-0.7652239191440964	1.228141927489186	0.038965478930629495	1.2758360687775405	0.17770935459746928	-0.017813262138485608	-0.4453830276066791	0.9998875423481861	1.0153322578639004	-0.40842122038629647	0.7171512942905485	1.3107074403744865	0.5848879584576604	0.7623342089687355	0.757931661418644	0.04773947256961269	-1.167921827341521	0.672140685100868	0.33725791657999504	0.23095641436030784	1.63231772658258	1.2367484823939403	-0.5444444745352384	1.6315074987906386
0.737125628797995	-1.0862789783984337	-0.08537461581751764	1.613350156643029	-0.01805267434846859	0.7778216544045474	-1.1487608092683022	0.1141410073370009	0.8742535389009765	0.7414797532362633	0.2568846746356436	0.5362048384550461	0.7532705160158744	0.9091527002061147	0.18832217118643768	-0.1396743791577357	1.2754076542374428	-0.9000174730664371	-0.8224868695614053	0.6946155952031623	0.3011488490144425	-0.002691973338794773	0.42288116515053736	-0.1513724853721994	1.5768028317532519	-0.7183786095780915	-0.7670399535922978	1.2743458863419246	0.10807416554787719	1.2814335607129805	0.2076335959878012	0.10064569453796893	-0.47716991520740965	0.9800944609885118	1.1136224152752032	-0.3892904018843964	0.6513962657186428	1.2946536510771223	0.7307572789309053	0.7800243381410921	0.7904995230962142	0.0929640118360884	-1.2265361304741162	0.6716344234829948	0.3219826757588425	0.21968796482694244	1.54611849552925	1.1424447487596956	-0.6034759867120514	1.5885233641286691
0.6634066885581956	-1.0743814517600225	-0.2380846371053388	1.54416237107839	-0.032391211044925136	0.82763422602599	-1.179860410819526	0.054133741889807706	0.8657443469239665	0.7283103392168425	0.19881538918594233	0.42707519964412377	0.6467002006978596	0.901288210320984	0.22490251145738607	-0.14585486456613003	1.3887770248226399	-0.8664756902679034	-0.7978168604809833	0.6915999732267786	0.30415832899783274	-0.14131319014449684	0.3592363246449431	-0.12129165843273278	1.594014437151221	-0.6913410745777141	-0.7593678437621059	1.2219575328233179	0.12911488214175887	1.2674661011503523	0.25195753768724805	0.26124468487852404	-0.4860141729134214	0.9373343851400829	1.0918787266310355	-0.35550601089984	0.603095304851972	1.3335521885849757	0.8732319265055477	0.7627104988810505	0.8075517119451165	0.07443450371371477	-1.3045528085106752	0.7121929272199167	0.35234835561519584	0.11583841090723963	1.4344781948491274	1.0056236529815952	-0.5951472285411434	1.555467505755519
0.6119869243071191	-1.1594546862955948	-0.254680170479529	1.526036279766871	-0.024062155137270506	0.857441085667514	-1.2926445042939005	-0.002995897157077565	0.8704166092602538	0.8438394066441223	0.10147069932417944	0.33841848545701414	0.5753674984259314	0.8761763262711586	0.2002377481674933	-0.17010369470402245	1.4502632144208838	-0.8724850366419554	-0.6758293807844507	0.6886651856606463	0.3217325564480077	-0.1844304221897292	0.36617892069133784	-0.0787589210547874	1.5288053811242945	-0.6423386820741374	-0.7714387865222575	1.1860787454593928	0.0935958933482481	1.2391364547818147	0.20555360854672858	0.36137951971008075	-0.4853625748168624	0.9178675377915477	1.0957617115817835	-0.38327822042474474	0.4996617069171322	1.3864339018654437	0.8779251714741857	0.7338271686527971	0.9056232367067262	-0.021626789487156333	-1.3321590745576877	0.6801745222638889	0.36134064604445326	0.07296188912351267	1.2950607578963347	0.880972697907002	-0.591216913312379	1.4851879484570385
0.5474629725382129	-1.2888015881147212	-0.2635596310634467	1.6931335650309112	-0.04756831749758664	0.9922220180006022	-1.343595618714123	-0.10384860450323859	0.8031441185671151	0.805593092651204	0.013509032689445949	0.27507878908438876	0.5683758836910836	0.8524879186019575	0.21691807571422483	-0.13458921524681838	1.5402583027234373	-0.8764404373999621	-0.6333105124064058	0.6975589821746406	0.33155471896967953	-0.17988768898828736	0.2944122648899171	-0.08087679419872072	1.5679151244200658	-0.610185905229569	-0.7243007037376081	1.0894337375338183	0.10265833693438622	1.189391937159511	0.14388410456456846	0.4400209334681836	-0.6047362360328487	0.8503654721880507	0.9992053119307714	-0.40537728274754226	0.4066079841082943	1.4009631151691413	0.9029659410680845	0.7310012194908306	0.9367305272383311	-0.037448565413870594	-1.393221187857492	0.5453764666461308	0.44728502080481325	0.0868568968205053	1.2189018511041734	0.842264588363929	-0.6360602743976753	1.4514406603457028
0.5327055972498708	-1.3792624580452784	-0.37601620118836016	1.7851742384207074	-0.1705957298445433	0.989065791704952	-1.4150962153196485	-0.12923476951763227	0.7325523586175285	0.8208024393722445	0.016035499129547333	0.24770655912276718	0.5682407468029348	0.8802830077519973	0.17288544019134905	-0.09905206871005552	1.613548405333924	-0.9109363927413241	-0.6061530113450159	0.6960469880858822	0.2900577179025637	-0.08874141503729589	0.3156306106133522	-0.04897301661229981	1.539453108596866	-0.6294776314979311	-0.6941091583368373	1.048911986557086	-0.007958779679517422	1.155556744821435	0.17963740753945084	0.47764305162326426	-0.6860111794341066	0.7642272323992183	1.0038324630419262	-0.36526487500365246	0.3351012101348422	1.2981577662728532	1.0359817342241455	0.6486996885425027	0.8884451346613375	-0.046610595730446826	-1.391582133135425	0.623528672806074	0.41536892999528857	0.016838778809356792	1.0584916358640661	0.7629307695497134	-0.7354394678076017	1.4434226974201159
0.48812467046707075	-1.4250087901763662	-0.45137564089366783	1.874877214811324	-0.2898830540031818	1.0288548274604996	-1.4796565046347372	-0.1663689045377626	0.6504028863147149	0.8044028288882865	-0.008009844148706185	0.24579581777072185	0.519640171163197	0.8276365165521785	0.18146247352488748	-0.06926154893624166	1.6833003592909754	-0.966681572639558	-0.6630756952025	0.6601182352928195	0.3393919578599768	-0.04904379087931028	0.35017333488547897	-0.043555384960412356	1.529577502635507	-0.6382556331652098	-0.6326016113288536	1.0757546211392435	0.031898219152886806	1.1311851982395678	0.3258117894486724	0.5199654129005055	-0.7262196779518515	0.6857866439924093	1.0339616998291299	-0.3985137029309699	0.3404647261465387	1.187690330524921	1.0510358255318855	0.6219238997027575	0.8256222215458138	-0.06650015463517978	-1.359759739208437	0.6753125411440876	0.39718680828564457	-0.004579040091369059	0.9690676925984629	0.6717225256695253	-0.7171219543936183	1.4002895613167585
0.4943591404248465	-1.4278653402764054	-0.4963990894748684	2.0136613241924666	-0.25924824132311886	0.9450302229640511	-1.5476066908087196	-0.22072749980243556	0.5904264905471238	0.8151600497598694	-0.07572370479808337	0.2064572040287665	0.5313755319507713	0.845547363388825	0.19145426006772548	-0.04998185493509989	1.748937889277446	-1.0313979411350824	-0.6212913709674232	0.6395302094757811	0.35789445805318254	-0.026917867098889957	0.33707934910157694	-0.019416297066814657	1.5143690187502084	-0.6273242665896205	-0.6072515114288211	1.065675901208047	0.07397502350487914	1.1217078230909605	0.3803102655925116	0.5881427596902956	-0.7085438562751346	0.6389240966352879	1.0473308580977556	-0.39377841520911966	0.3405314870883447	1.0190088411639968	1.0666578165748022	0.5709430403999358	0.8124260108525748	-0.11831582816779188	-1.3167216264551072	0.7523895989274301	0.40383750026671245	0.05690417026528845	0.9014556809112133	0.6019017998404604	-0.6345934348528085	1.3556194111586193
0.5537239111460834	-1.415429469285158	-0.49226237547358426	2.060468901583312	-0.13714274642995494	0.9337658945420315	-1.595840825688691	-0.25029041027155813	0.5608880882425085	0.8183890795962278	-0.11681273966208272	0.23425561668071343	0.6308086482782154	0.7666888354493698	0.1363145209415454	-0.05669890198663395	1.756920646355964	-1.0657901696114283	-0.6238899467887186	0.689783195807193	0.3364429637335128	-5.2369232182576665e-05	0.3369411122367108	-0.03419567722563406	1.524126595191977	-0.6357674989156231	-0.5419278116270996	1.0438564830868813	0.09937631084981513	1.1021537777960426	0.4618851249302248	0.5850203523697002	-0.7400943674156083	0.5424937968374209	1.0598254421669906	-0.36704047840296733	0.32699643179960086	1.0318135642096553	1.0928210903275295	0.4742458044218084	0.8076537969721178	-0.11400007799441043	-1.3407731602578892	0.7874722399138507	0.4377067644104282	0.11931374352033748	0.8232591925101627	0.622488984520967	-0.6387559745034838	1.2647605268305582
0.5971313944413417	-1.4036184969298628	-0.5581576556765951	2.1552931329200287	-0.056220032092653235	0.8627439626232445	-1.663088651990077	-0.3210044315766725	0.4294475391984817	0.8479705930815282	-0.1367460260265369	0.15790832063323199	0.6815462700427176	0.7626573264668463	0.14601012133183897	-0.03829647051607798	1.8270897223734228	-1.0983401131050008	-0.6695266536244022	0.7144134231204925	0.26550070687156785	0.0025662744691120785	0.316064029163163	0.0019287727634283436	1.4953202092310691	-0.6092663047684178	-0.5116831393015512	1.0326359446696478	0.09862394999702855	1.0836243867300794	0.45039076941129486	0.5456932608944847	-0.7680948366169922	0.5072644270325952	1.0550574565984605	-0.3242820817616336	0.3125609745913698	1.0544878033182543	1.059892402338344	0.4342064915344762	0.8358193800668742	-0.19190449031582246	-1.272958348323954	0.8005132675021892	0.4147185704607487	0.22036805323326486	0.7931378705192421	0.5596710495023249	-0.48658510420110257	1.2085946979766675
0.672550504305572	-1.459546795468984	-0.5320256751159921	2.0789771594214654	0.032879662763098186	0.7277447780610533	-1.6788417096951735	-0.45609466707641966	0.3240924836317198	0.8143358254362825	-0.12746993378451296	0.05393749547340752	0.7587274237689572	0.7880233682643516	0.13550597716214155	-0.07631256478840194	1.8786479329316297	-1.09834539843421	-0.6409084422709642	0.7781788299750743	0.2343616002017559	-0.03449619091674359	0.28889982192121877	-0.008602075360774375	1.5085255716036965	-0.5716454381712057	-0.43410826612392295	0.9538593346820206	0.15354368609922098	1.0514389523378074	0.4347048312610912	0.5745616506082476	-0.8763558832768623	0.48759039931803533	1.073235061163702	-0.3236267366767204	0.24136032856259457	1.1069617241718066	0.9884225055658307	0.4056593189258829	0.8311964922583531	-0.22527530859556127	-1.3304480634374651	0.790470442573523	0.4164531625389615	0.25609960391108055	0.6750875883919671	0.5416392935879247	-0.437706073838209	1.1745414999484836
0.7480472555434141	-1.4752753518194412	-0.3936783832163246	2.053032298557718	0.16726000039188454	0.750748340302151	-1.6663247502447678	-0.49216276733904085	0.24443256230905114	0.7879914824278675	-0.0854717434541323	0.010442422654744325	0.8097426362386715	0.79852222101898	0.18261082688083316	-0.03491323879932283	1.906055166547119	-1.1613435790802948	-0.6275230263349246	0.8376832460560267	0.20638133654978472	-0.002223900052260122	0.23688104847364455	0.02335270606909029	1.539080005736012	-0.5186597447266836	-0.39249555511976775	0.9604037865826193	0.18164820056846198	0.9721643752021008	0.3870514082878446	0.6234901732087307	-0.9541425472683448	0.4777051935060498	1.007066208925084	-0.25511134891454024	0.17502738244662092	1.207365855667943	0.8690021181100978	0.4299107468227188	0.8075074732423462	-0.2820340912385365	-1.2834588119350934	0.7784768002366457	0.3596536896910828	0.27131931998144354	0.7323114215829263	0.5475594013855707	-0.39717821237453477	1.1683169802697075
0.8721658141452149	-1.5180550326622508	-0.18620293860707493	2.01407701409863	0.22296768856143193	0.6696938847252355	-1.662967266022024	-0.5038654762329836	0.2071195826859599	0.8054234830951913	-0.07504488609761475	-0.07493013762982187	0.9185837139287619	0.8298773001160782	0.2012688264505751	-0.054874706988670176	1.8806319115551784	-1.23713608560676	-0.5979033305717648	0.8747454441994688	0.17397573010025244	0.0027557890943393894	0.23323453484735662	-0.002537116965936964	1.4995433561468288	-0.39624919483940124	-0.31593533522388695	1.108001137804827	0.24186922428918592	0.8818517242845729	0.28775922027313977	0.5699889921052281	-0.9826157420918872	0.515073625524732	1.0108417550809459	-0.22062862853881207	0.08527016836035353	1.2467769414940535	0.8352681141084872	0.45352270703329767	0.7999206085284829	-0.3359865732761601	-1.1929014694175242	0.7577959525018663	0.3192481989546253	0.3233143068614381	0.7196869188083387	0.5135284742324654	-0.4044003058306641	1.1065938872000751
0.9374496367439296	-1.542886589651717	-0.12213854573213083	1.9707715124226168	0.2423159063181027	0.6245159914528563	-1.6537290190491363	-0.4889750918941161	0.20854080940135705	0.7324257398113946	-0.012641661629851347	-0.15920796981486468	0.9918590482554631	0.9594570743166766	0.2200152888968559	-0.10433363337597143	1.8972387229976	-1.2422685205835482	-0.674480533455716	0.8639859411069972	0.09095531169381206	0.03512598116473864	0.22769842729518305	-0.06608609703068614	1.4945865952027402	-0.3887623818867362	-0.2683410987817733	1.1263766201686853	0.33354073651336436	0.8558105920449494	0.3311126065259164	0.5397190762293456	-0.9905626482559693	0.5798123854636976	0.9637618074986071	-0.16231310586053993	0.008605182784506494	1.274362659547158	0.74943548222758	0.5299012148951062	0.8225920636705697	-0.29930153717406827	-1.1987398478307756	0.7962723725986418	0.2734117700904706	0.3855061332946083	0.7532288147197759	0.5186793549760037	-0.4070030216646372	1.1019124274183119
0.9985238411171306	-1.569611421315939	-0.07947161780810821	1.8230976732578816	0.29788782841691497	0.5339437025146513	-1.619524002859891	-0.44353043273424947	0.32303575703595844	0.7807199041389838	0.04582354035437005	-0.26399097680804606	1.1005380723137517	0.9663346542280769	0.21097205581994802	-0.16701981788976958	1.8900213402879444	-1.207409573312502	-0.6408068615168646	0.8279331090974773	0.0466609014641207	0.04239261233231255	0.23609241997325117	-0.07188768759494914	1.4613812856668258	-0.4159331748781149	-0.27045023223532483	1.1959510400918074	0.3542297653160665	0.9099677660006804	0.34864305438618687	0.46754613470242257	-0.9034806348830491	0.6105210196295812	0.980969459478905	-0.12547601394128738	-0.01998939938587189	1.3096754008523872	0.594110156331081	0.6028654315356377	0.7464258790300666	-0.2770409248377614	-1.2128726014805653	0.9168181708335578	0.20681417172084043	0.38160967585594213	0.8088303175678402	0.4508626311556011	-0.41679247668078406	1.073778875841974
1.0348222861410599	-1.559099410100387	-0.024439749242010794	1.8251716530047641	0.3388045919397616	0.5292625739827173	-1.591401198474155	-0.4543393911026733	0.380466471291171	0.8061517317971824	0.038263260239558616	-0.33184965046978676	1.0656862324012448	0.9657026743613282	0.22877680144077886	-0.20530165054661978	1.8833720633256685	-1.2052852825435245	-0.5990350475336447	0.8017119189188703	0.05250457588633943	-0.014086099248297113	0.22760491766892726	-0.09541377082272492	1.422491713904496	-0.39156696626393794	-0.25532734538089175	1.2185238004744467	0.41750309780104267	0.852547981467829	0.30343291042055603	0.43719544563725626	-0.7942978046530785	0.5687819826719744	0.9728510143885087	-0.12714819006872685	-0.0073023531905455795	1.500239027757561	0.47383507027725535	0.6776001047963418	0.7660996699090464	-0.2734396989989518	-1.2302321902548443	0.9526396318455663	0.18571139045050286	0.44969333179876625	0.981183426361626	0.41204807968572343	-0.4258937974587029	1.0223201193764793
1.042657006569158	-1.5745055549807006	-0.012622026342160328	1.8700315220449546	0.34847292485991843	0.5757846591908984	-1.6570283929680243	-0.47078836372670735	0.43960837174495104	0.8388924698459936	0.05274126866681981	-0.35551544972797017	1.0506208517747626	0.9793620351218753	0.2210404406408207	-0.28675235253676506	1.8347700938406362	-1.2431882434078976	-0.54366187738211	0.734741994675561	0.01741166922194232	-0.044381710329257015	0.194025538520979	-0.06506374129957213	1.38505367987844	-0.3960518647218012	-0.2849774579187082	1.1247434173055155	0.34590097275073317	0.8248929561708789	0.13727413402811742	0.4444147606845327	-0.7000561696886376	0.5503300188555611	0.9277268761545588	-0.08203173654429617	-0.055156886542009634	1.4896354036451653	0.46240680035564663	0.6877550317858413	0.7862331607229407	-0.17740700996403067	-1.2252491019633867	1.0197311305858978	0.21938318248128522	0.5200347779313697	0.9987489957875606	0.30804568070816263	-0.42653741400017936	1.0302990093984046
1.0628360436852773	-1.6040849960659678	0.040785233373394285	1.888710749118708	0.31652612501707	0.6679297322319758	-1.6610289645534322	-0.44378135032636123	0.4544333892405798	0.8053973627447935	0.044857567326990457	-0.36185005768179324	1.0309560898631243	0.9678008267350053	0.2742672644640616	-0.32946744340942224	1.8328523361324265	-1.312265334112873	-0.5050103194903779	0.6912975365133427	-0.01631351643277625	-0.08009990589763177	0.16501917807438476	-0.09827607126709026	1.326737421033594	-0.39342671237988686	-0.2762249550149575	1.008103831613745	0.28684527464275283	0.8402868936419312	0.06616934158914572	0.44569257411846175	-0.663509114968934	0.584742227260189	0.9153863540884195	-0.05651149027894087	-0.13673788663397834	1.5338023660976492	0.5799753408488453	0.7177127948788242	0.725325903710851	-0.1412153957245738	-1.265365871126913	1.043318073871434	0.1748158500128459	0.6298732410104995	1.007526105880053	0.3523317472609807	-0.4769284766266285	1.0242917914453686
1.0750204456123085	-1.5996680106764427	0.09217176534829599	1.8742543504196683	0.2015892774013625	0.7544599008046514	-1.5579689201921751	-0.43802693183195346	0.4707191666130278	0.7121090934008579	0.03920734550116968	-0.36715025845107413	0.9822733810677186	0.9844241092342523	0.3111802589435898	-0.3193522108142392	1.8137993937836185	-1.4020769875124501	-0.4831120369737681	0.6318570912630058	-0.03054867769957516	-0.11928990099698825	0.18241694327608635	-0.12489407891145457	1.3039700055832746	-0.3711655588921814	-0.3161695071016604	1.0492073349171538	0.25231226676623286	0.8870078467363841	0.0001362100462381513	0.45462728887120507	-0.660531069121771	0.5797214062594868	0.8609584270493473	-0.07700104423016396	-0.20214416185118916	1.492982282902626	0.6923112265914986	0.7551572835239329	0.6225835255784847	-0.15183759140433395	-1.2679274327259373	1.0748282939075289	0.08203000762420766	0.6983307358086941	1.0759709772493355	0.2854128444557834	-0.5255293810758885	1.0558738223174082
1.031079177873469	-1.58626956290435	0.08270176827652974	1.8475898543420244	0.07194075376944732	0.8636166374801219	-1.4846747813416616	-0.4368878952812282	0.47412609457605653	0.6404972134876579	0.08343826175090101	-0.2702882128470444	0.9891091779039971	1.0014197417412483	0.3345728976521852	-0.34710172945023166	1.7558944312868934	-1.4891760349129164	-0.4937159976877483	0.5912952995253656	-0.010352820393483907	-0.1285550399808571	0.21213203523465607	-0.13084198665496943	1.3070858158844496	-0.34784372594156504	-0.41825042430937936	0.9989319949055254	0.23737822928317395	0.920041180248219	-0.0663664941196563	0.5477207815090577	-0.6678937618149233	0.5716250077382156	0.8575643944356965	-0.09638146381822987	-0.23544934963300057	1.4733774118305674	0.8756326799010793	0.7121980483339135	0.5978792834367594	-0.08065515808113993	-1.3295914806857643	1.115175532443054	0.005225392325320266	0.6121591266261903	1.0921554313534927	0.28565304541294756	-0.6720111664923912	1.069928776202995
[truncated: 201 more rows]
[truncated: 4 more columns]
