# Supplementary material for: Obesity dysregulates feeding-evoked response dynamics in hypothalamic satiety neurons
Source: Sci Rep. 2025 Oct 14;15:35837. doi: 10.1038/s41598-025-19800-2 (PMC12521569; doi:10.1038/s41598-025-19800-2)
Supplement: Supplementary file 8 — Supplementary Material 8. [file 41598_2025_19800_MOESM8_ESM.zip › Supp Fig 3/Supp Fig 3a/Supp Fig 3a/NCD_to_HFD_1st_MPK133_mean_running_41.csv]

0.812367488
0.7692906673714285
0.7733547222285715
0.7927029211428571
0.7772941257142857
0.7210531428571428
0.6480147542857142
0.6076960302857143
0.5216827725714285
0.43505436114285717
0.36300501354285714
0.3009289388
0.2497278
0.17933348685714284
0.1344145749142857
0.13308510628571432
0.12821531542857142
0.14118696525714286
0.1813822874285714
0.2139238781142857
0.2234056184
0.278013892
0.28756826571428573
0.333270784
0.39934933891428565
0.43353032965714283
0.500827352342857
0.5755657771428572
0.642151649142857
0.6805047754285715
0.7671322320000001
0.8325338057142859
0.8848315828571429
0.9271703668571429
0.9726655611428571
1.0028102645714287
1.0698160285714287
1.1013498062857143
1.1110638657142857
1.1656661748571429
1.1489700324
1.0933956291428573
1.040835296
1.0167847714285716
0.9491701085714285
0.904410292
0.8247181977142857
0.8037732434285714
0.8019465314285714
0.7899074885142858
0.7648857126285714
0.7514690502857142
0.8127365314285715
0.8404065697142858
0.9094668571428571
1.013314297771429
1.0830504411428572
1.0775074506857143
1.0549087554285714
1.0279622000000002
1.0392719885714286
1.058521862857143
1.0504073902857143
1.0080818462857142
1.0546417000000001
1.0154568931428571
0.9033034891428571
0.8591421942857143
0.8140000445714287
0.7621950577142859
0.7279685160000001
0.7178324250857143
0.7021241422857142
0.7405779508
0.6566082942857143
0.6300056571428572
0.6862862422285715
0.7101499708571429
0.7781603221142858
0.8681787914285714
0.9206320028571428
0.9399006125714284
0.9584461211999997
0.9374617257142857
0.9362759777142855
0.9687924038285715
0.9384584337142856
0.8995712931428573
0.8973367177142857
0.9244342857142857
0.9347676628571429
0.9307031531428572
0.9027187434857142
0.8760699330857143
0.8687399993142859
0.8243083217142856
0.9156479176571427
1.2649102389142861
1.9260126862857143
2.7395541759999986
3.5970268177142866
4.457259353714285
5.241472280000001
6.049213542857144
6.793729085714285
7.526240874285714
8.095788757142858
8.301149085714288
8.148114708571429
7.7019968571428565
7.1466898571428565
6.499871845714285
5.810447387428572
5.0806053262857125
4.447768111428572
3.7381183222857137
3.086841751714285
2.587748597714285
2.109318030285714
1.7425042171428573
1.5342176182857143
1.3874451498285714
1.3997677971428573
1.4272355985714287
1.4460995050857142
1.513146456
1.6224920206857143
1.6834305257142859
1.7207684114285715
1.7507748668571428
1.7248209165714286
1.7523758781714287
1.728370160628571
1.7102786662857143
1.6955436730285716
1.6652756057142857
1.5743701279428572
1.5440596514285716
1.4987408
1.4444678325714286
1.3943508148571429
1.3806137106857144
1.336782857142857
1.3009777142857142
1.2672885714285715
1.2128125714285714
1.2246920000000001
1.2619950285714285
1.2538868571428572
1.2364754999999998
1.2614850469142858
1.2577460348571428
1.2993759114285717
1.367952340057143
1.447486724
1.535990677142857
1.6176745137142856
1.6403138377142856
1.7234853742857144
1.780076952
1.8608396799999996
1.9286092977714289
1.8753265612000003
1.8421517834285712
1.7893590000000001
1.728546682285714
1.6765147612571427
1.6341346892
1.4893581177142856
1.4365384771428569
1.3500233531999999
1.2486169788571426
1.3282609149714286
1.4012875897714285
1.3882601663428569
1.3960537405714286
1.4136875468571433
1.3944593662857145
1.5943527789714287
1.7828297234857142
1.9540222125714284
2.110424237714286
2.287359618342857
2.379692719485715
2.4341583920000005
2.4914082462857143
2.5224141848000006
2.6635777800000002
2.6011582725714284
2.5092492914285716
2.4322703919999995
2.3459300880571425
2.214986853714286
2.1413977285714285
2.193991462857143
2.248180274285714
2.2528647262857144
2.1746778422857145
2.232140199942857
2.257732541542857
2.269383864
2.3781186548571434
2.4368968291428574
2.568581028571428
2.6406536891428574
2.6628381240571426
2.698839910342857
2.730746457142857
2.6734174228571423
2.7098461657142856
2.847023449714286
2.776818718971429
2.737670526228571
2.713500097142857
2.718729077714286
2.732406683485714
2.731451755428571
2.7310047285714285
2.845399731428571
2.9523929022857143
2.9172669822857147
3.062144115485714
3.0884646097714286
3.125997490857143
3.2064157085714284
3.2870634817142856
3.3784018874285717
3.4523276462857138
3.389132192571429
3.2842636177142857
3.2324146291428577
3.0615038571428568
3.0297657337142856
3.0060555302285716
2.899050553714286
2.8019514194857145
2.6902672692000005
2.681680087428572
2.7804937651428574
2.8491894249714282
2.9215288685714285
3.091688456571429
3.2277745914857143
3.2415525417142863
3.274143702685714
3.4345542428571427
3.4963176571428574
3.515089234285714
3.5232013489714284
3.450132081771428
3.3883965324
3.2288660331428574
3.148078444
3.0811882628571423
3.0202738514285716
2.8562288662857145
2.69731556
2.5300701119999998
2.4612179965142857
2.4546106005714283
2.3160383392571426
2.2054842971428577
2.1372116108571433
2.06643386
2.0137100376571424
2.0441306046285708
2.130173965714286
2.259468889142857
2.2269902097142857
2.236257949942857
2.311603437142857
2.3548512577142855
2.315266298914286
2.3029055560000002
2.284649314285714
2.1991405828571424
2.0987690794285716
1.963171750285714
1.8499376120000006
1.7716600845142858
1.7781411634285715
1.8907957662857142
1.8704171782857142
1.8830588017142853
1.872486306857143
1.8135055737714287
1.7691852645714286
1.7339690474285716
1.7538119485714285
1.777353445142857
1.7651124280000006
1.7569867531428571
1.708012953142857
1.5926354845714286
1.5172623217714285
1.5918367571428573
1.6100784399999999
1.695314738285714
1.7294529977142856
1.7030063742857144
1.6945252593714286
1.6004122120571427
1.5504053102857143
1.662873
1.8190068268571429
1.8792106142857141
1.9518862857142856
1.9013994285714286
1.853073142857143
1.8462316822285711
1.860940621085714
1.8604792148571427
1.9884704394285713
1.986826646914286
1.9546188639999997
1.9978250685714285
2.031906057142857
2.0766516000000004
2.1989456457142857
2.2846266857142856
2.3798032977714283
2.5293733777142857
2.5895057314285714
2.6223644
2.7165450628571426
2.7010964457142856
2.6690907857142863
2.5716259606285714
2.489262928
2.453529083485714
2.358397528
2.2916087554285713
2.1751781914285715
2.0617032234285713
1.8766536673714285
1.770648461142857
1.774923809142857
1.8296515885714286
1.8371411485714289
1.8786905645714285
1.937123406285714
1.9657855142857141
2.030858006342857
2.110005857485715
2.2823680045714285
2.323841502857143
2.2737680165714287
2.196297861142857
2.0737504685714288
1.9540557228
1.8804772553142857
1.7798649480000002
1.7141928685714285
1.7132900199999999
1.6806330228
1.702478598857143
1.782987892
1.8493163725714286
1.985846362114286
2.087532357142857
2.135929177714286
2.183666497142857
2.2651333371428573
2.333403522857143
2.3153815108000004
2.3640301869142855
2.3524140394857147
2.3684012958285714
2.3166302909142855
2.3073104285714283
2.2937143599999996
2.3371770897714286
2.319208685714285
2.300318378857143
2.3281064662857145
2.266863890857143
2.2748954434285715
2.3448570159999997
2.285314417142857
2.229978741714286
2.2098762717142857
2.1649280537142856
2.1541526764
2.146225108571429
2.133979902857143
2.2051246005714287
2.225509958857143
2.2319152445714283
2.442541865714286
2.491925317142857
2.4857223765142855
2.4504692788000004
2.3862200811428576
2.3110964857142853
2.3734802668571424
2.403744643428572
2.3512464678285716
2.2711643948571427
2.132402415257143
2.164230668857143
2.199104339257143
2.2494917714285716
2.3196352006285714
2.4343365354285713
2.376804914914286
2.2871263394285717
2.3476422998857145
2.322870501142857
2.3169063949142856
2.256683016571428
2.2532875142857143
2.2240423571428565
2.1547222965714283
2.1685307154285716
2.1231633805714285
2.043844101142857
2.0281189325714286
1.9731414192
1.9292305434285717
1.9634817677714287
1.983604356571429
1.986628872571429
2.025887057142857
1.9357232828571431
1.934739808
1.9431278297142858
1.8473850582857145
1.870534136
1.8700111622285716
1.7822698028571429
1.7643053045714288
1.7019247691428572
1.6583250342857145
1.6733795445714286
1.727542764
1.7426455348571428
1.7385265257142857
1.7134447982285714
1.7035542879428571
1.761422282857143
1.6904760840000002
1.7299687800571428
1.7854196919999998
1.761441354285714
1.6838391188571429
1.6219687434857144
1.6221194857142855
1.6446704342857144
1.6581119034285714
1.6309686994285715
1.6952414
1.6595806285714285
1.6264806285714286
1.6240933085714284
1.5860784611428573
1.614560664
1.6208501165142852
1.5335679999999998
1.484925177142857
1.4696712
1.5094637200000003
1.5214956
1.5437959862857145
1.539429265542857
1.5663654771428572
1.5808945600000002
1.5792161314285713
1.5886598657142854
1.6187501263428568
1.5685636594285712
1.433936910857143
1.4374089828571428
1.3271146457142855
1.2318641685714284
1.1388348685714287
1.012954425142857
0.946208766857143
0.9779737777714285
0.9235707599428571
0.8750121468571428
0.8444381657142856
0.7634450571428573
0.763635412
0.7615091291428572
0.7383504360571428
0.7917467097142857
0.8042313890857142
0.7073071663428571
0.644534532
0.6702631314285714
0.6472637971428571
0.6231612262857142
0.5982832297142857
0.561497324
0.5931876603999999
0.5984138257142857
0.5762633811428571
0.5719465685714287
0.5598157382857144
0.52413984
0.5385791457142857
0.5535598177142858
0.5739137205714286
0.621021112057143
0.6116081525714285
0.5481361714285714
0.47797438857142854
0.4598418445714285
0.5140109743999999
0.5272649142857144
0.5031435005142857
0.45236537428571433
0.38684989714285717
0.35092304571428573
0.3345301657142857
0.37367377142857133
0.39913730857142854
0.42812973542857136
0.3706813817142858
0.3323427684
0.31040571428571423
0.3695443428571429
0.3968070285714285
0.4582119857142857
0.509641124
0.5005098342857143
0.5406229285714286
0.5487194827999999
0.6432668028571429
0.7332692205714286
0.7979649097142857
0.8380017314285714
0.9530538857142858
0.9137024571428571
0.9752077142857144
1.0272254857142857
1.0281218857142858
1.0736813142857142
1.0529857142857144
1.0693131999999999
1.0828071085714288
1.074559189142857
0.9882258742857143
0.9491581165142857
0.8483682285714286
0.8052964571428572
0.7440122857142857
0.6808550171428571
0.6170936771428572
0.5682006303428572
0.520556172
0.49876332914285715
0.5563374074285713
0.6243028571428572
0.6723890285714287
0.6492253714285715
0.6374208
0.6459128
0.6712980930857143
0.6654789097142856
0.6593261634285714
0.6528086280000001
0.5775279217142858
0.5461088634857142
0.5216822234285714
0.5393690228571428
0.5857446692
0.5426599051428571
0.5303852
0.5350182868571429
0.5420554113714284
0.5162674194285715
0.5110194560571429
0.5141370291428572
0.5333217085714286
0.5512649485714286
0.5698202434285715
0.6422048771428572
0.6234183805714285
0.6507368012000001
0.6812320112
0.6871503262857143
0.7600734188571429
0.7626248381142856
0.7543643970285714
0.7228648869142856
0.6869167834285714
0.6419876405714285
0.6717675559999999
0.6165149291428572
0.55247422
0.5448799069142857
0.4757961503428572
0.4484792786285714
0.4495470657142857
0.4566730422857143
0.45849372514285724
0.5119275120571428
0.49981803999999996
0.5029519262857143
0.5287005714285714
