# Supplementary material for: Obesity dysregulates feeding-evoked response dynamics in hypothalamic satiety neurons
Source: Sci Rep. 2025 Oct 14;15:35837. doi: 10.1038/s41598-025-19800-2 (PMC12521569; doi:10.1038/s41598-025-19800-2)
Supplement: Supplementary file 8 — Supplementary Material 8. [file 41598_2025_19800_MOESM8_ESM.zip › Supp Fig 3/Supp Fig 3a/Supp Fig 3a/NCD_to_HFD_1st_MPK133_mean_running_42.csv]

3.93031286367347
3.802901568979592
3.745186437183674
3.7768611126530613
3.7741137967346945
3.791939608163265
3.8560917877551018
3.9073249387755107
3.968903967346938
3.967381918367347
4.144729385714286
4.256873767387755
4.337071137551021
4.409949696734694
4.499852959632652
4.619888775510203
4.658903906571428
4.635395417959183
4.636967195877551
4.665368422448981
4.584261110204082
4.507745261224489
4.444599387755103
4.317954040816326
4.163037498408165
3.949754290612244
3.7750269882040817
3.6185224596326533
3.5382477077959194
3.449217567755102
3.3383870718367348
3.344401282857143
3.2974957836734706
3.2599368661224486
3.2271510877551024
3.1397593097959184
3.099255895102041
3.0148970966122453
2.9249013122448977
2.855601379591837
2.755365123306122
2.5763154261632653
2.479289560408164
2.4790776979591835
2.4683952342857145
2.538518369387755
2.5691412877551016
2.720657726938776
2.904424358244898
3.016836787795918
3.200645094530611
3.339862282857142
3.4114153848979583
3.3641939983673463
3.331622839469388
3.2751686763673473
3.2549479306122446
3.1386213146938773
2.9231418722448983
2.819099079183674
2.602282393877551
2.453597266938775
2.335910897959184
2.230857305714286
2.1241415093877554
2.089136704489796
2.0609819199591835
2.090942010653061
2.171806311836735
2.190294317306123
2.241291544081633
2.351314093877551
2.477504367346939
2.5216337224489793
2.6205631265306124
2.6993833171836736
2.7605088453061226
2.7996531991836737
2.8516258146938775
2.8955891179591826
2.962182404081633
2.9762687331020414
2.9479803812244914
3.0196284857142865
3.091036323959184
3.098888369795918
3.1251886322448987
3.1050268571428568
3.0820752244897958
3.02978121755102
2.9353517738775503
2.8456468085714293
2.837001445346939
2.84034771632653
2.769579095346939
2.7594962049387766
2.732000922244898
2.948091600367348
3.4852376188979575
4.217875113469384
5.1030476987755105
6.07844015510204
6.952245640816322
7.831622979591836
8.656856081632657
9.289833714285717
9.879960857142857
10.160407714285713
9.992626244897963
9.587141591836732
8.902184163265305
8.074135836734696
7.262800816326531
6.2684798367346914
5.30537351020408
4.424698000000001
3.6002382857142865
2.854846897959184
2.24398616367347
1.6986198644897958
1.346525838367347
1.0508044448
0.7689549130612245
0.5758317656734694
0.44184972
0.40440846114285717
0.3757150554285715
0.3918040171428572
0.40677220600000014
0.4404522529387755
0.4535234036734695
0.4939021659999999
0.5089692636734694
0.5382614273469387
0.5981602971428571
0.6058544959183674
0.6426596530612244
0.672750486122449
0.7083401636734693
0.7345555248979593
0.7341439977959183
0.7228511171836735
0.735075741632653
0.7234546831428572
0.7126661453061224
0.7125839253061225
0.6796721563265308
0.6654279240816326
0.6220140698367347
0.5831725759183674
0.5406443755102041
0.47859028163265305
0.42606139795918363
0.4042347310612245
0.3795063820408164
0.3578177265306122
0.3451430208571428
0.3225985575918367
0.31284300897959183
0.28928883800000005
0.29078177804081634
0.32390856657142864
0.3751041796326531
0.4102967384489795
0.4180655975510205
0.4405277387755103
0.46923813681632653
0.4542782518367348
0.44492080571428577
0.4953640037142857
0.5535355435224489
0.6091459804489797
0.6716235763265308
0.716179438367347
0.8311989636734695
0.9196505605306124
1.013206587510204
1.1995135404489796
1.3928234616326531
1.6298255461224493
1.7985256171428572
1.9882218799999993
2.2125192384081633
2.4368790351020397
2.6195599877551023
2.8167395591836737
3.0048014632653066
3.117297493877551
3.2998551836734706
3.3761143979591846
3.5563380779591833
3.757255283142858
3.949723888163264
4.101029145714286
4.26603237755102
4.424806808571428
4.662631929795919
4.938822235918368
5.141957967346941
5.3833302040816315
5.527203253061225
5.598513429387757
5.664762812244898
5.7985834310204085
5.870667644897959
5.88524881877551
5.888371944081633
5.847926693877551
5.786207448979591
5.684105157959186
5.636863533877553
5.566186988612245
5.413097115142857
5.297629479591837
5.161176979591838
5.115272893877552
4.998260412693878
4.912433074285714
4.863483202040817
4.888261247755102
4.892423551428572
4.999327614693876
5.079434051469388
5.067306899551021
5.041498838775511
5.042013035061224
5.036398565306122
4.98848827877551
4.8389397902040825
4.684364853469387
4.498375564571429
4.224588051836735
3.9989516893877566
3.8507891057551036
3.752710464081633
3.6409519228571434
3.5410858082040813
3.53092484555102
3.6039429273469374
3.5906905233469395
3.6172086057142856
3.660362970244898
3.800684267755103
3.906529129836735
4.013116519224491
4.150794159142857
4.279220091836735
4.34298067755102
4.372684017020408
4.558302949346939
4.622044843306122
4.679722598775511
4.724631515510205
4.716352936734695
4.677756388408163
4.62465147755102
4.532172249428571
4.343474153061225
4.227278130612245
4.05995638110204
3.9728724579591845
3.843102174285713
3.6775031072244895
3.5077479743673474
3.4389808770204082
3.327685772244897
3.3269787171428566
3.3877403912244892
3.404122314816327
3.4388867395918363
3.50756527877551
3.584888008979592
3.622664272693877
3.7565116660408173
3.8607840661632653
3.9142886795918375
3.8727025987755104
3.936012486489796
3.9935481248163254
3.9374784102040814
3.883752499183672
3.8654307983673464
3.85736154955102
3.8034467257551023
3.698364600408164
3.5811522522448986
3.4771372090612247
3.4255378023673466
3.394149404897959
3.387995051836734
3.4028445318367346
3.427647051836734
3.3890431599999995
3.3380995175510213
3.318842013061224
3.3635635476326526
3.437934544408163
3.3598474339999997
3.328159092653061
3.3429788265306115
3.281097668163265
3.1893189555102044
3.183415420040817
3.1378338942448982
3.0483626902040815
3.002581481632653
2.9231271812653064
2.9457423097959183
2.9970990163265303
3.004977439183674
3.056233089795919
3.1080483094285714
3.1594832563265305
3.200812282040817
3.227995012244897
3.2605585207755103
3.3031247957959176
3.3273067383265307
3.2767330308571423
3.2404076325306126
3.1364877200816332
3.0564781387755096
2.9181884314285718
2.8199924845306117
2.778009805265306
2.6938187200408157
2.6525585828571425
2.6026653969795914
2.600102361510204
2.5644266412653054
2.6342326122448982
2.6969047768979593
2.813773839183674
2.8926241253061225
2.908654395918367
2.982268062448979
2.998348035959183
2.9878487677551013
2.951430833836735
2.8712315377142863
2.750651226
2.6962486313877547
2.6306634779591835
2.575589288571429
2.5459120224081624
2.4664303273877555
2.3838869412244894
2.275930667673469
2.208623148163265
2.1953429660816326
2.168360215469387
2.06805991755102
2.0215327702040815
1.9775945428163266
1.8853185293877552
1.8351863714285714
1.8093791819999996
1.8505247012244896
1.889863391020408
1.958391102040816
1.9897704326530612
2.1062499706122457
2.1779190522040817
2.1774398787346936
2.2418450297959183
2.2727729224489797
2.264155842448979
2.2622444149387753
2.2409085383265306
2.1886633493877556
2.152102184897959
2.0206287729387755
1.9423214106122448
1.9919335722448988
1.9537315036734695
1.923541049387755
1.9041372538775505
1.8698254804081633
1.8236132437142853
1.8134019983673473
1.7948107551020411
1.7775060041224489
1.7838022738775505
1.7478700085714283
1.7388937702448977
1.7258456027755102
1.7642997830612241
1.8030245171428574
1.8045187812244896
1.7925536482448978
1.7876441835918369
1.7706653571428574
1.7051389648979591
1.6624759530612248
1.6470149420408167
1.6354129510204078
1.5889617742857143
1.505924969795918
1.4115942000408164
1.3543460269387753
1.3402827147346938
1.4343498771428569
1.5307460348571433
1.6400034346938774
1.6734743689795917
1.7380204942857145
1.761391188163265
1.8356366564081632
2.0187383783265305
2.151435821877551
2.2517553566938777
2.297498298040817
2.3125243395918367
2.2754391330612247
2.321980551020408
2.3665969040816326
2.467360627795918
2.544736191428572
2.540430906938776
2.5186040488571426
2.515364761632653
2.525780683673469
2.5786752055102045
2.5985453182857143
2.6112185302040816
2.577011448979592
2.4834765306122453
2.404950295918368
2.3680360053061222
2.362851012653061
2.4141113391836737
2.3521658387755098
2.317278779591837
2.3243047676326527
2.3204662910204084
2.357175784
2.403344618367347
2.4832686040816325
2.5204364371836734
2.539758506530612
2.4761997897959187
2.524753868571429
2.50742826
2.475054670612245
2.4307479591836727
2.3928111755102037
2.3915861142857144
2.3501656216734697
2.368360219183674
2.357722675959184
2.443318996367347
2.501749188163265
2.613001591836735
2.672225155102042
2.7026716918367355
2.68731113387755
2.710335731020408
2.7673366516734688
2.8471634032653057
2.9522977154693875
2.9298387110204076
2.8930070342857146
2.81713313877551
2.8226034946938765
2.8927788881632654
2.938600715918368
2.955238646408162
2.980028908040816
2.910395083265306
2.855979733469387
2.828613476367348
2.805547360040816
2.7744669902040817
2.7647813767346934
2.7263951530612243
2.752009649795919
2.756584279591836
2.7154200416734695
2.7402791081632656
2.7906912628979588
2.8052230395510205
2.8676697130612245
2.8633330767346936
2.8355673297959183
2.7889418244897963
2.769845074693878
2.749406844081633
2.726582611795918
2.6928636628571425
2.6471893546938774
2.637624921510204
2.5725385460000005
2.572160889795918
2.5897771048163265
2.631241421265306
2.637526714693878
2.665643152612245
2.652218050204082
2.653462677959183
2.7297230110204076
2.8182543318367346
2.8563236314285714
2.8615816110204086
2.938417072244899
3.0008322775510203
3.059776338775511
3.1286711697959184
3.240900911714286
3.3005238706122446
3.2465766146938773
3.1859269261224497
3.2089215089795915
3.2103748828571437
3.1447448193469385
3.0459082122448975
2.962768704489796
2.8838076504897963
2.77774952244898
2.741990793877551
2.746096523673469
2.818836470204082
2.7737010929795924
2.7978344285714285
2.7904261106530615
2.7789872510612246
2.8285557440816325
2.9197230330612243
2.997472575510204
3.0560842653061226
3.129404571428572
3.090790653061224
3.1083279183673467
3.0879146122448975
3.1080722448979587
3.2000090612244905
3.2056783265306117
3.117112719591836
3.0925665563265303
3.000181582857143
2.938565321102042
2.931214375510204
2.9283354301632656
2.9553921069387754
2.9794103669387764
2.9576543877551025
2.9416943922857146
2.892113428979593
2.8325014530612243
2.9084487771428575
2.92430514244898
2.8825208742857136
2.884670143346939
2.8604847665306123
2.8689721077551016
2.8599462375510214
2.8654283897959183
2.917014510122449
2.9943024056734693
3.049193306122449
3.1139956615918365
3.21719495755102
3.2760069632244893
3.313073482489796
3.274399851428573
3.2912997020408152
3.382700826897959
3.442355905306122
3.4878329787755096
3.4481703979183673
3.4003919481632656
3.3791386753061228
3.3758713387755104
3.375888134693877
3.4534631510204084
3.522627912653061
3.5110595873469386
3.5403263975102037
3.596157836734694
3.687750408163265
3.771261632653062
3.8555331718775507
3.9448726926530617
3.9897787065714283
3.978515025714285
4.04979404555102
4.060947702857142
3.9918558959591834
4.00498081265306
3.9942214632653057
3.9378788432653042
3.909250947346939
3.920706167346937
3.95688846122449
3.9552575718367353
3.8717327384081637
3.8883635563265297
3.898135827346939
3.8402996975918366
3.7342644126530615
3.6816896979591847
3.65397836734694
