# Supplementary material for: Obesity dysregulates feeding-evoked response dynamics in hypothalamic satiety neurons
Source: Sci Rep. 2025 Oct 14;15:35837. doi: 10.1038/s41598-025-19800-2 (PMC12521569; doi:10.1038/s41598-025-19800-2)
Supplement: Supplementary file 8 — Supplementary Material 8. [file 41598_2025_19800_MOESM8_ESM.zip › Supp Fig 3/Supp Fig 3a/Supp Fig 3a/NCD_to_HFD_1st_MPK133_mean_running_43.csv]

1.142550812
1.1287729142857144
1.166713091428571
1.1142482605714286
1.0560055644
1.0148103365714285
1.0459602114857143
0.9925701049714285
0.9019652571428572
0.772588896
0.7378767965714286
0.6554539050285715
0.565176564
0.5214240794285715
0.5298229885714286
0.4619493856571429
0.4846974365142857
0.5113748897142857
0.5374047314285714
0.5709216045714284
0.6246832234285715
0.7591969209142858
0.8304680052
0.9601870857142858
1.1710181177142858
1.3083042274285714
1.3306819394285714
1.4128674685714284
1.6027669392571429
1.6562972171428572
1.7372926456571431
1.7918747034285716
1.8526692251428574
1.9258544571428575
1.8924125142857142
1.820023904571429
1.7854755514285714
1.710473718857143
1.5375145855428574
1.468032523942857
1.3522128520000003
1.2771329068571429
1.1814956651428572
1.1176161491428571
1.0487183314285713
1.132488352
1.1825304212
1.2293054343428573
1.3188632245714287
1.4088092004
1.5537821640000002
1.6237540446285714
1.7178886902857144
1.7499411942857144
1.885364541714286
1.9262332319999997
1.9585681917714286
1.9894512097142858
1.9873531318285715
1.9373365313714288
1.774848072
1.7156461702857146
1.6529864193714285
1.6648699885714286
1.511403581657143
1.3365380143999999
1.2291700068571425
1.1751031142857142
1.1549161828571428
1.1457369897142857
1.2070455028571427
1.2148254062857142
1.2401874771428574
1.2059346005714286
1.2719185058285718
1.3755174342857142
1.4037151885714287
1.477378657142857
1.4808966194285713
1.4473239772
1.4348597336571425
1.4102257902857143
1.3080520543428569
1.214195248
1.1826488625142857
1.1694719342857145
1.1979707862857143
1.1371407674285712
1.1087976057142859
1.0316465531428574
1.0072595594285714
1.011039404342857
1.0202022412
1.042763694114286
0.9698448897142857
0.880569504457143
0.9167651569142858
1.2187153852000006
1.8992864423428573
2.878841864
3.928022769714285
5.003761437714283
6.243905065714286
7.500136377714284
8.701967217142858
9.781718245714284
10.732790857142856
11.19011834285714
11.067980400000003
10.566477594285717
9.65753706285714
8.531039151999998
7.161106136571429
5.863754910285713
4.612598949142856
3.4560294965714284
2.3214070965714284
1.4701522102857143
0.8930894114285715
0.5338014262285714
0.3568132668
0.23411686234285714
0.22174110542857145
0.2207393994285714
0.21547815662857145
0.20816529428571431
0.20471556725714285
0.2074022244
0.17842137079999998
0.14384047542857142
0.15990657771428574
0.18505602228571427
0.20135299657142858
0.21243806622857145
0.2508514192571428
0.2792888457142857
0.31950695142857144
0.30985739651428573
0.2991933085714286
0.27524836057142854
0.24106356742857143
0.21750154628571425
0.18893561005714285
0.15363070342857144
0.10762518977142857
0.06797394062857143
0.016736549142857143
0.0004664400000000001
0.0062038412
0.014288746914285715
0.014596843428571428
0.025214887542857143
0.0351136652
0.059550715542857145
0.08144970514285715
0.15090415948571426
0.22257015885714285
0.24994985377142856
0.2794192349714286
0.2986786257142857
0.3473361834857143
0.4086876714285715
0.43885294914285716
0.5036807142857143
0.6105394474285712
0.6527928885714287
0.6499688068571428
0.7176602109142856
0.8216037594857142
0.9485656982857142
1.1008328926857145
1.164817624
1.2596184628571425
1.358729222857143
1.371301624571429
1.451598098857143
1.5202821131428577
1.6558292593714288
1.6681175565714284
1.7387069965714286
1.8440356569142855
2.042904817142857
2.249529285714286
2.3357301417142855
2.492198738285714
2.6042952657142853
2.793115585142857
2.940530438628572
3.1369268415428575
3.3011459194285715
3.3317184332
3.3473484405714284
3.4425253942857137
3.5305343154285707
3.55802518
3.557649282228571
3.539527611428571
3.554204603428571
3.532234186285714
3.4806376268571433
3.4859935760000003
3.4838947702857133
3.3734757902857138
3.351430365714286
3.2825715902857135
3.238662474285715
3.1440360399999996
2.997833525714286
3.008041
3.0666813257142858
3.0640935999999996
3.0610884897142854
3.135030675428572
3.1823941776571427
3.3915179906857134
3.6442432605714288
3.7996290137142856
3.9257416343428573
3.9078309771428574
3.874332285714285
3.7466914342857147
3.5621287542857143
3.4629524519999997
3.4067891531999996
3.3351532468571428
3.1817781993714287
3.055087074285715
2.9651761434285713
2.8662744909142854
2.7873018256571425
2.8077240291428573
2.8759253668
2.8381097154285713
2.7496480005714288
2.604974670342857
2.6018824708571424
2.654208474914286
2.6713974800000004
2.709490770057143
2.6719139285142854
2.698333792971428
2.732809221142857
2.8055755502857154
2.753830446285714
2.760572391428572
2.770433477028572
2.7564595669142853
2.720742105142858
2.7230378269142848
2.7157209971428573
2.661699980571429
2.6240677887999997
2.5227065268571427
2.613633897142858
2.6441415714285714
2.568522964
2.5561055988
2.4803654342857144
2.338737752
2.270789231428571
2.1850216685714288
2.0268993154285715
1.9208166723999998
1.7704977856571429
1.6449822772
1.5892358337714285
1.5681450402857144
1.5480355203999996
1.5319072426857143
1.463509558285714
1.4637562354285714
1.6070254668571429
1.6887892725714286
1.5995651548571428
1.573313069771429
1.4625774120000001
1.3423675908
1.3129685354285714
1.309726725714286
1.2920035770285714
1.2816819328571427
1.2151224377714283
1.146359771485714
1.2746690914285717
1.4059940800000001
1.4905795594285716
1.5446551474285712
1.6130241710285713
1.7364744108571428
1.7911052748571428
1.7780674057142853
1.765514767942857
1.8070392817142857
1.671083153142857
1.5102509685142858
1.480466697142857
1.5031114114285713
1.4786979325714285
1.3762618398285713
1.3067034114285714
1.3070550085714285
1.2944871890285716
1.2948452434285713
1.3528493262285712
1.3626377146857143
1.4072078622857145
1.4191300838857144
1.4087111712571427
1.370874741142857
1.2839486845714285
1.2250842297142859
1.1702142765142856
1.0352709874285715
0.8929456497142857
0.8277459582857142
0.7609590970285715
0.6864031450857144
0.6122567257142858
0.5435474404
0.5305498394285714
0.5323049861714285
0.49175458954285717
0.4846137497142857
0.5789735621142857
0.6547594205714287
0.6438254674285714
0.693476809142857
0.7892921999999999
0.952756812
1.093010721142857
1.2037428845714286
1.339436494857143
1.396287197657143
1.434028775257143
1.4724669851428573
1.4994926250857143
1.460945672
1.4621434226857144
1.4507256394857144
1.419864399942857
1.4219478125714284
1.4376169027428574
1.5068527313142859
1.5295263089714286
1.516597734285714
1.549102348571429
1.6455403849714287
1.7085615560000005
1.6549361946857144
1.5928559468571428
1.4599638852
1.3557185874285713
1.2336494429142857
1.0858549514285716
0.938056636057143
0.7594204177142856
0.5993056850857142
0.48449406171428566
0.40120681599999997
0.4099004348571429
0.5127265777142858
0.5735913262857143
0.6412699211428573
0.7364714188571428
0.8771438246285714
1.040585597542857
1.0605964457142856
0.9858332142857142
0.9743747612000001
0.939784642285714
0.8578388114285715
0.7494743142857144
0.6687911349142858
0.6067568004
0.5482627824000001
0.4950756969714286
0.5108068577142857
0.5735705879999999
0.6576225542857143
0.6874939085714287
0.6865441369714286
0.7066419662285716
0.6991784600000001
0.7006233885714286
0.689835344
0.6229812029142857
0.5520500046285716
0.5445041856571429
0.5266178097714285
0.4771858234285714
0.4314906897142858
0.41577079891428576
0.4643983605714286
0.47252141142857146
0.46089911485714286
0.42832099714285715
0.4482942754285714
0.4047407108
0.3186571542857143
0.3168547302857143
0.3579662337714285
0.3894766634285714
0.35477693257142856
0.3389053826857143
0.3294896101142857
0.34458949371428566
0.34653478571428575
0.40116466285714286
0.4891471194285715
0.5640052497142858
0.5652132450857142
0.5331678450857142
0.5500243554285715
0.5877412070857143
0.6167065685714287
0.6697804085714285
0.7214905582857144
0.7787481634285714
0.8003478243428571
0.8240777709142856
0.8846494049714286
0.9495374742857143
0.9956378302857143
1.0019010205714287
1.0615888405714282
1.0922724022285712
1.1226509714285713
1.0898826308
1.0958389874285712
1.0990588394285712
1.1065823714285714
1.113316566857143
1.1380607377142855
1.219887960571429
1.2605040514285715
1.3098964388571428
1.2949056537142856
1.3030369389142857
1.2436232297142855
1.2069079999999999
1.1963942742857145
1.1814092977714288
1.0839772817142859
0.9937641765714286
0.9152572925714285
0.7431900079428571
0.642112253142857
0.6207411777714287
0.6388907949142858
0.6257709605714286
0.6369001182857142
0.6715973354285714
0.7109196554285715
0.7331724491428572
0.820789927657143
0.946378864
1.0042527589142856
0.9736824994285714
1.027242889142857
1.0596201851428568
0.9661199444000003
0.9228614832571428
1.008132236514286
1.0642982445714289
1.0309379731428572
1.071041728
1.1408976514285716
1.182122731257143
1.2352938398285715
1.2648784400000002
1.2948361582857144
1.3250405026857142
1.2950216644
1.2588111422857144
1.186102064
1.1306082702857143
1.0963220914285714
1.107088487942857
1.027769852
0.9334136707999998
0.9730752103428572
1.0293289851428575
0.9817489205714285
0.8651355806285714
0.8511110605142858
0.7672812628571429
0.7380995428571429
0.684805842857143
0.6719214560000001
0.6950145063428572
0.6957907097142857
0.5717038153714286
0.5005754885714286
0.48977339314285706
0.42281474805714286
0.3531173811428572
0.36320645542857144
0.3758792352
0.4328560262857143
0.4788716531428572
0.5054150297142858
0.664658450857143
0.7996703291428571
0.9516504948571429
1.0763694564
1.1719735217142855
1.2151543650857142
1.1798087440571428
1.1769908718285715
1.1375347205714288
1.1541324291428574
1.1458373519999998
1.1168257994285717
1.0970426805714284
1.1474356451428573
1.141325017142857
1.1245279949142857
1.182531602285714
1.1675341028571429
1.114555653142857
1.0377111194285715
0.9363964991428574
0.8140337070857145
0.6837920925714286
0.5313444759999999
0.44310084434285724
0.3768817530857143
0.28329004057142854
0.22312044057142855
0.213326776
0.23237397194285714
0.24308209171428571
0.3518165793714287
0.43817369428571434
0.4854368217142856
0.5754252285714286
0.6656186440000003
0.7381038964
0.7528072209714285
0.7764639276571428
0.7569755440000001
0.7290098382857142
0.6254043239999999
0.6120547485714285
0.6488763022285716
0.6692953045714284
0.6398998348571431
0.6149902789142857
0.6542081879999998
0.6472591637714286
0.7020468926285712
0.7649480245714283
0.7849520966285715
0.7470003102857141
0.6891514028571427
0.7295550617142857
0.7801162920000001
0.8546248160000001
0.8658082440571429
0.8395115342857142
0.8596097125714285
0.9105207851428571
1.051561551257143
1.2195417982857144
1.3557911045714286
1.4285590262857142
1.4953289177142859
1.538822308
1.5618597103428569
1.6342242011428572
1.6406550045714288
1.6350603747428571
1.6446523929142856
1.6506471074285716
1.6235498293142858
1.5693090959999998
1.6185223830285715
1.6917293337142856
1.7228642090857145
1.8192365246285713
1.9033813609714283
1.945816918342857
2.004227663942857
2.0634311268571426
2.101842524571429
1.9913578114285713
1.9126211937142854
1.8470902959999997
1.7689934954857145
1.607546350285714
1.4944921222857146
1.3777215337714288
1.2525509542857143
1.1882983451428573
1.1305004497142856
1.1295371885714283
0.9965102342857145
0.8894158662857143
0.8716929349142857
0.9149277228000002
0.928810857142857
