# Supplementary material for: Obesity dysregulates feeding-evoked response dynamics in hypothalamic satiety neurons
Source: Sci Rep. 2025 Oct 14;15:35837. doi: 10.1038/s41598-025-19800-2 (PMC12521569; doi:10.1038/s41598-025-19800-2)
Supplement: Supplementary file 8 — Supplementary Material 8. [file 41598_2025_19800_MOESM8_ESM.zip › Supp Fig 3/Supp Fig 3a/Supp Fig 3a/NCD_to_HFD_1st_MPK133_mean_running_44.csv]

1.3864164885
1.3801061431538462
1.3674977111538464
1.3740087934615384
1.4002367461538463
1.4807292942307693
1.5184035252307693
1.5997024829615383
1.6404164946153845
1.6351252530000002
1.602783348076923
1.6104393580769232
1.617195622923077
1.6140513611538465
1.5620520880769233
1.485926218423077
1.4334255563076925
1.3604368949999999
1.3549767553846155
1.4415433169230765
1.4295892265384618
1.445284982692308
1.4482969887692305
1.4893094603846149
1.5078297478846154
1.5189114273461541
1.5698138088461542
1.597764321153846
1.5775529491153848
1.457909280807692
1.4255733435000002
1.3957341980384617
1.3631666192307692
1.3662520453846154
1.393055903346154
1.4034890543846157
1.380882056923077
1.3110046680384617
1.3119698060384613
1.3383615768076924
1.2905114221923075
1.2416392465
1.2611144688461535
1.2777896607692307
1.2349377838846154
1.2579339018846152
1.2848133988076924
1.3098687707692311
1.2647957988461538
1.2063535830384617
1.193094227307692
1.2527685169230767
1.2640857049999996
1.2753298653846152
1.266700891923077
1.2236104257692306
1.2083228073076921
1.2997526181153845
1.4453567537307694
1.5234127342307693
1.590099663923077
1.5955397711153847
1.5411575150000005
1.5780322950384618
1.6741912008846154
1.7366706662692306
1.7092725926923078
1.5805631014230763
1.4876858542307692
1.4919001669230771
1.4635798873076924
1.420216928730769
1.3787501884615383
1.2650680996153847
1.1880131992307694
1.1280241715384616
1.1290661670384614
1.1219555650000002
1.1070254146153846
1.0800042092307691
1.054279140692308
0.9992043038461538
1.0020243061923078
1.0460832964615383
1.1210774492307691
1.1328979600384614
1.1074428922692308
1.1055085376923077
1.1678571080769233
1.159850210653846
1.1669115575769233
1.2158458261923077
1.2426192510000003
1.2603077073076927
1.1499790680384614
1.074262544423077
1.1185629417692309
1.4324764658076918
1.9163187491538465
2.593673141730769
3.333338065769233
4.160575407692308
4.9930772038461555
5.684293153846156
6.272066269230768
6.754586884615383
7.061673769230771
6.996989961538461
6.684013076923079
6.0754375000000005
5.279256115384613
4.386843407692307
3.421296888461539
2.606227673076923
1.95448525076923
1.3810723667692313
0.9042515726923077
0.5332295491538461
0.2948593165384615
0.17064046273076922
0.09686265615384614
0.07103193000000001
0.055906946769230775
0.056844731307692305
0.03887464115384616
0.021938004192307695
0.02713540257692308
0.0372696901923077
0.03114226126923077
0.030512388153846156
0.029582347192307692
0.030901825538461547
0.029597801923076927
0.029299463807692314
0.020542749961538462
0.01608097
0.012049797730769233
0.019695457846153844
0.012638178423076924
0.01761156296153846
0.009030052576923077
0.0004220700000000001
0.007577286115384616
0.010315174230769232
0.01008720576923077
0.010323885769230774
0.009703984884615383
0.009740909538461538
0.010123456153846154
0.010693214999999999
0.024210514230769233
0.03430058769230769
0.045462746115384624
0.049044491230769226
0.06279009346153848
0.06297264807692307
0.10124145384615385
0.10603781888461539
0.11021931884615385
0.11788633153846151
0.13169767461538465
0.1490010823461538
0.16043874692307694
0.1627659627307692
0.19292196
0.22824294350000002
0.2403566138461539
0.2688281311538462
0.29957384084615396
0.3077224926923078
0.33090716426923084
0.3411817226923078
0.32522991619230773
0.3396311961538462
0.33212514738461546
0.3154320353846154
0.3119123912307692
0.31516185500000005
0.3261509013076923
0.3660231131153847
0.3639205173076923
0.3785351757692307
0.3779242184615385
0.37926691426923076
0.37020450923076914
0.40435611423076917
0.38781714115384613
0.39798096384615383
0.3898908873076923
0.3652559361538462
0.3505946669230769
0.3243256126538461
0.3697586784615385
0.3939240965769231
0.3818549357692308
0.351227526923077
0.38019077688461533
0.3777278041153846
0.3816433677692308
0.3775398740769231
0.37689162523076924
0.4397879257692309
0.4795886653846154
0.4748980386923076
0.4757735457692309
0.48941255484615387
0.4946567846153846
0.49380136261538454
0.44105519653846154
0.4607363554230769
0.472870303
0.4825445729615383
0.5931993918461538
0.6788148930769231
0.8008737642692307
0.9412069926923073
1.043898195384616
1.121423884846154
1.2144550534999998
1.2783747072692309
1.2824970283461534
1.3039904150000003
1.2622862750384616
1.2869977638076924
1.2654134524730767
1.2715285671923078
1.3987867061153847
1.462784841923077
1.5441123292307688
1.6195469938461535
1.6938067317692302
1.7593183249615385
1.986961224576923
2.1468915607692307
2.2664867432692306
2.3499212576923076
2.346187727923077
2.385723075769231
2.4905062230769235
2.5083627457307696
2.5592651163846156
2.6173916715384618
2.5108931094615388
2.3755643361538463
2.3081626584615385
2.2522077731153844
2.203964149653846
2.206666564923076
2.2334033815384617
2.282391951923077
2.287787527192308
2.2286054445
2.3201356487307687
2.3313201407692308
2.286004589615385
2.290566222730769
2.3505673726923075
2.3432932772692303
2.321391587230769
2.28175534
2.275192776423077
2.292176196807693
2.179577970384615
2.1928325435384615
2.354935295384615
2.423317705
2.4052144599999994
2.4246151419230766
2.4161936687307692
2.429884063846154
2.408626632692308
2.348163258346154
2.3940538610769226
2.324053480769231
2.1304555777692307
2.048504927307692
2.0197312623076926
1.9471747657692307
1.8960356413846153
1.8790405365384615
1.9244332820769232
2.016475483076923
2.040459330653846
2.1201511669615387
2.2055522665384615
2.2236339671923075
2.1695725471538463
2.148031889153846
2.1673742269230774
2.1153402321923074
2.0082702998076924
1.931185849653846
1.8919867312307692
1.8207820085
1.7260388519615384
1.6281114264615388
1.5785302743846152
1.580907723846154
1.5971774042307696
1.6676896060769228
1.7653068426538463
1.8386503614230771
1.8343726888461538
1.8143653997307692
1.7464521322307691
1.7569250748076919
1.7512202030769233
1.6760229888461542
1.6209135623461535
1.5572016315384616
1.4284844411923079
1.3064972358076923
1.2445888014999997
1.240124301153846
1.3325033908076924
1.3442911519230771
1.3211228507692305
1.309016849269231
1.2942812911538462
1.3448120842307694
1.3828903373076926
1.4032049671923077
1.452248621923077
1.4543690438461534
1.423341628615384
1.4360223830769232
1.5030594817692307
1.5042746992307694
1.4578131115384614
1.408409893076923
1.4030104483076922
1.5008476715384615
1.554585002269231
1.646354678346154
1.6163416030769233
1.7034093884615384
1.7169601496153843
1.7729786742307696
1.8142452346538462
1.8151064130769232
1.7965791084615386
1.756747472269231
1.741331116576923
1.6768259542307695
1.656218509615385
1.6216534396153846
1.5596804311923076
1.488951331923077
1.447230261153846
1.403981767576923
1.3569567660769235
1.299006129615385
1.2418788092692308
1.2636162630769232
1.2815443849615384
1.2574172915384618
1.3125009723076921
1.422285510269231
1.4786360961538467
1.5917660291923081
1.6355349065384617
1.6655363876153844
1.6536763795
1.6177347850000001
1.5808877657692304
1.5882024517692308
1.5285356996538462
1.4508829595
1.3543429486923073
1.2292211619230768
1.1820892792307691
1.1674864491153847
1.2098708834615386
1.2054918796153846
1.1764878265384615
1.1512315357692307
1.1885181903846151
1.2318228160384614
1.297592581
1.3325695603461538
1.3963537896538463
1.3890287072692307
1.3684377030769233
1.341160195730769
1.3675325803461538
1.3449135633461538
1.2978041044615385
1.2823396303846155
1.2970591646153846
1.335568989846154
1.3332607280769233
1.321369734230769
1.3438631026923078
1.4113720714230769
1.456722304076923
1.5421893211923074
1.6225321634230772
1.6708835845
1.7404116019615385
1.740256841846154
1.6651864846153848
1.7099965164230768
1.765945921423077
1.780902857730769
1.7325961472692306
1.688452940423077
1.6036966116153848
1.5022113818076925
1.445662403346154
1.4332711479615385
1.4836038908076925
1.413963531576923
1.3353360884615384
1.3241971080769233
1.3648470480384616
1.4351930528461538
1.4929352226923078
1.4938081529615383
1.4988466188461538
1.5184503436153844
1.578544253076923
1.6747796081153843
1.7058269630769232
1.6596822988461541
1.6602668534615386
1.6102338160384615
1.5496030876923077
1.5622409119230771
1.5888919557692307
1.5536536173076922
1.4477693523076924
1.3863655796153844
1.3714629003461538
1.368050856923077
1.3395942976538462
1.3113302813461538
1.3449790586538461
1.2997133515384613
1.2200520765384615
1.2920906788461541
1.3740046240384614
1.424642830269231
1.4573137515384618
1.4789330429615382
1.5010263118846154
1.465672727653846
1.4528646575769233
1.476164494576923
1.4573034708461539
1.3771833045384614
1.328004550192308
1.3191263233846156
1.2976729614615385
1.267519301576923
1.2805398368076923
1.2715205445384616
1.1802233415384618
1.148268960346154
1.096742564230769
1.0529015015000003
1.007706128076923
0.9310717888461539
0.8976940400000001
0.8483839350384617
0.7517838487307691
0.7848677103461538
0.9109871714230768
0.9700872227307692
1.0508873453846155
1.0964154061538465
1.147686718076923
1.1479818818076926
1.1264476430769228
1.1323339096538463
1.191119946807692
1.1684668846153847
1.1512031676923076
1.1808503192307693
1.185837675
1.1918836607692307
1.2296466091923075
1.283813403423077
1.3560141465384616
1.4602499284615384
1.4527222576923076
1.4960736003846156
1.4847877550384614
1.474775440653846
1.5512764257692306
1.5948527792307692
1.6203432177307693
1.6412743346153844
1.639929591923077
1.6053769692307693
1.6179752018076923
1.5739659769615382
1.5364828546153844
1.5365737561538462
1.541011191307692
1.5326002496153845
1.5497953900384616
1.5945670507692304
1.6357597792307694
1.6723488311153842
1.6753829819230772
1.7297465742307692
1.8322372146923074
1.899962698730769
1.9591949296153843
1.9708233807692304
1.8767265519230771
1.8341818226923072
1.790640625307692
1.7748746299999993
1.7446363711538464
1.7343850369615383
1.684306281038461
1.5566857423076925
1.4793525311538465
1.4140262248076925
1.376882311923077
1.374383425
1.3769170111538462
1.3213685173076923
1.336966704576923
1.3630159953846157
1.3564380473076922
1.3702664376923077
1.3926765403461538
1.437063305
1.4922017633461544
1.4949773622307692
1.5035788765384615
1.5599436553846155
1.5256210931153846
1.5499204464230765
1.6410667646153845
1.7210339960384613
1.7222430527307688
1.7140038253846155
1.7350758180769232
1.7369506634999996
1.6965319730384616
1.6150228773423079
1.6052402734615385
1.5219448811153846
1.4099792431153841
1.3690300648076923
1.3951977426923077
1.3719649103846157
1.3350690461538461
1.3209424426923075
1.313913658846154
1.3764041803076925
1.4108109242307694
1.4498861926923081
1.5736528554230773
1.668133736923077
1.6494825848846157
1.592634479615384
1.5995771916153845
1.6016827157692313
1.5620728780769222
1.5522311526923078
1.5090709646153848
1.4442023565384616
1.3482470980384613
1.2309054276538458
1.207887346153846
1.2366008538076925
1.1831255323846153
1.2070940318076924
1.2159534253846151
1.1713663161923076
1.174519501807692
1.2044102418076923
1.1956009957692308
1.1549473514230768
1.112723518846154
1.0599515042307692
1.0347021358076922
1.0326424738461535
1.0745887403846155
1.077208761923077
1.0890846861153844
1.118533067576923
1.1452639295769234
1.1858682133461538
1.1912404419230767
1.2553889884615386
1.2920421718461539
1.3505493961538462
1.3599212661923081
1.3634799573076923
1.3142990318461538
1.3094247037692304
1.326760277692308
1.3258930315769233
1.3414524526923077
1.3578454292692308
1.36571
