# Supplementary material for: Obesity dysregulates feeding-evoked response dynamics in hypothalamic satiety neurons
Source: Sci Rep. 2025 Oct 14;15:35837. doi: 10.1038/s41598-025-19800-2 (PMC12521569; doi:10.1038/s41598-025-19800-2)
Supplement: Supplementary file 8 — Supplementary Material 8. [file 41598_2025_19800_MOESM8_ESM.zip › Supp Fig 3/Supp Fig 3a/Supp Fig 3a/NCD_to_HFD_1st_MPK133_mean_running_45.csv]

0.6797532347142855
0.713038629047619
0.766133188095238
0.8502994612380952
0.901276930095238
1.0157416566666668
1.2223732847619047
1.4023417823809528
1.485658942380952
1.5822276457142852
1.6548008533333332
1.640431038095238
1.696672782809524
1.696888308142857
1.6628765567142858
1.6228193828571431
1.5410905373333332
1.453323729047619
1.3852434325714287
1.3497522790476193
1.3314232642857144
1.3619918264285718
1.304659350857143
1.3179839267142857
1.3494873304761905
1.3273290309523809
1.2972742780476192
1.3329050285714286
1.3905316666666665
1.4074501714285714
1.4032751890476194
1.373655108095238
1.3733901065238097
1.3156964525714283
1.2426555138095237
1.135044929142857
1.0822224235714286
1.0104248138095238
0.9170485485714286
0.8270115057142856
0.8035110071428572
0.7810645846666668
0.7128162052380953
0.6997949452380952
0.6672309457142858
0.7551387428571429
0.8371754147619048
0.8682460866666668
0.9304529394761907
0.9746978808095238
0.974565293809524
0.9354284108095238
0.9210052810000002
0.900925665047619
0.9301840680952383
0.8929035290476189
0.8061618
0.7804560986190475
0.7438035232380952
0.7466073850476191
0.724691467857143
0.7310020671428571
0.7408026966666666
0.7751394576190475
0.8073400305238096
0.8358063218571427
0.8442581947619048
0.8758864819047618
0.8858451460476191
0.9130827295238094
0.9189417804285712
0.9173711206190476
0.8997684499523809
0.8649086423809522
0.8362077732857142
0.7784431404761906
0.7564752409523808
0.6918130009047618
0.6187851751904762
0.5446523171904762
0.48264922904761914
0.4344242195238095
0.38865552985714286
0.3669804799047619
0.3423689229047619
0.31502026428571434
0.2854967624285714
0.2894911873333334
0.2989543433333333
0.33005428238095236
0.3636779461904761
0.4002405495714286
0.4457908038095239
0.4814805409523809
0.5019043433333336
0.5297617846666669
0.6169345948571427
0.7856506895714285
1.198717948952381
1.837209310571428
2.553605066238095
3.5472913261904773
4.692716957142856
5.7802002266666666
6.798985580952381
7.8080892619047635
8.705290867619052
9.30697483142857
9.406991557142858
9.12273261
8.544793064285713
7.658841458904763
6.526628983809522
5.340694717619049
4.225153990476191
3.08812504095238
2.068872220952381
1.2353326557142856
0.6430895019047619
0.26414334809523815
0.11936399619047618
0.06022064761904762
0.03784307766666667
0.03336941190476191
0.037106559047619045
0.03902867571428572
0.04059131504761905
0.04433591947619047
0.03454932390476191
0.021434683571428574
0.008928726571428573
0.000956545285714286
0.0018299284761904764
0.0008380984761904764
0.0005544395238095239
0.009749579714285713
0.01278884380952381
0.012080133285714289
0.011943614666666668
0.012283935095238094
0.012341605714285714
0.01191268
0.012213075238095237
0.008172484285714285
0.012206639523809525
0.011389802857142858
0.001593039476190476
0.012566538571428568
0.018422550047619047
0.04312873904761905
0.0721468619047619
0.08290557961904763
0.11948137190476192
0.15826189095238094
0.24584277338095234
0.31947508766666666
0.3875082552380952
0.5081867214761905
0.6043998910000001
0.6698181023809524
0.7702589890952379
0.8904796338095237
0.9838196061904764
1.087701621904762
1.1099910052857145
1.2634817195238093
1.3543453428571428
1.3867826190476191
1.4681259238095237
1.5668020980952382
1.6497971252380954
1.7542957529047623
1.83116860047619
1.896160967619047
1.9825239647619048
1.9943518962380948
2.051566398142857
2.1428435642857147
2.172329115714286
2.150115820476191
2.140317986238095
2.1183545861904762
2.089286598571428
2.0490952547619052
2.0569806152380954
2.044420549047619
2.094151949047619
2.146115469047619
2.2670336499523813
2.378415907619047
2.392049657142857
2.4033315142857146
2.482353911904762
2.5717046557142855
2.6621144172857134
2.743009880666667
2.797146398571429
2.805170497095238
2.6867033514285716
2.6249604123809522
2.6205256290476187
2.6469083738095236
2.6669987676190474
2.7363200827142853
2.845305606666667
2.84429535
2.823177130890476
2.8361607152380954
2.9192142205238096
2.966681121904762
3.024173094380952
3.0616351056666673
3.13845132
3.1232827723809518
3.0128340680476193
2.914060821761905
2.8938240904761905
2.8637198113809528
2.823133185190476
2.791733342857143
2.7430617373809527
2.720297327142857
2.6972572724761905
2.7414260971428575
2.7847092738095234
2.7810706059999997
2.670939960142857
2.673034588095238
2.704201340047619
2.6388403942857144
2.6388394985238093
2.5831865023809524
2.43282268
2.3224705847619047
2.268299169952382
2.238154732285715
2.2592139533809523
2.2368409933333333
2.1436587566666665
2.232348095238095
2.3405929280952384
2.432531164619048
2.5825981322380946
2.7441706249999998
2.845313362857143
2.9261028867142853
3.0012524719523803
3.114221229571428
3.1780395117619045
3.1833706242857147
3.1743788138095232
3.158577606190476
3.085712589047619
2.997330576047619
3.0017607814285716
3.1076446433809517
3.173685914285715
3.1499889990476198
3.219670210857143
3.2726712709523813
3.2750526490952385
3.2580902690952382
3.311381741333333
3.358944246666667
3.3471409719047616
3.293230184571428
3.221037550952381
3.1120725475714286
3.0071247271428567
2.934451345285714
2.8674633380952383
2.8318260066666663
2.747004298904762
2.646989428571428
2.5392619780952383
2.4001512742857147
2.299728114285714
2.244493105238096
2.2092972841904763
2.1533864738095234
2.11855220047619
2.0654111957142858
2.0119135553333334
2.0600961062380954
2.1142378004761904
2.149013714285714
2.1279462995238094
2.1352326295238093
2.0663602266666667
1.9034878923809522
1.7845034793333332
1.736595028571428
1.6206379385714282
1.455549791904762
1.3233439504761906
1.282455258028571
1.2824212204761907
1.2460701259999998
1.2534556837619046
1.3362445318095237
1.3386052381428573
1.422102178047619
1.6080039819047616
1.7640982771428573
1.8090478705238096
1.8456368299523807
1.9176047961904767
1.9691423604761904
1.9534393802857142
1.9086299566666667
1.9287063485714286
1.9077537638095237
1.851939957142857
1.8513680099523806
1.9236521928571433
1.9278200895238096
1.872704588571429
1.8065725366666665
1.806512280047619
1.9041039123809522
1.9565610604761907
1.9062033214761906
1.8542646985238096
1.8126905880952378
1.7105831446190476
1.5462688562380953
1.472869161952381
1.5176177628571428
1.6104010317619049
1.6310818333333337
1.6625603653809524
1.7825353522857146
1.8629525898095234
1.9681504046190474
2.0714467684285713
2.2096765104761906
2.301169196619048
2.2879085843333336
2.2384800290476186
2.2246510571428573
2.2171276071428574
2.1642959156190478
2.069892333190476
1.9482375579523805
1.903778648571428
1.8699800176190475
1.8609508457142852
1.8559446175238097
1.8648596500000003
1.8516124876190476
1.8745480271428572
1.876982624285715
1.9604471142857147
2.069759431428571
2.1785480990476196
2.1871843112857143
2.104813143380952
2.076791523333333
2.092366676666667
2.0849702379047623
2.0121164494761903
1.9708161095238097
1.938288792619047
1.858591119380952
1.7094150566666668
1.6810295632380952
1.643906613809524
1.623898214761905
1.5451069470952379
1.5198428483333333
1.5654427057142857
1.5951006104285712
1.5603656599999998
1.5825020284285718
1.6306000771428568
1.6651686686190477
1.7634544942857144
1.835955130904762
1.8870435156190482
1.96135332517619
2.071872386146191
2.1533493017619056
2.236089601428571
2.2785846961904763
2.3681620557142855
2.4176113485238098
2.457404176666667
2.5156231195238097
2.5465951714285713
2.5780862189047618
2.551771769714285
2.57131169
2.6911878952380954
2.816474531761904
2.914178302380953
3.003648286047619
3.0818168089047617
3.083003563761904
3.0649642738095237
3.0600133157142855
3.117187024238096
3.1464964538095237
3.1263619495714283
3.0701052975714282
3.0033544280952382
2.9398726728571427
2.9453411512857137
2.9128457728571435
2.8665379585714286
2.786929117619048
2.6675916176666665
2.6021645444761905
2.498506915238095
2.3860010828571427
2.296422927190476
2.1954890662380953
2.1065860836666666
2.0862592342857145
2.0843498861428578
2.1356668300476187
2.189410464809524
2.24879706447619
2.2887359795238096
2.354337123857142
2.351120524761904
2.367899343285714
2.277060246238095
2.144251783333333
2.051780683809523
2.0182286527142854
1.9377453122380952
1.8568995600000002
1.784117787571429
1.6990625900476188
1.717106015238095
1.7182678695238105
1.7521648098571423
1.8362328884285712
1.9456892350952384
1.9486008142857147
1.944786606380952
1.9923483142380956
2.089723620333334
2.1569407723809526
2.1828081243333335
2.220153222857143
2.2929842262857147
2.329418917095238
2.372198740952381
2.4240643699523807
2.4773933161904766
2.4922705403333336
2.4500458428095238
2.420004290047619
2.4108132252380954
2.3842554819047614
2.3741426285714287
2.3713509671428574
2.2987160252857146
2.2716213056666668
2.2061679755714283
2.201703009047619
2.1665014504761904
2.1960266195714286
2.205069583809524
2.230202807619048
2.2329668285238093
2.220031740333334
2.245007065238095
2.241052902857143
2.2917680361904758
2.2604795528095245
2.287723588904762
2.2641180723809518
2.282363886619047
2.263500713857143
2.294163436666667
2.3170456113809528
2.3124112946190474
2.288988771904762
2.2533463090000003
2.2251451589999998
2.160242865285715
2.07248576
2.071923642238095
2.0930207290476193
2.0835160714285714
2.039814589095238
2.014033911714286
1.9676794155714286
1.9026702947619047
1.9163480023809523
1.9907905909523809
2.0881159718571425
2.019333910904762
1.9323948570000002
1.8482454014761902
1.7741625561904761
1.6659331567142859
1.5554980295714285
1.504369090952381
1.422033819047619
1.3495921238095236
1.2667713476666667
1.3005753447619046
1.3376750252380951
1.3423456509523808
1.4154682390476192
1.4715716260476193
1.4897408512380956
1.5775103847619045
1.5849163208095236
1.575334379047619
1.6069358351904761
1.595529671904762
1.5962245885714286
1.5546325395238096
1.4835367923809522
1.5102331867142855
1.5425139919047617
1.4963657713809524
1.535700893333333
1.527524826714286
1.4351292636190476
1.3907652098095238
1.3663744299999998
1.4357088999999998
1.4981081499999997
1.4717368147619052
1.4477876642857144
1.475718356238095
1.4911562271428571
1.5395655033333335
1.5571881319047622
1.5555840185714285
1.552117972904762
1.5205776857619049
1.449830457095238
1.4182812757142857
1.4141888529047617
1.4195292557619046
1.3846136323809521
1.3461774794761905
1.3681202376190476
1.3994317042857143
1.4696059223809523
1.4774315468571428
1.570381814238095
1.6197590267142856
1.6831050395238094
1.6808489709523813
1.7009644873333332
1.7407378732857137
1.7013995742857142
1.6062251828571428
1.575800616190476
1.540440841809524
1.4897148952380954
1.392501447952381
1.364210433142857
1.3855586276666667
1.303802852190476
1.1926272728571425
1.1037918618571427
1.105502044333333
1.1152799543333334
1.106074749047619
1.0669316890476193
1.0568682028571428
1.017656110952381
1.0362619038095235
1.0508907243333334
1.0592158157142857
1.0561301809523809
1.0342521557142859
1.069423357190476
1.0940937917619047
1.1261506709523808
1.1603219714285715
1.150725027952381
1.0962643476190477
1.088961880952381
1.117339667142857
1.1928633076666668
1.2064704417142857
1.2158408176190476
1.246078673809524
1.306224002857143
1.342094666142857
1.3318688952380955
1.3551658737619046
1.3337590828571433
1.323249567
1.2872039410952385
1.2889185495238094
1.2393663942857143
1.189029262857143
1.0788118825714288
1.052811330952381
1.0401033103809527
1.0359500000000001
