# Supplementary material for: Obesity dysregulates feeding-evoked response dynamics in hypothalamic satiety neurons
Source: Sci Rep. 2025 Oct 14;15:35837. doi: 10.1038/s41598-025-19800-2 (PMC12521569; doi:10.1038/s41598-025-19800-2)
Supplement: Supplementary file 8 — Supplementary Material 8. [file 41598_2025_19800_MOESM8_ESM.zip › Supp Fig 3/Supp Fig 3a/Supp Fig 3a/NCD_to_HFD_1st_MPK133_mean_running_46.csv]

1.3777258622222222
1.3024068204444446
1.253547447111111
1.213837356
1.1741126844444443
1.1277137595555555
1.0310725907111111
0.9524177693333333
0.9270524222222221
0.9012712359999999
0.8386989675555556
0.8125444071111111
0.8384689168888888
0.8511481648888889
0.8673902560444445
0.8425238168444443
0.8233432213333334
0.8398182696444445
0.8330161466666668
0.806070275111111
0.8384544608888891
0.8866227213333333
0.8761518298222222
0.9089381639555556
0.8805627168444444
0.890212290222222
0.9444198938222222
1.0365810666666668
1.0614529093333334
1.0429393382666667
1.0283784438666668
1.0328182198666667
1.0291370333333332
0.9442726222222223
0.9054306711111112
0.8891538248888889
0.8909882599555558
0.8133964240444447
0.7845209502666666
0.8172897537777778
0.8061415408888889
0.8019683737777777
0.8570219040444446
0.9182364493333333
0.9792524488888888
1.034246779511111
1.0211856484444446
1.0514620937777777
1.0838289697777779
1.0947398158666666
1.0652223888888888
1.047964015111111
1.059178827111111
1.0765995949333333
1.062873553377778
1.078295674711111
1.153719235111111
1.1548909666666667
1.0902574848888889
1.0456879466666666
1.0756819204444446
1.067796277288889
0.9821986955555556
0.921720364
0.8770143631111113
0.800859581511111
0.7253170132000002
0.7179240333333333
0.6801315653333333
0.6706295360444445
0.6380422293333333
0.623015776
0.6373341722666667
0.6954423017777778
0.7403208377777778
0.7692942231555556
0.7497973932000002
0.7748072724444444
0.8228425337777777
0.834990416
0.8247916545333334
0.8194856093333333
0.8260444475555556
0.787255616
0.7426326149777778
0.7333679875111111
0.7250300902222223
0.6848564164444445
0.7514062915555556
0.793092838088889
0.8120405142222222
0.8686592062222224
0.9121556630666666
0.9230759817333333
0.9520843088888887
1.0255719513333335
1.1682136148000002
1.438577624355556
1.8006562223555556
2.3198626898666665
3.044077221333333
3.9183229257777783
4.861808449333334
5.820626240444444
6.745060066666667
7.581307777777777
8.271258800000002
8.699221511111114
8.812921688888887
8.700170666666667
8.24047662222222
7.4437832
6.47767302222222
5.555579690666667
4.57856776
3.5985751031111115
2.684856515688889
1.946922546222222
1.323115222666667
0.7708364097777775
0.4446434368888889
0.2589661007111111
0.15351471897777777
0.10050178942222222
0.05370916888888889
0.03887899066666666
0.028874588
0.023434529733333338
0.01258166982222222
0.020154960533333332
0.02042186346666667
0.025537668
0.02780492044444444
0.017596277688888887
0.024727282666666663
0.03521925417777778
0.04197510648888889
0.04632403902222222
0.04508647093333334
0.0328565928888889
0.01879709875555555
0.025372691511111115
0.03459179386666667
0.049457764044444436
0.05999797013333333
0.07598225071111112
0.08695020497777778
0.12731218493333332
0.1403249352
0.1880449906666667
0.2674810466666666
0.3485722964444445
0.4208166795555556
0.4777481783111111
0.552401381822222
0.6502811287555554
0.7263977564888888
0.8244811071111109
0.9436074991555559
1.0738526382222222
1.1761106417777778
1.2875684515555557
1.4483288115555555
1.5815237902222221
1.690797898666666
1.7726051733333337
1.8874031111111103
1.9897412613333336
2.126311724888889
2.1709279804444446
2.248867316888889
2.3741185038666663
2.458859749777778
2.5110927342222227
2.59363772
2.651456595555556
2.7438544489333334
2.7107860434222224
2.7214847248888887
2.8339093871111105
2.9005304608888896
2.9177086933333336
2.9240966597155564
3.0738334266666665
3.1844997333333334
3.2696194088888886
3.3369636453333342
3.5111877448888897
3.621569122222222
3.651122311555555
3.805207376
3.907615704444445
4.060212416444444
4.186782065777779
4.240186986666667
4.404929360000001
4.53733648888889
4.647903252444444
4.7639324142222215
5.026198011555555
5.079064266666667
5.139737111111111
5.263115444444445
5.445058893333334
5.68909368888889
5.9573020888888895
6.097329533333334
6.257688328133335
6.358513004933334
6.250479951111111
6.242391991111111
6.30861510222222
6.292610755555556
6.1616389044444455
6.037195244888889
5.776482044444445
5.5949404000000005
5.382907061777778
5.21200564888889
5.244558324444443
5.209815123555556
5.1709907773333335
5.132748544888888
5.171865453822222
5.184319773333334
5.302473066666667
5.4069138755555555
5.513089412444445
5.577280156888886
5.548308089377778
5.533820623111111
5.434959532000001
5.331816908888889
5.175782786666666
5.073938153333332
4.960933750222221
4.8927864604444435
4.7463603195555555
4.619778496
4.552590290977777
4.4382903182666675
4.388246042622223
4.401420305333333
4.444227451555556
4.424701435111111
4.394469413377778
4.388246576711111
4.499631216444445
4.5169367852
4.434849607111112
4.372631173333332
4.397057786666668
4.360031561333334
4.251389413822222
4.170899993777777
4.055249988400001
3.8951682755555552
3.6885888132888898
3.6270873061777777
3.6072372407555546
3.5580846048888883
3.4552233075555554
3.2806049283111114
3.1346028186666666
2.9742327548444445
2.823360867555555
2.697009961777778
2.632260512844445
2.5217649697777778
2.349686229777778
2.2564583582222224
2.074298961777778
2.0798504483999998
2.0947315698222218
2.1358588339111115
2.101699833777778
2.1140742976888887
2.0957897613777785
2.0507629133333327
2.019018214666666
1.9502888011111101
1.945864064311111
1.8707743223555553
1.7248154990666662
1.5558556831555557
1.4849523937777782
1.3761448438666666
1.3033719284444445
1.2232728817777776
1.2320774351555555
1.2282126697333335
1.2420629924444446
1.197952438666667
1.3574216146666669
1.502391688888889
1.5968945394222223
1.6803841821777774
1.7351740622222223
1.8181709204888892
1.8188501946222222
1.7897040142222223
1.8063807114222223
1.854431768311111
1.8614543862222221
1.8475369413333333
1.8220573902666664
1.7950299687555558
1.7244674653333332
1.708229950622222
1.7415090173777779
1.7708840053777777
1.6958362088888888
1.556352596444444
1.4734370711111109
1.521031790177778
1.5575660266222222
1.607513143422222
1.7131759431111109
1.7349119039999998
1.7182931271111108
1.7430247164444441
1.795287829822222
1.8754042008888885
1.9355151537777777
1.9059534954222221
1.8708944204444442
1.8927034831111111
1.8693723551111108
1.8525511564444448
1.9077423808888887
1.9036384066666676
1.894749027422222
1.927800016888889
1.9763604231111107
2.013873903555556
2.0537888066666667
1.9835402502222224
1.9282088364444443
1.9550238710666665
1.9390355544888886
1.9384308217333328
1.9840550977777778
2.0636396942222217
2.0019509220888887
1.893193650222222
1.7974972271111107
1.7685482488888886
1.698792229333333
1.6014669933333336
1.5171784884888888
1.444367428
1.419098188888889
1.3549876434666668
1.3792025534666665
1.4189323395555553
1.3720591972888887
1.294047602222222
1.2739578444444446
1.2490690039555554
1.226259118666667
1.1909970567111108
1.0889710711111114
1.0486180826666665
1.0582482426666666
1.0230107977777778
1.049610743111111
1.1498518919555556
1.2212780959999998
1.2390020973333333
1.242486287111111
1.2633685093333333
1.2813054610222223
1.3229470728444446
1.2705461212000002
1.2489426591111112
1.2663261680444444
1.270134678222222
1.2136271053333332
1.2122971337777777
1.2094730306666666
1.1878880990666667
1.1822785420888888
1.115423419377778
1.1054717204444444
1.1047593102666666
1.0853421053333332
1.090241059111111
1.0946981493333334
1.1047528444444443
1.116869048888889
1.1353026293333333
1.1721889824888887
1.2284052466222222
1.1932736515555553
1.2080636142222225
1.228541288311111
1.23618736
1.2579581683111112
1.2275329986666665
1.1934078213333335
1.1255501862222221
1.0361142807555555
0.9863699221333333
0.9939542617777778
0.9398462324
0.9334011706666667
0.9271692115555555
0.9171037688888889
0.9510936404444446
0.973226800888889
1.0502100444444447
1.1653784055999998
1.2353772893333332
1.2829895031111112
1.3351852706666665
1.3941891425333333
1.3932427431111112
1.3730204804444446
1.3686122608888889
1.3217806115555553
1.2345929293333333
1.1766309391111112
1.1484865067111114
1.145086790222222
1.144329273777778
1.1392122261777777
1.1350373033777779
1.1117391600444446
1.1268157822222222
1.1403527555555557
1.1535662915555556
1.1801295244444445
1.171710768888889
1.2085384164444444
1.2470561462222227
1.3114902964444444
1.3472993342222224
1.4294732933333332
1.446764008
1.5267460666666668
1.603566048888889
1.5861732622222222
1.5889830767555557
1.5754261915555556
1.6270427159555554
1.5787392622222223
1.5198257676
1.4143883093333336
1.3469915487555553
1.2698882564444447
1.1762190240000001
1.1322692150666667
1.1126623755555554
1.0439217342222222
0.9949136395555556
0.9437813901777777
0.9847170577333332
1.0451386706666668
1.0517555466666668
1.046441215111111
1.0551337466222221
1.0163762395111111
0.9498170963999999
0.9157591800000001
0.8539056222222224
0.8202490035555554
0.7469824249333333
0.6669615901777777
0.5986744119999999
0.5658926155555556
0.5612249822222223
0.5939371254222222
0.648958044888889
0.7212112222222221
0.7565150533333335
0.8109120177777778
0.8762450070666667
0.9711111359999999
1.02257142
1.092726563111111
1.1250489116
1.203182406622222
1.255284677777778
1.2359297902222224
1.258281141777778
1.2659491043999997
1.2223617253333334
1.2059250533333332
1.2319774071111111
1.244978269288889
1.2146184244444445
1.1924730266666665
1.1330040773333334
1.0715601333333333
0.9955554768888888
0.9692284160000001
0.9696367099555556
0.957922850622222
0.931060290222222
0.9086810109777778
0.8562667813333334
0.8098493684444444
0.7821502933333335
0.8153121466666667
0.8747591377777777
0.8935835555555556
0.908819967111111
0.9153197351111111
0.9231136425777778
0.950767218577778
1.013406595822222
1.0838310977777779
1.1940654516
1.2624739945333334
1.2875561688888888
1.3178362494666667
1.3477020151111112
1.3076949737333332
1.2365221720000001
1.1619298577777777
1.1033052199999998
1.0109229835555555
0.8882863444444443
0.7558416520000001
0.6764696271555555
0.5665958662666667
0.45193029866666673
0.38343696666666666
0.3978573186666667
0.40107740137777775
0.37025021506666667
0.3532702497777778
0.3639394226666667
0.39496994266666674
0.43008108537777784
0.4317238986666666
0.47720602040000004
0.5250417288888889
0.48984308
0.4562006626222223
0.46471681102222223
0.4378698528888889
0.41107056
0.40401046355555553
0.4107153226666667
0.43457693053333335
0.4362831204444444
0.39324311942222223
0.4471971387111111
0.5083287429333334
0.6059860684444444
0.7552601697777778
0.821541912
0.8775699479555555
0.9603095
0.9814448222222224
1.0168373564444444
1.103671680888889
1.125951107111111
1.1500169750666667
1.1328912666666666
1.1091330920000002
1.1195641773333334
1.1748684217777776
1.1645121598222223
1.157120728888889
1.1886269173333335
1.2527289302222222
1.3029778315555556
1.3349431204444444
1.4001982497777778
1.4015818377777776
1.3508897742222223
1.295124736
1.2900492319999999
1.3042745284444448
1.272981272
1.1885524222222221
1.139120464888889
1.1163858613333333
1.0325079222222222
1.0319155013333334
1.0406344955555553
1.0014531382666667
0.93012244
0.8679156528444445
0.8565033017777778
0.8620972087555556
0.8593300149777778
0.8518214622222222
0.8966609342222222
0.9563227466222224
0.9769357031111111
1.0420706755555558
1.131965735066667
1.2219876444444446
1.2525615066666664
1.2983769115555555
1.3406865021777779
1.3836004772
1.4003057777777779
