# Supplementary material for: Obesity dysregulates feeding-evoked response dynamics in hypothalamic satiety neurons
Source: Sci Rep. 2025 Oct 14;15:35837. doi: 10.1038/s41598-025-19800-2 (PMC12521569; doi:10.1038/s41598-025-19800-2)
Supplement: Supplementary file 8 — Supplementary Material 8. [file 41598_2025_19800_MOESM8_ESM.zip › Supp Fig 3/Supp Fig 3a/Supp Fig 3a/NCD_to_HFD_1st_MPK133_mean_running_47.csv]

6.449510960777779
6.722047965185186
6.935796819629631
6.983601114074077
6.977018931444445
6.938790595185188
6.815824452592593
6.774905224592593
6.722738013333333
6.651647985259259
6.60566723925926
6.621990868925924
6.625195544444444
6.5729241370370355
6.6090377470370365
6.641653921851854
6.73406996274074
6.834239793666668
6.906853085037036
6.8717239131481485
6.873874675148149
6.82222311148148
6.722327711111113
6.762324346296297
6.86298637214815
6.93822167296296
6.998641235185186
7.007566288777779
7.017074125925927
7.020361585185185
6.886717701370369
6.839908913074075
6.893759514814814
6.906686554888887
6.95549928288889
7.016831821148148
7.13101124074074
7.264573759259259
7.346411363703704
7.4957605944814825
7.654369708111109
7.757223709222223
7.901318332222221
7.967343616296298
7.959962676666667
7.960957555555558
7.828254526666668
7.60469307
7.516507067407409
7.395417491111111
7.243043031074073
7.213705261481482
7.151118623999999
7.1326796229629625
7.002360726925928
6.980392688148149
7.087651292962963
7.106940497296296
7.022837150740736
6.984670830407407
7.002241999629628
6.895136126296296
6.775974704074075
6.639509725925927
6.523898159259261
6.434190404444444
6.368896755555555
6.372449596296296
6.479905861481484
6.547405127037037
6.570859885555557
6.645760867333333
6.824622448148148
6.925267466296295
7.0010180562962985
7.051669048518518
7.050655920962963
7.034724248444445
6.962920116296295
6.932596155185184
7.066675274444446
6.9855891751851855
6.877711288407408
6.909852078148151
6.935698245851851
6.840694033888887
6.749357205074074
6.648395013333333
6.585403914074074
6.523045761518519
6.3632059648148145
6.279249416666667
6.198420170740741
6.134431273703704
6.165116428888889
6.232595715518518
6.268613874111114
6.4915043949259275
6.856038813370373
7.334651730370371
7.998626237370367
8.711173116296296
9.423972777777779
10.001874074074074
10.464236666666666
10.90040296296296
11.179444074074077
11.210449305555562
11.008782800370373
10.512377037037034
9.699931988888888
8.718999555555556
7.602870885185184
6.3772326507407415
5.213452404851852
4.068841208148148
3.0445030892592597
2.1983256814814816
1.4584281292592594
0.8975253592592594
0.4896636472592593
0.23212310822222218
0.08272925637037037
0.044701124370370375
0.01912116325925926
0.0030132313703703706
0.004501580222222222
0.0025265414074074084
0.0026799785555555564
0.0018489104814814817
0.001603427740740741
0.0006865625185185186
0.00017634000000000004
0.0009944605925925926
0.0007336658888888888
0.0009068644444444445
0.0011790512592592594
0.001607359888888889
0.0009222036296296298
0.00740048725925926
0.00963815211111111
0.0029983162222222224
0.00018765544444444452
0.00023812407407407414
0.0012900495185185186
0.009944369666666668
0.009431147814814815
0.00984948174074074
0.019001029296296296
0.04763276666666668
0.049780867444444446
0.09704111081481478
0.13063201748148148
0.16862733559259263
0.19438973962962966
0.21899219381481483
0.24856045411111116
0.2682191700000001
0.3093374674074075
0.32759737555555557
0.36846675855555555
0.38809474266666677
0.3896245322592591
0.3893380626666666
0.4458305238148149
0.5423399685555558
0.6134012441111112
0.6953338474444445
0.7310112637407408
0.7745507600000001
0.8640913974074077
0.9162703118888891
1.001957183
1.0596765541111113
1.0989228218518519
1.1033208566666668
1.116888077037037
1.1240019254814817
1.1345663598148148
1.1413448997037035
1.1447999046666668
1.1416550453333336
1.1685701685185184
1.2676143128518527
1.4174685591851852
1.5385144544814822
1.6489800218888888
1.7734168837777782
1.9565092911111113
2.129781500814815
2.345532831925926
2.594239971851852
2.8073700950370375
2.9386272751851865
3.064620730259259
3.1608028232222227
3.291568242592591
3.4778483187407403
3.5882383329259246
3.6993292622222222
3.798981198037037
3.853012438407409
3.8857325353703716
3.8932586094444446
3.812813281370369
3.827816484037036
3.8125392145925923
3.7944558715925925
3.7691442199999994
3.6725989169259257
3.60448972137037
3.5977098722222225
3.5903485626296305
3.5899677362962956
3.669919447407406
3.754170659629628
3.7233608544444445
3.6693320531851845
3.67904327637037
3.7587457351851845
3.787375164111109
3.8373961248148154
3.9533437226296297
4.07547341814815
4.140488259999999
4.1443592285185185
4.197675800629629
4.253186347111112
4.346719758777778
4.421880417037038
4.432430145814814
4.389131043333332
4.331942583222222
4.254880537037037
4.171585040740741
4.0672611777777785
4.023327802148149
3.9370531813703713
3.851893482240741
3.7592793525185186
3.7012143672962963
3.604655341851851
3.4494467950740746
3.351617710000001
3.33506178925926
3.348179694814814
3.377444745222223
3.445871650370371
3.53765244337037
3.578660634444446
3.7301853484814815
3.9749749255185183
4.172419118407407
4.267342078666666
4.210389612592593
4.145644209962963
4.202089648148148
4.301409437037036
4.308215524703704
4.435122354037036
4.438061177407407
4.431293133333333
4.486071394111111
4.55293208988889
4.647887785962963
4.640404068518519
4.60332900077778
4.5696788990370365
4.559600937000001
4.449573035518519
4.41174199074074
4.34359713188889
4.285122983222222
4.3092952415185195
4.3649113900000005
4.503394244333333
4.6460091711111104
4.759969771925927
4.898177323370372
5.100842367333332
5.187764829629632
5.322430077666667
5.4194304914814815
5.424080721481482
5.447378315888891
5.448268569148149
5.407221922592593
5.324764116666667
5.220241027407407
5.105716463481484
5.053984628518519
4.9347994982962975
4.85771705962963
4.778577113703704
4.665046634074074
4.608038112962963
4.61811536111111
4.645592188148148
4.686589930999999
4.757544552185187
4.843807657037037
5.047028965185184
5.170560705074073
5.2943885277777785
5.415579723333333
5.474732067999999
5.5015624
5.4281948884814835
5.355210376296294
5.246866918037038
5.145948851851852
5.0044819059259265
4.931781426666667
4.99233168962963
5.057789379592593
5.201246675925925
5.29694836248148
5.4082951900000005
5.444915771370372
5.51654983925926
5.589690458518517
5.581437171481482
5.50633942662963
5.496794028148148
5.513729345037036
5.343285220999998
5.224993941481482
5.227501525444444
5.343974600333333
5.415525805222222
5.3752242876666685
5.4047414629629635
5.424795673222219
5.272277684074074
5.050432870370372
4.941767618925927
4.854959374814815
4.762240484814815
4.747830151037037
4.803345088148148
4.8654134703703695
4.926201801851852
5.038864534814815
5.141299906148148
5.382774416592593
5.577954702222224
5.749538665592592
5.903981133222222
5.980481595111109
6.00624452925926
6.058359264296297
6.071078114481484
6.164825408407406
6.349705693962964
6.426021783296297
6.515302011481481
6.592878275925926
6.560664656296297
6.4080868492592575
6.215314720370372
6.1092770566666665
5.999298696629631
5.875129736888887
5.7378832245925935
5.55836433074074
5.354220421740741
5.193219699296297
5.070746848518519
5.086380135555555
5.122090367666669
5.056551605555554
5.096733481481482
5.0647731022222215
4.9622543903703695
4.985666214666667
5.075693058888889
5.073550581259259
5.133922966296296
5.186446432592594
5.208378620666666
5.301448180592592
5.288798776925927
5.230938404444443
5.215996083925927
5.2426564174074075
5.190791999962962
5.049427136555556
4.864207877777778
4.722563109259259
4.6415274925925925
4.5344767711111125
4.416675922962963
4.377093824962962
4.372931177037038
4.311121500703703
4.318001669962964
4.457989087407407
4.556934026666667
4.545142212592593
4.528854735555555
4.52783701925926
4.533195872481481
4.442030512185186
4.407620093333334
4.38121116888889
4.468463641370369
4.588862279148148
4.729500963703704
4.852609560370372
4.996197685185185
4.9971193044444435
4.939590039259259
4.995441844074073
5.04024557174074
5.0232133800000005
4.839223082111111
4.616218417037038
4.456064344407407
4.4586343947037035
4.420640517407407
4.418098333333333
4.505382174074073
4.6331872735925925
4.669633885185186
4.6980055555555555
4.842031805074075
5.039851474074074
5.084230316851852
5.059639394444444
4.987254498851852
5.074609949259259
5.14040233951852
5.156652527370371
5.22791452037037
5.2573653972962955
5.2908696137777795
5.296458389259261
5.288022940370372
5.250727310370371
5.258010843962961
5.267246157111113
5.2939030349629626
5.270496375185187
5.251177275814816
5.299030655851853
5.308386522592592
5.359721761851853
5.505221014814815
5.62161250322222
5.728164739333333
5.88843201588889
6.013089776296298
6.085070684851851
6.160918480370372
6.19437981148148
6.178425625555555
6.108562773111111
6.016840701111111
5.99707429851852
5.946800719925927
5.806738745185186
5.7070933722222215
5.723247928518519
5.687541276185187
5.586888278518519
5.593838212444446
5.693909271851852
5.72863035962963
5.718138439222223
5.755975625925928
5.7070453481481485
5.599731058148148
5.510965148555556
5.478527503703704
5.572041731074074
5.557171954037038
5.426285118851852
5.437390405555555
5.315951255592592
5.161490447296296
5.03131920111111
5.029923339148149
4.958887392851852
4.806292890962964
4.631565501888889
4.6145905396296305
4.628779448518519
4.5323851444444445
4.59823985062963
4.691545862296295
4.8586525097407405
4.9807926188148155
5.183931659333335
5.38768847485185
5.536003727703704
5.668594560000002
5.7607427109629645
5.896160725555554
6.019219648148148
6.1497092959259225
6.186080499925925
6.2442719746666695
6.201303693370371
6.2042663995555545
6.269958731851853
6.233701081444444
6.239360937407408
6.2251924444444455
6.14179170511111
6.067242027
6.09487168888889
5.956700010962961
5.85609786259259
5.811785885814812
5.7900253874814815
5.80306276074074
5.7979048036666665
5.710185016296297
5.714182101111112
5.688176508481483
5.619955547407407
5.65840408148148
5.737719762481482
5.793644133703703
5.7519028974074065
5.666535396666666
5.500791858185186
5.440779139629631
5.378655602592592
5.340435642962965
5.381060995222222
5.38600541614815
5.347579725148147
5.24567505988889
5.168934562592591
5.146603547407408
5.153853383333334
5.2630015876666665
5.353915051851851
5.304290380000001
5.27049253888889
5.313358800370371
5.33938041111111
5.425612292592592
5.5218104740740745
5.556328220370371
5.689107535555556
5.730637301370371
5.733144502962964
5.928956354814813
6.059867775185184
6.151292118148149
6.253952211111111
6.339684852592592
6.429001891111109
6.523597307000001
6.598359321851853
6.6350352333333324
6.675421933703705
6.686988326333333
6.6727589244444445
6.573974575185185
6.503393179629629
6.3563703124814825
6.260766111481483
6.300395711481482
6.205647306925926
6.07244807837037
5.971956241851853
5.77858287077778
5.596239746296297
5.478465586259261
5.38958093888889
5.469753456777777
5.413721707740742
5.2671922562962985
5.182237088185185
5.209040268148147
5.24946466962963
5.3403540429629635
5.430184507296298
5.528557658148147
5.485779538185185
5.417948417037038
5.448662696666668
5.55283737811111
5.613770102222222
5.559137214444444
5.57805124074074
5.654854696296296
5.661372451481482
5.518534951888889
5.545793407037037
5.573807466666668
5.553419396703704
5.539162874444444
5.649526070370371
5.793953886629631
5.881857052962963
5.980904541111113
6.010738888888889
