# Supplementary material for: Obesity dysregulates feeding-evoked response dynamics in hypothalamic satiety neurons
Source: Sci Rep. 2025 Oct 14;15:35837. doi: 10.1038/s41598-025-19800-2 (PMC12521569; doi:10.1038/s41598-025-19800-2)
Supplement: Supplementary file 8 — Supplementary Material 8. [file 41598_2025_19800_MOESM8_ESM.zip › Supp Fig 3/Supp Fig 3a/Supp Fig 3a/NCD_to_HFD_1st_MPK172_matrix_1.csv]

0.1291742081892558	-0.2576545620362853	0.06873527179818172	-0.8111055514195759	-0.008735866483142181	-0.22718621754314766	-0.3341471735605944	-0.051742852716631614	0.2940567695950586	-0.8634910679742808	0.43325808184275394	-0.3375245779541792	0.3543614395526373	0.5794234668431039	-0.9019873008744144	0.1655309606249766	0.1607870023255673	0.7488984854911644	0.3624593836855631	0.4157278620314475	-0.07590398200158219	0.5680740833765954	-0.8896970998139434	-0.3184036965946586	0.14831081360865617	0.2999803584326004	-0.5071825830010265	-0.3145459708064291	-0.4753067552401656	0.08405858757275558	-0.2548051923111823	-0.06716102732308644	-0.12039128707716315	-0.4563597889240697	1.0300732787070452	-0.7674943710994775	0.5255347723728337	-0.24858391528654483	-0.6950059959375794	-0.30982049250439486	-0.24225161392048902	0.2730712811517748	-0.33324679755875397	0.41675142762918693	-0.23118101556812007	0.007400729226736199	0.32145960886160035	0.34353845267740013
0.13071962310494545	-0.26922958956071574	0.08707260531830979	-0.8358511583222328	-0.00965950953130017	-0.18798689358686582	-0.36202388832388244	-0.04703737868332014	0.36475340887587115	-0.8673395896948439	0.44996945850043213	-0.2963653084295443	0.35472843788414693	0.5199132940956502	-0.8788217275236156	0.23181857547382412	0.21729186068828285	0.7728623052317234	0.2608507500188245	0.43040848478659444	-0.07799658701428633	0.5392129123868924	-0.8856770390074189	-0.3517656155039228	0.0977592629054474	0.35458935222171717	-0.4926389417659882	-0.35093612663343543	-0.48086747865313595	0.06854320586562138	-0.3113029777573394	-0.07185223688548292	-0.11850086041611578	-0.4826077950909647	1.026709102102867	-0.7543502056409356	0.5250210651346827	-0.24149809815597612	-0.7396720054631745	-0.30375132401632177	-0.28578976214105656	0.2664484582043327	-0.3906413313467134	0.41769258309218077	-0.2292840330237828	0.00263152761621883	0.31324903668327586	0.348465463586916
0.14404966301625216	-0.283727159018832	0.0641445824560591	-0.8501796759185782	-0.03157521018460895	-0.17160249256201135	-0.39079540197835366	-0.037939845892108144	0.39821850405508935	-0.8221681749430458	0.44735894824763384	-0.29094546818512484	0.35285468732690406	0.4948527489120476	-0.8752219042842183	0.2838980439594361	0.21197631779012183	0.8140021632592345	0.23286870094802178	0.42467605113934676	-0.03538919408045486	0.5197181065254207	-0.854472283957392	-0.35449927501921136	0.06300954063987525	0.3386322996958259	-0.46827755720390435	-0.4147103148691531	-0.48442518123036926	0.06358115387177106	-0.34331115018198827	-0.09270662949180843	-0.11138713564100271	-0.4905339228686177	1.0181200226082197	-0.7553728742323774	0.5240022989283825	-0.2645850444160039	-0.7438044745451996	-0.26907335633894586	-0.31305872830378006	0.2505910521422377	-0.42852003433009894	0.41303739571771264	-0.27448485529189276	-0.0017073661149004469	0.2997197636686461	0.34245106395660313
0.13585511715107682	-0.3009188142453673	0.07970504974338463	-0.8654800268272318	-0.03638900941432066	-0.1555927727012461	-0.41395408091058233	-0.029231075389470014	0.4282214490855788	-0.8006785655255348	0.42987161283371	-0.2777448313631736	0.3615245687029515	0.4549242620716093	-0.896332821036543	0.325442735166635	0.21914528979474	0.8712900549912315	0.18743384577884128	0.4449161779002645	-0.028303882309732666	0.5050269823621898	-0.8194396125341754	-0.3598905024962701	0.029439592895664987	0.32208666042195144	-0.43886129161782406	-0.4207193629303526	-0.49804414054010426	0.05599801796181415	-0.3690231754750939	-0.12512932623854364	-0.0995179838793573	-0.4966177694635463	1.0279729916558178	-0.7623278890747395	0.5038189663964346	-0.2940797408445773	-0.7442719972754188	-0.258009960234787	-0.3297619795416576	0.23597981194915366	-0.4651085217084646	0.3760726016945207	-0.2947019787622661	-0.005129278512725811	0.28954998740959037	0.33321330215655587
0.14048784959151953	-0.3192335964654613	0.07910856950344905	-0.8704179038553892	-0.041117837226836075	-0.10510155159010244	-0.4166962174812257	-0.01870477928292614	0.4469079642513007	-0.7649689119278679	0.4200308113886133	-0.27299094092427517	0.3872960878410788	0.42915407001092953	-0.9133798398016193	0.3612881385816239	0.23174697608917358	0.8816438810490876	0.14517790926107793	0.44826218249513444	0.01585608137078573	0.5008733446415549	-0.8443909396629413	-0.3545218206646982	0.001269437384985614	0.3130718827275928	-0.4151279321277528	-0.4054451401294368	-0.4970105870634417	0.053600750740202284	-0.39373079569360125	-0.15476344265644254	-0.060969949086796114	-0.5016983809700237	1.044920263632007	-0.7726431125327988	0.4795232085128747	-0.32067769072518765	-0.75278075496113	-0.24419284351653964	-0.3398747819732283	0.22480241352693536	-0.48632169343499465	0.3543090712960764	-0.312098849711696	-0.020759802540704763	0.28242089588382924	0.32163809306998836
0.1562440571183022	-0.32853124396390104	0.07364391240053766	-0.8784859944062761	-0.03804351894739421	-0.06106477780926237	-0.42107110678340715	-0.009031354766693022	0.4453819032980751	-0.7444913662919356	0.41368781961294876	-0.2520968580640003	0.39508230667788097	0.38437721332946223	-0.9018516595093108	0.39843814459279847	0.2416874407180332	0.9254004780137861	0.12190256747447369	0.43876307143722615	0.04464961548189869	0.48806482947292046	-0.8535789371114978	-0.3535542367125513	-0.024808584641145177	0.2963590678795431	-0.4069259025086332	-0.39349739559969504	-0.4962619926405006	0.06491687865765725	-0.4099543369685592	-0.19030860366618027	-0.022994061962540908	-0.5073589170544989	1.0686136493560237	-0.7805949087632772	0.4330986032775935	-0.3361519827939086	-0.7553140364809062	-0.2328369648949549	-0.3344492537105462	0.2213827418846924	-0.5019778579828492	0.33342415615221227	-0.3368325276733855	-0.031782794377351646	0.28194138606749913	0.31389994847017494
0.1759896715350491	-0.34471693205787385	0.06420098751722629	-0.8849143983076047	-0.03828602705122384	-0.027063913170924995	-0.4393851295007128	-0.008101013712144162	0.450542010457069	-0.7314321420448533	0.3976124305955987	-0.23540592415147457	0.3933167292104926	0.3506242721537574	-0.9015721306200805	0.43252287517197985	0.25080939065122776	0.9157261327701779	0.10574014720810462	0.44755953099140794	0.07988179754292926	0.48994784168212296	-0.8558447441954982	-0.35111420738967564	-0.03319060171672676	0.29056829375714727	-0.3879177544449319	-0.36418052592821937	-0.5005804588446617	0.06564853097691571	-0.43374188289862076	-0.20765129914198036	0.008252166026455723	-0.5283357018263576	1.0860791632530147	-0.7870357831890651	0.38088578505763504	-0.3532627181701235	-0.7371275271877007	-0.21877672436645304	-0.3340291247367375	0.2159582573493739	-0.5260279957219697	0.3134706465483922	-0.3577184814822744	-0.0346654153825361	0.2806451741871486	0.3157606818689601
0.1765978740192619	-0.36388598524405685	0.05148653079728577	-0.8954281546228442	-0.03703682288958656	-0.0022336279797296778	-0.4557912190720689	-0.0005461491106232294	0.4502581694816147	-0.714173601234573	0.3844150752969142	-0.21686155917750424	0.39335470947158	0.31154718009847093	-0.8971449995503349	0.4585005119850185	0.27492560269383076	0.9162517290980557	0.09145163499682131	0.43590911912718205	0.12088585961909676	0.4954766117994157	-0.848575695698039	-0.35386799694557763	-0.032915065632625126	0.28751332891165543	-0.3762489200236522	-0.34532294171135924	-0.5076608492810014	0.06801602233829902	-0.4470388297275015	-0.21384814844084596	0.029291010093127234	-0.5451381258226772	1.0982969835340555	-0.8025152910361621	0.35297584101198143	-0.3603045704259127	-0.7214702157228176	-0.19970580908262467	-0.33942254245542597	0.208624176074767	-0.5453357539959002	0.29265626276670614	-0.3725181871881587	-0.04177866403712656	0.30056760385215336	0.3140148623655683
0.1804940255843045	-0.3842156913060281	0.04396978879490131	-0.8959879181170088	-0.0337119730619757	0.024397889078474882	-0.46860801555075493	-0.00022483360065545072	0.43939418831609417	-0.7092903833394019	0.3680284422320352	-0.20422894100132716	0.3773309324857708	0.27078521484732965	-0.8975665266921804	0.4841285691571568	0.30060450462850136	0.9070155369429871	0.07225263464871073	0.4265745978415161	0.16037674464520732	0.5075075276007167	-0.8384835380805001	-0.36275098126742256	-0.035643443174704234	0.28127769693266497	-0.3603824309023556	-0.3215924460367249	-0.5068572270948839	0.06409768931755264	-0.45079104246585466	-0.2196932302589705	0.05373767639661767	-0.5506422445909495	1.1117841513411402	-0.8129971271814401	0.3255660140659039	-0.35790936327556216	-0.708105313062855	-0.18132898443407114	-0.3430801641507468	0.2016783661542634	-0.5583665444715323	0.2692780314069547	-0.3878072218455347	-0.046467050761817265	0.31642911914574257	0.31345393396574395
0.18382068171775362	-0.40142469194847613	0.03854451313099829	-0.8930005792621406	-0.030024013916496402	0.05286718715166598	-0.483995264924378	0.004514835477753421	0.43177304308316045	-0.7012003684820833	0.35929739313325065	-0.19415433626055403	0.3593374766659679	0.2338062843094618	-0.8970110914687952	0.5074989143221817	0.3150761289470636	0.896972462296928	0.05587874590259452	0.41564985972507956	0.1842388099440032	0.5019571855020123	-0.8322588902345354	-0.37119770734909563	-0.05294584946819867	0.2825138137921699	-0.3325257054651803	-0.301582353612494	-0.4946645868206117	0.061770998408319046	-0.45642503238045373	-0.22411615495292608	0.0823061315871062	-0.5534329656136188	1.1150314388134612	-0.8223868624439286	0.294751536185223	-0.37700291643518485	-0.6887252576636886	-0.16468921832166422	-0.3384675902593523	0.19020000699726464	-0.5691104577022493	0.249627839475742	-0.40172616796232674	-0.04649136791470711	0.335542109437312	0.3174450695470108
0.20225226337780175	-0.43233019107631454	0.0377350239253916	-0.8942149693185124	-0.024134596328574932	0.09817020269789292	-0.5150651281007833	0.015028609122954745	0.43825341842716903	-0.6686072867461001	0.3577773361789637	-0.16300105023741812	0.33423033351727754	0.151842657686882	-0.8981320647855107	0.5711403676593807	0.33433425163736413	0.8863264665156336	0.011112401044744096	0.4122236452113972	0.24396735505821138	0.49619797823749057	-0.8167221412627258	-0.3930624743423069	-0.07433766409250706	0.27530849573197014	-0.28962013408426274	-0.28221504409208265	-0.47480224189470677	0.056465632027352455	-0.4820299156165902	-0.24884264516314566	0.13559578167425715	-0.573080869341579	1.1152519999315254	-0.8236791962955721	0.23268636168493254	-0.40666108573728854	-0.6657139717368667	-0.1325702012597793	-0.3374985055783474	0.1725048346076859	-0.6037967745126902	0.21055608531836018	-0.43699594329414115	-0.05015028004230056	0.3506776714415591	0.31895399678239456
0.22878222060253597	-0.46499170992750594	0.035634156378725725	-0.8799531146683833	-0.014692100802206853	0.14094208898261382	-0.5331557544943223	0.02756635211329169	0.4281039674271323	-0.6365366783702819	0.3530558070052014	-0.13679921084098404	0.30412829583933887	0.08555700525008839	-0.8946160116177856	0.5999996909603249	0.3418991997201321	0.8694553865258724	-0.013713753100001131	0.408832752496825	0.29693558639889306	0.4907631416151011	-0.807437822059277	-0.4179889399926413	-0.08454807631374925	0.2516976135750417	-0.2431184076014691	-0.2565428522849843	-0.4486411282880492	0.05105586385165435	-0.5004579357393796	-0.2849874047723656	0.18664816200475853	-0.5944713209974422	1.1199370650292786	-0.8086115797878499	0.1645251946252455	-0.43053946925304204	-0.6282155852064871	-0.10433287970547003	-0.33125497562833084	0.1528077963479891	-0.6327030943443084	0.1635355721821033	-0.4736241782897598	-0.047227305401567374	0.37284776646252804	0.3245059054358136
0.252859584285747	-0.4940378940541468	0.0370205525241438	-0.8535818956796837	0.00089248062312908	0.1755721084293605	-0.5202941368863218	0.04072172836645843	0.39553950765157075	-0.6077324419104606	0.35171355252088843	-0.10972389373885227	0.28001832228261164	0.0098262063266791	-0.9007937204682422	0.6293973298035177	0.3595252850283287	0.8322445718499125	-0.04761947779543132	0.4092360097033322	0.33407332746193824	0.4890162298436186	-0.8082972317065564	-0.44577193892616807	-0.08450803548150908	0.24790186421610705	-0.19917587404602755	-0.215809280136582	-0.4114539058451977	0.053022773794111	-0.514121650572157	-0.3157502421725619	0.23354638941538405	-0.6038515198866248	1.123695277788201	-0.7808056591321659	0.09461327178624268	-0.4449709307109046	-0.5938712928402139	-0.08840499505537917	-0.31071845609670035	0.13389006114435292	-0.6570457251979082	0.11501703008031379	-0.5048505711345872	-0.044317573036484	0.4029401077162267	0.3333299772124447
0.2863629754384866	-0.5207968692366227	0.02355522475981702	-0.8192930462837659	0.019834743159702514	0.19274965982205275	-0.4932345720171535	0.05040817058261835	0.3504443733408674	-0.5753865911584249	0.3529694751700695	-0.08864898003490587	0.25439652635158405	-0.053504746305922016	-0.9097375590657597	0.6395425073305102	0.36719639100379664	0.769493991652426	-0.0746789333000443	0.39264212282972016	0.37656520504475	0.48971838155490055	-0.8244403585653834	-0.4768883115449353	-0.09268780549628575	0.25362445180383414	-0.1622079673718494	-0.19056992397527112	-0.36269236134544824	0.05956092584006817	-0.5195015055948717	-0.34173270959470237	0.27611571025156945	-0.5975443014941049	1.1249913841336785	-0.735547003663287	0.02220846782246515	-0.44976000888102385	-0.5610893436905223	-0.0800021441863558	-0.28010779657441837	0.11635486555202168	-0.6704656568067837	0.07758322435799166	-0.5390385240638826	-0.03923039822024407	0.43248369958959926	0.3429254811323704
0.3242316619699604	-0.5464638468583767	0.018592703977619664	-0.7763203441831572	0.04548563009712306	0.17631018518030783	-0.44378787306056244	0.05943453051444816	0.306650693635869	-0.5433245079889497	0.354632390756301	-0.07167509524058682	0.2127047891627766	-0.1122046382089937	-0.9168528630122553	0.6338574677577808	0.3689127632343761	0.7209387283209605	-0.10310007770448837	0.38250035126022475	0.3856020598129891	0.48725759383205913	-0.8080756417626587	-0.5183925903217992	-0.10706675435967387	0.2561915369124469	-0.1313857610197896	-0.17688224154459048	-0.3241003870287915	0.06076970157605623	-0.5213630471252229	-0.3668909107965492	0.30118358228954534	-0.5846594103155397	1.1043094424392588	-0.6793366220907462	-0.051067043965168944	-0.45327497455356286	-0.5221172259150751	-0.07878549573404461	-0.24293037698247644	0.09257060272342524	-0.6711815047447571	0.03835207282865399	-0.5712401655318743	-0.027161055153760605	0.4642067875893513	0.3550646854252128
0.35455691738374573	-0.5736739510576536	0.005083083581086839	-0.7314569845476944	0.06592032012427666	0.14874538850363964	-0.3877324752120733	0.06694503588850124	0.27409739855037674	-0.506206977458064	0.35134561446163576	-0.05580193106422693	0.16976598437620732	-0.14929686066993975	-0.934539606527402	0.6242986935137839	0.3705912000796679	0.6388046052594358	-0.13851056730734038	0.37467510101570184	0.39705940547490415	0.4892468065651342	-0.7979109517010211	-0.5529685922405339	-0.11206899833024886	0.2631102682740605	-0.09781296010277443	-0.16677490623548558	-0.2927009585636983	0.05459169846513663	-0.5229801062012545	-0.3832964272779121	0.3163019190814788	-0.5696950542125108	1.064037212674096	-0.6064674529979318	-0.11018945433515218	-0.46399790310888867	-0.4829120738576485	-0.07822518509051815	-0.20782811091005735	0.06438780271252367	-0.6612179150381674	-0.000540271511394258	-0.6022659775809989	-0.014760338015777436	0.49352819280214	0.36750756932612944
0.3768359800741541	-0.5953459672632075	-0.007314562013506551	-0.679206085402636	0.0883437905019325	0.1303422234235943	-0.3216194162443947	0.08208532838702334	0.24660206363902198	-0.454332314747412	0.35832513222807455	-0.04513769687895397	0.11621269154283817	-0.17560719397586827	-0.9341010062774284	0.6023867129801718	0.36942376919049474	0.595173926559384	-0.16608641208072988	0.34747584395927394	0.3945895984121391	0.46789175461143484	-0.7794471193486695	-0.582272294962153	-0.11903181305086911	0.27085725551988604	-0.06743421559820925	-0.1664913690928008	-0.25518789909088596	0.047579143339233576	-0.5155277349414155	-0.40986124314918565	0.32674415103804055	-0.5382050020637364	1.0236832018202127	-0.5287420761400475	-0.1629186484022913	-0.4663670711594901	-0.44123742832103174	-0.08553588923549518	-0.16955047736621198	0.03966502400215562	-0.6194278527080284	-0.03367816006651596	-0.6298546845846857	0.00284134235495737	0.523940896217611	0.37479737069477104
0.4056519471546943	-0.6154223132459633	-0.013948256673915143	-0.6067033044643128	0.11288293687074932	0.11971391820995118	-0.2571113604093338	0.09192246462950945	0.22812883283007226	-0.40540493765820396	0.35989041061981164	-0.037263946961120245	0.06361201979109263	-0.18905209507459064	-0.9272761306887574	0.5777444173886042	0.3489756787289013	0.5483067549633367	-0.1882500368428345	0.3404924299268759	0.3697822324908314	0.44190171974727	-0.7644912953649166	-0.6041032434871338	-0.13972148308125182	0.2769731376195029	-0.033199825938470276	-0.16111532284900154	-0.20262570497060112	0.0383530383450172	-0.5109892966904194	-0.4474757155681452	0.34421728605617397	-0.5015085552760963	0.9799389931066489	-0.4355760576857917	-0.22437692190688288	-0.4804100290946317	-0.39615336543846336	-0.10121956344199064	-0.10736370770819685	0.016115427763812654	-0.5624101210028181	-0.06141953473254606	-0.6619672143521038	0.030075232007168533	0.5318879446822196	0.387474481633853
0.4353329451815494	-0.6243231181731127	-0.01540302152962631	-0.5329242895315616	0.1412862239431676	0.09192025002702603	-0.18212150831303836	0.10909351831660723	0.22851383172970002	-0.35001667204760745	0.36246597703458056	-0.035117186332154715	0.02453178459095472	-0.1998615417244109	-0.9103357804204117	0.5285600089986914	0.3213310825153036	0.4956355383562349	-0.1950371021684416	0.33987577018407816	0.33701230456576836	0.40852671632789733	-0.7570800100791445	-0.6110506841439272	-0.15197683780618826	0.2776509863002014	-0.0063270803762380205	-0.16182313643446591	-0.16033829566967178	0.03843756985367771	-0.5069199669050719	-0.475114197423795	0.36093166954182687	-0.476532782631253	0.9263290112356366	-0.33541118982763163	-0.27106917380220297	-0.498067712999995	-0.34374543673039687	-0.1248850194915458	-0.040570232504911145	-0.006139173056097099	-0.499648754860059	-0.08583726353597661	-0.6908095248391304	0.058950450184379256	0.5316399223634283	0.3992029336066781
0.47089956559835267	-0.6304921728223679	-0.03291085972597855	-0.4534384445018894	0.1701942861525428	0.056855510145317686	-0.09515977546804824	0.1272532097144477	0.22072869188104333	-0.2958706507898511	0.3629284690085015	-0.03754950085734049	-0.01776628713499303	-0.2078728597269337	-0.8760456751256959	0.47303069037135737	0.29922841778948633	0.4304393893625648	-0.2155578196709676	0.33621260526803187	0.3052300328919245	0.37089060298718324	-0.7403484720855076	-0.6102108588495395	-0.1590097239832287	0.2713928271161802	0.0033597720279119935	-0.16371222837938493	-0.14755773046616533	0.03906944495073666	-0.4864430100712093	-0.4986637701473081	0.3641763075087885	-0.46383972401029505	0.8693808740159474	-0.2327875752472174	-0.30587340997277973	-0.4858940650798521	-0.2897296282650011	-0.1505475466416524	0.0199636420940649	-0.022014779389591333	-0.42509211518074863	-0.10402234443861309	-0.7187163214089558	0.08953415980560386	0.522944673237132	0.40596561452364927
0.4876061029466666	-0.6351399003213909	-0.060894549611972215	-0.36617022256069554	0.19202819713775726	0.0265564438169745	-0.002047615439213091	0.1480697853679937	0.21688082754138086	-0.2540045803259038	0.36462016187311025	-0.04094738699704522	-0.06260442335260562	-0.2038821548327839	-0.8383547720693828	0.3960809547824894	0.2847170111717174	0.3866119633740026	-0.23069756364662491	0.3279737956255946	0.25041177877567994	0.324510811935664	-0.7397570664919966	-0.5991364377863664	-0.19448304128856972	0.2646458445207406	0.011083260588628185	-0.1467716154282725	-0.13917431686163673	0.03770965504060876	-0.4659797045419028	-0.5088330455277821	0.36545245915790087	-0.4500577647669555	0.8326871864360033	-0.1289098373197489	-0.3200693722165632	-0.4728740116463139	-0.23214828267117005	-0.18307620227274407	0.08157562340065891	-0.03796091997394677	-0.3416464178943092	-0.1206853384320609	-0.7360811296294498	0.11869713976924026	0.513566329307831	0.4109451533237906
0.500908713415747	-0.640099804579281	-0.08799373768723533	-0.2838554591073772	0.20501647129580852	-0.019468397248986392	0.09001975523888975	0.17071930976992383	0.20849179941072649	-0.21314570209705314	0.3571843186924027	-0.04561713090343916	-0.10194428383115066	-0.19806064785099445	-0.8087413838625424	0.3463996397381933	0.26549998514881173	0.33534945735263466	-0.2503680478626621	0.3076667046205303	0.21013513019357824	0.28419896647069576	-0.721451940450815	-0.5810131206617088	-0.22335105130400632	0.26782980241673576	0.013566159004583175	-0.113451667389127	-0.13640213075039972	0.03233581896555572	-0.45024223244431416	-0.5055484506348122	0.360426611183622	-0.43043854738453274	0.7752409280395627	-0.027972470915870372	-0.3134358031938082	-0.46293927062999307	-0.17587711123218902	-0.21590393031055757	0.1384589761955533	-0.04848700082926666	-0.2555050780010869	-0.12655521687344218	-0.7459307804620761	0.14557039547142006	0.5015021103512844	0.40984171685009774
0.5180186642680267	-0.6461299782438348	-0.11781618749574325	-0.21958009048417065	0.2175746478399454	-0.06334401298695905	0.16228163977755605	0.1872612689583868	0.2266727143435079	-0.1894505000099411	0.3425490171176584	-0.04880378516632575	-0.15577579289140964	-0.1850562031469777	-0.7608386419211002	0.27645869236316734	0.24568241750236136	0.3042968328070484	-0.2617976829518233	0.2759536159861541	0.17521661673954747	0.24255186033028417	-0.6957564903347706	-0.5594087558738716	-0.26449300643077656	0.2681153728504334	0.00636741699609118	-0.06877272519694042	-0.1500520782034131	0.016058246201880434	-0.43808760727880813	-0.49460852998332266	0.3513028021801485	-0.431441979224325	0.709124635131358	0.0749026506643938	-0.29551727961012775	-0.453440355328884	-0.10795143440341663	-0.24786283790217736	0.1828841801167314	-0.053878151180846566	-0.1622033582468791	-0.12886173897710745	-0.749185317778514	0.17183688534562283	0.4864347544847051	0.405830655552576
0.5384562747699345	-0.6508690882089644	-0.14190237385986643	-0.1550542137534361	0.21850502870973143	-0.09969801721160684	0.23625169703617574	0.20560646258018372	0.26622982582949706	-0.16941504721722528	0.335093646498052	-0.04951918469812078	-0.21474662788699236	-0.17441936331282246	-0.6909349023632905	0.22132609759699412	0.23386992998948877	0.26513428502906605	-0.2657955884053128	0.2550622435541431	0.131078645404704	0.18698287044503134	-0.6614205296360616	-0.5272000467312633	-0.30556918019029505	0.26542531969029964	0.01053944040855471	-0.01213366193969188	-0.1767879097831105	-0.002055009823324108	-0.42255862783261894	-0.4726526217522983	0.34710069436391555	-0.44538307095237506	0.6315168601505365	0.1653117564005196	-0.26340165221102335	-0.4633585530405444	-0.043793230155391584	-0.2737633088716318	0.21092949078501544	-0.056392832944749526	-0.05683560972719104	-0.125682656700197	-0.7436580612401886	0.19696136771139303	0.4709426603971953	0.40046027066141915
0.5554879513602508	-0.6467022513923057	-0.17251825909214197	-0.0943014597785373	0.2091832524875299	-0.12738740666091192	0.2793225739484305	0.22314385132282938	0.2959984935691563	-0.16089471242068773	0.3176690044405931	-0.044264814430496555	-0.26809583088914285	-0.1754831466224107	-0.621907886254906	0.1633483115033037	0.21918047180528916	0.2238626063182529	-0.26981158392872734	0.2287210118677653	0.10448790017957554	0.1388288110618499	-0.6296448311269829	-0.4893673263219438	-0.3304588475167265	0.27394466825146396	0.023386748590048176	0.05404685412905237	-0.20288625591657433	-0.012452964938579936	-0.4069167148669218	-0.44170211102962964	0.34402299262583635	-0.46565144970974115	0.5540327480887195	0.24433306485236264	-0.20895584573453824	-0.47003359574581616	0.024041874099202616	-0.2912920785715964	0.23526492321250636	-0.04751091143829741	0.041558031433884604	-0.125298558187158	-0.7283482260529032	0.22622584535665652	0.44268155059724024	0.3872821716770215
0.55882464265549	-0.6434308100151374	-0.1893502679925761	-0.030897608781103987	0.20297884173850403	-0.15029080851783497	0.3235719807302983	0.24180359219394373	0.3175771470709882	-0.15869886284405013	0.3072670460671389	-0.0451711281867491	-0.3289198088194858	-0.18276651414147635	-0.5475937192106299	0.09129016776484342	0.20057581671962005	0.19523587583999907	-0.26506047374562136	0.2078222807276063	0.08114135915885631	0.08727732744300398	-0.594278776635019	-0.4511445662457005	-0.3511771181415665	0.27767944171708236	0.038343134260288694	0.13086212576314527	-0.23216108453272816	-0.023268361647044745	-0.39141131494678383	-0.40073944677785933	0.35078217147967883	-0.4833179887319282	0.48375999330167235	0.31397902901097813	-0.13792061640144435	-0.4742816906151407	0.08761207850062336	-0.30808278364100605	0.2541662132912618	-0.03977494723639266	0.1336400096511608	-0.11573673466912056	-0.6986306924425238	0.25663859482039053	0.40653333105971734	0.37292823717635926
0.5782145822665017	-0.6334612629648803	-0.20285549588325935	0.02267514430229879	0.19099225706246742	-0.18888071130360976	0.3773323959510349	0.2600320510066147	0.32852615230209087	-0.17201888881170752	0.314582641334627	-0.04975843657912449	-0.3754693684775464	-0.20081716986817297	-0.47985044605708493	0.03227582370394483	0.17206709933851833	0.16557031967841057	-0.25695283331546803	0.20200448606584231	0.05534367124745988	0.04022664932040826	-0.57072436449042	-0.41363875769594116	-0.3839562594490336	0.26892533596665064	0.048878319530988826	0.2106803775209662	-0.26822442635787175	-0.022037397424944007	-0.37131411258511293	-0.348941485075632	0.3630603013274565	-0.5049696868185513	0.411827949788785	0.3848420225527771	-0.05759133344817156	-0.48745349758957995	0.14501449272846348	-0.31213230710368706	0.27709298018859113	-0.03277216420287203	0.21176480287970598	-0.10024280102648778	-0.6590533253188703	0.2759382203916575	0.3698301615838988	0.3510161004475598
0.6099126478131855	-0.6171078742879283	-0.22237332086403877	0.06571772202123043	0.17076756247605013	-0.24995283820402386	0.43899963482035886	0.2734994275678089	0.31719625993795214	-0.17660666771087236	0.3263021879537849	-0.049127952569129184	-0.43480960727885076	-0.21787875763963255	-0.41294659100214093	-0.025230435376311987	0.13846537292424102	0.14671799449335024	-0.2631199026081809	0.1889898748353898	0.037075362773494505	0.0038450296679399905	-0.5575382655991483	-0.3762851322532185	-0.4033803531746824	0.2631702279024881	0.06153089927932394	0.29177752589027045	-0.3244144749371944	-0.019902004015176684	-0.35403280204501997	-0.27367849716991566	0.37150358988171706	-0.5233664881184978	0.35188179220305144	0.44193161791111013	0.025655391500841035	-0.49744939322539716	0.20801200125702524	-0.3147195175441687	0.2882454489687667	-0.022302918199727198	0.2703363756578691	-0.07071794882699337	-0.6083586642831437	0.2853727470791523	0.3347236357853001	0.3202846098060953
0.6412795530207929	-0.5945645071770025	-0.25037341740263414	0.09810997043889655	0.1406989104912689	-0.301635816270826	0.4931445540328777	0.2866509834090406	0.28934915242020764	-0.17323921120537972	0.35467041787415654	-0.03641505061080645	-0.49430754635329865	-0.22289439827360455	-0.3416866922202445	-0.07565844617275937	0.10437916473049366	0.1276000604688009	-0.2721748048816949	0.16567307219781674	0.019338869204031682	-0.034542737731048025	-0.5241231009510959	-0.34784830960057117	-0.432979108378502	0.2611173728275088	0.0747712129090597	0.36845325001202933	-0.3683368714232651	-0.027630137818212896	-0.3414090684138654	-0.20860797882273285	0.3769870584385634	-0.5291768306741138	0.30315302613198086	0.48846295611498664	0.10605929172769588	-0.5132688059698083	0.2719623987168986	-0.3157939955839847	0.2949688272553621	-0.017452104080230815	0.32542789359568053	-0.03147600111001775	-0.534735340175425	0.2905332698293806	0.3077181389742266	0.2864494223697675
0.6619700495998136	-0.5743735131086355	-0.27685055221593535	0.12055851678518863	0.10902721844418277	-0.3621025848085364	0.5301286006513847	0.29478761185022356	0.26657479426697167	-0.17454478566248213	0.38570568484413925	-0.023537926870134177	-0.5366488584767212	-0.2274119733327066	-0.2871779454696483	-0.12409348726936824	0.06745894870902602	0.10471441586927885	-0.2593686799263999	0.13561274941346851	-0.0003409480014330668	-0.04480535587850377	-0.5027471575117086	-0.32806225112125353	-0.44367430067579494	0.25222607131711566	0.09624013466689249	0.4469884880733755	-0.3861867012737908	-0.04024346424467197	-0.3389692079814185	-0.1400731730525587	0.3862891897978328	-0.5182228965077227	0.2657851402130555	0.52816801248601	0.19303231406924665	-0.5393764067395115	0.32976810634092024	-0.3115608371321764	0.29686641619635495	-0.010313831852268503	0.3715900003744611	0.005452841462049901	-0.4395421104049156	0.2860221736514382	0.28380775401640435	0.2527627161094118
0.6961046524291565	-0.5528141951566864	-0.29519429070798203	0.12863878871781378	0.08462395147819525	-0.4341181553812092	0.5623663786282469	0.30625394153789226	0.2362705330788152	-0.180239623499619	0.3881753919848773	-0.019493902839334835	-0.5703909030944821	-0.21676906356577552	-0.22606968179699805	-0.16889389662786708	0.029741691886834298	0.08162415408970586	-0.23752245366389352	0.08936474044527468	-0.00946443928293705	-0.05004999927297661	-0.4591628111139664	-0.3078354252726668	-0.4398146504537877	0.25854723892423026	0.11957609733858879	0.5044240989320832	-0.412252081297384	-0.05602659805661303	-0.3344890980317068	-0.0731322811746375	0.40267017248527825	-0.508541431964993	0.22358238111113	0.5480250688644357	0.28071850734828746	-0.5681352319533068	0.37727683842234405	-0.30892812388233876	0.28953619910144074	-0.004379393560396317	0.4040358157650326	0.04985567407857121	-0.3395808218780202	0.2858651694251712	0.2650738015370249	0.21845454965659267
0.7303486385220125	-0.5235350493782882	-0.33106057126376537	0.13011396743245546	0.06249806822243842	-0.5090057247900914	0.5906381189276346	0.31145437116189745	0.21448168197167936	-0.18691973161268485	0.39396990253813635	-0.010861337679945137	-0.6152000670345709	-0.20982583300699104	-0.15602244544215535	-0.22242757401421015	-0.004327751314060149	0.08000689137815097	-0.2080011040976295	0.04882414551662576	-0.032455104164553036	-0.05176825179093732	-0.4194308358354751	-0.2815731301272325	-0.44933006822971844	0.2569425566651251	0.13386374165566206	0.5520631602263524	-0.4277018464848917	-0.06366175547940851	-0.32579569908496697	-0.007760238512678716	0.4230976304886312	-0.48745413477555183	0.1916986606553484	0.5438988306091161	0.355030669964587	-0.6012635317919326	0.423667129152067	-0.2991128997964051	0.28968255107753677	-0.0011894072596519917	0.42798347593512104	0.09156439618879073	-0.24298246694543074	0.27587557729127815	0.24922724221890907	0.1749854840016117
0.7688746281507439	-0.49060492207714007	-0.35781727253356854	0.13623426842952216	0.044431722497492145	-0.5783936067024644	0.6261544101138441	0.3216217607916561	0.18819078299687209	-0.19790141526911414	0.4063348824008995	-0.00643582158978757	-0.6569450977104623	-0.199339196418437	-0.1038846397861529	-0.27204343630026767	-0.03683952884384596	0.06433793732118785	-0.18280163669169863	0.021270198727466983	-0.06400145794842962	-0.05929781930709547	-0.37869571689204096	-0.25549683655706523	-0.4468618369280568	0.2483073539066599	0.1558822489302653	0.5886885207851336	-0.43186309260163547	-0.06385673266148059	-0.3213031788583862	0.048054306390101144	0.45038135534032764	-0.44777950228740826	0.16580998964573193	0.5118033714150257	0.41596361295614387	-0.6198247164646746	0.45532710452341324	-0.28411571760067206	0.28641831046515664	-0.0002757088774858954	0.4358301829253107	0.14040466819314734	-0.14089033858674105	0.26592325383735765	0.2278911222448763	0.1283431725199557
0.7899474643939709	-0.4466859997717352	-0.3949398281409865	0.14202109406190272	0.028547308009714594	-0.6403009114603265	0.6489616110128427	0.3295036951038371	0.1468281523658454	-0.20403956383608807	0.41905032840390055	-0.00583167009891772	-0.7041530741771314	-0.1914360335817401	-0.0493625356209393	-0.3293840598290634	-0.07649210217675803	0.06378704491335899	-0.150857862307257	-0.018547771061054003	-0.08500214876382425	-0.05938509976100255	-0.3395072358678395	-0.2359136888871299	-0.4347695055915268	0.23663656792593568	0.17070622813741293	0.6170172075106461	-0.42953647643140924	-0.06866567306210579	-0.32051512627720424	0.10660539020427881	0.4737707633859647	-0.3983207010564621	0.1412512526137453	0.467197941890511	0.48054024506517445	-0.5995041165864633	0.4855654466103682	-0.26409073552660434	0.2891756592215787	-0.002652875764843158	0.41614803889479335	0.18514973118040423	-0.044145124180911155	0.2520711991471706	0.20356943360839158	0.07863731870273097
0.8028888090386044	-0.40274549185873754	-0.42956230358328956	0.13720883251312121	0.020831379275496196	-0.7104279535390614	0.6694832986739746	0.33834030790956043	0.1283421136234516	-0.22144194575543139	0.44749769583980986	-0.002358821692197836	-0.7477613178344106	-0.18946606448991005	0.012351582214715768	-0.37009433968293415	-0.11175018744999717	0.053278772234021964	-0.10006916871609595	-0.058002220667066694	-0.115456882480564	-0.06423893515290671	-0.3108382882613823	-0.2143476516966203	-0.42625081853243163	0.2161130985005852	0.1780153088651491	0.646684271891331	-0.4124068901493361	-0.07090795205236362	-0.31071348960606204	0.1621821324320058	0.5015672901471587	-0.34644835112380395	0.12553020132539952	0.42431049635155454	0.5352516226168977	-0.5622236822208213	0.4999338566776609	-0.23914560453595474	0.2846085448233798	-0.007903848914826359	0.37989810746981834	0.23323642753215226	0.048952974013563036	0.23226170631585483	0.18691060119623376	0.0402969570264457
0.8289711980474959	-0.3536316672656106	-0.47007243689229955	0.13969287058610197	0.013718485576974998	-0.7859428204727854	0.6721896736845431	0.3411504331328822	0.11698171224385459	-0.24598723270360426	0.46711557761359634	-0.003562624252337496	-0.7833903152596239	-0.18605707988052425	0.06838021192856655	-0.40209806692048666	-0.1388163404217486	0.05242685647477223	-0.05767426757027007	-0.1001322965556715	-0.15507376069241824	-0.07161999562808888	-0.27352883007226064	-0.19699990477671267	-0.45635723428786756	0.1977420781092972	0.1914227828822099	0.6643046372433624	-0.3765835416040503	-0.07835086445742186	-0.29295314237882525	0.21122322914206246	0.5226808802119324	-0.2894998165898438	0.1150276508725967	0.35669973780263586	0.5710087597694352	-0.5058743783564784	0.5047512396081806	-0.21227795152876255	0.2811871711678276	-0.012812366035970895	0.3356778490841969	0.2634180039260155	0.13741069430681369	0.20229602242166284	0.17268135408190374	0.0036569205389323373
0.8444193261073197	-0.30205728704470125	-0.5190951454548156	0.14026448527070506	0.014268741009920293	-0.8606307705915951	0.6594726337860702	0.33538458254249254	0.11296435532488425	-0.2748901179796806	0.4701988574397363	-0.0006679851953661206	-0.815909032105688	-0.18948294993926867	0.1173570808254589	-0.43830412839107646	-0.1584407435337588	0.03917592659360109	-0.028460449192735958	-0.1381856481303157	-0.21129419345411823	-0.07129953306598245	-0.23552016577638013	-0.19596505964886315	-0.4628581494080029	0.1886302471180769	0.20790730769418414	0.6751371212326315	-0.3262629440566355	-0.08671401948614503	-0.27850385702023966	0.2545963421136926	0.5370961317173788	-0.2137070764697509	0.10675760023111946	0.27495245721657346	0.6052943072983391	-0.4376910786891871	0.5034768709768104	-0.18223257112448327	0.2732534565878175	-0.02198419158982092	0.2837233161792102	0.2943907302164228	0.21141291797467723	0.16768650241277555	0.16190581775674434	-0.025319068705443693
0.849001380980722	-0.24946736507788833	-0.5667170480634982	0.13714490033819585	0.01753209261836718	-0.9325623764696644	0.6413451819874199	0.3374471804971935	0.12895023073301165	-0.31798016449716143	0.47138180913303185	-0.0069060734252621905	-0.8252547717952078	-0.19407093621857172	0.1531549520001691	-0.4702798044465267	-0.1687734960783098	0.016239127699066196	-0.0028695784556943458	-0.17539863523446475	-0.25336621716495417	-0.06452031691475628	-0.18373998591311957	-0.1864057059624108	-0.4731314829370511	0.1774421869594395	0.22070463631712145	0.6715690170216874	-0.2582511825455021	-0.08983721449221878	-0.2496363119952411	0.2864145146156051	0.5425976332018936	-0.12281197059240005	0.09892929137947272	0.1984429932011542	0.6379702388143687	-0.3549170986831299	0.4865000477743111	-0.14528317973436747	0.26409457669984693	-0.03327216042277016	0.2365686944698479	0.31166093252348975	0.27250809061466263	0.13418592387072825	0.14739444525478904	-0.047787457380514195
0.8437028155555	-0.20620766926474868	-0.6045962688584787	0.1395087844743822	0.021806117470999236	-1.0058006084226865	0.6115707313473908	0.3372654986851721	0.15845514108353861	-0.38382398674416074	0.4502212596862334	-0.019306475714849856	-0.8247690743333755	-0.19573553251056455	0.1690913017398062	-0.48934926519377414	-0.18045214918351718	0.011975613957047349	0.02643140116784336	-0.20452734556728336	-0.28602418405749025	-0.04756055229661364	-0.15107792762844954	-0.16884039356355451	-0.4911284069992827	0.17490965485703924	0.23641538396879902	0.6686324519795283	-0.19571808520664866	-0.08995237935857216	-0.222838801151993	0.3279384530364437	0.5426271829573167	-0.0270497480888382	0.08629968915549739	0.12001717313252025	0.660045120961274	-0.2647796006297779	0.462531522352572	-0.09447508266243962	0.2516773009914784	-0.04097073632069827	0.17742585729935703	0.31929739202581253	0.31560954470408803	0.09738968388822317	0.12231732197231882	-0.0630148105633653
0.8384845314245994	-0.16261120742748864	-0.6331658436721812	0.14714466353783368	0.027109344577293283	-1.0812557602073165	0.5887098705723727	0.33873423482908344	0.1746718899908994	-0.4483196085023426	0.42478009008081064	-0.025141664773845534	-0.8247339490805248	-0.19853752384235568	0.18746728784921232	-0.49954119469093705	-0.18543045466461888	0.012424197774850878	0.05364215543910433	-0.23006942154879448	-0.3122603860129503	-0.03902400282716991	-0.11087731956320132	-0.15720571321003146	-0.5290599453982252	0.18462616345697858	0.25389977829378996	0.6625597516174777	-0.1303938923959365	-0.07966296568097933	-0.18225099065190367	0.3625492232817258	0.5330015319728634	0.07473731528244569	0.0732697313290137	0.04196167240219444	0.6726926969438012	-0.16862820400564577	0.4302738257424939	-0.036251877987188284	0.22721084023940982	-0.05374544006471889	0.1135023595413293	0.32325071894935603	0.336273181193267	0.06328527343555836	0.09748615415598344	-0.07965420815428266
0.830680186100366	-0.11755744216666819	-0.66553144409542	0.16004853775177733	0.02289034526795572	-1.1432617939033394	0.5668977739537178	0.3311884967671851	0.18343053813617116	-0.5209677632976918	0.4090091137701048	-0.023661993706512053	-0.8125308306323806	-0.2038893283897009	0.20447509306137607	-0.4962912648788011	-0.18769566625976225	0.0002632478720270559	0.0642133344827199	-0.25314633030074457	-0.32516522788110536	-0.02370042104644863	-0.0685251929210533	-0.140657209422635	-0.5571385790066414	0.1761098636904801	0.2683307076954212	0.6498872556701587	-0.05871607529764715	-0.07106376821230403	-0.13622239066967273	0.4098012657481206	0.5066749540067654	0.18694484123376523	0.04691800588220312	-0.04012240648860459	0.6658816654205941	-0.05638727583664729	0.40187292301904787	0.03851927483598337	0.21214954820913653	-0.06011649966494994	0.052766613738297365	0.3305582326581709	0.3509772475432393	0.013763285848672003	0.07890411534686384	-0.09911127546017427
0.8097528597030967	-0.07160463634960364	-0.6748158046811009	0.16869970151778146	0.025423766200046678	-1.1976501008875637	0.5339828761469975	0.3238847181278386	0.19170338325352126	-0.5854913964481436	0.3939585971787737	-0.024580669432893366	-0.7891824694547062	-0.20150307227185502	0.21428038949161315	-0.48331024641832554	-0.1839100819246921	-0.022766022248107688	0.07490949946400126	-0.2810284754733018	-0.33695845664060087	-0.019324674111020314	-0.041194768354087176	-0.12312909733883211	-0.5869575587877818	0.16865454446768385	0.2825626503655836	0.6307201664935309	0.016601991516991432	-0.06500018483201019	-0.08246913795309677	0.44564172023519494	0.4876811478489304	0.2914225185453485	0.024142468316541994	-0.1100189720084872	0.6525418819070629	0.05408736817996378	0.3689790046073566	0.10769881587548183	0.2032116801962276	-0.06266972726546037	-0.0044257848637785395	0.33592147673456096	0.35824880469374776	-0.033157109990945774	0.06233105731995479	-0.10769682325934019
0.7795610719411209	-0.024744227006490475	-0.682726450414402	0.17996975526844947	0.023312582089970894	-1.2545357074869845	0.48116764632412024	0.314894015374069	0.2005833358295602	-0.6532058925441255	0.37876419419555607	-0.01705631336597702	-0.7492526876218271	-0.19427102327534956	0.23523626482427132	-0.45411831624388277	-0.18511125695093958	-0.04720597042686143	0.08223104412830999	-0.30361529426259887	-0.34318162403188535	-0.019120151256342654	-0.016698598947922298	-0.09972220819431583	-0.6091444699380022	0.14978047295653707	0.2850578579250924	0.614950539189395	0.08060358399969585	-0.0708343492010422	-0.02099123250217572	0.47755743298484016	0.46330793184028585	0.3841648834143545	0.008415841044874294	-0.17911503986323313	0.6322416247646804	0.14618701755210717	0.3405424888632453	0.17339869477677375	0.20428080268128213	-0.06110109692075595	-0.04773116424491981	0.3306264162884072	0.37156014310990076	-0.0756144624612666	0.06078918523813472	-0.11263961884383515
0.7543045767475622	0.015408108592857859	-0.6761542324572004	0.18801174018124173	0.024068902567702867	-1.3018354508702996	0.42538908199723047	0.3075473632230072	0.19957631883011556	-0.724228168701199	0.36566539373417156	-0.014151368052834378	-0.6913751127978509	-0.17012659649125866	0.23742211031630922	-0.42032866374581823	-0.17752582172057946	-0.0676303064471194	0.08149428491680728	-0.3133670543002533	-0.34752811125891003	-0.0032168709384775575	0.017340910339355843	-0.07241041325146572	-0.6215242372488275	0.13532613744592747	0.2755537574901025	0.5950039124729821	0.14159286522686593	-0.07112271672764811	0.033776560348441606	0.5141216206473064	0.43718382652528937	0.4606164733389308	0.003366726191574873	-0.24104799036236507	0.6066641932667427	0.207632465564164	0.30608063502821403	0.23932999228126683	0.20445453129961638	-0.05459119128145375	-0.09127423048121844	0.32660221195415107	0.37243155170148085	-0.10969698747633064	0.06848201082598235	-0.11096740791505429
0.7398840492550544	0.051887225420879465	-0.6677111562031496	0.2031010988492808	0.01858993061394772	-1.3443028432528499	0.38184356653020646	0.2935672024820891	0.1797998921335235	-0.7804933126785059	0.33808545568934967	-0.014729944247161161	-0.6162011367408161	-0.13081362842490482	0.235634124959662	-0.40170802191220734	-0.16596816413860777	-0.09583599772796107	0.08038750154774163	-0.3179780208257545	-0.3469109927105775	3.4651642894536344e-05	0.038399441156402994	-0.03813088657088413	-0.6337266808740181	0.12217973484695073	0.26592989241512893	0.5635001948088452	0.18694750732237392	-0.07258260320385876	0.09285456645843405	0.5390571203298155	0.3935255782596087	0.5340065336948986	-0.0023112356696879644	-0.3035637617180743	0.5685927790615233	0.2497756305605055	0.2787153974462743	0.2960147110986069	0.20848642830420183	-0.04577449673875038	-0.13409131287953682	0.3215822190587586	0.3623562077389827	-0.14772404543869194	0.08555628062211573	-0.11121636731653359
0.7225563353919273	0.08227039357253121	-0.6495537500146799	0.21327609724898408	0.012583724117809248	-1.3769470976722311	0.3404674765954124	0.2856547048744279	0.15610602005635416	-0.815003347955048	0.30727526814667516	-0.008445378885674393	-0.5327258158830744	-0.08939730725302983	0.23244456516922868	-0.3793164997417039	-0.16587345824528354	-0.1287734612974763	0.08547081119674842	-0.3132919954771442	-0.33741829659562195	0.016584067858340004	0.0470953492250422	0.010152867803895488	-0.6135675518708175	0.11622645512951062	0.24627103687048296	0.5378335285631825	0.21663309366751507	-0.06806757745136767	0.14075960030325896	0.5537392158564314	0.349057174199409	0.5944673157697411	-0.006445765347464628	-0.35716607785627114	0.5309541242872312	0.2787314184133157	0.26512758629139965	0.35515431592112134	0.21539812195250696	-0.03194735853909245	-0.16417086313693086	0.3279370482050167	0.35233405530286765	-0.1830660535991655	0.11238506153105046	-0.11655185053745838
0.6927990701354669	0.10597179798514463	-0.6199449891832088	0.2263346054031085	0.006741471281283089	-1.406581357415249	0.3045852694790483	0.28227024439020676	0.11749957534509511	-0.8396972170709136	0.26520597043887967	-0.005766776677337093	-0.45854334092892196	-0.03690672481868206	0.24697075356568288	-0.34424851480212093	-0.1612076607970147	-0.16442800492131918	0.0907251542341398	-0.32372517188929817	-0.32496396459644405	0.04603926701194793	0.053738555853925084	0.07448123078943879	-0.626792466747855	0.11793682893703057	0.21269421274870987	0.520575033313011	0.2426195462308563	-0.06848303201596954	0.19736895413846828	0.5683262726149485	0.3057420629975045	0.6360517824395772	-0.024247030147079414	-0.4047394959187476	0.48856445590433906	0.2932788220231675	0.2516061886074952	0.3997300008163071	0.21950623342940062	-0.01152392803989151	-0.1961867503918555	0.31281496861871166	0.3555456791368651	-0.21010130911662986	0.12324533881513025	-0.11025630830723605
0.6642861649409904	0.13144128766120441	-0.5765432095427634	0.23483515910074568	-0.0010732788368111937	-1.4258300605126413	0.27882233296915526	0.2727650594958532	0.06509778790299524	-0.8463980292565267	0.22789109022299198	0.004325823674213375	-0.3931249799257063	0.01632240289087728	0.2609178026283671	-0.3153237387429381	-0.14798660795397156	-0.18959198312179132	0.11656928595013547	-0.3353372133467527	-0.3145076038800966	0.0587587648022194	0.06837097829793508	0.12725945959203505	-0.6357644732290979	0.11793276387747613	0.16844347376372543	0.5104616307207612	0.25901289378796777	-0.06658061771038515	0.24141588111025608	0.5697111645649235	0.26913654578099944	0.6550299839525796	-0.05427543508557291	-0.4553654928846217	0.4351409787213954	0.2990717590416257	0.23851984728414913	0.43621464425964424	0.21760198203122583	0.007081921571686844	-0.22909763761737198	0.2940130242753001	0.36043802805350417	-0.24294467431112893	0.13914460287598923	-0.09303650821732928
0.6502108470140652	0.15416523059791315	-0.5387489405460592	0.24473365084389673	-0.006080041791477564	-1.430914366539333	0.2563698250197059	0.2604798881834432	-0.00777074941184897	-0.8358827961757225	0.1967797690172979	0.009884858364108032	-0.330136075204144	0.0643299868104631	0.292936479567389	-0.29655749791651065	-0.13061454288054922	-0.2153894875912666	0.12888204536201334	-0.3597092547327408	-0.31410241157190416	0.0516147945152623	0.09956575181895735	0.17464702455870967	-0.622857024950536	0.11719800436301568	0.10917244136588691	0.5070058795923409	0.2632824533553024	-0.05644478478554975	0.2805660851378395	0.5645836301152644	0.23302020961180442	0.6507655166842674	-0.09606158273494576	-0.5136837792736427	0.38155664371640413	0.3074935522880429	0.22298390764748177	0.461668500435061	0.22452154949256417	0.032686618605840864	-0.25007096860999334	0.2730225584036287	0.3576565986360699	-0.26687564702454736	0.15679759141596933	-0.0727836389838277
0.6254621310070902	0.17774954327122555	-0.48637401487297344	0.2527823004449746	-0.008916664696824018	-1.4335818490477972	0.23519252824154302	0.2486412805772166	-0.06381442070977246	-0.8166097404073968	0.15796949808573224	0.011847240139386362	-0.27145959467231284	0.11611850316195856	0.32424816763273123	-0.28784560221788724	-0.11616353714639804	-0.23046426483692875	0.12549262407873824	-0.36030383835109464	-0.31039303593473455	0.04830334804016296	0.12875124355139253	0.22997516586587624	-0.594536716318956	0.11311160324594041	0.03917391273562658	0.497493788097493	0.2504374064408892	-0.0481846240729615	0.30540115889979147	0.5478424776663929	0.20053689085369375	0.63854100170709	-0.1298328974559118	-0.5737896473530096	0.3214342165894862	0.3120380953917962	0.20360464932119093	0.47697330427904117	0.24450458034649158	0.05876574775174066	-0.2604422748943526	0.24829455770034853	0.3606979460101124	-0.290817308712562	0.17188044867747326	-0.044374223109306464
0.595350624539436	0.19958409808376482	-0.43071554404792306	0.26601723248784415	-0.009931829822094434	-1.4216324514548833	0.20761228721591402	0.23342500433020894	-0.11660262641576843	-0.7688137799885693	0.11918286563283378	0.010122323089071811	-0.2156585278996213	0.1492510656758433	0.3604028725979356	-0.274982131568126	-0.09995139134795442	-0.259555318916067	0.12597612231128694	-0.3539105927121615	-0.33167629507031604	0.03703114255273787	0.15713422035187335	0.28638324359186607	-0.5595438890004969	0.1185882547306254	-0.033530653577787665	0.49140884482481084	0.2281682453926647	-0.030928605306004962	0.3351031709414621	0.5165360585163924	0.1680697789999037	0.6279856070573036	-0.15642550538222583	-0.6159044715267682	0.27707066706121236	0.29926082538060117	0.1771018243477918	0.48215798122890174	0.2540780265852905	0.07312059929014268	-0.25020222851508	0.21545050538544044	0.3581164616330857	-0.3032260584405053	0.1809394638713302	-0.012120083965269327
0.5649772003490575	0.21777760889855916	-0.37715931917095563	0.28425847950642635	-0.012617413225948833	-1.4016166631588272	0.18306190023559413	0.21874995310733047	-0.17229687071650018	-0.7261244181692103	0.07430213060356972	0.007937542618796294	-0.15720260973138014	0.17872758628011964	0.402492086057455	-0.2771006637021365	-0.08427713260122571	-0.3047993253819038	0.1147816581311543	-0.33978187306811036	-0.33753425623645333	0.043644916649543286	0.1924553579633174	0.33523853007973897	-0.511067311425162	0.13029765877711655	-0.10532719322307497	0.48678416659190926	0.19173505018766104	-0.005013612626442754	0.3551677342749675	0.49924446208320816	0.13180317474752146	0.6053551497490666	-0.1921872355008311	-0.6639418990998444	0.23069898923834678	0.2863361948404988	0.1528840077813965	0.48885992197952993	0.2630946529177952	0.08334543227828228	-0.22727989064991969	0.17461250370787346	0.3692702584950368	-0.3081720087481687	0.1802377673944161	0.017755912369371737
0.5231476354589946	0.2278037163498438	-0.31950501498722983	0.31453285415448484	-0.011795398987344842	-1.3499627341678195	0.17031563382512815	0.2043979389380694	-0.24726710606457952	-0.6665247006251624	0.03370458513278497	-0.002684428302419283	-0.1072557998120264	0.20665039170985766	0.452839998154722	-0.2903381501132616	-0.06600681879029827	-0.33406941949358643	0.11210926143764532	-0.3321773840680258	-0.3326786128853184	0.06221871831829482	0.2061699788153723	0.3732606339111487	-0.4775245342456863	0.14622557837620134	-0.17470651648598334	0.4761612205598249	0.1624147942721056	0.02292160859653341	0.37851084455172723	0.48221529655177997	0.09235630648094542	0.586708316844805	-0.24014623087878412	-0.6936727111422355	0.18355000490765203	0.26406390207046765	0.11525548264938038	0.49148813403859987	0.26022848402740206	0.09082397858607417	-0.21558483582468485	0.13914591258879272	0.3727065158667472	-0.30399855095176403	0.16783458460218795	0.0546168378446928
0.4886888969038285	0.23627759461361117	-0.25548929636970613	0.34769194330900427	-0.006632543164965428	-1.2775548385596136	0.14944708591966122	0.19008964726095373	-0.3044745097363165	-0.6054367256309474	-0.019125050840256334	-0.007616598284771223	-0.06416549726635926	0.22087148270324372	0.5143365809523219	-0.29853844568116233	-0.05125259511363589	-0.3678568313494664	0.10869023822176523	-0.3175880092939135	-0.3317296098477098	0.08190502010102542	0.2169260744705211	0.4138495594812438	-0.4443235341699746	0.15609554297432	-0.23788236407729996	0.47191780606597894	0.13282827768034747	0.046508052127146135	0.4140782016472283	0.44092348696136135	0.05384259486583729	0.5777423582292494	-0.296629950643134	-0.7272275634914757	0.1323712726865698	0.24391679836213967	0.08763806638056826	0.49575671293453755	0.25719010071348875	0.09606273976680188	-0.18577984175872234	0.10614573247907928	0.38518416717218124	-0.2978251130569228	0.14892804992598288	0.08279892809172026
0.4410570014666756	0.2425883302674207	-0.18836344468784397	0.3818721240709094	-0.005826811995295568	-1.154735671126488	0.1211212181200622	0.1777917412420936	-0.37046850986005186	-0.5438177520702243	-0.06830449460312474	-0.01180824749547053	-0.04818803716568846	0.2301262540255229	0.5660011524904498	-0.28114938431889935	-0.040507152486503384	-0.3948013725109568	0.10519721017437259	-0.29126296676546126	-0.3255770845364721	0.09591548699311578	0.24078442417330423	0.4455972101736448	-0.4038494029237817	0.16086284156675967	-0.3061486524406576	0.4613211118679306	0.09679353725212766	0.07219668913121577	0.44604434460088055	0.4091344817618584	0.022887426555715844	0.5766667973477968	-0.3591545668276286	-0.7511837768022734	0.0857598648192335	0.21035613300034445	0.05921695086160952	0.49693110079426567	0.2457017027664957	0.09951374967580419	-0.14639160763392173	0.07269816888651398	0.413186221077103	-0.279623565528759	0.13167396394872577	0.10546242061109343
0.3853568359502073	0.25257371015720936	-0.12694380729947147	0.4207571185629842	-0.0036274747189214015	-1.0174231952455928	0.08918224031121325	0.1661059501132682	-0.4417349360988688	-0.4743507171274418	-0.11290043735244763	-0.019136874675879243	-0.0419766206852867	0.24302817756495396	0.6127959922994807	-0.2904049386420766	-0.02244783895971194	-0.4182261046809973	0.09641365894973788	-0.2772357972938517	-0.32596761528088114	0.1033786171488372	0.26673590050831153	0.46080537533684385	-0.3591037728953966	0.1615366251879039	-0.3791671573612879	0.43997945423997925	0.07273609660786369	0.09086614758069202	0.47463017634095256	0.3763404765680253	-0.01236599992866948	0.5890286054108187	-0.4241597521259005	-0.7693683296204084	0.045627394907006597	0.1717625494988984	0.018935736947073338	0.495988569573082	0.22712646930436997	0.10420929815586073	-0.11268555905287918	0.040080340589563127	0.43271609395612776	-0.24730729841166607	0.11068197494201606	0.12692878934921312
0.3289361458172031	0.2635574243981694	-0.0641802836653874	0.4610753904937475	-0.002128309406713372	-0.8639112170389712	0.05140228562750328	0.14980170544520713	-0.501237027446469	-0.4002289195213707	-0.1545050847904438	-0.017640384130710996	-0.033872861487943384	0.25080026296241464	0.6400699247461827	-0.3061002429135923	-0.018337784708222258	-0.43406622887896446	0.09294694373132745	-0.2620194605855347	-0.3181116828319134	0.10137377209565938	0.3063316279158928	0.4665285874436975	-0.28638390142836434	0.1454796399479664	-0.4426347649227867	0.4049387954479518	0.0334882285692218	0.10105993550656793	0.500266705783105	0.34320456175561814	-0.045481520550338383	0.6038439813983397	-0.47687968314800616	-0.7948726256449493	0.008980869667406952	0.13361521816518102	-0.03190752888549801	0.4946132896421721	0.2075053310110054	0.10208615759200793	-0.08358158917113043	0.018755412335822407	0.4479127647008297	-0.2153153877529291	0.11645779469087152	0.1348204252977605
0.28152201339089744	0.2706557292724084	-0.00789763500232422	0.5038699659893945	0.005361902302970347	-0.6779063282018788	-0.005395091526259254	0.1363776268859433	-0.540443234040513	-0.33899966967918577	-0.2130518923811051	-0.02567125565790538	-0.0337263043984629	0.2523238751330688	0.6569298442965106	-0.3342836663029291	-0.01390318915652349	-0.4714698558976644	0.07880873180880671	-0.24496933380675015	-0.31297880263833094	0.09902241061353728	0.31870922295780735	0.47016970918983453	-0.2217565681630142	0.13869403928675994	-0.5011458906799297	0.3695061760799956	-0.0010405144685582458	0.09719971847297607	0.5198547144848406	0.31450066904778323	-0.0819672286623232	0.6184204225571854	-0.5279574251264586	-0.8067901532671243	-0.014889393332027639	0.09114494059853881	-0.0807599306114785	0.49508833141951547	0.18606776461868216	0.10371374686126492	-0.05050764065425604	-0.0002550941647617405	0.4714615646798112	-0.17331455282375177	0.13317243212475738	0.12993827794224158
0.22119664180532891	0.27529205305421245	0.053946761377429285	0.5342921155226856	0.014242351208544373	-0.4969924761097392	-0.06330964625565869	0.12650610693604197	-0.5567164648661802	-0.26759607322125534	-0.2632269271998342	-0.02784158570494632	-0.03217473719495402	0.23954000074988854	0.6550645767552911	-0.3597581469635311	-0.012724280161902995	-0.517435924912334	0.06186655904786571	-0.2224825934482652	-0.30888156199562206	0.1083653272616146	0.322932906956022	0.46355030767487604	-0.15985773160888678	0.13698976306857163	-0.5405059851445938	0.3235133528883345	-0.0337989378469562	0.0855645896712224	0.5360868602184278	0.29326802013259884	-0.12148443860631208	0.6435651259035279	-0.5685694416850732	-0.8132637322930061	-0.040300778045916266	0.04264817347705688	-0.13508643861932623	0.49589265493759277	0.1567372053922152	0.09971109741403877	-0.02832522348958505	-0.00691520087691328	0.49755296200358334	-0.13532329658268322	0.16441807716083617	0.10925913479165969
0.17052308882956843	0.28341669247815127	0.10608360955773648	0.5673968318081335	0.025305292836422764	-0.29796609866511525	-0.12432251521206002	0.10952522486526561	-0.5592386898036154	-0.19535310930452368	-0.30899256353920046	-0.030934387973674114	-0.035253029569697114	0.2300828203456386	0.6480290356560824	-0.38697313668505096	-0.00857688199081021	-0.5598329981134262	0.08571420486483369	-0.2184676822827473	-0.3113007200198631	0.12048167803458817	0.33098800086257824	0.4645468252053977	-0.08630701287287117	0.13805582493671692	-0.5754672796331217	0.27735909662728064	-0.05293248911415275	0.06434933361175325	0.5532332710489547	0.2939386560982173	-0.1558596122636487	0.6611284885224233	-0.602851764299801	-0.8054980675356405	-0.06063528233750877	-0.011655293580205669	-0.18072548711582814	0.48714856320773336	0.1264716813412204	0.09619520780107696	-0.018160309469112217	-0.004552240166327458	0.518029262599047	-0.08895873535158233	0.19997517683857263	0.07684444533377596
0.1196157165840964	0.2904579787662958	0.16558644193535288	0.5966091532794444	0.04292357342311352	-0.10032566684645858	-0.178158451739787	0.09679094290538212	-0.5407063285718995	-0.12790143314123084	-0.3519047271754684	-0.03929331545620178	-0.045876359490490494	0.23193433745840641	0.6402206727111508	-0.4336289313740293	-0.01755246553364481	-0.6000579812493645	0.07781542251472699	-0.2062949072644195	-0.30096964903039086	0.11817200273940676	0.32980219521685467	0.4561000991237244	-0.018198987262072447	0.13022855276469167	-0.6080865100508606	0.23303770159771325	-0.07933989912087529	0.04480334716796852	0.5605392010417394	0.2908101854575634	-0.19140417960755604	0.6652104492466981	-0.6371724372887091	-0.7930507475455332	-0.0949283019716948	-0.05976252843565155	-0.22967144520961016	0.4755663045474184	0.08879700017233774	0.0984123458022184	-0.02226066111807412	-0.006685672172252161	0.5487701503166103	-0.04243661482876802	0.2327585602511583	0.044820762444436765
0.0719858281793017	0.2959745269709328	0.21525520724210975	0.618878014874803	0.05854240544172458	0.09255377719049958	-0.23412991104583178	0.08393907715594269	-0.5145816854405634	-0.054528879384049114	-0.37636161108439314	-0.05118778072327389	-0.06011643980007213	0.21721106437210405	0.6256935302136524	-0.4796809577625206	-0.025567202874176197	-0.6304495349055561	0.09305219504725643	-0.1960942660297407	-0.30172805173881684	0.10204856724676123	0.33314850281558195	0.4515210785253318	0.038643264192011216	0.11702320680217597	-0.6298027225026905	0.1855063887514381	-0.10492901116194635	0.013287003637839903	0.5789479852353818	0.28388036361276026	-0.22349852887354302	0.6792331140807832	-0.6510493498085588	-0.7644312880291202	-0.12116161826662564	-0.10755335521204752	-0.279559030820061	0.45853277156458433	0.04565900316796858	0.09690778488863189	-0.034807638338872425	-0.00420755212686122	0.5662799107444585	0.005448326166562284	0.255493939473706	0.022778875687307406
0.029073469332076794	0.3089136732582209	0.26077553564366657	0.6265815206861026	0.06921230747464206	0.26840225594031136	-0.2963208890100734	0.06935996072165494	-0.4734347542804581	0.011371696379462337	-0.4031656931489639	-0.059746797697673784	-0.06860337553590143	0.205640635768284	0.6128532383621266	-0.5279784144897708	-0.04169936823530521	-0.6624583512733024	0.11462049205363796	-0.18517983010471117	-0.2990049994834315	0.07378663519433007	0.3472344365466007	0.452959490707397	0.10277008705435939	0.10685242779703077	-0.6387462578866465	0.13032704881226112	-0.13831517520450004	-0.011436185841753304	0.6037580522894427	0.26927127363208525	-0.2452156101837372	0.6794216412158594	-0.6427408496643089	-0.729332334302219	-0.14382389091210412	-0.13892168515793007	-0.31411270849756406	0.4374761105246627	0.002745813620328388	0.09511173989560634	-0.019078622009719583	-0.012048656437947707	0.5756308115478328	0.03860024431320775	0.2739530005497583	-0.0029411384949742667
-0.018594552687520804	0.3178849368667584	0.28892745482795795	0.624764754609705	0.08283730577652997	0.4125191223303081	-0.3482901866698201	0.05360840231352813	-0.4368846611089543	0.07611333123497138	-0.42641567855794327	-0.06876909092328412	-0.08235928342523234	0.18608910970179632	0.5887116196432116	-0.5748519397826859	-0.06135116232712259	-0.7035057380752138	0.1280071437983535	-0.1789999870020684	-0.3002032491053558	0.042451649548366374	0.343629108270209	0.4511772574316562	0.16862438582192613	0.09869080447665486	-0.6440768932977656	0.07424682567040003	-0.18823975087403957	-0.03401305325424014	0.6214239573097062	0.25672659019860533	-0.26128821465433033	0.6730353287842028	-0.6317894325540978	-0.6699009808769163	-0.17335427366280665	-0.1626128095864778	-0.33957909831819927	0.40984219776024855	-0.044389859585828216	0.09381298828378601	-0.012108416972609592	-0.023717316475289452	0.5854013108461802	0.06361030390195618	0.2894037575841361	-0.021005602850815756
-0.06783508455964171	0.32476891294862453	0.30888551273442777	0.6148073183650744	0.10129725258157278	0.5268614308793781	-0.39566075112046356	0.03605700539378741	-0.3985752878757935	0.14106724372842155	-0.44571886023747503	-0.07839313384601591	-0.08773582109399734	0.16089005968848819	0.5598243023309327	-0.6355106174230087	-0.08607468288515437	-0.7331201399417894	0.13987258511753334	-0.19389254055187596	-0.31532065423535116	0.039039895685940906	0.36120957530567066	0.4551295090855126	0.22187869270134652	0.09438082508408682	-0.6351488829597336	0.01878326601918439	-0.21548134851137127	-0.06427789993332803	0.616421871114884	0.24208969214423517	-0.26814044303609924	0.648630449830799	-0.6015387317471734	-0.5970749846918846	-0.2033891272992978	-0.1677130130997051	-0.3657666036816008	0.3772858250652005	-0.07914598072375079	0.09154711815888553	0.00323606865003897	-0.029433502847125186	0.573197987950717	0.08210682906734876	0.28639545354246165	-0.030568165907912427
-0.10443331960847702	0.327793952578742	0.327879608583137	0.5966131530562172	0.11120297334485911	0.6202247542010595	-0.4321316854038132	0.015430176866347895	-0.3546442078565727	0.18986016613473405	-0.4649459876812954	-0.08811020993812141	-0.09051336863140151	0.12880752380927304	0.5383722944553414	-0.6777209676340633	-0.1038053250496288	-0.7569659113092421	0.16079292871022716	-0.20211663277801742	-0.3139278056759397	0.031240670648010272	0.35624775723758006	0.45639544707960306	0.27865087269900984	0.08949157470501463	-0.6116284383851887	-0.026562535597238042	-0.2520433093415294	-0.083897323642717	0.6245175911276124	0.24341824468750395	-0.2674819191596332	0.6127382831754536	-0.547411050802413	-0.5016752645001956	-0.23795363342540393	-0.17246622427316585	-0.3762237415657845	0.34112298655242934	-0.10268242302101735	0.08896088351540621	0.015362659418059222	-0.036921317278188315	0.5609335265876781	0.09077290729183708	0.27627924321475616	-0.025057814796008403
-0.1357119153923308	0.3324139853359477	0.33656151585607447	0.5766092895495976	0.11787117081593887	0.702847367959871	-0.4548742255676782	0.002048971818799366	-0.30471858185998335	0.2374706424212698	-0.47647498760719786	-0.09860686536707372	-0.09536852642630042	0.11104498020084705	0.5115000385482062	-0.7103164412369163	-0.11886096167869578	-0.7816439237070935	0.16995143774785884	-0.21201851046188977	-0.2830665467815726	0.024458849110100288	0.3494967500954495	0.4633834698982727	0.30865432631439976	0.0857608662989507	-0.5787419553911903	-0.0715754524735822	-0.2937752396911394	-0.0980275808249824	0.6184778816837726	0.23750285638310742	-0.2669750272012202	0.5630059346198996	-0.4882445395958136	-0.38819949443619534	-0.2689529075394993	-0.17176097902491444	-0.3777688654056174	0.29933350853319785	-0.11618651710450081	0.09413213160543928	0.046204682753457536	-0.046719076994363035	0.5378560332010298	0.09925795488573576	0.24343178736981605	-0.017318847346934563
-0.1817642763637072	0.3314507785065667	0.3408329980611164	0.5558953451905715	0.12433049581655368	0.7526452032059044	-0.4518997616078986	-0.013922897010914129	-0.2675584547055262	0.2768184887201513	-0.47887742785972903	-0.09997044673720809	-0.11064837478104372	0.09114336634701005	0.498841979996104	-0.7356279578872098	-0.14062066808660773	-0.8096961521028969	0.19582352684464818	-0.2137036546277687	-0.26287890632143257	0.014030788908223716	0.35562341259835445	0.475396917095976	0.33895522611214507	0.07088376459468194	-0.5372867559791106	-0.12111014971101955	-0.3307480109960609	-0.10382192182901369	0.6017493248754251	0.22962868233160502	-0.2645002351845286	0.5052588808329134	-0.41889318507501605	-0.2815658858952673	-0.31724107658800965	-0.15964154865786012	-0.36912933909505885	0.25616829744304626	-0.1245598125336675	0.09917727230300377	0.07180923315789188	-0.05698230161333623	0.503971017669999	0.11031755461015705	0.19970235228790195	-0.011784819222561605
-0.2235707603816528	0.33711241864903324	0.3260739027266073	0.5387527356523528	0.12754892861414788	0.80148421581034	-0.439147988922573	-0.030756905467299322	-0.2345902809076646	0.30777948059609456	-0.48007857090399897	-0.09918603058920449	-0.14273347643674372	0.08333434264954734	0.4984288542440078	-0.748383231120291	-0.1592549572347043	-0.8300398217348656	0.21229535778753159	-0.21306786224378627	-0.23209895246259088	-0.010980923256177336	0.34608007271724117	0.49034693461835	0.36482303376901504	0.04856150631650291	-0.48925736497741584	-0.1710990372640278	-0.3511221218115968	-0.10508318823737273	0.596480541830688	0.22084170514355966	-0.2518497196977509	0.42975512081912415	-0.353909436334848	-0.15293766580035267	-0.37215922389756984	-0.14102518719839802	-0.3450536858571026	0.20951232228443867	-0.13202943649779714	0.10064983322701027	0.11107976414386467	-0.07651558936247164	0.4652612552020745	0.12855272324535977	0.14808684089474866	0.003121263208877226
-0.26651222119806933	0.3369260900551889	0.3141297787663005	0.5132863015090924	0.12079987728353332	0.8348100739522015	-0.4126372394956128	-0.04041830276077404	-0.20974423622752686	0.3367816236317359	-0.4744400743099426	-0.09908234577602831	-0.16903078427357765	0.07212200697078389	0.4941878751029739	-0.7402724321810022	-0.17054602593610416	-0.8529254663343877	0.21874200088818085	-0.2201086741997384	-0.1859763385392655	-0.03636781110304437	0.3489322946302505	0.48233533949457436	0.37579851189198904	0.023299193715593615	-0.41880171245924797	-0.20901338129252084	-0.3799071848012028	-0.10588238770172151	0.5864172965231472	0.19515016254622183	-0.23699500082006378	0.34999385853449894	-0.2921235759851274	-0.03604217963569455	-0.42092623035958143	-0.10675538404607832	-0.32343225100001344	0.16286223794596338	-0.13468987678611866	0.10286101803783125	0.15059761109000105	-0.10254458334045824	0.42339359022261525	0.14156718417693198	0.08420869269001571	0.026358404140201443
-0.31160522070230323	0.33496760344174864	0.2824065134034762	0.4794731685353895	0.11021195208042196	0.8643995031842209	-0.39268245264231033	-0.05330794813934873	-0.19768037157782964	0.3490482994613822	-0.4745035898743611	-0.10040579642577645	-0.1913913991167778	0.06156157103591579	0.47745103458733523	-0.711167327094019	-0.16852276459669552	-0.8503067599243153	0.24292677982648375	-0.21984081722315327	-0.1529851542880185	-0.054662836396630145	0.33081731671660297	0.47360679284431495	0.3857114779308759	0.0033804018989622917	-0.33708951450084945	-0.23409834676666094	-0.38334515446738604	-0.11126822874127584	0.5710657840361849	0.1692305438646303	-0.20972019772144712	0.2694748281346234	-0.23413384508091784	0.08235654251632696	-0.4649888200917666	-0.07828296653195738	-0.29290977475899455	0.11531352410095792	-0.1347474161890533	0.10499583231826626	0.1874541254508772	-0.12720518247880175	0.371688777598006	0.15530743282720175	0.026731587162758298	0.04193787834478557
-0.35259785309906433	0.33034146155031857	0.24784107621181684	0.44840893435483264	0.09636179823913507	0.9015335665071177	-0.35761384147620773	-0.06445888159726994	-0.18887665495888323	0.36904039549041073	-0.4911976693322149	-0.1019647474515956	-0.2159131133098521	0.05335193177524061	0.4435499162883	-0.6639518445335713	-0.17492980642734915	-0.828524867613336	0.27128214215847224	-0.2183205081197881	-0.1098574979847865	-0.07593581866978992	0.3177584823201376	0.45728036366496455	0.4098489496230814	-0.010304621090974304	-0.2566735469839025	-0.2665570114600773	-0.37464618925917614	-0.10465365888680386	0.5464261721349197	0.14127769360635417	-0.18724846111890708	0.19314341392921275	-0.19233218504594365	0.18985580259511964	-0.5147670514686361	-0.043426501651346365	-0.2635352890516881	0.06908584177530966	-0.13603801490224585	0.10614080572007738	0.21411204926350824	-0.14902454101680868	0.3170451861203477	0.1647720916389296	-0.029810267537389707	0.04875519177571304
-0.39682481814080467	0.32498273264647876	0.21096286522895435	0.412766184616305	0.08649088955425956	0.9242812273982445	-0.3123831253276569	-0.07404302167161407	-0.17061660680998741	0.3987528952551512	-0.5050786978854912	-0.10098066264474548	-0.25503715817880435	0.0534926990344355	0.3990210664590116	-0.6009422106789616	-0.17234406122189402	-0.8121397534261956	0.2761269917948274	-0.20951360620832968	-0.08544866002449701	-0.09471023511319351	0.3190985025889792	0.429719439339484	0.42572227954686126	-0.020397147699697055	-0.1814930685251989	-0.27743727530411294	-0.3425690039480317	-0.09463920029271902	0.4998772712949557	0.1348115059229808	-0.16568310643752043	0.12915102398152037	-0.17144623670838877	0.2946561753363226	-0.5609760138210578	-0.005221199241634394	-0.2356008206475487	0.030239001360648145	-0.12666918685598832	0.10638932797592215	0.21819821065246084	-0.16914433385372457	0.26304307173576164	0.17565296028961067	-0.08894705574789316	0.052120484481303075
-0.4434210848812096	0.32090590374072636	0.17415725005406418	0.38222965592433145	0.06687709079543866	0.9516835117627774	-0.2571957548853652	-0.08451222384424005	-0.14582558078602392	0.42266415042872757	-0.5215204108895757	-0.0975154764445948	-0.29073818659667416	0.06115790615920156	0.35500361478936193	-0.5304776412380263	-0.16554477362597714	-0.7586421982073499	0.28621138350227177	-0.20208425446216616	-0.05980558496754237	-0.12315324154014833	0.32652326293890716	0.3958152976562596	0.42636722295187257	-0.0426055843103524	-0.10825787832074638	-0.2952796382126447	-0.2738038481483599	-0.08617636266220623	0.436116371311212	0.1254366934909924	-0.15303798946375285	0.06683637206996071	-0.14521860786817437	0.3826648922117485	-0.6131416139693627	0.04103735607285978	-0.2138054594976433	-0.016210921217294956	-0.1022714705484786	0.09939458979418597	0.2130476530640543	-0.18966718436245825	0.20819158827650316	0.19230492368155808	-0.14202176511660275	0.05569545028620161
-0.48416384174939475	0.3154249921523984	0.1342846917259079	0.34581827438425095	0.050860727300781436	0.9716210639232328	-0.20300886640162408	-0.0918626964072369	-0.09421413048681881	0.4519989104792751	-0.5350842213367392	-0.0840560111614714	-0.3167553402616333	0.06989728500759576	0.3205605670972768	-0.4600504733732274	-0.15221210712917793	-0.671343458822429	0.29038032234414574	-0.17377236073376928	-0.017316373123600404	-0.17026905432983871	0.3169933981219498	0.3552331357798105	0.4333800887127929	-0.061973560557360606	-0.04446047442655225	-0.2985545626344769	-0.2071134078801712	-0.07727182513090597	0.3748675595712928	0.12670638768993758	-0.14933119995172545	0.014565718722307358	-0.12521421010272898	0.45419222748106514	-0.6578945535841553	0.10126568952776274	-0.18060411409134516	-0.05724516588621901	-0.08530340346200703	0.09161053011146915	0.20403658456059448	-0.2177764193731288	0.15847425266457268	0.20946278958036563	-0.19134410348726355	0.04617185433007058
-0.5277907041160813	0.3110019789739298	0.09968203769598415	0.30404108789138673	0.037222253355637745	0.9945420712806371	-0.1438387407169977	-0.09772702872750727	-0.034283157008243234	0.47808339907494785	-0.5447506941404658	-0.0667136552138447	-0.32374283103553725	0.0760337663192498	0.27269522591676343	-0.37144213219442	-0.14159424772928544	-0.6341464164566649	0.27762517849500395	-0.15596575875737612	0.017312907663069272	-0.22114574279758256	0.33090415601894135	0.3265212562522229	0.4364575126763942	-0.07769212958939312	0.017984587074494424	-0.30806026181315416	-0.1170848079257629	-0.06377741710291372	0.30295186665692425	0.11547529281388144	-0.1527674008379707	-0.02268629876232462	-0.13023569286090017	0.5082625726764484	-0.7059183969083077	0.17423612109403677	-0.1609453416785362	-0.09484496423761953	-0.076125969640248	0.0806309800603483	0.20179084921535922	-0.2434645873625116	0.10579991321445789	0.22614805689909692	-0.2406333722154189	0.022149061017148145
-0.5728947422982846	0.30331516083607324	0.06918453876676038	0.2578831017136847	0.02099084105402333	0.9992847222564498	-0.08258230970025002	-0.10915600327625566	0.031370510292452684	0.49315109234292426	-0.5655997305765899	-0.04596111898802347	-0.3238800617647781	0.06234043942637011	0.22551683748800352	-0.28019831566857445	-0.11635218512649859	-0.5929711439172218	0.2775182826272635	-0.13089022487244473	0.026316440695437326	-0.2637386043042105	0.3253344628344824	0.29787926822564476	0.4668699547925227	-0.08670131782686447	0.07811782507634776	-0.3108448197436637	-0.029020328797443762	-0.049522722254128466	0.24335188430182142	0.10184696740546187	-0.1600231917449261	-0.05363577266630184	-0.14508998851955054	0.5500683383793215	-0.7524035210074127	0.25847490646324217	-0.13908404831469665	-0.12041037819691014	-0.07284854543835334	0.06597266397977791	0.18631434349512338	-0.264823308561298	0.049898024260195496	0.23929993617618456	-0.2811767539271914	-0.006951394774071687
-0.6099776756615862	0.30227100797821876	0.0424070695822714	0.21720513098216335	0.0033405558145999754	0.9918335327450502	-0.03855448664170972	-0.121226807030089	0.09734165426168169	0.5117906643856328	-0.5861305910343353	-0.021698801412363487	-0.30079557602110557	0.055409679820379906	0.1714431608135179	-0.17270351431147266	-0.09373308927655935	-0.5411754527439908	0.2770183388766009	-0.12261609343089737	0.04811685317173805	-0.2939337332760152	0.3180474475848153	0.2690005509214538	0.48412469342858844	-0.10004182701956443	0.1350197354662156	-0.3093414336558169	0.05988874206575965	-0.03821777137258847	0.1955234218652783	0.0830361148994029	-0.16401903847987517	-0.06847883156752062	-0.16642383701073796	0.6004317683892283	-0.7787340161827083	0.33486896797800597	-0.12617769712282048	-0.14464335434755382	-0.06566944498588341	0.046062489236761685	0.179692813418244	-0.2918602978143624	0.00972108479417457	0.2440084770629171	-0.323425289080655	-0.029368009715209985
-0.6559447377577461	0.29804195981137493	0.03756189670739155	0.17451316823360769	-0.012761153420677357	0.963920688866559	-0.003609994626739796	-0.13771061105909654	0.16044304853705582	0.5322058298688666	-0.6088583767555604	0.002928647646622562	-0.2680862501736238	0.04933500146062636	0.12079470688735876	-0.05740380547705467	-0.07212915249506344	-0.4638734430882801	0.2777978564351997	-0.12389650864863958	0.05619937342462918	-0.3139352868474847	0.32145364435756907	0.24655636083922886	0.5054178360020194	-0.10661401205416418	0.18523248686567545	-0.2997686693295195	0.14359707943577996	-0.022688563258063545	0.15289697518391704	0.057494586260160886	-0.18312125056738127	-0.0624766918695388	-0.19231021567165557	0.6338473508928454	-0.7950197757940256	0.394788678438405	-0.11880676435919993	-0.16505303718560113	-0.05333895282962543	0.026723238525599345	0.1746086459748814	-0.3132393825540595	-0.03656743178300206	0.24063526505009122	-0.3749743511608988	-0.05830324819034781
-0.7032113533057359	0.2997616810955447	0.03068597097126736	0.13188685643955458	-0.023206461399331427	0.950249340608184	0.02644057640799602	-0.15958119591649572	0.21718604207324527	0.5510155041358507	-0.6426534463875232	0.035669290924809735	-0.22252746852272312	0.041289912559386424	0.07100494390089154	0.0606435834328107	-0.048541614187847616	-0.36742201984185824	0.262993601029066	-0.105103839780422	0.05529035647006597	-0.34288373829109514	0.30530303135198866	0.23858647515960407	0.5284012737078744	-0.12239355697951296	0.21076038641407777	-0.3069766017057282	0.23102307094812552	-0.0033988207117364696	0.11182615670808597	0.036912621329468355	-0.2047042214491163	-0.047746580436715175	-0.2390775490672865	0.6737884935957952	-0.8070668124482678	0.4441345758528734	-0.11096804975657193	-0.17530872091376742	-0.043549784302981995	0.004298836929004036	0.1856724242778238	-0.33578498220195785	-0.08289052285232763	0.23163765416397566	-0.4129930723526402	-0.09277442999708939
-0.737976164295503	0.2981045784371751	0.035946869713574206	0.08665098747330788	-0.0389606113356362	0.918001480803486	0.056320850402650044	-0.17720433168257205	0.2682901208606989	0.5941137104936883	-0.6620110479559863	0.07919134408385257	-0.1728734554438393	0.04022524635048528	0.033663337236824124	0.1803833936628471	-0.026373827050620042	-0.29568402350521955	0.2600301186649412	-0.09659717316139967	0.0749461820257035	-0.360503968433579	0.3181253035110495	0.2237897680265409	0.5290805378262343	-0.1341182049993332	0.23157332951542445	-0.3212861806587669	0.3000108534809753	0.018477950288180854	0.06369848249623111	-0.002844693862490144	-0.23602033244487158	-0.01753724612132499	-0.2823466245246741	0.6911941227966769	-0.8074541165720619	0.49150097650214314	-0.10100987916732959	-0.18440595975823074	-0.032115695476653536	-0.020674790677796845	0.19977035384007286	-0.35422715280859146	-0.12575888785861114	0.21284789585275726	-0.4698300736121501	-0.12309547524277231
-0.7813461265203606	0.30338083402898547	0.051153945508672805	0.04498096769024623	-0.05095393383330069	0.8702919287683901	0.06946172148744323	-0.19800859711988297	0.31912939470965973	0.6244807390648471	-0.6651539892467622	0.12462850590306415	-0.10616575541787954	0.054615202873698275	0.016788152069790556	0.29241447189706105	-0.013601666069129215	-0.23202447083481553	0.2485314123997015	-0.08468489641150909	0.07870354096252738	-0.37472416895371446	0.32792916129917793	0.2148436558973327	0.5176102694191498	-0.15232662300844463	0.25914981432006373	-0.32124826013911095	0.3653205412033444	0.04012016911960133	0.03230730766991988	-0.0376097739768043	-0.27095032170242944	0.007184870759499193	-0.3233018044444186	0.7161364018475483	-0.7931151465355164	0.5313772917019168	-0.08698412410968032	-0.18954630451042823	-0.020597720257625608	-0.040408291215365544	0.22396624980325047	-0.3638726248373524	-0.16278679148028377	0.1915110215030811	-0.5182758597711491	-0.1607300865622046
-0.8212519508952436	0.3098000068152781	0.07787425698106193	0.0034492293463417117	-0.06976143993731608	0.8157311285075272	0.07720487666886862	-0.22282641754004992	0.34468365826182756	0.6548537718170447	-0.6749785212519761	0.17175653744276734	-0.010234935114183141	0.05076080659721342	-0.002113543714915842	0.39266672518946855	0.007036101318902206	-0.1588718614937876	0.24926323795577027	-0.07881853427596866	0.10216204301577343	-0.39290064915318773	0.32148059448588107	0.21643537846870892	0.5181293702085491	-0.1787108920463724	0.27929886210043503	-0.33877848299870295	0.42102485393339	0.051349944085505805	0.0092644019906213	-0.08418044132373918	-0.309864792404389	0.02640129879634895	-0.36144586724174455	0.7310595888509271	-0.7670157988615409	0.573590522459173	-0.06826033786644317	-0.19060236165359679	-0.016604384747638472	-0.058521246069735924	0.2354487041258447	-0.36069696574188803	-0.1889598430950145	0.1693241040697779	-0.5610523724357398	-0.19136024835956572
-0.8486519566471875	0.3129782838955244	0.1086204195259483	-0.035188212696543146	-0.08325561220259559	0.7589195327235914	0.07969100068505652	-0.24491603934839076	0.3637029931311708	0.6938037345570313	-0.6637247348833548	0.22162093190789905	0.10073857752673368	0.04964410451006028	-0.011700351006053548	0.4700158561806499	0.02130848237677003	-0.09857865492979531	0.2547576855576247	-0.07579557696879355	0.12718000230778642	-0.4079949569057354	0.3264633737648809	0.21906532801475764	0.5276261975980826	-0.19137152002859656	0.3009593174587616	-0.3436691465909055	0.4553436687835141	0.06237331645484747	0.001771076817114536	-0.12256007221890453	-0.3429068174805182	0.030854293199737537	-0.4132337416739188	0.7466750310997865	-0.7130874045420765	0.6066924239102192	-0.04075168568777067	-0.18334449212334064	-0.01890464856285307	-0.07265709243438002	0.26090248301767943	-0.350314193093948	-0.21998614255653215	0.1339332897975532	-0.6031297721892372	-0.23318814627989187
-0.8804834898456809	0.32049353718057894	0.15140140484439307	-0.06666870477029836	-0.09915799421471416	0.6991055219729574	0.0644030097419868	-0.2691022183286328	0.35162332525044476	0.7218479975868373	-0.6490663600979115	0.25909292890900515	0.21036449167379856	0.05226852271755152	-0.015670365450562353	0.5478672369085199	0.03169309014556495	-0.06792936232565523	0.25769978874820165	-0.07570874421264777	0.15521424513085036	-0.4116086282361545	0.32985759270282944	0.22068410536071825	0.53665540526824	-0.20812058165767316	0.32415207267112944	-0.3582603124884754	0.48564677629875097	0.07753244049129933	0.000595823597619486	-0.17526061166734724	-0.36125210121756884	0.03549605083981187	-0.47367876390084673	0.7493472852194373	-0.6571023339995339	0.6208459856536613	-0.012992779850369845	-0.17317305467540112	-0.018797847355300684	-0.08421794958505349	0.27166769571604926	-0.3452443735982592	-0.23536588009814058	0.09833813214599016	-0.640030119408495	-0.2663989270510935
-0.9054319055722807	0.3307365188968299	0.19733084278657437	-0.09974364601066035	-0.11282847281259038	0.6355997731983185	0.045193007939108874	-0.2971253643622896	0.3324695165911437	0.7533204653067631	-0.6198715234113508	0.29178345291188285	0.30611992795636445	0.05618936820357088	-0.001734765600407287	0.607589539374857	0.04175093351899147	-0.0019973784729566514	0.2558694025821245	-0.05333974318452994	0.17619760864359205	-0.4162188599731242	0.34504548723593476	0.2105622378193673	0.5347205750532062	-0.2290871425744549	0.33664560941329363	-0.3655537285504229	0.5171778054744475	0.08373031388828991	-0.005692463691906678	-0.2172842225155256	-0.373849578681792	0.01730019561959418	-0.5360747607367176	0.7348918047170371	-0.5799478655572766	0.6307525057385026	0.031418581947255386	-0.16610858681195834	-0.021433555794992308	-0.100000907006774	0.27787770825265645	-0.3391932420879965	-0.23462549007702357	0.06393533436835437	-0.6806438774532246	-0.2957963934252089
-0.9392122671904296	0.34176350617187945	0.24555449204754054	-0.13239178376163346	-0.12070554778074279	0.5914492407989839	0.00809539060217791	-0.325237653341097	0.28186389073274526	0.8007614117757349	-0.575587607552673	0.3183351789768565	0.40602571566714546	0.07578742637471891	0.014533611302577363	0.6410265484407787	0.05090831117836425	0.05440416672430114	0.2534272431422102	-0.041010963553465715	0.20120490498012628	-0.4216589073688814	0.36103739393034506	0.1952774174615124	0.5082750353882999	-0.25224172179640014	0.3407980712678934	-0.3711594647989955	0.5665951909504061	0.08991908007083131	-0.016915077064550237	-0.25254772805835907	-0.3831047136175405	-0.00016636533946259857	-0.5992973661223664	0.7210801960289819	-0.5014651110549819	0.6189761751689418	0.07426489586375659	-0.16112811514198738	-0.029183103907083025	-0.11742466693273282	0.2855453899089776	-0.33798635119350695	-0.21093234185821844	0.02720792250120272	-0.7113966814733382	-0.3195406661481214
-0.9675224621167443	0.35161703058132476	0.28801054220523775	-0.1694384712108344	-0.12566233855833556	0.5601737463285617	-0.02036475899130401	-0.35509799302528794	0.22617596772442514	0.8443457375781177	-0.5181163826019217	0.3340899769431532	0.5039474837510447	0.09444223906496774	0.04401056306011123	0.6572013943491857	0.058806397209136295	0.1783313488111912	0.2160087557776508	-0.022636269308051394	0.21676615563192456	-0.428471993546997	0.3814191770808935	0.16633106322086083	0.5099467401343267	-0.2774044404382263	0.3460681767428193	-0.3720620815111496	0.5991236427463468	0.09850345761781196	-0.019757030467552904	-0.2898615490617168	-0.3942966834840712	-0.02992689056409073	-0.6645397041868534	0.6890131465931736	-0.41633360981607803	0.6103180489988056	0.12286126884657653	-0.15636044783883257	-0.04511515890176765	-0.13153909894370608	0.2923048949246982	-0.3323846219654104	-0.18792958998328327	-0.006824646623685477	-0.7296259085339771	-0.35086579210776625
-0.9914994741820532	0.3609136055873118	0.3246123377572381	-0.19741891765783218	-0.12780833474682207	0.5400452422013474	-0.04534665788529602	-0.38046298133259415	0.17483525018493692	0.8830291292946244	-0.4607834057520148	0.3417663727837814	0.5973805715488394	0.10654823439197166	0.07455133748181898	0.655639878545492	0.06079074418557241	0.21519982320514308	0.19168254538356816	0.014470752398767436	0.23640465388490908	-0.4235517207946563	0.4111451686089172	0.1368548863112667	0.4954333684769896	-0.31368001563693326	0.3426676305659919	-0.37118416730894277	0.6285890154775525	0.10005665164569795	-0.03484668611257926	-0.32197675668265174	-0.3988437468105682	-0.05964106904280099	-0.7079297140487398	0.6436840746229802	-0.31868156357340616	0.5954207336424824	0.16421376092328427	-0.15386929552817646	-0.07044481164417707	-0.14014014515728096	0.2944280492292274	-0.3336520768393325	-0.15527134906212553	-0.04652530620200125	-0.7289648257117649	-0.36994437798470947
-1.0075527224978256	0.3650179255970741	0.36181291088486944	-0.22754028879680402	-0.13935696101704506	0.5049168516640529	-0.08053122816038279	-0.40557794490326343	0.11066824989434094	0.9072992712975095	-0.38375119479010894	0.3405091341196168	0.677896859954991	0.11571800458290467	0.10648891583209211	0.63970146402909	0.047723291921512416	0.23758572969184916	0.15499917267870011	0.04452665995822684	0.24900693439135463	-0.41609380141230223	0.4341111696187065	0.09671123723953821	0.4792911929653115	-0.35034278775819827	0.3404466174961342	-0.3617192056028101	0.6463322988609764	0.10128529766775704	-0.05543657646594977	-0.36784361789534514	-0.4068060799465523	-0.08966112069796493	-0.7293892452040016	0.598930641423222	-0.2373098907994941	0.5708977173224431	0.20386356560656757	-0.15663264904295038	-0.09260040921733245	-0.14683444574467847	0.27398045470007876	-0.3152283387481783	-0.11420563640822237	-0.09034973728976271	-0.7362965721405054	-0.38841569233814294
-1.0242672879755719	0.37266910711862156	0.3962736814622496	-0.2473994214250122	-0.14593139047046982	0.4920756704668353	-0.10599260201234877	-0.426732839258167	0.03324798696243392	0.9138326240728134	-0.3110488439656507	0.33711374529168286	0.7546243544838915	0.1102397247089915	0.12354919660168148	0.613731412484681	0.032916295229026574	0.2771378371010818	0.11908216111793993	0.07345962865431022	0.27246277070573105	-0.40054745907011674	0.45863428915318327	0.07400326310511633	0.47984175440861365	-0.3944923833138062	0.33170140348453625	-0.3609488773320844	0.6603134897859696	0.10457383001251346	-0.06896129619779416	-0.3947513584422323	-0.4159428264390989	-0.12192241410032789	-0.740246264633896	0.5745590387395927	-0.15493574170065866	0.560023622444022	0.2480968623008668	-0.15836589447723895	-0.11574023341963358	-0.15305195864142646	0.25405846233372775	-0.2870880317828424	-0.07203543667551879	-0.12776769814927205	-0.724235866833475	-0.40228077545469587
-1.0263796895324073	0.3736633687136434	0.4326047589759122	-0.2643738154517185	-0.15601285608121723	0.48232357746945453	-0.12712126587455502	-0.4453250861850958	-0.043460590775777644	0.9116533377542136	-0.2409525120830442	0.3229250275948966	0.8185624888833537	0.09318429516023909	0.1386144520880534	0.5929348003822787	0.03238337444952537	0.34169849235286337	0.06297827607236596	0.09472482346023664	0.29271039029043916	-0.3784850446317681	0.47997130462945325	0.048761158417964995	0.47354247347940187	-0.4331277255838509	0.3197265474373673	-0.37464143525814936	0.6700796339029098	0.09576384192576791	-0.09045093162416776	-0.43123854392753785	-0.42209144862523057	-0.14606442932694752	-0.7414036367970038	0.5494914590080878	-0.07022728615581528	0.5438876445286762	0.29564890751553213	-0.16343531526550908	-0.13671385052092572	-0.1584488966561607	0.24212219082615832	-0.26262755709827607	-0.02710318746596948	-0.16793858538525736	-0.706432204734829	-0.41538293261391523
-1.017532690898173	0.36859533277998147	0.4659685058120582	-0.27108026847467165	-0.16357437640312955	0.48826475674726455	-0.15163868534934666	-0.4582699152916209	-0.10870730292855055	0.9001744518849932	-0.16725146636770047	0.2992627217036484	0.8575269318706459	0.07667657220022246	0.1599347940195586	0.5696269395964341	0.025908375251249005	0.3669293646314288	-0.007704560781181475	0.1217312823631885	0.2976566687631435	-0.34721128557287356	0.5015912964529983	0.012691507485722309	0.4642472802807919	-0.4735547428525037	0.3140517882940287	-0.37180173005762585	0.6708833476615548	0.09009170318107353	-0.10023643493538015	-0.46612333592861177	-0.4270902822509857	-0.1570934438051159	-0.7133140260416633	0.5180844091970029	0.01623358563618451	0.518005018800417	0.3345104131738213	-0.17270730000256646	-0.15904610415572262	-0.1675330969898549	0.2404511610113031	-0.23736000155735834	0.018271581336136742	-0.21553487648944794	-0.6893394366074193	-0.43163378166095284
-1.0218769124371476	0.36693008460931265	0.4955995416104312	-0.2785874800202456	-0.169125218454249	0.5019361050056395	-0.1802535420937891	-0.47390813481234195	-0.17413955671969827	0.8760373222218792	-0.1044558477886212	0.273915768606548	0.8901983830058295	0.05229850818546468	0.17547710002798156	0.5579416185949686	0.002682690551024139	0.3864585004889646	-0.08789619620818659	0.145386585575567	0.3139456661263663	-0.31559101008503465	0.523101990533945	-0.017909697133668946	0.467296103649936	-0.5190468243259571	0.3073067629803298	-0.37839881703434763	0.6705670048712367	0.09048579718814906	-0.11707221653587596	-0.501747598230191	-0.4347533294025556	-0.1594843267523291	-0.6695229790681958	0.49791968382058605	0.096076559070674	0.4882409723484873	0.3626899376607	-0.17513374769593495	-0.18892651799233898	-0.17699343755194574	0.23360828821802726	-0.21476761842969552	0.0701738595555014	-0.24900552114492164	-0.6770228549415023	-0.43960591945189476
-1.0197454440729106	0.3634585690862949	0.5229332417134736	-0.2762478515584657	-0.17474456169191874	0.5266975642979752	-0.1894373655761968	-0.48709747028270894	-0.23932934797552496	0.8559630691446891	-0.05103504429691469	0.24478261953850494	0.9149156600721895	0.020660142396189733	0.19772196587122165	0.5322828015948372	-0.012993750500127053	0.4297684811087447	-0.1688870838155272	0.17273301679495384	0.321343091489748	-0.28598990927713436	0.5503291062757156	-0.04738700132553743	0.46863175141109015	-0.569780800094828	0.310976406996018	-0.3958000017827674	0.6616633860529502	0.0801252644449937	-0.11263430152751881	-0.5164559493169709	-0.4535126885585491	-0.1628873772988811	-0.6200788515101548	0.4788553713523074	0.1610361365754174	0.4629505691231951	0.38486914942253175	-0.1731898903372462	-0.21682989813338419	-0.18757432757733672	0.235549313069311	-0.17383716452091647	0.11222596880167401	-0.28124157734025684	-0.6659610595234045	-0.4461548057155351
-1.030087681813884	0.35546985789884905	0.5393941114376558	-0.26336583957820886	-0.18004778879821284	0.5637666226960178	-0.19694675542409595	-0.49818048530622966	-0.30353436381631776	0.8417794397744837	-0.006782476144229504	0.20549496336592607	0.943784984268626	-0.007694279398883755	0.20754825252442904	0.5050811695790803	-0.04663305538074442	0.44135099398334815	-0.2395271623219785	0.1800093074116402	0.3168873089690661	-0.2552841245153064	0.5756113210909775	-0.07144884147144864	0.4678166344690581	-0.6196743248008237	0.32050969451734473	-0.41115564535660176	0.6343637548758023	0.06421636828079466	-0.09876954020946353	-0.5081065440150088	-0.47813559052944415	-0.1581949758635985	-0.5611864308615091	0.4835473235716755	0.21101725636654667	0.4370748943632806	0.3957994592245263	-0.172662382499057	-0.23757578033464016	-0.19563723687082674	0.224938166051043	-0.1314304416699977	0.13823074446644604	-0.3076611463350699	-0.6434915808951278	-0.4477885195758942
-1.0197354089111204	0.343422645208324	0.5526129810285875	-0.23573276330275927	-0.1899574399574488	0.6128006500750158	-0.19503911877415198	-0.5053662556658053	-0.3658009963104608	0.8121512299427434	0.037356318982871145	0.16405484316942853	0.9762661534306083	-0.049654080279034216	0.22167371848236042	0.47196340968089423	-0.09620746557267959	0.43021706492654826	-0.31433289056668084	0.1940144007588059	0.32817804595162564	-0.22757323174649705	0.6010088225662403	-0.08441258762642542	0.4732421672376006	-0.6722965207327205	0.3356693695746388	-0.4370716119329172	0.6035637821525959	0.05208423394868918	-0.0793413758738009	-0.46437554238191997	-0.5037747388967839	-0.13803130816998482	-0.4959577105874014	0.49838987152316144	0.2513998342472473	0.42784817898254923	0.40593954497338275	-0.17189695349852036	-0.25506170204752376	-0.20091153430332173	0.20739558381319076	-0.07969344280501703	0.14229396251864995	-0.3179003593297146	-0.6329593131276495	-0.4518215040331093
-1.0086475586491357	0.33050080813467175	0.5698705667719104	-0.20873250311554745	-0.20801985528644545	0.660495305148166	-0.19754229119931582	-0.5066528855074802	-0.43728720452154846	0.808502076261945	0.07343932613222166	0.11679821530104488	0.9986009693811975	-0.09571806068752045	0.2348632113160277	0.438491670579989	-0.14000376591036626	0.36264814363344366	-0.3652334136810164	0.20233857141575937	0.32436204075966857	-0.19889052974463334	0.6230375580025158	-0.08231471531386789	0.47542010250552097	-0.7148749707705472	0.3508347822453336	-0.4678144272840714	0.5693304550185883	0.044248055465141656	-0.062114050038088064	-0.39754189240255433	-0.5220870632912473	-0.11380120343291196	-0.42672283216266005	0.5275055316596898	0.2861772953738961	0.4069688602687923	0.4146454847549115	-0.1683548335622434	-0.27621702252650426	-0.2050942784649196	0.1888973129034564	-0.03552149938834698	0.13782725177229022	-0.31951385528733056	-0.6139178129729688	-0.45629645938974506
-0.9951904066884862	0.3197864048941042	0.5779893511192083	-0.18400400369185924	-0.23238606423347954	0.7158686669697051	-0.19201589680894435	-0.5123868993317446	-0.520015509368837	0.8151932671432567	0.10476853244562964	0.07281216604482665	1.0186986700898812	-0.13392454622626768	0.22890580439665426	0.4061553364689378	-0.17170991618931714	0.3464696140992386	-0.42514443616995834	0.20881129110269026	0.32484453949508196	-0.1764490315437929	0.6242368387123953	-0.07474388755936148	0.47372408725420534	-0.760617053406597	0.36885006771393897	-0.5053804442534389	0.5142926906572377	0.026489070082011956	-0.050153025191738566	-0.3134812031189373	-0.5431317929548094	-0.08620648549129134	-0.37426360933853575	0.5778118940328723	0.3126015654704832	0.38737964127980834	0.41947441785429573	-0.1564722790171793	-0.2902687504010765	-0.21291144358087893	0.17322461416871576	0.01102902849012475	0.13314321867411497	-0.309620448065792	-0.5895682218256201	-0.4661004964046754
-0.9738837511755477	0.30602965280978334	0.5780444871758962	-0.1590761579639439	-0.25093191826427813	0.7752073292073435	-0.18382555261281372	-0.517878953733457	-0.5888053644487463	0.8368018640835837	0.1191561438743407	0.02237449732776382	1.040185635109591	-0.1753151750281382	0.22880848609015586	0.3578512008888062	-0.2002282734413093	0.32850855413113006	-0.48253600528385066	0.2020515817979896	0.326505294810897	-0.16245810505183106	0.6381460993800362	-0.04547851243507004	0.4820425701520998	-0.7924891528429845	0.3829140959231171	-0.5413973538226886	0.4638498086218689	0.010897187773504588	-0.03735306562904413	-0.2056964248738889	-0.561945137240903	-0.051497376780141414	-0.3301921523593498	0.6276555123082694	0.3499008621298752	0.36224188131936524	0.4260705267899304	-0.13199325539333892	-0.3057094996517559	-0.2194123204656604	0.17746230726276857	0.0355065313080387	0.11868677901170618	-0.29542929596489376	-0.5465553645597476	-0.47415769605522795
-0.9507998685095659	0.2949583743116069	0.5734828974192479	-0.1333360684106259	-0.2724401678708107	0.8183705993104567	-0.16749746375871677	-0.5236719716976068	-0.6501087314812003	0.8679541859475967	0.12636382434791388	-0.036022037555211134	1.055295549913474	-0.22565058920354106	0.224819389624765	0.2992162156715766	-0.23507724801912694	0.2986836326658483	-0.5328346224352176	0.19501812855018555	0.31470673457366205	-0.15894995188210537	0.6316780685851807	-0.02440622488072392	0.495115901878514	-0.8144994178003622	0.4074382014486796	-0.5729136394304828	0.41655827570702464	-0.01313567485083737	-0.01510143920291358	-0.0934921818023898	-0.5753258726453496	-0.022389007879371377	-0.3061141890004466	0.6649628595163175	0.3635717014191039	0.32000835373454295	0.4143759808147426	-0.09618382832684419	-0.31693372107685425	-0.22612664636757174	0.18928555588333826	0.05315066176829414	0.09996664646060646	-0.27115576064647756	-0.5091959693654602	-0.47709189174860506
-0.9202237340510256	0.28619634855025516	0.5664870507598275	-0.1048915514778003	-0.29423084450057946	0.8783078485644598	-0.13513284271980414	-0.5282505231566323	-0.7128373158305086	0.9175416575850786	0.13510081161525245	-0.08517055905139387	1.069057381737259	-0.26846999189093823	0.21864253946524811	0.23153272057049615	-0.27418514264263544	0.2496089564927153	-0.5741326075228462	0.20101253220750018	0.31679134236975726	-0.1632840126305929	0.6272208168082629	0.012228194470966064	0.5212196644396564	-0.8341356879779618	0.42632634935639474	-0.5903408268209523	0.3529066646331503	-0.02908803726581673	0.004155587414725545	0.04414712114906442	-0.5946411839306192	-0.0059044053187353495	-0.2835598321065519	0.7058766332451754	0.3587885162460943	0.2837134554646834	0.39570128278917915	-0.0481113450487335	-0.32984576498803614	-0.22757836591655964	0.1956031356587667	0.0655416130907817	0.08744629359116377	-0.23807662743886757	-0.4798270265415699	-0.4709104376414276
-0.886873880873676	0.2827721788174766	0.5552641064209988	-0.07503787624212789	-0.31498894996587234	0.940521624457624	-0.09462559853354328	-0.5327963888691024	-0.7725281679931747	0.9852022621981066	0.14012244669209242	-0.1193090462911682	1.0957610524131072	-0.3118588646351334	0.21811873799203604	0.17478651494815362	-0.30598766103743785	0.2212793144201121	-0.5856165128217834	0.2148895840328915	0.3144041732119525	-0.15292890325586245	0.630210783821533	0.06674018341150616	0.535708725591705	-0.8410422241609121	0.46320170457823007	-0.6086564378147906	0.3049339332103841	-0.03739174702204402	0.013469500204915686	0.19226414463922187	-0.5979304884365395	0.014704573620297581	-0.26732396886471144	0.7631824653226611	0.347026177181028	0.2457029191879893	0.3741024670127826	0.0027431762172377473	-0.3166318915772495	-0.2204750511740492	0.21229942852748432	0.08348356033685557	0.08718976632946442	-0.19171067854415064	-0.44130089302263426	-0.45213421598297715
-0.8374456914760785	0.28432746257210617	0.5544756608103614	-0.04119117084490892	-0.3346729343666505	1.0133745397185732	-0.039523689218064754	-0.5311705913456398	-0.8089531522523675	1.0660722043007733	0.14153253333258045	-0.15337236500037205	1.1135344303555663	-0.33504203479234257	0.21450937374219783	0.12770327367475945	-0.31075314084892885	0.192512893367016	-0.5735718153551621	0.2419681582756931	0.3081396868681878	-0.13604339215820802	0.6334103629438955	0.12491020333229844	0.5456674525817233	-0.8394893714111257	0.502835630357364	-0.6187010417499503	0.27558618355919673	-0.05275106419066157	0.04293522057500052	0.3616077067503438	-0.5832787347058777	0.04464249024759636	-0.2450774062501825	0.8161375104003257	0.3265484575381933	0.23506793762062536	0.36642545477425603	0.055949901962075596	-0.2807418404162301	-0.20445699887500185	0.24400644956945472	0.09678420018519698	0.09384326337361495	-0.13653634057399522	-0.3837347061458776	-0.4102594901935458
-0.7854695744999509	0.28702617261573676	0.5558899006644068	-0.0013113884983230128	-0.35130300111458246	1.0856437649251036	0.019272091610348194	-0.5239593515731641	-0.8107822299177349	1.1488543433660137	0.15367962808762975	-0.1692714782394491	1.14191563465894	-0.34388162271274686	0.2071647039046999	0.1024839251942306	-0.31164009463139497	0.13578278019794582	-0.5381448802341962	0.2600588063865967	0.3086675031643858	-0.12100249483267815	0.6348312335976727	0.18952489601552563	0.5510944153799886	-0.8331824315124514	0.5351733362459118	-0.6034353239798715	0.26270869799267077	-0.056806423992042734	0.055486974600314785	0.5196197905803663	-0.5611808214515919	0.08275755355509347	-0.21378563218384783	0.8735884927712186	0.3235398973697067	0.22707432402424063	0.36428867353434524	0.1075422408972962	-0.22912203068768586	-0.17889132805349706	0.29734016171847855	0.11527007340829357	0.1133566066149589	-0.07746564537253676	-0.31718535756776095	-0.360309149299419
-0.7221186016346391	0.2958497988138512	0.5678838308625883	0.04324666287514993	-0.365747206229396	1.1651393709445803	0.08676387036418834	-0.5093369371369459	-0.7838987390445913	1.2276623251101806	0.17320398370668996	-0.17373221833071842	1.1665905191787558	-0.3457245646659385	0.21351520045424338	0.0972957922758845	-0.2963970512129665	0.11643661931872447	-0.49010916637530205	0.27765347756832914	0.3163994787559131	-0.09434287559077871	0.6139074534221851	0.2560300410728308	0.5729495596345047	-0.8149587695300109	0.5700904952467422	-0.5826940998601531	0.253338279058617	-0.0547677326411544	0.07639717419967429	0.6663622472707817	-0.5273472985995924	0.1481502621479171	-0.17837181864237742	0.9423463108182938	0.3263056141165218	0.21010422990753316	0.3604694176965225	0.16711971491165184	-0.1661865724511698	-0.14371853574464583	0.3737498973165144	0.13662218874462764	0.14500937934457703	-0.015579138844278657	-0.23823737327326072	-0.29773933783767664
-0.6500631294325137	0.30734820761321735	0.5878752460833545	0.08452095534611176	-0.37831436653570344	1.2356670058727284	0.17414351661135047	-0.49140349902370223	-0.7323117252229953	1.3227931053578754	0.19317335938065625	-0.16790970202150374	1.1891033838248295	-0.3233031158909036	0.22607975710402362	0.10254937795246921	-0.2628681464616835	0.13255022224772095	-0.4287065353934293	0.30545467695125883	0.30725999304119095	-0.06514039894549861	0.6116765816897002	0.3231811188733361	0.6028872318826428	-0.7887909649133558	0.5980696775640075	-0.5451656783774161	0.25474883296775946	-0.05377289365186457	0.09969101567726416	0.785796302693311	-0.47843686543970454	0.19558189496087347	-0.12772503821933318	1.0091352953983839	0.338199752816427	0.20099151040765464	0.3645774277559548	0.22651511726991536	-0.09613326798972888	-0.10096801973219094	0.4672704258121169	0.15351038419029303	0.1933746753615947	0.040833906964578205	-0.15017033171522934	-0.22309685448812977
-0.5772088583518887	0.3229438090990838	0.6100619952945785	0.1305579121338703	-0.38142499418725123	1.333414098814257	0.25770742894879545	-0.47121771582965116	-0.6363761626958349	1.3964061917225923	0.2244480944171358	-0.1444432911350628	1.2182125287131433	-0.2875155647808197	0.2412137078655709	0.12358910029975775	-0.2322038119977194	0.13620972181401322	-0.3714810660124872	0.34689597775721615	0.32251868233127967	-0.04307016834709841	0.6099862097528038	0.39039983361030217	0.6183387030381782	-0.7619097423449006	0.6258292691959996	-0.5104942971899025	0.2772443788856871	-0.053325563836690404	0.12853448476513685	0.899535563902775	-0.4256812703553748	0.2514826695778834	-0.07595426346934582	1.0658890601206028	0.3515976527043755	0.2190960025582144	0.3634570613761096	0.2868904349002028	-0.013077484836567333	-0.0540441934490797	0.56342248734696	0.19454625453283803	0.23655740016961707	0.09370048104626909	-0.06558955387571003	-0.13486753676485977
-0.49484125389416045	0.3362271032810133	0.6447747376510226	0.18745031930523356	-0.3777944313000837	1.4446009599693683	0.3478968208722644	-0.4421554177496664	-0.5250064038496647	1.4709121107687475	0.2568770038685336	-0.11533098991362004	1.2639843668244648	-0.24004569302974801	0.2783435040978476	0.1586971583566297	-0.2120730938643304	0.14904551491642756	-0.2991964356946459	0.3855865934574722	0.33795730899507226	-0.014287158957908778	0.6155334444970026	0.4514196231206406	0.6480347002631526	-0.7219237840379017	0.6546856720545519	-0.45095149722608274	0.32286148396154085	-0.053135057468984295	0.17399978228028357	0.9837225741669002	-0.36936530858556976	0.3032705069394701	-0.015268730495135701	1.116891399541661	0.37119324880695015	0.24411253763072613	0.3680338157886215	0.34344691509466074	0.07988357832997031	-0.00409133577754468	0.6634505170443665	0.23490699888639394	0.2868011411661501	0.1477228599774887	0.018693597181259524	-0.03787544441946165
-0.4262388808640404	0.3556790957460349	0.6930491120841415	0.2612151181639121	-0.3691346460528234	1.5660315138660694	0.43929517330963386	-0.40420174762622274	-0.3917084489067625	1.5365658209142974	0.29794423563283373	-0.0697819751060089	1.3000894931081477	-0.18224124864602548	0.3149218299266333	0.22086124943644178	-0.1877773049731004	0.15495383599039286	-0.2170708073374462	0.4374757880918795	0.3591379371841707	0.013299977943420313	0.6191432644614464	0.5059688123762343	0.6615799417981114	-0.6867681327464359	0.6784929751204943	-0.381644488483874	0.38162052873730234	-0.052644178610171045	0.22809642735782493	1.072548358940022	-0.2969638616825511	0.3548521685706807	0.04342803509428362	1.1703563315474483	0.39131085448687875	0.2914711531954497	0.3782672654024649	0.3965345329878215	0.19071860086707723	0.04720640118115031	0.7566408685972508	0.28215740060023325	0.3552116956883412	0.20943178521043118	0.08881260698258184	0.06867418093327297
-0.36026170615823505	0.3747268671632084	0.739038096967546	0.33517331988342014	-0.35655007970731056	1.698611766644514	0.5334459266686586	-0.3676828544294903	-0.23445994814954085	1.5976519690785818	0.34248015720154124	-0.012838560048814136	1.3460454359930316	-0.09812085350949626	0.36381950843686506	0.30088192158022153	-0.16060236310612103	0.1819829784859429	-0.14844366024813652	0.48058015693927186	0.37109777462302185	0.04078680745742357	0.6324147054257055	0.5569580442094437	0.6693464332229805	-0.6418400782861575	0.6947076990308138	-0.3024359986821213	0.447011379022173	-0.038014266526077735	0.28277796878420264	1.1538720978026304	-0.22247139074032402	0.4034366938057124	0.12206417009254174	1.2238460755692024	0.42927641386726717	0.35879628631090643	0.3985743872941946	0.4429636360479967	0.30289752177483203	0.10527506738740552	0.8421302420622918	0.3324091775869842	0.42683811241316577	0.26468030371274454	0.1552278168232854	0.18015432490107433
-0.31180993800282336	0.3923822650717365	0.7854690892387318	0.4036283749175785	-0.34009463483656843	1.844431355784907	0.629291934629336	-0.3316105249389413	-0.060264737000904525	1.6544943913139734	0.3849266428080678	0.04873166494808255	1.3973525294673785	-0.011447709517197651	0.4241387305460429	0.39220187702891623	-0.14086521439740668	0.18382453310639954	-0.06383969231117187	0.5296244750036843	0.3688718826668332	0.07554657389923154	0.6300999888495836	0.5982785759755891	0.6656140556463078	-0.600450658167997	0.7045429265167212	-0.21086685070127534	0.5456511092816521	-0.03540546355066799	0.34358087927621844	1.2213266908446214	-0.12957965093094614	0.46198152312565544	0.19983996803746146	1.2640154888190491	0.47125822983683907	0.43926597860489125	0.414171927831472	0.48312165898389414	0.4239191385041153	0.16243391294580795	0.9390715101114069	0.3946370865240512	0.4975126975015403	0.32743814404925226	0.22966861552954843	0.3077576374338583
-0.265757577031447	0.40955656866009277	0.832742744242965	0.4718461741166495	-0.32058695676838694	1.9764265642396648	0.7189532619341122	-0.2936288384613075	0.12291592792350907	1.6852898723981997	0.4277462052735574	0.11068749204793342	1.4345852974891309	0.0822126775646318	0.48515158411428294	0.4934555575223751	-0.1346150537407489	0.19839563729347495	0.005644266271871981	0.5444669893380858	0.37713833890173276	0.09405914898091396	0.6192914901671618	0.6208095667929389	0.6605202897734695	-0.5549758531976499	0.6909713749428829	-0.12402688882205928	0.6374123288521947	-0.03751287297421858	0.4054010601631868	1.284001100958379	-0.04593707927977921	0.5064548972139387	0.26923233701335986	1.2968517107498356	0.5108935971893195	0.5455767298364342	0.4412840242124673	0.5245001390138884	0.5253077052741635	0.21557345795008934	1.0284016725640632	0.4436924177084176	0.5600766344086766	0.3980859225260559	0.2941647526786033	0.425863486416866
-0.2314333096442695	0.41954856677862457	0.8761035770909112	0.5352256891228737	-0.3051157953404541	2.094952210556949	0.805266166212854	-0.25854259974021115	0.28509512309417406	1.717672259748848	0.48190298765976347	0.18176411360346367	1.4691921500563885	0.1698269701519618	0.561324149172261	0.5774621690658318	-0.13579635348045718	0.19758307099192718	0.05980593562819421	0.5458666156278247	0.3707405656144839	0.09637794312948866	0.5971744181991975	0.6418615632663468	0.6440191768013527	-0.5076585599842645	0.6700105668684304	-0.03438429717610898	0.7183151184077889	-0.039255083098355334	0.4539403832587866	1.3313772048434191	0.026734889951493424	0.551256243589312	0.332430531983133	1.3231499664733062	0.5495337216299065	0.6447809500517406	0.45149052343229384	0.5554586645096908	0.6165978039902139	0.25941245977196953	1.1138116819320514	0.4964168727597988	0.6259953460504943	0.4601358958282783	0.3446207597314067	0.5310642235999794
-0.20347133483207464	0.42364270489801276	0.9241518936916098	0.5903782737147973	-0.29424207420329257	2.199561385878387	0.8903784453789155	-0.2225152662124525	0.44205793508942454	1.747533621795204	0.5383835352749371	0.24364077149036198	1.4846339379389297	0.2544221885389498	0.6393982376111346	0.6679754526634994	-0.14953069656088358	0.1819357591367003	0.09313277808601486	0.5147893193774307	0.35967108495810846	0.10292788525254118	0.5783707147842457	0.6529111841194843	0.62817444747203	-0.45754857085699624	0.6429907547640257	0.052171564169844545	0.7923767808430398	-0.0508452553778733	0.49180302106121043	1.3665576602648133	0.09985935875483445	0.5968127574207084	0.391341910975073	1.3448939766660253	0.5774710930461399	0.75517066852731	0.4618577625021497	0.5873778468270844	0.6998232001802054	0.29554871857845055	1.1804089794323473	0.5319825079287226	0.6808525513074116	0.5218044598737613	0.38890307789896	0.6315251736573595
-0.18711703166259644	0.41894121701781506	0.9648055461561785	0.6375902010721772	-0.28155812498876825	2.285671243001767	0.9634914877810568	-0.19405914015949238	0.5693735930222676	1.7740664997079212	0.5895793412681067	0.308524952740408	1.496010886215713	0.33957429566752745	0.7126178599376167	0.7604000903787936	-0.16796174001926045	0.15561293940690252	0.12220187590414658	0.48394014307962285	0.34978652522930886	0.10492361145232554	0.5671370029662361	0.6631333797832522	0.5977319747317212	-0.41286848502953716	0.6167049446522609	0.12708955302677272	0.8677503625867002	-0.06627593999062933	0.5213585918358269	1.398513127336853	0.168410008443515	0.6331425384090078	0.45085425705836724	1.3401325508019497	0.5980723099846109	0.8761189079184518	0.479439044541885	0.6128133508320887	0.782980285994818	0.32608725954771234	1.2441872297432792	0.5674421262905192	0.7417610873845069	0.5780119728773232	0.4235590298184209	0.7207907816008132
-0.19258519132207275	0.41292422890129565	0.9969232181111772	0.6737601005070137	-0.26804879262482595	2.3808194932184	1.0174389526785497	-0.1678209754799245	0.7001394767368467	1.7894825085493409	0.636201615519169	0.3700071758759302	1.4897658585019802	0.41221814750591845	0.7872295156874439	0.8527121226345058	-0.19549736377931418	0.12403106465522358	0.14184933639482433	0.43703132211974366	0.3430395401501309	0.09603533478056994	0.5539583902217179	0.6557981540240839	0.5563812352654129	-0.3728987869607559	0.5885507174422047	0.19665398792527472	0.9322368206133813	-0.0883534836727228	0.5364411736230379	1.423360576432653	0.23187530623214836	0.6897147269776436	0.49246918360742986	1.3350510499318988	0.6122267605323821	0.983230549722669	0.4881574970063502	0.6348004593595892	0.8691767443972891	0.35296528298944996	1.2994875598911038	0.61202794989881	0.7894829990425661	0.6264430189768457	0.45038264359571406	0.8002768801604019
-0.21674383981578432	0.3975872474309289	1.0279547097494235	0.7144827996659421	-0.26187638652853273	2.4464473819356707	1.0843489601752583	-0.14279303240333088	0.8101397685534029	1.8159021230063577	0.6799852168102982	0.42629220873903045	1.4935569633786254	0.4850052497578218	0.858962648587215	0.9528246543246326	-0.22251317078408586	0.09478261274527708	0.16145403853840593	0.3791697999524656	0.3224133856459273	0.08755740651151149	0.5395041380704365	0.648714312212095	0.513513234263147	-0.3400653009397495	0.5586610118842389	0.2876951966804794	0.9982887732655964	-0.12357182708360263	0.5520341900978711	1.451585147733897	0.2882848422274602	0.7519501667992621	0.5279274811047345	1.3263631225410382	0.618195104626541	1.0690402539377726	0.497253254987052	0.648340282863901	0.9535131790131782	0.3776510553816096	1.350172888067126	0.6429344507943162	0.8471544810738474	0.6688611203905998	0.4660132168112156	0.8753330096870456
-0.2496822513597361	0.3825221224335482	1.0586370063619799	0.7453744892593228	-0.26200945850568375	2.4991162680294265	1.1386600028819465	-0.12199555880946007	0.9135234816601523	1.8290711310330816	0.7160472576568312	0.4856668343268781	1.4832701091558298	0.5508829850540855	0.9388180436754272	1.0412622840237886	-0.24258209095111924	0.057015003242833096	0.17364181201261805	0.3046525777631329	0.29163209891765085	0.07608458624943445	0.5266309601134531	0.648528310636828	0.46157026463959216	-0.31492900518502714	0.5231761574005681	0.36223252852666654	1.059182189045263	-0.1467718929015641	0.555240881538054	1.4721667385649435	0.3500331287466484	0.8258626019659452	0.5690869117717728	1.3062058407694115	0.6198472701278279	1.1615882268662112	0.5182399118136362	0.6570375501260415	1.0359513957924948	0.4087810434362703	1.395567529837149	0.6864569245280668	0.9017287752243057	0.7087877709006635	0.4673432364957346	0.9377170267550176
-0.2850762669937482	0.3609787696857055	1.0846456032359555	0.7602219337177197	-0.2621745351355674	2.536332941777659	1.1946778738890365	-0.10596213889857106	1.0027950133498176	1.8518115100097756	0.7327421901554368	0.5415014789501789	1.4698135036671611	0.6240030176006288	1.0291981273811293	1.1121175663582916	-0.2701624519518334	0.03643523686465208	0.18243029689268694	0.23844922403934646	0.26430027828674957	0.06952291988630506	0.5046127052826324	0.6344711006757358	0.42564219788238067	-0.29483033448311297	0.5025162579840743	0.43027472542183565	1.118359125416188	-0.17695999060070258	0.5555168860956208	1.467782290712369	0.41287238844763036	0.8903149178486766	0.5991129624061972	1.2854567924169706	0.6149405876591819	1.2522649991162615	0.5386567603095775	0.6610365107159193	1.1030332544454362	0.4385736761658716	1.4366324952205587	0.7224271358569885	0.9429638636848285	0.7482854351157251	0.47192338198274963	0.9884055642823435
-0.32288474255448085	0.3396400729343804	1.11494010958314	0.7675376700057281	-0.25955408400744934	2.5657598586975428	1.2335935591381966	-0.0899762618917624	1.0881202558357541	1.8713025674831585	0.7519510234722888	0.5948826947202546	1.4561279784271555	0.6904467531593911	1.1285877872462877	1.1786577754231176	-0.29659194310254317	-0.005216164112986027	0.21145334726009982	0.17932936277877012	0.24179877648772102	0.05687897830986358	0.47942631314581263	0.6182585270060944	0.37001118160356206	-0.28422764290031116	0.47535388160081515	0.48816267390786827	1.1767370951482894	-0.21373252155377198	0.5449351394204928	1.468054136455219	0.4738932016610319	0.9683274935635555	0.6165583555591378	1.2535311714721746	0.6041817938452113	1.3177570228598587	0.560380702915338	0.6609254914134242	1.1703257880701754	0.46752484054947213	1.473672494711306	0.7545911731776112	0.9816188452381315	0.7877299716380598	0.48534552313467927	1.029651796929682
-0.35687182850550775	0.32022728074729867	1.1456306766041993	0.7795123430662209	-0.26145021931056794	2.5702397814354034	1.2567783665721473	-0.07412961767547484	1.1640653164163675	1.8893674797240163	0.7589233469191333	0.6470717348268438	1.4213636678298773	0.7493924000861988	1.2269088539420516	1.2447967190068234	-0.3197230850723913	-0.030110598528198574	0.2249880086678404	0.09964927095284033	0.22689596333673556	0.03875851392409174	0.4656547975784326	0.6082786970313111	0.3364212134432318	-0.27694610497346606	0.4537599577178632	0.5244663937023709	1.2205899331425332	-0.24484894245957758	0.5219444810068128	1.4647633065681471	0.5238632587429536	1.0477020214120445	0.6319158527348994	1.230441109413243	0.5892147518480007	1.3832170721490702	0.5880491324299679	0.6606936347748799	1.2354542344666455	0.48938727510171115	1.5062556122703559	0.7814217182573053	1.016555717905424	0.8174902020220207	0.48822671573797305	1.050099966438997
-0.39985844754998007	0.29457197157191334	1.162087870591269	0.7868356291336804	-0.2667422167141488	2.5624351276451103	1.2748684084354465	-0.06149339295525711	1.2337729295056516	1.9188439895983158	0.7691094757047576	0.6878980755926902	1.3914696552226922	0.8111598152894057	1.3083995782198545	1.289257976216	-0.34320253914435855	-0.06750045323670269	0.2322371930524482	0.03778313981145165	0.2047250131575483	0.018467762430721412	0.45906099951812146	0.6000100815489846	0.30711275427315343	-0.27856806373567744	0.441857015901277	0.5562335831370776	1.2622155807539204	-0.27961079916511883	0.5008221897757618	1.4545902901912122	0.5713556824855469	1.1349812311420027	0.6438571307954783	1.2073944683822537	0.5805180515334377	1.4224997746522081	0.610993542879065	0.6610417973493716	1.297265584757092	0.5100478435233324	1.536530278602879	0.8178913278722844	1.0491572494542312	0.8359033087803261	0.5007663108055365	1.069436193288658
-0.447598722734467	0.27173093689590344	1.182593889007789	0.7977222504684013	-0.2732908178513333	2.5484279206083222	1.2852368058301473	-0.04916322568005677	1.3091031273382752	1.9334501038371488	0.7730355186833758	0.7239208288616736	1.3631780808748688	0.8672690598837033	1.3861072918577928	1.3479713711660584	-0.36577174792310785	-0.08048774175126999	0.25029930559694574	-0.004427881866780559	0.1954748992797341	0.0032106180104368026	0.45587788991861605	0.580504716355979	0.2901168510169261	-0.2883404669044901	0.43726059317984944	0.5753718527187668	1.289518112948737	-0.310769345077395	0.4721767887067184	1.4579758919886354	0.609570591141089	1.2247372648049824	0.6433354665780346	1.1811718893074827	0.5695205654673968	1.4521706781283192	0.6332747811325321	0.6599648345918332	1.3543922181854469	0.5320474456923276	1.562857011882791	0.8557024735186364	1.0785068926669976	0.852349897957106	0.51064689993039	1.0818262862210326
-0.4870419261508222	0.25359851742335315	1.1988627014678417	0.7998932939613768	-0.27971701522894427	2.5328456984130905	1.2908307602256421	-0.044176314634198174	1.3762857352920732	1.9563402828681558	0.7689964221111325	0.7575743198825644	1.3471682328686385	0.9264127190539038	1.4594671670377581	1.3963560537119408	-0.3806982002885128	-0.0799014348315093	0.2649489731328091	-0.017975263567144177	0.18034683119426007	-0.016525186119285877	0.43495860143118037	0.5656133175118708	0.2720884663007915	-0.3003059697029094	0.43088281892660313	0.5831716702346343	1.3139288579857058	-0.3411808924226882	0.4489097534271657	1.4664492489733465	0.6474371820545803	1.32136255674157	0.6429711690010076	1.160979870713502	0.5600922215106181	1.476223808988258	0.6517367635481766	0.6528324108315298	1.4061200404773948	0.558612588063945	1.585862970923007	0.9000009868749321	1.109303938768989	0.8694348123972441	0.5240297708818443	1.0923476490211341
-0.5166948257246646	0.23904859607889714	1.220462251675339	0.8027589974806457	-0.29087091744879934	2.5179013370429897	1.2891274391066796	-0.03562495925295705	1.4566987204674329	1.9764792560236082	0.7563796410625679	0.793642063524357	1.333539634762563	0.9828135411462752	1.5262790467520506	1.4475592656046374	-0.39517289524310034	-0.07453613627383252	0.2606369582833442	-0.014584370852571804	0.1671834126557453	-0.029002382947964624	0.4263375548300742	0.5420486088489461	0.2693113485789915	-0.3107358962546486	0.4215645865592764	0.5920294269111669	1.34005515938034	-0.36257652928325296	0.43261419117877786	1.4689507286070964	0.6788014534690301	1.4118461375138014	0.6348463417473795	1.145783751534486	0.558649690074193	1.487363430857446	0.6608758346621196	0.6435921307905182	1.4434530183499021	0.5824161469614977	1.6016217614584296	0.9393028841541577	1.1229642008831082	0.8796852852909444	0.5410099988821027	1.0947013194458275
-0.5402031957343716	0.23102119370803012	1.2436000978644297	0.8129435696432274	-0.3039546440799125	2.478169785264465	1.2982355893042345	-0.03044066025712196	1.5114996432363992	2.0037988886931233	0.7469828319124354	0.8245892105808768	1.3414064801855066	1.0388124233264646	1.5906904082393825	1.4915479405416252	-0.41036530321288717	-0.0641045950370147	0.25049829636612414	-0.00028051395459975095	0.16073499032997235	-0.043604272617275654	0.41382970083465215	0.5247560987604816	0.27934300708487597	-0.3229077008254544	0.41954196139768773	0.594377790521291	1.38143553913429	-0.3822719651161496	0.42146169587044413	1.470223914402739	0.6981498188076415	1.4964980085347694	0.6270659863523006	1.120595833525541	0.5569933734033049	1.5041305566984886	0.6597237053178975	0.6355556927098969	1.4719380511921922	0.6066733428970829	1.6176998328440633	0.9711329418490691	1.1441316734439024	0.8889818385674773	0.5697402842351049	1.1005925109186632
-0.5522795094326903	0.2221624399881253	1.2725005809116876	0.8055419746931646	-0.3164291593388362	2.446664065018518	1.2911510827970876	-0.025828574071111294	1.568904148317356	2.0116652183744894	0.7237719013812539	0.8486459090017664	1.3360650193209676	1.0903750675467498	1.6490441821977098	1.5406839940366759	-0.42079100764907695	-0.054595798583310186	0.25685613366895826	0.029245566618207874	0.16627306283174723	-0.039821251152410024	0.40605159435796806	0.5061886324197318	0.2820114425477385	-0.33210896312687177	0.41126755549304733	0.5830658828192284	1.399639425004826	-0.3928995048283845	0.41045452490424655	1.4693747082060373	0.7179601832070037	1.570476906304488	0.6258702477066165	1.1032993771949142	0.5503068769681343	1.527469128012594	0.6588978682440941	0.628257872845876	1.498905860830784	0.6235108125455132	1.639657993221086	0.9986737531919058	1.1621087140138795	0.8985654399748618	0.6010686033774475	1.101196713199816
-0.5714025137400828	0.21424398384426008	1.2883264670496803	0.7933938173389045	-0.32112878992429744	2.407023249280935	1.2790653355576675	-0.02312457140154036	1.6230792338723403	2.028893442507111	0.7173350408642156	0.8656882622219054	1.3495337369657914	1.1411218024395338	1.6894999746697263	1.5958224661933849	-0.4458925053726154	-0.034769574320123536	0.24384279518542823	0.06892666443517714	0.17529925464450766	-0.047694729710828686	0.39660557438464766	0.47287067751916706	0.3017258323071285	-0.3446262977598028	0.4065490637712485	0.5670404545239276	1.4183193415018926	-0.402534416120655	0.4007190350088162	1.4775201045009798	0.7314988014393045	1.6223956502033865	0.6184281686330628	1.0929813003550188	0.5448916762233387	1.544083332550054	0.6526588520291831	0.6279958068733192	1.5151763888395737	0.6306209567305456	1.6564848542197148	1.012901899664398	1.1770129373226912	0.8990816508400122	0.6369264301167187	1.1045176334301863
-0.5773965158773653	0.2073564441007631	1.3100133160136003	0.7873262041643893	-0.33053422743171207	2.3711161539146595	1.266984264560166	-0.02298746106209428	1.6645202807210366	2.0374503139022613	0.7275170586100719	0.8790386362333603	1.374177129879603	1.1889197639897626	1.718217461996155	1.6581391022730103	-0.46151800899110224	-0.023224443430336993	0.23640448734251077	0.10442507254085535	0.1846733253797621	-0.04180004233874983	0.4003187031742869	0.4638287463966394	0.30651071175982825	-0.3433010883450637	0.40171902237662344	0.5385173622954598	1.4252184889756083	-0.40715401753288083	0.3834217152115622	1.497640430468355	0.7319177071067299	1.6751856090408332	0.6263881946018455	1.0852598009860746	0.5447411963252943	1.552001875688316	0.6525953261004289	0.6241078655859366	1.5385071025347687	0.6404513025980896	1.66777244586468	1.0305264565486918	1.1958599030552262	0.8998682578726223	0.671695025505964	1.1087707264107238
-0.5919294371819233	0.19879143791814843	1.3244240433632695	0.7859964791793831	-0.3452282934318937	2.351454872684834	1.258219818143651	-0.023341485901407017	1.701097444241988	2.0517093304542717	0.7424401329685892	0.8857920372718177	1.3866817198944559	1.2358944219307446	1.7407075318077294	1.7196130006960488	-0.47233387682543804	0.018649281983317677	0.21961854700365166	0.14780024184809223	0.1988190686917565	-0.029998943354515077	0.41021988087020833	0.444929859067232	0.3355574754906226	-0.35303792224277514	0.40462961362914207	0.5200613370345525	1.4275472149768664	-0.41309146599305285	0.37357254718001176	1.511083077752415	0.7302194485666877	1.7228132061895607	0.6421756620470915	1.0854384475010375	0.5404073752616171	1.5723946266179452	0.6504874202826791	0.6173538137341371	1.556037440628865	0.6435963187561252	1.6782402965966032	1.0429461099309973	1.2172202213889625	0.8984012991928555	0.7188440683082151	1.1126765565417167
-0.618011826190815	0.1923967016687534	1.3353069820191892	0.7859450764256742	-0.3566932584169035	2.3356437789833455	1.2533460050036682	-0.025015250819164975	1.7273864117107807	2.082117523593201	0.759377616813518	0.8957092997581366	1.4205146056833826	1.2854857727102307	1.7518562025080624	1.7906041308981613	-0.479915549110322	0.05649362292828068	0.1928320870997295	0.20135103278230507	0.21825497079064485	-0.018842677574518688	0.41689153485675395	0.4140276700805904	0.3603413206175622	-0.36144040034175007	0.4008309830961916	0.5004896608323939	1.42431126163197	-0.41647048844850537	0.38320081228329383	1.523473258032046	0.7277624621718537	1.7564328948547885	0.6691324436396923	1.0699793209527706	0.5450027200101714	1.5777802368914051	0.6378082224118024	0.6116563333394177	1.564640086099203	0.6472269198528048	1.688377463590808	1.051303939092692	1.2478699841808498	0.896185795111089	0.766621434318071	1.1262908387113761
-0.629113725679306	0.18883151275429483	1.3578631428102224	0.7889715741838887	-0.36473597150007514	2.32644693638576	1.2513176850713417	-0.027117326363861206	1.7525472040755745	2.1130798551444263	0.7768783131066883	0.9086360721056028	1.4589476883801367	1.3285613265607727	1.772126079190011	1.8731524817034721	-0.48443312321849535	0.10029743924222172	0.18403044580516953	0.25058373377530474	0.244668444380939	0.004179821856807336	0.4335946254927282	0.39765164048116886	0.3799899290097006	-0.36047393243268794	0.40374434335154374	0.48275282531284763	1.4089780646089647	-0.4183982622066879	0.39623718762034293	1.5375057357581616	0.7214539682320222	1.7686546946634583	0.6918713036261697	1.0489374908119182	0.5474446455280909	1.584982830290165	0.6277104872821154	0.6001171229800704	1.574390491238606	0.6520983959297619	1.6976847537719635	1.0451802185809933	1.2766940696827411	0.8911616598705472	0.8123960201036861	1.1380662062459452
-0.6442066090117569	0.18456886434921677	1.3744563390704554	0.7875073988712129	-0.3763727509365965	2.3126496410854798	1.2619549663763796	-0.028801279046779205	1.756885776297826	2.167665533472159	0.7912854519742983	0.9130901190137173	1.5106072455986062	1.3718940248361868	1.7852335193338853	1.9567277729278416	-0.4885516619432536	0.12209113639051158	0.15519487434425525	0.2843440150164389	0.26330729055779095	0.026192733948164022	0.45086816051130435	0.3891654595198937	0.39896356337264754	-0.36114669978894365	0.3924584555745172	0.4875107670862544	1.409071688360997	-0.42223335160768577	0.41873739189215975	1.5338520292143492	0.7140639721858533	1.7704478863865696	0.7238415137788102	1.038253436736509	0.5464161932593878	1.5829642690828691	0.6234561750837344	0.597883142729861	1.5788119400956915	0.6549945425721635	1.6940244268820426	1.0351933061464458	1.302206929687687	0.8858417540421387	0.8580093913820868	1.151524395518587
-0.6636557560773306	0.18249684965810634	1.3772508182102556	0.7881210192436126	-0.3858466896305615	2.304544339517736	1.2618485818727243	-0.030231386581125286	1.7587646048756915	2.207755925243517	0.7993060905620304	0.9154012398569489	1.5593417171055426	1.4199425090664413	1.7988752560624572	2.037961591909016	-0.5041603393827823	0.14728069173848982	0.1348567020927936	0.32148635852236795	0.2773890561369129	0.04599627813166527	0.47409168496940735	0.38800097693049457	0.4197561955430764	-0.3526812132668753	0.38780699323849444	0.5026955516329531	1.4012969610091188	-0.41732458785741117	0.4480663510111481	1.5350104911185138	0.7031487471441511	1.7635183041517686	0.7425731004179895	1.0228836334457234	0.5540284005156313	1.5713867362079663	0.615879264308699	0.596077379789276	1.5866827247392288	0.6474972037221096	1.695272409570368	1.0299567162726093	1.3309388306717433	0.8818619347914632	0.9043905984224125	1.168899814965262
-0.6796919446180597	0.18169553488567197	1.3881677574344662	0.7909417453533865	-0.3998136323800654	2.294002707537232	1.2761894467775385	-0.03541228965524034	1.7455659804424002	2.2701238990758053	0.8141181668468068	0.9076753546062303	1.6205456533744809	1.4613504868398095	1.815525273383083	2.1068484292914618	-0.5183754012972025	0.18126288340999502	0.13865232767348198	0.3341683561445333	0.2974900600837882	0.06874260657450934	0.48615935353573525	0.3975682215928674	0.4285694687250815	-0.35226962598699085	0.37846598341093385	0.5202278330350408	1.3893513614364144	-0.4233480994941285	0.4706576467151834	1.5281071056487034	0.700379688813037	1.7503733470504905	0.752114227435366	1.0152986001645978	0.5535406380874874	1.5640465136359816	0.6077941461036308	0.5923427508720057	1.5882211466703242	0.646522561246929	1.6853506304513057	1.0221246526714962	1.3669204612078325	0.8862358505090814	0.9348043352642117	1.188030841040192
-0.6985981894307841	0.17323336579583476	1.3956331795100119	0.7877546943066343	-0.4078524150672874	2.2929599202010307	1.2850602776977087	-0.042093765639392	1.7460034958199562	2.343195878415065	0.8250237275918637	0.9038608631515886	1.6657312631278802	1.5106846931944236	1.8274877922740345	2.1885943693538836	-0.5280802314360857	0.22064972309687922	0.1448440652433658	0.3441364622017372	0.30139136891957513	0.09253239238421203	0.4794562577328258	0.4077622351997765	0.4430857004418643	-0.3456476439728495	0.36741476668343204	0.5303232504665394	1.3616295003240442	-0.4284392476326776	0.48683506312777824	1.5238062067170963	0.6881632327144145	1.7175056420110835	0.7657382133517368	1.016631005422028	0.5585064747229509	1.5522604517107381	0.6089347252789886	0.5973189834171815	1.5871521251315905	0.6380222203722385	1.6961732376834635	1.0143996732079301	1.4007860862023531	0.8905027178906085	0.963836381105077	1.2050616284164852
-0.7171652457749998	0.16987537835048727	1.3939653137952022	0.7940728959054801	-0.41236900149852396	2.282311300948371	1.301563904490018	-0.048646196598182645	1.7407928193668574	2.4265224630983555	0.8591864680654944	0.9066744918511201	1.7022578924457714	1.5516070763457162	1.8382271536264476	2.2498127348656762	-0.5391327875211005	0.2719732207776855	0.1490705633986384	0.34669876437885117	0.3058524829179964	0.10441165296896057	0.4814400866224517	0.4307261024104748	0.4577449351309336	-0.3344199494835566	0.36545444131327187	0.5457462842210197	1.3472101238666512	-0.436040402028434	0.4935670178153715	1.5141893518140657	0.6826116671250385	1.6899136274328899	0.7784861503328757	1.016662020441987	0.5750924728646386	1.542460976538405	0.6127664937997478	0.6063123021526424	1.579394400367504	0.6384898635551043	1.7000932970110565	1.0103506639742716	1.4353891873395537	0.9050430537343294	0.9795764975113782	1.2260157844515263
-0.7325421241861132	0.16457570441081665	1.3989909653623074	0.8096256825249256	-0.4222679844401823	2.2695297075989367	1.3475196719480957	-0.055457566588125305	1.7299061491025909	2.5090854328706365	0.8749564166162582	0.907413718284355	1.7352368712257416	1.5901268697418751	1.8598995588432268	2.303219380470213	-0.5325171418621018	0.3009521289023728	0.19088658230685498	0.347568563681938	0.3110253491946241	0.12024719323304686	0.4846261906806584	0.46031613482977785	0.4729847618874853	-0.3092114989217432	0.3662848627125533	0.5674836262199296	1.3264876272020032	-0.4423949609103806	0.5024815678959169	1.5000583611811373	0.6825278481072516	1.6719014356545956	0.7887025908858977	1.0266302478567468	0.5989077328668571	1.5390091256584357	0.6250481733588751	0.6103701709438443	1.5763286606006162	0.6425875290683343	1.7127517691319283	1.0070916196897337	1.4707933401489754	0.9217497307202789	0.9891057216846108	1.2495147808637879
-0.760557285355796	0.16279183721729062	1.3923415569257425	0.8202518364685876	-0.4327357518242628	2.2534707826214415	1.3999648941291394	-0.06262338590759577	1.7162290379520393	2.5865832121885433	0.8852042109984053	0.9047149880753824	1.7683624070951918	1.6156956338424453	1.8786581394713178	2.3680874719276277	-0.5339919309535781	0.3235938068641421	0.2212795443331558	0.3540530573019056	0.322926540378342	0.1278262630961971	0.4785818757920398	0.4674574680377586	0.49864950532370883	-0.2981789272910621	0.3611608323947243	0.6031228831670388	1.3108445487462141	-0.446747306974951	0.520930561386615	1.4883640062432977	0.6811135324093849	1.6480598951411316	0.7921163317862706	1.0382062939061716	0.6329296811260832	1.5283810950594163	0.6294401250695568	0.6210642751841976	1.5621376268031497	0.6416157804247307	1.7430745809894834	1.019731058875661	1.5028343474456594	0.9342870732531399	0.9907819391891094	1.281560301850961
-0.7821057882678784	0.1638970814173891	1.3898108119237667	0.8288816359650815	-0.4413820614282673	2.2163922443385244	1.4669041281378412	-0.07458297322509824	1.7008999038541284	2.664894539768898	0.8888918136704685	0.9071617721966232	1.80960066515754	1.6355961843544222	1.8907389668917383	2.429094251380134	-0.5353524040049809	0.32579344154968765	0.25181393781523614	0.35287124877334597	0.32180959579194307	0.12682709730296288	0.48434171710403273	0.5020312153919445	0.5121060850158501	-0.2727723050759711	0.3592559447456942	0.639075652885899	1.3054644796153352	-0.45063744369179426	0.5336277638568341	1.4855557648997257	0.6793557008047237	1.6250801255018428	0.8006252823354035	1.0510353467619316	0.6825081374658938	1.5377426592260346	0.6406524514946569	0.6434863981214751	1.557603118066614	0.6452643232771885	1.76912131003171	1.0391088990775863	1.53613626941158	0.9445177223808973	0.9673903342480925	1.318518364462252
-0.7975920499425048	0.16360995210884208	1.3844800741763215	0.8314092057451095	-0.4498908071740355	2.179929898572453	1.53689928624055	-0.08727523065369641	1.68998689487148	2.7262541034794694	0.9066032007517585	0.9016514897668643	1.8428037188263855	1.6499190184573744	1.891819009273662	2.475106338228394	-0.5276115458694681	0.3415096149558933	0.3045103115076098	0.33924586476661417	0.33337756961695	0.1434260158654002	0.4826169088920711	0.5379622106044427	0.5104458205076061	-0.24273862882306774	0.3661251232971797	0.6807897705812354	1.287628495530955	-0.46074698408851483	0.5267951618238333	1.4851916412441648	0.6892135749825015	1.6111631161379474	0.8028123069049711	1.0628309791526644	0.736126719620095	1.5459030960626916	0.6660483852852193	0.6579551586466651	1.565290180406044	0.6518148004352022	1.797353592512882	1.0594259198301323	1.557095002317047	0.956299382956019	0.9560846502165166	1.3469930411985487
-0.8276854931189366	0.16286972867865177	1.3706289778020349	0.8334629063893837	-0.4607993403896078	2.1496159352821644	1.6077162938605067	-0.10212644531580128	1.6776808603388882	2.786259377268121	0.9216352176641326	0.8969704145159586	1.8797603296877945	1.6719572889306265	1.8876801189443468	2.510230291955124	-0.5213495558991184	0.33756679929414624	0.33706750371770006	0.33642159257943355	0.3327364594187904	0.1541211282023655	0.4847579468635163	0.5617681576740774	0.5301287496130932	-0.21948953696648227	0.3506056031808047	0.7148498729918946	1.2795992698108758	-0.46094808214662536	0.5187256274952985	1.4817037855434676	0.7035002187543287	1.609783102231221	0.8029671953305779	1.0753374758008534	0.7937729740798833	1.565083598113008	0.7046326868907632	0.676845810437905	1.5721989466110418	0.6594533582662205	1.8276751373829367	1.0915614306387034	1.5688607136508335	0.9701926710793671	0.935996909247067	1.3640606594831273
-0.856757356825127	0.16061443996080924	1.3565270123698183	0.8343094454895267	-0.46793637794896237	2.1262832300673504	1.66140656545246	-0.11869557187802446	1.6723531229152062	2.833246660970982	0.9333136538856086	0.8925343637569678	1.9170306453936283	1.6861046467951468	1.8799633496996495	2.5272776632039693	-0.5003851566856132	0.36395848057492275	0.37542503016656315	0.33038745189811997	0.33595533910393754	0.16477715973907378	0.4987495551454435	0.5903537815869384	0.5328100553434615	-0.19523535913506773	0.3492862419734314	0.7329310268299172	1.27363504121309	-0.4646782067614529	0.5238260030829232	1.4856268438324896	0.7260825775181965	1.6139845303698337	0.8012014672786607	1.0616821828133904	0.8543302362225293	1.5875241043169805	0.7469101549906935	0.6882128275933823	1.5848444922349476	0.666640478371205	1.8633585733565368	1.1252174484265651	1.5781014168696696	0.9775750415164637	0.9160207783210741	1.3821586662732996
-0.8753304342664169	0.14997792818160285	1.3538409674748377	0.8408512490670061	-0.4742850903778525	2.078315012602106	1.7253834002055328	-0.13331968427510252	1.6602329226734156	2.885637707608697	0.9540456274365736	0.8916518602903251	1.945331909466376	1.6883041697083214	1.8639487636743959	2.550711620732217	-0.4767789453988276	0.3867044345996027	0.4035254869677861	0.3231979940375794	0.3569786886997245	0.18375219095712936	0.5148432734356987	0.610534388862277	0.5461765431630625	-0.17832064632914874	0.342680527887	0.7528617269280746	1.282464684080827	-0.4659076227570972	0.5206859548295268	1.4828285784794808	0.7459427597744581	1.6145653403288667	0.8171723226198251	1.0575261701389105	0.9087209359225581	1.6087898968707015	0.7883088477428587	0.699330617743258	1.5859730721030343	0.6762983518767514	1.8932303376637936	1.148141353511209	1.5647950585366641	0.9765243819214957	0.8869380945901222	1.3905499748775811
-0.9053646699882865	0.14199583522290007	1.3227286096201156	0.8502025344018854	-0.4777589989121712	2.0308898571132468	1.7859676214464373	-0.14831522561030852	1.6348438614159835	2.898430388669708	0.9779924340862605	0.8962118076144365	1.9734430126874838	1.6946312469091402	1.8406448456722024	2.5728090062218194	-0.44701567831228617	0.4111010983748842	0.4312641423705033	0.3349233596005122	0.3752989790816487	0.19275249925628804	0.5509100312637719	0.6224125621870586	0.572913808891433	-0.14885607841386328	0.3382047902189931	0.7778032444935732	1.286239962983206	-0.4680273103615825	0.5228571327677598	1.4931599637066086	0.7597211856373085	1.6109128484320223	0.8325694712325422	1.0492687312250781	0.9615466446829257	1.6276339720531354	0.834232319147646	0.708196302042517	1.5896858777871348	0.6791076835718387	1.927738009236616	1.1752134523175672	1.5609900630936138	0.9674276522056662	0.8580135250873997	1.401441400613309
-0.934867042135276	0.13115314016362004	1.2920509076789504	0.8734326435549603	-0.4901229015993702	1.9729962001843435	1.8364453148400997	-0.16204875753630976	1.6036280903477576	2.8923458271140325	0.9981807226278828	0.8934978498946672	2.0031141616214088	1.6837638599919131	1.8143908472416457	2.5922062650684907	-0.4168779522612929	0.41129194324473917	0.4583301760823618	0.35564253826186143	0.41106519749623993	0.2072280276714352	0.5870187115136636	0.6461711634011709	0.595366705570106	-0.1245246644509149	0.33636314384453353	0.8079053114068833	1.2872935598546698	-0.4686101008844744	0.5270524268633279	1.4900886056119296	0.7930984867845854	1.6190819641159784	0.8342273969402368	1.0326074625032078	1.0129827494192838	1.6459456030603667	0.877309636441435	0.7024708780138363	1.6008152096705512	0.6869106110364385	1.9401937633573538	1.212756975393934	1.5546261525865241	0.9641067749349291	0.816528691990548	1.4033039922608679
-0.972020221631109	0.12094986781982767	1.2581716387127724	0.9056002458755582	-0.500572139973974	1.9161818958618728	1.8807760882313567	-0.17299763365188944	1.5753212843985314	2.893413913680151	1.0034582699302925	0.8866226287698342	2.032650865622009	1.671521357394899	1.7806614671305485	2.6039621147563845	-0.4018453420031881	0.39455465141116486	0.4760452881946562	0.36739881039901556	0.45254809291687514	0.21709202165627084	0.6036244822418448	0.6610648168098276	0.6218179653539038	-0.10053065043098297	0.3358945757799164	0.8340800042715942	1.2932353714977434	-0.45999077647186626	0.529462502631289	1.4797085874308058	0.8098209964529797	1.6240684301057222	0.8296216347163942	1.0149202169211002	1.0558363110051128	1.6543173493347023	0.9314452779087986	0.6941414093932955	1.6146226474484535	0.6880311026231071	1.9422956956212445	1.2560812864201978	1.5514505548859336	0.9520705772051021	0.7875359163501582	1.3971453382397718
-1.0083364686336398	0.10600438003434146	1.22904693570165	0.9392385291698482	-0.5141965767907263	1.8610130286997701	1.8926841382778583	-0.1863516713256778	1.5468579094011499	2.878469226960838	1.0204399474527295	0.885132409190476	2.0654239377473367	1.6597655530441013	1.7366134842274878	2.604574565565618	-0.3902424169009769	0.4097848590147498	0.4582857731834543	0.38291538239976886	0.4973938179216205	0.23412994787492716	0.6273974898716403	0.6830885306037217	0.625646154922008	-0.09044625394136899	0.3264496368592146	0.8526429653979314	1.30173139733359	-0.4582744043430507	0.5397966642828804	1.4862416142509534	0.8325384127528522	1.6148628283566637	0.8363388359581082	0.9918462826725474	1.0887021585303982	1.6468923249489127	0.9753869328392725	0.6780851483657593	1.6207117295274347	0.6856257498161884	1.936229359467232	1.3029147972982211	1.5537943727416916	0.9429453012663149	0.7541417779775486	1.38669412955069
-1.0373862549838917	0.08740461179362424	1.207678956932242	0.9822409484874448	-0.5270545863973047	1.8161284823572916	1.890914180711551	-0.1995588353850749	1.513668197716459	2.871074219401579	1.0344657873818401	0.8846880427390369	2.0937385251918554	1.6434539882389205	1.6908500276471312	2.587682544434796	-0.374414591227623	0.42801152782234747	0.4503162751054578	0.38376457732004154	0.5470778589748478	0.2511900198803957	0.6496837487562296	0.7142105396338606	0.6204737374144123	-0.07617789490537388	0.3140922104125279	0.8717840519325094	1.3198548458960415	-0.4603724250564327	0.5486693917303771	1.494969358995029	0.8581156202867088	1.6178565967633851	0.8507855891913021	0.9668928382144907	1.0935060995514139	1.6472245812357884	1.0205538681834425	0.6563298964768032	1.6311354466274945	0.6873099597940838	1.9175045511923483	1.3433258931398953	1.553684175157153	0.9285017054003948	0.7161003214065846	1.3825173291658854
-1.0713793620319927	0.062317452101108436	1.1929309807024981	1.0309105214014436	-0.5380669943629739	1.75489519741401	1.8724278273456243	-0.20731342263275493	1.4870968206561337	2.8649884399592835	1.0550970404584845	0.8867243762283412	2.12289369627356	1.6300184679453977	1.6387980910850977	2.5609019473046883	-0.36899299241360406	0.44826666117448644	0.4406972915606369	0.38727026588172164	0.5970684599980892	0.2761131488975479	0.65926601660046	0.7239570221778544	0.6268044789975272	-0.06205892680800348	0.30383738418364253	0.8902070321691451	1.3356548430348145	-0.4673757173173124	0.5533278373586966	1.4925352172975814	0.8856829849061659	1.6164706803164246	0.8539242482477976	0.9376357495869504	1.0904300828769073	1.6223289930124742	1.0602845240487766	0.6282442786455703	1.6289762048226304	0.6888888343025714	1.9030532917577905	1.3835851401635717	1.559824511718689	0.9255019731379311	0.6764436194844914	1.3710111780323524
-1.102479331935981	0.03519289614475387	1.1842617547225989	1.0804940995298278	-0.54814733700345	1.6956851907568118	1.8566010865710774	-0.2122710438537782	1.4611326973807102	2.845082083148333	1.0661773203936895	0.8895608461940683	2.1535531971497672	1.6351624600669772	1.5815110020940764	2.5262413723908765	-0.36550059149977543	0.44657660196618265	0.4144847802388898	0.4013106810279975	0.6242696594243758	0.2844034893253734	0.6864272542508015	0.7306699881215837	0.6349470682395094	-0.05133936476301223	0.28902716682077445	0.918321738819456	1.37214568937276	-0.471658343515631	0.5606372422290047	1.490641026089373	0.9068496073108487	1.6080453943863102	0.8587592453415382	0.9151287699032444	1.0766565021400483	1.597123391600987	1.092373780696249	0.6039673025999376	1.6168263056345302	0.6852889078206095	1.8674218022717244	1.424760746528228	1.566624974195296	0.928713423220664	0.6298867299683549	1.361100155998118
-1.1343871323640797	0.0054447215862770265	1.1755282033432306	1.1337658252368232	-0.5541664576577086	1.6502616452457513	1.8255356424432854	-0.21467535643155683	1.4302198215738684	2.8199802220146237	1.064532904486415	0.8864101357782582	2.1802265874352273	1.6284259383098174	1.5304370191022474	2.5005622516779855	-0.36804124254562254	0.47351524070901785	0.4016885225944632	0.41233991280013493	0.6734338813980143	0.2936330716527057	0.6991581954194721	0.7377312842880858	0.6330265383217044	-0.047669632250264396	0.2877455410118099	0.9550304270115726	1.4256984755353241	-0.48351849254406754	0.5639797020981345	1.4997116955090621	0.9239609046267176	1.6009210283237851	0.8616104314801074	0.886752507842534	1.0676266704649873	1.5535491612418422	1.0950101067395446	0.5792349208440697	1.6054163429789063	0.6833558283270801	1.8210944043035842	1.4587652266325348	1.5751334992322472	0.9373978186048835	0.5757537920394686	1.3513452268609014
-1.1683421057973782	-0.027675236879004056	1.1696323210147344	1.1879419181418835	-0.5593012392233051	1.604496823879207	1.8081902921055721	-0.22005576990672343	1.3972911558535788	2.781412188518804	1.0642852143403816	0.8873376296177101	2.1909615914357734	1.629465552250716	1.481196818317183	2.485600285452858	-0.3921477522200991	0.4779577944835813	0.39755576389243974	0.4274708884939359	0.7120551061420403	0.320017822599465	0.7137666621938716	0.7397119192441113	0.6442179509328307	-0.040924682184602025	0.2852825663308615	0.9914254583339634	1.4683065132208548	-0.49036275462623485	0.5511303496335015	1.5079294177355886	0.9413731927205833	1.597328742337329	0.8686683872581563	0.8807231879625421	1.0699679301200773	1.506112972870392	1.097527081037908	0.5592099085606679	1.5937964119757306	0.6812415949768217	1.7907804613585352	1.4813994779025008	1.5856446534497515	0.9608120650352369	0.5144933127243136	1.341811283173395
-1.2187657832445626	-0.05142357980624167	1.1667634081984055	1.2436464398017562	-0.5658402951131835	1.584085277475024	1.781760172779899	-0.22464832954284394	1.3760621488382587	2.751454613429434	1.0650992002144826	0.8876020345779121	2.2179559538593514	1.6307192692749841	1.4316875610376818	2.454602259882201	-0.4145108658008209	0.48510365600227673	0.410536211339742	0.45056840162870027	0.7493181369319608	0.33754816690135797	0.7227021269586167	0.7465477589557443	0.6378714790227645	-0.03440839171887548	0.29992693849958063	1.0209441993106225	1.4959624421134836	-0.5086272318077258	0.5515912673164163	1.5195551877383058	0.9628677984683124	1.5873322001969048	0.8588001358858983	0.8661362037755168	1.079165884163988	1.4690545802375528	1.1078211690382898	0.5420457202082306	1.5918885265100022	0.6825698636707289	1.7555328690852232	1.5000637164337207	1.6155622380597543	0.9924507954799369	0.4520981313006878	1.336372585716633
-1.2618738277466965	-0.07907275766411696	1.169700322151316	1.3045474585943837	-0.5714809747860082	1.5567398724197383	1.7472728886279456	-0.22525662402094365	1.3816869284747966	2.736881382129353	1.0549788480651492	0.884105244371262	2.226963764392135	1.6277383804699237	1.384306903187572	2.413929381604467	-0.4414437656329076	0.4892924057746618	0.40198618647232476	0.4636830912899647	0.7745226979448521	0.3574181484452959	0.7140181967247827	0.7588193537942728	0.6229004978541112	-0.04108626830189008	0.31536956860815435	1.0377104862156594	1.523051353916339	-0.5191370400749898	0.5475549488675402	1.5169452192071797	0.9858986126550289	1.5752201876365888	0.8574234875591055	0.8525305348199881	1.0946829561333609	1.4342316190243631	1.117065154186084	0.5396863712218702	1.58402581757214	0.6848675659429779	1.7306454336062629	1.52289282572447	1.6378507591247946	1.0277085526351537	0.3937085103255436	1.3259520694511218
-1.3083637217721253	-0.10101488414845763	1.1818256599512704	1.3562489908091788	-0.5705629465892067	1.5457472687730587	1.7131258010755928	-0.22632294344103193	1.4065287296947504	2.7128147246230094	1.0447670252809735	0.8826697053988564	2.248582751913939	1.6287526110555774	1.340423979765141	2.3685201280172903	-0.4653800759578008	0.4915392598094498	0.3896043558843686	0.4611281478209988	0.806244990494128	0.38224878623517344	0.7193947473230065	0.76744869960439	0.6040341157203789	-0.04621027587022962	0.32569369087952055	1.0547064631254695	1.5624089331686304	-0.5314836211578026	0.5460979823631188	1.5136718473035937	1.0046181932941067	1.5549673915854407	0.8707736307390034	0.8378182499523289	1.1028721759641742	1.400491618679275	1.129235182112856	0.5413350456255914	1.5652730195314843	0.6784774070543377	1.7084896231791096	1.5269971325045673	1.660585368488783	1.0608007615987796	0.33600301757973244	1.3164584643774515
-1.34566843221099	-0.12695671171896755	1.195495726272765	1.4049779981571533	-0.5700924220455249	1.5416519585072515	1.6673535761128324	-0.23098809090391798	1.4288361609015714	2.678807676520706	1.0330813947399033	0.8832019761171688	2.2765206513020244	1.6415987960577632	1.3061068734108772	2.3380795195081236	-0.4790562922381897	0.49239314304158466	0.35830524580999185	0.47315522041799724	0.8177383236307838	0.4124634556071067	0.7180577215128664	0.7715948438094338	0.5990876429089957	-0.05589426399373369	0.32855450218121623	1.0703059898128628	1.589334333066527	-0.5483009040083108	0.5420836301043009	1.5098460549225643	1.0359247385036512	1.5385571492266734	0.8851423202056914	0.8152814958494625	1.1130954688995867	1.370576041117431	1.1321833627154898	0.5499598104861025	1.541718205003807	0.6720218475720542	1.692676352181151	1.5237591539520055	1.676588388866501	1.101464063251277	0.26805626992049175	1.3063913494461992
-1.3761251482442272	-0.1503481284791443	1.2017941018150833	1.4354092315208262	-0.568898704647115	1.5509937079164908	1.6225434879248872	-0.23342593820868185	1.4611903499087227	2.6500448482059786	1.0175858580936659	0.8699761908304167	2.285787661976534	1.6458841685975816	1.275403901811672	2.311407386948812	-0.5031270080410641	0.47615755679371174	0.34444496314359585	0.48673203695095246	0.8186073545023017	0.4254109247322099	0.7197855241835291	0.764834532010182	0.6058917243303782	-0.06046643972756151	0.33405779828164495	1.089008390107192	1.6283226918882676	-0.5628003775994906	0.5311155515102408	1.497812516305572	1.0597312337702263	1.53541227578996	0.8908682355235223	0.7870429404773692	1.120554082880585	1.3594975877696764	1.129419984814686	0.5705610658157888	1.5265076133648663	0.6640719134633357	1.6825214473619348	1.5311514703981084	1.691557247297013	1.1452595199227367	0.20623153983008619	1.2993119227179761
-1.405129776366423	-0.1726833268413735	1.2030815287387466	1.462411740578513	-0.5643742574239793	1.5548547295989699	1.5797289859758368	-0.23431694316997373	1.5132385839544173	2.6087865031656268	1.0132980436154473	0.8648092195531714	2.311077844029045	1.6595117194916529	1.2459183631447412	2.2707315699758097	-0.5330473194645489	0.4602347987345702	0.3293825131030738	0.5040279445818783	0.8012427315051603	0.44187306049374825	0.7308021377456929	0.7723411046750507	0.6052610812225956	-0.06694919345196408	0.3383412249879303	1.107586194408366	1.6571588075142638	-0.5763886064948817	0.5177068678671215	1.4751595357339362	1.0789546756235708	1.5329166817789943	0.8917703057142561	0.755027996275092	1.140107129494747	1.3588859025553444	1.1292563574224406	0.5947005893916655	1.5106428895662474	0.6533838359163274	1.6738603208062064	1.5297892197302918	1.7082670156447992	1.1911063398939565	0.14629177936249557	1.2788400761961922
-1.4392121963544569	-0.19309136775774874	1.1903616404608406	1.478269490097697	-0.5576448580731128	1.5837968181209838	1.5359535163124503	-0.2363884554191898	1.5601580842264222	2.5627016734485055	1.0008528984772043	0.8483572784562059	2.332189332207937	1.6694586838752183	1.2311593740935263	2.2335220776483036	-0.5656889848982077	0.4546176636476001	0.31584785169533325	0.5249310909469258	0.7946290333694666	0.4548231350055353	0.7296657406685412	0.7934517198267246	0.6137425875088963	-0.07627037501023667	0.32789148180747174	1.1178344857062492	1.6846169397476694	-0.5802979196936408	0.5073102825228791	1.4505649779989165	1.0923657184694773	1.528650325697807	0.8938631581210545	0.7313139120145892	1.1521258032826889	1.3703994865214761	1.1268009840246873	0.6146500783400366	1.5067574656733431	0.6397926665311326	1.6550227506437476	1.527982833213303	1.7151617818235594	1.231209025445592	0.09841520442512318	1.2614173027245792
-1.4648098870488822	-0.2121728921415121	1.175745990767148	1.4961721054128616	-0.5547099752690261	1.6101752749190652	1.4815863587027354	-0.2369479335225641	1.5948344702375237	2.5174791074586493	0.9830335966019996	0.8364050667997459	2.3666835417229493	1.670987203310616	1.2310668262922484	2.188971777972511	-0.5973418828701771	0.4621845643637076	0.30140046403227094	0.5374232338988744	0.7911635728388735	0.4750487518318107	0.7266098955638423	0.8148069552319315	0.616575476389888	-0.08919319933372055	0.3104923299649891	1.1247295196231253	1.7074268504893229	-0.5822143259923334	0.5094016623808443	1.4230010666727275	1.1027839014712408	1.533026469027348	0.8751377670188996	0.6990421634470529	1.1707002116633627	1.3934141427107194	1.1300600566725874	0.6348767379279703	1.5089278115735103	0.6319440165276141	1.6537874378304305	1.5293626386577668	1.720491530383443	1.263087226982881	0.04803050378897244	1.2448898710948484
-1.4787838498417263	-0.2318705227118066	1.16138856160561	1.508432465340452	-0.5511686885184283	1.6316526312370017	1.4346053252039368	-0.24123528469409727	1.6330680464922316	2.4819338685547407	0.9646325825995964	0.8246279715174512	2.3965836104082117	1.6862646722956036	1.229540264621685	2.1352047815396062	-0.6273491805400336	0.45295514905968765	0.2816395294666073	0.5494223434049106	0.7792877061744177	0.49156299532702485	0.724892573498634	0.838687302931673	0.6172933513107652	-0.0932704540667984	0.29526100682075657	1.128830352963065	1.709060650894509	-0.5875030924051449	0.5075438439335539	1.3861603570218348	1.1108731470183373	1.5266611696389247	0.8676919706231313	0.6865058923797038	1.1708351246754023	1.4305740194813912	1.1585706860002452	0.6462271399497409	1.5129979672337313	0.6252945703296622	1.658713485233689	1.5326181719869754	1.7285815165175804	1.2831179530421184	0.002259018282342251	1.2373149809575525
-1.482033235229391	-0.24843292523435617	1.147207567825474	1.516551690922372	-0.5477037637462799	1.6451560501061704	1.3697587094539467	-0.23998516101091258	1.6742290249688068	2.4533829525119693	0.947704348594146	0.8080452122595482	2.4258950283043212	1.7040694405636672	1.2300297184573095	2.0753108859850373	-0.6522850678718863	0.44662382131542505	0.24535249374828436	0.5534608024365019	0.7783586961783316	0.5025655432926776	0.7086191876862994	0.8657138954591137	0.6161335972055234	-0.10446766060943324	0.268954661508962	1.1286136642793163	1.7202770401168759	-0.585955933976653	0.5046050903709729	1.336980344643184	1.1186214338490124	1.524336749294747	0.8610218554628017	0.6732413886437218	1.1627040212190063	1.4754091554982616	1.1856519819309355	0.6572520363975289	1.5143122883323445	0.6311997230459736	1.651031740016108	1.5461467606100796	1.7250774452476925	1.2882982995582895	-0.0364913687498339	1.2174236597044523
-1.478453693018829	-0.27035334901936464	1.1204803643459988	1.522651752085166	-0.5464140323896725	1.6460837245546087	1.3073039914454787	-0.24061170856825748	1.7098638476765609	2.416628352193972	0.9203977946939086	0.7865654239612552	2.442759994535124	1.7229005792829366	1.2357943969657743	2.01642455816886	-0.6732566054643433	0.45395265781243516	0.20222741159820123	0.5512782095998219	0.7684808007967062	0.5111789516692932	0.7005012101470155	0.8995887278032051	0.6204837476224727	-0.10829999550435761	0.23185393806690588	1.1210501457730764	1.7311809106176699	-0.5866587625535573	0.4919515720753326	1.280004968538481	1.1218378110739204	1.519376254482033	0.8694626551046678	0.6634431235383359	1.1489553474997545	1.4997653485780282	1.205444158794128	0.6654901217826825	1.5098686312846528	0.6341462223578175	1.652038995079274	1.563666427703907	1.7173858657653476	1.2859345137072706	-0.0761728729038062	1.1965554424554097
-1.4785821430897435	-0.2891639434821661	1.1061183405130706	1.516538037065918	-0.5411489862726031	1.6416186987786936	1.255301843186252	-0.24173533416737114	1.7403362815815817	2.3753821860198245	0.894473577915724	0.7658400896069939	2.4721150161933934	1.745385817533326	1.245406964985103	1.9697454542833248	-0.6982088090909435	0.4257784460977552	0.1844530956206968	0.5550723595209014	0.7602556635142868	0.5199981855939283	0.6911989241913585	0.9290942140519322	0.6143231795763786	-0.10503575268216266	0.19257450730513437	1.1177207241472815	1.7372506307670417	-0.5798198240521999	0.48019444807794087	1.2233536874272037	1.1285556448949667	1.5131254643741507	0.8748540114231881	0.6491588459461084	1.1269250904260621	1.5275191749846762	1.2271161256399987	0.6656404132193936	1.5207143040062334	0.6389488252432386	1.6517463209665806	1.5753473760849017	1.7050098293479639	1.2812965454272944	-0.10734204439159094	1.1903003265316623
-1.4846042436800386	-0.31323777598993474	1.0819301524440748	1.5088573412265767	-0.5418530886327189	1.631001227719193	1.2098078546176665	-0.2366877210207671	1.7564570404930642	2.33231040780165	0.865551385386589	0.7467157203651599	2.500364197994673	1.7596325015705438	1.2599837207368947	1.9094334091075518	-0.7325507344141187	0.41051085650935326	0.17559389501273834	0.5567633906532988	0.7265687214180513	0.5125676227717542	0.6807228104247833	0.9420748694410243	0.624626543729607	-0.10139345932140723	0.15863525985772528	1.1080726605033815	1.7334291993108437	-0.5748881018422274	0.4658356336377304	1.1745109882294749	1.138720950182051	1.5134465625628841	0.8797088342354064	0.6428900901120347	1.110073417429896	1.5531571266272024	1.2481653458812652	0.670837173902859	1.532773351505489	0.6523733099295902	1.6387381602954771	1.5921086768275732	1.68920813148046	1.2700525053845413	-0.14104414381003316	1.1810277069077024
-1.4910899687450405	-0.33587481649230144	1.0617475988934573	1.496305431305294	-0.5483213973955042	1.605290425670134	1.1749534854750787	-0.23565323836680413	1.774329324176902	2.277524996068167	0.8347103650456533	0.7180056330766317	2.528620647089645	1.7688290015381738	1.2891114715122869	1.8601597445277303	-0.756171018505124	0.40455728355903053	0.1889098310295642	0.554293808198849	0.7047763061583596	0.49490700913567165	0.6896552807308269	0.954846977609362	0.6369963008323725	-0.08919726439327497	0.1259961906491596	1.1001342705742565	1.7426043270100244	-0.5755822371689756	0.4642466217874227	1.1311861341121947	1.1441412466656047	1.5062737956704397	0.8906464352980533	0.6419459929044886	1.0833118648032094	1.5878424586671673	1.2675821422563651	0.6807609401258988	1.54202306289304	0.672910253866236	1.623977755910715	1.6075103601189256	1.6727558440273165	1.254698602186528	-0.17131526781852727	1.1753706547803933
-1.4912987001102764	-0.35914506875702756	1.0394027929863945	1.5050262297392132	-0.5494836716263171	1.5718887284492757	1.1531423241048078	-0.23045705364494892	1.7920099205214093	2.2236262057943583	0.8054767612540783	0.6985905568104918	2.5660787012158885	1.7725106916728208	1.3163920826662978	1.8309036973656252	-0.7716943413277555	0.40229862468693184	0.19407701282095188	0.5441726410121679	0.6880661220537264	0.492362849038949	0.6798439367959452	0.9753105327355616	0.6460612592456014	-0.0686290793128259	0.09920940948407103	1.091728916531654	1.7331364602551929	-0.5769848309870149	0.47173883003601114	1.0853294982898287	1.1423284828232978	1.4923615083387318	0.9096580602107297	0.6588355321732557	1.055786496969898	1.6198322051830645	1.285057547748177	0.6859003030747408	1.5457853322744	0.6984361634418709	1.592795926527592	1.6109072094001438	1.6474760942973554	1.232521358751005	-0.20430016936513087	1.1719252110029639
-1.4887076213360486	-0.3779178273151992	1.0117676824401247	1.5078092069517322	-0.5523584755208883	1.537403615814183	1.1541313492706569	-0.22498749722463166	1.798035633982196	2.1769007677148897	0.77118966182746	0.6797209022947162	2.582810433728982	1.778993379877532	1.3483163036019536	1.8163018682455743	-0.7852052531469853	0.3874245296755506	0.19377277073584478	0.5275287149231498	0.6756611062236376	0.4846574179216348	0.6693273978369023	0.9746770000973793	0.6709881073448273	-0.046475521006155145	0.06548246703966967	1.089643287950575	1.722831254309649	-0.5768542666489564	0.4790623826219499	1.0448839644488839	1.1402884131700435	1.4701195562287015	0.9168362094070494	0.6655459418915428	1.0300388675183103	1.63664798780252	1.3004000220563658	0.6883208259624761	1.5374794689876197	0.7234446559315131	1.5774210332049232	1.6019454959217883	1.6227208426861108	1.216958116584636	-0.2415779238794829	1.1569131081712474
-1.4811621831860022	-0.4001688015893491	0.9938080309083089	1.5239231670714335	-0.5613354998697957	1.4851884099251382	1.159587354529544	-0.21889860958062454	1.7978102916138226	2.1216099330339278	0.7359796339728838	0.6651938569944045	2.592829609300743	1.7894126953934801	1.3704590806334749	1.8150594680325582	-0.7914931452352466	0.3672599000761262	0.19565742711169784	0.5126185004737872	0.6576567058977713	0.4790115449778581	0.6629926204542557	0.9713627902108026	0.6882128153567127	-0.02465428131805776	0.036185485556437316	1.0906259711313742	1.703212463003468	-0.5872903892720404	0.49383681723450357	1.0219749750194171	1.1433949259196603	1.4531532945798848	0.9278754172768947	0.6687330453425097	1.0016137336739332	1.64679084081108	1.3111561168113226	0.6940213272905967	1.528702186382059	0.7527047657742891	1.5745817142155452	1.5986478311286263	1.5993356437364823	1.2051740771576012	-0.2872202310950759	1.1396034582036527
-1.4706935024064725	-0.41759805971267056	0.976841747331154	1.540897320147732	-0.5665623649976401	1.4364550303235903	1.1730712981027178	-0.21888290344266942	1.8069600697270563	2.0704660022955346	0.7055065516912007	0.6491724391572442	2.591919986373471	1.7873047732840148	1.3940148813113111	1.8248613925945592	-0.810745353268701	0.3397447917779558	0.19975565022568206	0.50409270121358	0.6438828331580982	0.4723612954674796	0.6383437336543233	0.9716987203285576	0.704825470647213	-0.0018269393902428086	0.01926529247002231	1.085766727398315	1.679635101224027	-0.5928015786995594	0.5149674109407798	1.0193263495248586	1.1366486788722456	1.429806386938036	0.95029210933811	0.6839973975654352	0.9706833689752182	1.656690409927577	1.3245100370466933	0.7048800724013172	1.511003267931996	0.7831339835742297	1.5739000749400944	1.588976904673727	1.5719621399002928	1.1976450108525278	-0.33090109513956	1.123928399022805
-1.4685730727202047	-0.4330657257459876	0.9568705486645068	1.5645851547592236	-0.5723119727867827	1.3778774674144518	1.1960152790778447	-0.2156317328859593	1.8072702812991026	2.0219721928432	0.6891487244535861	0.6387499001762984	2.599196969791646	1.772089107250928	1.4087700539583499	1.8400998232558632	-0.8222534399076935	0.3293388276886442	0.1966622482684573	0.4912694163949742	0.6189101914268699	0.470392925827875	0.6271983583680028	0.9777071348508208	0.7251333227415911	0.019450598582451593	-0.006746034829809877	1.074706936979794	1.6478333543540735	-0.5911535040556842	0.5360790293337234	1.021522065047843	1.1313022567772495	1.4158362547120342	0.9781212225437281	0.6857057048647662	0.9412775213125523	1.6677619123069871	1.3228593254131584	0.7179342808613812	1.490505108002322	0.8132761332817179	1.5780836676678613	1.5752341477755278	1.5460381581376461	1.1932480995664159	-0.36593011396353636	1.103055797141824
-1.4703342436143836	-0.4528545555083621	0.9258344623548698	1.5939778918643723	-0.5819953454363482	1.324815843233036	1.2439678018352964	-0.21513847525612545	1.812624357441166	1.9791720033413818	0.674097180102313	0.6315680523567808	2.6096158465165353	1.7642809664527779	1.4203671521494106	1.8621354427140175	-0.8232191606030526	0.3038423465705897	0.20763305340224075	0.4620244384734179	0.6076781006994436	0.455753258051649	0.6086881119057805	0.9735046265320598	0.7538897904386442	0.048569636435611706	-0.03122692528111169	1.0707458678408721	1.6126163185015272	-0.5892208168725134	0.5525674472846556	1.0264555664810457	1.1174252370189008	1.3994614275946715	1.0015923950064742	0.6871907040203938	0.9139285781872927	1.6581876485090212	1.313581652272843	0.7300837197677769	1.4727991233097935	0.8382962010976687	1.584459148772078	1.5638902511061579	1.5250826040086563	1.194560432871829	-0.4103420237926582	1.087866555179784
-1.468030170467355	-0.46846880512644856	0.8936010046808265	1.63279259309075	-0.589372137148629	1.2749001865607046	1.2971004315784196	-0.21444103783287508	1.8215678155937465	1.9177625062793726	0.6641967685805776	0.6250160697565926	2.619599896835446	1.751814428155124	1.4285104045608221	1.8837179728000026	-0.8305808688393738	0.2625293509291894	0.21436749306988334	0.4350135643455775	0.5924100813233109	0.4433411958900651	0.600138932313506	0.955533492514439	0.7843494235356274	0.0673187073654603	-0.05986520124443462	1.0598594283693497	1.5797926222255856	-0.582327400670178	0.574591717438546	1.0508138179395972	1.1044744884401634	1.3810089063149154	1.0229335418402763	0.6916767165072355	0.8862392391547328	1.6545717547761174	1.3112552557607418	0.7454043835121136	1.468246444235489	0.8594095962844808	1.5903671114884854	1.5590275779749052	1.5075961546083068	1.1948474810026806	-0.45171245659496717	1.075181814981129
-1.4655003061800473	-0.48942999811026705	0.852955622624761	1.6717815817789219	-0.5991644379145123	1.2484756846075187	1.3396390352542544	-0.2174578897909034	1.8264390152321532	1.872725059055822	0.6620004455844238	0.6217864531484711	2.6188501543694254	1.7440449142019119	1.439717275424845	1.884281030820636	-0.8332863144621692	0.2476591908635782	0.20245435974817333	0.4182371815098965	0.5772260327215734	0.42276515455481956	0.5943656159373572	0.9382342187323284	0.807892002863122	0.08696310766216864	-0.08897854361302567	1.0493619450851557	1.549438746901148	-0.5884010847792245	0.5944933338367612	1.0758403360660083	1.0903966818821442	1.3650991993679973	1.0492224445416607	0.7049858818719582	0.8614411897494249	1.6474136475747634	1.3029930349664196	0.7582546789675947	1.465334142876427	0.8760051416130622	1.596072356204759	1.5530282330557512	1.4899009655526296	1.1935763811304287	-0.4993529969589566	1.050453367773256
-1.4571269671823102	-0.5094062815653723	0.8131464707617957	1.7166666269511055	-0.6051914193606701	1.2224317323185825	1.387520245322443	-0.2246958724469244	1.8356619564520016	1.8245223245057705	0.66270651666461	0.6221823684291924	2.6146787277895003	1.731356547451901	1.4527598366977208	1.905984136909232	-0.832011603935032	0.2368105453751182	0.18508295896445942	0.4046603649769412	0.5827427793123908	0.4150323668773256	0.599379837032721	0.9345198236383588	0.8164707511705774	0.10639205980249307	-0.12319252892669345	1.050298040198949	1.515073555327658	-0.5874163465186875	0.6206247851204497	1.103294885595647	1.0706883209654443	1.34748838032562	1.0681560056878312	0.7184761749532401	0.8363318026240252	1.642944174929133	1.2930964652777874	0.765177903089863	1.488441765202349	0.8848469546138551	1.6080859316877045	1.5530449100935662	1.4696150736681421	1.2031980441684234	-0.5452016794123106	1.0300227367916959
-1.4447576267597178	-0.5296119884653298	0.7673807869079775	1.763237521811335	-0.6131970744248884	1.2095946139291684	1.4392827361833256	-0.22952190170129674	1.822227746815411	1.8006748865911046	0.6641217421048081	0.6324401734296984	2.615369120690359	1.7193943653867216	1.464194737711284	1.914072619129503	-0.8389470489710789	0.2030624829769402	0.15740350742695217	0.38435474571350653	0.5842382588182853	0.4086205102485139	0.5962626055246447	0.9302643330527035	0.8178821905070432	0.1151644583209197	-0.14928292306755186	1.0447085556016575	1.4662863500079855	-0.5808171761359205	0.6385215212904768	1.145630869648339	1.0463732289468743	1.3269935801248751	1.08778346698072	0.7348744363058599	0.8137639690869746	1.6361294455640063	1.2716333639855475	0.7617400808792636	1.5273010514474392	0.8892166402953363	1.6176719591190445	1.5561652716425918	1.4504067870093809	1.210484467578357	-0.5927245125175067	1.0151719884153234
-1.4458414242330586	-0.5489825258073593	0.7206686007476832	1.7992756711694073	-0.6198141767486233	1.193480163911694	1.479269280831916	-0.23983149555308145	1.8071254183480054	1.7729131610783728	0.6670087197820173	0.6450790073911856	2.6138563123865466	1.7074012818455913	1.4769777835001638	1.8958938234871205	-0.8436033115846046	0.18452495345349648	0.14891926463199062	0.3809417768744904	0.5906413635832735	0.40736210848024246	0.5941949317913819	0.9309643753450721	0.8204991448998825	0.11362989833912826	-0.16620333794033731	1.034238158402932	1.4313013955689282	-0.5733880073453947	0.6426825630218864	1.1828403168504285	1.0234442288213113	1.3107970097225814	1.097286181668546	0.74616018176847	0.795869314728501	1.6288378797704346	1.2538826794691347	0.7656015889993854	1.5697954147095077	0.8957057682239146	1.629780558664553	1.5662978887233103	1.432399018266792	1.2190903608494428	-0.618941711725355	0.9961847782679829
-1.4595594904002531	-0.5718767608605734	0.6775218795865418	1.8428483397859619	-0.6277608758735972	1.1716060066982938	1.5057485006977378	-0.25225165475386246	1.7932507668095945	1.7544865365112465	0.6588822219202544	0.6526304684273205	2.624094717984721	1.702003456171563	1.4782410132825547	1.881678846883671	-0.8401850478350342	0.16823427796484064	0.147273068268789	0.3780983720461251	0.6019854153432267	0.405977345457807	0.5949585187602191	0.9397481588267746	0.8238325441838764	0.11729353326254444	-0.17610432508505042	1.0136429824560602	1.3926136876692072	-0.5706783626681745	0.6434658996978582	1.2319038595392524	1.0064445954850703	1.295085628127528	1.1291622196584175	0.7642258105940751	0.777355098307045	1.6174146583927835	1.2306726151361567	0.7638902302275887	1.619817345123924	0.900231720810561	1.6150378921048023	1.583968526896303	1.4195196755738724	1.2246695615363827	-0.6297937215988083	0.9876899923499481
-1.4599317949026693	-0.5924432121364819	0.6279104557787403	1.884035599363214	-0.6364689488425241	1.1571383481104565	1.5298662183945106	-0.26945496969730054	1.7777021433918392	1.7588343917461864	0.6559613281649578	0.6668495027137843	2.63036518122638	1.6920620099087031	1.4872381861284376	1.8595140063157358	-0.8363170662114898	0.16083657991685216	0.14176546425244346	0.37722121403489034	0.62065491751708	0.41064880378184565	0.5971070428784176	0.935453213361517	0.8054967030773262	0.12037383213990202	-0.1839818442799677	0.9990880035686764	1.3508166162864932	-0.5586636286096054	0.6398746137775047	1.275730007182339	0.9883321107827318	1.2647902501221298	1.1494996894942875	0.7825854618088898	0.7652222673550695	1.6078223220771222	1.2096474577466914	0.7643199580039137	1.670780095249483	0.9018239069443034	1.5932533090153944	1.5908561435138011	1.4001524500912574	1.2285375747471412	-0.6289917827680493	0.9699050482801985
-1.4669032217983167	-0.6210145638055311	0.5703952782447237	1.922286476634848	-0.6468682150400542	1.1389979112683628	1.5534882544478792	-0.2840281432685782	1.762002803974458	1.7651540054196044	0.649661159720212	0.6808131301146081	2.6377959890277287	1.6729549651541635	1.495308926860497	1.8258433041874909	-0.8276429160164284	0.15539061497088605	0.13602268932706923	0.37524024980146403	0.6326827312971081	0.4099909436441883	0.610192827403195	0.9374631576566758	0.7995206088654816	0.12893078250194465	-0.19531989621129828	0.9720680081486626	1.3153028854451119	-0.5550342380658722	0.6184794329683811	1.3130130273148324	0.9631962553651316	1.2463105771572969	1.1777116868880058	0.8017428193370447	0.7518388965607254	1.592548264236517	1.1718514551661416	0.759437374394176	1.723069280032167	0.8983501515191049	1.5696328610372725	1.5980755454099298	1.3847152519264576	1.2214319440826058	-0.6277041335629905	0.9483765054611881
-1.4696137189978478	-0.6446387385796577	0.5134075689863551	1.9494769270107828	-0.6604960207676205	1.1300665054472652	1.5694389156332775	-0.2974963688102024	1.7590616470885472	1.765895698371447	0.6423815360506955	0.6888920167519836	2.6157070498470945	1.639642070455626	1.5045093232287736	1.7997173535233515	-0.8180530137786717	0.13993611545839912	0.14299065535192917	0.37063222675922197	0.6502392874928671	0.41541014794647513	0.6157670122757058	0.9312484504782074	0.7816795580430421	0.12741146649348223	-0.20423049631925871	0.951138914940134	1.2875968480654794	-0.5589081159211378	0.600560730608296	1.3395787160852801	0.9432292393777246	1.2306157226748993	1.185545323901493	0.8317405466412013	0.7395389810323008	1.5721860975676045	1.1315086403509955	0.7575017113173381	1.768062064737451	0.8864107811981417	1.552669165388553	1.6095256484780152	1.3716663744880946	1.2109967136903188	-0.6257065204703913	0.9347490693957126
-1.4621846887245677	-0.6653989512293836	0.459164348843056	1.9686887062094698	-0.6713916398250727	1.1188436760250606	1.5612741972428625	-0.3118938034324688	1.7496543348400295	1.7673303688103155	0.6290268233637415	0.7003285695200916	2.5994271007585983	1.587102939595312	1.5145388334043746	1.765561699887381	-0.8153547065348283	0.13980822972086734	0.14376523925509394	0.3907833131515499	0.6580512352504848	0.4193208333588466	0.6149225749219329	0.932858209565973	0.7569343237186199	0.12466450249958656	-0.2104992880769155	0.9221848646733235	1.248203665414528	-0.5798108161891811	0.5828719906785935	1.3670805268702124	0.9252808884130411	1.2128797697795597	1.1874944398493286	0.8609963946679434	0.7319765878112722	1.5671800101657645	1.0888596418192606	0.757361237914181	1.8131608430797204	0.866530158263191	1.529845652548458	1.6123589894288604	1.3617941543424812	1.1944169088064032	-0.6015435661179331	0.9164976004876856
-1.4681837084427454	-0.69150048175041	0.411451810827587	1.9671899946716458	-0.6804860145673325	1.1294137476601886	1.5516294482851127	-0.3280184887395835	1.7290940386191676	1.8055330363200053	0.626329981275811	0.7148743031291087	2.5842069653337014	1.5358539453559223	1.5207366737868617	1.7314686137452042	-0.8050581047808268	0.13991644072954806	0.12874390300985666	0.3963273638702103	0.6588882772555668	0.42521682342426737	0.60846053304448	0.9410400243131749	0.7301784676038521	0.11555978536258651	-0.21166776956905128	0.9082641335632715	1.2039776510565492	-0.5866923930127326	0.5611166512244544	1.3796010185265764	0.9054588745908678	1.2015657806588902	1.1817982631092145	0.8871035978684676	0.7085089882631562	1.5652559821279566	1.031505353295022	0.7525534224061238	1.8496317393714172	0.8498912054609524	1.5093660665849131	1.6113925989744367	1.3469471490102565	1.173695522741719	-0.5687764074987018	0.8960503079047581
-1.4711019334913336	-0.7138196436353	0.36288567476116085	1.9605791186438701	-0.691103136997498	1.1193867380014457	1.547072450535136	-0.34098114643513877	1.702458278025021	1.8576208291892329	0.6114994053120779	0.7206019236675154	2.581682791990912	1.4722918165744887	1.5222880420845717	1.7035536201320276	-0.7941200686895702	0.13649500538235326	0.11300883127847594	0.4128476636623429	0.6564917780117181	0.4288174678212674	0.6087375204743524	0.9474407330669103	0.7204027844183601	0.10098756312489884	-0.20163149273843078	0.886570996055846	1.1601525045945968	-0.5929044239885488	0.5429717095170472	1.392535763191082	0.8851151939325698	1.2000511888348275	1.1660021219121344	0.8946166763032887	0.6805010469637024	1.5696754078015054	0.9780338465373604	0.7458529921221961	1.870532675121634	0.834043426211904	1.4958637807884831	1.6087681598656918	1.3295539437199007	1.1583971260883454	-0.5203514965515346	0.8696215004310581
-1.4657411500630122	-0.734310341646826	0.3189339671723757	1.9481259983898713	-0.7025377817851824	1.1127508185892578	1.5299585741724093	-0.35377910192727274	1.669660720591785	1.9278807083219163	0.600530123450614	0.730306001002677	2.5660472096098843	1.4168777448266583	1.5043986475076578	1.6525387652482948	-0.7815738577972776	0.12098738410196883	0.09277591034294333	0.4361468054003609	0.6521666166956507	0.4394604724245569	0.5914550020796723	0.9510548000384631	0.7222289323744562	0.08796616110722039	-0.18745701491682346	0.8622271058801256	1.1225882817192652	-0.5997222503109556	0.5181461916682844	1.4068309835686585	0.8758752127175514	1.1994148949975945	1.1464056383043668	0.8985816364548225	0.6484342995866523	1.57581311284986	0.933196091005825	0.7399704795566515	1.8684087645290977	0.826138635875789	1.505950268282654	1.596798435408852	1.3083737560531985	1.1327951288485454	-0.46060529683523416	0.8391667239112449
-1.4644516317729723	-0.753317589140311	0.271404297078255	1.9310410081258884	-0.7119510800844963	1.106540139727157	1.5126237453790137	-0.3609873702682435	1.650360293066828	2.002684522435429	0.5949678866442575	0.7315235097068531	2.5569376569653945	1.3466265501261314	1.4669616307391802	1.5866302781548063	-0.7691112679155652	0.12406844664004077	0.08165380644251197	0.45719565418673785	0.6359509271513444	0.44212708569541775	0.5758538722457847	0.9473471686381398	0.743909613002783	0.08645700774764402	-0.17829834675363782	0.8494115954015327	1.0835379466109678	-0.6164127110606155	0.48856307007901884	1.4097352438214024	0.8626384376600381	1.198162375959924	1.1190895155643585	0.9004053196284003	0.6196635808729737	1.5579435634293508	0.9057904278328598	0.7334822698441604	1.8567141332484283	0.8138392729066293	1.5341115994637795	1.5850446347047717	1.2842298891177097	1.103894456955864	-0.38101627818929085	0.8033714656900965
-1.4663392457057076	-0.7722054030597089	0.22128516208178545	1.9041340760633794	-0.7271426219148713	1.0979974091859155	1.5054796167874005	-0.3677257279412056	1.6221515256804657	2.0951525640916775	0.5859328489937254	0.730173798522576	2.5507132199171263	1.289053789558346	1.4283720599094272	1.5369956082190346	-0.7557574004332785	0.11157105887386416	0.06708636649721839	0.4582391190021163	0.6316884106987148	0.4347329982868168	0.5783003450047646	0.9287188290545754	0.7921659660007969	0.08124356886910726	-0.16815106584466216	0.8386755378765315	1.0401163053338311	-0.6279813571968896	0.468239628370026	1.416069623729458	0.8613176961876782	1.197158944120132	1.077787587545762	0.884667057900504	0.5882381891993128	1.5366346748718924	0.8821539697659718	0.7181955916005875	1.8371073293326372	0.7992005364905099	1.5793481211936982	1.566646351039756	1.2598635078288263	1.0770451483629429	-0.3065990416033131	0.7690690869514365
-1.4699047386897632	-0.7874055908329007	0.16838937527051173	1.8695938350751038	-0.7462988102881306	1.108847814559477	1.497630544726512	-0.37353869694546055	1.5991739204170543	2.197802137894732	0.5821938583245597	0.7347884264536403	2.5285419180746347	1.2161329280605435	1.3953697047939362	1.480469764668664	-0.7500334402822229	0.1280270020848686	0.04045120535994401	0.4812954233712521	0.6184116982582384	0.4155286930405876	0.5656936738721989	0.9153875888781616	0.8514292577756877	0.07266527694440392	-0.147791298833831	0.8285776285251696	1.011864349174742	-0.635483466495868	0.4538417215576781	1.4048053586847788	0.8605448564304565	1.1933518056691557	1.0163724681315738	0.8669525191008326	0.5634276862852012	1.525832870064256	0.8615956317014419	0.7146082331866271	1.8264958520756323	0.7908124762810125	1.637512983382167	1.5570798755059068	1.2281414377720083	1.0544476410894326	-0.22623050947793488	0.7294562173939022
-1.4836629455041184	-0.8011648883898153	0.11958100812837	1.83008439350563	-0.7634914851419923	1.1159265800222333	1.481828354222039	-0.3762393036933115	1.5791960025248453	2.283815380462695	0.5812370138185143	0.7362620342030383	2.5206036109303747	1.145637832424838	1.3551285850568424	1.4114784152605586	-0.7370058986948833	0.12583523729086346	0.014459063980923142	0.4957758892647748	0.6078580380731473	0.3954346482418435	0.5501135052492204	0.918954309994192	0.929129922767452	0.05594568699709677	-0.12190439368775954	0.8164538966694435	0.9947443889967509	-0.6441138768722465	0.43511635120110725	1.3838742340843704	0.8545231466554372	1.2111125492334784	0.9664314832863343	0.8538344062590563	0.5402766134191788	1.517424978754528	0.8498953106418217	0.7115510485845826	1.8050296169281626	0.7843395538092661	1.7021698895249298	1.5515624092057165	1.194779119053023	1.026634104521054	-0.14522435330799705	0.6962512243368597
-1.500979520337658	-0.8103952811083712	0.07495406763201327	1.7869181279105864	-0.7826044391598058	1.1195709186218656	1.4606052302730705	-0.3808051204458868	1.5717158065045589	2.3771042777011138	0.5733767057817414	0.7326904907615666	2.514961768593181	1.0935346331002511	1.3115662395852294	1.3439708144289653	-0.718981491841167	0.12942981025194725	-0.014868228471596984	0.5225365673155854	0.6040380342728857	0.38112325918777523	0.5331888246693482	0.9240992262943062	0.9995574565887347	0.03770982983599304	-0.09402751033381336	0.810639705907105	0.9723485325950719	-0.6463401768407888	0.4150906320342019	1.3541333122175032	0.8682880288803853	1.2207183432104072	0.9109764704894945	0.8344413345792143	0.5158075442047677	1.5058780301403418	0.8515392846768522	0.7075520879947048	1.7945039440439559	0.7820869953096206	1.7643346312535442	1.537379905152507	1.1596652944951735	0.9933904419856253	-0.04973162686798309	0.6551722215516633
-1.52775543937787	-0.8229067879999509	0.0333044650074621	1.7390589515355288	-0.7940418913731684	1.1170614576686444	1.4411847975838419	-0.3848097611342278	1.5636971300195879	2.4641027905450055	0.5672481732473174	0.7388818582196992	2.5289343519340703	1.0622148836005065	1.2679895825979552	1.2623159752556172	-0.7079690126551256	0.1316235425188375	-0.019025655450791275	0.5564248900784937	0.6084071802803027	0.36660604458568746	0.5249031574427903	0.9363561664632682	1.0825663919117665	0.025568513211845334	-0.054240698892615236	0.7984439250640324	0.9553116470139548	-0.6459294414691288	0.387154602390991	1.3334574482756334	0.8805323299408487	1.2236448226584602	0.867898901559742	0.8002640231854091	0.49703076630603416	1.4908931325828756	0.8663254258514067	0.7083118527451141	1.7848060309914402	0.7879186447038726	1.824916905593612	1.5280354975432442	1.126848665738085	0.9652311789392044	0.04191572020443536	0.6095811694236296
-1.5620151806747367	-0.8329206771827866	0.0015794536695092425	1.6948389294894537	-0.8131144184612145	1.1150327623054896	1.4294813331212923	-0.38731552687339216	1.5693350790153164	2.5535248977635554	0.5564762212947263	0.7453210188080736	2.5398425597676395	1.0406688294941773	1.2237851271236615	1.1766956192789337	-0.7025152911358229	0.12999250749708688	-0.021280335984207137	0.5848648253286648	0.6071316242311575	0.35092682752262866	0.5158568977060967	0.9500921009761718	1.1597079152818914	0.0070684271797046404	-0.016303585780051845	0.7923506392770258	0.95433980609497	-0.6397551640368475	0.3669130685093335	1.3206258304135763	0.8937110473058156	1.222983738152244	0.8198760549772167	0.759398632887687	0.47776726377155726	1.4736338781830294	0.8948851433967381	0.7109982177721577	1.7885824328577313	0.7982177912869132	1.884432376457975	1.5275922394329042	1.1015307706903994	0.9464430065292616	0.12426223032217516	0.5698777133702417
-1.5889658118817158	-0.8394452325344502	-0.021951604497194264	1.6539335818895728	-0.8310083882495137	1.1034862625282829	1.4135762652946036	-0.3890657000298507	1.578487783652815	2.633849391927483	0.5287441747784817	0.7496560142681389	2.5461711613588447	1.0296138264729664	1.176320508381671	1.0952524316176298	-0.697128874332353	0.13263679105466572	-0.016195381783388953	0.6178862922717455	0.6187395841392098	0.33445036213432955	0.5047130196491267	0.9629938466060596	1.2566911010567412	-7.82523964251991e-06	0.032554288208047545	0.77096444129013	0.970751654232941	-0.6487970549206137	0.3520613178718861	1.3315607630697843	0.9149726645973237	1.2308707124130112	0.7755308791722986	0.7364735707349362	0.4705162082706204	1.4495279199636708	0.9253525638328369	0.7153408095364254	1.788984199215065	0.8089365434486391	1.9357821128794364	1.5288544278738323	1.0834890949987217	0.9336233735693751	0.21203836236879078	0.5271029103364343
-1.622652043682273	-0.8467532843503939	-0.0432958747622266	1.6208759890785878	-0.847044403723919	1.1027942309324401	1.3917218486865823	-0.39128153895216783	1.5950636170874408	2.690590729573379	0.5113441989596319	0.7593704739970256	2.54053779753096	1.0337336553916228	1.1215541543491672	1.0265390200006466	-0.6910490150021207	0.12988036154263596	0.0026232245943481115	0.6285181538038939	0.6422047505396301	0.3273728292078092	0.49050581034070434	0.9802604292022142	1.344889614244043	-0.002022062248854816	0.08398134659948278	0.7558190940838734	0.9892706961138394	-0.6552773347583889	0.336869029237153	1.3481782693506177	0.9353532824499006	1.2221396748987718	0.7463090092436245	0.7333621439326689	0.47264160710644676	1.4225887470470202	0.958907729412014	0.7265454515215867	1.8083810347833054	0.820269366671034	1.976315577006244	1.525023097870598	1.0738722365634328	0.9205698201713638	0.2887826683608291	0.4943389235597861
-1.653549403669717	-0.8527982726654418	-0.0659477885050411	1.5881356476381494	-0.8613386923075117	1.110265734482857	1.3800277367078708	-0.39203798051530364	1.6067155734468972	2.743699111430528	0.4894374957949076	0.7661051867267775	2.545887736904808	1.0374473506263613	1.0736115309840815	0.982471948688536	-0.6874471929366426	0.1344586709462714	0.023967862554380513	0.6295645621025315	0.6651154432551556	0.3051488807950654	0.4819611224364819	0.9916166708339738	1.4223972252232209	-0.004526138934374162	0.1277873151973877	0.7427470242037222	1.0127636646520115	-0.6716907706030749	0.3288717227199959	1.3628242704963767	0.9480947202610572	1.2177658925853243	0.736938879048118	0.7377873669803913	0.4751520269227866	1.387512770586084	0.9801282771581018	0.7396698966832291	1.8255812784079342	0.8270854975678292	1.9930018023922802	1.5276168161202102	1.087300447994726	0.9150429542265126	0.36300231383283643	0.4640301552835317
-1.6915792548995412	-0.8588111880258117	-0.0752519061777018	1.5608729121398117	-0.8660669586348917	1.1061243790619444	1.3683453153339564	-0.39762766766646684	1.6218866752345202	2.787462649249107	0.4550866752518824	0.7791814655438867	2.54152130461078	1.0660709463494444	1.0305558131668868	0.9603625412637469	-0.7009448477663902	0.14485283019827236	0.06007728667707331	0.6498245573754489	0.6907398581400224	0.28835976900471133	0.4696179636696325	1.0168745574729658	1.4876566316260764	-0.0065911891880167505	0.18119471517890623	0.7270381780753779	1.0444269538605087	-0.6829456318051441	0.3251630355804616	1.3845195559739347	0.9679811373963325	1.2197727562649088	0.7319589063880094	0.7498844653651238	0.47773301662234713	1.3825887046107108	0.9939759671124252	0.7564270142598506	1.8406899142627278	0.8393287202043922	1.9921719255792314	1.5308670830164248	1.1038904824285425	0.9121106227682544	0.42098063112931816	0.4259459438051053
-1.7158298254752509	-0.8611626956076887	-0.07611965581654206	1.5398106338076052	-0.8667328800057824	1.1014968409738943	1.3400575589059966	-0.4041300087798872	1.6539979627277108	2.822213826076495	0.43058179495366417	0.795980178591274	2.535788621102421	1.094939546631848	0.9757427081832221	0.9357281267185794	-0.7085258062133791	0.15747613622909554	0.10644871410284037	0.6754549378547352	0.7076633013542306	0.27065095571497855	0.4460755293598388	1.0480551851813709	1.5257368931161968	0.003437312732724007	0.21845951617773984	0.7132257913072	1.0804971526365053	-0.7000063422185943	0.31448287540976244	1.413929649053746	0.9812671620462178	1.221025275302579	0.7289701793275014	0.7720924602564267	0.4793052721088105	1.382695749523219	1.001692442427905	0.7711933367250616	1.8661717940571116	0.8520997777206258	1.9773342349569176	1.5267101119063864	1.1176291543624293	0.9071927429131659	0.4662622725563354	0.3841174311593814
-1.726137642611284	-0.8643363908372665	-0.061363592965150746	1.5250419801326278	-0.8618575045728601	1.088745041548351	1.3044503148144644	-0.41223946984730997	1.6797586925667454	2.840968062144517	0.41129382412127463	0.8015541397025476	2.534541069018413	1.1321482345484017	0.9159224809201095	0.9220036183553357	-0.713290164279606	0.15038929889695338	0.1719561464059431	0.6873039297145536	0.7179837093882242	0.27142345286672287	0.43278462441402077	1.076520189890877	1.5411054225478062	0.0038011355628441044	0.2460413903911784	0.6983377619128948	1.0998614455744855	-0.7176052890059934	0.30410254752821836	1.4514494742622364	0.990241953148464	1.2290303003680276	0.7350963263371	0.8085537177199985	0.4700232568804751	1.3826929691358814	1.0095359696008932	0.7843155161866534	1.884443078146893	0.8625482460130467	1.963489862535262	1.5241005943577917	1.1392745029869427	0.8929156666811654	0.5039988683604515	0.3488187246129534
-1.7377423037054638	-0.8673833215316881	-0.046111213710140195	1.5073827247295537	-0.8542813856374207	1.091938408481808	1.2764805428369903	-0.4179849449073793	1.707322161352766	2.8645792300548187	0.39471502849612017	0.8037752798001605	2.5338167620803196	1.1755736372516667	0.8494636185921347	0.924979448045215	-0.7259556880772386	0.149238327259168	0.23768065954814926	0.7000241926190883	0.7199510246740533	0.268105492924914	0.42148503450458213	1.0868472228061588	1.557097444938584	0.017459735665677063	0.26161805709266706	0.6809688637783535	1.117558971997409	-0.7454390889771487	0.2931779049031996	1.492492195838277	1.0023109446022342	1.2354392785541832	0.7390986432547788	0.8481090335746607	0.44876823072981126	1.373220189475748	1.01848735047079	0.7931132294843847	1.9151337881016786	0.8685558403671891	1.9573589100187072	1.5148755592297296	1.1662379446575906	0.8746714584086925	0.5286130166478443	0.31408195161886254
-1.7402313248842851	-0.8712056031780904	-0.020319944792942742	1.4919088895271329	-0.8386535698566393	1.0815145979276017	1.2554316088995017	-0.42478485366151697	1.7294730235114315	2.873749916306667	0.3854723833372947	0.806495466956165	2.5274348670020297	1.2120771093420701	0.7854749238673403	0.9309262986508993	-0.7377788831585391	0.12737576855989957	0.34599248639811403	0.7096611568096348	0.7241389004383315	0.2547007784368054	0.4129313632242558	1.0981843006392544	1.5808688290217363	0.02150650245209678	0.28182781445619154	0.6676223576802347	1.1252189772869374	-0.7708088906826369	0.2917216830153902	1.5280054752448395	1.0132026813768051	1.2474403233580986	0.7386686729852945	0.8795086397809554	0.4356059097167324	1.3578543788529935	1.0286255111915024	0.8043480808035582	1.9394053215080156	0.871078103969824	1.9312615014764465	1.5171761127093348	1.2020828878051657	0.8631879472733506	0.5443159297063269	0.28394922631494673
-1.7480888565660067	-0.8693494445629089	0.020915218472170795	1.4760109816066138	-0.8324772333643962	1.073735675253396	1.2343604628128977	-0.4331579231524567	1.7619252510814463	2.895618288463132	0.38393177118416666	0.7995364945219487	2.528721177985735	1.2465708818715644	0.725478187911069	0.9370521425138072	-0.7420904640455271	0.129116982063216	0.44328252700814214	0.7157085431656146	0.7212399094175469	0.2308601875867687	0.39144761927162086	1.1038455122210191	1.596278829315309	0.030018737159040944	0.28141429376869276	0.6635969320022397	1.1413407236580473	-0.7939708552270571	0.30005344649416715	1.5623085422961904	1.0201639218370742	1.2572279155742367	0.7309738160011505	0.9094989234803219	0.41909048145826533	1.3431155455749288	1.038137075251322	0.8132243383697215	1.9671827206405303	0.8646144417591246	1.8920305005005003	1.507957221753099	1.2338526395091398	0.8537740373024363	0.5600880823288052	0.2566409756747741
-1.7534804479410238	-0.867719833008549	0.06645953105838698	1.456449021148285	-0.8158151619637317	1.0663521992053862	1.2006295607913278	-0.44131238018266983	1.7850755212764686	2.904283551767501	0.39226793207410704	0.7930184277412627	2.5344211586724747	1.2826340079296765	0.6651818642269496	0.9612442834211621	-0.748684286660301	0.12588835905876147	0.5482493354737392	0.7184121325391687	0.7209773341388827	0.21030368665165153	0.38038908328763854	1.106590444559051	1.604225504485259	0.05079627280654242	0.287171757049531	0.6615871444604727	1.1471651759499817	-0.8089853401394835	0.2990847002817724	1.589841029252105	1.0281669805975198	1.265661465060679	0.7345226196086525	0.942111837267405	0.4066691442190048	1.3199535288567783	1.0448448358193123	0.8144364878969649	1.974701202623994	0.8592701136024627	1.8604863126921376	1.4935947812392565	1.2654019960440372	0.8368017218528532	0.5780231962564106	0.23099459700127095
-1.7593669734955335	-0.8627408886156596	0.10433294786446676	1.4379496519892814	-0.8000553971760704	1.0533471514267654	1.1729345180265895	-0.4490448939391696	1.807327348522262	2.9113119754540095	0.40665246022299206	0.7889284567731123	2.5340299360286545	1.326122317208983	0.6030279058099633	0.9754571495071007	-0.7573217251921809	0.10900547423168971	0.6518051184851636	0.7336490736303001	0.7237763599520541	0.18922610837977602	0.37363058999875476	1.1108820081774857	1.5963760713364634	0.06724858508814677	0.2707895068043753	0.6616241982253938	1.1496138985911686	-0.8199881798798853	0.3036357970151749	1.60197308077591	1.0258901340578614	1.2645423434322989	0.7248513863137664	0.947267774185357	0.3964624559619969	1.311626268779849	1.054177372261734	0.8171749640251799	1.9865008180784394	0.8537996143890375	1.8367860445014625	1.4741967530441868	1.2821774591056827	0.8132606033204659	0.5888566044559547	0.21472400658739246
-1.7650642358986797	-0.8554267276654917	0.1488054155086695	1.4161259703677627	-0.7868941855962364	1.0498016744836822	1.1469486416832126	-0.45805002936024924	1.825297670768964	2.919046773380369	0.4124993865332954	0.7840736494672049	2.535021921617783	1.3742557804981006	0.5380746149295816	0.9802726024346595	-0.7603137257414767	0.11886841580471277	0.7569561167536365	0.7484121139167039	0.7367371823364726	0.16837519874939047	0.36994890302547934	1.1228390912614716	1.6006246896430896	0.08271816922247141	0.25626048129114265	0.6605567897692488	1.1486473322497632	-0.8265935597270493	0.3007965738730834	1.6063363296485378	1.0240480098816407	1.2775007802621807	0.7118283674887499	0.9480195782691585	0.38398611572552016	1.2874619224263948	1.0655485135087193	0.8146343590347455	1.9834471918700636	0.8468428432775934	1.8095926917709775	1.458632688068849	1.2941084668162772	0.7888956090754962	0.5995391324115671	0.19204239326114303
-1.7750860509236923	-0.845630221842141	0.1965837492184529	1.389690497936927	-0.7694151533231889	1.0227189976663484	1.115218002142456	-0.46943995080921735	1.8465193614736228	2.9241667687326625	0.4220781091931701	0.7775126687924547	2.541873768354903	1.4130614125467995	0.47791377359372483	0.9758111287098202	-0.7643091784177348	0.1106010947415085	0.853109772061994	0.7783267342797228	0.7369077896241325	0.15139980181114515	0.3638417045041331	1.1429148612852962	1.6059000692907315	0.10560343824893678	0.24351709111347192	0.6529727941823947	1.1372476514565157	-0.8255928424447967	0.29946867424809953	1.6156738568157956	1.0115300894512491	1.2875551672968992	0.6914785065788311	0.9323780834035336	0.3741706752034276	1.2400771712206953	1.0760870800833968	0.8115280842649311	1.9785311060403825	0.8378250853169102	1.78614582108047	1.4351400082208383	1.2932851637087166	0.7664511412750641	0.6044365397813696	0.17503480935706922
-1.792762787713882	-0.8340595216211195	0.2495653644913042	1.3557767280094786	-0.7548272080136467	0.9979453499506027	1.083965508337908	-0.4795738057119907	1.8640053439545354	2.9292904177448174	0.44072784110154856	0.7695902102205391	2.5584880129532883	1.4425072082549883	0.41962869491057253	0.9528990567457327	-0.7536678949371955	0.11649957845104837	0.9206005338496333	0.7925084366224391	0.7488249752410685	0.14076982414127465	0.3717276114940646	1.1640818405506872	1.6076847463848645	0.11518478361869182	0.2171056390229095	0.6455911858261617	1.1329805181948676	-0.8195906085727472	0.3088169635052169	1.6207316840313937	0.9997063988517931	1.2879565400328161	0.6742759784772417	0.9202077895716985	0.3818793971528994	1.1765689538426707	1.093485484449446	0.8018482584140406	1.9745750197228211	0.8248960245965652	1.7727486952466094	1.4155479997438183	1.2899961896471106	0.7382863275741793	0.6110401340191913	0.170437496461552
-1.8131379795094549	-0.8275466754433859	0.29807480231276945	1.3208501632003602	-0.7412347758496269	0.9795286421778793	1.0622198143545016	-0.4840899571094107	1.8696096379212208	2.935741563173242	0.4535070082209566	0.7605575276796077	2.5508973246906885	1.4703229511068001	0.36252956382523926	0.9208405629145521	-0.7613120790263304	0.11436487037071115	0.9783654162247111	0.8136720812559239	0.7683888328057018	0.13367144812128395	0.36549015401921076	1.1825636334385867	1.6092163082180508	0.11319188817214007	0.18837074182734787	0.6391233536492958	1.1228348682210971	-0.8091337877350059	0.3210946986172635	1.62014808858344	0.9847970318687238	1.2903529713678492	0.6619555335507774	0.9128671546478483	0.379163494441299	1.1040745245886405	1.1045582463341013	0.7933919105906481	1.9627562244673982	0.8121081828571844	1.753001428058549	1.3969522248415225	1.2852937196453682	0.7130134048490293	0.6222858793237263	0.16499840526484205
-1.8398937278744683	-0.8124194409147238	0.34056751794816414	1.2798404037570088	-0.7236535532818896	0.9535402149289227	1.044400994522499	-0.49067210238325154	1.87054027263736	2.9268668233701587	0.4576087981496647	0.7600847826853199	2.5454298974021334	1.4919418444064405	0.30271696937047954	0.881636898693689	-0.7734891337499642	0.11480755176985932	1.0057603602988476	0.8294579819748918	0.7870796608905124	0.1258591961499344	0.37379977691537947	1.1977391074158301	1.6080150832508457	0.1290893198245668	0.1703999799725883	0.6313131350766084	1.1208740440059948	-0.7895514552262828	0.3338518427247598	1.6103491718526288	0.9761982424620868	1.2883106924468604	0.6449202849488435	0.8883963039003506	0.3841812206967778	1.0221184372238288	1.1195465154637827	0.7777774610730418	1.9559827263324572	0.7977484118051011	1.733289636520512	1.373881737371875	1.2699137394571556	0.6939358054563216	0.6274230416016937	0.1575850388296832
-1.8603395672090444	-0.7958295778338353	0.3935451818036195	1.2422922985087381	-0.7059437506180866	0.9337584037342633	1.0154445355001351	-0.4967520757327436	1.8760874993808863	2.9146319343813056	0.45056761478670315	0.7602412107507798	2.537937317604392	1.4997786794322585	0.24828550480445566	0.8393005853172892	-0.7809110083231663	0.13547585442787002	1.0433252127746209	0.8322719519706652	0.8021637442846365	0.11168458989676536	0.3921692838186394	1.2359551037984273	1.6101901584593203	0.14509752434985138	0.16618420919857507	0.6172838429359984	1.123924068491221	-0.7606195735711268	0.3547717223400773	1.6014044493138013	0.9693885392091157	1.265400572782333	0.626181263665235	0.8637815434602443	0.40306281562794216	0.9574563591005868	1.132163149919977	0.7592168462558863	1.9369735246366186	0.7860417055429398	1.697290720659203	1.3619128906538676	1.2568691003874286	0.6716530995859828	0.6270107044967028	0.15405448022628918
-1.8893005423774525	-0.7699700199375474	0.4344398707293423	1.2111494582734081	-0.6931884927913335	0.9161650916763584	0.991858740321638	-0.5000257442708489	1.8736775066489983	2.9121011659840494	0.4482489883574459	0.7643021110164996	2.5247520244136052	1.5201173687282448	0.19181703450927393	0.8096251061942263	-0.789148697633736	0.18091660818221725	1.0623493881287815	0.8173161135307853	0.818551373986038	0.0926639644117435	0.405731187276927	1.267542680407871	1.615312524926616	0.16460777768126406	0.15076193242520736	0.6081428308120697	1.1393601197770227	-0.733806609546871	0.36846348439857873	1.5947766505833025	0.9585649941778291	1.2470755463716325	0.623556834181754	0.8503346714069047	0.4139077462111381	0.8983328125543876	1.14377010711461	0.7310413556559666	1.9179673513304087	0.7755133674989897	1.6774610992835879	1.3450409948183188	1.2443076353422158	0.6517952367657667	0.6202861993784701	0.1531069937106128
-1.9110112135040644	-0.7473479468140306	0.46194173580528297	1.1868214987446357	-0.6799627104208987	0.9135973971446221	0.9692117007083623	-0.5018141215466578	1.8688384987775017	2.8985570488782324	0.4342159541087409	0.7682564187066407	2.5056693223907454	1.5300532968703995	0.1284198824318227	0.7874793658097617	-0.8054180830336902	0.20292869482075354	1.0691857900087305	0.8134115829874865	0.8396640258339595	0.08897734225417817	0.42350329966927325	1.3023565388864926	1.616733974471142	0.18471965982673008	0.15338677411817986	0.5914515181916099	1.1556888933181195	-0.7033977860866268	0.38579245040184873	1.5797378448091128	0.9468606391291209	1.2294753519016768	0.6297114806616644	0.8440398629560655	0.42811616196372515	0.836027112699993	1.1461898674916984	0.7113010663456308	1.904139724288319	0.7699890430182299	1.6722879893176668	1.3284332983713094	1.2311867056370391	0.6216099848399923	0.6211522106415834	0.1441189805457938
-1.9376477441470108	-0.7247001644173194	0.48234023891126165	1.1735370995830017	-0.6677026824837966	0.908096355378845	0.9625714371835115	-0.5044892588816083	1.8612983090097912	2.902656455242604	0.42006678298658473	0.7702096930461433	2.4676989240591283	1.5297277277487802	0.0704277127692098	0.7610097360698169	-0.8168150149147163	0.22133243618801032	1.0795398882132425	0.8078675322688265	0.8607966707234036	0.09274212601225724	0.44643935609204927	1.3339700429882462	1.6302591955899808	0.20333458379128294	0.1586785192892599	0.5750792796579696	1.178701875296576	-0.6832816880183203	0.4105806133172357	1.5647863289523525	0.9397772217954673	1.2121738259675647	0.6364249645811639	0.8451787344889528	0.4366706847194462	0.7863610536835685	1.137942084408457	0.6933423725086703	1.8926116544371971	0.7661946510542841	1.6652638106130209	1.3135266597814061	1.213919591813607	0.5862642101639896	0.6219469154880444	0.13255272487764513
-1.9688021548037107	-0.7048042415319912	0.49727200199663174	1.1631609718460518	-0.6596201039559931	0.9080340589925264	0.9551490721977233	-0.5079509765849602	1.8448322202350877	2.888248856522902	0.4060059992194446	0.770981450979717	2.4401655706866343	1.5147515481543077	0.020022554609296712	0.738835677349135	-0.8300903602285313	0.26323370622205633	1.103793738327624	0.7864404458836451	0.8830675861102042	0.10516070164055076	0.4647534655093348	1.3655249284117341	1.6454933022276408	0.21782448857299372	0.17353646507902507	0.5767062866398949	1.1870225214279109	-0.6592330947508389	0.42114535791305324	1.5571110512127058	0.938750557216021	1.2095153218461385	0.6605627768277215	0.8590523732169257	0.4483998144277027	0.7342746674895257	1.135503073749928	0.6720817984641656	1.8720135576497943	0.7664724588856895	1.6559375156193525	1.2960991552649763	1.2082656080530625	0.5558878571345266	0.6243558322593061	0.11560078370672629
-1.9975504547883003	-0.6865452611620919	0.5098935643067776	1.1519118004640783	-0.6486273479700719	0.8973597086237783	0.9649808708322294	-0.5109122203248231	1.8279300793449607	2.8869688576848285	0.3919339100929419	0.7741999930345317	2.4105610386115637	1.4878584350844402	-0.01907459797591845	0.7132155976957163	-0.8511638746631591	0.2773660639557538	1.1124243462337995	0.776509133367181	0.894976774510531	0.11739950558766268	0.48040100945309294	1.4040486728552277	1.6592301677454635	0.22116596752672235	0.1790905613475802	0.5829670727794392	1.2074008519055104	-0.6335705954522384	0.4366115413582853	1.5453156893704123	0.9397478614615533	1.2018703517349685	0.6832062255440252	0.8625769200850446	0.458261955607809	0.6860710922128226	1.1281138532189388	0.6537031948844341	1.8563042911854204	0.7670402286411243	1.6558754332318117	1.2818157112460458	1.205711990949818	0.5249651611156803	0.6172613605155429	0.09640907432576466
-2.0222777657951765	-0.6673744415997485	0.5227172921581125	1.1487272392382086	-0.6455313189320513	0.8919710712072281	0.978667061868396	-0.5146303301180369	1.8223052997084224	2.881964561561476	0.3802554738714658	0.772754071668401	2.3593435750927663	1.467197487539258	-0.056763497420038986	0.7009826107579682	-0.8690679488431139	0.3036062498243771	1.126766482580933	0.7425722431304963	0.9095970193413297	0.12162414009543107	0.5006989477600042	1.4416367730110142	1.6641208693976548	0.22048507005135795	0.18962438263210263	0.5898890844374417	1.2223780149419137	-0.6037362385208797	0.45288178664186035	1.5286769841096324	0.9443204966917819	1.1961059309423736	0.6908589528764041	0.8776936408129663	0.47799661589202475	0.661945671282099	1.12766917171766	0.6298340448479676	1.8364713675107276	0.7713364110005461	1.636456315806468	1.2717603351825744	1.2078883932444504	0.4775308539677615	0.6178648814912688	0.0769569528846999
-2.039109160626484	-0.6482287713066288	0.5287574471682753	1.1477056095082452	-0.6442477639119361	0.9096591821138784	0.9914951625124429	-0.5173818756916881	1.8101016935250915	2.8712849137869134	0.358271688711088	0.7791738517884882	2.3026138693076392	1.44117182304428	-0.09773545855691482	0.6845593115223696	-0.8893174903930005	0.31289075436917985	1.1478808832873706	0.7224564785372786	0.9199200931141929	0.12705637133113687	0.5162042549154495	1.4629525535366192	1.6692875667863594	0.22384789056774745	0.19963396747305273	0.5959809617480041	1.2360932352924707	-0.5800656774458997	0.4718706271763602	1.5077323919219634	0.9531446976942755	1.2041475517572733	0.6945886661650149	0.8828582619365065	0.4797805810281505	0.6413527324641431	1.1132189479542447	0.6099842467018372	1.813130559183439	0.7776652206597507	1.6186361366071822	1.2566237290185938	1.2078195197541137	0.433113723996336	0.6248932139500211	0.05138212263517241
-2.06371292373898	-0.6210335021216267	0.5418302062089841	1.1515624223724632	-0.639444258576378	0.9277942018789009	1.0163762767024775	-0.5210371609330814	1.8113293704540863	2.843767983484888	0.3301973981341417	0.7844591823542011	2.263254206664996	1.4094724268400032	-0.13757967225966197	0.6868568369136042	-0.9030456128860547	0.3302458326886768	1.1582678725281106	0.696035772802903	0.9129411887533522	0.1388262056751662	0.551338238858061	1.4905067141684534	1.679718203584922	0.23667721852147983	0.2155152355755662	0.5996030214412013	1.2537604328943135	-0.5589914176246763	0.4931644284337408	1.4845918348115457	0.9648831486146261	1.2098080878417483	0.7102212451846542	0.8815667965054219	0.4956722960540338	0.618179594196641	1.1085873302396272	0.5946983236916147	1.7967671605593865	0.778073829678443	1.6053251659233787	1.2552272465363152	1.2210146209104222	0.38513228090839613	0.6283706935447424	0.025741978908286018
-2.090403764677535	-0.6062975067305858	0.5447524172134444	1.1576930039202717	-0.6369344200199848	0.9533953081172684	1.0453841743859498	-0.5215894227028006	1.8254717989627067	2.838155961937941	0.31268436872166677	0.7856393144409664	2.220407454265208	1.3830428359093898	-0.171123956768203	0.6817956022000067	-0.9107203900278407	0.33796816376270733	1.2096124246315214	0.6734048017647182	0.9201959970872056	0.15461484897894437	0.5691807210298883	1.523910342521868	1.696212166408425	0.23698006545828373	0.21405965162702553	0.6024481438588185	1.2692980197985164	-0.5371464887581878	0.5132821946241837	1.4750248598613318	0.9627682574652681	1.217416462203467	0.7244883278441441	0.8938921654370512	0.5195923730886829	0.6196448583237001	1.1027294695972407	0.5840804980196423	1.7621264210662955	0.7837567361296301	1.588872066237497	1.2517426233718616	1.243014932908208	0.3324169225133169	0.6320579586841084	-0.0066600424710003825
-2.121601537268331	-0.5914310813238538	0.5379688443722725	1.1679864053504714	-0.6426694291956002	0.9683383152181015	1.0975231027213046	-0.5220185823101691	1.8441678992270263	2.8278112329839966	0.28985576488892667	0.7883532721607358	2.1525963368134895	1.362919353320914	-0.20419309895678128	0.6758487515943228	-0.9130770748504113	0.3198536409095608	1.2479929748057441	0.6701316483805131	0.940406296327738	0.16652276881721464	0.5873975105393808	1.536036517947006	1.707969870789805	0.2359526216559055	0.21792050876190233	0.6117179774052356	1.284823738903166	-0.5186013934616587	0.521559352884737	1.4746894171786404	0.9622520838529081	1.2426616267845936	0.7399399971826746	0.8948871272773298	0.5344888452026728	0.6112911845670609	1.0945336622738888	0.5797703812894379	1.726550918641319	0.7864393180016387	1.5801032457441972	1.2440281767742842	1.2667264862428156	0.28117090164991754	0.6559518088206778	-0.04111148080627781
-2.1444534079972395	-0.5861777858948367	0.5286582022662369	1.171680978273296	-0.65124779909819	0.9912146316896688	1.1378849157838875	-0.520333780646821	1.8637009854310178	2.8206305734699337	0.2680364213192763	0.7926612733971157	2.081468911006418	1.3279918565039748	-0.23964940195770298	0.6590781520088862	-0.9189468618857717	0.2985006576875339	1.278857923201914	0.6704760359218369	0.9514291265538939	0.19452285950792483	0.6204638207487292	1.546754717811486	1.713658529027354	0.2286527909610656	0.23100848842317015	0.6133865886144406	1.2995701391704748	-0.493376106690908	0.5274735944294312	1.4642645070399818	0.9642675287099765	1.259871073091054	0.739171750591665	0.8926738954530693	0.5496188206067317	0.6086943027934876	1.0790949365584968	0.5863673446043733	1.6887535876924968	0.7875551794577837	1.5756637215412612	1.2410684414315796	1.2838124098070547	0.23241553873957094	0.6877462032370827	-0.07903371258084564
-2.168061868710642	-0.5804717527103395	0.5333254694648705	1.175583571715036	-0.6480164521424756	1.0047397188671223	1.1803896167058103	-0.519692800422166	1.8732370647471774	2.8178452667690075	0.24421808466234524	0.8012135971883607	1.9984158562487226	1.2861435326983153	-0.2702579175535419	0.646107819713021	-0.9208293543922474	0.27032054355419866	1.3058236392532776	0.6725747394856303	0.9474625071157995	0.21402938960947382	0.6365216055345685	1.555592610842357	1.7217796678234936	0.23249020718043284	0.2379865197252185	0.6232533994845846	1.3050636117193088	-0.47347858176938296	0.5422204782273357	1.4667971616442421	0.9680183587228749	1.2885491550723167	0.7258476286672689	0.89237987306386	0.5675176261348065	0.610170688469898	1.072417976440811	0.5848387523033509	1.6493178979548506	0.7793019717997811	1.5661245726474522	1.2441466715166523	1.2971992971441462	0.19186784929005135	0.7130651482803746	-0.10684927390558963
-2.184796093070335	-0.5721359917894956	0.5271759612756097	1.1792853731501007	-0.6470905631537748	1.0086115747037439	1.22342273296457	-0.5240187802032645	1.8984461447623375	2.81017136317367	0.21500503606961133	0.8076347616276113	1.9223515155927031	1.236565425408522	-0.295483395058557	0.6286292617221461	-0.9196137904335696	0.25290053862949347	1.3087575196847976	0.6847195514129957	0.9394452974652155	0.2313252491098256	0.653073476006126	1.5558293401199699	1.7266131682867705	0.22919141135202542	0.2508786952894317	0.6373054439369883	1.3139802851171039	-0.4517361752997352	0.5535938764639377	1.4606731504371904	0.9669320263680549	1.3181267841852518	0.7132310370710445	0.8798535268028974	0.5908918243668947	0.6173565995446307	1.0747077974181753	0.5884336630508145	1.6021164077474424	0.7708855520408276	1.552043273563139	1.247978879258719	1.298838486214154	0.15316131192623483	0.7263963479154139	-0.13844265164724412
-2.2010033209086157	-0.5686033340147819	0.5212212671533131	1.1876102097468562	-0.6442455179713935	1.0174007822517235	1.2523850372893324	-0.5242819641365666	1.9316270768742343	2.8142646801049396	0.1867303323039659	0.8115634594132303	1.8524231932450175	1.193151058946668	-0.29796214957113415	0.6152221324478309	-0.9175762931269938	0.2347446988457597	1.3051954204613267	0.7040773690669753	0.9365662994859536	0.24306642420033336	0.6684979327766356	1.5509989355743978	1.7343167384038338	0.23734083949373805	0.2646013221940863	0.6306961140496348	1.3258441287373293	-0.42436940984410787	0.5701252339728364	1.4427238494161554	0.9647792509168722	1.3382473633351568	0.7061953852262829	0.8719260877014268	0.601286353048358	0.6189553222639078	1.069156016250695	0.6007907911285448	1.5693916294257555	0.7537002438368253	1.5441093978328917	1.257483913074303	1.3057035838124613	0.11199298001257829	0.7273253981845536	-0.16821807329447536
-2.212563776111593	-0.5637432122825572	0.5116983512290292	1.196853067398131	-0.6456907807105784	1.0101337733607436	1.2754190359213982	-0.5240909435398151	1.9677008782216763	2.80576748515419	0.15547820798621143	0.8135603398063787	1.7778874066958117	1.1404861149342707	-0.29638597464627753	0.6160115728584238	-0.9177465944534194	0.22386063884536797	1.3051740412877786	0.7105427300457583	0.9381590784605915	0.25785590171087736	0.6736394183668056	1.540733903184205	1.7361943674299531	0.26200152328059406	0.28021564045873565	0.627953918756798	1.3334685306281977	-0.39657057329715184	0.5907734526274914	1.4312252732931203	0.9541091373079753	1.3588779219612857	0.6979218650840722	0.8723454107712698	0.6186403175662724	0.6322664266439746	1.0729078961034755	0.6074542149783073	1.5372816141985812	0.7375127287606206	1.5385675945042263	1.2696230411257874	1.3106741306304364	0.06220138920886997	0.7327932568875763	-0.19629594084032
-2.2311319664290914	-0.5642599941284899	0.5060579326298537	1.2015234894733973	-0.6419052479259691	1.0104696321391564	1.2903923625457445	-0.5190276242552558	1.9856155965073512	2.804120902443367	0.11632980403371244	0.8212682289079734	1.7130122758961661	1.1042287510273288	-0.29308192273055206	0.6087169297412538	-0.9140672699878915	0.22393737028788716	1.3113016413370182	0.7314120263533253	0.9388761622165374	0.2826396425404466	0.6820658251523259	1.528939148747725	1.7437420643072243	0.2782729404120269	0.307199578617738	0.6382424058055165	1.3535765390048582	-0.37414541551881736	0.6127142016180533	1.4251773290141136	0.9466858977869552	1.3751370592900605	0.7059364117786684	0.8699944722583923	0.628035452166241	0.6484343790137056	1.0754036950922543	0.6251961568437296	1.5114252235535173	0.7204113416723552	1.547672166685248	1.283107742807274	1.3075271419181391	0.03228685063081035	0.7279113509126983	-0.2163024902207694
-2.231560928451459	-0.5642900307050933	0.49812109726962583	1.21087879064841	-0.641913670203004	0.9931227970879901	1.3048150616841396	-0.5133114390200217	2.0097243033990257	2.802940770308169	0.08706228416405001	0.8259610708717677	1.6335298847730884	1.0609227604561284	-0.2834531349934738	0.622432622018694	-0.9026377055173708	0.22525164217513619	1.3114776083808368	0.7379524461552173	0.9480423053199563	0.3068475929128978	0.697617546417642	1.5201531107014736	1.7480006928219105	0.29498236771044795	0.34225121778422396	0.6439777218869707	1.375063849418504	-0.34499404999543504	0.6365882483598231	1.4146193641013167	0.938809751437622	1.3719862833131127	0.7106598892059722	0.8666498125060347	0.6405813244935383	0.6706190895825939	1.0931745924041798	0.6405915886897467	1.4957018246042113	0.707433664581514	1.5478875545603903	1.2957103169622426	1.3075260823259802	0.0031179235373911276	0.7166862741347295	-0.23436007070446724
-2.224688292706055	-0.5675722139766063	0.4879282782565834	1.214365343052319	-0.6464044283180003	0.9918172815138373	1.3127529823414874	-0.5065276608940542	2.0138111945345227	2.8295321067786663	0.058168868913292635	0.8352636956495545	1.5531463492320465	1.006692546324436	-0.26370419748160473	0.6348272371961741	-0.8840830190843653	0.20762505259749506	1.3249431986124993	0.7451345453076099	0.955626332404216	0.32718914944660205	0.7004098791566248	1.5144310258768945	1.7524309249033405	0.31311761464757987	0.3726313706322409	0.6530755046184915	1.3870173608575773	-0.3125914917065382	0.6584565957951312	1.4012901937099147	0.9268193699101381	1.3664721302264426	0.7069822184283653	0.8715687946715013	0.6444595546934812	0.7041310981659763	1.117476147694842	0.6546177824716566	1.4750391221714083	0.6980420235810645	1.5608488366939628	1.3054154752316038	1.3018678601967997	-0.02228710476400153	0.7074381419227941	-0.25307420597466573
-2.219288853834518	-0.5675933923085843	0.4798251157920137	1.2252281906134495	-0.6550456845557837	0.9765587296736082	1.321163203432645	-0.4979516850803429	2.0139399616021647	2.8597028120266117	0.026154146718539596	0.8531857836980095	1.4688081947062617	0.9518130701105451	-0.24011786557035716	0.6564787424674078	-0.870468090886121	0.20523063809632425	1.320035856007311	0.7525903884031062	0.9618295067539778	0.3383962202669323	0.718716502427157	1.5102916453654966	1.7536793408514	0.3297975702642314	0.42039095851441727	0.6641735405896941	1.4052133348617442	-0.2910740748302155	0.6770253112267846	1.3768853044954796	0.9199812534307987	1.3647580325424682	0.7109746224868052	0.8666994365379688	0.638452812280511	0.7289961021285742	1.1333672550240892	0.6594248427463634	1.4670249937521391	0.6867815461480979	1.5772170482172885	1.3090019161006108	1.303524002741352	-0.04913149706296863	0.7120203542624658	-0.26856291829811885
-2.213538144159677	-0.5709057139756043	0.4817916351472166	1.2335329480095374	-0.6596650227668458	0.9615480091093852	1.321287123843496	-0.4935059990586135	2.0045150902080593	2.8909135924484053	0.009315327828047204	0.870042638150258	1.4043533557252095	0.8923939463547308	-0.21770412384231097	0.6861715866079627	-0.8746022320677316	0.2184028690620911	1.3111355416040678	0.7580402476574729	0.9702585730599281	0.35758098511303305	0.7299322474929586	1.5104866651989586	1.7611426659750222	0.33863094467597427	0.4466151341938646	0.6695439529277161	1.4192555790222174	-0.269142652264317	0.7039708766730799	1.3510695608156287	0.9087736562897654	1.3511633018753533	0.7175282615510784	0.8646499640190909	0.6376848459042846	0.739963339982814	1.1609702335818208	0.6587232309639278	1.4684574220462496	0.682355141367705	1.5921865055396893	1.314682641823619	1.3064505962845723	-0.07050595727287232	0.7188533691451697	-0.2746092380489455
-2.216306710826423	-0.57168691951455	0.4924604621163316	1.242440081425651	-0.6599446423644036	0.9596899516739728	1.3216086154754212	-0.48823510405891773	2.0027884408919525	2.9236625636718037	-0.005660162287514546	0.8875058243960586	1.3560658227804079	0.8499715172708802	-0.19014396108237813	0.7241809383565564	-0.8677279731369876	0.24579796151427039	1.2877105456026268	0.767886199159421	0.9663759243962291	0.3739858023675279	0.7276609505680061	1.4976717203041954	1.7758919925366314	0.35573468275117354	0.47439606167468307	0.6796489046612997	1.4160591850091655	-0.2516956717689319	0.7252956366071379	1.3385309876763687	0.8972346662185213	1.3353397720158529	0.736691057567147	0.8831659309344977	0.6410773892608843	0.7594260513479247	1.1914395790460635	0.6503159733083053	1.4648627235576466	0.6801957642448432	1.60027748772004	1.3151399437552764	1.3129384790742675	-0.10183852947635193	0.7210080630396702	-0.2718938354893095
-2.2210600157357754	-0.5738142218703912	0.5014889913989805	1.2546819684886272	-0.6659867839092243	0.9570992345646839	1.331839063733514	-0.47783297134026226	2.0109168620368454	2.9533400248384742	-0.006518341839123552	0.9083370591663169	1.3102285790258474	0.8152778784094361	-0.15732956387257516	0.7602440723754823	-0.8628096300390824	0.286794194021169	1.2623795140517846	0.7656079431168179	0.9839498078946409	0.3764205362235314	0.7373135881917177	1.4959030144157468	1.7873794213003904	0.3637316711595956	0.5028763481170945	0.6843151871214809	1.4198371012003344	-0.24247420317479867	0.731050530196834	1.3266408539237238	0.8850561891324782	1.3141118763180362	0.7639303556480546	0.8981399825706091	0.6368307427588328	0.7698427725092657	1.2244672869137674	0.6405205967548178	1.4673177380828595	0.6824043365045163	1.606142372861419	1.3135731799395212	1.318639084889809	-0.1387173076907364	0.7234138795319471	-0.26642102559606456
-2.226127220505924	-0.5808594281863297	0.5165935141286395	1.2628252891113485	-0.6688099311713149	0.9707015150904013	1.3310908650264885	-0.4593056714162289	1.9958013642102492	2.969721817769896	-0.005583080291861138	0.9295482895469178	1.2629851139416428	0.8025245081975154	-0.13045921616752812	0.7819730523401413	-0.8541415984545513	0.32031402956467486	1.2614223848975556	0.7684336870456281	1.0026952836262804	0.38687465029224577	0.7400565123621285	1.5016645541199283	1.8028752233773346	0.37459147775921414	0.5270766898992348	0.677935222205875	1.409211464666848	-0.23034365018629305	0.7285911856297027	1.3208136284359304	0.8776990577181418	1.2998607831768925	0.786550261323666	0.9252285010026299	0.6307243722754333	0.7655164898115353	1.25934687185606	0.6271809100883375	1.476318112057693	0.6822845318772227	1.6138557927665207	1.314640510359666	1.3386420656678375	-0.17136475064166964	0.739528096269092	-0.24734068586634592
-2.2329440256287088	-0.5872483607582117	0.547591005198595	1.2756824028827776	-0.6773366444414242	0.986113099357891	1.3470087925184546	-0.4428494592511966	1.9851063812853131	2.979496575785478	0.003916504852476066	0.9628930773943793	1.1955567406244356	0.7912043042952027	-0.11088297094464157	0.8122242485815893	-0.840020865119139	0.36258321702823537	1.2686765029375975	0.7520723353494908	1.0159253456365374	0.3976192649762029	0.751803773847415	1.4990706776066585	1.8097579564334747	0.3801250400776609	0.542459720465439	0.6780114966225546	1.4124513739449291	-0.23484276315135558	0.7238933994237085	1.3294017093121195	0.8719624273143527	1.2846711861385314	0.8013625512412919	0.9493966451553293	0.6271408751171773	0.7587309545134564	1.297774283667863	0.6112923108645696	1.471966316162055	0.6929187841568961	1.6083076545003514	1.3228412242703689	1.3550445522895072	-0.20597761690224808	0.7645101443293589	-0.22571541806676781
-2.2508072970097706	-0.5912023451566017	0.5872154512716555	1.2881957607387788	-0.6800918520021002	1.027265279598331	1.36417293848181	-0.4228878068906673	1.9675604050569764	2.9890253207037327	0.02123014883619388	0.9894104031281433	1.1326486239844302	0.7863140353636577	-0.09063408448566314	0.8386270897927194	-0.8273104715109509	0.4036502785589976	1.2684446211321914	0.7403558002363356	1.0321410351808438	0.4122849866192668	0.7483466712767387	1.475662661179868	1.8167050408271437	0.3707804844269504	0.5526576762332418	0.674704935652895	1.402892520726855	-0.24351937194284917	0.7153278263287195	1.336843798272349	0.8811730481954572	1.2625661729619313	0.8202180486209567	0.970609678206354	0.623322836876452	0.7555585325609433	1.3274120169738701	0.6029749259776337	1.468127327576782	0.7048708873367989	1.5941566711034922	1.3328808010348578	1.3680913105435522	-0.22729138467034135	0.7865293591063963	-0.19583485294564662
-2.2653024861059974	-0.5967589081904086	0.6303015227704403	1.302451993212721	-0.6816904001833197	1.049028386731772	1.3798266583053578	-0.4053444752850116	1.975946360337153	2.982318419085017	0.034608500001815125	1.0179107660634223	1.086271178065338	0.7767875517778444	-0.07738257508412928	0.8650673325799858	-0.8139739400918333	0.4328692183756675	1.267911786345301	0.7370811751105009	1.0359357144618433	0.4140397145508007	0.7527620006318381	1.4545543005927424	1.8156053479702616	0.37057621518434114	0.5462700069810827	0.6545216848938288	1.3856288283098284	-0.24301458388378622	0.698770655443933	1.3372216389149343	0.893539241997041	1.2415767398895712	0.8267692094704204	0.9955643632652089	0.6150412535220116	0.7525765671410747	1.3548465555689961	0.5924454626076474	1.4709871368489562	0.7102476264071246	1.56371729639586	1.3456413681796504	1.3979548559534447	-0.2462912273235151	0.8183185863911596	-0.17794564232839485
-2.296653055073727	-0.6009830690498728	0.6804551178023397	1.3091271226826329	-0.6802299773454721	1.0623205395951647	1.3979833366160013	-0.3923924298448314	1.998751300668954	2.9705219692795195	0.04649968253129484	1.0392403557324905	1.0468422338894854	0.7697221500266422	-0.06654494132417364	0.873846016807424	-0.8007679390306948	0.4563096903287889	1.2746889843600397	0.7395581162730985	1.0276039476246361	0.42367703989414657	0.7467955416694539	1.4312747943452273	1.8153465125904233	0.36751827413453275	0.5420794644066957	0.6433238637837598	1.369385766654395	-0.24829320817141554	0.6641316863404487	1.3448865665643714	0.9127882557541176	1.2263540886258995	0.8334653458862518	1.0188467184478849	0.6092794301155133	0.7328107935561358	1.3705364974571885	0.5854723930842588	1.4629427245334055	0.7108663275983171	1.5519216427630589	1.364692689535939	1.4285632946511302	-0.2622714029351931	0.8536555662609688	-0.1569030921134697
-2.32537659831418	-0.6059392569177763	0.7340556353115131	1.3143332578317086	-0.6746269171767365	1.0573232859970068	1.4139643933738726	-0.3818417255509248	2.0367244162641134	2.9443983012712676	0.06309697783540615	1.063211226365252	1.0166865987093434	0.7904937910731747	-0.06014196921720455	0.8665593883137118	-0.7928208837203122	0.5026849937035601	1.2627890074528207	0.758322822050354	1.0347228032761355	0.4106553172485553	0.732485023535836	1.394808340052415	1.8134302727617868	0.3567306223420052	0.5447344690460346	0.6261273414971404	1.3585425537957627	-0.26044819333250274	0.6291850168322742	1.3608331874798218	0.9446366411905084	1.2176336756840813	0.8440436058014911	1.0279663749165722	0.6057945232352864	0.7193273051611209	1.3842879360043086	0.579049133439894	1.4538686597442871	0.7078550064591455	1.530330908761279	1.371767264524729	1.462249848570776	-0.2756866211190648	0.8904434766957078	-0.13378617252834624
-2.352616743938806	-0.6176010341481932	0.8017406585016188	1.3221416573872955	-0.6662057631121311	1.055990685037498	1.4254141717123212	-0.37351025610105537	2.0770446043194726	2.913619870599727	0.0815288246360707	1.0777811855596278	0.9808564183703883	0.802309632577247	-0.05504516143961126	0.8457881558522594	-0.7869592548323256	0.5422961252993461	1.2365468941984687	0.7649412441586141	1.014701771495351	0.4135785611077697	0.7054181113345861	1.34572421526285	1.8005128142751652	0.35382613729037593	0.5447777173882509	0.6072903775302034	1.3587759538536466	-0.2615563757452561	0.5802066926027101	1.3825956861938002	0.9791937542073577	1.1990076197214434	0.8462083264377711	1.0340862586548436	0.6007134916433892	0.7052905196858692	1.4026142039357965	0.5814115033596556	1.4535062624521196	0.7001591507628998	1.5041726848189785	1.3855925288731696	1.4909171144331324	-0.2841755938186202	0.9146742238153021	-0.10434977062261523
-2.3878837144245537	-0.6283599322496953	0.8623912397926222	1.3211465322022131	-0.6588446929836488	1.05085258743549	1.4377349001081665	-0.3670393272635454	2.1219682150430286	2.877653242925149	0.0899040404038088	1.0894537647450888	0.9379716338002722	0.8280141424471703	-0.04509293344858244	0.8172106801429143	-0.7573156065816508	0.5626929166992125	1.2217903307948652	0.7740101160801395	0.9961882150453745	0.40675896146294477	0.6772387577257952	1.2947969839547293	1.79171956150928	0.3405781082025389	0.5513886811580682	0.5888595965009528	1.372168106327472	-0.2662111558431135	0.5278900535364903	1.3909447173961162	1.0187388091131875	1.19767482613659	0.8468241628179836	1.0547075251250544	0.5962094726260618	0.7016315299492284	1.4030069096771856	0.585109125842761	1.4525079033380426	0.6838495159941399	1.4782235138143163	1.3997004251256293	1.5096379886987434	-0.28868653140643497	0.9298841925151866	-0.07464099538085225
-2.4279102949118068	-0.639522389576171	0.9078729729544974	1.3202453776762544	-0.6555622508805896	1.0328543488665147	1.4438876654129709	-0.3614050686398068	2.1507798464278958	2.8445376878290007	0.09922685083811392	1.0952083795071812	0.8887772637241145	0.8405776893068252	-0.02771016652608658	0.7810353413955793	-0.7460787783428331	0.5591416281416008	1.2128077888010522	0.7802856223887056	1.0060101299107365	0.3956769492034365	0.6520089459378065	1.2534617975190172	1.8005814557018625	0.3232365641434064	0.5528094446464655	0.5747958508596268	1.3957678850616246	-0.27163847610484104	0.4758039403272233	1.4016427202764457	1.0540947126340086	1.194787303454082	0.8440894527754705	1.0400163304709673	0.5893102287488287	0.680543682185131	1.4017094407080866	0.5947980144938552	1.4537656944969304	0.661292735493282	1.4657208811560474	1.4116631276718103	1.5264600738153857	-0.27623688921410483	0.9421943669378681	-0.05362457757228174
-2.4599118337861876	-0.6529928778126266	0.9536790899165537	1.3225006734952307	-0.6537789740897383	1.0030170883584888	1.4385532424439755	-0.36549418288093344	2.170340734612401	2.8157931278135804	0.09402741329129993	1.0922189422739028	0.8487892224201279	0.8550318546825663	-0.003219346825030203	0.7488552924419553	-0.7297573847533716	0.5538569959722132	1.2125989307210059	0.7775908634649287	0.996533428228999	0.40548362468122867	0.631225905321281	1.1973400494907114	1.8078560169020665	0.31407696870242174	0.5500044569741844	0.5736635441426993	1.4212915659678245	-0.2743087113813537	0.4233437143576292	1.4134281061281757	1.0867361112183427	1.1988730418041065	0.8301879068004124	1.0345539651558227	0.6006948113801837	0.6711265102717554	1.3906309037389988	0.6061363327820207	1.4523746541944045	0.6403194017548036	1.453532461397986	1.4257429362816343	1.5414978057362343	-0.26074787515693193	0.9549561486660153	-0.032802574343873174
-2.495739729675361	-0.664967493624785	1.0092856409548898	1.3361392697566399	-0.6548379350555902	0.9754915654905869	1.4288266592526453	-0.3736601011469516	2.1929891058960465	2.800185910772753	0.08305710366989397	1.087650689034811	0.8089808043919261	0.8693545784231045	0.018075234378284233	0.7231002999603305	-0.712317305205295	0.5720305430119128	1.193874063796518	0.7656432649159279	0.9952565393104189	0.41363327422812934	0.6113441967738533	1.1537626986113256	1.8189058565706298	0.2982760822144123	0.5370322276195971	0.5847311353538353	1.4541983368406401	-0.27370573099195644	0.3807142892098196	1.431787669761127	1.1187975958524965	1.2006933852122945	0.8248473538854915	1.0237173171822158	0.6025109480807188	0.6698544830646784	1.367367901132059	0.6213716551577726	1.4562348415070743	0.6179963270921156	1.4388632801132841	1.437655607714371	1.5482876722912509	-0.24407688094967933	0.960159450228994	-0.01689828660527025
-2.523123568781661	-0.6714790670662218	1.0521502492926444	1.3384106289361504	-0.6478289161071655	0.9297064300850252	1.4268427636185481	-0.37966366625774295	2.216639811740313	2.7931501797665215	0.06377529939715677	1.0725048530684766	0.7907854389290125	0.8845948552745376	0.025717583741541906	0.6925111537630789	-0.6948563204045731	0.5545003596056419	1.1715525620605198	0.7639904990658998	0.9644872484070559	0.4198731753358107	0.5873301352186012	1.1201009226170855	1.8412457809011962	0.2902089715286766	0.5327860166662549	0.596334922712907	1.486006676932568	-0.2639668235899618	0.331865329706338	1.4353914963521226	1.1425652597097016	1.204233728844691	0.8224719849903861	1.0103833398015263	0.6105745950310951	0.6803268119727769	1.3489983200673297	0.62738406785957	1.4593833572571309	0.5883918512916598	1.4274933342807645	1.440924307126065	1.5523141224955368	-0.21854940521081118	0.9612114782312009	-0.00205168609071186
-2.545330980416887	-0.6772330060449288	1.0938349460172776	1.3370717478356395	-0.6444981862824397	0.8836504408259052	1.4174201361519465	-0.3911002816303614	2.236168508157908	2.791435395404954	0.05674747691344184	1.0625578277201453	0.7815421680805674	0.8939360403670635	0.02671843573680498	0.650411672509857	-0.6761598861609504	0.5845535079255958	1.1694162892575242	0.76323843909318	0.9280719225776959	0.41771982324165685	0.587247787604315	1.0976736417689759	1.8668347327621082	0.28952502525864643	0.5350618775054975	0.606508564759239	1.5325719664469633	-0.263782220353076	0.2829635024233944	1.4415678815096318	1.1476209197881935	1.2083631459924478	0.8223084228129455	1.0057670642308576	0.6245017690431994	0.6932291994141763	1.323471484362971	0.6334508573625898	1.4590906129264107	0.5573000039371859	1.4134728505964915	1.4445335692047132	1.5691542206788829	-0.19042855269328118	0.9687906269229357	0.00352354880462104
-2.5621309451214676	-0.6817924565544091	1.1230625696675505	1.3398466933678914	-0.6460203724852097	0.8444199686764641	1.418575167905917	-0.40101382611154807	2.231554842654785	2.797496817114841	0.06004144752770134	1.0579362781932642	0.7655514572810628	0.8928499638498254	0.03565836252004155	0.6086821997062699	-0.6585083066422108	0.6159563426447305	1.1715986095112387	0.7358861209072749	0.9120295060599192	0.42147548814634267	0.5863808918102823	1.0808681176230288	1.8902600496523274	0.2876520490689498	0.5434601510979729	0.6374420661520916	1.5816980633761053	-0.2668564847796998	0.23468392642266284	1.4621895010028134	1.144135564020331	1.2123556242067741	0.8280454900974199	0.9979723694148106	0.6337090632187127	0.696998014450663	1.2876563357426627	0.6355058473087765	1.4559219079121664	0.5349202680522176	1.4188448776000446	1.4441122545651823	1.5685332996736956	-0.1668900191799727	0.9770859400601808	0.020932308992558008
-2.5786492228345974	-0.6895051876032676	1.1480658524412495	1.345224706474681	-0.6513073165225698	0.8249956845685025	1.4140438894864942	-0.40842457628507545	2.2336590136010237	2.8113405343292834	0.06774964709305123	1.0552763089208657	0.7397492943878623	0.8970602899480504	0.045241353407002825	0.5713954998394541	-0.6490956401561474	0.65201815315579	1.1849211237353101	0.7089885708849127	0.9066513778903257	0.4142559616455556	0.5681416438605299	1.0644041600062082	1.9098171361422025	0.28645590529506343	0.5392477625661074	0.6644597863409261	1.6300329736683536	-0.26728021863016466	0.19776459376505218	1.4887692808599318	1.120598331428974	1.244426486314581	0.8370240623529925	0.99901943648862	0.6353622665124001	0.7223370744543681	1.2512559785665593	0.6325204098750111	1.4643468878576533	0.5091639516064108	1.4099392224566545	1.443462727829239	1.5697497114722536	-0.13786184082474734	0.9783498204596887	0.03625579961529701
-2.601326380393223	-0.6936606716121593	1.164904404153744	1.3657215545160901	-0.6614595292604102	0.8147140722874144	1.411936073441546	-0.4159125836777333	2.226369041657935	2.8402665594511483	0.07716598368208262	1.0480127862707098	0.7058066724641675	0.8984905868348916	0.04478815541105429	0.5365265447157398	-0.6390968107812853	0.6672168811932134	1.2213282117358646	0.6656472516351564	0.8961003834441044	0.4409325159008996	0.5629432635550348	1.073535146428409	1.9457981139991603	0.29845697736458376	0.5369597034764959	0.701432726382874	1.6732304453983704	-0.26994902159022305	0.15754325874090475	1.5156757744079987	1.0905219842104288	1.2688653638997331	0.8517025286708941	1.011738075873327	0.6302604790724966	0.7383729584255504	1.2025585416061761	0.6288514862592176	1.468594709042725	0.48759483582283075	1.4026211026518145	1.4509507178080683	1.5713920793187386	-0.10794857096770813	0.9750366556511667	0.05641629342311405
-2.6156484629485695	-0.6868396705222563	1.1672293078774185	1.370362259374368	-0.6723759232678816	0.8142319524280799	1.4163399242686787	-0.4213312012722502	2.2128733750117884	2.8661381249289706	0.09742313213982201	1.040097249294611	0.683300227260856	0.9131943919913453	0.0476142027036847	0.5065224660309072	-0.6252118479049724	0.7120752629735698	1.2715281557785478	0.6455844697406037	0.9168984781054027	0.45297070507335946	0.5569498544643389	1.0957144251761628	2.0006025730981642	0.31468977643024976	0.5395949691288744	0.7411896826336221	1.7061293044048171	-0.27876447400563814	0.13211137476432228	1.5481800456609027	1.0588454987935672	1.3012101038744013	0.8687464510246622	1.0262965262419903	0.6302947262217067	0.7547160751975676	1.1585235228107154	0.6190085300046606	1.4739852425808153	0.4704911915459352	1.4007801698130968	1.4681298222349417	1.5598562994834595	-0.07851935782746008	0.9756381097742359	0.07114145717149825
-2.618219772454071	-0.681707132313075	1.174571592759695	1.3823567706851203	-0.6825140988773306	0.8195840245743998	1.4126188047617068	-0.42040835954483313	2.191259530055675	2.887806763679685	0.12251178008512287	1.034673486812562	0.6676931084467932	0.9228257198705615	0.05486250833572827	0.47556731869574953	-0.628569945317662	0.7599458457410198	1.301580695579891	0.6138772680727458	0.9117309433065144	0.469254371847058	0.5483392884686873	1.1233937141404495	2.038861588303642	0.34075900335271037	0.5418490949038237	0.7777496140443454	1.7359161626394808	-0.2882559218324757	0.11390338885042046	1.5979452745859737	1.0259050983570825	1.3314511785096461	0.8885040185950608	1.0342177623394693	0.6329763817840969	0.782892520479572	1.1109185393220882	0.6096851742951153	1.4804306651727077	0.4605832331154923	1.3896243448682186	1.4737719274493268	1.5609105936816872	-0.0472966092873036	0.9748806082755938	0.08239435634888395
-2.6081299190321205	-0.6796165356720321	1.1944757092240386	1.3944910332325187	-0.6862395527524244	0.8182514236148908	1.412266917557309	-0.4193068074368996	2.17512413852287	2.912013478147378	0.1502479376411358	1.0382630264031572	0.6432427833020989	0.9365529280245722	0.04428152775663616	0.4441606809058028	-0.6225665686190579	0.8154758004501769	1.341877148614383	0.576247778087423	0.9078562918594242	0.49799569504930685	0.5490489751809007	1.161795712098314	2.0667820606247096	0.38256915713475265	0.5348598301221178	0.7960621913966112	1.7653878648637815	-0.2947997865856783	0.10157452339767348	1.646567005592725	0.985377608794186	1.3757639090629188	0.909121526704428	1.0526158721790326	0.6359901309145851	0.834795401109315	1.069702724243609	0.600020453111231	1.4974350729347168	0.45921624495508306	1.3812495574876797	1.4883230818121258	1.5520502840479402	-0.019703116520890136	0.9790907871370782	0.09732151132142011
-2.5884971285057863	-0.6740923510496145	1.1974934893934246	1.4087866209397693	-0.6948050084968941	0.8321232037248993	1.4216649947538362	-0.41692626631116114	2.1642125928023543	2.922685818602218	0.18463884082190085	1.0460816610378212	0.6134111482991143	0.961120815391596	0.016970385369213976	0.3980285082827336	-0.6195266389539418	0.8677377826971773	1.3871352144638391	0.5499668878078584	0.8992006377495503	0.5021877622235278	0.5453717798956772	1.212034173936809	2.085924438494955	0.41211502624112634	0.5444236465373218	0.8122530615019539	1.7893054368970867	-0.2986722321244898	0.09414697269157249	1.6898079366893917	0.9492589048561271	1.4133878810229412	0.9354153858354319	1.0612703033483377	0.6279794113766243	0.876313535032103	1.0207444459697048	0.590960673840943	1.5219367639527928	0.4640601717554258	1.361157669699391	1.5076728343714154	1.5530494794538985	0.019590045724705574	0.9857078159171682	0.10194905186952266
-2.565741295278726	-0.6664828643691485	1.1868549872554879	1.4114852655094845	-0.7052862515242303	0.8557606195249665	1.4306328576938239	-0.41290804193594016	2.1776102208856374	2.9311696168001427	0.2233011143218117	1.0506007709466134	0.5832839766859375	0.9752957638596434	-0.012723147325331094	0.35670911704607056	-0.6148734356456811	0.8869324481642457	1.42498128529936	0.5461300573795209	0.8907515784020772	0.4998103468745678	0.5388169097984833	1.2489447774457136	2.1042631396609504	0.4432564312226077	0.5509028581138387	0.8302696421122194	1.8133166326824242	-0.3043192424086616	0.09369151553047984	1.7396043405849724	0.9014219233884392	1.4567573856468088	0.947005996500437	1.0790431503855316	0.6223670300757704	0.9235592668709088	0.9720518215796817	0.5787281592660134	1.5525891143056223	0.46955330073178414	1.3432095247625209	1.533726756132241	1.55381768376919	0.06502722739648345	0.997263589120192	0.107387135477813
-2.536702858696459	-0.6585781028678364	1.183275738242163	1.4238789513295074	-0.7174233142166233	0.8807536588620948	1.4323537147199823	-0.41248737213287184	2.190306946407552	2.9332059232295036	0.26243204635529593	1.0599878391933653	0.5540291225590737	0.9851025679772916	-0.04753352391939565	0.3181173693262103	-0.6193894801012219	0.9248358132957619	1.462133355270474	0.5489896513658117	0.9066980283205452	0.4963230367983124	0.5280503335378799	1.2886228589381374	2.113475248132662	0.4634943302142608	0.5604384522134167	0.8447444461866163	1.8338162784443472	-0.315343591733735	0.11153389468782068	1.7826893968290871	0.8586063167060921	1.4853315829199518	0.9520132295234524	1.0876764913412647	0.6221459802945053	0.9675853101724577	0.9110419046098659	0.5754496912923288	1.5992515511592214	0.4699040331189336	1.3413812617988115	1.559670960539022	1.55241902211928	0.11227170216173407	1.008485565619176	0.10991657965844415
-2.504621851375861	-0.6515847732833534	1.1790523162998674	1.443134904769663	-0.7346255343177913	0.889132522821933	1.4422673475880692	-0.41025922299431966	2.2233620379760715	2.9328795296152284	0.2849029897282039	1.0706007220592735	0.5226757162567226	0.9978450123102156	-0.0890350111357481	0.29599700858269545	-0.6228231423539602	0.940851042580503	1.4809733408217594	0.5519184172086931	0.9200533800576773	0.4941866197176032	0.5183512818042979	1.3204922561161676	2.1067569684946514	0.4815950241451802	0.5669210460320814	0.8626167121335053	1.8545440496865748	-0.32120802517188196	0.1262092952909596	1.817778696636709	0.8167092149214821	1.5239117663978938	0.9500368532127099	1.0962490428578786	0.599335303335783	1.005044078581951	0.8528560039273918	0.5713978643679294	1.6490665416157146	0.47352415854530383	1.3319079962550462	1.5826018875343246	1.5385563779027875	0.1563235197743657	1.020225288708637	0.11980541545506884
-2.4823866423424756	-0.6387989153556459	1.1693649111397977	1.4597950191475213	-0.7550882986017278	0.9199123547403432	1.4476380114319363	-0.4106807417778179	2.2668443354993175	2.94347392532636	0.3117563014939987	1.0673185013229443	0.4939005035136133	1.0125056657627531	-0.13397794081817677	0.27337439810249226	-0.6249252929784722	0.9716911800544981	1.4906745519571496	0.5803819003249375	0.940832814546888	0.5009541116287523	0.4911511161908392	1.3499830876953283	2.118573304094669	0.4933054444565599	0.5685129177051959	0.8697456614844876	1.8680852089770155	-0.324776066207371	0.1476985584090271	1.8471904108149872	0.7750065543159869	1.571272568728041	0.9566375783583677	1.0953074268519292	0.5860463716498667	1.0595466213726052	0.8008330808481382	0.5684554752351316	1.696886832770473	0.4765372159834218	1.320913078722774	1.6089884723126133	1.525439686566247	0.18765204792959297	1.0311961426098448	0.12324776192849676
-2.4539565874437392	-0.6214827780343797	1.1538192999566352	1.47958829199754	-0.7698149307397777	0.9312651940122555	1.4515882667929347	-0.4111442850926014	2.299782366097254	2.949380675435452	0.3268479284830117	1.066989725521646	0.4824168471411007	1.0261065089526102	-0.18860308789615332	0.2653023365099163	-0.6320873305578226	0.9535923969844324	1.4958598238184628	0.6029701908558642	0.9329129043650477	0.5041079322094821	0.47965089754841195	1.390584413370441	2.1479824373572365	0.5090158833694834	0.5737716943323248	0.8712048430808498	1.8789112794585143	-0.33416913955958516	0.1657774774434913	1.8602340184765143	0.7348454059517345	1.5966050909046317	0.9690856513475321	1.0886528441695678	0.579464692247127	1.100105521663827	0.7405190615524015	0.5767607763884626	1.745269394932856	0.48281052195297713	1.3073487105388029	1.634801893633373	1.5129905382898907	0.22157074934290577	1.051585644067157	0.13896407172662376
-2.418452144889388	-0.60370972838258	1.1379189801421137	1.4915498734191976	-0.7849104586119551	0.9256571649743229	1.4432388368467226	-0.4123218209490206	2.335518153892136	2.944893981125783	0.3317102607688345	1.0634216428780827	0.4741787641319938	1.025058066018583	-0.23777173110291008	0.2813663134604905	-0.639543877257363	0.9664911492191699	1.484803501990487	0.6311702322204125	0.9255368049126236	0.48791545396971603	0.47375331113615815	1.412360125063979	2.1471873408313247	0.5098268627505893	0.5672567640608647	0.8522599681494059	1.9009814306946722	-0.339602180807844	0.184405178921103	1.8766245709720326	0.6877900723414425	1.6279700092004439	0.9826997244046639	1.0766736028606787	0.582243900295146	1.1367774404567021	0.6742287923834185	0.5833441455030923	1.800788861985557	0.4847706877100685	1.2885164617238476	1.661629981044337	1.490107586023639	0.2519690671050333	1.075290377185648	0.15770903095935138
-2.3815630808167105	-0.5920547221092617	1.1198417050226972	1.5085971147859256	-0.8020902193076965	0.9117163171316569	1.4255696567561251	-0.41264570698306813	2.3715012329873764	2.9295230340893195	0.33761576939583454	1.0585917533171156	0.47102366857506917	1.014175228363381	-0.2923415403203288	0.3057481337896797	-0.6476274795594124	0.938560904142243	1.4818663324553445	0.6513595838951096	0.9095223786529786	0.47820908587924976	0.478253982564245	1.4133228241262703	2.139136273491606	0.5024833326655392	0.5500479160134523	0.8271536588399165	1.9188068656238937	-0.35574313873135227	0.20411071294478797	1.8814429744141112	0.6357731548451642	1.6575877755869706	1.010138518777753	1.0632552646257012	0.5865061136832022	1.1676008144843615	0.6084804186369895	0.5978869188966125	1.8439767264724694	0.4904367520614768	1.2662846320466439	1.6852613436278596	1.465102270662865	0.2851285182827371	1.1031928880496837	0.18265663084078415
-2.3459852310538643	-0.5755271721974623	1.102499577325786	1.5181540111356406	-0.8191953024803956	0.8957589623492466	1.4073568635424547	-0.41934883196818495	2.4114687748688524	2.9218941922989377	0.3382478417601932	1.0516576986278399	0.4659064037209671	0.9903431272112162	-0.3616760631952273	0.3329898389227256	-0.6449720025892807	0.9235038341525469	1.4920592645823403	0.6631305734485597	0.903257892309214	0.4718819043176615	0.4867926815510648	1.4097267936711075	2.141803278924745	0.4885676175458896	0.5376864220047336	0.7966918887115841	1.920056940510186	-0.35657254930981486	0.21945316592963598	1.8675813355263924	0.5808951627841774	1.6885288914939764	1.0228245003886491	1.045904221859947	0.5960195566168057	1.1880575143227616	0.5489758736758317	0.6112840032977161	1.8812400513835292	0.4955259021496663	1.256470546865153	1.7155415778664795	1.4443332047538633	0.3124726280735902	1.1283526854384178	0.2079810328371329
-2.321255300869761	-0.5598263917840324	1.0850058254729833	1.5344237858525223	-0.8460140784999858	0.8854299506437859	1.384168548927065	-0.42544281349477214	2.445397433930352	2.9127697857386656	0.32858895382483877	1.0318294030914368	0.4656068700992436	0.9737931795915618	-0.42605498524705954	0.36980234023495523	-0.640202545680945	0.8989399351820314	1.4840420745018137	0.6952248431649994	0.8844471059752672	0.4501464659081288	0.500466877210652	1.4016915256195706	2.113051959334695	0.46081647223279	0.5373137100093774	0.7781152761981709	1.919983096424076	-0.3610302161698475	0.24330224319434524	1.8538431495218943	0.5427139806283348	1.7112548519032007	1.0333593915447186	1.0398426463591979	0.6028087944996066	1.1822812596283305	0.4831976619931696	0.6257044288884865	1.9076072304125398	0.4918974424883539	1.2421801948432016	1.751951062371442	1.4243037341718594	0.3333240580428592	1.1654454566400045	0.23651198193973105
-2.3048376758293863	-0.544575040011711	1.0755463160138905	1.5563245716046041	-0.8714886591048095	0.8551051531993545	1.3485157114768234	-0.4305787206060968	2.478361803246669	2.9146173197418603	0.3142928130309698	1.0091667140680516	0.46818688048190893	0.9350922814738516	-0.48869839749967003	0.4235310401254379	-0.6369807913062381	0.8827102513528138	1.4655342884164293	0.72395323977457	0.8774735330921658	0.43871402913965046	0.4989965979883027	1.3824916539229128	2.088945948296392	0.4288020957119981	0.5240718438750493	0.7395356979105701	1.9079385985217603	-0.3632562098048129	0.27341131231731935	1.8451627907329944	0.4985054628786517	1.7310732209931214	1.050264533869143	1.0407879841675425	0.5905462394975929	1.183300271587661	0.41948308048094407	0.6344009409172766	1.9126918965981878	0.485718649058108	1.244446835482201	1.7794637860716436	1.3931156985631885	0.34955258579426857	1.1918691344282464	0.2723619603674742
-2.291547157730263	-0.5259253805081612	1.07953173397815	1.5767306616589956	-0.8993922244064919	0.80653564017921	1.3191115022907238	-0.4351683088107123	2.4854410654427075	2.922399615246417	0.30398026977247367	0.995270226146651	0.47043489666435434	0.9009568557029664	-0.5463032021383775	0.47777267591721956	-0.6404126179758173	0.8865822379906971	1.4563001299954739	0.7317107899041317	0.8596983863090927	0.42364968333396646	0.5133101105806219	1.3914253659471032	2.0667819176217375	0.39681515834319847	0.5170987694983782	0.686103464656286	1.89943334217515	-0.3684768169967577	0.3002464262994805	1.8113080197575822	0.4589663624379611	1.7442075535219783	1.0760094684197963	1.0377249407964109	0.5826112788048544	1.1778590535674436	0.3600487990470445	0.6470216454342642	1.9086055895266167	0.47679239405189405	1.2550591227892194	1.8047883068627812	1.381040586318967	0.3638225254705298	1.2187950574120412	0.307084211460584
-2.2834987673064537	-0.5053991207172204	1.0820100997262725	1.583216243474606	-0.9258364898405977	0.7661012226507004	1.286023583533004	-0.443411059805646	2.4848221055607467	2.939270998599252	0.295440612414008	0.9722753005240591	0.46214836503062573	0.8715046589747593	-0.5997632964314011	0.5242468058078212	-0.6341432856728313	0.8874144790210957	1.4458062448869935	0.737674286987225	0.8379339613075325	0.39774823161705053	0.5269423838183905	1.3955500917889345	2.0360106810481424	0.36778047047579243	0.5084743957906599	0.6399934778933221	1.89279001171403	-0.36798862890584993	0.3221572665227882	1.7930831319972356	0.4243381027022851	1.7702235898576746	1.1058347836546343	1.0472118151014103	0.5659080101219319	1.1745823670897606	0.29762976147577386	0.6647779367333424	1.8942389091307177	0.4734188809525276	1.2587840660416831	1.8289401685738909	1.368218461602635	0.37752709134210244	1.2464970835683873	0.34605445796113965
-2.2763636097215865	-0.4858367361967638	1.0729677864294516	1.587567004675245	-0.9480218905207345	0.7335906346080504	1.2468530430992633	-0.4510820224809704	2.460858261620169	2.962628846092504	0.29666673002486965	0.9489183754402484	0.44449661736027934	0.8333042544050293	-0.6497460740590901	0.5692288799646967	-0.6284110653975595	0.8843491562661047	1.4585959243241742	0.7304377333945377	0.8129666510540436	0.3711719847490325	0.5187690087931319	1.4052187918559986	2.0304778960503853	0.3392996469726754	0.5114259288071432	0.5898440099408917	1.8761803669168358	-0.36598007415550277	0.35945498852213487	1.7772761749496713	0.39091063326831704	1.7939647871871593	1.140961000367438	1.0539668864484382	0.5607719755328184	1.180895236540401	0.23608757422412446	0.678548106409498	1.8654843496115234	0.4693972074565133	1.2682953412104738	1.85501778928319	1.3538535707027657	0.38357730470784335	1.2655803341467313	0.3826763946880101
-2.2555091185285905	-0.46429706929323655	1.072226206466999	1.5943794758777228	-0.9638630706530662	0.6824006105547252	1.2046137189062383	-0.4556813739605309	2.4323202602540412	2.9775102027075544	0.29323812285820205	0.9292534295651219	0.41574528978910863	0.7997368639795585	-0.6905157657746164	0.6197023069607384	-0.6239237784115111	0.8593642180981771	1.457596036822849	0.713341982625236	0.779658243877304	0.34428178878561766	0.5310792285142668	1.3971237778439212	2.01443725264903	0.305932621885152	0.5163486990832074	0.5386661407457214	1.8655692354716926	-0.37243033330273895	0.3899961834856877	1.7530020959114978	0.35621202238415284	1.8121634992368503	1.1726486940317717	1.0710722902561185	0.5587057308638096	1.188947238270881	0.17389087740349324	0.6903856339422167	1.8319742089129387	0.4607610880042235	1.285393337534282	1.8767207596520268	1.347148471520471	0.40571569356211856	1.2783018122480752	0.4227965766839684
-2.244756753760414	-0.44232088438559486	1.0736422841896005	1.604778895487447	-0.9796290117772198	0.6366371434574485	1.1606126205702647	-0.457761376014047	2.3853758845257875	3.0023709222904196	0.2977397114043664	0.9097829805324474	0.3820867948245077	0.7702651331040543	-0.7197856776055802	0.6567458965826678	-0.6077881866284853	0.9003506132406504	1.4635197124474761	0.6934587532094931	0.7650073430495039	0.309269299835482	0.5367402526891161	1.3846537813251079	1.9790334347882204	0.26661028455041136	0.5183387881842672	0.48180120120453357	1.855597646558039	-0.3765547175103594	0.4145967030148154	1.7456909418274118	0.3162687087553918	1.8306065764522317	1.2025966808996904	1.100392649524375	0.5646948308059746	1.2094790085674036	0.11926820381568133	0.6913417593637059	1.7823358745180868	0.4571840806683524	1.302658576208201	1.8929589280506138	1.3324498090905095	0.4222756746800915	1.2806683585398766	0.4485167136359444
-2.240859189244591	-0.41925584812135686	1.0790575638906337	1.608894328456263	-0.991959786841415	0.6064721497866168	1.1314422234801107	-0.4565473339991376	2.331709282561775	3.0299487469234663	0.3061241770115829	0.8795944403774497	0.34563892116837	0.7467650020935266	-0.736178087644298	0.6773140919165228	-0.5911844191630525	0.9212510776991033	1.4685454627830843	0.6643756668671916	0.743284237000424	0.29659409361883515	0.5293634036784093	1.3790974069948576	1.9374195698529058	0.22663245636252127	0.5289477839590163	0.43358272520435526	1.8341960480300568	-0.38229832305062267	0.4470942540239986	1.7421232782022085	0.2784086528839652	1.8545874169152199	1.222369117758947	1.1282863178745262	0.5699678539919285	1.232318500354361	0.07401945477538832	0.695055996980518	1.7255454932847762	0.4575106785001484	1.3283616982402005	1.904309846630643	1.3272853569074334	0.4396587385600091	1.2811778377197274	0.4612232893016544
-2.235579044362351	-0.391562633587614	1.082278428535487	1.6069121097663648	-1.0022074520523172	0.5876004075399148	1.0970402807431774	-0.45746805327547974	2.294914092983112	3.05788463022292	0.29150120855614314	0.8492965390085463	0.30677166612206874	0.7323273910799016	-0.7382084146661473	0.6974628552894199	-0.5741216539310082	0.9379529550207455	1.4686507140990135	0.6378386935440787	0.7236870576999197	0.2880353983625792	0.4972583147121853	1.3817780842432517	1.909169332677746	0.1966201216722786	0.5415750800611325	0.3883181168377335	1.8015675111245486	-0.3840905466848002	0.48716083289558954	1.7404074078253189	0.2439501053493882	1.8786768641185152	1.2255399936079687	1.167325543797074	0.5611061446857171	1.2597970684145592	0.01951959798316762	0.6955612480918736	1.6752590835095025	0.44831871187852157	1.3638867607761962	1.9013843431024005	1.329650366606372	0.45693475410383577	1.269253131317501	0.467873285177801
-2.2309670244958433	-0.3598070993419017	1.0884959378613295	1.6151542200563704	-1.0146712990936635	0.5695777921241194	1.0619579448070426	-0.4542139112872646	2.253601813202058	3.0978276577132062	0.2778782505243149	0.8200631790762676	0.2796755858110973	0.7315753815901688	-0.7333377288360061	0.7200854657696232	-0.5650743704704433	0.9432769366478352	1.466035876718903	0.6337796301296732	0.7031635341421991	0.2718663686029674	0.4602273411822863	1.3855037521599647	1.869517468522199	0.17539136441423708	0.5457409023266815	0.34611236177194404	1.7834928524047058	-0.3998499272256005	0.5309148773332689	1.7577469264231715	0.20529213504846977	1.8961117874619169	1.2369447381622458	1.1961558657499813	0.5490687906345697	1.293349392614341	-0.035768557834047185	0.6883381963295332	1.6312949418145763	0.4415137511716142	1.3922254702074388	1.9070650688254087	1.3275227055510546	0.47978124787758764	1.2510193571810175	0.46644459670689536
-2.226126895366683	-0.32713295494664646	1.0926118444930837	1.6220245193567702	-1.0194006883913145	0.5603051104475375	1.0329909642403612	-0.4479293336541409	2.216576891468624	3.126762208041414	0.26010211456667615	0.7878002366549731	0.24733244435823107	0.7201251707640367	-0.7189861409306225	0.7480591731784811	-0.5552509412641152	0.9739754160741028	1.4659700946464473	0.627301023476224	0.6678758158547167	0.25489227435806405	0.4154512002214181	1.3970944685047884	1.839805740970273	0.1565274555519764	0.5594327730064292	0.2958421039630883	1.7694875302872872	-0.42241103915709016	0.5764283887740517	1.7710698618204717	0.15281324690466697	1.9066100455222377	1.245426428348472	1.2196888222939246	0.5401365114451373	1.3337164461792492	-0.09093322309582026	0.6807903942265607	1.5728884099830485	0.4428464763661501	1.4123084890832214	1.8964593505140503	1.3236456578411908	0.5135807688100523	1.2272298831036061	0.45591183386375345
-2.2250334721661527	-0.2960689237856847	1.1001057535312515	1.6188311232826074	-1.0315280935393745	0.5641634235914811	1.0040567173671122	-0.4398474644506935	2.18009337672414	3.1748236677434956	0.25800651204484304	0.7525776198624125	0.20435507446646298	0.7296093855452466	-0.6901255384475786	0.7480698593430913	-0.5489031887694997	0.9830808805863611	1.461774842975591	0.6114106291015553	0.6274285599849551	0.23632368346268007	0.37377731847511947	1.4047938064385703	1.8188944163328469	0.1432113367166029	0.5616060576493898	0.25774899177050276	1.7638358204110745	-0.45316949685932595	0.6093197302785652	1.7758969942542933	0.1063192639366608	1.9228373091337485	1.24403986716244	1.2336269722634117	0.542110392590519	1.3644508478120967	-0.14842909744005467	0.6736338029990474	1.5188972702293493	0.4459679946117793	1.4279545177310695	1.8833213556713446	1.309333746549273	0.5466563258102861	1.2094177469090683	0.44224090224944607
-2.220914208849029	-0.26579510913664983	1.1108673928624577	1.6101938543234653	-1.0372064488648018	0.5750178917728458	0.9711277908346352	-0.43261500016746757	2.145371629586937	3.206025922958946	0.24971454483241073	0.7093328735181741	0.16497700134646326	0.7382198610939625	-0.6626636480951884	0.7653881248648103	-0.5431162069299824	0.9776250782759695	1.4615824304136584	0.5978485299848958	0.5864055045193408	0.21372455936747015	0.3305043957823148	1.3800555969280517	1.7904840158287265	0.13858225014901338	0.5678199572803876	0.22237678520757562	1.74282454062396	-0.48559062227469896	0.656059277791791	1.7935569915489928	0.06277742750073423	1.9192887019450247	1.2376200516978912	1.2464808371351392	0.543213565912044	1.4010838411822415	-0.21034907146497667	0.6563140365764469	1.4613982458230537	0.4530879199475425	1.444885271704767	1.854952836609596	1.2858945083995343	0.5821123206249308	1.1862555626129336	0.4272374809889682
-2.217790764741831	-0.2355773218666814	1.1257192086656302	1.615168677080851	-1.046275556775957	0.573678519466998	0.9380667604679491	-0.42313528468601425	2.0998407650784796	3.233615926458198	0.24130027418687483	0.6750751271824761	0.1212477572491915	0.7436675705791678	-0.6340760139208619	0.7816698324193213	-0.5417264665248767	0.9562858673641385	1.458275236720953	0.5895817572514963	0.5474870498913447	0.19279809352325467	0.279038634082693	1.3611420549290778	1.7668913854609314	0.13085965326051432	0.571479975767603	0.19000635614618167	1.7295721644559854	-0.5218705936739251	0.6921378886531876	1.7925182415315881	0.006699966353065939	1.9165912410580535	1.2181809347305401	1.2558473731626985	0.5491040755761799	1.420945538130337	-0.25597656979261424	0.624045181217861	1.39874994958571	0.4651730236267307	1.450256031720819	1.8297810423752883	1.273878733316218	0.620782937324859	1.17493024348112	0.4090808955160945
-2.2118659821400284	-0.2022850043611491	1.1643061779386799	1.6213153219891936	-1.0583608505388424	0.5692189107681542	0.9003879412063401	-0.4155178077777803	2.057736860483854	3.251445786581312	0.21831750636282768	0.6331074152664383	0.0733253815881635	0.7666070605260262	-0.5987825759681685	0.7855221947613682	-0.5430543069867847	0.9203303003888749	1.4356873175915097	0.5941618172027762	0.5028959029486544	0.16056555216472473	0.2501121630279223	1.3369832685075729	1.7387455404555408	0.12007200146798669	0.5485320893420682	0.15581430441188407	1.718428300675334	-0.5629707156268348	0.717300345518944	1.7899007910075397	-0.04450808341495534	1.9136116387478943	1.1849939211063334	1.257370830943075	0.5530819338465521	1.4248269588540077	-0.29791966050392077	0.5863884911381818	1.337622914404902	0.4759656842469367	1.4595595209394723	1.7899395990358133	1.262095008915728	0.6648876447450259	1.1638384786995015	0.39344310570672575
-2.2104376574921067	-0.17295131419601736	1.216723108097619	1.6208318148371195	-1.071579782790622	0.5507019870696143	0.8566101334219944	-0.41260920082457775	2.025991388523737	3.272153512788506	0.20250541965443994	0.591392341597714	0.02596622118836242	0.7899504769085204	-0.572122130492824	0.7856450856543876	-0.5450447929691193	0.907258410540248	1.4230867616126388	0.6079667536883178	0.4550712147570339	0.14107465438327857	0.20338662945249336	1.3285850155636967	1.7095600638416286	0.11584129073672973	0.5318103728784702	0.12076827932460357	1.7159360627691178	-0.6033792274351842	0.7419045012591943	1.7939236092021944	-0.08999008197047206	1.9041770184377529	1.1456919124391711	1.2547742534721238	0.5459782448664587	1.4135344156812366	-0.34098282884085085	0.5621545633935167	1.2790174173748052	0.48680574582837616	1.455237826574114	1.744668463279384	1.2336375423008583	0.6970164186838319	1.1493560421347384	0.3798295250781766
-2.200763257761239	-0.14456715658149433	1.2832337332802717	1.6166987121717162	-1.087546904038882	0.5380950944557249	0.8142012954594092	-0.41703196437469703	2.0106037239405343	3.2833739022225403	0.18339730681190863	0.5495042280335695	-0.029031300920666282	0.8201219054894701	-0.5447050828895065	0.7930879993055269	-0.5449793238364457	0.8848587317433463	1.3883242254234742	0.63243151479697	0.40002770570630075	0.13619737051122036	0.15127406467338606	1.3147160617424203	1.6911756017245012	0.10921117860347965	0.517995499477732	0.08487442725885462	1.7072514707848114	-0.6481737737222806	0.7626240045441848	1.7807116566999113	-0.12702984799664158	1.8969735583360918	1.0939430698902495	1.2462178297658884	0.5277307410918812	1.3890405934282453	-0.3810495946201383	0.5407776834130646	1.2186843250081751	0.4969708501327637	1.458476246626256	1.6973706285590437	1.2063922491159107	0.7213822058794397	1.1461534539433442	0.37527582173192175
-2.197707278039724	-0.12285178079578281	1.35445481557263	1.6289614816033868	-1.1073981548615728	0.5072299435734442	0.7606185774315912	-0.42605662634566677	2.004460949509165	3.295236117905541	0.16817515431025573	0.5176628107975185	-0.08687510947571228	0.8475994979044545	-0.5288584186480149	0.7949046472892938	-0.5440423606105789	0.8626872798011165	1.3523101853058423	0.6620282389679979	0.3587180833121952	0.11542201709466467	0.10575230349588863	1.297939846935606	1.690956807176903	0.10790527822162388	0.5028980354973183	0.057339297830965585	1.7189425719893148	-0.6971014554221544	0.7817438678177567	1.7518336580167702	-0.16046975295268356	1.879829039972206	1.034900841156357	1.237464150532715	0.4996947793976191	1.3631857715733646	-0.4215518980170202	0.5222057400956543	1.1632296654935164	0.5090545068961633	1.4534057626479022	1.6528122167344876	1.1719915300810833	0.7417967200473295	1.1458485931764966	0.3808015102863473
-2.193536057672431	-0.10384061327450382	1.4416368673418667	1.6587726692504465	-1.123573362501108	0.48290862179314137	0.7060216994376096	-0.4404519385168581	1.9765316651900704	3.331815342550196	0.16922860825085356	0.485731412815849	-0.13199354521107343	0.8649694382609322	-0.5169693655374588	0.7890058844243566	-0.5434399834038751	0.8474019829567485	1.3058894213257333	0.6759538582671658	0.3055352599925035	0.07721141599017445	0.06874528563560041	1.2814262888987142	1.689701241080229	0.09781478414267834	0.4886056893091939	0.019655694747362024	1.7408848147191747	-0.7334804719181587	0.7915619853365811	1.72693732656721	-0.19624550924847553	1.8621119752056152	0.9704870818224218	1.214019276645455	0.47253990345121666	1.3324666620708752	-0.45618700438501714	0.49929196024732675	1.1034213930494428	0.5249173340694128	1.4451526060674436	1.6061840967432353	1.14275738241365	0.7622207496228718	1.1552021348739183	0.39448428040688915
-2.191071755104131	-0.09182129896360353	1.5315306941658713	1.6936454218017758	-1.1348020545410327	0.4688607866783198	0.6487106137278453	-0.4567536362436292	1.954038399692448	3.3445483471668056	0.17449587795384255	0.45538921323371795	-0.1717014565674974	0.8905512251263674	-0.5066221397141717	0.7677698038023519	-0.5375034015368929	0.8421822773925693	1.2487774260197773	0.6739390439762589	0.2599977757510744	0.05908053005766754	0.03349302057428681	1.2778415312662947	1.68335333914044	0.0835260998089112	0.4824010936164319	-0.016294366362951264	1.7467448704097694	-0.7704435175182199	0.8017988628277962	1.6956813011335403	-0.21852469888699208	1.8399786298358918	0.8989534113401951	1.1868935401894833	0.4355996829623304	1.2911987630084962	-0.47960304672940984	0.49119208256527946	1.0289950838703348	0.5385424770373233	1.442586956378247	1.542994800463089	1.0954275198544292	0.7819985244286791	1.167169211755605	0.41519684322210787
-2.178090189531043	-0.0789888079779832	1.6229490329572975	1.7318754167047152	-1.146582911063364	0.4543579170895195	0.588254287703423	-0.4765459170083723	1.9404637168911574	3.3634791767947894	0.19722067803243598	0.427988553441813	-0.19530848252959573	0.921770655191688	-0.49881663907237267	0.7391896565518541	-0.5388693813377728	0.8079325094086902	1.175287339224187	0.6701007418062918	0.2363500062380805	0.027946159186355797	-0.0005150468966274371	1.2551098842041113	1.6914930683229765	0.07700879307829595	0.45720087234088813	-0.03599461804594215	1.7491764506738234	-0.8074405081903192	0.8062779923656352	1.6543944171884621	-0.23405546313073905	1.821205010367402	0.81517735969801	1.1619847573601676	0.39617394967471176	1.2446536887788342	-0.47366625993311695	0.47579816118596296	0.9749092564675956	0.5559572082087614	1.4259362066422343	1.4762023862761207	1.0548366634265922	0.7939689072555762	1.1616889519366427	0.4430380283359015
-2.1592290949182447	-0.06599712313636527	1.7073825523006405	1.7684910438739858	-1.1521334723719157	0.42417802645674224	0.5362807814259494	-0.49620066294345433	1.9242917438050449	3.352901831496344	0.2103986160093581	0.40658573328900294	-0.20038592261425897	0.9576256377367919	-0.4971708147712966	0.7257237533721821	-0.5317732207984649	0.7878544486162106	1.1048594079014054	0.6854922157685299	0.22504727343060732	0.009588604612358909	-0.026351236571633796	1.2190977246678603	1.6955386224089561	0.0653888203420019	0.4442522854133791	-0.061813183058912605	1.7501931255022325	-0.8336002365599897	0.8248993770123206	1.6172313583424924	-0.25531262901678253	1.8030570601637241	0.7248786466766729	1.142631384905873	0.34891080817998354	1.2031842116344593	-0.4356093197876393	0.4653177879837466	0.9147254637096326	0.5690755255142517	1.410238231506852	1.412066887534694	1.0251045074444185	0.8057299511141174	1.155419154402861	0.47634220176739744
-2.1409095859450695	-0.051865728395732856	1.7894755460375813	1.8170851189934745	-1.1523018056155858	0.38480535603418287	0.48293094024569283	-0.5208992016132054	1.9215583701419194	3.353885883885652	0.23151805505847473	0.38677986372304635	-0.20361575017466255	1.0146557463144077	-0.49192993773604393	0.6764191256304023	-0.5302871122775075	0.7915060782909625	1.0274223967584786	0.6750428501984506	0.218610846929748	-0.0032168709384776686	-0.06306030579114046	1.1946469721372996	1.711946783449087	0.04510620569525038	0.433252890180239	-0.0943063012530449	1.7608200806801133	-0.8601160570146249	0.8330188006538689	1.5829738067480865	-0.2799258704907123	1.8109440344244914	0.6285085551930318	1.117602263799117	0.29083490766646874	1.155575639248061	-0.3725218161933427	0.46109150215542616	0.8629150673271575	0.5819854869461877	1.3962709612976145	1.3642204660441317	0.9864940287617945	0.8092752334153268	1.1602876258354708	0.507207730607228
-2.12961418846694	-0.04039083976313075	1.8513758779468446	1.8627628910080118	-1.1476762910680318	0.34171115366372695	0.4138428561692044	-0.5454860993564106	1.9244585556881262	3.3449965294431236	0.25022945256337603	0.3634777576781048	-0.18670140268321406	1.0754848602728675	-0.4825015112182271	0.6273843235450351	-0.5277622676421968	0.8150842733460412	0.9361596385371953	0.6604932124483371	0.21302212538944923	-0.006889163469282107	-0.08796372158068508	1.1826121065763837	1.7247312491714824	0.03145776824130352	0.4352465278632242	-0.13104619261562137	1.7662041057441769	-0.8912851672956622	0.8314716983085478	1.5520532239971079	-0.29127884863999765	1.8192111322763325	0.5457893382564467	1.0986942670314306	0.22227937949466567	1.1060972563769431	-0.30548415484742686	0.4613966164289504	0.8129404807372611	0.5898329794170755	1.3903452607561955	1.3035239480478764	0.9537335583891341	0.8079835168264943	1.1535083491218387	0.5384572655122497
-2.107773341221586	-0.02700674486649855	1.8983508793106847	1.9057789641820626	-1.1369121718293507	0.31292074329970565	0.3556128889223745	-0.5669262511357964	1.9246795082701027	3.326131465692643	0.2771917068830278	0.3425843669774115	-0.16096411249838205	1.1325444356150502	-0.475417310965769	0.5923724409696567	-0.5213794351138745	0.837948275743827	0.8596863347557433	0.6294159161979431	0.21636229619316696	-0.0003743940664607884	-0.11354238780737784	1.1696607605264249	1.7564836291379335	0.013157886392217748	0.4362636235236252	-0.17797911966172514	1.778848586846138	-0.9169536856350848	0.8292488563877095	1.5291508436613892	-0.2904236105263075	1.8244372413995797	0.46442669610669574	1.0898090841136319	0.15118541111171444	1.0611481244792202	-0.22917931176458048	0.4704835840998495	0.7752053327221364	0.600690635494504	1.3865823078787067	1.2536745265418774	0.9189354922946734	0.8048347098441407	1.1480218887449065	0.5645158346650461
-2.09323734915752	-0.01923796251113123	1.929556049527498	1.9500367351253929	-1.1169357659699215	0.29737237783616877	0.30555582348931776	-0.5877305165731073	1.9115789223996753	3.307148266939979	0.29086296963213226	0.32043346074872103	-0.12386416638103008	1.1898931604821963	-0.4660442223085101	0.5486580130896891	-0.5093666650829783	0.8480276393342117	0.7896481622122608	0.6025360270751359	0.218192325927207	-0.00820879182462278	-0.14711625876660034	1.1508306374157526	1.7846637948566735	0.0005775433361933206	0.4387617364845856	-0.22947280177902468	1.7895230132222326	-0.9460096737853261	0.8274405859708184	1.4981516999847246	-0.2874364333274382	1.8454573676811574	0.39032088647347296	1.0837946514432204	0.08339266035413602	1.0252588847219561	-0.1442111682735963	0.4637212246811967	0.7386395468887581	0.6106378921577644	1.37861929143594	1.2106056375158292	0.8869305111313961	0.8060320653070855	1.1453442811282875	0.5800962734886566
-2.080820574532178	-0.01671081732030272	1.9381600311736498	1.9915484745854326	-1.0916524833508165	0.2858082725584804	0.2620567197233389	-0.6044129820227363	1.9095054799582147	3.284359172498468	0.28972421161634454	0.29086461106720185	-0.07907770062157661	1.2433538175003127	-0.4596173976754384	0.4944604577269254	-0.5032736507401059	0.8247976869797963	0.7342629463082642	0.5866088391597274	0.21790842473758532	-0.014288461651250856	-0.1648928628469986	1.1282353915087653	1.8108919700037045	-0.002941781973041083	0.44379339277916807	-0.2713188536297916	1.8109720829484282	-0.975032461999257	0.8296063654386133	1.4722303355047843	-0.28319055020044676	1.859905605666119	0.3282930284475845	1.0768845049963987	0.0053107168437255435	0.9881393235676835	-0.04574001111748344	0.4552777158247595	0.7145559755320076	0.6193720546238877	1.3638360812761627	1.1746859312793216	0.8540757370565828	0.8188358392542175	1.1304288389319677	0.5804758072292704
-2.059329482780697	-0.011556744412980376	1.93289086202284	2.0238526957873724	-1.0679196857853188	0.279968663475755	0.2129844708384044	-0.6215356438253238	1.900567874854163	3.2453295599735057	0.2911219651375281	0.26226533852770073	-0.01961961054088014	1.3091242981880495	-0.448471589278238	0.441394300042287	-0.48766823655952685	0.8118025285736886	0.6850234205234327	0.5593889777204853	0.2095086815592014	-0.019529196965697923	-0.16266348834386443	1.104523008867901	1.8455744808723025	-0.019858527308737266	0.4382091779215208	-0.32329802674302943	1.817809254135587	-0.9948704588554275	0.8284175775711649	1.4416047926747155	-0.285258085972524	1.8784230548884497	0.27542923705577527	1.0719804100405121	-0.06795607748774601	0.9430330997853709	0.06135094081071144	0.44765892178685807	0.6943048312496688	0.6281120047531654	1.356976610946626	1.1364656715632082	0.821995524850015	0.8370903558849806	1.1136191262758786	0.5703003041964936
-2.040362584446597	-0.008283775752255857	1.9097677187821993	2.045131829486788	-1.0481593955546047	0.27527205765504725	0.17691965647510707	-0.6296281252841464	1.888510594884061	3.1974495653778687	0.2781732176276823	0.24062538450220688	0.020298483061308832	1.383169752685614	-0.44092465001939046	0.3904546891151171	-0.49086755602895626	0.812626899712547	0.6439112697904912	0.5465480320023242	0.20190599430285397	-0.035808955659370735	-0.16825563996858323	1.0738688219816157	1.8618553692670985	-0.038685850635008345	0.430192354707393	-0.36950071292490094	1.8236337064275214	-1.025543888291851	0.8205386899158919	1.4138378699405632	-0.28594852737327725	1.9067009446418421	0.23335695596358094	1.0805306307427558	-0.13234912412116245	0.8987874058841298	0.16633177313879058	0.44005674288266333	0.6810996392224828	0.6338041714653995	1.3376601195088504	1.1088072432168357	0.7845198693697043	0.84345299180198	1.0957015805958543	0.558006848552048
-2.021661476404155	-0.00399567262124281	1.870242517611177	2.05579468820927	-1.0312102929525917	0.25782906948586737	0.13854664910063624	-0.6359721315473704	1.8668748009959635	3.167481029308915	0.26436834608611176	0.21267258901199543	0.04166391470615536	1.4385738918161746	-0.43022249860769735	0.3548537317155908	-0.48836606409050265	0.8107400932157327	0.6117438363597004	0.5524070354297168	0.1994428515872631	-0.048292665954759055	-0.17964356640971094	1.0468568841237413	1.879968125736882	-0.05915139296170846	0.4145260153406484	-0.4258748742662669	1.823505797921224	-1.0571929487743623	0.8086564579173837	1.3820172034410099	-0.29470548374003225	1.932911764805263	0.18007248760782388	1.1025289640991374	-0.18954414644529766	0.8511426884623392	0.27377567897719945	0.4290152313011686	0.6998732322052519	0.6347811290058418	1.3038188833614686	1.083642470893187	0.7600146815079889	0.852776505400195	1.0893584097927633	0.5366191401109084
-2.010191717989921	0.0003927221299542076	1.8323668034694016	2.067685590844578	-1.0139218287345866	0.22595227946054494	0.11568181351998705	-0.6461514069031493	1.8361419064313942	3.1430879781882957	0.24165279584699664	0.1895195049249897	0.0655291804371181	1.4992500434686806	-0.41992011553348296	0.3136305159604212	-0.4861516369627603	0.8236526177606661	0.5990363845130889	0.5378191323972339	0.18026019468099513	-0.0536389194298998	-0.19408883518488848	1.0354623148946538	1.8939609665750972	-0.09056007560889254	0.410563236279282	-0.48802324730781976	1.8289557552050286	-1.0871647915267613	0.7909055921416749	1.3583466718319168	-0.29743031214876614	1.9590104367042358	0.1366931960249894	1.1300541740121781	-0.24064961052291825	0.8160111042546454	0.3508606397154278	0.4248629583411782	0.7259545312533658	0.6238245038884751	1.2859000058358672	1.0610819496851387	0.7301288846627568	0.860515703624262	1.0913901259541965	0.5086406283247946
-2.0073331921188227	0.007376480737485605	1.7930253891540058	2.074224984917977	-0.9914847142681342	0.20940310900810868	0.08257542360668732	-0.661511670231086	1.797255715265683	3.1370557857572994	0.22287048290609413	0.16412846126253616	0.0820766519298347	1.5576538330147	-0.4051334575519888	0.26979586872858663	-0.48799201303341955	0.8124517946257728	0.5888418078342816	0.5113925396963398	0.16008455004576863	-0.0609887152648763	-0.2100163610172204	1.0537659971832065	1.9123668791380672	-0.12183969261522401	0.3901015916992351	-0.5404109869342654	1.827109653052276	-1.1227806234519204	0.7662798549299493	1.3309107025847022	-0.28802742843590184	1.9839533912253777	0.11023577471654485	1.1495861929814355	-0.2686700053311758	0.7778127528132781	0.4105095617873905	0.42119856612548656	0.7716929054850983	0.6131971968045868	1.2667418878356962	1.0320166815382659	0.702920677203375	0.8715630919088626	1.0932130899973136	0.47541090594361785
-2.004171112638733	0.007473717790557351	1.7524287106146814	2.0762979615948924	-0.9792550626768712	0.18476488821914228	0.05351409985929194	-0.6699715904200155	1.7358411403111749	3.1393856028621845	0.2013697449184782	0.14459336452493282	0.10407229117160374	1.5890640796940136	-0.39684518178187406	0.2579836495223728	-0.48157563012402294	0.803373874733906	0.5963212294724839	0.498422080714775	0.13612355621558653	-0.0679320707771814	-0.21628675753778875	1.0677330245623513	1.9114602402937724	-0.14401662501433266	0.35717952308211565	-0.5854133261525123	1.8250406999967983	-1.1618754112966836	0.727237161130882	1.306212394547824	-0.2661954629804246	1.9899409280388205	0.10319169694143031	1.1598620893941871	-0.27983768935086684	0.7408057973461891	0.44945384365587443	0.4129348028064226	0.8194058907006994	0.6169122977833189	1.2423646682233236	0.9978945844304231	0.6672876524876044	0.8894885340249752	1.082203999321959	0.44238024585245783
-2.000516798437672	0.00974020658781134	1.7243957015259803	2.071620311007386	-0.9693729242892826	0.17094727887984568	0.04824502737111336	-0.6753800202493723	1.6842684664584753	3.167517565907528	0.17179081378637565	0.12622905571974222	0.11402910125132056	1.6084900718253254	-0.3859598429697134	0.24848364918373292	-0.4737283081652837	0.7855131558829377	0.6204402263383316	0.5116839445389985	0.1123758214949794	-0.06939499540013051	-0.22955969573139862	1.0588274945950193	1.931326213203786	-0.17267935993250974	0.31053463349726773	-0.6289384986136459	1.8092354282804461	-1.1869285303179145	0.6949330491072558	1.2759055846162528	-0.24840054343813076	1.9800943104203417	0.09780901437474415	1.154627994625939	-0.28644936095397533	0.7066862741294814	0.48179816653243523	0.40456757251836645	0.8776136592263006	0.6175483619639743	1.2125069674773263	0.9676777229354994	0.6141840722538696	0.9070936240834522	1.0731449841281022	0.4029848803468748
-1.998238013898355	0.00015395680068375702	1.69281009251802	2.0677827741758086	-0.9633549266052952	0.13398656202322648	0.028689346074984932	-0.6825292844504576	1.6463158365331676	3.209879316225991	0.14484603138573865	0.10479584976129637	0.1337718673360259	1.6280198046258996	-0.37861898953639206	0.22322689912706767	-0.465428616934674	0.7667041151013497	0.6221620720848571	0.5212796999639164	0.08054823226035088	-0.07147930474716388	-0.2474785366001096	1.0512431394532207	1.9125356226453654	-0.19536137598125441	0.2682316556845637	-0.6592608295739864	1.7928591835411356	-1.2088653261403381	0.6630946451334161	1.2495026291918692	-0.23662610243104681	1.964647362627775	0.10296580766152548	1.1363812380837746	-0.28308795136938464	0.679078418058072	0.4940076575361603	0.399496180571052	0.9380960512015983	0.6191677501145418	1.1702082096656008	0.9331800413812914	0.555150060665301	0.9308972092769222	1.0645231082711148	0.3691542880048186
-2.0037221395002396	-0.00510142591585996	1.657159118263603	2.0630175782733917	-0.9674666822537222	0.10481018491788414	-0.009035545860129926	-0.6931069014239954	1.6051293972954905	3.253329857183119	0.11556412287688762	0.08447911797288873	0.1561318281227937	1.6426792440918816	-0.37384371381066117	0.19455458370680534	-0.46062183650210375	0.7393857540916897	0.6286268052554318	0.5041927796443921	0.047602365569888595	-0.06462974315547527	-0.25812383728330945	1.0494868336697898	1.8966179618001768	-0.2265769682996039	0.21420981874265546	-0.6844303036347883	1.772830293828164	-1.2309080968218074	0.6337911829282552	1.226420431626247	-0.2223476984948664	1.9369042430195897	0.10399897541569283	1.116947226577587	-0.27255747188348134	0.6422563583489518	0.5031284408827349	0.40055199679478176	1.0072635617914403	0.6300092007351383	1.1385061552146338	0.8992571909883939	0.5047574469704255	0.9540680198614983	1.0542828867840135	0.3343969160098798
-2.0003084785140692	-0.010200007520643942	1.6262020603018854	2.061069895808642	-0.9803137429001552	0.07318935178417453	-0.05272292681636874	-0.7027412586907744	1.5419041817784818	3.2939305434484383	0.09483112156598054	0.06793102898843215	0.1873277037221876	1.647780194871959	-0.36669940519242483	0.1662175467011941	-0.4604200243314474	0.717387439763349	0.6254429529485807	0.49227020070309446	0.027149484092214626	-0.05392681465845865	-0.2764723829756601	1.0565684209172304	1.875805309213628	-0.25492364483742525	0.15958320363678605	-0.7134319170676817	1.7454446870364737	-1.2536041031578615	0.5995563296704565	1.1950821042704298	-0.2073124609189852	1.8980242104977567	0.09753033911939263	1.0846680344052604	-0.2498054301953764	0.6033462277490889	0.5003958634322363	0.40354121039529867	1.0829968229877327	0.6457690075042418	1.107435060539084	0.8563064456091807	0.4552805328193772	0.9725865890546193	1.0508023069103074	0.3072629281814789
-1.9960032034380024	-0.011927365222594235	1.6078242936735194	2.0582756742437494	-0.9926115587868871	0.04568414295528928	-0.09155242892696347	-0.7103999111498636	1.4838229179613391	3.3417642583524994	0.06955747683111131	0.05115847126731733	0.21640523588293598	1.63559397710614	-0.3695769739414367	0.1291044970092971	-0.4770382725084684	0.6755432264429708	0.6261155746394391	0.4660658409882684	-0.0042169323179581525	-0.04256342063710084	-0.312862542343476	1.0592051341569253	1.8459419985110785	-0.27767476689859494	0.10801985752077706	-0.7401962198408725	1.7210866877752977	-1.2814572766579362	0.5632260259838795	1.1668180031065785	-0.18690068322815742	1.8401202908015093	0.08839105463341036	1.0493282800633992	-0.2265436248802412	0.5712160716726291	0.49297102988058195	0.40356764356255936	1.1596182099156378	0.6594695637230525	1.0734459669503542	0.8123728082854953	0.40207290063562623	0.9906611058906215	1.0366929372500597	0.28180693899601794
-2.000361072797012	-0.009985169633752409	1.5993223137322403	2.0586330840156313	-1.0036700646821939	-0.010478757849373499	-0.14574130481352013	-0.7226739608186405	1.4276831103413237	3.382308921833279	0.0494452425252004	0.035836003097334125	0.2545951670448701	1.6169934958323569	-0.37861708133430394	0.08029811169247705	-0.4759732263688349	0.6293194184803524	0.6403064122199242	0.44747921594819334	-0.014758596678135606	-0.02914437652223139	-0.331621328877908	1.0714248740108336	1.8373632502036235	-0.303924888971227	0.05655312154768818	-0.7595085987799536	1.69625529517638	-1.3077556002729522	0.5314666382428648	1.1326839043953938	-0.1578658701775247	1.7829246759333515	0.07795430078380532	1.0035488700034039	-0.2122012301287745	0.5324936172180726	0.4837616952393805	0.4091661883883885	1.232835585955192	0.6821925080330697	1.0317947664503069	0.7618628005342652	0.3445514568540625	1.0121627553828143	1.0191990963646376	0.25488993607914645
-1.9990414490216015	-0.004423312016951132	1.5889659244176904	2.065039955364625	-1.0174214532881185	-0.06566929331976064	-0.19438988618060155	-0.7350210228043981	1.3440445101215353	3.421518781578065	0.019170620688326492	0.030191372492770936	0.30070050126377473	1.61318930341805	-0.38690058659919824	0.025311115919120525	-0.4884072627347395	0.5899325787934682	0.6495849735397874	0.43081762895962006	-0.032244510793847804	-0.018557387732643465	-0.3392257567499153	1.0821115099716319	1.8212124945136074	-0.3259371864583819	0.017213236257089447	-0.7628586058307049	1.6872687336256589	-1.329511907663564	0.48522557432063645	1.096579173448309	-0.129766894092714	1.72943585633219	0.08337874127003511	0.9576491216659683	-0.20216370203301653	0.49605664115524783	0.4601069494051238	0.41316590421161664	1.294921611184911	0.7039072414216114	1.000398689480792	0.7115255317852427	0.29214604189390764	1.0253685553032663	0.9913224211588091	0.23388872417413947
-1.989048635614163	0.001684294923896925	1.5754787260175438	2.0613967851955093	-1.0332963786771034	-0.11894760058402334	-0.2633844454187117	-0.7449516742412493	1.2710196817783408	3.4484133718170504	-0.02267287816020131	0.02553606634309124	0.3446169204450725	1.5986523662317276	-0.4119104372682461	-0.034065221967955125	-0.4889746618845788	0.5584313704300785	0.671942655415636	0.41539966364804937	-0.05110061468857918	0.0010129743426584529	-0.34915089011544714	1.0844382205858818	1.803736101270498	-0.3400876587672989	-0.04398418819624712	-0.7718284338944722	1.6750897339950712	-1.3476021472740696	0.43090566836222155	1.0591397796637356	-0.10603512561148795	1.6792996795839819	0.08291866069061275	0.9070425338995844	-0.19960647777942295	0.4500968384602082	0.43719141437818754	0.4204070815743644	1.3584854905531625	0.7297422122096848	0.9619102698790867	0.6615665421408009	0.24507991182306754	1.0438918822002132	0.9580657284878631	0.22414975509717955
-1.9933258323075407	0.0003988312641785589	1.5609191313148174	2.059756716084986	-1.054578855110588	-0.17779060026964927	-0.32939649756094175	-0.7454392861512236	1.212329261935524	3.464102187261447	-0.077185984918315	0.02652201998081192	0.386015045645301	1.5835139538885161	-0.44931978510644477	-0.08154518710251014	-0.4966994076790286	0.536511755017142	0.7016284601630389	0.4091462334639272	-0.08336805083670615	0.01847688128411458	-0.35215133773417173	1.0699199521745821	1.7844478603685214	-0.3518387296742228	-0.09230999668190112	-0.7877951395564773	1.6725658486233794	-1.3591045591234405	0.3787558234171213	1.0206617605616395	-0.09808131644341439	1.6250352661960636	0.07594075125091744	0.8613003418635398	-0.22307853983486012	0.4108363790557733	0.40451309911863154	0.4188384619057759	1.4097228146716727	0.7579802207394151	0.914210724447539	0.6213618992498854	0.19646275074985015	1.0540440292148372	0.9247728658954267	0.2153867173971352
-1.9909419796242802	0.008059176487062742	1.5354747600876144	2.0639853957455663	-1.0729442478187858	-0.23244619937925792	-0.40182119715261966	-0.7484814377260662	1.1593910718609677	3.455338275140823	-0.14738712775981141	0.020808513268435275	0.412183153112425	1.5658901799795897	-0.481827915881091	-0.15033470024076628	-0.5053646858888211	0.5071806692460211	0.7249679394702875	0.41111983898920557	-0.10512447862165712	0.03631856929472067	-0.3741411452073301	1.0677059697877669	1.7717134456864259	-0.37246687438309956	-0.12419356170922251	-0.7969697384263869	1.6732067097992633	-1.3638295475654156	0.32873024556368907	0.9868420302530811	-0.10106300041851905	1.577087751366649	0.0661089296363622	0.8276081053818901	-0.2552202158232122	0.3665573205064778	0.37105322243258554	0.4179185876851014	1.4432289175174198	0.7690005101514789	0.860893356437276	0.571889432340569	0.15494920146993613	1.0584441123035	0.8903711368527271	0.21848016292252587
-1.9882414272700832	0.009759043085003175	1.5163122235857238	2.0766553713667744	-1.0930147585869512	-0.289531357555288	-0.4789309066168045	-0.7488244258197888	1.0917681683315625	3.4118865162970735	-0.21592165507928499	0.014288378314919345	0.4326292236564506	1.5504692398562614	-0.5166459252835083	-0.21847369310836484	-0.5128786455505037	0.47758003968964113	0.7511837398956572	0.38161289105758256	-0.13595108291071817	0.04540746074112829	-0.3847654846796206	1.0638529189740529	1.7435618805621433	-0.38561835830651925	-0.16547055577273428	-0.8075788163827113	1.6779472363986532	-1.3793937770591405	0.2868501529332301	0.9653958951398419	-0.10969181313435235	1.547121735106312	0.050107344431557524	0.8019686086823448	-0.281972635876776	0.3228211325849019	0.3322975933222199	0.41922816231453447	1.4630648695817405	0.79335846930258	0.7960586412686456	0.5264515437607684	0.11580108572582412	1.0662967024687597	0.8473258300001459	0.2227831267067343
-1.989463408921275	0.01736033334371809	1.509975252803724	2.0896385825183956	-1.1157475511258412	-0.3269498174244213	-0.5533097024909515	-0.7539610970135004	1.009135531562484	3.360662205041732	-0.2965291345515887	0.024275064407281027	0.44126192071310105	1.5374056408982828	-0.5525830952106572	-0.27826812718582217	-0.5179232359790162	0.4570061757301154	0.7878046196316925	0.3708029487882539	-0.14379368666533734	0.06092905190981782	-0.39505294754801235	1.0715161838750558	1.7193943782457581	-0.3962566191604221	-0.20115065988753383	-0.8188628795889124	1.693322630042293	-1.3933733512387005	0.2352487181229713	0.9331386543532616	-0.12545357690847486	1.5166197681927216	0.013685888748459765	0.7852713625373222	-0.317113635681252	0.2601792839013584	0.3059401079736976	0.41547314209680586	1.481081768942758	0.8149325624764728	0.7344598121771554	0.48820557244103896	0.08362921879750088	1.0769523731383306	0.8095530642745394	0.22684434819363458
-1.9793302939168478	0.028640340594561702	1.5040720190010028	2.1095675907649265	-1.138117231227501	-0.37547870236653236	-0.6120156994745212	-0.7521873646501093	0.9291753221254574	3.31483069574166	-0.3748891496930224	0.025464692923507042	0.43844548104228187	1.5270117087375796	-0.5845874606340176	-0.3464819232056934	-0.5163857311296048	0.4401469005776647	0.8202055794197005	0.3812346534587784	-0.1540567813136326	0.06500778476329383	-0.40008214093688277	1.072517210534675	1.6834834718452207	-0.40394263051293144	-0.23890491013775197	-0.8283170068608573	1.705584704269755	-1.3984286831866064	0.18589726650906374	0.8906285892652399	-0.1477009437334587	1.4780631948757157	-0.019467545065075913	0.7623822778077238	-0.36228790863264476	0.1907411954284851	0.27518585834413345	0.4103889111825362	1.4901275687620135	0.8276787330411428	0.6602980925018564	0.45649615994863507	0.04498550070884841	1.0841832900036246	0.7610616006718299	0.24028460432164703
-1.9786369645887631	0.042739204195449146	1.5011075370197484	2.125260690838637	-1.1583746042488134	-0.4329954661582082	-0.6727725324952575	-0.7552455619550791	0.8509066012787612	3.271069593696322	-0.45041914561323526	0.03032578503841619	0.4198868720162672	1.516491963424793	-0.6274685779601417	-0.41023157395957266	-0.5176483064125236	0.4611162265870963	0.8636908184164778	0.36532806992618416	-0.15574552688757926	0.0698394743683857	-0.41205248959541774	1.0819728542518874	1.655597892249391	-0.4070534173369472	-0.28118216073149654	-0.8363312378292939	1.7195188195898532	-1.3917597184240151	0.13849484887743374	0.8491532463884329	-0.17091161364308743	1.449609409423348	-0.05813426336576936	0.7351523308846909	-0.41125334100159466	0.12826464077217817	0.24364908477400724	0.3992371355318965	1.4967627704372697	0.8333801600144236	0.580813758335537	0.4235576146597297	0.010751349561419443	1.0879220522604354	0.7141357779564912	0.2561868312832387
-1.9801836840754856	0.05508067351778303	1.49382038819416	2.148003999850728	-1.1793120480664356	-0.4880337817628953	-0.7252363661191382	-0.7562164559748344	0.7592610892015454	3.245899530911868	-0.521957640524121	0.0392697410268911	0.38580964770121723	1.5236026137657797	-0.6548320050847807	-0.453409022067868	-0.5097509138242783	0.4926508819895329	0.9051335240635089	0.3809344181663424	-0.1471111986886629	0.0734544483921468	-0.42118858309315127	1.087901231732672	1.6234865748225011	-0.42285532008984533	-0.32076681389612977	-0.8302639546843371	1.7439137408940841	-1.3778836353177417	0.0998243020508374	0.8129247882183869	-0.19444789912689855	1.4343336352975693	-0.09036022528677164	0.706125994005644	-0.45414519712699475	0.0679396888572841	0.21341940531370046	0.3862055840723416	1.5100180318396408	0.841757223663928	0.49431158040207623	0.385342358054961	-0.024716219838719716	1.088654738649681	0.6716547218791606	0.2734845988982794
-1.9788605479934485	0.06401324594289935	1.4939857963642238	2.163226443460792	-1.195670075266141	-0.5214706899847158	-0.7638939228143748	-0.7577776460875735	0.6689219043929352	3.2072523347857205	-0.5901186182150582	0.037664062307712666	0.3391012855638028	1.5274288786629084	-0.6709400930123561	-0.4772151252786723	-0.5020220889561415	0.5408205206355184	0.9324265059253392	0.37213193147977275	-0.15530434710464605	0.08381086046021916	-0.4342219645906552	1.095438241018948	1.5754947773232169	-0.42655350801947395	-0.35908462331338165	-0.8299865931691393	1.7661342175912516	-1.3440536453532168	0.059445232407684845	0.7799663101151353	-0.23084457912959552	1.410965478510878	-0.12366941490109742	0.6747636058232999	-0.48968221851142746	0.006677051312692472	0.1750199064099867	0.3629563295698074	1.5147988495992657	0.8387904675310442	0.41214706087648434	0.34973951553693355	-0.06136015904972729	1.0882963249614352	0.6320321230259013	0.28943958350521026
-1.979177458402783	0.06649508172156357	1.4987706871504582	2.1741206145749636	-1.2043634373245138	-0.5574265390446321	-0.8015032998834878	-0.7604607638385663	0.6094941467616556	3.158905889614458	-0.6478709570929182	0.031169336532440216	0.29562313857578904	1.5275425519494399	-0.6894277089439222	-0.48874816843443963	-0.48941550777328374	0.5907864620256033	0.9838434183084512	0.3409383676406411	-0.1657420476489057	0.08085635196079918	-0.4513951852427371	1.0867852222810697	1.5270010393912077	-0.4237597958407025	-0.40468090693926273	-0.8261815398825162	1.8000510700705017	-1.3085793892163138	0.03305738480388275	0.7372208864697486	-0.2659644634500492	1.3795663254817083	-0.13837761979671553	0.6470361779801277	-0.5144088677995942	-0.058813165179135	0.13683601065840806	0.33608429620918334	1.517752538949912	0.8342598848138743	0.327148543709018	0.31469193060425477	-0.10184301124879529	1.0914903301301382	0.5827862582035344	0.31840109469492484
-1.9801416367475848	0.0664650451449603	1.50585934617197	2.191902754686123	-1.2138216544346805	-0.5865690594182796	-0.8413741075445852	-0.7610486827863459	0.517363943735739	3.102423961818714	-0.6943227259695947	0.029157194020515732	0.24002037202367413	1.5291052837332106	-0.6890317570106201	-0.49130884062920516	-0.481561353366119	0.639211872146652	1.014611338147749	0.3269627091260672	-0.17657694328474877	0.0837587527265432	-0.48018690565594835	1.0826909330606456	1.471371453142112	-0.4281957920794574	-0.43228887431917185	-0.8141141470845646	1.8238367776643245	-1.26683357403824	0.012339668598761459	0.6962634471430358	-0.3005387191134741	1.3403321405458313	-0.13742276363053488	0.6229412292745309	-0.5414272740453565	-0.1236859966625878	0.09869639055414293	0.30230829717672386	1.5001717276953468	0.8304301881046874	0.24537045537118168	0.2880930471345843	-0.13490499916622706	1.0906965865417888	0.5430448153225208	0.35334275277024707
-1.9516338494856211	0.07029038135847467	1.5243630067964402	2.2113835951737553	-1.2210382544377576	-0.6189527524305373	-0.867351566652508	-0.7665504155649604	0.41486667482873313	3.059090337977147	-0.7421155160186539	0.03217995181605623	0.17506227295436425	1.5223665547277687	-0.6882274498304419	-0.4793550297419036	-0.47940525699209857	0.6916981463025543	1.0336420917091558	0.3183986445834909	-0.1773553390346973	0.08363890493908885	-0.5098065939000753	1.0807903351460986	1.4154701612456724	-0.4359305841466197	-0.4640974755533184	-0.8042699801818722	1.8431298638049847	-1.2271385379684143	-0.009669957428423507	0.6578056431388175	-0.3333834616878518	1.2886459567321555	-0.13480130800482557	0.6003486481357386	-0.547122367400515	-0.19646916914165607	0.059617356715574644	0.2745588337097127	1.486894258102369	0.8239618957634643	0.15985006605212024	0.25673099100769703	-0.16248493274683726	1.0971107642502393	0.5014700741351072	0.39794436885499385
-1.926817897894652	0.06970288628389446	1.548057727158079	2.2233307195709324	-1.2260615250554123	-0.6361600977471211	-0.8791114967362283	-0.7750920076712564	0.3109146307098005	3.021954539146955	-0.7801876497598416	0.03710238934253014	0.11544781493770126	1.521886478226398	-0.6884564340810265	-0.4507682036385245	-0.4721499106021616	0.7407570826926064	1.0386530410784613	0.30133085690515127	-0.18028898466078794	0.06855632142661822	-0.521697589403025	1.0640141203392846	1.3670364845620233	-0.4430241130690731	-0.5091021440363177	-0.7978538282560804	1.870259653584079	-1.1781177143025825	-0.03525994833231707	0.6162640222747053	-0.36427810982580844	1.233239992062968	-0.14028163223501433	0.5757003914740767	-0.5649490463567683	-0.2791865126576408	0.018048298972659766	0.24503970745626108	1.4772498465999506	0.8157046367412537	0.07179101387762983	0.2331373176518968	-0.1862347691461502	1.1095497809040242	0.45667827678770323	0.44245855537888323
-1.8936203784732775	0.07134115244507219	1.5662526258650968	2.23092226375931	-1.2319053500503183	-0.6520439157082902	-0.8978832177652565	-0.7880761021226694	0.20906309938177586	3.0087124579230053	-0.8027619960605188	0.04092704723710746	0.05086664616794813	1.5353937340890917	-0.6791052897477821	-0.41513251620401437	-0.46722657063898987	0.7985142167077005	1.0322458672212855	0.2806985109999479	-0.1677493490177801	0.05474777200252179	-0.5375951706483437	1.0454071991189324	1.3096451016943604	-0.458952032668158	-0.5502878730084346	-0.7864885067934739	1.8852631895083785	-1.1285305874837264	-0.054086338342601556	0.5787997383936764	-0.39234753615519596	1.1790534922061395	-0.1315633964452015	0.5544675088102784	-0.5849243706986151	-0.349816436405992	-0.025311997458306555	0.21341770946221353	1.4680808922691504	0.7989875504864326	-0.0005676052057266345	0.21473796314550558	-0.20733966219403258	1.1195655404089617	0.41960720753901065	0.49765668685516073
-1.8682944399601307	0.07081322142917992	1.5665420901627085	2.2446596496880034	-1.2253935261895195	-0.6749098043064955	-0.9037600847968454	-0.7951031131418338	0.12461900262340224	2.995336409170808	-0.8173690753472543	0.035336668100556405	-0.003678268889864905	1.5385798969843933	-0.6769471131860232	-0.38011128323460197	-0.47149236392384325	0.8174334359708544	1.0372206364507406	0.2530150509473853	-0.1678093281423481	0.035260782301101114	-0.5568180982814805	1.020782845118123	1.269569948740846	-0.488907456524639	-0.5790890510607721	-0.7756779083612633	1.8760986109643565	-1.0831451982403077	-0.07243493269342922	0.5492295181953355	-0.4120710507926253	1.1223324415728004	-0.09238257248223428	0.5339802272262899	-0.607604950002035	-0.4079839606680002	-0.07232570855248455	0.17746150279408657	1.4572271438418944	0.7746006530195599	-0.0628465785274166	0.18657754981673685	-0.22554130451395768	1.1234375183729084	0.378219516517019	0.559144748232779
-1.834764355277029	0.06796025574638317	1.5748703915254207	2.2555192845770273	-1.2150728117624678	-0.6890317179502654	-0.9085305529904202	-0.8025194665861992	0.035636234009447966	2.9648575786078935	-0.8272543787978416	0.03493189317718962	-0.06561983546866804	1.553830878989995	-0.6739044849563817	-0.32808301928774813	-0.5014976220568564	0.8641274699530124	1.0290274793263952	0.21242588854495983	-0.15732497716786895	0.015851954200194297	-0.5638520817708859	0.9978471599642831	1.2344498487770523	-0.5183049509572764	-0.5990442797321034	-0.7737027910088962	1.8905984247298335	-1.0367993290439306	-0.09481810805437133	0.5317398235295403	-0.42999127266320397	1.065825062895935	-0.06336329661425387	0.527728839803393	-0.6343123931707619	-0.45504689594127773	-0.11914653182662722	0.1474834967569882	1.4359375647560666	0.7534276449022587	-0.11803845454516937	0.15955903696609358	-0.21727980219703932	1.1365204109445153	0.34184394318727074	0.6178438329268298
-1.792480297909488	0.06049183915704907	1.581677856657824	2.2726966391640806	-1.2013961568280995	-0.6986195380854627	-0.9064982582524624	-0.8043064430442983	-0.0393389764298812	2.9345577773781826	-0.8254799923682958	0.027895945675894495	-0.10916570152174683	1.5709911307596673	-0.6618780412954749	-0.26748578709393495	-0.516508613224421	0.8767094590532484	1.0150306988596538	0.17801951272843622	-0.15470189012009694	-0.02094131654831312	-0.5656427680742764	0.9555109468689519	1.1817446733112111	-0.5577441587542065	-0.6226567656503396	-0.7801785323227188	1.9054595470594922	-0.9925180653631926	-0.11443379167352474	0.5248308016250617	-0.44889553927367654	1.0089725036661807	-0.02225702365488376	0.5432078159644338	-0.6541442842249624	-0.506381312477856	-0.16575945206121104	0.1185320038896277	1.40208824441913	0.7309738269289154	-0.17267919100005769	0.1463910146779329	-0.19912697528788031	1.153149378767969	0.2940004378924039	0.684379833362833
-1.7528965018764524	0.05569158694022345	1.5877373092878277	2.280782934856906	-1.1727864116712996	-0.7099098101172032	-0.9029466525150511	-0.8067301548249027	-0.12187433553240541	2.871800079827356	-0.8277796874594205	0.010069652513544244	-0.13638725165833218	1.571311181760581	-0.6549333306156646	-0.20157753108875615	-0.5402210843807488	0.926462913371742	1.0086860179713109	0.15736509069878907	-0.15191086152353456	-0.05616484181983607	-0.5698439936322313	0.9156637730353765	1.1383489913412088	-0.5762879441765572	-0.6361435948307081	-0.8021095940049001	1.9009524205179857	-0.9497861044459851	-0.14961568556947433	0.516415629605311	-0.46212947300855295	0.9592294360975618	0.028987378269521486	0.5606171669677104	-0.6729036375892947	-0.5671631515420461	-0.21656258105697868	0.08482284300867046	1.3489270853161834	0.6980987426799763	-0.22117871233963432	0.14906987359428361	-0.1477009943399179	1.169845747395628	0.2476657350368514	0.7630032994348019
-1.7224183105969846	0.05464336132621942	1.5904398949998146	2.2962077768096982	-1.1504771473702369	-0.7174937180168468	-0.8948013405285996	-0.8124999531742919	-0.20310819613136083	2.8153839179091156	-0.8343161995804396	-0.0008027417443233501	-0.14919015196713653	1.5631885080822228	-0.6594653105751495	-0.14279293956698108	-0.5528880358541719	0.969178717180221	0.9868661045377868	0.1385106086821289	-0.13604571664059203	-0.09322646739677405	-0.5607108945931992	0.8778727620702078	1.1106264351337856	-0.6043673430486758	-0.6490504526526377	-0.8245227880084217	1.8848860572114585	-0.9233322130496047	-0.1801573769441021	0.49819814901795756	-0.4601187636892126	0.8959681347832615	0.08296549895051593	0.5927152314234775	-0.688215434221887	-0.6259818286166474	-0.259368661885269	0.0556918311739419	1.294115050080616	0.6666167489522723	-0.2669023907636251	0.15883904535668855	-0.08069931593604963	1.1913584981967489	0.19886010983033936	0.8648096299562524
-1.6822412357989127	0.055973625303583394	1.5939088718997636	2.31770938805251	-1.1319863750312464	-0.7345126844782804	-0.8840014429108314	-0.8153807560184116	-0.269850215857125	2.7635811105090693	-0.8218973034311163	-0.00419398592068225	-0.16304089912925837	1.5489340986760172	-0.6652567039128492	-0.08562463044252792	-0.5665726142356189	0.9510268123422574	0.956058715455016	0.13188924309060962	-0.1173762144667388	-0.12147537251578629	-0.5428923680909825	0.8362670278886528	1.0788697650781656	-0.637796360294404	-0.6604225487918154	-0.8418632999253919	1.8582204302593417	-0.8991044560360495	-0.20270312693202816	0.4955997027559323	-0.45122068829816103	0.8401841714374836	0.12529477091847707	0.627928444483907	-0.7141240771643822	-0.6841500340735536	-0.2918930711447071	0.024341868232675083	1.2305008994445372	0.6352532286893363	-0.30805262440584097	0.17550509748000212	-0.00778436097440241	1.2030489694485336	0.14757012773059985	0.9604237201759563
-1.6522253644231188	0.06215810551675525	1.5882730479719789	2.324052809127394	-1.1098475214688557	-0.7502706908244716	-0.8654395682379142	-0.8207214372094539	-0.30799789862466737	2.7165110105160184	-0.8020821945244514	-0.012586178592705504	-0.15473462468099639	1.5430429530109255	-0.6718438175213299	-0.022968975790637707	-0.5988080039300686	0.9523076371904597	0.9253072411338319	0.14127453946249652	-0.06856520289333388	-0.15101003596324986	-0.5105372418231979	0.8054978582103839	1.0592054263590756	-0.6620769610129221	-0.6701401186082575	-0.8481494386409347	1.8370917911210884	-0.8817619187318251	-0.22696149512787733	0.49760052483327416	-0.4320126842978099	0.7864852214039896	0.16229724406371088	0.649435499924141	-0.7397244376476122	-0.7435179766667518	-0.3155174977856947	-0.007386625216099296	1.1640303717111964	0.6086620997101565	-0.35114020863558837	0.19401001763576084	0.059524811074014305	1.219401197499426	0.08912470173372757	1.0576643334596398
-1.6305349643233231	0.07350276777147384	1.5738485366081376	2.33418638012028	-1.085238414052136	-0.7575047909722439	-0.8597433210504433	-0.8266864161597015	-0.33783908124581674	2.653618127550325	-0.770871386156367	-0.025000309867595834	-0.12993301430497328	1.5431224139490836	-0.6683603946093133	0.02449095278527274	-0.6081401087108171	0.9566282076461468	0.8938157184975223	0.1231029455619654	-0.025458872501059476	-0.18734475865541	-0.47177097947588287	0.7781071535083296	1.0492252489232143	-0.6732081103377979	-0.6621458288893562	-0.8416888655349746	1.8311737150771212	-0.855898257624613	-0.25555973714481833	0.5024723359878324	-0.38881738220042567	0.7471353466795247	0.1971010450297717	0.6689327820710446	-0.7669985144291138	-0.8015516113765047	-0.33677962613969437	-0.03052440727612814	1.0920339414233875	0.5843035617927397	-0.38187732540591723	0.2207978870534259	0.13137439909937224	1.2256393401663046	0.03438927625544371	1.1534483720132878
-1.6104974557219904	0.08165082554327294	1.557230529122395	2.344259713511164	-1.0549698733590605	-0.7714032501868279	-0.8631628229536454	-0.8267829452345932	-0.35316441086218386	2.605320397843879	-0.7326248518306135	-0.04140511489704875	-0.0796105180045001	1.544703907343253	-0.65943287113965	0.06139295072611449	-0.6135227523711265	0.9534448365180495	0.8768192755268054	0.11648452345370519	0.029060818861780253	-0.20649435078127945	-0.43971380184887987	0.7481811909712714	1.022894111636137	-0.6793707406222904	-0.6441523006636813	-0.8249334130641252	1.8267694427984114	-0.8371291165733471	-0.28226044782848814	0.5136832319769955	-0.3326595873907383	0.7009662672226364	0.22841576736524427	0.6848980737450393	-0.7758398311146593	-0.8353858807542835	-0.3538615558788594	-0.049691776566920746	1.024436549909416	0.5664902921364979	-0.40228342609441353	0.256848815245371	0.21431390117541396	1.223756082401739	-0.010486228624552448	1.2479135132797752
-1.593519366895634	0.08983502902589972	1.5467666244973033	2.3546125493753394	-1.0193918169261713	-0.7958329135085541	-0.8537020841154048	-0.8290481014300894	-0.345602418488702	2.5500941111538	-0.7043424295878034	-0.053664866898841056	-0.008480790887759049	1.544160924265841	-0.6562776589868045	0.10096515404897821	-0.6196298395182187	0.9669633427115946	0.8614838298855926	0.13182448645890762	0.07022515848748775	-0.2256244025070205	-0.3967927280534807	0.7258001286964098	1.0026949418006963	-0.6749205166750951	-0.6181567201961432	-0.807411966096225	1.830825592956888	-0.815916095921061	-0.30949107733446457	0.5210679964014502	-0.2580489363689694	0.6527652973155711	0.24770371322920312	0.6995706593871511	-0.7756274987895566	-0.8720252467722067	-0.36766901274497177	-0.06322820152115619	0.9543930271464737	0.5438645805674727	-0.409128959561441	0.28885233168833235	0.29654179175337775	1.2039164574461902	-0.0685689219801923	1.3476182897130071
-1.566282031116309	0.10582517876375896	1.5459735842152753	2.353194957808212	-0.9848512727269518	-0.8102378694292929	-0.8623478708932277	-0.8342395743105581	-0.35210222888035164	2.496541200680194	-0.6641435521985386	-0.06922839348633614	0.08493627252744196	1.5419007020249067	-0.6330510231691833	0.14457405605341817	-0.6138257255692166	1.012524112311933	0.8421537678945128	0.15485429947871093	0.11211457908575011	-0.24045296081782142	-0.3583079448240899	0.7077061209108851	0.9724798437863227	-0.64312666963513	-0.5971690759708798	-0.7913737531685829	1.8558139042387896	-0.793323829036869	-0.3368284352215145	0.5256051267895963	-0.1850896241794327	0.6041106581661149	0.2368026658349994	0.6969343826906527	-0.768960367560576	-0.891576541277902	-0.38350506426929865	-0.07638255392347101	0.890815015293291	0.527073990990592	-0.41526016547549605	0.3416516578621136	0.3929640106813727	1.1760450354812588	-0.11757399846806574	1.4349768195332515
-1.542473910823929	0.11957073076866838	1.544227609086824	2.342003614524161	-0.9500907948000952	-0.8265355520786997	-0.8599992283894556	-0.8380040808842718	-0.337387664878004	2.4591058017413756	-0.6140888680690233	-0.07809909684196267	0.19581506810722318	1.5310057245041524	-0.6112593553218917	0.19343921527559543	-0.5894713101914225	1.0306563424210453	0.8386821190206686	0.18857337195421658	0.1543518786065067	-0.25971979534446155	-0.3241636294822655	0.6901408085120287	0.9440980438766594	-0.6089750880536047	-0.5704416004812201	-0.760713387861595	1.863517424793347	-0.776187197572056	-0.3664331506925322	0.5280380963081527	-0.1028353692716086	0.5619071413400856	0.22968981759891555	0.6706286833623922	-0.7593860778207502	-0.9001570529355016	-0.40033645159551384	-0.09154809273765453	0.8532847883096706	0.5022180034250652	-0.4100717249608146	0.3889577433274775	0.47112376669951467	1.1453364361345946	-0.16405544786223633	1.518289211000465
-1.5171461659816599	0.13538218833046378	1.5422436299803368	2.3274951872898346	-0.9095231007091773	-0.829847146719235	-0.8577621142554497	-0.843542277372355	-0.3313770230171801	2.4259123019015196	-0.5552396832258124	-0.07824020049428405	0.3009281139923413	1.5297255205004983	-0.5834425393810954	0.23469181798344377	-0.5764162348566969	1.0585492055131558	0.8540093419028245	0.22356697268094608	0.19277184006587142	-0.2976724631672564	-0.28005225835309067	0.6767419313991546	0.9215107244040374	-0.566847859626318	-0.5364328784533019	-0.7186411130249947	1.8509098657344414	-0.7559373062442047	-0.3948799873316714	0.5239043700384104	-0.006428212500870295	0.5218588308348033	0.2157871564271931	0.6359055076173119	-0.7440506298993548	-0.9037814129478491	-0.41398499738833383	-0.10748944501094133	0.8191227362704682	0.4795540932792216	-0.4118518423994918	0.43233735190017974	0.5429494927094516	1.1098590316527317	-0.20189331944652564	1.6020356810296097
-1.485342731236179	0.14452705316987818	1.5474889068399151	2.3177423179416046	-0.8789345134887764	-0.8385670156807038	-0.8554196677722201	-0.84960196008957	-0.29513231265268597	2.4051522065696473	-0.4936442724294559	-0.07233756325269196	0.40313739156075973	1.524686372672321	-0.5494545978870469	0.2725021399161689	-0.5589699347212476	1.0315417052193419	0.8555502869500969	0.23387799453784414	0.23099986832661856	-0.32700911722675186	-0.22439126001291682	0.6689772110934606	0.9025556804274876	-0.5230671682252731	-0.5031371996060265	-0.6661450290566749	1.8537950596703148	-0.7362118248829115	-0.4228490283113538	0.5271257545611734	0.09039014048187222	0.47999116854809276	0.18028288804516848	0.6005049638363313	-0.7236039298713652	-0.8888564327375141	-0.43038383089057775	-0.12392146408435609	0.7924143586766872	0.45848312166333055	-0.40492509503366064	0.4759662383012711	0.5923808443976619	1.0704929972435304	-0.2375072575723185	1.677112856789559
-1.4381430502173298	0.15398144747666237	1.541947733142778	2.301576151900167	-0.8431213070810732	-0.8669883876692512	-0.8518997435738094	-0.8479241625147695	-0.2530862069122861	2.378858034434535	-0.4222163953211327	-0.06464698506223501	0.5159873194332735	1.5309240563177124	-0.5147386772963484	0.32339633464374473	-0.5589048734959425	0.9893059647948282	0.8692477589871652	0.2725951015874328	0.2663782217356704	-0.3472516690664721	-0.1690791161114469	0.6525200171702863	0.868884200572954	-0.4619855833606398	-0.46863389397225036	-0.598254189207104	1.880033445838509	-0.7153402419796128	-0.4516743783949977	0.5415482561083498	0.19520132346356758	0.453339074476773	0.146512007011794	0.5431135303037592	-0.702740566572577	-0.8570028834953627	-0.4427153686786364	-0.13640235980353482	0.7777712872540602	0.4441739926638473	-0.39038134551154163	0.5184133108063133	0.6338437451723746	1.0244637986256369	-0.2747819118076856	1.7164088051505644
-1.395549809515033	0.16312478503252065	1.5298554769768364	2.2773357376863053	-0.8013732027894607	-0.8937872096480554	-0.828259937801149	-0.8498148843814155	-0.21881909531958713	2.3507845299469725	-0.37061269196216345	-0.06731616005706977	0.6309946645601903	1.535847323611076	-0.4765631863197358	0.37971509368167167	-0.5590830270392152	0.9921214184934112	0.8764722750946019	0.2952834705491715	0.2922278915550258	-0.3886108799783246	-0.12067818289262824	0.6362837705728837	0.8580174047089176	-0.40052899675211184	-0.44402891404674333	-0.5343844412618534	1.8951793953574494	-0.6969871350429591	-0.48481726380136936	0.5601336013477252	0.30188181260804303	0.41459456427871466	0.10906221609340785	0.47028703787840814	-0.6786610327356207	-0.8103663345222847	-0.4608885968726712	-0.1499805416097087	0.7671439614246685	0.43315300873220497	-0.37408028432576046	0.5542876519012359	0.6664866008153835	0.9939986351247502	-0.28709001937771034	1.749667992258369
-1.3591297989395916	0.17178091913398266	1.5258525992612926	2.2622209185918196	-0.7601500870996887	-0.9116588240404919	-0.7885123491146148	-0.8500749695361481	-0.17283052241614788	2.3230715198990572	-0.3305482455733183	-0.07233591937368547	0.7386221698388606	1.5350648540950493	-0.4314485184493687	0.43386456130368867	-0.5480797257689691	0.9619148072884192	0.8761910567348542	0.29020007496057226	0.31237421306268565	-0.4243098883196394	-0.06945048065976175	0.6030447254315233	0.8456047467144663	-0.3349961716753947	-0.42235484100527787	-0.48339141834835475	1.9149933460340645	-0.6753825041693562	-0.5112027534525663	0.5713740487149345	0.406572997063709	0.37330012128429557	0.06383442408401206	0.40320824895182283	-0.651181437773917	-0.7562994784274749	-0.46704945694493327	-0.15983853456027014	0.7680221944168293	0.4154752282704049	-0.3463319910699082	0.5941617559026626	0.6969180876225121	0.9610404348188976	-0.2939023657338483	1.7770351109669509
-1.3257365938633083	0.17384937016346214	1.5220160486500904	2.241467056781867	-0.7205479789965629	-0.9384474889997877	-0.7273937608499711	-0.8453497991568606	-0.11911007240566748	2.2897270021182683	-0.2959720372750023	-0.07857627096541368	0.8533813041833312	1.5351597657711822	-0.3914077599315365	0.4772049734222925	-0.5510911019182776	0.9433654729276648	0.8802909244006498	0.30355760199071885	0.33311499433828584	-0.4545753627319066	-0.022391064939135456	0.5629890043771939	0.8401377430839607	-0.2756788226573773	-0.4057297346846	-0.4381016415911154	1.9276760678234752	-0.6678773315346087	-0.5315059664102628	0.5826812978089534	0.4995577428340662	0.32832615275876076	0.005493764332566359	0.3362422306378078	-0.6371893187134015	-0.7024037690752482	-0.470666873581851	-0.180895422170197	0.7787615706624622	0.3920547547970339	-0.322266830478992	0.6382995728335308	0.7284420139455929	0.939538785326705	-0.301630327816858	1.7885930007573605
-1.2988062336831454	0.17733208576589124	1.5190267554433263	2.214258936709345	-0.6843933896263796	-0.9579430076712352	-0.6549749065606918	-0.841791552378617	-0.06823607695589584	2.2429455412542603	-0.27604540613702555	-0.08253729260349703	0.9515147200838902	1.538878979126626	-0.3474408756172242	0.5301455686727585	-0.5606696847265532	0.9239189709313033	0.8591090970699451	0.31130779341213277	0.3491694066809762	-0.48862125322235545	0.025431937750327843	0.5286655136879127	0.8447023979593397	-0.21027303069173559	-0.3851987485958664	-0.3954555751199492	1.9353031070031332	-0.6441163780445057	-0.5512643682134098	0.5842176340246713	0.58550869970616	0.30118126740837886	-0.057752086707997544	0.2642512828501469	-0.6256024184536069	-0.6590947876681366	-0.4752398741894819	-0.19741310434160375	0.7992264183062268	0.3646964131901226	-0.2989312012910583	0.6791206604837982	0.7422029373148193	0.9214143126005269	-0.31633495104220505	1.790930009580687
-1.2729325760394898	0.17794249009381297	1.5081897635013133	2.183610044810435	-0.6517121473053795	-0.9620163787749044	-0.592720623971473	-0.8336802744930741	-0.017692032484334985	2.2038148441398016	-0.2638318153137258	-0.09026302557910759	1.0465724961719043	1.530333617402234	-0.30002396192743885	0.5719872462047546	-0.5742444340489821	0.8766563372853504	0.8524256385084558	0.29574265393760324	0.3874747413689443	-0.5123354828182283	0.06320254257945326	0.5019015779303946	0.8479471354005159	-0.14665688119492498	-0.3544375334956501	-0.3477800559546395	1.946108079174315	-0.6220412519138843	-0.5747657095202495	0.5802184526926577	0.6505803108343071	0.2635422203605989	-0.12267963697092572	0.18961202453824352	-0.628307320565764	-0.6115213871815621	-0.47999296117999	-0.2128013675126598	0.8164914694688978	0.33209695482357976	-0.27896550545785326	0.7299730565987538	0.7563124665043641	0.9185644480085905	-0.3082194540860838	1.775483828187039
-1.2558587517696547	0.17311372858394017	1.4989737716259253	2.155246165947491	-0.6253745640470487	-0.9804831945105359	-0.505847973535038	-0.8250195704324481	0.05029973016337872	2.1609111342752465	-0.26409163302707517	-0.09103379372447966	1.1145634791425305	1.5231744075990397	-0.24685954354798248	0.6055284453756276	-0.596438164094858	0.8356935518174986	0.8554795712222072	0.29310382119575074	0.4160927810044697	-0.540404616256059	0.1039825784034073	0.47050902115441257	0.84545173353412	-0.0998355252471781	-0.32499627997851155	-0.29064109190398346	1.9433376073007913	-0.6028303281689722	-0.5961610268424186	0.5675445801813828	0.7118151514108666	0.24059667364958667	-0.17784466146180775	0.11648046837657762	-0.6338565003094393	-0.5949517383511919	-0.4820984607125599	-0.2175802877927342	0.819891846289695	0.301675382526666	-0.2574768906486412	0.763434479687482	0.7532671986393332	0.9199576622790502	-0.3108898277184049	1.7631542431754188
-1.2435897629649642	0.1704944372852269	1.4835255674762449	2.132062720856767	-0.6035412145469701	-1.0107572068574249	-0.4353505285972144	-0.8152516685440292	0.10716759556341393	2.1109473356720514	-0.27929189424196244	-0.09932196865456795	1.183855186562687	1.5010644015566181	-0.18993215065058755	0.6367988345667916	-0.619356745534885	0.8039070598857687	0.845475762553521	0.27611256408214974	0.4454065784849834	-0.5609546037244666	0.13868086860497633	0.43715048409197144	0.8580545854817119	-0.05547962791918361	-0.3031988937151372	-0.24585771660066427	1.9239654024964423	-0.5894645802432901	-0.6210945140999418	0.5549863917506777	0.7573378273830706	0.21938518701362053	-0.23889175358568032	0.0515943173010001	-0.6359395779711811	-0.5884932461137302	-0.48349911119018063	-0.22411027701416453	0.8010017612525637	0.27927380226465437	-0.23604630386696748	0.793666262742556	0.7420609519655104	0.9194073545364783	-0.31281613439435174	1.7572148207512572
-1.2290759084678076	0.1662200797062188	1.470417888932967	2.10091425844525	-0.5913429499747902	-1.055633126504668	-0.3507293717386861	-0.8090483807870786	0.1666267548000527	2.0539453702893833	-0.31473563470736005	-0.11090961985935681	1.239837572313025	1.479994009455095	-0.14165940832424267	0.6599918190830746	-0.6384454846903393	0.7802757430627923	0.83440135065562	0.2507250209717454	0.48172060623729535	-0.5640511057981532	0.168010094355075	0.41115422756328285	0.8665160713518928	-0.01154039919551654	-0.28019997979044653	-0.20168236974394324	1.9298557870081183	-0.5803881647374753	-0.6504845317811255	0.5470985131821389	0.7943937510639684	0.20355887115512966	-0.29985608572598255	-0.023563326054494644	-0.6466209420941649	-0.5763807806169572	-0.4877566959364067	-0.2158056178091814	0.7817020360450657	0.2504759698622338	-0.19933039977893435	0.8206174091378159	0.7246041711456133	0.9167549346533324	-0.31187985014091407	1.7424342264859043
-1.2281516700669308	0.16377591692193838	1.4492070479251196	2.0608594657856463	-0.5837572857920447	-1.0974053453866743	-0.2591360550851126	-0.8011838505737128	0.20890112943309033	2.004249506742683	-0.3497354856537876	-0.131423053710644	1.2940842860862918	1.4693738343454703	-0.10543505398281883	0.6781115469505732	-0.6532638416030432	0.7852672217722996	0.8168112244809912	0.24445687337132732	0.508539272135782	-0.5699783605037794	0.18335968965805166	0.3786434067711498	0.8618169936825648	0.03504315076829724	-0.25029685615707514	-0.15902611890464077	1.9229408158016643	-0.5686621459355183	-0.6675561086421324	0.5366204185437894	0.8304972065705429	0.19134744801219153	-0.35797146212104436	-0.10135056174938646	-0.6584638553611909	-0.5760234438461	-0.4965265466523185	-0.19993065885495342	0.7580663736089492	0.22764919487522883	-0.1686258445873769	0.8379014033551556	0.6912397332423101	0.9180981930336161	-0.31319023472519547	1.7248395754422945
-1.222419585652372	0.15670866681334011	1.432923532516617	2.0199332358170716	-0.5821901807784219	-1.1240527600613393	-0.1910620140687396	-0.7938088000272672	0.25220777696997604	1.9725138171874836	-0.39145123394151915	-0.16058523195154267	1.3431566867499645	1.4558875473414574	-0.05020119043870512	0.6992033643503376	-0.6688215306214863	0.7847851909154493	0.7803350653043585	0.20696572709918595	0.5411146011233577	-0.5800963796902848	0.1954138831602235	0.3546368034566815	0.8648558068436489	0.0746663025100646	-0.22690682196829	-0.1257445789346898	1.9069720321803545	-0.5707115175651698	-0.69215948253494	0.522546964436435	0.8553403110457936	0.18721991967730967	-0.41797375127221786	-0.17080816921059053	-0.6686212484791844	-0.5983246248405717	-0.5005058685803202	-0.1877965662902359	0.7239445537259567	0.20198820124157316	-0.13986459482460478	0.8548980258787819	0.6616421454643322	0.9196944026673298	-0.3106118360360929	1.7161088963259576
-1.2103723739232453	0.1538154826635661	1.4214010156031172	1.9805619391481901	-0.5834153413444286	-1.143002101937086	-0.13329207212068256	-0.7825888444603865	0.27877505689633086	1.9323856709308913	-0.44362032859980705	-0.18370869853004837	1.3890242108949133	1.4453920817597745	0.0027504634079164453	0.7049004258582536	-0.6777237010356421	0.7876321241801939	0.7488484763234832	0.1827629360006005	0.5839516918897939	-0.5855976536731111	0.21116174147047606	0.3445949729568091	0.8566931971855466	0.11722137845545352	-0.18676404340269642	-0.0799034161527842	1.9018504173508606	-0.5745752946916828	-0.726771744722602	0.4987854517934043	0.8712543697132509	0.20410838584584137	-0.4670140289448688	-0.23938348247422012	-0.6740857443629947	-0.6289532605390864	-0.5100508318784394	-0.16418790378862386	0.686892761830422	0.17420354036671756	-0.1121943479988043	0.8832581186477398	0.6232579956668755	0.9162077987133113	-0.3132098698254332	1.7011485321511177
-1.1813797879951973	0.1557943330577543	1.4084376097415061	1.9432748635085975	-0.589881965651807	-1.158897024906251	-0.08210487592187359	-0.7767694656538849	0.29359468311977727	1.8869183097303288	-0.4841114700837917	-0.20588737074035796	1.4236988915366413	1.436836787418113	0.050549971616386746	0.6991779847093877	-0.6922115510028697	0.795928957336675	0.7264102114088764	0.17083888531767316	0.6051416501649364	-0.5989906439211428	0.20829754172266157	0.3348225629205051	0.840669714140866	0.1456066730590418	-0.14753413753742187	-0.026926423070743794	1.893305601672406	-0.5885462584139455	-0.76127355544613	0.4875598187721815	0.876897710023797	0.22444255431665633	-0.4991007127153507	-0.3088884523521028	-0.6801430272658597	-0.6654128828567785	-0.5379589273970049	-0.13403164757618594	0.6405971538124796	0.15098308853195846	-0.09703243527502661	0.9012956516526571	0.5859986029462212	0.9059914226970326	-0.3285490168163548	1.6816342892447451
-1.1431086914759367	0.15918541164681735	1.4041489434654633	1.8948936279161845	-0.5995484937473028	-1.1667149505353689	-0.0393254352656705	-0.7726445668876336	0.2911235260307593	1.8536955806115827	-0.5301308084509723	-0.2242164970740117	1.4388536213182994	1.4174725982387013	0.10043419060622005	0.6827359846857209	-0.7023653851778316	0.780492165080154	0.6999723964889689	0.15513245864670294	0.6401841204764076	-0.6240961500061603	0.20338064053509092	0.33225686846409397	0.8055138634340006	0.17551839752531267	-0.10987747329015321	0.022553289413192408	1.871226219925484	-0.5935349421106549	-0.79659940855376	0.4826108919635702	0.8761322577054311	0.2506106755040235	-0.5244910010965533	-0.37510449026549	-0.6712067214419143	-0.6923029680349793	-0.5624705032581844	-0.10208459714816595	0.5897334421223932	0.13364351595424176	-0.07881391520547729	0.9116829007686423	0.5483608298655799	0.8891221908303522	-0.34284543664202405	1.6621761696271882
-1.0900859071250921	0.16431606620627945	1.4002811490888047	1.8548034958634054	-0.6134205455088804	-1.1807512743614144	0.0026287550763487875	-0.7713420611119175	0.28996620274508544	1.816066537700116	-0.5723879991758529	-0.24625776522496395	1.448388310643844	1.3797705903310837	0.14188224816410283	0.6516966838042565	-0.7072806689704717	0.7743949666092187	0.6930915917101126	0.14142760059197343	0.6500326927304665	-0.6369354955838863	0.19435983369735838	0.32332315643990356	0.7740517795012904	0.19760386608444705	-0.07698588920963703	0.07035554025532458	1.8431364570269584	-0.6162839184897317	-0.8179165411316545	0.49341732263833327	0.8689057324216354	0.2612166431185354	-0.5308712146884432	-0.43409142326679884	-0.6620298345837299	-0.7265763856908383	-0.5763512074451784	-0.06899603794432355	0.5335937406845849	0.11624059161563838	-0.06358345845790414	0.9195614845278705	0.5203653454320442	0.8741457321358898	-0.3566964497201971	1.6443877178518875
-1.032583426551105	0.17696350133435218	1.3978165673548544	1.8017735237324477	-0.6278990012169692	-1.1776975325894667	0.04683122407995557	-0.7728938275418835	0.2803987657214308	1.7637278601870794	-0.6161089071105174	-0.265234289180151	1.4496358627278516	1.3477434177569059	0.16594181419322512	0.624183817244222	-0.7104766232041094	0.7593241243093269	0.688789444171516	0.1333183042129399	0.6356390357035911	-0.6517380000278491	0.18360822973026167	0.30362502597798496	0.7578352424440236	0.20249718152307367	-0.04775533274432138	0.11396019412565725	1.8209318040625289	-0.639017744603608	-0.8337743929148722	0.5144701605586082	0.8636056238856199	0.27359524981106337	-0.530308107284737	-0.4935756635041352	-0.6324063618547201	-0.7765619112123842	-0.5752994683186691	-0.04532913335720248	0.48348479454152005	0.1102855897565791	-0.06982324520078102	0.9179912097567856	0.4880181160014027	0.8551815246843748	-0.37741974788154936	1.62904238299283
-0.975143163980217	0.18564407197271182	1.3969720667532508	1.7505474669894596	-0.6429187285958327	-1.159575107528635	0.07742097749854635	-0.7773601013390404	0.2506121920430586	1.715833250951997	-0.6590230234906753	-0.2879046265669136	1.4513230860803013	1.3165296161747049	0.17393527274071235	0.6002655093050084	-0.7163912800500248	0.7199333496766728	0.6662294824228665	0.1019466596366281	0.6254945664349971	-0.6616176263327874	0.18160493685907728	0.2837476576344453	0.7450007256813276	0.20846164015428834	-0.01332188981720236	0.15995724274665152	1.7950428586589626	-0.6553882937475242	-0.8415308159580019	0.5413369621342212	0.8562576794144763	0.2785061514807309	-0.5251264451123403	-0.5435963155134573	-0.6009694506854156	-0.8239105451865647	-0.5693728841715398	-0.01688912982867115	0.4356894371280335	0.09963232500344386	-0.08172329860365153	0.9098435990454401	0.4671907725236547	0.8406554619521327	-0.394130251610122	1.612044918819271
-0.919817309998523	0.19710022592702575	1.4008122931015654	1.7026947159586157	-0.6588559226863621	-1.1174758867892272	0.10221224939071394	-0.7875922257265872	0.20655343069669807	1.6601635317434187	-0.7134644953808283	-0.30913689859879767	1.4360157431310854	1.2947021379124	0.15995483014148454	0.5755390601671342	-0.7219487120178154	0.6757950629722641	0.6614602821698352	0.0903169572796186	0.6196525997020779	-0.6752177448221806	0.19829754688959697	0.27048630895904124	0.7424738631610286	0.21428788676065302	0.020276305639216667	0.21954543898971637	1.7813540111963018	-0.6578437643487522	-0.8300910227401508	0.5706011812920209	0.8592625675244484	0.2734403671553214	-0.5229834708110154	-0.5767427372678637	-0.5585710129567409	-0.8659559378621701	-0.557660435434612	0.007577198322550526	0.39881475555258467	0.09326912099841213	-0.10631615948866671	0.9021556601605998	0.45578426293177665	0.8270936271953481	-0.4087015628391185	1.5928358462958319
-0.8768186487599022	0.21026337380254198	1.4016393339518844	1.6554419314437172	-0.6742288242155547	-1.0614032751166484	0.1267505950480926	-0.7957805655657618	0.1591708664903076	1.6072760745192163	-0.7652083029750975	-0.33293846699788	1.4272695551712584	1.2584966443400885	0.14684357359343375	0.5540558619885141	-0.7219114904704231	0.6433494676240248	0.6321954826861481	0.08350868050114144	0.6120872327899061	-0.6775834359310633	0.19129799967525668	0.2528263048491398	0.7381137025360192	0.2133925573937932	0.053601703860117624	0.27855280121599346	1.7504041086054045	-0.655986637736838	-0.7958461047478113	0.5944587502541879	0.859850342467257	0.2570389786069053	-0.5179423358094033	-0.610507610926257	-0.5125220989482945	-0.9162933353032605	-0.5458577991291349	0.024178813352343675	0.3591612236543541	0.08901488241263569	-0.1395617848119047	0.8901060614700155	0.45325395685603065	0.8309307153312355	-0.4342602627905755	1.5764145227590176
-0.8302304101489295	0.22172818236367386	1.4035599065931808	1.6146562558798156	-0.6890189041739339	-0.9948408864338288	0.13903332897834683	-0.8041617003707866	0.10755780660275675	1.5469025118165463	-0.8212450638472951	-0.34812147193375026	1.4112306379902553	1.2162212179918304	0.13762504930531944	0.5265630319871241	-0.7289866437802439	0.587463400322664	0.6100581707530256	0.0573514165184623	0.6046831430793501	-0.681791135425387	0.1935363575544948	0.2458123545381603	0.7435678358990188	0.20208152918363465	0.07267732778668089	0.3272776353323551	1.7212093217040163	-0.6504310630578078	-0.7582901248868205	0.6241678736511348	0.852575893541653	0.2300814989089551	-0.5124948479254432	-0.6415018359344805	-0.4685779835965283	-0.9686580257580815	-0.5209584263483338	0.035418422641624044	0.3194821422422941	0.08730432699206203	-0.17424227347984175	0.8765976608400555	0.4679399041800836	0.8381608392458915	-0.4470086099764551	1.5659606832907724
-0.7897154514533818	0.23655759659889636	1.4117944766595234	1.5795184578796746	-0.703906121060782	-0.9372490961247172	0.16578213419079382	-0.8149797486021022	0.04678083348977423	1.4813235799094906	-0.8785540887517526	-0.362459903748054	1.3744557094711776	1.176175112408556	0.10141023597433665	0.48887292940626575	-0.7258284209782094	0.5374325323273706	0.5995412619191859	0.043652445430251104	0.599233039960275	-0.6771913252351527	0.18865988155939178	0.2319197277891226	0.7395952133289051	0.18301233481387585	0.09723185131293549	0.38752944066939976	1.6854608721603566	-0.630710035952309	-0.693082807133994	0.6503337371897934	0.8427710573864298	0.1928780239152082	-0.5039149089130861	-0.6761431655230912	-0.41819004918447905	-1.022947799407705	-0.49258909408645024	0.04763001725275011	0.2807707877832224	0.0886299449362445	-0.21949336556602	0.8498144258834252	0.490338622829662	0.8703062651480893	-0.45827915751286896	1.5639963681822353
-0.7627108310759714	0.2484754992816715	1.430711657709153	1.5336872807720372	-0.7207753804765044	-0.8723110721724602	0.17997219029372308	-0.832546253128595	-0.016318395157644168	1.4432609693611504	-0.934731241632034	-0.3797924102648333	1.3341658332357984	1.1229793251842988	0.06576025046146236	0.4475922755163153	-0.7338193263307254	0.47679698548137023	0.5915125599759794	0.01730385503572542	0.5751280962311298	-0.6609949389153612	0.16841883796780552	0.21544111550273573	0.7383825481239172	0.1567866030985703	0.10414094032176364	0.42731616994529487	1.6390788742168418	-0.6033353720579683	-0.6185566124802295	0.6752377501520871	0.8293281917269907	0.134315262678034	-0.5112446009450196	-0.6961912868304709	-0.3670077884692359	-1.0754020030426752	-0.45661012557108227	0.05076045948977446	0.23641462105093375	0.08997847045119162	-0.26475826781595724	0.8172095881211934	0.5233622958946235	0.9072078089752826	-0.4674301476499445	1.5643699388234125
-0.7452145264947692	0.2520442518577609	1.446879387398611	1.48106853067075	-0.7370691176281768	-0.8160070565100932	0.18922331658794864	-0.8492422767956912	-0.0757334224083728	1.4197959478453002	-1.0029494552741438	-0.401220148162584	1.286694659615872	1.069031969919965	0.014590857365223513	0.4081402915453186	-0.7346565562049491	0.42187104494793976	0.5812900259163782	-0.019522064019841853	0.565176893030588	-0.6583074825510298	0.16719410435896476	0.20089917416367484	0.7280834740598575	0.13253547406182162	0.10247410485547422	0.4496763066411572	1.594052442711205	-0.567275108067687	-0.5385413523673032	0.691297698320337	0.807292219306188	0.07711622433653988	-0.5251143043379877	-0.7116272761738489	-0.3071233271397081	-1.1250052392072	-0.40486989287478437	0.037290117453690944	0.19723988764754427	0.08999065926979455	-0.2904627835342075	0.7805691705294379	0.5659111726731185	0.9476958685368462	-0.46885834283565186	1.5606412478227432
-0.7329806607563445	0.2556583138460148	1.4508133450432947	1.4395616102188704	-0.7562926842177152	-0.7588352251009245	0.19497298983934308	-0.8710673393224333	-0.11819216807007948	1.4116275822820672	-1.072348072278773	-0.43113653117006506	1.2308515636613213	1.0162696862583247	-0.039701308448361464	0.37551943830151585	-0.7309425596130827	0.3692096657052633	0.5875491901105291	-0.0478133533654244	0.5378823927438623	-0.6502008218844118	0.16930220328469547	0.18210625136805586	0.7178416011847124	0.0994702796462136	0.08999562740785597	0.46178926906930096	1.556245589267226	-0.5429856131645873	-0.4548836759933231	0.7033025809044364	0.7897294358233242	0.019193534562348506	-0.5091571783068691	-0.7402126166871054	-0.24495292049002643	-1.1875311457387545	-0.3447717654854044	0.019255492455690464	0.1553534130355326	0.08773904994690625	-0.30644000271477445	0.7430304750166492	0.5944957903470709	0.9915729991239898	-0.4667553202575663	1.5573799585867392
-0.7279721115068589	0.2549852908922929	1.4495277559881878	1.3930613941449912	-0.7808722575162994	-0.7122327881922497	0.18747475282842052	-0.8903374580696226	-0.17185540453118725	1.408289355055465	-1.128929630196571	-0.4531571037495251	1.1672938720867008	0.9737810397260096	-0.10309178181850395	0.35162918154440465	-0.7486702138560817	0.30986281359900564	0.5919927691049052	-0.0842095238651519	0.5281471143917651	-0.6399017283233828	0.17406488984914809	0.16753725525441066	0.6927674600240316	0.062130675109138625	0.07153601512491173	0.465816426956634	1.5168128472844298	-0.5142002723854197	-0.3827638340244593	0.6968718952774802	0.7641980682946755	-0.038784402988433754	-0.4979305678331139	-0.7628187575926237	-0.190305470950162	-1.241268525934026	-0.27162493107289476	-0.005341665524038345	0.10844902803990927	0.08650054790852196	-0.3195480020009438	0.6998847838427699	0.6188335626476607	1.0332655507042376	-0.46009592099801644	1.5572738504938228
-0.7283123034915465	0.2469538157652762	1.4513803274929022	1.352805006310685	-0.808041961745676	-0.6766970334592027	0.1835255496218539	-0.9077190937115598	-0.24039299321948926	1.4113182390804775	-1.183077368295287	-0.48210979297143225	1.0926408398659104	0.9242191557110905	-0.16285571712001445	0.32038684353534264	-0.75782569474619	0.27213061860849336	0.581355807988834	-0.11077593202085663	0.5119607479750253	-0.6386589588752142	0.17791276928034683	0.15418121486796155	0.6602886249583657	0.030030932337704007	0.037118429923272	0.4743555212548462	1.4686467234747191	-0.4852485636620649	-0.3121828663873523	0.682291845405335	0.7342923898558499	-0.1012679383811708	-0.4869763751223159	-0.7677421687029404	-0.14303807450659237	-1.273798501709672	-0.19420732547137232	-0.023217721727808262	0.06473614173779815	0.08411203720138229	-0.3188928427642605	0.6602680416443782	0.642678624594305	1.0807077873585336	-0.4560634914649991	1.5488956957853575
-0.7298436691807301	0.2391346330525576	1.456111920091005	1.3085825747605297	-0.8344811738135611	-0.6501353440291892	0.17369293264501207	-0.9237421263468877	-0.30210987813052964	1.4064576535783364	-1.2397567874592466	-0.5145949186184462	1.0157567484812922	0.8743696672450059	-0.2101085254302142	0.28554460382315444	-0.7732038025455701	0.24971913497428103	0.5723107730261882	-0.1328020172492805	0.49736449479405376	-0.6362685165928352	0.16750403083455137	0.14835203822731946	0.6121395241895666	-0.0001765252111505078	-0.007913850962834677	0.4687806631437078	1.4249059702540352	-0.45923994053867884	-0.24236637180537635	0.6745577467313297	0.6977031628891294	-0.16362046099087227	-0.4722608594930091	-0.7661412974327467	-0.08841532442585526	-1.2949216603929603	-0.10449562387919324	-0.059258140690661286	0.02314605561869263	0.08390138941321913	-0.3148388628578292	0.6266060552324565	0.6500904717466679	1.1253857980897661	-0.45067934029456846	1.535648845772161
-0.7333890918412054	0.22683694585883196	1.4621695348524526	1.260562764780132	-0.8641798070939434	-0.6269486290414438	0.17041032772398595	-0.9459820601403612	-0.35646479860157265	1.403316967561568	-1.2879250182151352	-0.5477299128967001	0.9474261406520679	0.8200307461354168	-0.24207568091285453	0.24349855339298448	-0.7935862199208052	0.22717779812965183	0.5537454276274052	-0.17325136419689513	0.4709630170286732	-0.6442566321653409	0.13579271318755107	0.13013177482706823	0.5438398745959041	-0.028781333030677102	-0.06179795856876176	0.44295518576172566	1.3830904378497935	-0.45112027930718457	-0.18407406032396095	0.6608891806709755	0.6530008990337663	-0.21855812992296922	-0.4364333823355023	-0.7711858904290464	-0.030863301516014817	-1.3165818508905587	0.0015125959693728542	-0.09607930856256186	-0.019966704805441892	0.07844348994248092	-0.303490962607824	0.58775255083574	0.646015280303067	1.1704317379168971	-0.44661487454537385	1.5190600292952883
-0.7336941607596272	0.21252731712720255	1.4648868235128896	1.216505785843477	-0.8983753186773006	-0.6230881490666718	0.146267241414803	-0.9670355777421176	-0.41410108440428495	1.389351461685082	-1.333717479088989	-0.5874181356623891	0.869943466510249	0.7647556206669484	-0.2670616790557999	0.19723814679459065	-0.8044023936856677	0.1794252637353083	0.5460851052899499	-0.21239527631906455	0.446116997893755	-0.6472906049586165	0.12856558711191035	0.1085533375315408	0.49016370894823913	-0.05737801073109494	-0.12163204002498214	0.41753159004705787	1.3487832666296753	-0.4486389856133498	-0.13095435224154772	0.6460769919924199	0.6083470854120071	-0.2750102608232439	-0.3978409609148039	-0.7537168569747428	0.026814501832742664	-1.3250915043768525	0.11592327491255609	-0.1400858496049559	-0.05418104703889019	0.07151866673164842	-0.29295646833335676	0.5450218905690909	0.630153185682499	1.2014702047288492	-0.43527095373965086	1.5007848833747925
-0.7325973175759591	0.19135814885060468	1.4638980502296193	1.1738318622488009	-0.9319863803829511	-0.630206188338194	0.10544128445337744	-0.989255984985701	-0.4600982905543048	1.3787197986433646	-1.3789997599276107	-0.6294165794638535	0.7997948240420966	0.7160615163141615	-0.2843022849227246	0.13976795351989396	-0.8127135063226006	0.15205771590352063	0.5463745464087546	-0.2499850292803883	0.417343012534353	-0.6543876782852652	0.11284917061802184	0.08460535289533846	0.4308346358060965	-0.0825488594920299	-0.17278983867350617	0.40515329882632456	1.3194895813986758	-0.46316763375205366	-0.09080462451493435	0.6154408372023893	0.5705210591146944	-0.3218617919819956	-0.3485361338112166	-0.7128703238091555	0.08011323636916959	-1.3132669340869796	0.22438080432022192	-0.1716236164234437	-0.08501207237977981	0.06174817687644605	-0.28095011467916586	0.5059112525814357	0.6080568746351057	1.2333214459444561	-0.436362251942333	1.4731748560568068
-0.7407669427893555	0.16711201330298184	1.4529020826574892	1.1247109089037965	-0.9660805438993221	-0.6372879331933397	0.07230218422785506	-1.0152054538700452	-0.5088632570275587	1.358142264515895	-1.4288919552102883	-0.6663536755402371	0.7429918397122292	0.6660523334348623	-0.29066041428062095	0.0721512469476286	-0.8221871549602824	0.13189505377698157	0.541263279378954	-0.29130711901434897	0.37682111597624013	-0.6618898892412435	0.09475964560333565	0.06375964907813583	0.3708391688130998	-0.10676035419812302	-0.24702051700122918	0.37335314020838556	1.296918345292485	-0.4854856244541783	-0.057620785194894955	0.588197117763318	0.528047310900937	-0.3676014026114529	-0.29318742403863896	-0.6461836887949293	0.11442472870808115	-1.2707478607225577	0.33201596170474357	-0.19836473559599538	-0.114290139519359	0.0429574750913832	-0.25653906650052083	0.47872780382680435	0.5699288282624846	1.2571646786698119	-0.4414963139413156	1.4430234960671515
-0.7451242100386575	0.13502327669478015	1.4305839258444926	1.0784211228529128	-1.0023940335628967	-0.6582159978962591	0.03104491760022035	-1.0347230937105834	-0.5528331134932853	1.3211725854207295	-1.4701115009979997	-0.69505338043504	0.6865739008265421	0.6326477275702009	-0.2924493537383124	0.01023026611270283	-0.8239493147929965	0.13250300289847844	0.5219595302168567	-0.33496044748957793	0.3593312032522233	-0.6730318253944791	0.0856924246557326	0.032734586323590574	0.30625902652860415	-0.13228181434562628	-0.31656817611922555	0.3371740716626527	1.2892135060935328	-0.5156411348841603	-0.022441373354319224	0.5571690935939724	0.48460816649485877	-0.4070440652683974	-0.23017100612515776	-0.5697868713320003	0.1429256213976803	-1.2152776458247667	0.438770899970392	-0.22580917541748438	-0.13846446161863293	0.028812773602113085	-0.23929283263911455	0.44543782946420024	0.5256047107807631	1.2730720614129478	-0.4542043575003915	1.4097844782662647
-0.7477584400085833	0.102670320031373	1.4120416699803409	1.0289931183713004	-1.036455181753291	-0.6823883500571046	-0.01309090911073954	-1.055691704779535	-0.6091571458157563	1.2828972100798	-1.5039943824394109	-0.7213817466030054	0.6296808020548783	0.5864702725275287	-0.26911395040166364	-0.04628485119994001	-0.8215426613177618	0.12739741076163533	0.5133568796914751	-0.37072376908858234	0.32341703633036445	-0.6699014532939034	0.06360080558672929	0.005921050146001311	0.25395997950405635	-0.16940901952098303	-0.37880719808222657	0.30461833043891706	1.2874267429385469	-0.5524978661744557	0.012168406777969066	0.5311465226897676	0.448600634040504	-0.45440227048084186	-0.16357555038349614	-0.4857509303931377	0.16163494279039387	-1.1587937434093973	0.5317670845819729	-0.23964085129768894	-0.15606697633219985	0.01040252964215994	-0.24070172274004645	0.4133058296109586	0.47137700922552117	1.290590719851914	-0.46880150438759555	1.3783563134560606
-0.746030385148312	0.06531413516653438	1.3921320399103285	0.9752494511318156	-1.0709136929741905	-0.7177471017968509	-0.06131161434224071	-1.0754325543098282	-0.6744896051294818	1.2327110253797138	-1.529991570173481	-0.7547147677375781	0.5838402880181557	0.5462919638083945	-0.24436170701452328	-0.09395182421517694	-0.8368300097276096	0.14787093360402093	0.491941526003553	-0.4192573928075275	0.27391159978140606	-0.6614938704653074	0.050762063904811104	-0.024998048074755346	0.21038554381869606	-0.20300876926799663	-0.4432349188409267	0.2770561799321647	1.2747150109724503	-0.580828728885828	0.05073334214841019	0.493936501868221	0.41139328680521337	-0.4984763023070487	-0.11054301734529388	-0.38057043756731956	0.16718090537762823	-1.0873391512158586	0.6154778959406615	-0.254483271075277	-0.1536083277394335	-0.006858944208952798	-0.2533956705109419	0.3829044674134733	0.4146982590880282	1.301909297254612	-0.4829718462012126	1.356877755441151
-0.7417684519360169	0.027128788059088516	1.3694637691373632	0.9191875197000611	-1.101764493752944	-0.7511087126473822	-0.11772474469752643	-1.0976548259144356	-0.7432980436384714	1.1836060804212467	-1.566478075876079	-0.7866247087722156	0.5409626496201713	0.5045785139090162	-0.20317888954690083	-0.14825891276519715	-0.8346813576630676	0.17338512197804135	0.4758561647363463	-0.4502051757945177	0.21909867714290082	-0.6790971655943465	0.031956863260508776	-0.059057754711839404	0.187662371522402	-0.24054959425301506	-0.5046669710954459	0.24261419621970134	1.2613307703649936	-0.6141190774815928	0.09550713903641565	0.45841552847893663	0.3737437634701014	-0.5403439645937593	-0.05248035257923467	-0.28039924264508803	0.16898873973896103	-1.0167794558810808	0.6728726100559255	-0.27274145194206867	-0.12352248813970834	-0.0300066451178626	-0.2677562136404398	0.3502841814477919	0.354883539996692	1.31901165660878	-0.49564475326512636	1.3404713396529284
-0.7366174033891106	-0.010518242504283576	1.3390736936252532	0.8705560169505281	-1.130647345279728	-0.7837153183811187	-0.19108013333711515	-1.1209639733022834	-0.7932362536893984	1.1381994917630436	-1.5961844492409951	-0.8198864374698751	0.5073319157174786	0.45994981876848884	-0.15324314910068593	-0.20300947714654877	-0.8395487123398875	0.21674428941994922	0.46161105694608506	-0.5084743703931917	0.18001494670498405	-0.6848316216853723	0.015186397303754743	-0.09096886133402053	0.18361395737697678	-0.27217270879169453	-0.5651037570130649	0.19998535649889315	1.259814329310947	-0.6553339816322632	0.1471367451751671	0.4089387079350487	0.34391983935461334	-0.5777578061214486	0.01008566218365604	-0.20211050896467211	0.15349865037199603	-0.9619238344827774	0.7144772808195057	-0.2957188375431593	-0.07661162239028083	-0.05474323319251682	-0.2871570864457712	0.31244951240073277	0.30202006334619147	1.3341078508495368	-0.5006082999199398	1.336062153775373
-0.7343042985964712	-0.05301363471649845	1.2918560936119863	0.8242027806255349	-1.1596333977744462	-0.8174641148153121	-0.2589212975059266	-1.1427215885787636	-0.836297131718544	1.108867057875941	-1.6224652987190702	-0.8470190930717532	0.4731938035934354	0.41640806097202976	-0.11560004650668239	-0.2675512398521735	-0.8382811401917023	0.26112457528922556	0.4503705453152337	-0.55044844166906	0.14608275663273754	-0.6957807592240073	0.004493185281333815	-0.12464980112692452	0.22454569813448605	-0.3025143133058449	-0.6352597761449035	0.16241348893506458	1.2639034455792941	-0.6985636849362644	0.19513150532175488	0.3587007043471945	0.3145904758572943	-0.6198259186745083	0.06659404018536244	-0.13087397052248917	0.13354086472171464	-0.9009819882978738	0.738756698286511	-0.3159969247460822	-0.018097250613557776	-0.07961131697403621	-0.3002510221706813	0.2775478076619914	0.25632101907892235	1.3421658152299638	-0.5079383928665548	1.3321212465888708
-0.7330709772124563	-0.09230799332348114	1.2416436867862863	0.7816249962436551	-1.1893404533318637	-0.871578954206291	-0.3206161262025719	-1.1558959819935626	-0.8658345411210293	1.0858767685647348	-1.642843722849971	-0.8734498988578073	0.44482459032465577	0.38652918107839784	-0.07282388029540955	-0.32788398947187947	-0.8299312763547446	0.3167863506816845	0.45107605804232	-0.5822571935093597	0.11677962210770262	-0.7006814915762195	-0.00828566722655801	-0.14946804767892183	0.2572061469749555	-0.3391201745933481	-0.6998184617552893	0.12554497116981497	1.277509218445081	-0.7354630545487539	0.2511854992670763	0.3054395765790348	0.2898529928155308	-0.6578667280258607	0.11355286523933932	-0.06734294010495986	0.09462883867224736	-0.8339033615434056	0.7426375550249438	-0.33531391331590427	0.055164196066059976	-0.10501690103269357	-0.3014603617402311	0.2472009091590539	0.2197103086780218	1.342690748552129	-0.5165819706764363	1.3311040119790927
-0.7341577852343344	-0.130340561165865	1.1894280032342581	0.7264098850208529	-1.2155863685269468	-0.9159101461259492	-0.37453529983645556	-1.1672177303140012	-0.8937506560809328	1.0787657721653603	-1.6567482871059203	-0.8980790132527469	0.4153184089575671	0.35253512955998506	-0.0272321619029914	-0.3763858190973034	-0.8323991159352817	0.37869091753857653	0.45149212965060154	-0.6174789141886755	0.07625505981072	-0.7172582643518448	-0.01982631106145303	-0.17935906446547517	0.28805617818628015	-0.37491404023485697	-0.7632038974665771	0.08185061901884463	1.2819846975211113	-0.7774976429384408	0.2966205157066626	0.24840354645170679	0.2582707105035861	-0.6850773204541282	0.15394689926239938	-0.018428293259994954	0.058109961897885365	-0.7800794139883693	0.732755423047392	-0.3518427238507277	0.13145175351062316	-0.12786856297126192	-0.29355550002375297	0.22818474914265058	0.18106708859768392	1.3426955062559554	-0.5052587183972792	1.3247515572263058
-0.7214823723771411	-0.1663346636459208	1.1409771934197377	0.6729697349786584	-1.2394494867924306	-0.9657265348609515	-0.4031362206785434	-1.1728696052816625	-0.9103396588747493	1.0645912769448083	-1.6649909218411345	-0.9167465571706718	0.3787273429689288	0.32462819424539574	0.014313213961389811	-0.4165404183914336	-0.8362375242745964	0.45098767617458435	0.43841794275005	-0.6396448148719103	0.049131166811654206	-0.7345489130788289	-0.03620150846963256	-0.21495412956021837	0.3197456368449256	-0.4101032282676467	-0.835092622616696	0.033536143431105295	1.2935782190403977	-0.8089649730962609	0.3610423870364496	0.2006452498981981	0.21823332068231913	-0.7155413930594163	0.19407564039008	0.009468848772391745	0.019656640089353326	-0.7435859960625855	0.7202552527939134	-0.3811398341561894	0.2170024482034217	-0.1521899440912281	-0.28220759977374765	0.21185283823676748	0.13512037525916482	1.343991980548614	-0.4831020579185782	1.3225934413860785
-0.7054833139350358	-0.20251860747199996	1.0859128136054996	0.6193333709875409	-1.262813091036679	-1.0172597307467355	-0.4465994576690041	-1.1743366859137354	-0.9031404091838633	1.0663217720437792	-1.6539568911033213	-0.9345585918456395	0.34809570005187884	0.29361674987483105	0.05672014306859513	-0.45690606943661916	-0.8320421969876832	0.5211812062964165	0.45189504484439214	-0.6581769854716907	0.021262199798510847	-0.7720052547383613	-0.05632277371316603	-0.26068233501905597	0.3690888124323154	-0.4404692231391234	-0.892979974207258	-0.0012069508762949516	1.3009771327397515	-0.8457045524915958	0.40653349792748383	0.14743300448379854	0.18103874992781888	-0.7543389080687768	0.23103511650836533	0.017605701288624338	-0.023808181220255662	-0.7297582401073953	0.6960114483475731	-0.41463597595748897	0.30351909824127626	-0.17205013657524396	-0.273654673950591	0.20024435597377205	0.09121447880260966	1.3361148089135853	-0.45162079167964747	1.3099008088499335
-0.6978736507495321	-0.2345245678569336	1.0255829403775643	0.5723566835135014	-1.286338184020794	-1.0616865340766999	-0.47935190283146156	-1.1796906536485072	-0.8799359982899461	1.0621228643425182	-1.646190109221275	-0.96413457077085	0.32403369063352716	0.25678170494748126	0.08104113278380133	-0.4934554239453178	-0.8287228507750186	0.597938225962954	0.45932677448006415	-0.6657800027301456	-0.022413265842441805	-0.8118572494536404	-0.077272006787615	-0.2877912191525239	0.41711350061522545	-0.46210347008771757	-0.933165446649142	-0.03884429092591814	1.3052284422686615	-0.8740718696437584	0.45633593900281133	0.09765094107465207	0.15092590118446556	-0.7871428656736557	0.2642726857146905	0.002245202503826263	-0.06447718980344075	-0.7235959703369106	0.6686606484767139	-0.4451365883683331	0.3928990906725377	-0.19663809746009625	-0.2485885932340129	0.2021377088542707	0.046740503201837626	1.3210987026872372	-0.40714005565706096	1.295898925216893
-0.6882810395942862	-0.267757158393532	0.9597008662411539	0.5218223472018295	-1.3126305508811502	-1.1252073829536748	-0.5072781331513683	-1.1800356368462404	-0.8418428951999383	1.0497095549637718	-1.6391222040998201	-0.9936607142061795	0.3086617898920026	0.22569984163134663	0.08736014399888942	-0.5243972135747125	-0.829602910922954	0.6753818936663921	0.4569290179390574	-0.6731519565527552	-0.06264592973319374	-0.8508208073097462	-0.10146873032364767	-0.3145472639341216	0.46797679779801876	-0.471814897363214	-0.9655739800150579	-0.07684780234777375	1.2936164597278477	-0.8972936934249678	0.4984786330918186	0.03290838341723813	0.12057784775323417	-0.8200377223981393	0.28006932255473244	-0.009759595181508898	-0.10620910536301897	-0.7270267041750488	0.6324527941150168	-0.4795767849230539	0.48307292497165555	-0.21946383066773345	-0.21517851293316617	0.21623251802073956	-6.332483003643197e-05	1.30297740176361	-0.3582042187331833	1.279541617306384
-0.6833969263509991	-0.2953537569695158	0.8923291996398914	0.4736554530607022	-1.3297147018879918	-1.1727787724380705	-0.5293411101489726	-1.1787293106585892	-0.7923378107401702	1.032048493926249	-1.6297202561499773	-1.0212771893556525	0.3036727927715862	0.18906480650708496	0.08723038625689154	-0.5532097849054862	-0.8169261696726826	0.7453078474758504	0.4493377667776805	-0.6635900511853177	-0.07098036230927024	-0.8807931757200868	-0.14335222417903887	-0.3307124917482404	0.5171326394917136	-0.48357511465413544	-0.9917270288055372	-0.1081923621736974	1.2962326502071773	-0.9172626685834897	0.5308360720751507	-0.03829487512873927	0.09700901965415576	-0.8641674742041558	0.28530343614357656	-0.025625142551316066	-0.1438118525202604	-0.7332258835874436	0.5903938167094376	-0.5025857241735203	0.5616091626614341	-0.24060286520231897	-0.1688019558499937	0.2387704813407964	-0.0396923258795993	1.2793593670193646	-0.3112639280492485	1.2579551973457828
-0.692471723157871	-0.322298190194209	0.8321169499995568	0.4385070612742892	-1.350444564650961	-1.21500083894276	-0.537426449332814	-1.1748420415146967	-0.7358851576762705	1.0201139357779943	-1.6160644098000039	-1.0444140076924886	0.3177459070085654	0.1600990762640251	0.06827621491475958	-0.5722779098821573	-0.8075157466771469	0.8269441998974439	0.4547943896878729	-0.6592145633205504	-0.07399131436258172	-0.8827615453596914	-0.17291052601978846	-0.3348293266141514	0.5523442613577707	-0.4987550632952081	-1.028202015271635	-0.14059100410171538	1.306688181613731	-0.9484118257855974	0.5695087286488147	-0.108938355904233	0.08551275360429444	-0.890577800227488	0.2770181444810197	-0.04681696132868889	-0.1785363862344937	-0.7301221775177924	0.5538327196833047	-0.5137854571419045	0.6225027090019123	-0.2492172809177803	-0.12292193116839949	0.2688183781104918	-0.07559817438447491	1.2490408993864546	-0.26742701662919144	1.2273355586650745
-0.6960181493345253	-0.34111192577019084	0.7770084613399686	0.3950024209895965	-1.3706487313408189	-1.2594245680814868	-0.5304918163791681	-1.1698034275606506	-0.6674548261022656	0.9928265040307227	-1.5993139782645276	-1.0633861018263528	0.33593194611123967	0.1346659586066351	0.04402105817159633	-0.5553683901567859	-0.7994116470298211	0.8685188694325628	0.4618873416503984	-0.6277075185143166	-0.08328274719287584	-0.8986700364509238	-0.219633065136516	-0.3312704964740416	0.5672423110105581	-0.5169685626287625	-1.0605129626346013	-0.17263243473457396	1.3159397906878112	-0.9685067288820945	0.5867296011405557	-0.16072920971318383	0.08232060339040323	-0.9137499926784081	0.24948232799813064	-0.059221852771492535	-0.20567112900833018	-0.7116085624920141	0.508797648767003	-0.5200207392053777	0.6694164012483261	-0.24695766146908643	-0.07672832708034792	0.30250075439548907	-0.11861601287785524	1.2165846368342736	-0.2286745627443587	1.1826140667431235
-0.6850477104654858	-0.362526523423309	0.7186184583731701	0.3538386942355264	-1.3914465394200541	-1.2916866477134965	-0.5160845488391056	-1.1578401471782778	-0.6072606117660904	0.9513200511280566	-1.5746652115744229	-1.0802540308319084	0.36594550569967865	0.11799122420534865	0.011990932020045248	-0.5057685571176438	-0.794475967868747	0.9346751451941632	0.470894551921382	-0.6115242475553598	-0.09079213358878435	-0.9008885232121727	-0.28280117144090433	-0.3325544709845215	0.5382184277553292	-0.5401658249760293	-1.086357728370308	-0.20648256581068097	1.321798527734011	-0.9825965831493487	0.6052351854937764	-0.21687857379924477	0.09640580685835376	-0.926333027949403	0.22533869194677014	-0.06692834087077669	-0.23651753630186056	-0.694438123395095	0.46708806396957125	-0.5184332387030315	0.7011561160958668	-0.23347732583329606	-0.03933306429436549	0.3311166290375839	-0.1559426653299878	1.1983079175856548	-0.18571503027702635	1.1419658978922236
-0.6652694100931937	-0.3845552876128421	0.663232451561586	0.31463268954653995	-1.4133421576216771	-1.3062068519489245	-0.5053422859029879	-1.1463765766770064	-0.5498524485298026	0.9107764715663693	-1.5480431457955883	-1.0903574842456993	0.38596108598962864	0.08966022131454884	-0.016214203045700516	-0.43735305974075145	-0.7992138119560096	0.9895204193393043	0.47098006861557434	-0.5965478047326656	-0.10741301544128316	-0.8875046518175344	-0.3369364930727546	-0.34205295142815917	0.523091573346884	-0.5538213762841964	-1.1202954787597177	-0.22935210618217675	1.3176302928019747	-0.9921243853204105	0.6189870132923236	-0.27437881170745987	0.11763081844322368	-0.9300811409980387	0.19783942913232427	-0.06561640552651914	-0.26854329087909845	-0.6701920086304218	0.4314153674319239	-0.5108922337002116	0.7110142738618974	-0.20978402191883233	-0.02000440977658195	0.35869304497841636	-0.1824050657092989	1.1834202693626161	-0.1405243303668994	1.0945522419599119
-0.6414840696180775	-0.40910917079701925	0.6075321692268805	0.29086538145880614	-1.4323186482921204	-1.3255086017735362	-0.49598372295067544	-1.133848214920421	-0.4843681026067451	0.8564233365099424	-1.5284530135402374	-1.0876186087809896	0.42019670097072304	0.0702874238668368	-0.06099016504541142	-0.3683057428812696	-0.8060676755183197	1.0652071337563453	0.4699078208345481	-0.5834963999614733	-0.11627526431355766	-0.8735124226322306	-0.37961950740139877	-0.3430776510155395	0.5075414301404713	-0.5726405694913584	-1.1441996137549508	-0.2558999369603027	1.2922371576908622	-0.98928790198377	0.6335822435068887	-0.3093109896637095	0.15982180769923793	-0.9388889115353212	0.16434201910320115	-0.06882943753417159	-0.3159349110729846	-0.6431507537926608	0.39981410541897155	-0.49749726395248894	0.7172178290688223	-0.17771073158497136	-0.00821762505628639	0.37543645740368464	-0.1968072330613225	1.1720612514773947	-0.11689607079670239	1.0564927598056195
-0.6197940709247536	-0.43387178273386356	0.5431727691893353	0.2605796821415713	-1.4483741473007332	-1.3333915323275083	-0.49665055504831185	-1.126832240646847	-0.4307268150776218	0.8037102806497854	-1.5039265502832362	-1.0803426272583636	0.4650160391219823	0.05004787312744376	-0.11246773277889532	-0.2897290387304693	-0.8175359911888652	1.1366834561992651	0.47676066823261065	-0.5805646906353328	-0.11985668448498224	-0.8617491017549106	-0.41799649011754186	-0.3392279820486485	0.49336554549772976	-0.5871477507761754	-1.171917365388178	-0.2829890560704323	1.25337407008663	-0.98899978283574	0.6374728653053225	-0.34679540010569987	0.20869198878843723	-0.9416796325579906	0.11758095559103894	-0.06843108061782066	-0.35762531493655064	-0.585289503097856	0.36682586062822126	-0.48374831633347704	0.7159242019660017	-0.1450910511233675	0.00015171427799884132	0.3911653002900209	-0.19948469529611362	1.1531240043475621	-0.09480244932402743	1.0172327654265119
-0.6061532755033436	-0.4608400466729772	0.47965015070545736	0.24133569590501341	-1.4698159339117578	-1.3361244477099157	-0.4924131784334926	-1.11942518353819	-0.38827333715959134	0.7405224255446227	-1.5011413208402895	-1.0687849465634613	0.5161238876275727	0.033626434813649304	-0.16473815848002799	-0.2004541480340886	-0.8501971341993787	1.1994104267221304	0.47072022942937475	-0.5676236664863598	-0.1379730458433755	-0.8469387811508964	-0.4636065878267284	-0.32741293653123016	0.4678066242609983	-0.6136458414816268	-1.2005156089116547	-0.32367181472249557	1.2156146878408645	-0.978542216862271	0.6569021713864572	-0.37738054017398726	0.25723342884855355	-0.9355952940847088	0.06832296674735523	-0.07424887806169347	-0.38720021898122636	-0.5204167272221499	0.3290327455898876	-0.4612801996851658	0.7178600495626299	-0.11059218009986371	-0.00011511328967751533	0.4012666259813661	-0.19045940716320697	1.1370033178828813	-0.0857206987509479	0.9841594867129076
-0.5897909442044333	-0.48448804452510635	0.4171752091920779	0.22761410909457322	-1.4848029940854288	-1.3293540493594356	-0.48609054864098383	-1.1103557378495374	-0.35612561443930696	0.6804892621523632	-1.4935800909466523	-1.043624945769373	0.5656933711798635	0.01195692931089878	-0.20362254653240836	-0.11954652422764608	-0.8747990473731218	1.2666389752061122	0.4745882152897643	-0.5627566169173098	-0.1470152320893541	-0.822694355364872	-0.49847705940362336	-0.318545734161226	0.447437280888537	-0.6349243957192099	-1.2467680475141862	-0.3511300630053905	1.1637247122601726	-0.9734661866997077	0.6531769785786872	-0.40793088897518504	0.3078552853433675	-0.9365456030623942	0.028573516396300357	-0.07500192274629329	-0.4186455362689731	-0.4418335833446586	0.2875156636068624	-0.44016447939725	0.7202825593725005	-0.06895376356250368	-0.011967781360016572	0.3956325871868505	-0.1756410849907273	1.1256688814674294	-0.08458806349513373	0.9506573909956991
-0.5756544117905881	-0.5054195980260461	0.354884973468603	0.22866894179076072	-1.4988506952419942	-1.2863479422048498	-0.491640078738249	-1.1056195731736813	-0.3433235340438675	0.613539111699364	-1.4831226335363277	-1.0106331593085687	0.6120444125985369	-0.012502471803056737	-0.23778795082065987	-0.040618512415279015	-0.898585145809497	1.3388708072369115	0.48468247430807676	-0.5572537749642779	-0.1597321393671962	-0.8009015984482957	-0.5308860859280314	-0.3118226226770277	0.42143505043771806	-0.6464396931719777	-1.2866319297190774	-0.3783316435423855	1.1152712558368296	-0.9699590812081696	0.6659268130331076	-0.4133216648758335	0.3653993614675713	-0.932019535210908	-0.0023391155862971255	-0.0791999917878373	-0.4501818679502268	-0.33168093459545306	0.23984715418948116	-0.4220119171592655	0.7139296036105872	-0.02557555233031459	-0.03129326840904803	0.37853564789207406	-0.15527418728568262	1.1186877440530147	-0.0691424735923974	0.9125435394053669
-0.5641400671525201	-0.5250772544947322	0.29261182992270135	0.23071139808266125	-1.5039399515927916	-1.2326901957771368	-0.503567535188714	-1.1039421151910527	-0.33130605480376396	0.5558338167933969	-1.4687843545848351	-0.9723408147712547	0.6512799256405875	-0.03582127736720473	-0.2616147161950212	0.0427656300396223	-0.9284266291339837	1.398632796121926	0.494518538692001	-0.5628699410227883	-0.17614642645729434	-0.7970794961831733	-0.5598709489274781	-0.31279997640888557	0.39261709146258167	-0.6311164511816119	-1.3243322858813031	-0.4022755264079062	1.0689274985807646	-0.9689788137619987	0.6792381653567987	-0.4126507795104509	0.4147741614570741	-0.9324114638824504	-0.030254222845812067	-0.08433781593413318	-0.4835008156374858	-0.19234251825478504	0.19480245813245897	-0.40933373938431944	0.7107038639250127	0.011439447372880728	-0.06059780241217945	0.3478893965603615	-0.1280580964606376	1.1337395330580597	-0.05182948231442719	0.8734398133085544
-0.5384831690035327	-0.5423149963510637	0.22432439936656617	0.22620662138122188	-1.503452363515837	-1.1813287076918162	-0.5117977209659939	-1.1038616318462882	-0.3071509625024954	0.5050194461744926	-1.4506351417682333	-0.9393206497676017	0.6757396982670831	-0.052070266683586205	-0.27321563079025846	0.12375206431006644	-0.9590696504379341	1.4439771437049032	0.4762294779975316	-0.5650127968354692	-0.19623143597095144	-0.8038743446545024	-0.605841878910174	-0.32924815207386515	0.36616297161933803	-0.6018592013036017	-1.3510131862331913	-0.425753203570342	1.0138887320496743	-0.9562328531760154	0.684741043454116	-0.40758297630428963	0.46284252129815595	-0.9468089400213989	-0.04533886857102482	-0.09251548421663155	-0.5180387542781439	-0.0492768119625215	0.13647314285325202	-0.40602710120666846	0.7042892299610063	0.03963566897463709	-0.10300501435397677	0.31107150017670365	-0.0951323509030129	1.1552388036983394	-0.030178167310263626	0.8317331943076527
-0.5239351949562894	-0.5695310925928259	0.15167674512214982	0.23040327070089767	-1.5004917197737264	-1.1333207695089471	-0.5221384116273252	-1.105963834738049	-0.30306143749516046	0.4700116119207151	-1.4312870469792343	-0.9019495696335047	0.7029038731199602	-0.048488454533707	-0.2868401937000363	0.1804301456330178	-0.9785268319241522	1.5031862727092036	0.4623034132586801	-0.5712676987612209	-0.204233984057752	-0.7856796267482424	-0.6294681580636048	-0.359577681665139	0.33219690564189464	-0.5586567646241724	-1.3684090001908005	-0.4524049365723254	0.9428425456165053	-0.9508430380792469	0.6934487142192551	-0.4018405467362845	0.4921418614862788	-0.9580190444339486	-0.0646949653422505	-0.11857802578841503	-0.5468663440153595	0.08806226954929215	0.08255012074440009	-0.40686035016206273	0.6947232537499569	0.05405476357405161	-0.1546529996331357	0.28308994983397595	-0.060107757779651216	1.1826067020083237	-0.01141321204103529	0.7989853429765389
-0.5218017195596942	-0.5882689832674117	0.08361505996078059	0.24081439728777898	-1.4948226963312536	-1.1026330279007475	-0.5506434963984663	-1.113269863175535	-0.3068586027284631	0.44718197037995006	-1.4265850452443707	-0.8650706149619823	0.7172960215500731	-0.03426187852833969	-0.2922232317908602	0.2352835643487444	-1.001268687496697	1.5406213792940653	0.4263025295555389	-0.5704214473242073	-0.22450159668398265	-0.7838636722296395	-0.6392944742919928	-0.3901473223808486	0.32654971826630846	-0.5047063104828707	-1.3738205876270935	-0.484479195540772	0.865474382361235	-0.9505350486451458	0.7050663467046393	-0.41154843255320533	0.5038977960119215	-0.9599031352766645	-0.08504210021587855	-0.1491048693330689	-0.5739027040696469	0.21714208535652393	0.022923721501723095	-0.4178725586895656	0.7030042842417863	0.058955525226569425	-0.20657554110372617	0.2560947321719433	-0.0314840655256507	1.1982627193993054	0.005879110710368965	0.7676526754499593
-0.5241047891905437	-0.6119249357213956	0.003937714707480167	0.25350752021151624	-1.4807403153709455	-1.0731086035935822	-0.5790759825138165	-1.1252182439513614	-0.3170809519846685	0.4201785741502957	-1.4265768231648344	-0.8232254152919023	0.7228590137506945	-0.005030024774396064	-0.3068429220896364	0.3019064576122434	-1.0217996851309752	1.5577679054877411	0.4179547845609227	-0.5621620332989559	-0.23306928141115685	-0.7888295392489467	-0.6535061752884672	-0.41370414006785283	0.30928925951135133	-0.4486745458497091	-1.3746633758343851	-0.5226624502257968	0.7985856179760649	-0.9546150807183984	0.713368201416162	-0.40981385719400987	0.5022413143857165	-0.9602159699090702	-0.10316801115556513	-0.17329050595702536	-0.592674396785619	0.34196660175476135	-0.039386455728000605	-0.43457537498829996	0.7193167049737653	0.05235457964585046	-0.2445495637800914	0.23278070377491522	-0.023095552439651425	1.2195621664788816	0.029187008118793607	0.7434231993567105
-0.531703413698078	-0.6333350075242425	-0.07603980042777218	0.2778377286107635	-1.4638221740699857	-1.0395542531408584	-0.6042480758572555	-1.1386197820802086	-0.31966024414526295	0.4146672474691255	-1.424652856553323	-0.7852078581085155	0.7179590409780205	0.03487800639258739	-0.31403588986112196	0.3908647706820413	-1.0379619948466499	1.5737280455316993	0.4088012091787254	-0.5479361787073519	-0.23685729634498234	-0.7712848653202928	-0.6821317032437552	-0.44029560163739595	0.3020304286380983	-0.3688652316178881	-1.376404398841553	-0.5592503344767237	0.7585851995812974	-0.9691261850503589	0.7174906968276165	-0.42075003684903817	0.48732403905464156	-0.9411259742840341	-0.10621410888891791	-0.19937227684118333	-0.5975720504603823	0.4799879486134788	-0.10715071894689329	-0.4562535930755246	0.734923006190783	0.038491997797035694	-0.27736415995554436	0.21791231704332592	-0.014771629548645021	1.2380315727324642	0.04182891239285846	0.710853714852863
-0.5508826149114955	-0.6476641345759381	-0.14806880973746442	0.3090556650565901	-1.4395544496157462	-1.0028386590217098	-0.6317324539235467	-1.1531170992500652	-0.32074964280275564	0.4195478793850393	-1.428924226872469	-0.7491788754032969	0.7002233318412048	0.066781837932758	-0.328064991613599	0.48603655416455227	-1.0493089580750121	1.5606758304119237	0.40652021581632736	-0.5458948730671126	-0.24543164541933074	-0.7375229619783772	-0.6989306165581717	-0.4647215539579209	0.29455852333613886	-0.2863709455503761	-1.357097895303466	-0.5921285084618769	0.716344404359725	-0.9849396210485581	0.719205921193682	-0.42956881250700407	0.467731487607297	-0.9143520517822832	-0.1108653463545187	-0.2326388631889183	-0.6025236693399616	0.5782426665529017	-0.17038009711540752	-0.4784849440685145	0.7603717755918993	0.02865898381677768	-0.3041718416907744	0.20203513629432152	-0.014424358814446864	1.252854991953848	0.03960807921334682	0.6827330532992966
-0.5610030755769055	-0.6567656245623593	-0.21573958944625904	0.34468837519478396	-1.4001580696663252	-0.9676264392167389	-0.652569787914205	-1.168093538525596	-0.32953506864504833	0.428257473762392	-1.433267540387558	-0.7190249432273832	0.6683262108490368	0.10753271789252658	-0.35478936185889837	0.5814574588595434	-1.0392010134790268	1.556609063958415	0.39631577182665173	-0.5412647739004266	-0.2323122115721658	-0.6813065335022022	-0.70730761477512	-0.48255966866716904	0.2886567906698829	-0.19433596470865327	-1.3239641205065387	-0.6106326386105765	0.6735488554412506	-1.0113132861649268	0.7177744950390569	-0.44340301742067395	0.4492833101064907	-0.8780606373055052	-0.11502081694743742	-0.26364398315335297	-0.6090650823975693	0.68360530570223	-0.228035171287156	-0.5069821640756651	0.789104934491055	0.022653125761581717	-0.3131155064591895	0.1886237696922785	-0.02965365440172509	1.2623703996063897	0.0446873696169296	0.6523591293924331
-0.5852470229458338	-0.6583793523677356	-0.28030023609071514	0.38801018953839084	-1.3485318696801007	-0.9382796950375081	-0.6862463286234676	-1.183167313407427	-0.3349972798586883	0.44406929575545184	-1.4302562037573612	-0.6942027163091546	0.6434872066133152	0.15807660666817958	-0.379627474340008	0.69510815891752	-1.0454909451041314	1.5325803176126476	0.3860110101764812	-0.5321282018639404	-0.22064027393124105	-0.633624049108787	-0.729325869605941	-0.5088140728366828	0.2903928467534387	-0.1093711386969459	-1.288603610551399	-0.630221295621437	0.6440406267672131	-1.0382921670778757	0.7308019722075908	-0.4580477715676127	0.4233658920711738	-0.8192784196224284	-0.12493714568700379	-0.3066874094306862	-0.6168658565329482	0.759608166718555	-0.2759824247797977	-0.5350408955996272	0.8226646398332204	0.013703720102750644	-0.3331605157099469	0.18698871779536552	-0.056066139937445844	1.2689415815411071	0.047323640180416814	0.6242133000515386
-0.6025225539676516	-0.6609845926577328	-0.34298818656976565	0.4306860567996914	-1.2918741452447273	-0.9219738867724944	-0.7017368476040453	-1.19220903988504	-0.3157430914171119	0.4707468464198098	-1.4342531621719807	-0.6691991435805258	0.6214215227724994	0.22280250710638322	-0.39922566388690883	0.8071941373224197	-1.0488317064536519	1.4996625287719834	0.369535890129975	-0.5105245064832086	-0.19241543077899445	-0.5905882718659144	-0.7297406021360742	-0.5339366856027536	0.2992761913918639	-0.032258991479478825	-1.2608803142589131	-0.6341661131090776	0.6282942984553096	-1.0635920088178223	0.7205668321551373	-0.4902141061401847	0.39622436594637606	-0.7388322265690414	-0.13714755787591687	-0.3721168195958622	-0.6326550366318889	0.8215718789303914	-0.29977230758976764	-0.5603184803110821	0.8684659036228972	0.005457781749669699	-0.3482485630624258	0.18807843055573567	-0.08489399758742336	1.2618232636663684	0.040375914975271786	0.6101715162678562
-0.6217067727619644	-0.6576275724919707	-0.404143170886036	0.4869381221984068	-1.238743647972155	-0.9131877940438307	-0.7127304585433044	-1.2011786879241455	-0.32862974836379805	0.49278293374277443	-1.4449716706075852	-0.642111478351457	0.6051137157248458	0.30387208781227315	-0.4298494450994535	0.9187122796553346	-1.0487195319272637	1.4635849784778432	0.3629478155735462	-0.49731709709928007	-0.19554367534257217	-0.5336306108782005	-0.7177418061198767	-0.5571192455746751	0.31229804204825495	0.017660956113620584	-1.229177061550678	-0.6333459464410897	0.6017068671158058	-1.0879571191838437	0.7038939081359381	-0.5178775279722428	0.3728485773072448	-0.634914818376476	-0.13613520712615107	-0.4408463519447349	-0.6397265540475728	0.8423149586645925	-0.32862260813344557	-0.5902868193612967	0.9071337956434891	4.955779178466178e-05	-0.3694763051452154	0.19228692493523333	-0.12586281053838388	1.2403779136694535	0.017384246023306182	0.6011418929459389
-0.6457359676685825	-0.6574563640053318	-0.46487328593881194	0.5465733080225526	-1.1761446191074738	-0.8792076884186981	-0.7145779248194173	-1.210496205694446	-0.33497869642960826	0.5160307451798709	-1.4518597177391819	-0.616885030237527	0.59662478996176	0.3851543368901494	-0.468547783448234	1.0370790513099932	-1.0528883452352127	1.4432629510476105	0.37720772433010996	-0.48743435205659214	-0.1871159419060566	-0.47372625755111814	-0.6964946244046463	-0.5687077073549499	0.31609906105162483	0.06289084124581426	-1.192006774813565	-0.6156034770157661	0.5813981610622532	-1.113617937787414	0.6888148880981886	-0.5523183883932493	0.3521535955181273	-0.506759514093729	-0.1360923340099431	-0.4979263946769207	-0.6438179468065386	0.8343004921631737	-0.3403254317296529	-0.617847701060736	0.951294580771602	-0.002834955647676757	-0.36644693803071193	0.19415071557185823	-0.1843148941132172	1.205300949259635	-0.01679736321146614	0.5966306328368505
-0.6693476998447285	-0.6490343115635682	-0.5197919962912805	0.6127212468366519	-1.107730653658116	-0.8454645799154296	-0.7114607419562725	-1.2195164105181582	-0.3213978679273618	0.5305158867406965	-1.462949761393836	-0.5903971905019425	0.5870741125900907	0.4530147506138518	-0.5141127870114173	1.170448249680535	-1.0672966532655468	1.4205484765890921	0.3731127903197486	-0.48187411218000625	-0.19448271127243685	-0.4350922811105119	-0.6792285755328236	-0.5800673308335327	0.33396728243879864	0.10429855413196958	-1.1401719732695783	-0.5931917998330307	0.5721821553868331	-1.1365797091996686	0.691749422166634	-0.592878272026026	0.34038210285683285	-0.35848298138165136	-0.11764103346574187	-0.5484535839922098	-0.6436030200004353	0.8079966377532267	-0.35053202720088666	-0.642255710092647	1.0031792736462877	-0.0008132091546237767	-0.35264564318408403	0.18464041532328013	-0.2422594330438786	1.1629906891326098	-0.051685836054794085	0.5938199083788672
-0.6847476591279592	-0.6366727330077457	-0.5760575242898077	0.6751845270340483	-1.0345640141225316	-0.8053581664035795	-0.6888221195784505	-1.22735988601686	-0.2988207575095591	0.537372786929244	-1.4653403310190367	-0.5657570015536961	0.584188754750747	0.5049115942965393	-0.5485806413306492	1.2866280710322653	-1.0716531039630899	1.3943810872172175	0.36927769549558687	-0.48848223209685926	-0.1933177833863836	-0.38515092646224913	-0.646993227613092	-0.5925486001750894	0.3430022102278475	0.12837996693232145	-1.0935868551115369	-0.5596513168860002	0.5760567282121425	-1.158990908102038	0.6795802769771913	-0.622907250620409	0.3342314159762517	-0.20139065067757295	-0.09054299362898774	-0.5914533039034171	-0.6248858113854794	0.7846316527594114	-0.3528179981219626	-0.6601021007304169	1.0479939890414374	0.002928457197986463	-0.3406916161136779	0.176624377662905	-0.3028821971156854	1.1311212100523356	-0.08991950992282141	0.5899087289969092
-0.7087989313905156	-0.6171905003283132	-0.6238824020207785	0.7343231381623256	-0.9578077015291226	-0.7718515133144677	-0.655701467127298	-1.2340307497456364	-0.2737158617582187	0.5612813213441105	-1.4596660683789973	-0.5468520468992548	0.5936816571375553	0.5535985846881127	-0.5894972646069672	1.3783971793372403	-1.0660586544015913	1.3774962349172606	0.34234487048045087	-0.4849706565686608	-0.20055126580927948	-0.3331487109471072	-0.6117155096528171	-0.599523095606467	0.3447325461925118	0.14194811946006874	-1.0182271732655988	-0.5159067471325712	0.5636194061446085	-1.1869152834605337	0.6623312331569575	-0.6541483120682339	0.334377696736672	-0.04116395305839756	-0.05834751375014484	-0.6265640557439106	-0.6046247827958284	0.7262963460234994	-0.34768596934129553	-0.6811314223230575	1.0953782930360643	0.010206327861229996	-0.3387062466998648	0.1606103837621013	-0.3523463961608255	1.095001515553926	-0.13403751330417535	0.5895337552735117
-0.7414413056616567	-0.5953438799756808	-0.6554817950429106	0.7796674348121769	-0.8844392576102582	-0.7281579113660864	-0.6289449461156849	-1.245721210266827	-0.2641363235567301	0.5825035924695703	-1.4541881078878884	-0.5218297166459624	0.6208005325264111	0.5953698865649665	-0.6264715423690552	1.442459720990912	-1.0772597907456491	1.338380906488521	0.30646732816316397	-0.4773102413866518	-0.20506036310735515	-0.29988313376845377	-0.5665755419597381	-0.5969168189881795	0.33639261284877453	0.12241347577132959	-0.9442702902120603	-0.462403060784821	0.5485698495309296	-1.201852771014435	0.6539557358624944	-0.683068708711269	0.32831294092370455	0.10695675259150066	-0.022147362649553977	-0.6329397873442254	-0.5800220459202581	0.6428124358165264	-0.3319361590778227	-0.6993654742395402	1.1488497611295745	0.020173968674119757	-0.34034192756344667	0.14750662073385737	-0.40992834265466926	1.0575385626752332	-0.18144904639381393	0.6024215039309287
-0.7657404464204309	-0.5713939407099831	-0.6966525318257842	0.8234489271156734	-0.8184781736651325	-0.6967449585649833	-0.5968289842408103	-1.25452895773793	-0.26372763444318054	0.6020332204122223	-1.4467974861446309	-0.5019943610818262	0.6587968508722009	0.6345344834017934	-0.6497163061065143	1.4889062004305844	-1.0869955198677101	1.31276637699736	0.2766384474081699	-0.45322077439354463	-0.19960226277167087	-0.270515215068753	-0.5242219180882395	-0.5998139344332482	0.32809129030755446	0.1001918277171224	-0.888224874427171	-0.41918049407054203	0.5458664966571023	-1.21501600760791	0.6420653254915296	-0.6977209448511303	0.319036944050049	0.2542263119396456	0.03023763764101952	-0.6220041394269102	-0.5453505433976805	0.5504429637551791	-0.31291697726587897	-0.7177108475518582	1.189824478476242	0.02530397966417856	-0.3558435196361992	0.13581522726075757	-0.46449026076871025	1.024696926113124	-0.22332554806909033	0.6190298758662478
-0.7863857847713958	-0.545289749661002	-0.7243860602332419	0.8619687853594493	-0.7547295096000421	-0.6560549904256412	-0.5655791792753655	-1.2625004594854767	-0.24489296325493268	0.6116392767731419	-1.4356760958117443	-0.4844959439133179	0.7002322948367599	0.6734988166019799	-0.6540288428258557	1.5295220413047108	-1.1083606880709471	1.2612244898263076	0.22662762682379634	-0.4370742969753275	-0.20330897266997075	-0.24605193680129003	-0.48465463803832093	-0.5974015503661482	0.3197384866963114	0.07186649274196169	-0.8362115348550608	-0.374768306482484	0.5366515458971981	-1.223434385473339	0.6281812041415586	-0.7036541652386589	0.304773352875882	0.392783485800691	0.07265724053879455	-0.5985132144380152	-0.5055210050871028	0.44607111563370194	-0.28692187846547673	-0.735142237463634	1.220539314601732	0.02387645254717549	-0.3717024021841879	0.12213452649800591	-0.5024070350607437	0.9812511606728955	-0.2771190054491308	0.6438572403706575
-0.7873903044665942	-0.5245021324533345	-0.7462791180491749	0.8906466226040315	-0.7109297386227336	-0.6156215208856193	-0.5228654503396672	-1.2670269259951212	-0.2233600366947351	0.6221531214631987	-1.4356247078146418	-0.47700262428204415	0.7378207968847966	0.7033262455381546	-0.6603077817970916	1.5613545761852046	-1.125642703513659	1.2094209287615363	0.18059826617479835	-0.4084121287390884	-0.21423583629681797	-0.20593158725758043	-0.44015997619537683	-0.5945675627284428	0.3006690403419325	0.03993138488248091	-0.7797358535117123	-0.32211338970897657	0.517431380791572	-1.2316482649779534	0.6096350009521456	-0.7047265842242145	0.28914144701733874	0.515321401568074	0.11402967376872733	-0.5601552892558986	-0.467994743229764	0.3423896376882186	-0.2702476696872245	-0.7419136596824906	1.2477292061463872	0.020162740607600472	-0.36699554361857495	0.10345738520595057	-0.5269344425700336	0.9402183440232241	-0.34077083328796653	0.6840301151194025
-0.7944169247520875	-0.5022955873669261	-0.759431364904942	0.9285804894555263	-0.664187224049439	-0.5767013118254296	-0.4931301632257091	-1.2728042378213158	-0.19417307857293434	0.6358712014938779	-1.4335959096890418	-0.47520854664632817	0.774333860587794	0.7315395138055838	-0.6733990022232164	1.5817708944045343	-1.134577914424678	1.1504537989221038	0.13776591424714277	-0.3996979465502939	-0.23811019361373525	-0.1619578708085429	-0.41746197923935585	-0.5946690181331339	0.2806328938948982	0.007668023463981115	-0.723959908166786	-0.27627073177515316	0.5015368368496905	-1.241032007575	0.6015262501487049	-0.7062242298075315	0.26367730518227767	0.6256335037994282	0.15161836862719752	-0.5028263820035634	-0.41411173260975714	0.23215909638774251	-0.2722329512121976	-0.7426802215330526	1.26953260200579	0.0141770236201814	-0.36009933065151395	0.09080635986743588	-0.5325517326541113	0.9026903691922386	-0.41304288350166407	0.7246173375863544
-0.8032619163539639	-0.48461657918190426	-0.7668410995632333	0.9631986377423916	-0.6221920662981366	-0.551124717860809	-0.47484430373205544	-1.2758457102118144	-0.1435390873781015	0.6506258735426711	-1.4427511952527934	-0.4742803606472945	0.7993420716450068	0.7354252640439167	-0.681152981408634	1.594288974856382	-1.1456362831896965	1.0970447799830878	0.07889589305481068	-0.37798387054734295	-0.24101718185112908	-0.11768323219752741	-0.4054317414067946	-0.5825496064016421	0.25531421765160767	-0.01191133587985663	-0.6685643264469926	-0.23821120632854864	0.5001427659954832	-1.2513099130452434	0.5817036872141451	-0.7014706703041143	0.2240916572470427	0.7292198975356667	0.17222633560954737	-0.4433751789654872	-0.35675087106005304	0.13450132760976086	-0.2638110493333254	-0.7283242173470634	1.283193667618332	0.012592419325171147	-0.35248853673398023	0.08293076042023774	-0.5294565050187824	0.8726684650978328	-0.4804565898607689	0.7653906438327847
-0.8174225331561058	-0.4651105005152159	-0.7595951189933053	1.010219306697573	-0.5864456766215772	-0.5291232593362364	-0.465824651412816	-1.2793863830951566	-0.08672354530539302	0.6551390702830873	-1.4713044219627334	-0.4758993219088453	0.8309463207013366	0.7267897362271982	-0.6919181034892378	1.5799936917258854	-1.1555994206697986	1.0265600638742602	0.008329819379872044	-0.369218177401513	-0.24864919223504317	-0.07126045226572555	-0.38621330546170973	-0.5817075265427059	0.23435999212249534	-0.036188887803709005	-0.6179327159620998	-0.20759797081027606	0.5026123232181083	-1.2593648302612894	0.5729775251364712	-0.6911118511029375	0.187841134880785	0.8129716901963413	0.16864667822766433	-0.3792304109270048	-0.30051746717404126	0.04979960774879964	-0.2628351563156922	-0.7074599897648002	1.2912199095961139	0.008865106377183525	-0.3640409287666207	0.07569117053096479	-0.5069597846904161	0.8521500743964028	-0.5407592896548576	0.8092022369348169
-0.8225344445720303	-0.4463828833680174	-0.742195557904011	1.0578503833530475	-0.5567650108655359	-0.5076580914417099	-0.45518643485939425	-1.282134957237303	-0.031935148060279174	0.6701308283202796	-1.5042359060257922	-0.48145417941566454	0.8571790707458622	0.7165766880632183	-0.6949622582805499	1.5601404141621715	-1.1595336872407542	0.9560005837957988	-0.04320221163003738	-0.33930944400501245	-0.2607063291426376	-0.023665248326217494	-0.3713068900465287	-0.5745526659474331	0.2111734901959938	-0.0665050856956442	-0.5939354306913243	-0.1843473833884085	0.499278526459116	-1.2689555550049096	0.541088574104944	-0.6756253727522195	0.14015785665535216	0.8726558160271844	0.15882923025900536	-0.2926300240778685	-0.25663825535899015	-0.0010976067808347635	-0.26674277094532745	-0.6829204190832656	1.2856830038926637	0.005790526079735549	-0.38707982948185815	0.07096753123075729	-0.47421195525221294	0.8339962624966292	-0.6035834463473597	0.8550918824978758
-0.8250522666651898	-0.4271091096211572	-0.7069354982915115	1.1204838355792692	-0.5314178873865066	-0.48831777202835164	-0.4427092978619661	-1.2840383713613779	0.014114296547863572	0.6773474033107793	-1.5431397031120837	-0.48317004301865063	0.8815243834966893	0.6992910645911191	-0.7140759553172558	1.5390665228035412	-1.1761956834830667	0.8785942980771774	-0.08010102062219755	-0.3205550404191642	-0.2736018409247488	0.022976384087022777	-0.36615342662155365	-0.5597503224029984	0.18939556754651218	-0.09799303700413942	-0.5730220849001246	-0.16824633074247947	0.48003080168563816	-1.2780983703833448	0.5335859412237853	-0.6541956980234096	0.10561429674748064	0.8990356849429088	0.1567150652048433	-0.20956534950403585	-0.23104494563732786	-0.046280430234305815	-0.27374390580247326	-0.6603934697569654	1.264856768419941	-0.0012926475949980073	-0.4165486917638484	0.07375373760630519	-0.4304658452932383	0.807604486421668	-0.6626477913722495	0.9002879669808715
-0.8072388509714175	-0.41259032449746497	-0.6732540758754152	1.189227790152632	-0.5112566406204186	-0.4684939784863909	-0.44006547927766776	-1.2766938416613909	0.06546001844384422	0.6719023345333068	-1.5814032057544807	-0.49330049065612747	0.9056256363009844	0.6712058167240553	-0.7371051876288521	1.504638572335592	-1.1935399047995028	0.8322603116329933	-0.11962782340895897	-0.31049568638092573	-0.28496588572622467	0.06923502465774581	-0.36742756879896604	-0.5439480794812188	0.1892025135339257	-0.12256937080524129	-0.5905210295199417	-0.1598482357707825	0.4615122872624976	-1.2822181430287398	0.5305759526719762	-0.6288404710079374	0.06928882976113833	0.9185283518627131	0.1522428787592439	-0.14647644439902324	-0.2096027017376489	-0.062299631881460746	-0.2961207217032932	-0.6250196990485956	1.2330640274794746	-0.01146654914737999	-0.4432403174440015	0.07863580876575295	-0.3796634873104686	0.7810913888991369	-0.7235157753679172	0.9346394535972451
-0.7774023079368145	-0.39770600950934587	-0.6440736854470384	1.263532880142872	-0.48963833992729705	-0.45501493646404245	-0.43319503943496346	-1.264783919699044	0.11533794209492076	0.6550597541990447	-1.6212792637459486	-0.5155382629123189	0.926402828969987	0.6351347445721276	-0.7609243201948607	1.454330861037246	-1.2132612063069437	0.7979987388118035	-0.15274087413129908	-0.2905432851085924	-0.2975615018854959	0.12003094613829209	-0.37919129980710964	-0.5265146591084608	0.18861477131782894	-0.1448215068061066	-0.6093274047929123	-0.15676020533868323	0.4547651794875053	-1.2987427696825649	0.5284319532400865	-0.6103786534717122	0.0315688510957082	0.9347898502075817	0.140021314603687	-0.09913024361336585	-0.20474261614777672	-0.0574673186882376	-0.32262912925831005	-0.585084772044379	1.1931343064471576	-0.021408724242390913	-0.4613899133935053	0.0721390492503029	-0.32656806593635823	0.7502622610555406	-0.7683647211912761	0.9598545949503132
-0.755992290257437	-0.38536288562982624	-0.6059250478246581	1.3383913529035094	-0.4650233930651663	-0.4360524581763984	-0.4226593214281621	-1.2495235813677188	0.17254710168121648	0.6243463221364366	-1.6686661913938934	-0.542567925168443	0.9536527578884444	0.5895315272425428	-0.7944503813734594	1.395864984374976	-1.2343632742573796	0.7714299849713679	-0.21051726836905668	-0.2774447846052534	-0.3197791024949027	0.15224003901666794	-0.39363956304098846	-0.5021845257812554	0.18903520005635058	-0.16979011885420947	-0.6254623632351392	-0.15619432284107412	0.4434932753361164	-1.3108346666853765	0.5254707370763726	-0.6078871498285255	-0.004179012882865446	0.9359455675854129	0.11975682819396276	-0.07024049688221759	-0.21729606435959617	-0.026088423270471124	-0.34271545042191554	-0.5423030684495135	1.149577180318254	-0.0284994797558566	-0.4579158336662075	0.05970675642881136	-0.2769318103164361	0.719059653461582	-0.8040418016657279	0.9747807589960311
-0.7287689033530004	-0.3785116473800797	-0.5697790436746113	1.4091376053674378	-0.44738489901359174	-0.42194097240599043	-0.4057123003914647	-1.2323082533511962	0.2230914388052037	0.6000154075911919	-1.7010303519689427	-0.5675132872762524	0.9709004682537585	0.5360720511022569	-0.8364860697644045	1.336676455830928	-1.2496210493829978	0.7762561959585266	-0.2490376054472474	-0.2602386532137325	-0.3456261065753884	0.19780825211618608	-0.40492567788627126	-0.48786916817933806	0.18439618363538277	-0.19719878289984968	-0.6518371983959583	-0.1741791585591704	0.4365711834499309	-1.3193631590527821	0.519863773986955	-0.6101255127111681	-0.03525815757070787	0.9301528145996946	0.08757658933619955	-0.04929270428188064	-0.24378820607916332	0.007832580290312483	-0.3642802894515693	-0.49851879258211484	1.1075923940842807	-0.027709810995086702	-0.4522916761499879	0.04656138857991378	-0.23453500938338046	0.7029595837134819	-0.8202937741324348	0.9833816530069825
-0.7048932464217723	-0.3753442394678077	-0.5368039141446874	1.4863670301428962	-0.4270636289838413	-0.4054419099164627	-0.3860429045824732	-1.2181302801700866	0.27651806577951954	0.5717730309448403	-1.7278240536580989	-0.5854021516647865	0.9720559679509853	0.49256647010514243	-0.8875538510994467	1.2815952348011195	-1.2647727685927583	0.7701412902316253	-0.2990911843787171	-0.27081753204721576	-0.3575926083614136	0.21465468241358368	-0.40551858070913305	-0.4808326722228715	0.18860905119893723	-0.22906884980645992	-0.6757391155274879	-0.20774055196418256	0.43417415166902107	-1.3207772610781712	0.5138267948040263	-0.6267854169518954	-0.05992500533171937	0.9155116815998836	0.053842881524970874	-0.025996454370262927	-0.25921177295326864	0.0560397700705549	-0.3836816856015167	-0.45882138646656995	1.0561013918612532	-0.026307344459541693	-0.4341836373905116	0.03316691845039356	-0.19817113097592415	0.6906593334212967	-0.8262891969760535	0.9794047918385829
-0.6799458342113516	-0.3766879435404654	-0.5111359662076153	1.5522854395983248	-0.4175964281115042	-0.39138324064749874	-0.35744535881799033	-1.2030159240237013	0.30062384614692983	0.533398726673733	-1.7569672145747735	-0.6018146396655961	0.9736838417382735	0.4382323497605669	-0.9358025500794802	1.245933766994487	-1.2834610446890076	0.7729429716200124	-0.3393975047240776	-0.2586697766365908	-0.36837285635042794	0.24533311061523183	-0.39222917299266596	-0.4823308303654771	0.16961253636042445	-0.26031086501191314	-0.70943068304582	-0.23875314472660353	0.42974113294250404	-1.3251255420133827	0.5060440619739341	-0.6468633449593768	-0.07689499420178267	0.9024670676825842	0.014878281804150628	-0.01103381626149649	-0.2834843880663017	0.09946177422295115	-0.38795082051660723	-0.4168078835786367	1.0028617974669376	-0.022455365247210906	-0.4023922603207354	0.014306593064025519	-0.17602327076999433	0.6861101756127442	-0.8238306757410335	0.9629922375656459
-0.6447414831351741	-0.38431728847082225	-0.476725920802388	1.6060543263138478	-0.4076637560617062	-0.37613552296141217	-0.32458344867751376	-1.1835676925782181	0.32837437836394295	0.49441820715843976	-1.767905663637976	-0.6158474830245879	0.9789586857439575	0.4057598207004972	-0.9754019414543107	1.2084031153473214	-1.291457048883632	0.7808836921842897	-0.3724513515812076	-0.2515068101253828	-0.3807098958393397	0.2820364955231486	-0.37869721412139173	-0.4908203931735754	0.150508769292697	-0.3040803774991833	-0.7556709233979828	-0.27772926330546405	0.41404913277966715	-1.3274404303406584	0.5124692346173255	-0.6698405452243201	-0.08316702450110794	0.8794825760111074	-0.024752338146778734	0.004941028038645529	-0.32179241893879096	0.13824484112147323	-0.402253009615744	-0.38124012363190685	0.9487861656426133	-0.022456638533104818	-0.35480496998176214	-0.003308572014762188	-0.1580359309642314	0.6709592677779852	-0.819335787926103	0.9421406819179706
-0.6165607417959531	-0.39200972701216535	-0.44796098056115463	1.6501217464348499	-0.4027737820152567	-0.3635326931553263	-0.29326761517617383	-1.1619356712216509	0.34620040833177923	0.45167122590518166	-1.7660875563004954	-0.6285797585296018	0.9669809745218657	0.3703345893959302	-1.006690444864281	1.1962335775119475	-1.3085504071683278	0.7811729106983998	-0.39562966481094	-0.23907059335535852	-0.417054579588653	0.31813282533374165	-0.3663271052262305	-0.47778337367076607	0.14576107061279164	-0.3435236503556678	-0.80577690018517	-0.336713548186922	0.3847282834741341	-1.3267855388289003	0.5083753324837773	-0.6910569831548392	-0.09913412119111974	0.8502412736407097	-0.04770556371429596	0.006078907090894177	-0.36690556591780565	0.16974120790426478	-0.4169787049065749	-0.35535086787770437	0.8791286010431456	-0.02088922359766284	-0.30041497035328973	-0.006449472652465149	-0.14241117439136275	0.6473190304158838	-0.8085559112103647	0.9149410561494473
-0.5909339491323362	-0.407807607023147	-0.43608596045856346	1.68547880930628	-0.4015935402601027	-0.34379286430796874	-0.26426529391119025	-1.1375195883409632	0.3572019475999554	0.39516869146782024	-1.7594379494754535	-0.6487444436227017	0.9507724871546864	0.3382250533521035	-1.0320616135987306	1.1654369861441964	-1.3264707976430297	0.7751209641038218	-0.42811778584495175	-0.24405685399640492	-0.4327051324925858	0.3570638158563003	-0.3565067779152449	-0.4641240943525178	0.1298977508970717	-0.38449436933972353	-0.8688163491587275	-0.39066090461464714	0.35022608474802175	-1.3251131230845883	0.5172346568322558	-0.7065160275315081	-0.10121463233657187	0.8219539398229427	-0.08877608099039166	-0.010697117204823737	-0.414290834822202	0.16874721943097518	-0.4291510428671195	-0.32833769650857486	0.8146217992518865	-0.02648328941943181	-0.21187858063785855	-0.002236940674338614	-0.14196357087562683	0.6227224945847021	-0.7993522163305461	0.8820379011550648
-0.565555024964937	-0.4285358638099341	-0.43910236222653243	1.71169903270596	-0.40697032191916804	-0.32907331163632153	-0.23880966832960313	-1.1125500126689325	0.3721634224545064	0.3552777408094237	-1.746870500904107	-0.6710326743123977	0.9255788389867341	0.3145121656796581	-1.0394059017958106	1.1307418147724588	-1.3287142881707907	0.800139349310796	-0.46086574606516306	-0.22889791521164185	-0.4493993221640009	0.3757418329924036	-0.3462612374686714	-0.4438476680838598	0.1033721295676849	-0.41430649984691137	-0.9302933131532406	-0.4359112440314442	0.3257145029741807	-1.320076833494167	0.5127514443133268	-0.7135914988385356	-0.11033698279442498	0.803907395260486	-0.14040786506277653	-0.02643153307024504	-0.46975020124644573	0.15368864160905532	-0.44281729891886484	-0.29882666635663857	0.7568463686769149	-0.01447642337076322	-0.114367986687292	0.002532341045151404	-0.13051732657778534	0.5974202326859567	-0.790499059661286	0.8493794086228617
-0.5545845860958977	-0.4532160737079815	-0.43563513130171183	1.7335098636390516	-0.4108541146025176	-0.30394349110314606	-0.2160681101765412	-1.0915773095143082	0.37585510112069215	0.32876727201052275	-1.7337542285237078	-0.6855853295172315	0.8908667317824858	0.29947273297116367	-1.0235544670490986	1.0987077655428243	-1.3381257309347483	0.8210712933354106	-0.491482367137813	-0.22914075258052402	-0.46369967833043724	0.3936421422033948	-0.32167972598951894	-0.42566798684548496	0.07078604227280445	-0.4513595176854001	-0.9756730223884847	-0.4733840848667998	0.30075579525894275	-1.3095199160903428	0.5069737158141916	-0.7132585501534852	-0.1152033160745487	0.7710669599569605	-0.20611916810677866	-0.037633413918886596	-0.5220748306265888	0.13196644847382225	-0.45605128990086063	-0.2745442299738832	0.7013155653523727	0.00851711734236919	-0.006584435090131157	0.018478310186447647	-0.1291624260840431	0.5725715385519826	-0.7791878984701699	0.8176627350310911
-0.5416322027732952	-0.48085325729899636	-0.43832034915584195	1.7598425305624699	-0.41861159323677466	-0.28020315083872654	-0.18802096977651875	-1.0730982741277209	0.39767756335900695	0.30739864744988565	-1.7239863980344965	-0.7041981928282035	0.8468472804237301	0.28569524370128513	-1.007455633901651	1.0886987030375568	-1.336505318912652	0.8306883007977957	-0.5216796274985583	-0.22305215745891577	-0.48035921339654636	0.4168339917691674	-0.29565638264567984	-0.4196753542750627	0.029578305778782593	-0.47326917241880606	-1.0204572352193664	-0.5071238130585369	0.2757782968610786	-1.2923652357823485	0.48986528043088395	-0.6964627230413327	-0.1143547077136778	0.729411198864653	-0.2742787243434396	-0.05456711857607501	-0.5626362201378621	0.08609353288309111	-0.47051008003951705	-0.2573544966086053	0.6503577945050405	0.030877834966212665	0.09616237240582358	0.048695443780409665	-0.13098842125168675	0.5573151682824078	-0.7663965607490333	0.7790910401737201
-0.5211082898799916	-0.5113225846069929	-0.44393981605347593	1.786501283704728	-0.43394631377674264	-0.26469135064542015	-0.16938541039062488	-1.0582895509361376	0.42886046955974183	0.30967804404868493	-1.715955481847344	-0.7084951195112765	0.791483825852934	0.276672421064737	-0.977394867715231	1.0930471705716411	-1.3411901350419855	0.8532945642476333	-0.5295586752269283	-0.2234774907898668	-0.5036231165123054	0.44606121958794354	-0.2522427203939131	-0.4228475265950718	-0.01517733445766245	-0.493678820176633	-1.0651693674798872	-0.5347364520286029	0.25364524628728774	-1.2754067745493056	0.47488694496937256	-0.6853856325195977	-0.10096298586170191	0.6892935217065401	-0.3509483711080461	-0.06654908920672034	-0.6008128249807767	0.02104734424912185	-0.4987102023275374	-0.23445240777254034	0.6037514484746707	0.05645461810097365	0.1903737131663829	0.09157101960601972	-0.1321698241253105	0.5418240846240705	-0.7577660041108885	0.7461035248608371
-0.514436914321871	-0.5468353993109598	-0.4520711898003844	1.8198199061243916	-0.4488413914554899	-0.25447068048138294	-0.138030710304576	-1.0434083884893643	0.4635185208963256	0.3268411356048459	-1.7219966547866943	-0.7149688880787348	0.7553940820075684	0.26966207912193335	-0.9454583388761064	1.1015854160953455	-1.3457882708554738	0.8551715333800217	-0.5369838266553546	-0.23029606975975106	-0.5166825712349021	0.45628996770851005	-0.22040264102275584	-0.4293192541320911	-0.05489497998046096	-0.5155092062487279	-1.1008681016497954	-0.5572504062700675	0.24450967791995182	-1.24788891212668	0.4627994594017279	-0.6710239471048929	-0.07268548000454288	0.6534234305516702	-0.4158376998639642	-0.07636360618256462	-0.6243151905743027	-0.03888084639265776	-0.5298303998072881	-0.21974687026352874	0.5577127185596191	0.07883742144741387	0.27731665071163514	0.13492689412069508	-0.13112355845687196	0.5198236691807571	-0.7631857051470126	0.7189731762769451
-0.5027589965466229	-0.5803576849924794	-0.4695077839410874	1.8457501858664322	-0.46466348109320926	-0.2445939947113652	-0.10940820509885105	-1.0309964092150263	0.5090151450708879	0.3601903666068563	-1.7426032416247292	-0.7191668359416276	0.7347380109001199	0.25220569188648473	-0.9031997724812587	1.0946380733280134	-1.350443513700578	0.8661933164823707	-0.5220052487572134	-0.2109132324980684	-0.5461509815698578	0.47903629615135407	-0.1916962626825323	-0.4302131889756475	-0.10601282245392378	-0.5208202065565704	-1.132488184469153	-0.5775844723530227	0.24413056765644012	-1.2195157994744132	0.4527074222518509	-0.6383251440360043	-0.02741205631404422	0.6333272879183343	-0.4922922375830881	-0.07837598473757179	-0.6413788845578513	-0.11287307030560008	-0.562843746965037	-0.20833041553294035	0.5179250602942215	0.11207348224728539	0.3509827375464815	0.18910040821041296	-0.12324406030512432	0.4942280155460585	-0.767420892925642	0.692348901911418
[truncated: 180 more rows]
