# Supplementary material for: Obesity dysregulates feeding-evoked response dynamics in hypothalamic satiety neurons
Source: Sci Rep. 2025 Oct 14;15:35837. doi: 10.1038/s41598-025-19800-2 (PMC12521569; doi:10.1038/s41598-025-19800-2)
Supplement: Supplementary file 8 — Supplementary Material 8. [file 41598_2025_19800_MOESM8_ESM.zip › Supp Fig 3/Supp Fig 3a/Supp Fig 3a/NCD_to_HFD_1st_MPK172_matrix_2.csv]

0.8595464082059424	0.38988706047098287	0.005414724942036925	0.784215585159421	0.7962148405489835	-0.1513411821110518	-0.058868150680649524	1.1360810892177302	-0.02038284453831374	-0.04675730316489397	0.40038188075626574	0.8307413649107968	-0.06395043993894212	0.44969201702543204	0.40684442909630414	-0.43106774973380413	-0.376999989447934	-0.13741673064602006	-0.06155656543001252	0.3892157180233848	0.02641581013877354	-0.9333783238070377	-0.48103755492359535	0.06334115613881516	1.1980971180024957	0.6041107053247855	-0.017034888268312832	-0.30227309778115463	-0.05942518017068983	-0.8204155029515352	0.3912170222850463	0.432305020677925	-0.18060770440096266	0.4688671363835916	0.036400688159468744	0.2691873566453629	0.21150559220211562	-0.23214480291901754	0.021593216261405618	1.040968072808846	-0.46643495331515117	0.09974369172571332	0.05407957044158492	-0.19623454842530022	-0.2578372283402607	-0.01151733411852975	1.06774113210345	0.43990026632998014	0.03870810286132583	0.08456687304140723
0.9307238826884037	0.37252817417734224	0.10021268205922647	0.46673380156091465	0.5532458739469664	-0.13118004498884434	-0.19035318202247514	0.9301952764337391	-0.061597936288586105	-0.00905280742852675	0.21682841848872483	0.8957268185380792	-0.13339538285260621	0.5194092114098483	0.441728354384169	-0.5095782606596184	-0.2915561861210209	-0.05310735756730193	-0.12081035213592581	0.31537640680922285	0.17043814630849832	-0.7307708912102446	-0.5944044559922363	-0.04810175449776627	1.418674777209762	0.5840866767375211	-0.08278219010532623	-0.1718040465793746	-0.17926871753846144	-0.7828379972605901	0.3859173682549813	0.4704277126164496	-0.20075787265992828	0.3703023207202493	-0.07067484952625327	0.3863759135233462	0.12981212317790636	-0.19567482145167547	-0.007623414091717941	1.1327863549303627	-0.5388908815780993	0.048178828818801644	0.07066915355684576	-0.027477054273303783	-0.22259918703907677	-0.05241560916253702	0.9522101142336559	0.5056032787437303	-0.03352935515828259	0.12724256017822377
0.8921501920194405	0.3291514842088599	0.030956816951878102	0.40637856652329213	0.46234733994889937	-0.15184453322528466	-0.0889881179668275	1.0392656108646843	-0.08106130005159336	-0.043854340095076653	0.13267364722247182	0.9159142388967122	-0.11339714843279507	0.5136488599904798	0.3708324672239347	-0.44970957282306206	-0.20661181115274432	-0.07101455380403958	-0.14668156370405785	0.31508768871226384	0.3432437768945116	-0.5857824514529865	-0.5736031956693892	-0.03919430589836731	1.4955235237239772	0.4923098790458938	-0.05809872111231492	-0.12683165460081117	-0.2763092297438343	-0.7383307497407653	0.4500395838473574	0.42309876276084873	-0.25417092536206753	0.32588293351793035	-0.03500631406442443	0.40608033238827707	-0.059938814351347125	-0.16387443473113653	0.04649407146796671	1.3097623551709088	-0.5247377301023909	0.11748644025282325	0.09990599772454327	-0.0010779303800549204	-0.3143641048041654	-0.0684639897554954	0.8487878854211397	0.48640350581276265	-0.08654708082767983	0.12835528316529554
0.8890782809710426	0.2832467588436112	-0.03963648961526841	0.2336935572088104	0.46471113375832074	-0.1368299117094374	0.07632285613254734	1.006746701558435	-0.0600456434731316	-0.031117222762574757	0.06175715363435839	0.8708531829130958	-0.07488503541765035	0.6448748552158896	0.28631974526905524	-0.34466110279958884	-0.133255052006235	-0.09928012199567905	-0.11649453874912173	0.3303680825910404	0.3850145333394532	-0.4792985112765139	-0.5383917428756761	-0.021301480217194704	1.6237394279662811	0.5372247225944644	-0.1241705644468882	-0.12683116128558491	-0.31111259498582106	-0.6774954872798399	0.5137741880399657	0.39713373252322026	-0.2730365959286034	0.31288043362824675	0.030922961834363518	0.39490867277067776	-0.05346856908241656	-0.1762784328906467	0.015554250034745962	1.412193440504082	-0.5487591915387773	0.08869359916078952	0.13569080815400242	0.10703900154370125	-0.2793085764804939	-0.07649967602661137	0.8511990542378585	0.444171790322695	-0.051695106904594265	0.07018099304859086
0.8592482677922332	0.24877398507888698	-0.03438463427584242	0.24770524484796744	0.532675695588221	-0.11510332410348885	0.07488190532800713	0.9010209627303153	-0.06961561864469222	-0.07294256509123202	-0.0028725814438408993	0.79479512274538	-0.04738483802383932	0.7028122810685455	0.3444732755532508	-0.28021769264473273	-0.17165426076147067	-0.0790914878319756	-0.1222662923134716	0.2822581149232852	0.3311404492952564	-0.3815230970530516	-0.5193212823345924	0.016759351832317644	1.6131656444971179	0.5243179173405582	-0.17136329505792403	-0.17303192791063335	-0.28429006327888373	-0.6299768867285781	0.4683327735064801	0.33488620888410925	-0.274153347537497	0.2591816787182327	0.01921263543900769	0.3422810441590064	-0.03882903732159137	-0.2039140514981021	-0.00019571821961164305	1.3679106080633705	-0.4935635983350578	0.07389204208999986	0.09898137482149576	0.12625997600784475	-0.25537069581559046	-0.0920167469151861	0.7949811156188431	0.4600345255788101	-0.07055424346204531	0.05237570022928364
0.8335514035630012	0.17011737599082466	-0.000504121368301839	0.2982352504180967	0.5228822392249498	-0.12449460108209909	0.07633090792759155	0.8398178281968759	-0.038078328348798915	-0.028822292411250342	-0.05146688769141511	0.7292971906701017	-0.05174785775915281	0.6865285653910719	0.2899243105921087	-0.24919694283177463	-0.16852618487997115	-0.06561833221489295	-0.10900494661999822	0.2590348718251252	0.23461049373567422	-0.3876003011420657	-0.5392232720347201	0.013554569978209632	1.5898352106526856	0.5392492636279632	-0.20590385586161586	-0.15223166630667928	-0.2988641722835528	-0.6255331846196307	0.4212462405284219	0.281485525271846	-0.26835162370525617	0.1519204344435163	0.01989806321724529	0.3480744728442424	0.004356060598250426	-0.22629701372730504	-0.04371908525970412	1.3744841335633458	-0.3948204201649643	0.05044183411859268	0.10604442749980973	0.1518849448580926	-0.24502220999062566	-0.10928546190512052	0.803257117720024	0.4884233380793382	-0.09722383632756493	-0.006220893235139589
0.8074032723810458	0.11620406925646314	0.0054517473406225465	0.3738909271455669	0.48392650243130914	-0.12418161080001941	0.09745050947478225	0.7593435345960027	-0.04255873659582031	-0.04537761003407381	-0.05323151796468151	0.6217972881172876	-0.02654630956724065	0.6563829969223962	0.2443663187506701	-0.2309082108029373	-0.16884879553333196	-0.057611069647123654	-0.12468291107304903	0.23168221061567087	0.23225268082176292	-0.35035019540614165	-0.5075579917833718	0.015149960602335668	1.5890782980951406	0.5163277058178173	-0.17862695769128087	-0.11759241856022844	-0.33662730965257476	-0.5964281878341074	0.40535552745395964	0.24241963599405644	-0.2778708434139255	0.09114999603705039	0.030392479104981027	0.35423764300902194	0.04939098268900694	-0.2233377300489134	-0.02484483494041049	1.401678009905187	-0.2616731230239882	-0.027466372809518986	0.1393645437516321	0.17378730675344883	-0.2534137097260981	-0.07655589798159793	0.7852720143883332	0.46603563175548557	-0.10254432941302767	-0.047725190015133916
0.7972918503909245	0.12505752808485476	-0.007587561180588169	0.5008778298083345	0.487120443515506	-0.09903045321249163	0.08828298174223871	0.7550631677625267	-0.03767177157400315	-0.04704336917653708	-0.07205888372581037	0.5888421187262779	-0.013553934631355737	0.6381777228939248	0.2735913239587552	-0.2251420544142101	-0.15695391282398743	-0.05175700480439563	-0.12920326844931287	0.218046480382466	0.2326053649519948	-0.35519536613079294	-0.461175036203495	0.026591508582220556	1.5274385694566817	0.4919571240811376	-0.197495154763543	-0.06203082214810804	-0.3040663744122542	-0.5995837874379388	0.396793326141294	0.22657837106895795	-0.3199078395643943	0.025110678765887413	0.03648496836658622	0.33326905244210164	0.09524098517752685	-0.22593366748267327	-0.046445473505037846	1.3286256041964095	-0.2259247435629895	-0.0679272940119318	0.1546462858078393	0.1809750510355922	-0.3194594760370798	-0.07856198049788991	0.8007584099949422	0.44160516412426815	-0.12472854938251651	-0.08501875883930518
0.7785216240272885	0.11552228229790844	0.015303419301639525	0.5875761519218964	0.454386360670081	-0.07147376211303483	0.09308497361339725	0.7438141694236738	-0.03749844947548323	-0.06056445903957224	-0.09240570614559401	0.60139056989145	0.002773979437898272	0.6193549066705175	0.2853061761137751	-0.22947572999832108	-0.10675961673270343	-0.03179004717957837	-0.1080475750295577	0.18580036344914244	0.22703528828478914	-0.2917659987620199	-0.4377160452759731	0.020030381291325196	1.539692037980856	0.4896516112154269	-0.1839574455099099	-0.014597082520910335	-0.2269320125861709	-0.5948189161101065	0.35472969681941463	0.2020869987894804	-0.31983806931628195	-0.052963514178732775	0.03996006961718707	0.30658708293091735	0.07472254786234969	-0.23992936463996553	-0.06404870612594882	1.2641824194334301	-0.20421457645974747	-0.05578676169377905	0.15636777809267594	0.19217679176916558	-0.34949176920942515	-0.037372351798814964	0.8404053496647053	0.4720527702220265	-0.09311986263014545	-0.11581827025197186
0.7565168896674075	0.13416906897609976	0.014900231928988086	0.6138641900920481	0.44455636607364557	-0.043381779205410795	0.10516263881901862	0.7045716711713255	-0.02044519796521051	-0.03535728381751559	-0.09396068021317815	0.6035103569820347	0.003331448120531633	0.6099487036418088	0.3114435194010988	-0.23368915672507812	-0.10340639230427631	-0.016439708210468893	-0.13114123247859863	0.15597792775376468	0.21967928829393438	-0.20643557799209686	-0.4265731596554888	0.032049567679326735	1.5633174893476969	0.4522206112024749	-0.18677430795788433	-0.0010480644563028302	-0.18885832243506537	-0.5974077057110757	0.3110889035006615	0.2053632600665884	-0.2747792996155652	-0.10132687327358121	0.06883337981726802	0.2886843608954675	0.07450008569603937	-0.22492794564639434	-0.08177033814225304	1.2644624066967838	-0.17080723773026138	-0.03900093516006464	0.1455564370846732	0.19693960201867744	-0.32602055684583303	-0.03354753504589951	0.8280815149680144	0.4676205171390054	-0.09551147804707907	-0.13585719676101915
0.7253860614692591	0.10488862096327438	0.007990203013867353	0.5813305090415332	0.3889348912579617	0.0019134044182881726	0.10842477667745909	0.6638112301301795	0.010860409765476291	-0.0221477447629995	-0.14241399627188836	0.6060762764888006	-0.01540293606673399	0.5999494756036937	0.3057553485758367	-0.24067590378303408	-0.02426802807650532	-0.035984835370320226	-0.1310719935797985	0.12129544970398742	0.2878861585112632	-0.12978809162361207	-0.4152830593056772	0.02040044684037441	1.5748769885296245	0.4123316100479199	-0.2166233992693468	0.01838895011825306	-0.16194367047449726	-0.5706847769579315	0.2649594324088247	0.1705179117028331	-0.23039191213928242	-0.21077064690057776	0.06537828644811707	0.27565147170475424	0.013875063235824664	-0.1982277490974405	-0.10954150908618195	1.29843458522291	-0.10058691104323743	-0.044484732235076506	0.15817493581947314	0.21972820747461208	-0.34489565788094934	-0.060325622417304395	0.8036199200677571	0.4810579481479868	-0.11833473651203683	-0.17223796602288616
0.6837692090060773	0.09328361581178074	-0.022116200961859643	0.6776672796111598	0.3827304088966187	0.028832137193360245	0.1527437053859148	0.634029391455713	0.032174093478791396	-0.03549960874397159	-0.14230985093070664	0.5883211627710272	0.015798127906819663	0.5890323658055305	0.2975188275929518	-0.1965552428555703	0.019239595350391214	-0.037642942377292224	-0.10757185389289217	0.10177478586340157	0.2809655363921211	-0.1005876723206445	-0.4053743678688595	0.033584452249017314	1.5933117180473284	0.38972204653700293	-0.22622412002896305	0.0294254733484458	-0.10758218063388529	-0.5225309530543698	0.2289507427431952	0.1343154059487761	-0.18178370447691466	-0.30677794343036247	0.12039754880392942	0.24619361372186868	-0.015514319572768446	-0.1775628734185215	-0.11701668472285787	1.2891185420775926	-0.006368814834844394	-0.07589583602873548	0.19240703499648323	0.23404149972541505	-0.36641133060143555	-0.026174163670985635	0.7921428659305159	0.48032303598633497	-0.10668573126140987	-0.20310373255994313
0.6499402100638596	0.09177590801365595	-0.018997353392686874	0.6911808598564914	0.35960678877982655	0.06974902167753468	0.20526630709960858	0.5523921658030615	0.046784620229268985	-0.03628494375642634	-0.1425061466632686	0.5442266113033666	-0.014631643779802833	0.6097554766638172	0.2917225235514823	-0.17673844606524639	0.03086265888026988	-0.03762034363384509	-0.07107771452481115	0.06210519300770395	0.297922359996105	-0.09147682294388423	-0.4129920839290621	0.0044559512266097116	1.6323852180142708	0.37675415136202106	-0.24808746940981424	0.028753799409886076	-0.03614773051678945	-0.4975225986413484	0.15146888296673894	0.12756529971854427	-0.1027054638077245	-0.40713483398341416	0.11891953020543251	0.21599692454823732	-0.00432508186765278	-0.18831275110108947	-0.12771684851241527	1.1946307320367326	0.05500785876434938	-0.12610182260566033	0.1803909821373305	0.2105056409246479	-0.35284800904399866	-0.02347138665531486	0.7579493475964154	0.4738669151561159	-0.09602396889342431	-0.23241122402406753
0.6142861658748641	0.10062999422673495	-0.02255787291313544	0.7445803729921201	0.31939416441962987	0.07721031074363993	0.21677669989254572	0.5345831381874403	0.06130256555366152	-0.03543259930744906	-0.12437030936866418	0.4958539716141307	-0.04812176580293677	0.5394432804405346	0.305979529803503	-0.17657227359964972	0.02517303835803053	0.011567484838238811	-0.05610614377310398	0.019857406840560025	0.2948846400181475	-0.1330240607073181	-0.4018677940044887	-0.03817002198512169	1.5730487181045296	0.2943746403195336	-0.21557257482147443	0.024674240347965802	0.01791326686643863	-0.5125651722790822	0.07192886483154479	0.1340585942645294	-0.043479486847638235	-0.5340900291960761	0.12183833926906584	0.18915126270750862	-0.012813882050249397	-0.17997888885349295	-0.14419596265577148	1.0998091244861667	0.11595542085603501	-0.17222313156678015	0.1695581717260652	0.16168014203856262	-0.3685708502246472	-0.019380385093929923	0.7384102384026132	0.49116914689306795	-0.11435939169677449	-0.24333056390831942
0.6097160992475769	0.11939273451271051	-0.04316796146706379	0.7100969382340483	0.25234154607474635	0.08718906834282796	0.2544724447901447	0.5297431398935903	0.058378759060754494	0.035624199389298075	-0.10008458836858043	0.4737691193502774	-0.06483341687633222	0.5261683082566585	0.3036628478420278	-0.19996079253860755	0.10087288515800101	0.06799363020168356	-0.04119087900876926	0.02179930742849694	0.34644188059000974	-0.192499689404215	-0.42742986839196906	-0.10086726375198465	1.510104988700235	0.2808713804913506	-0.19456139696002636	0.05707060645630826	0.04054551770189303	-0.5065117296800827	-0.010753882401517256	0.14944966556796918	0.02620152971915276	-0.6242119428853815	0.1262636482393878	0.18847869260102107	-0.0540476909693929	-0.14967217969823682	-0.15408426524575738	1.04964167735807	0.17949359421595862	-0.2164090142999579	0.22281281514564472	0.14916907579481117	-0.40090823884750576	-0.013586218200823822	0.7271974907236636	0.47068121075931374	-0.09378247007646234	-0.234296185524488
0.585630612968631	0.142714766234143	-0.06401043137021734	0.7005655498975847	0.22198988911790582	0.11794367883007557	0.24592143845335301	0.514564280796405	0.0423985506327753	0.07184779437031108	-0.08114567027381027	0.47504628696030426	-0.05759586969871838	0.5473461780570439	0.3487572119615134	-0.19377567883506638	0.1468957546560782	0.1218714763584299	-0.06343783621231872	0.00976998878805362	0.41638218308271374	-0.16734033214056182	-0.40251849976526366	-0.15300560630699928	1.5023527073989382	0.25458759871630765	-0.18706073513074334	0.07341275862616847	0.10422182347798947	-0.4942692087209644	-0.09013293946260884	0.1681035220800698	0.08497352129665156	-0.6310954311123451	0.11318063428956257	0.165061703803899	-0.10350942808664569	-0.13851868537395476	-0.15061963260548927	0.9341644626065249	0.2045160944167642	-0.2986699947380578	0.24172359773215996	0.10890026684807574	-0.39226025250730845	-0.0022835716140962303	0.6771531420226731	0.42964123812942734	-0.06997886922639829	-0.17967547633473696
0.5914450608940907	0.14999468057796	-0.04476005620243982	0.6590592676538802	0.2185500927368103	0.16213476962728574	0.20916222715211644	0.5136671661020487	0.03267017289404015	0.13659644158974688	-0.09079576948301421	0.5129684519992415	-0.07290621250823395	0.59593214733332	0.3754418371955145	-0.15668573622279763	0.18113964533356525	0.17128037593211104	-0.05626402093784536	-0.02157693319255521	0.45741389984441294	-0.1797707215200151	-0.4079768032024694	-0.19580211553279142	1.4615974298556873	0.20531136605179237	-0.2184428507079109	0.07789392758720781	0.17242431827999416	-0.4916127400177806	-0.1569953241822593	0.18313128360939374	0.12784493561590776	-0.6743204017022013	0.09722159710753567	0.16314705816044742	-0.17274596625642327	-0.13303455597659908	-0.17101154986954104	0.822288681894921	0.15555191770210702	-0.31121511955349596	0.21521762243637133	0.050488107690370466	-0.4070740486935317	-0.020985516667471858	0.6654453829788279	0.4033860485969094	-0.05722959116291704	-0.1614431935762638
0.5833675852569516	0.13234751401134576	-0.028931778895186517	0.5428608815119922	0.17475938325211854	0.16846501590639512	0.2537535371427252	0.4806599663565622	0.0008313223205312192	0.1885166776125812	-0.08887999161788873	0.5136195111899451	-0.08091314283345476	0.5773514754429966	0.3487566771780505	-0.12842505227683237	0.2158786724072313	0.2072204899623759	-0.05595455632814851	-0.07309028059617373	0.4584015433187639	-0.19480175594662302	-0.4717950776271542	-0.24492434519102596	1.4254112631812965	0.16285634618463962	-0.1945287517086584	0.05767822479399533	0.19285607644737704	-0.49061818099313426	-0.2417675532567154	0.1843410934859354	0.16722419441631098	-0.6580621999090528	0.11927258151399991	0.16614954780442087	-0.288454471429236	-0.12281731148209138	-0.17390909874514543	0.7935098756437824	0.15264925217625872	-0.3281118680752301	0.19072666409898664	0.037122672400514964	-0.36918044356953916	-0.015910596650492537	0.6041199763179481	0.39291211938622056	-0.057741039803752114	-0.1535418167001899
0.6001017807635791	0.12781177958657514	-0.040576639212331934	0.4720576160619868	0.16299612896121127	0.16379283386419802	0.27205968403923253	0.4413010422707234	-0.004124237546382531	0.25090455121614685	-0.08147530513725942	0.4495223161625367	-0.10835224776889503	0.5670374225395193	0.32180765499996966	-0.09691004618040779	0.19841639395456565	0.21726849109160437	-0.0859211215797442	-0.10627151576391276	0.49810852187383325	-0.2731850985327323	-0.5067389462544953	-0.24751666529944658	1.4101171804128525	0.10436263124160601	-0.21902729549379613	0.022417059164619564	0.17614475168448446	-0.4466988363919331	-0.26403734716190497	0.1882492118382087	0.2151538727034456	-0.6361221937752315	0.13044981078238532	0.15682228599480652	-0.3402219961819548	-0.1074263228744651	-0.17758129495079394	0.7183227055910631	0.1463948818380675	-0.3443003375226965	0.17267512099117968	0.022455891835776995	-0.3284578872941013	-0.05483078135231567	0.541907501566681	0.3407713212517298	-0.09610964915693614	-0.12255180285575021
0.5984627183463057	0.12463379992661898	-0.016189923852562998	0.4416390577065371	0.1617210414138029	0.14738672457264487	0.2805089211587611	0.4170681573011268	-0.046320168984599376	0.25938166569318	-0.07778672299504188	0.423997231491047	-0.12449688446303656	0.540966106328794	0.2681559319068404	-0.05830982826363144	0.23618663902242823	0.24006183938174308	-0.053243968838290925	-0.10251024417661239	0.5449590315373422	-0.37637371246328855	-0.533656065309647	-0.273619555216696	1.3336216614807102	0.08410262591977088	-0.22707527233976893	0.021675665577082993	0.18649436206828413	-0.4029730462927675	-0.2365394015719123	0.1492009360146363	0.2170547098907924	-0.6410817452835172	0.09754810721435535	0.1610148985385277	-0.36006235957060206	-0.13740924032403157	-0.16638868900844062	0.6093632058882288	0.12017922432209564	-0.36856560300456775	0.17103717422491888	0.011948381019397741	-0.35826160468984747	-0.0793440149631499	0.4964742770673343	0.32452362457541944	-0.12430556479096384	-0.10287049812315185
0.5952853933659178	0.14177041680951882	0.022497517630361116	0.4543151240473916	0.15026158680327734	0.11292071952413543	0.30761503902173326	0.3299538296173221	-0.10308108888880249	0.2673954956264039	-0.10028718212517948	0.3944970656666681	-0.09827485584670176	0.5598802609613781	0.2362070693943225	0.012425839591411636	0.19770459148998776	0.3002084196480861	-0.04967926755057931	-0.1370346342447058	0.5361400338206289	-0.4165816180274377	-0.5552423081133178	-0.28679210233214103	1.2809404899153902	0.05346107443883793	-0.2258429869740446	0.03655172435913338	0.18328331605753956	-0.4065113538903523	-0.25586633941486964	0.12612895324098344	0.18532291099842696	-0.6207752210290466	0.054937417966299716	0.1646936541809609	-0.37717728997731514	-0.16966360845495998	-0.13213171806250848	0.47429238622432407	0.14947896395928115	-0.3337794421070121	0.1622349627547646	-0.0033108399364035674	-0.3341868392918095	-0.06249023127904203	0.45052235275286084	0.2916676630384882	-0.1487653053184131	-0.12304414370757952
0.5832405206520613	0.12559381461556413	0.07062575848336627	0.40051285740992837	0.1512927634961857	0.09153400086458184	0.2742929901056839	0.28545907726827313	-0.14256579125697486	0.31275486888649234	-0.140956248536654	0.3394096610170933	-0.11216861727774483	0.5720932353705441	0.2075105887727245	0.04788755858862452	0.1987487089022611	0.3333060656940974	-0.08304959939359302	-0.17091076324353277	0.5823033523746225	-0.45008086724380253	-0.5154782024801708	-0.31031706624403	1.1859660751036443	-0.0015879302417768943	-0.262432494076393	-0.0014992537196369727	0.18220876511538706	-0.42831818925537923	-0.31278044809525535	0.12066662619583694	0.18962948583830122	-0.5904673796988176	-0.013827133733232471	0.14493520554793202	-0.3823436948543361	-0.19604276867672638	-0.11436145374480748	0.40995833986103164	0.13480916636170182	-0.2583463792598638	0.11739439464760126	-0.008736275121469133	-0.25046253075103875	-0.09974511398688388	0.410855785356785	0.28159539896824104	-0.20378026243124253	-0.13873109034303416
0.5717308809666257	0.09930099852264564	0.11101669527447151	0.4221388533892334	0.1629318845843563	0.06822527946600687	0.22433039017939665	0.18911549548773193	-0.13741656282383363	0.3403287845078367	-0.1716713977085925	0.3082369024112595	-0.06968931274714725	0.5504970645484357	0.1750346115921208	0.07833565055403591	0.20865635307374636	0.3691714678524436	-0.12135058292588612	-0.177606915861369	0.5178260280904226	-0.5049343202612742	-0.4903305895375375	-0.29447034173341524	1.0343527177912601	-0.024160067512553483	-0.28623233979190077	0.037931250396352506	0.15871533369372	-0.443120417150198	-0.32274431477425713	0.09721904810704848	0.16318229099066195	-0.550172968730001	-0.015322212970919832	0.15025602909027938	-0.4054398473185398	-0.17964097293867354	-0.12973003330471408	0.36177500132163537	0.11484256510952458	-0.19065609447459647	0.12862533850639452	0.009891002335374462	-0.17561240731280983	-0.09004065246987507	0.4124068638806497	0.270372634021054	-0.21528467538057816	-0.13692776205548648
0.5603901875156255	0.063592806840322	0.17461211345231875	0.4532682316667951	0.17082414294781975	0.07405203203849972	0.14819167816955642	0.08519255316577831	-0.15315815325822119	0.3484727685838134	-0.2228812558911623	0.29227353254701904	-0.0636688418886389	0.5340800501357341	0.15180500839881853	0.09794754329386282	0.21346221950824304	0.3677833412652836	-0.15583627441721273	-0.20251825216637007	0.4591316217987981	-0.48921870815843516	-0.49148945320325144	-0.25732405762968724	0.8907813576172682	-0.02467151545615286	-0.3345172451628054	0.06081362587074026	0.15854992776913335	-0.4184131349019079	-0.33340062045511865	0.06231459751560138	0.14138782437855474	-0.4496065948961966	-0.049077380427092164	0.14705038873651585	-0.445373341404096	-0.17799226095328738	-0.09705925007917755	0.30235116212962804	0.13398400869848504	-0.08624113725725777	0.10744257528957672	0.03755285222002758	-0.10623013802131612	-0.10824753682825358	0.36297370294395165	0.2427359810515361	-0.23654007278794403	-0.16416935353861772
0.5107313523216985	0.03234572775134384	0.2297858571254105	0.5060369421323319	0.1896836786618356	0.06905987268742479	0.07298371067178741	0.0006466324872495988	-0.15039700218951738	0.31894148394625976	-0.2243830560250904	0.31085394872188044	-0.028017574150638446	0.44529459134472216	0.10755199771024489	0.15849159203281254	0.1867959056021612	0.3479033298977867	-0.183633758586461	-0.22935321726315605	0.3827785318081368	-0.4856809337213309	-0.45249944833790784	-0.22372544070251554	0.794735637332487	-0.036916782762275384	-0.36045061959976943	0.07856444953605066	0.17757131643837873	-0.421125613845561	-0.2659058194038405	0.051294028451489115	0.12913409011215954	-0.36583219879602635	-0.043603080302687405	0.15140476165471406	-0.4575402147405119	-0.1798291490822763	-0.10603870014872649	0.2812874066067611	0.0974157961924647	-0.04396036426134319	0.05243771668850994	0.06275899232300337	-0.03504238517306143	-0.08713945982387751	0.35010250626563066	0.2471249065156309	-0.24624522214469993	-0.1947059937365779
0.4764295878663133	0.024165602589290826	0.2578908583074672	0.5164885288670269	0.1968420266863125	0.05708510690210862	0.09795181898042923	-0.06378043244385068	-0.14287409067726664	0.27464746722534095	-0.185935122024321	0.2628976750300525	-0.003509952647333836	0.3641115096771457	0.09188348398612874	0.18388758097529462	0.14033022263204023	0.331305380418531	-0.21409284424447753	-0.2416983652228065	0.36192726409342857	-0.4873578210560245	-0.4109742111172272	-0.18738961281548325	0.6551381649416643	-0.08509515704684752	-0.35427350205479424	0.04269672284218107	0.1721951218679004	-0.4201303322559772	-0.1574029043560851	0.04177271661034572	0.12951373322691156	-0.36115528714658324	-0.007547346273241301	0.13229803263254708	-0.4879672570794648	-0.18807687680862234	-0.08559577421868489	0.2905734466783946	0.09324764289438814	0.06628434679853325	0.024311950624009756	0.09815103614897791	0.016304759952394086	-0.09627323180849143	0.3641027150806451	0.2305121109756732	-0.24762842632707663	-0.2699280576614562
0.4100897965253498	0.03123211465311455	0.2550226313213251	0.5202253345363667	0.22179715598734112	0.014786502220507324	0.12049702841893677	-0.12190371293159981	-0.1350316914593103	0.2658220127635196	-0.16055711766185357	0.16071836269717993	0.019823548171657292	0.26777242014682406	0.08220657722414935	0.17406757694788727	0.13677296611197406	0.2968752360918366	-0.2447517454632953	-0.19701489298310065	0.3191781865341486	-0.5167966603591854	-0.3992100712975998	-0.11864857471030868	0.5929165942968584	-0.08506963415527616	-0.32208202273851405	0.04482112921895724	0.16306595029865595	-0.4250042701734068	-0.10975074744991639	0.047375677121084946	0.1382743849272663	-0.30476073904191303	0.0020125439261331466	0.07808098773403907	-0.48175652334996644	-0.21976303495259236	-0.04830512435143517	0.33500480321048964	0.09346714368959448	0.1907541991750084	0.04127617815224739	0.12619481070636826	0.10799510812952746	-0.13759778737583894	0.3311601915277734	0.25983805106992885	-0.302209716241875	-0.27914034626677114
0.3559027763336807	0.04752793049378762	0.2708643577605763	0.5255224766200988	0.22883028192133814	-0.007463898506725771	0.045689805796059725	-0.18608800690743665	-0.10603931080935672	0.23279204856819793	-0.13185049446773692	0.05623633921812876	0.03189599068752131	0.28523040254792953	0.06808947032603489	0.1896606227472842	0.13363698521598552	0.2839586366691257	-0.26707273422815936	-0.12985359030162952	0.31856724465495584	-0.4616145064609066	-0.328800477069331	-0.06754484608971198	0.5576531326589209	-0.08528668874609614	-0.3273858925495049	0.0218742754712107	0.17875936474142018	-0.3821601951003672	-0.05291019659714633	0.0325922750026454	0.17610833973471968	-0.3226518421066496	-0.03973882387548957	0.05717841155401417	-0.4143562249913669	-0.2447084721754807	-0.05824165526083715	0.32052840892453516	0.1208092373644225	0.25442419535122246	0.06432153987715573	0.14113614025300594	0.15594413538316448	-0.16763844213297294	0.32595491207251986	0.28294285314275053	-0.2841287561417459	-0.276813237308923
0.26727627920981767	0.03357372683621784	0.2756839371176567	0.46604565319354174	0.20331001988153502	-0.007529776187965333	0.03438320940778154	-0.21730439353450395	-0.058302626377084964	0.2076284312113909	-0.13645227321054995	-0.06598122721739429	0.08112983014673861	0.28275555312948153	0.0708723016408203	0.20260170058880683	0.14683617441360647	0.28492125464598395	-0.26597192826369465	-0.10062291267733289	0.2594187438746367	-0.441114517074907	-0.2887623512922772	-0.06815963921381946	0.4265600559701304	-0.10856169564725707	-0.2896062759523923	0.06688964112578114	0.17897232987828354	-0.3936027747395687	-0.043372409433151037	0.032825875789751116	0.1748843250848242	-0.30647285843663247	-0.06348424585170429	0.04786704801889093	-0.37431519446601397	-0.24691844781546637	-0.05687607734743787	0.3555989840002578	0.11507918903334154	0.272069466076444	0.07560962916367885	0.1463601647710115	0.22261390983950718	-0.22776659652090983	0.3087778117241268	0.3071204734146109	-0.3053266676872933	-0.3054193623375941
0.20764606689356963	-0.01713552195974257	0.26098569395604093	0.36524258634032536	0.16175261915835856	-0.001982789872165126	-0.05105934786683164	-0.25527428115712886	0.0003250360484136072	0.2081067305440582	-0.11924141134112087	-0.17502768243582095	0.09818989914677986	0.321198221244652	0.09276483922006891	0.19421061180390883	0.1322949665913538	0.25175977001759525	-0.29088579943007953	-0.11181185640579408	0.22758919715088716	-0.38223633453164796	-0.2601743335715724	-0.055930880710387335	0.35148328455797095	-0.14747827463294472	-0.25923434897632736	0.07498174730926019	0.18415213727456084	-0.43583110061760877	-0.09697604097153145	0.04370314279325342	0.18917446185050135	-0.24331954826456434	-0.062723141076154	0.015875699489518818	-0.41368956738168344	-0.22246052735196717	-0.05149942175559741	0.378773074060874	0.12823595155972753	0.30520431723834923	0.08638337512722008	0.12111506956470115	0.3019326158359486	-0.2575882309476446	0.3247821277995288	0.31876937500415153	-0.29789321916612266	-0.24820710146504074
0.15258024233958584	-0.03248807213621607	0.2291138918180052	0.30366664366910706	0.1323047390284599	-0.0028721385688990513	-0.09785130725030282	-0.32238996138573844	0.03541666796313744	0.2187350505201347	-0.08995232392074909	-0.28583650865772253	0.1048623410844639	0.32613129955902376	0.09990766384721692	0.1932713959730342	0.151852151919295	0.23363339000482491	-0.2789391160649887	-0.06702488351749125	0.16838837377853486	-0.3155467907478179	-0.25838350343710187	-0.04615454752154275	0.3348760816108464	-0.16580624106781652	-0.2849371193145088	0.05175618663930535	0.2049441081863331	-0.42155351680153086	-0.07669667792791293	0.05965231989906483	0.21054321299912693	-0.21477443210164454	0.0023019263581785187	-0.010009606065615812	-0.4181087182109925	-0.22670612568972998	-0.06541548410346786	0.3857394682108931	0.061888994654958465	0.2538487186033801	0.08192630755159504	0.1269243197633083	0.3575037761297496	-0.2910294830566148	0.29533320006030694	0.33119345054976923	-0.3056551269817292	-0.19401419876288856
0.08990757808724695	-0.01597747468410003	0.18539561520597786	0.237679083169846	0.07827412920574242	0.004082234573382431	-0.03658383464525899	-0.42258938062176776	0.05761913336686923	0.21450077097704262	-0.07845544144647423	-0.406006775191598	0.09267344106983055	0.29697624376790455	0.08165657382384954	0.15128783673355622	0.15849493926755936	0.21443019379640615	-0.28066561815563823	-0.061396659458671475	0.10777207155245479	-0.2635138975524542	-0.28868310347251414	-0.009411108339333276	0.1776362397317764	-0.2022713023130934	-0.2578783643015796	0.06435573377952372	0.21084499842677995	-0.4428416217657124	-0.033479967534039715	0.03766804627498936	0.1950823640078815	-0.15720069285540714	0.04364712970394695	-0.013410155609864107	-0.4124909887074441	-0.23489006293058007	-0.07587226063140445	0.37016112671573465	0.06546020026250773	0.14718564604406173	0.09856153346575844	0.08893702217245174	0.3158068612872195	-0.3299156201058967	0.28747751775223146	0.29870981168495603	-0.28204708776769094	-0.15689294444726404
0.04206952899133056	0.01206206764242971	0.11428348329562206	0.17224897619299182	0.026810245571539847	0.00850331142799762	-0.030013206385937557	-0.4747557222334599	0.028757675284828144	0.2410042498089135	-0.0526807122240188	-0.5190293140492638	0.07992611780290176	0.27867275930161434	0.0768855245505293	0.09581193865511647	0.17930822593531065	0.1998939904470201	-0.297709220133208	-0.05565514661482387	0.10901649751471272	-0.14425598214039353	-0.31700902957795546	-0.0058368461793185085	0.120445140222542	-0.23648902895053014	-0.24137778479655064	0.014816718803133202	0.22166371742812277	-0.4378206934952889	-0.03029951581033999	0.04240175298379543	0.18595526650712785	-0.1565616759518694	0.057385003731774985	-0.03943754970902784	-0.3777707877331019	-0.26467767266865516	-0.07513193988790692	0.3772411419731954	0.05065312240968858	0.04879790228996559	0.055821085682727443	0.07553614488827484	0.3100246024634364	-0.3579508289931153	0.28115604882138817	0.2921309930581022	-0.30676392393859725	-0.15530678559724762
0.0017794013691551209	0.06968234503945639	0.05488364159708636	0.08982853937053169	0.0306910414886734	0.004846672342051729	-0.009415463898953461	-0.49783221557380963	0.03391423171777248	0.2661086339405524	-0.01573417312238696	-0.6001508436614345	0.10266110344379165	0.3210123072965712	0.06318619049366711	0.03896834004270895	0.20577156903501564	0.19691878966903886	-0.3249081101109984	-0.03583690700675321	0.1171908754802258	-0.10731358793024473	-0.35554231266403796	0.0008458341934413242	0.11262242519674141	-0.18302479781405964	-0.23451310913191273	0.019892056355525396	0.22104930175218646	-0.4340441665601764	-0.05699834415708714	0.04525941370194071	0.18438386016749722	-0.15357111632464077	0.04172872794370682	-0.07346597886931161	-0.3474484247543447	-0.280795131868817	-0.0887357479282498	0.4368355903593456	0.030691687618730264	-0.06861424422771312	0.018320102567186212	0.056774561154695515	0.3003285092765904	-0.3486203046255687	0.28716647810136353	0.28702104789524074	-0.30727800551966816	-0.08055356107062527
-0.035138190287465565	0.09997021733362421	-0.015402197751476476	0.04819289590272796	-0.005037543144599629	-0.007919481172440868	0.05856230434031934	-0.5146680821068121	0.04678985451484259	0.273085687638463	-0.025951432190588108	-0.6894066589056851	0.07558950782823812	0.38321093488274494	0.04650939602851545	-0.0008360997182348409	0.24995611297706657	0.18290257046002928	-0.316605274540611	-0.05594208587990568	0.14974331968288257	-0.04266208573545534	-0.40814996718436836	0.00013908114276442175	0.10117915328297186	-0.16387407016589656	-0.22212611667764887	0.0010624825251750237	0.20159275281913885	-0.44040328395933537	-0.08634339272907696	0.04394942401376879	0.1618035118927348	-0.178932423372622	0.01531775429844057	-0.09220509227316011	-0.3112439951397557	-0.2953010882705951	-0.09025745299541278	0.37670321704265103	0.00621934173112842	-0.12524303422811084	-0.010271686586311418	0.04074685437282259	0.292629981518696	-0.3822395242057246	0.24194883137328294	0.2692325216223791	-0.3228145470286884	-0.062111355066012675
-0.07201177074015779	0.14402803430842576	-0.07155023584990056	-0.021748850467194103	-0.042591103635649205	-0.029976526627464382	0.11294651233730671	-0.5391064150143008	0.05161782867089706	0.30759173725986305	-0.03885586394041285	-0.7425261828500146	0.04142259591471535	0.41656969612236566	0.04205079934125512	-0.017830255809020038	0.30059030595681563	0.18380733958672907	-0.2840250458612467	-0.07587813889152203	0.1305770591353636	0.020413470171569126	-0.43143243900694117	0.03156865266578164	0.07780600462607791	-0.12968802711799648	-0.183619294746443	0.004951270669242109	0.2048421775788607	-0.45862441043464386	-0.17827740064260625	0.05826111400936533	0.16292671713337242	-0.1625800702246871	-0.0319865917529906	-0.08368607498262985	-0.22775220140060784	-0.282802089368393	-0.11188844240375247	0.32558082001310273	-0.029919021201495432	-0.18083623436992016	-0.01063359996784213	0.02985157995136537	0.2589150240514959	-0.3702150282498886	0.20496340001937324	0.29909029152437794	-0.27276359281913953	-0.014863256269748864
-0.09549458746853416	0.19559766080083021	-0.12787599900769508	-0.13666962781849407	-0.08271335031315165	-0.030819247614749516	0.15961260574795805	-0.5058931390756425	0.0776482579718252	0.2904435705296285	-0.019041503619703838	-0.7578575407642033	0.025431644936162727	0.4690603086708848	0.013231425479872452	-0.017413272825694607	0.32022369312728927	0.18197510426322483	-0.25292188250092396	-0.1286232771977801	0.08434077185868707	0.08826800049688477	-0.4160195651765967	-0.006441070387921723	-0.05145669404982127	-0.08982259063315963	-0.19412731499927563	-0.018036853435697598	0.21500566633839693	-0.43935181778468513	-0.27599335114065787	0.04320223583725402	0.21173833969845793	-0.14812010356960942	-0.042307120158404446	-0.06196537725206982	-0.16682005665687202	-0.24754181168135436	-0.15809341806887833	0.2975517355380988	-0.05504086507087787	-0.2568587249163737	-0.04088744314535941	0.066672970581978	0.1932014872309069	-0.3448690947230227	0.16511247468453807	0.24830030668394798	-0.16842600761894905	-0.006795108839554842
-0.1312494315116885	0.23701149643403382	-0.16414081579569745	-0.2518664646892635	-0.05554560111773038	-0.03333158282202143	0.20573741919109167	-0.47627938513028134	0.08883098195721682	0.25921764061780367	-0.04142876716500319	-0.7860051297275534	0.0005899240511428288	0.4657311643946908	0.03692233288831069	-0.0034468988220198115	0.28840128865021714	0.19135849912668063	-0.23642982137307497	-0.22387671388012195	-0.004499784146917219	0.0967740576412627	-0.4319302579921457	-0.047222577879981756	-0.12809648976417026	-0.045052688505473566	-0.1755574872398064	-0.02420668777515823	0.1734836780092127	-0.42503821926765245	-0.32880192469025166	0.0621239873466785	0.22693143827398926	-0.09135803075120189	-0.0447804798298751	-0.05624885113980305	-0.15967226722145456	-0.24989290206321124	-0.1520130139846274	0.2700699852415993	-0.07686547339048028	-0.3061726554622607	-0.0714220389480203	0.06545506029204622	0.213211427886914	-0.3476755801056296	0.14578398671127382	0.2162402085572331	-0.10768364852259138	-0.0015258298724438097
-0.15510492375720147	0.290009558575679	-0.17919186837890375	-0.295233948214956	0.037341967824770984	-0.04932574271725192	0.16830102808395553	-0.4827308159104321	0.055091431434753035	0.22246096998566367	-0.017613523756794945	-0.74368906701613	-0.04578307013093012	0.4486454816981283	0.01542015515000374	0.022186052932724642	0.3047431307945552	0.16628184197178772	-0.26929927320027963	-0.23508837192332024	0.006881997301806599	0.08798060592241733	-0.43404031519706116	-0.06452555042965172	-0.1436363854562839	0.0043146344789600525	-0.19204074019868328	-0.08351852996504214	0.15248828712104534	-0.43387736647008046	-0.38563117685385895	0.05683462316831828	0.20148940354287265	-0.029901488704609673	-0.0500405909904331	-0.05072370735942729	-0.0814956776050961	-0.26993133433556304	-0.1327120619416015	0.22108259983407255	-0.0824676887096927	-0.3750206009314165	-0.0832275741647015	0.06515914883412444	0.22492199502641402	-0.32455448456379005	0.10739582317824384	0.163659992861989	-0.021459627999118693	0.02754718781649746
-0.16840127635050933	0.366962558674421	-0.18055827562527274	-0.2257269622476766	0.08703662665365419	-0.05455275172417432	0.26326253081016915	-0.4592428470917846	0.046901737368980734	0.1677605436086873	-0.01979388954756666	-0.7314074953536883	-0.03706880368613502	0.39021677464549115	-0.006093541824095044	0.03993990674251753	0.30240100688175486	0.17053242143633685	-0.34709811676085006	-0.2654294055274535	-0.03120183723702219	0.09337653133220006	-0.4564115404815555	-0.07638413784838596	-0.2046876249955835	0.056663845291154945	-0.1841623290870246	-0.08647368549760544	0.12028822857335483	-0.39553115490922974	-0.38097195424384334	0.060474214695443784	0.16438843962285932	-0.00914629399549805	-0.07284393226475103	-0.044881785891347004	0.02550591155481783	-0.2970158946083762	-0.11558469930090562	0.19708653207430774	-0.04237727817111196	-0.4567597621273004	-0.08934195107359419	0.11665430724906645	0.2419508469275778	-0.309118570364247	0.05226185645508765	0.14205263864494339	0.06475983973186275	-0.024961862234382407
-0.19042320505171	0.4476809365833132	-0.16342094947021713	-0.201821808206665	0.1399369709988226	-0.042151919896555604	0.24580854134264754	-0.36312984769100826	0.07863393937392522	0.14430926669247043	0.010591087824825119	-0.7149633775908891	-0.029627933170505973	0.2972285969144114	-0.02282745116308917	0.05281891181069061	0.3122594885741869	0.1799241986473439	-0.41588789837950346	-0.32565691277453634	0.00576707615031557	0.16655808814832374	-0.4537649062660818	-0.09717096688378131	-0.32478770970441784	0.08350303599027972	-0.12747639301208133	-0.07661724372114072	0.07293819938880738	-0.40203926633395426	-0.4165224781856538	0.08445699482798844	0.1365271229794046	0.014790375785346394	-0.116849772603053	-0.04019890711007833	0.12492071185003088	-0.3287717476203472	-0.08844081731860547	0.19578343999833572	-0.04875121518322177	-0.4943414790679882	-0.05157892175595417	0.16607409895187414	0.20636590060270738	-0.2799359164511538	0.022540060942680868	0.11102515623001805	0.18244777033965093	-0.03479466275747194
-0.18856124718228245	0.5098653363271518	-0.16189118746990022	-0.20580400011553301	0.1814039940393048	-0.03187585717748777	0.1439275761084245	-0.30655768083667245	0.08547698261872018	0.11503759687067212	0.07564107164260615	-0.6713362855082797	-0.0006376525342450424	0.22217983914591652	-0.0039211337452529985	0.08821454156098421	0.34819023755080764	0.1919747860341835	-0.384464707838736	-0.30932240136988065	0.012194394190368479	0.20972036944459932	-0.44209032733865233	-0.09310923940033447	-0.2736399632303298	0.16641678955883893	-0.07608458311393973	-0.05770377473011827	0.0796742911702299	-0.38159965905348764	-0.4414091984606596	0.07727100637775931	0.1164498021107401	0.0036957975168885326	-0.12832167764824987	-0.00861948835493372	0.1945985996602119	-0.26927489435042584	-0.10868313054970138	0.1671491455932245	-0.08631581663856466	-0.471533014863872	-0.04515238809172624	0.1809454696394086	0.22055380764247476	-0.24899902572752736	0.00014018515867313222	0.12632056438913453	0.27894579792844265	-0.05643469954494296
-0.18294626939075695	0.5421610521507141	-0.1183890795548265	-0.23925521232254518	0.21194489968593144	-0.0333213161703997	0.08725381283019004	-0.213073908629081	0.11722842062314806	0.0568596144920223	0.12559189234646426	-0.6356399743286801	0.006254340425708903	0.18981588587833692	0.018821816496769915	0.13204184473592764	0.33926069260543856	0.22580005753953233	-0.3207037911041012	-0.3410147086454991	-0.0025183214168609386	0.163142552289697	-0.39066318359722935	-0.0801683622219653	-0.2920751576571061	0.21627316194926874	-0.03181877396475492	-0.09863016886824753	0.06285316104247851	-0.3647317831601418	-0.4505823934726516	0.07345266022879524	0.12274532266607703	0.008909864243995546	-0.1526263226954927	0.016531399151167237	0.22718758975478295	-0.20198403620662148	-0.09011351659201129	0.14303306553872433	-0.09174945770886955	-0.4211083739515199	0.017559037968062415	0.1955368857286463	0.21832349905727072	-0.23420854935503876	-0.031782576360040796	0.08446933765076926	0.36006274815856343	-0.04743019277398307
-0.1985986411104963	0.5449272159529283	-0.08305581474525879	-0.22034980291192427	0.18138417628237669	-0.034179864912268335	0.08107433764719843	-0.1617725285795728	0.12183262907092632	0.0064989841452762626	0.1842293665448976	-0.628169223272994	-0.0029219377355151678	0.10473088455962798	0.027523171265646084	0.19049166764224792	0.33752595941598873	0.1865169108994924	-0.2557610308235819	-0.3439893169212879	-0.043622179250233074	0.18260770304422644	-0.3644715982344293	-0.05902863157165038	-0.3048245141255904	0.18852478424539393	-0.0076303040111395295	-0.1359128420272477	0.04628343783464626	-0.3434809625467337	-0.4104504579163297	0.04500149719654082	0.12966206523922363	-0.011064633655344342	-0.11608998959402887	0.045098040068616084	0.28093484478404257	-0.14193340974382757	-0.07545274910796917	0.026418574514880215	-0.09435217325767745	-0.3810221929357225	0.09668505860452824	0.22120548227248768	0.1965165877712394	-0.24557205122877984	-0.04004443834464299	0.045859296686107553	0.4187459395492992	-0.0944997216208904
-0.20425763010595038	0.5586480958434251	-0.03310088699143363	-0.24464570786696743	0.18446572859592547	-0.03121494147933771	0.07027043123980209	-0.1456971682359475	0.13867917718992487	-0.0006812250222219291	0.24080163592613174	-0.6645383141808826	-0.004543751591327052	0.0543192634747006	0.05474568170667663	0.20899656549617568	0.2681643032904913	0.1670813360238647	-0.2457222741772127	-0.3143400117397232	-0.06470500866934317	0.16608042202180998	-0.33829474583225055	-0.05092985467706986	-0.3370927680691567	0.16303898887682383	0.014241362111864794	-0.14908348244578642	0.07341717734208011	-0.3227473848826353	-0.4331475077446652	0.014475437916833292	0.08759777323057563	-0.009427668129418237	-0.10642170587929016	0.04033114347513182	0.348254141325817	-0.11308345067921918	-0.06277329936703296	0.0031759567238381415	-0.050964674782494515	-0.3257375234512646	0.1723458554256727	0.24689804118801323	0.20484517640078978	-0.26114151441027367	-0.03242422438153335	-0.006627262283702006	0.47846966892128606	-0.08397652128633447
-0.21865000364870393	0.5177686526232795	0.004487348949793528	-0.2334019503372732	0.20401888580242558	-0.021005184218660343	0.013554642281803687	-0.13653352556688092	0.13971229430503668	-0.06032672185251111	0.25997261847764674	-0.6691809398555658	-0.006345979113265149	-0.002385991898432785	0.039069024299986696	0.21571229187166815	0.23980317144580984	0.13764421936467403	-0.2971845535407539	-0.2595348401644662	-0.0037224332508310034	0.14300506704813573	-0.37342161333888796	-0.06432250118483934	-0.34503852902951404	0.14748410661366862	-0.007780158251183965	-0.14096600407358034	0.034535686563950695	-0.28385518261031983	-0.4113552191960032	-0.029215719365862664	0.0037531768995269165	0.029376972993451322	-0.0689792969527997	0.03636784069859603	0.3450925926714893	-0.10175247756316703	-0.05602550516864542	0.023570945509622642	-0.04356777844908043	-0.29494884672287114	0.17850740345478075	0.2771200841612573	0.20582787841828268	-0.2981612922070331	-0.028132150131699833	-0.059674526850161745	0.4551540616027884	-0.08747287352410997
-0.23221681218873375	0.4562713865458111	0.05530019621965356	-0.1857756819348963	0.1978546922875847	-0.00628708356458294	0.011208521186052945	-0.13177242936711137	0.12454464328380692	-0.10018948245414121	0.27901122433090214	-0.634772266698983	-0.038898713728272374	-0.05223060653817522	0.11241061884518926	0.21814317121622934	0.18864773913457505	0.14026118335385512	-0.36226062469204096	-0.22313036163560787	0.050498760102865935	0.15372834939917712	-0.4262988551912891	-0.04340713548588407	-0.3010996626356611	0.1536662570095751	-0.01718765744494532	-0.13197077583872338	0.014355989069930328	-0.22517744916129176	-0.3451445128753177	-0.022476836854891068	-0.07920501841047352	0.027901363009619047	-0.055957991421528686	0.029127108635724173	0.3393998332941165	-0.08731128413341513	-0.07182001243638839	-0.03059259147379483	0.006712074518215277	-0.28846031285500606	0.21693952494843954	0.2649557790014156	0.27534601949588555	-0.2971772367781239	-0.038841646984804065	-0.04914526696113313	0.3876036869971435	-0.07174740527000008
-0.24301091488126705	0.37188349436251816	0.07609298416944471	-0.09317838427634348	0.12726427766470824	0.015440573484242834	-0.008201034322560414	-0.08024354475410873	0.1350158315740218	-0.10274791832416316	0.30690049570631117	-0.5992385810828439	-0.03007562634200438	-0.1046294309106894	0.14687217215402076	0.2118646927588911	0.2160155547953379	0.15508228819332764	-0.39484428412765205	-0.19260049818607036	0.13812382783516242	0.15330206831775023	-0.43834860766857553	-0.010515789693482625	-0.2561051427075514	0.13083041986338267	-0.032703355298339884	-0.11019200177722352	-0.005722823281834782	-0.19908531959855905	-0.3389518228642864	-0.01690845048919759	-0.10938571452375145	-0.007915052529227473	-0.0070321701786106305	0.03664548487501001	0.37292347088938105	-0.02023855240290104	-0.07146926102245335	-0.04995966430319278	-0.006841767456122999	-0.2977323298272374	0.21548796443550247	0.25756034329236455	0.24975352832341785	-0.30300642970459135	-0.08247590105310618	-0.06049481314985089	0.3429809888779807	-0.06753282568277179
-0.2594079277771519	0.30417092136353	0.07762059676510437	-0.06836956873585136	0.005290665989408039	0.011930661961057779	0.014065365687129313	-0.032651409261435296	0.13755576864866653	-0.10669103407376967	0.31312422669846224	-0.5679799428130183	-0.01260795609627049	-0.12822564035294037	0.18247484641608305	0.1971780920173798	0.18621513284961244	0.17182666245336692	-0.4001223466699647	-0.19404937955542165	0.14543121578574464	0.199958697905149	-0.4637397021709506	0.0026705729977851006	-0.25066555158806364	0.13913141030956339	-0.024004950101899913	-0.09345128247656112	-0.01798822841543642	-0.11366652101645629	-0.3071958744776143	-0.015946580381209104	-0.07945155048983947	-0.046551387073869153	0.02913423067472143	0.047551600669557804	0.342160468698011	0.023651153973605555	-0.08872345024148054	-0.020146550908373848	-0.011960992457974879	-0.24243827027929482	0.20218570853476447	0.2532171525917217	0.19351435749527945	-0.29287930767327675	-0.13241733373716613	-0.06505932674447046	0.3216666245799137	-0.04646838307861568
-0.2983258996381365	0.23158547577637828	0.060453608825779326	-0.10305971472830844	-0.03899004297977031	-0.0012222020978539818	-0.03271271021284844	-0.03866563148086205	0.11314364958999143	-0.1012260249356062	0.31075988431276247	-0.564806516578092	-0.02837458320424292	-0.10509905181680015	0.21591004330283164	0.22076154684970262	0.17910249266582504	0.19086147426082856	-0.331336775524887	-0.1674614987674578	0.12029726039561424	0.14820751371902285	-0.4649851542894389	0.021093557009926704	-0.2236923020423966	0.16435924845332123	-0.05153268375873913	-0.13876224656134598	-0.0056390419865545325	-0.05516405085418974	-0.3112880812920141	-0.024006772828863737	-0.04655632411093616	-0.05258130060469698	0.05130890471531657	0.1010199282089296	0.3135870629519949	0.07905036578500865	-0.10373571769430441	-0.04379926988408829	-0.06300282464844138	-0.20444070767000272	0.23718254292501065	0.22570884821170262	0.18033248806084387	-0.2788823959840136	-0.1572110304103454	-0.09644303139163841	0.25751777837685685	-0.02755336849329828
-0.29150132359670455	0.14799552683669845	0.03971553857740455	-0.1973007001054413	-0.09412587386194071	-0.008933740797239353	-0.0035360513659212778	-0.08485219914664227	0.07320520009114775	-0.08186816749347495	0.2937392801775156	-0.5674753580168015	-0.06031066581757005	-0.03793959500509804	0.26150536048339584	0.21904788188780072	0.2048120110867137	0.17789415467062752	-0.30986003349498625	-0.14604199119257316	0.06435181416865328	0.06492590410191293	-0.44114730154604115	0.06646019507547432	-0.0990755946990021	0.2080427885035175	-0.10179403844131008	-0.14846098177434758	0.002840122164535765	0.059085615173138636	-0.30827399048505216	-0.03719143994361956	-0.04521740469532868	-0.061166526959584265	0.07707830739468048	0.12829258115473127	0.28288686837674215	0.1606088748217982	-0.09953899841385372	-0.08554970087950045	-0.025911323427554644	-0.14262820019480854	0.18432429549294047	0.18327061049436408	0.20090253497155466	-0.2900800623087389	-0.1601115781479508	-0.09695170223332908	0.2005892770946228	-0.022642516435013187
-0.29117620857413584	0.05843868856957796	0.062252353466055635	-0.28117465031084726	-0.10078224463675471	-0.021786305296215013	0.08678867274727402	-0.058637983173818166	0.07378757978979315	-0.09545674620486055	0.2750626840705209	-0.5432575155458416	-0.07171490957000366	0.014475742660762871	0.3160513377875917	0.2462078238669469	0.1648605906981894	0.16561790760484105	-0.3459900240780417	-0.1552331698899449	0.03800769154879944	0.08691853817380804	-0.4219505123294544	0.04834832056138876	-0.07859975938275203	0.1995570871308358	-0.1389573803680471	-0.18939438493521438	-0.018543558647587072	0.13345643715074856	-0.29907447883515553	-0.025504731294639104	-0.06101881802518141	-0.07251253161356658	0.0730250199512745	0.1101131144237869	0.26445873394652286	0.1377945144805189	-0.09563036581301905	-0.1340801163955352	0.02388007753480667	-0.0990059895582355	0.15597244129439936	0.1931187227734868	0.2175091561358844	-0.27037527691470725	-0.15915863299243577	-0.12240817966669129	0.15153101814812064	0.0027338513078319316
-0.29479222587755316	-0.002468203942712275	0.042194723320591744	-0.3295766859715593	-0.08753483635172483	-0.027876568593666003	0.13656186396674574	-0.07607515558519314	0.06197576010701078	-0.06858078840746348	0.24202922718509368	-0.486014431081436	-0.0700692314726407	-0.00085219646530722	0.38674853506522666	0.2796644097179852	0.1473675271693547	0.14073192222660366	-0.3475484087163646	-0.12224322756559372	0.052021177486367975	0.13841477983720485	-0.40263195648569744	0.0437916846130354	-0.1370078358744467	0.20823262601082554	-0.15188364628316903	-0.16617770749120533	-0.0018857768320006505	0.16946965168620817	-0.28824240614346597	-0.049571755137034004	-0.06280108018779489	-0.04958024358912015	0.08116505577446834	0.1108983475610861	0.26810092324764356	0.1311847203471821	-0.11177712160439061	-0.11597991891411216	0.028963875374016134	-0.07815065855891803	0.13765645114109604	0.25738965689228943	0.2144725312893121	-0.2828077576725468	-0.18244734062644027	-0.09710287719686898	0.1607715303473201	-0.0005404322018147514
-0.28393920496040603	-0.04573576252054869	0.03938084556649618	-0.4134595714367738	-0.023474481525439274	-0.025517377606418545	0.09636428954661418	-0.08281900006441087	0.056315534544735736	-0.08707274367741394	0.21784954262188116	-0.4432349969015221	-0.09775175167190209	0.02389022854772183	0.450048928353492	0.30868899955185725	0.13526360777292698	0.186039215415726	-0.36000556781852455	-0.1213815157933024	0.10555830975618755	0.20841889034444447	-0.3329276058198018	0.018094195498831563	-0.1213851863674044	0.2393945364449152	-0.12324901132144024	-0.16990281364313425	0.011589603459114585	0.17812673316910616	-0.2956082724033774	-0.06840189161199631	-0.07794546137382473	-0.050241788073847424	0.0562849064370714	0.1224491447821047	0.2977277339236277	0.10700808003533606	-0.13930896887015298	-0.08699055854824557	0.022163483891596465	-0.05494378737552639	0.09930110193834073	0.25089821573778937	0.25669404057577844	-0.2818909170059821	-0.21687863177974087	-0.09358751726586739	0.18657028554351918	0.039524517067828044
-0.24623012149119994	-0.11168100798548856	0.012544914305617754	-0.43957853611700887	0.01595305477183546	-0.021370933682685122	-0.006362583203839778	-0.06406310501307223	0.01609155476784601	-0.1362855413355029	0.18379874379467667	-0.3887554331422242	-0.12882681245006597	0.022376774489582342	0.4679769022085484	0.3115902627215228	0.14373530957408467	0.2023595559653259	-0.3347287954148404	-0.11199613426603627	0.11420298912199126	0.30060528043724666	-0.2177852537597949	0.022103475602561658	-0.10708148389941967	0.28069065201603455	-0.08361247340665923	-0.14965632797979092	-0.008093417913345877	0.23493479887536148	-0.27651400482077665	-0.09495182329449942	-0.05630844775815065	-0.03919293847277326	0.07128251814421072	0.11892577649894302	0.2650661352091316	0.11786275471875862	-0.13802680135397	-0.06012271729789185	0.005762626559394411	0.01141082795093753	0.030882824468755222	0.23478755061850376	0.25735356425666145	-0.2721754976237875	-0.2359851692736606	-0.07534326882013227	0.18476901433400955	0.023278123359129967
-0.21793162722329015	-0.1267679383342326	-0.0007621113387286619	-0.5055048834184745	0.06330878272810277	-0.016552879632029012	-0.11034600501777159	-0.05649676225951418	-0.018066738600514935	-0.15548179695048547	0.14873558065970596	-0.3874510870133724	-0.13412467407440737	0.04612085296771028	0.4959588201408972	0.34176940613969875	0.15733341717316604	0.2065830136601831	-0.25984602189047495	-0.14485779179652578	0.03172854410701931	0.34962116101755014	-0.1319105870801734	0.000681130079324882	-0.13699233890535883	0.3040300162084421	-0.04993090092920481	-0.164453653651699	-0.006436206963551005	0.30201644769791053	-0.3079713782361636	-0.11081421182839221	-0.009219024515038358	-0.02776805244816167	0.057340674215604334	0.10211234616129623	0.24139392729627246	0.15276031808445645	-0.11849550829093927	-0.07748189211921849	0.01568075596753842	0.07159104727622569	-0.010369900191029647	0.2017111688612173	0.2664390602772391	-0.25140574470702004	-0.27335382825568755	-0.06420956186162775	0.19684540063785433	0.020834480502407226
-0.1736599053618395	-0.12710892877331714	-0.011974020146350458	-0.6093802126630036	0.1124851309911735	-0.011943153053864203	-0.19418344867626658	-0.11334424030807408	-0.04071595027796316	-0.15317402312382764	0.12499145595724634	-0.41954624444867006	-0.10058777813783334	0.04938398696218845	0.48774240701621896	0.3607179417560961	0.1893306996114418	0.17615842696145284	-0.16421103007438825	-0.12546870678154917	-0.03526872168327299	0.34053972173090374	-0.029182369799837155	-0.02195594994811755	-0.1801346610881019	0.31011182863673414	-0.018694399684317475	-0.2112772406164531	0.019900299129886778	0.31757906164349775	-0.2964646328910312	-0.1330535859363581	0.005474394510880538	0.012042022492371868	0.06438225818645317	0.08729767613087396	0.22993461104244176	0.14337837005610715	-0.09898966609270017	-0.06394855302503014	-0.021390669861184278	0.13643882570093785	-0.07403138903886251	0.18088253808162183	0.2595379538803876	-0.23276524196915002	-0.29005920659052703	-0.06723500562999643	0.21446542944380914	0.013129031989396935
-0.13741100006168108	-0.16098432393957235	-0.015200645006191916	-0.6756331637147981	0.14982635837227892	-0.029359671975857687	-0.1823383748141825	-0.20251735631357634	-0.07078986518458534	-0.15400299218797148	0.10412098623312693	-0.40949798959950573	-0.10025558789544213	0.060299488322688076	0.43412865354895863	0.38696742220378705	0.15381244724478202	0.13412661596840786	-0.10022129229431968	-0.0888227632281569	-0.10331818772669725	0.3535503821018186	0.04063725982109551	-0.03487653549949728	-0.2742883564169608	0.31028695747764956	0.004034706247328804	-0.24571606199754403	0.07280032584925077	0.326731069141494	-0.2629765592585331	-0.17118988849925543	-0.007437197428722321	0.0872010006339985	0.011278041754491982	0.06084354127877577	0.19398152788053297	0.12740671437215884	-0.08580654587626593	-0.09896515807471787	0.0093381129490962	0.2420109070271086	-0.07894959596996713	0.19688593583905573	0.30428765900464116	-0.1883305605316614	-0.29170967361210287	-0.08507674307884718	0.20886395879764996	0.00043251499787388405
-0.08818020931886546	-0.1718101053456978	-0.027010088308517893	-0.7040326200776066	0.22180477820154415	-0.015524075584099684	-0.1888718682729335	-0.24064173762095092	-0.06248436255049468	-0.16289296271193324	0.10492132494454305	-0.41200420547475447	-0.0896388641141944	0.04905790303318072	0.4335620076872921	0.36251567881249064	0.15723368757280087	0.11871397795745633	-0.05834194682671391	-0.02978541218335562	-0.1394390417349332	0.39781355907466304	0.1568580904458824	-0.02559186411524094	-0.378047848034856	0.26606260715730057	0.03730038046461498	-0.23434856371561724	0.08155014032395907	0.3338127216465134	-0.22132723818828767	-0.2101841079423405	-0.057945227100409856	0.13677596220205882	-0.008377752317807675	0.03629212836426087	0.2032374885875104	0.13859784624060556	-0.10020981049300459	-0.19985004950412164	0.08742297451641626	0.31879707802238905	-0.07578447700477224	0.1903943538568742	0.30871060028183406	-0.15410974436900204	-0.2986153718209422	-0.09018493819389607	0.17828027354596848	-0.01563674934757721
-0.03280559647925409	-0.2187792969159763	-0.03807596042257266	-0.6741821842115	0.22538395221378266	0.0027625420628368895	-0.2007483675875196	-0.26800987027797996	-0.02648157237452663	-0.161622198874437	0.1198451091950116	-0.4025942002684869	-0.08753594714871255	-0.036127614916587676	0.42252108222472645	0.3213781349603725	0.1492086151884897	0.06705174276178019	-0.041988997666559245	-0.0068393019694170665	-0.13131602327664166	0.531278530714465	0.29565356460093534	-0.033284376733286915	-0.4736484953674374	0.20744686638956483	0.07828182048562055	-0.18133772877856094	0.05653506624575201	0.33124059691624474	-0.1811757820133894	-0.23043383868214457	-0.08019659075955586	0.1334066489069637	-0.011360506302569283	-0.02361665230263507	0.16458151765213053	0.13588656537149832	-0.10842081554409719	-0.22831568757787407	0.12088363440597223	0.45956647088297736	-0.13420973019480617	0.1945427040434527	0.2922680191743646	-0.14202569437264337	-0.2803356127367385	-0.10068716956670883	0.1964290976806795	-0.048101168466435223
-0.0324080759276417	-0.2953736708378137	-0.06280393983034488	-0.634757017330752	0.25475887686487997	0.025183625873281563	-0.22121301155724246	-0.2274749665363208	0.0029503574064795924	-0.20335855890482835	0.12251269552842334	-0.4122202969768871	-0.06692774271485556	-0.1306548530334121	0.4053916470365387	0.287053808251302	0.08531155589539377	0.03150829485561908	0.03995066472164833	0.02907978351238973	-0.16931591895485473	0.6237400538525354	0.4125645956598821	-0.049628980057610135	-0.65037376126836	0.17966068840317315	0.14666341982335526	-0.11989192331468182	0.04949974268851675	0.2886206201973835	-0.16114327464387845	-0.2627206792515874	-0.07838923919712817	0.13928431547027778	0.006320811065958118	-0.05877131888264257	0.17801651909365254	0.15854692552438066	-0.15482619003535544	-0.25864897260519953	0.1009639741442965	0.537190369684849	-0.11156992519237323	0.20385211794142388	0.2901780630688677	-0.12401181519865631	-0.2662487093435392	-0.14323666538227775	0.1671396671137365	-0.03344651425664625
-0.025102216075507555	-0.330205533840715	-0.11043923007810945	-0.5621468289680454	0.25883458368806483	0.03994878201395865	-0.27549160423680974	-0.22107458943018163	0.021734245473448988	-0.20937608422250537	0.12348532656497216	-0.3823172430271403	-0.05605328512485609	-0.18273511024226657	0.34683403436774224	0.20805232907333893	0.07207678242722004	-0.022724756351321398	0.06101292981200533	0.02429308376461104	-0.18007297437301917	0.6061980916761429	0.5103016348202563	-0.0285565139920817	-0.7470017026817679	0.1644994307350274	0.17853723220406403	-0.08021884189436537	0.020326985812556195	0.28423289622637754	-0.17086796849885239	-0.27862984059522	-0.04544146898846719	0.16629035657604885	0.004017267541048969	-0.05754923496900417	0.17208351913477835	0.17178621822051243	-0.15274435206996334	-0.29580485006843793	0.05703576859928128	0.5825200962942162	-0.06642358940243002	0.16386767258271195	0.2853063745265362	-0.13818111758843027	-0.2867729490871932	-0.15302639395567813	0.16207797115711756	-0.009628348043298684
-0.016231119051399436	-0.3438026877001796	-0.11584516702567657	-0.5446398410623541	0.23369107680744472	0.06812218517263843	-0.28333798860856363	-0.22048430446092881	0.021830032899447946	-0.22461889216778497	0.12549191416971234	-0.3897378697653216	-0.03200576619865637	-0.19064401269272016	0.2681827887323497	0.1375739163504342	0.05257332466567284	-0.08104601693573717	0.0365853111643407	0.04577613942413533	-0.22504482158119554	0.6379385183685581	0.5893792888881807	-0.009131209954007496	-0.7527882709391301	0.10718436732525587	0.19233883523079448	-0.04562706516742028	-0.015490058211832369	0.3055051460513597	-0.15608803814973257	-0.26971720710851765	-0.045421009246688925	0.20243678956716762	0.03570321545449283	-0.05846622277191338	0.16703968479946	0.14925035949794285	-0.16943498642574745	-0.35621825809307023	0.06126341000796169	0.6199682060458945	-0.07894530977560898	0.09392526865261636	0.2620908541533451	-0.15986643927669628	-0.2666321017608756	-0.17194304966094273	0.13441531368554593	0.020742613936855725
-0.022818602478119645	-0.37387250739689526	-0.13371347499886826	-0.5111784933367527	0.1868950371512354	0.08735761254028493	-0.23806587198651097	-0.2343485182314573	0.00041964576015847687	-0.2109583172711124	0.09750464351411228	-0.426528004940252	-0.009141913653390616	-0.2101789170342901	0.20497373645955524	0.06309516897891612	0.021677632918754106	-0.1390457247684859	0.07616935594803131	0.06115837370842362	-0.2382387825368475	0.6258374228632458	0.6493536821921644	0.028550255018149933	-0.8120906775168784	0.020488055218348927	0.17273408267756896	-0.03266140314525686	-0.049832392953606156	0.3263479445669347	-0.14640413075277753	-0.23244120833092063	-0.0310804872990372	0.25916587225250326	0.07711482105964854	-0.06986863609768189	0.1655869324599036	0.13261108023375962	-0.14462713024753565	-0.38375184801983997	0.08555832485599521	0.725598908196962	-0.07589935390825413	0.05184376586892068	0.23665700586825955	-0.1593644320778761	-0.29321337523550406	-0.16730833970406453	0.07690158658294849	0.009891280099575721
-0.03799181996154041	-0.382942596914987	-0.12014981043845108	-0.5077884290928336	0.14242921726569552	0.0975579587036424	-0.17190523363450927	-0.2594914214550319	-0.015258871533065798	-0.22050607112428758	0.06742136344331508	-0.4320661850876908	-0.038605660842025165	-0.2395958586458024	0.17186550618205082	0.05778749044006855	0.008638924099185588	-0.16319925848728026	0.10174968790217527	0.0523009768488946	-0.27097307220014466	0.6386754228736604	0.6626882005302286	0.05220588837311648	-0.851855900196021	-0.06477608163276956	0.1121157088976443	-0.04814127976448973	-0.09552861502860124	0.3510912518385358	-0.18591721874651648	-0.18878524034785993	-0.00507999309495521	0.2938914419269425	0.04887466760097446	-0.077235512745395	0.20198287310895563	0.12295720644800046	-0.1407658704748636	-0.43760470228759657	0.09417672023468976	0.7526527140031047	-0.017670024615826223	0.007817620210262282	0.18029165338945372	-0.1340183028748462	-0.27319148512665425	-0.14343010400049064	0.019060113273895694	0.05386365696312569
-0.03732881247010113	-0.42261709559020233	-0.12075434585118168	-0.536866698476946	0.09778590867799712	0.10728090556658851	-0.08581362350657738	-0.2740305939876522	0.015861573345450884	-0.21001231544690238	0.06734020166867308	-0.3779586551516521	-0.07645339337238763	-0.24574588089648125	0.14679999136046024	0.006514211224569843	-0.007757113825632625	-0.19377729212891676	0.15909709692779375	0.04728154294832286	-0.23203419892696964	0.6323770372829655	0.72944752283347	0.09206434270552641	-0.8426847938898959	-0.09840425147740156	0.09644086162179887	-0.005356050173942426	-0.10610424580742164	0.34832898930615014	-0.14940361729298057	-0.1811076547491087	-0.004155065509985905	0.3056472511519358	0.05371563479654795	-0.06429199104489422	0.2500970011996907	0.12781188236143323	-0.15965672139824286	-0.46212910819696545	0.13888019018886663	0.7663358071978663	0.021352385129804204	-2.7094801807741633e-05	0.1542364918189914	-0.11316767699948485	-0.2762528310943648	-0.13820971137568222	-0.016784570539682648	0.05370907515183913
-0.063550261855836	-0.4948249984548543	-0.12612067234149446	-0.4671027237685953	0.04042439124851425	0.10588806316323802	-0.08295710850371571	-0.2665969802098359	0.033283500306139954	-0.2210898324015284	0.06755774521208838	-0.30978735559743925	-0.0948336322150351	-0.22933608515201392	0.08264415844486897	-0.061116759074503334	-0.04305448619711753	-0.21352068679971498	0.20077812389186955	0.007481912921309217	-0.18325365225270646	0.650261180901077	0.800476999918056	0.13251272212556303	-0.778597698106308	-0.15426230321758663	0.10594110879790426	0.06343581138479362	-0.14391382406982994	0.3462125966043002	-0.18809053582729324	-0.20725128603931298	-0.0069234559900633735	0.28747550551906015	0.0650809433226404	-0.06728495999805172	0.27318094590471376	0.16206760461716818	-0.14551320531334816	-0.5087901014296234	0.1780218908345148	0.7852883089039095	0.0728395536790869	-0.007723435935031242	0.11412839155563222	-0.09934403655347078	-0.2536406604493136	-0.16799766409244865	-0.014076677077556748	0.04180873073567954
-0.0745204093640833	-0.49569299203137396	-0.14688521097293372	-0.46681199441958887	0.011622112661620183	0.11840140038154509	-0.10697133706976895	-0.2574067794766627	0.05460176401933202	-0.20569838817588781	0.083290783339366	-0.26837798609599467	-0.11813945051382709	-0.2202710377089388	0.08371141510619781	-0.1264484443085167	-0.03977593411187459	-0.25488064894927415	0.24773124596163462	-0.0054117994225630186	-0.1582898920066355	0.7053140607655572	0.8549659501205316	0.1770779013681696	-0.7607451897172306	-0.18796406039916713	0.1126266188024512	0.13258349095541583	-0.17492087263200898	0.37556256502296065	-0.1883999699506343	-0.19813769620307203	0.016699714390449327	0.2703573307322316	0.0910960148762356	-0.0701640890826076	0.34935920450514485	0.1429400217525985	-0.144026789260392	-0.5502227483901598	0.16055319977499455	0.8064658532245133	0.07395258527569157	-0.03237619907926429	0.0803741807616257	-0.08634355681049186	-0.22222578445322952	-0.19088828948047887	-0.012918556373601625	0.04754879583903223
-0.09123401898500227	-0.5011915983316639	-0.11659088761860495	-0.49228682022106185	-0.03418118803901936	0.12664124386229958	-0.11939988074194637	-0.29028890988401246	0.055273715429857574	-0.17710538369375411	0.08430238445494319	-0.20432367520689626	-0.1564205576707573	-0.24385727483767522	0.059091471170263324	-0.13789393344627326	-0.09376979726730438	-0.2548706360179861	0.31994263514381294	-0.022368556252228642	-0.17251525660276776	0.7307741114168419	0.9170549109831649	0.20584745646123528	-0.784515990600916	-0.18541937310327483	0.055314572694169596	0.15567711979585946	-0.1643448348331384	0.35900147987970854	-0.21006876149978596	-0.15087144648360462	0.03694827682743241	0.24814279002393408	0.10002023388658507	-0.03441224128279399	0.4356166936338809	0.11030614075324134	-0.11318130356060427	-0.48466869538571233	0.1283701319382364	0.779904985508183	0.07846190305439074	-0.042735667503493974	0.06789928838222657	-0.07639586003778495	-0.17479082153851888	-0.19220977002870387	0.006344802333574972	0.03117093242502388
-0.10054593790652341	-0.5157543827295472	-0.11573321374881665	-0.5575022142383286	-0.0928833440580574	0.11913931596685826	-0.08189372043988967	-0.3049396326318936	0.029831161827427226	-0.15774814959521846	0.0733640843699314	-0.16171132208533218	-0.18282586366220446	-0.22610076640619886	0.04015949484187502	-0.1772509015381581	-0.1438177042736393	-0.21381022684986878	0.3873655826812593	-0.03214383036028828	-0.1542560714658247	0.6775152470493124	0.9595302949274241	0.23189830483130786	-0.7588018697936281	-0.159176009907384	0.012579910428453795	0.15201892139611653	-0.17803962774686716	0.37778311029936884	-0.24341468366084956	-0.12827114073124898	0.018813850521525666	0.2779498339345942	0.11474322234662337	-0.020330054097648327	0.4888584430436696	0.10175909556554999	-0.10848144848668888	-0.4561480220880426	0.1634478941892483	0.7166747125905767	0.07295144288676966	-0.06622908300758015	0.05277286050216545	-0.02231460787641589	-0.18531261317185257	-0.20641724152017887	0.014557721841016854	0.04252052303456791
-0.1108999285597714	-0.5278432376488373	-0.07783368260166387	-0.5450982065543426	-0.16378844723874858	0.10796748789379293	-0.05945253511212147	-0.3824157564538093	-0.0008051116355209054	-0.13389832236759114	0.06525736913808329	-0.15343078483351003	-0.19783169874952825	-0.180441059940129	0.03330731433116799	-0.19123854459505416	-0.12525196227327168	-0.18287215376404467	0.38865783420090605	-0.05129363968227174	-0.15066328357595057	0.6204013477237008	0.9188306204475241	0.26715522259394076	-0.755344495990153	-0.19561676939943634	-0.02187409986063731	0.14185986387900412	-0.15402679551783102	0.41173406256915135	-0.2351001541208106	-0.11719958667190444	0.021515339654032843	0.330159477407864	0.08635880039905888	-0.017574060803801594	0.5119383571583693	0.08988384373523799	-0.11357900005707511	-0.39896997509781257	0.17152189216866864	0.7040197240323687	0.046773861323871346	-0.07961231674982125	-0.0012011808719877616	0.03541667982688727	-0.20199237193280023	-0.2123819878145879	0.07215906002996582	0.010479519427629602
-0.12860450012720995	-0.5165483850261614	-0.047967827712859415	-0.5797536784042576	-0.20730323256928732	0.10997975161165555	-0.04981230852051026	-0.408296320220218	-0.027044519787979542	-0.14019596271352233	0.043814775428782	-0.20063452543852991	-0.1887852420623421	-0.17667430266733075	0.013725362181917056	-0.15000341869189077	-0.17084875695288754	-0.16327983800248472	0.45256667890716623	-0.023310625614286373	-0.15449745964494552	0.5511918714153039	0.8882358959482974	0.25625784177443783	-0.7820907149386847	-0.19494613342090714	-0.06828718787446297	0.14874433438811835	-0.10565178719148767	0.4473746813334265	-0.19141488424329361	-0.10554517144503331	-0.02146004674448914	0.30717600300306525	0.05344774487278231	-0.05689510777462009	0.5218280919473729	0.08774253259062006	-0.0983988424457519	-0.3643883258500501	0.1811509949749203	0.7078987324291081	-0.007352787079275627	-0.038831328357686004	-0.05228773657547894	0.10521436753655351	-0.19220608093084413	-0.2329249629520464	0.09121110334203812	-0.02678635588992063
-0.14399564405588974	-0.5543992104776111	-0.02497239128192145	-0.5683935091090827	-0.2460327918231046	0.09514315668677711	-0.048613134359678935	-0.36903898522467976	-0.033154305052466894	-0.14439924649632524	0.029399020527450265	-0.23091072708525803	-0.20579567343995714	-0.19668380334885094	-0.016694618584058254	-0.11705356575176236	-0.20521461739983513	-0.1356700894972524	0.5148751382016574	-0.03374330489968171	-0.17959439646262795	0.46795933369012577	0.8091635793476856	0.24577216511444963	-0.784379617272944	-0.15158120046674411	-0.09545963560640844	0.15869400919051366	-0.05501218954404128	0.477811139681492	-0.2179735816965424	-0.0862201909285651	-0.018549497873201065	0.2860702141025741	0.01241203624430797	-0.05073745022992269	0.5309567990886389	0.10779555216092555	-0.08462874829300995	-0.34787953400473237	0.18473312395761757	0.637094434304816	-0.020503647240954596	-0.03589014222563659	-0.06853830099396403	0.21091041294692053	-0.2024325393857463	-0.21829602161238468	0.06855520114082861	-0.06501770509633588
-0.1491747689568974	-0.5934776409192348	-0.015442545147470354	-0.5487804804664307	-0.30819946197501125	0.0784812366589821	-0.061317799880930376	-0.3736336096402967	-0.009540152829504465	-0.13055642151590108	0.02739959207067713	-0.2061827304494696	-0.16458117371156716	-0.21491340691179145	-0.034128826867778	-0.10417246116331431	-0.23096955258708726	-0.12289728461723717	0.5820647319369318	-0.03284733921098975	-0.21856517192018918	0.4177688669827432	0.7674650359849594	0.19452328660036627	-0.811542704689936	-0.10847424673988597	-0.09465438029715093	0.14834988742608754	-0.02341606950794284	0.49268204221243916	-0.17180059643111084	-0.12267130338054474	-0.02754370187671728	0.2861538216203911	-0.015979487086066793	-0.05861908376745099	0.511550163465097	0.14756472891379133	-0.10044699544303755	-0.3523906470361286	0.18216672125051847	0.516410118950279	-0.0756160628907951	-0.06963585303831839	-0.12791340980172408	0.3000663533479287	-0.21765751832268415	-0.25214583530205775	0.07496498443942706	-0.09937763054637096
-0.16506352343322067	-0.5624010077879615	-0.004308629023124498	-0.5505722001012477	-0.3670956577899059	0.07446440921197323	-0.10947704787020389	-0.3611262527590894	0.03751705590672959	-0.08209042065247144	0.042398074600877876	-0.18684254100860506	-0.058755671838101285	-0.21874116686371253	-0.049036985464279814	-0.15606137449355542	-0.25975582282205767	-0.15134590700087255	0.594389994055747	-0.024774452820290345	-0.20050372013363874	0.3566973278341011	0.7293593060008373	0.16376912404037836	-0.8298260288196525	-0.10391357004600399	-0.06964514166022036	0.1506036671022845	0.01316781109678441	0.45674761822223253	-0.012729795610994788	-0.13712682195993783	-0.028489713928404586	0.2894069669143416	0.009466228935661309	-0.06849548476970233	0.5118199810403379	0.15761659281205395	-0.10120395549141559	-0.2856790789996188	0.16441402243714695	0.4125894588508812	-0.14349312156457056	-0.06552058652403794	-0.11622840751571686	0.371465004728843	-0.28581202195388256	-0.3191063591552407	0.06405680080652437	-0.1518140240095349
-0.15149955432570228	-0.4693149726643382	-0.007984725102569262	-0.4815211791083963	-0.4366614290463337	0.08567003167996015	-0.1797141654333934	-0.3426845911146043	0.024298260261732863	-0.0837545142987653	0.03297602802399181	-0.1547603045084865	0.03011189998916186	-0.24035943761931916	-0.09512130864336037	-0.17794756800716893	-0.2806236564308537	-0.17052571785258425	0.5893330593478904	-0.016083627602166257	-0.2679210112874134	0.3614409440541654	0.6773173196264676	0.13997317624346312	-0.8699321848187254	-0.1165353000028035	-0.06839307447483321	0.13716188879572008	0.061674856007009435	0.4137203626151881	0.08818572647491188	-0.11991916668437337	-0.015516296531367236	0.28843180134055835	-0.011597944717424476	-0.10162323647753331	0.5138481653919167	0.12914253452304775	-0.10529865743988638	-0.24614781025892726	0.09818855117760623	0.3215906219090602	-0.19228874391511785	-0.07380695664509826	-0.11077361608351506	0.43045706330841904	-0.33228657270159223	-0.36153617114540765	0.05902041289086516	-0.15769773674582038
-0.14042434781452887	-0.4097810568246459	-0.007819343767087402	-0.46770753416798916	-0.47356819021786106	0.09216582771647025	-0.24507570612229418	-0.33010437142828714	0.024844130818501595	-0.07286119537662687	-0.005340069591572116	-0.11212801304729272	0.08189253130671123	-0.30649703253747784	-0.11368161046500222	-0.18050211274727096	-0.2849485499452795	-0.15209971193276778	0.5428525603379375	0.013248899549856941	-0.3504928933985644	0.35699655071722675	0.6249294446923881	0.1252996531622371	-0.9140328395698545	-0.1027198248027265	-0.09249307712221262	0.12982056852703716	0.1261134509049196	0.42540568278395446	0.21340827110191488	-0.0783398061491222	0.009335116548186976	0.24707480849321875	-0.029394572954388985	-0.11686365133449943	0.5057721817498806	0.11987601369950632	-0.09296546778380424	-0.24984759756999736	0.06119609839894102	0.2263183670753933	-0.257279033451951	-0.08745006079164766	-0.1200828208679581	0.45329707004062875	-0.3684449321149896	-0.34924014076474086	0.0632659631978428	-0.14621507577973333
-0.15504245624194796	-0.3681222913354573	0.01764139839410835	-0.41504818061354654	-0.4853151111926188	0.08595578681676548	-0.3070090582688433	-0.32011073478594254	0.018556445273077645	-0.07185067749027646	-0.015688145204088972	-0.11431343329050966	0.1324875871040026	-0.3685040201374883	-0.1412106053086463	-0.2130358772822781	-0.3061809818630162	-0.10909888271685057	0.5029119248291956	0.03665072824625274	-0.3969764827970335	0.34286401106612246	0.6322961576287423	0.09239507895598548	-0.8814868799402358	-0.06786501598817982	-0.09113478903603531	0.07659390778375401	0.16480678495853487	0.4048743097564291	0.25443862050498256	-0.0823842062528512	0.009854307596365384	0.20233109573006064	-0.03208403766403177	-0.12214591059687871	0.4741262193042292	0.14044086219245705	-0.08542709273077595	-0.22621085656251688	0.05516905235437306	0.15896478313793114	-0.2944484972451503	-0.10300070838535384	-0.15169524187085415	0.4616978391147847	-0.4325472945992228	-0.2991519250971397	0.0502106387436843	-0.11760797738206925
-0.1451136706072997	-0.2847680307310499	0.002279910366839346	-0.36144328986439933	-0.507911382975329	0.08044430600449048	-0.36083229848683873	-0.2429908972832214	0.008297899834294898	-0.09712437732605914	-0.010059974275842199	-0.12991312338440847	0.15302038053455816	-0.3648917908324945	-0.1762417030055136	-0.24748434953804793	-0.2753564586572031	-0.14340587290503481	0.4972442115470891	0.010452457250425243	-0.393523071337246	0.34034432637939366	0.5734499860171098	0.04298246316342881	-0.7933137749217176	-0.0827896258457262	-0.03985421556419074	0.06056749314491303	0.17136224808539752	0.39414876227174794	0.2859102530212235	-0.11268807274782869	0.023156151818894178	0.1611363014672861	-0.05463384008652237	-0.1594288353256982	0.3804152987560939	0.19054152745269323	-0.09044273101363949	-0.24559035670054122	0.03851090525347935	0.12604939117403777	-0.3147095218344806	-0.1398700454251319	-0.20956411018512636	0.47572341736207824	-0.4879809717144403	-0.292253236620105	-0.011830319388801113	-0.106281347465547
-0.1371504821287493	-0.1812129487236463	0.04636334012434576	-0.29454753355471	-0.5150712554426465	0.08474132748534287	-0.39890388241563024	-0.18094026294728408	-0.0017846427520717544	-0.10849868375012073	-0.01089887783149614	-0.08967889066002502	0.1936220465399162	-0.3871225760962493	-0.21602766742811239	-0.25369546077960375	-0.25148476246219786	-0.19304470117337563	0.4490225725531669	0.018926283223985086	-0.401122261947199	0.29210632616008164	0.5174620992315613	-0.0084813598062502	-0.7420807951176467	-0.1318898385683703	-0.005604678903867399	0.05431163489091512	0.1708237659619602	0.3725094907479559	0.28707790790838583	-0.11768319821876379	0.05982647800069056	0.1126314812908181	-0.08163269456305093	-0.18998183772365637	0.3410290660458761	0.20583438753852942	-0.11949093652623055	-0.3100401545670398	-0.04990953578845645	0.062113790344973316	-0.3261490643157513	-0.1613794113273785	-0.2581128229363049	0.46286871636130195	-0.4679977040787945	-0.28289145307179786	-0.05757170993188552	-0.10722038897864894
-0.11199169036044987	-0.0886559660298974	0.0480386475257366	-0.2351960704896511	-0.48651844103774333	0.0646721624505803	-0.3511169791348456	-0.11345424421151813	0.0025712642738033964	-0.13131274767577752	-0.025870277169859124	-0.0381689142444665	0.22280610481757196	-0.436011382015835	-0.28459545321732593	-0.29618955032318467	-0.29323716833337243	-0.2075791018673744	0.3950179988483994	0.038711166541586836	-0.3626123526684147	0.23948496680207837	0.5293460800545584	-0.02404388928745841	-0.6827847422972246	-0.15177437135170152	0.013099562085398923	0.023533251955347414	0.14344988462493344	0.3305168139407374	0.32580522507385845	-0.1174276589655513	0.07640167787213203	0.05059574816454837	-0.030783470281145385	-0.1956701398302318	0.32313634769497296	0.23983082520402554	-0.0728770360419317	-0.3707528831965889	-0.04811411670836618	0.015411504741684285	-0.3488999081816778	-0.17647567298966985	-0.24130181331044365	0.46383134525024977	-0.45549779810953944	-0.24714186525673365	-0.09158689522250772	-0.03650128142796767
-0.09424807659597799	-0.08181192042416464	0.04387310130006432	-0.18456915513651964	-0.4603115263870131	0.03764562983347989	-0.3119716883369287	-0.02945848054715628	-0.009272549979548322	-0.0870423081471813	-0.06785415487505693	0.03888218662418342	0.2296665969786787	-0.4501308912022976	-0.32159070361689557	-0.3546394261739293	-0.27577207696753037	-0.1837855174599982	0.3689672582316571	0.048494577665206956	-0.3473597527832525	0.23287414031022896	0.5017518134514114	-0.0024156485107897975	-0.6164784805402721	-0.19008973222343548	0.06714088626861757	0.06061085200144896	0.10016061883991285	0.2879104627321255	0.3306305022173931	-0.08810654799829605	0.10460299994848923	0.0744406122459677	0.03063329361496091	-0.17698975867260663	0.3408769910030656	0.24064191370191312	-0.05031142243914333	-0.41088776407056427	-0.09129421866891237	-0.055277671204286526	-0.3705778360126737	-0.21748421724961528	-0.2559519996489682	0.43697625930829903	-0.4798679349932504	-0.22919726388645684	-0.09043385389909113	-0.008610993587110993
-0.08563039892352288	-0.007134915740993203	0.050221828541845225	-0.24223025375265345	-0.4429437668813231	0.029276169876000846	-0.33665821052005385	-0.034618265009172366	-0.002935335006883041	-0.07021360500967062	-0.07034148601970092	0.1055354990696011	0.21790916245128894	-0.46424557507576936	-0.34740673355038243	-0.41294082212515165	-0.26710145441184163	-0.1683580648993177	0.3878832006290606	0.04524957873412126	-0.27591408853713284	0.2401634476674936	0.5121266609317476	0.004774667926103227	-0.6464651157250504	-0.20183915135330693	0.07951637797307072	0.06086415950392966	0.04293819758351096	0.24558767697204575	0.4297436636132847	-0.08876663256651883	0.10368420805489287	0.09768094752494878	0.037739753480903825	-0.21674796250723305	0.34201237060097645	0.22151055666342834	-0.01575321163557244	-0.4754582843637197	-0.060035209324414654	-0.08516892615107942	-0.40641605150454474	-0.24182037809961687	-0.28668914055827877	0.4089038034632573	-0.4995898572268841	-0.2672214277334313	-0.10041511092192454	0.06015829364258833
-0.09873083067353602	0.07869999365664056	0.06689076871631401	-0.283276970245589	-0.4014028083630706	0.01803204746443235	-0.3072573662472699	0.011957535359590672	-0.006774814332341564	-0.06071704324928075	-0.06656604855403352	0.19911472605718866	0.1812918702153005	-0.4963010943369701	-0.3670120557369641	-0.4210624968170141	-0.27978982204139513	-0.14021377990839995	0.3263382405429594	0.07179805155434842	-0.27858439165944454	0.2161463089092715	0.48243560971189403	0.018110756920348848	-0.6224200184885119	-0.20794484308696304	0.10098072859150346	0.08084720299677996	0.015645432100727958	0.26067266517160903	0.43401816197903936	-0.041632803428472344	0.08293876617472407	0.07959862709967151	0.048038988563165644	-0.20418824342682576	0.3101799092614187	0.21274613758178568	0.018102320039654844	-0.5141586987562439	-0.07259561461298393	-0.10615035228861872	-0.4014288977473033	-0.17167508481180355	-0.2569891948268897	0.36650223650527797	-0.4287375738424001	-0.2448645669282259	-0.09776054766427791	0.10992424927367954
-0.10804842846008018	0.053062852620672854	0.0791761516213079	-0.33360835521459287	-0.3543417334301412	0.002890875208108756	-0.2306027526679903	0.07655542543971254	-0.024252748148669383	-0.06658646992044788	-0.06434002631018862	0.21085272734313182	0.13503151525334864	-0.5295757021180294	-0.4366807574586643	-0.40738995524000865	-0.25618154309129804	-0.11092348133662293	0.28768790206242645	0.07889924875168433	-0.2797837332139571	0.129920055325809	0.47502047186023455	0.00930384541750913	-0.5966516582894167	-0.2312630848863461	0.13216752303310597	0.06559843469483727	-0.027412651698724276	0.27296502246670035	0.34583871881634787	-0.013638618645223444	0.05009184442062973	0.062168607883540686	0.03793165319596055	-0.20627877515300916	0.2440728635042249	0.20797661212585244	0.06689639720893563	-0.6043223735006412	-0.07964325816801338	-0.14347987895286288	-0.3965023022856854	-0.17670782200648275	-0.23183903689206503	0.34125938518162324	-0.4002200270444879	-0.2092627609284429	-0.07438091601570926	0.13360332105793898
-0.1480567424054875	0.0025810161712869983	0.10068616519942904	-0.34295730421645065	-0.3088948256878848	-0.015880413950804542	-0.16379001272474067	0.14403956152497627	-0.028698684886412397	-0.044482628103980945	-0.03901744455924759	0.1752484221329969	0.09127881479358506	-0.5768486179461374	-0.4705950133715186	-0.42551365506444716	-0.2622630588037046	-0.08692486946059719	0.24848018005032196	0.09380495678166195	-0.25658738407927256	0.02139698803056499	0.43942428201591016	0.010903689097770805	-0.5270950622360014	-0.24573302423279272	0.1448431349779214	0.07479182173637884	-0.0855161776230374	0.326655994644491	0.3394602597397916	-0.008776177017302402	0.03147056773798147	0.02957698075551827	0.04417521927350807	-0.20322041312483288	0.18005346055514213	0.23689480732866644	0.10239864261074368	-0.6746218830705834	-0.06333052590288464	-0.12169493166856922	-0.3667623186542533	-0.16397829952973778	-0.20232851355805165	0.2953328588857581	-0.39210158317704924	-0.19212979284367096	-0.07418185366622797	0.17338012066004466
-0.17765853619618371	-0.009251677193071118	0.11805581129214815	-0.22795517599226364	-0.2896117126417238	-0.032262567721906964	-0.03267329237660548	0.17218047990639967	-0.04289151564810765	-0.0392481781782248	-0.058396852871389605	0.15008501225914853	0.03380703915093236	-0.5787123682815813	-0.5176906120790271	-0.4181298120443451	-0.2506961809641727	-0.07791732824540912	0.24331250468930948	0.10920489728478744	-0.2175887694513746	-0.0021826343309058562	0.41671786895363105	0.006062538634819897	-0.49177127089740524	-0.2564102838942342	0.2063761213785098	0.07043672046809095	-0.14107169499928615	0.32198017371055954	0.32281085267717113	-0.012848921619241418	-0.028953720903048707	0.08033230629282648	0.023879542978779214	-0.2210037569866473	0.15242171959656978	0.25001554697042894	0.1364864936294996	-0.7250785314237157	-0.06525422083437654	-0.13237948247641396	-0.3564771758652694	-0.17686344742764637	-0.18095663499056286	0.3178343458541952	-0.3789647926246634	-0.18939612093560412	-0.09043615662473918	0.20010765434759348
-0.20281448853197173	0.0020033718649153987	0.11988157701954369	-0.1557676120823101	-0.2805858132487072	-0.04959609787662464	0.03458226502496042	0.21332956241365716	-0.061784211426440694	-0.03471608064876458	-0.08886334997582188	0.1829223437556365	0.005167085580641354	-0.5983954633465608	-0.5511155304276179	-0.3592104633777287	-0.23405259825196917	-0.08815240403440647	0.22926052215899279	0.13198121571551297	-0.20252431721308897	-0.06649291834704009	0.37879292790471214	0.008551500966617432	-0.4752184933057168	-0.2805674807415607	0.280985452160156	0.10974804396654259	-0.20057190302181996	0.33921045720947146	0.3309475894574211	-0.0028715704954418502	-0.057645552459366256	0.129670902440725	0.013342433222931532	-0.22951700886843956	0.115524419906581	0.2425422542615566	0.20556337015344814	-0.7273687068705872	-0.06625267636818649	-0.15845287175412875	-0.32162421051889584	-0.17245866086561296	-0.19475552865540355	0.3249931583152497	-0.3734881259243646	-0.21253846153400485	-0.07989210862646959	0.20065847304547524
-0.2359066547374507	-0.06328657293303855	0.11735449125828153	-0.02966442376119809	-0.30299152967633947	-0.069734562809834	0.0872465157932158	0.19292966925300525	-0.0829827408571341	-0.013452817670908798	-0.12773563234147117	0.2528169173456704	0.034511511561520415	-0.6197405034347868	-0.5584942266489321	-0.27825487852462405	-0.265766377061038	-0.06650030048223865	0.17411343385040695	0.15991413058007037	-0.18605631934381991	-0.09021265169961558	0.29834015874118214	0.011428594631682176	-0.46536552035973144	-0.24995684276291877	0.3196339440863709	0.0760707063171899	-0.20757571854464155	0.36164620174148054	0.37040199149083597	0.03321650421940183	-0.07010624917367303	0.19648852109991927	-0.0062194190810337694	-0.21727097919023217	0.06193306753108654	0.22293212126523437	0.2739506137906691	-0.7834034414671852	-0.06503191538879452	-0.20251507393683776	-0.3244205788756348	-0.1554347607292778	-0.17233380936797985	0.3492296960463367	-0.34638158681416453	-0.21226263455377273	-0.018716619890712362	0.20524579888093625
-0.28432536778197237	-0.07996751781918429	0.08217364994469083	0.00894923482197898	-0.289436401715052	-0.08879502932275986	0.15152690365689458	0.21512997176129334	-0.07381161824629043	0.004585655133272664	-0.14715509135874985	0.29405998550037077	0.057478457630286896	-0.6278878514074154	-0.5542384412421589	-0.18973855602705947	-0.2575464105633373	-0.03780906526512695	0.18102714717172397	0.19654172023737787	-0.23819893490276525	-0.08472254791137811	0.2617386898837962	0.037125306619746036	-0.5052717654575727	-0.20892483411333068	0.3670787260026998	0.06696202899842227	-0.18890849134824336	0.3740851674623845	0.4304665612439047	0.04794318223987545	-0.09249713700438617	0.2339257612688911	-0.014186650980752044	-0.2275801513253973	-0.008852362706426831	0.21310594370531236	0.35399698413805825	-0.7789828702557817	-0.028245235379811523	-0.1909585886625649	-0.3293773960293761	-0.14127248330966896	-0.1482533078477915	0.38562403412000534	-0.35045458409665986	-0.2055716184171593	0.0258400572520338	0.24290121646945248
-0.3515141494438795	-0.0988573634982436	0.06836826947767996	0.041088164095861135	-0.3036648978567983	-0.08203828922419706	0.1502919654549694	0.26289114388501134	-0.0874090490239757	0.0016983275986440032	-0.15827044527768375	0.36162146146908075	0.042338982790277084	-0.6192705930098966	-0.541607412022213	-0.09631357338309746	-0.25926989490936575	-0.05108037810474445	0.21980971531499524	0.20877517215069652	-0.2514146254594801	-0.12265110540160622	0.2203553155655192	0.01533734051709804	-0.4857700696181779	-0.20142748471425556	0.433196928040316	0.06826214351839946	-0.19307621457422527	0.4457580248646873	0.42761284072146327	0.045153048120407005	-0.1106458516621301	0.2651156038513135	-0.06045883918643867	-0.24410235085779775	-0.07276491151636268	0.13933005913455787	0.3811255742142021	-0.7931411254408993	-0.04135328555756403	-0.2668175579606223	-0.3370006167725882	-0.16871232377059048	-0.1427407640948482	0.34940672427193503	-0.3509544876414944	-0.19829628076091435	0.021490056011778787	0.21924097396760062
-0.41705180110033924	-0.11456863837529689	0.0659461974868129	0.1385331736059664	-0.3500074157679216	-0.0764942973484532	0.12171399900113486	0.24323754184477644	-0.06995414606417222	-0.05178848074413844	-0.14059977699919807	0.39808434054438974	0.028742092524129497	-0.6066926104802627	-0.5391684785611086	-0.0018313654377741574	-0.27767363846456	-0.10651563657730154	0.22542312908232193	0.21968922979643013	-0.2546886623730971	-0.17761739733448464	0.19406837844280694	-0.021230114133335663	-0.4774320803702099	-0.18313494229268537	0.49388726334900773	0.015328168672233675	-0.20936333799811746	0.4784975454050199	0.43969991725104174	0.016050005506253837	-0.12800975784541893	0.27925967343490593	-0.11031804843247828	-0.25325838642375526	-0.17001895293511765	0.1430130045512493	0.4047835432113033	-0.7756488008842894	-0.029594419823782952	-0.3132447147038122	-0.31474687952310926	-0.17417409791398086	-0.09899501071332642	0.3336308227373889	-0.31820198665678545	-0.2071182717839312	-0.016456394286322153	0.2317219005424031
-0.47347345467857266	-0.17428699053454016	0.06416280573694524	0.3185246471104635	-0.34402931316841123	-0.08091580198021925	0.16502678556334455	0.2616731324702264	-0.07088905489620727	-0.058022836131530676	-0.1324343635079329	0.44709209989136267	0.055487225315264135	-0.5997867297568525	-0.5134048702417935	0.07351165401914783	-0.26945917348237236	-0.1736098145843504	0.16245991515623504	0.2613069172238826	-0.27935218092913505	-0.240048178322067	0.14921543066915804	-0.02121888897797981	-0.37434763672577664	-0.23235696081510424	0.5654801382511657	0.022024934710942173	-0.17571470760868357	0.529813890494665	0.43789393684367467	-0.019229066332433774	-0.14647146192916	0.2762882158030674	-0.14325199942315064	-0.24360128110314783	-0.24952046225417882	0.15024942732668298	0.44506089483641265	-0.7959035386155756	-0.056310928851614206	-0.3040035507973159	-0.29945366910628896	-0.18566042611548186	-0.03834868598054989	0.32290878118131605	-0.3206527113231439	-0.21060281142845633	-0.02234584277078931	0.2048967054992315
-0.5042635509753388	-0.22996577349618103	0.054569091578394194	0.48382135236772517	-0.33896707404979354	-0.08015906420026624	0.12823493283220871	0.2732203375953188	-0.08384430426256749	-0.06903583702401642	-0.12285265442355427	0.4817523637056089	0.07071738427316812	-0.5742778734741832	-0.565868946220416	0.06811616989105758	-0.2521112563202664	-0.22381434069491388	0.1190690616561155	0.2769604552971646	-0.26158582434815536	-0.33044408873774084	0.1395272425429726	-0.007955098618961126	-0.327469305235361	-0.24618079696242012	0.6048151690884463	0.03779202734806146	-0.16611959713556082	0.5340295407869904	0.43173459994252905	-0.009191612586887898	-0.11520404562730865	0.24688008426179192	-0.20462916444986687	-0.25330062649442897	-0.32138356795475825	0.12929689244756107	0.4788027103367686	-0.7375448973058343	-0.04676640839617178	-0.29128135621331097	-0.2265027560414047	-0.2538000082291034	-0.041841071805253614	0.3363109351700085	-0.3659111691312431	-0.2186996993078106	-0.02751266983691324	0.23998645220494613
-0.5246492566917775	-0.24193935571575173	0.02355379649047562	0.6447492490267748	-0.327332308512596	-0.0807185967136515	0.12607311146205893	0.25100545829533333	-0.08263930629492891	-0.09945087483596862	-0.10697393438905936	0.5620844019008645	0.08185148481124341	-0.5355981645390637	-0.543352722775343	0.10075402498996278	-0.2522812765603255	-0.27251135526834436	0.10551992402927642	0.27029320185566846	-0.3126064461015242	-0.34707192583231083	0.11846285671288873	0.008998857946489382	-0.2705225929286402	-0.2327861194358789	0.629322416915004	0.0845166355457793	-0.1583574006037966	0.5552541116484558	0.47922854934529485	0.0011952682714213765	-0.07939043900376476	0.2581329013698739	-0.23689581062217274	-0.24194660879538293	-0.3861805268716096	0.11201418599419292	0.5109751699071414	-0.6916508465484078	-0.04603808497751154	-0.2875736225745309	-0.15726865146218816	-0.289828928996163	-0.04209554704247121	0.32009446875214786	-0.3364576710660254	-0.23224312487930482	0.00022434625515553862	0.2742598775971438
-0.5381507582840426	-0.20204643005311929	0.004555270136961406	0.717754589252374	-0.3454644672140852	-0.09143441434385087	0.11361221599008556	0.2157330492349414	-0.08342222455961719	-0.10894369653478517	-0.10619338464325043	0.6497246546982437	0.06900393172980004	-0.5053410300255756	-0.5484496220300366	0.16229877081612007	-0.2756209527945095	-0.2878410055803716	0.07674343717818097	0.27118049231812946	-0.2991838427923056	-0.3938505907711599	0.14581250447512328	0.0177819375810351	-0.24078344434019314	-0.2374452572847451	0.6448165686986542	0.0764348416237941	-0.13481688272544212	0.5403312876655735	0.431017663210734	0.008563960267388222	-0.10471688846521712	0.29632168022677896	-0.2467637016503843	-0.21041224428823574	-0.4209421936312926	0.11070083135787412	0.5351335585129774	-0.6763261996822091	-0.11439184303280484	-0.3368701144310893	-0.1060922952051309	-0.33686255812625004	-0.03656318759482656	0.36434360026709467	-0.29659412905661026	-0.2473071475501399	-0.017561263774004993	0.28740308443472834
-0.5463176760452944	-0.09785252053718534	-0.030004700288503938	0.6860277488263954	-0.3203133381192619	-0.11259483889057506	0.0021855350400596606	0.23129311332875496	-0.07690383787753177	-0.09292516865201225	-0.06777280399084593	0.7221935798191215	0.08876925115207267	-0.5123339808411773	-0.5311159958200273	0.20719883756813004	-0.2916650224853631	-0.32543399072309687	0.08187177320089621	0.2683183974391144	-0.2764918340867238	-0.49366562778906936	0.10349039501592441	0.023753979272417954	-0.2765535483885162	-0.28012426252792894	0.6216139792210983	0.07186859354553922	-0.1328575314273522	0.5077635311332337	0.38449110912539186	0.0041739854455442385	-0.07380984920720665	0.29832298873590324	-0.23673661407399077	-0.1497264199227914	-0.5003794454816021	0.08589034979549867	0.5381933299175266	-0.6621768211461102	-0.11042665785403467	-0.3496701123982525	-0.039341195657860775	-0.3681178538000374	-0.03541739719528496	0.35594265508439116	-0.25525147506506707	-0.2638156402404703	0.01617734540658947	0.3002451633515369
-0.5392687848354525	-0.027127714256649504	-0.0584467281208111	0.6076161763301433	-0.2754870963906885	-0.12117904297780902	-0.052724861671695454	0.2399761512853534	-0.06786861040589565	-0.0818569239333701	-0.04542721208984561	0.7850706375710864	0.11424194258370339	-0.49440590572557974	-0.5153875542610536	0.19868181408012436	-0.31277515688377866	-0.3622021790872168	0.11926805591466397	0.26422705675537606	-0.2396601602850467	-0.5243234988049308	0.0241997592014742	0.014167264861739142	-0.32415527839594743	-0.2838322326159088	0.5527084455118934	0.037486673115928605	-0.0916309027805831	0.48679923848460127	0.37312907490896435	0.005587612447604841	-0.0648744976397597	0.2991739588256158	-0.21216450886654553	-0.12107471409987595	-0.5862105764461731	0.1141064328779157	0.49276586747814416	-0.7070323039683276	-0.1536531103523714	-0.3437583967158707	0.0009160517438831783	-0.42735498151706974	0.0008687900624714924	0.3312187760829781	-0.2231883852270459	-0.29538261378356256	0.014293915491133633	0.36921657606022146
-0.5365798422470457	0.09064916170955292	-0.08807356921173382	0.46851285179749524	-0.19562839596313603	-0.14072246989410794	-0.03511346351970086	0.21361159826624804	-0.031478875668890766	-0.07789986087081296	-0.03515205847789544	0.8211476318033991	0.11872746542564579	-0.47792210040274963	-0.5370945540656683	0.15235352584013076	-0.2820632391657018	-0.4041376545375829	0.15764924636951588	0.2690327671987017	-0.2516984495631145	-0.6170633107900738	0.09508826511548359	0.04464166201131866	-0.36687732277703083	-0.303676533841276	0.4904729084331776	0.041614503684468604	-0.13073130190869767	0.4461986243188439	0.38059797383778565	-0.007937013137942666	-0.10774658130716586	0.2904049236652387	-0.1650228775788654	-0.09055736403931103	-0.6156279414106082	0.14207110503782278	0.48211944992658784	-0.6723867428476291	-0.18208340837303713	-0.2972574609024445	0.06699721796385572	-0.46036237937612645	0.02870332279726917	0.2898738799783796	-0.2321874214835312	-0.3314770582425758	0.016053597215499454	0.41179344461383466
-0.5410711146221383	0.15549876479457875	-0.11431915113061926	0.4253235400196341	-0.14406956131771737	-0.16409535786531887	-0.03514296592212442	0.17030272535318824	-0.021358384512114727	-0.07538225400630014	-0.03513240459055179	0.8036585334079932	0.1076802307268164	-0.4799919452174942	-0.5745952604030745	0.13639370297702952	-0.24293845074640114	-0.45916354635944334	0.17827958829311547	0.3147502059918955	-0.15642964854832594	-0.6927159760766705	0.10741560466398514	0.1255335741746987	-0.3402395826121133	-0.31732424003425713	0.4564431641068378	0.03767172712201812	-0.15684807660718159	0.43128869295891714	0.4217325711005883	-0.0062897853487763515	-0.15522858839592593	0.2895420360205906	-0.0896866889062868	-0.060204405791759584	-0.6254577972858157	0.1461772499648703	0.5013750823204595	-0.6323992143473671	-0.1784045927589612	-0.2838336944323751	0.16596716936493622	-0.49802793446237004	0.02139146181887664	0.2743282990727057	-0.2602882317955745	-0.3609556413960364	0.016177477053601296	0.40934984501795607
-0.5333272723051026	0.20350678999378147	-0.12067764281070004	0.40459907174642246	-0.09992605220419522	-0.19519475673619685	-0.052788697553569006	0.14438920462630317	0.02377005541877534	-0.0650298414892079	-0.01813977516368194	0.7888684958453838	0.13110727937268787	-0.47480130241858554	-0.5771171387792816	0.08616913413892438	-0.19177682630387605	-0.4743287945001421	0.1624142535579486	0.36273113993195777	-0.17071640980120112	-0.7143045022923817	0.14870188360230777	0.17031840380341534	-0.33471150379913434	-0.29559281801084264	0.38525052630554374	0.006991979606088855	-0.15542091302954095	0.3853338726065064	0.4840769926798818	-0.007994228657549366	-0.21390109252676268	0.2769857544854305	-0.05456547953422297	-0.033843020011132006	-0.6945805365223279	0.17317964670309816	0.5150936331251781	-0.5810335971347015	-0.19826151742012404	-0.20741199204406152	0.26401599116882657	-0.5329591576151664	0.012068438194707713	0.27601933248225685	-0.28088688417093427	-0.3957677869328498	0.03467618603391825	0.42634865295818036
-0.5148837384265417	0.30683918879100913	-0.11957469116374335	0.3218999081627587	-0.06740369753107926	-0.21713758569192843	-0.06530003791235717	0.1555875905740805	0.06948695990529023	-0.043036798996851575	0.021053250538719637	0.772765557603735	0.13981772753883479	-0.4485955637108515	-0.6125361684001688	0.026026595831707734	-0.16181592398009811	-0.4610981233456218	0.16572981956475266	0.4034601293392127	-0.21986623930793264	-0.7082122285613135	0.1811750228824666	0.22655392806333166	-0.27290974604691537	-0.3266052215068055	0.2993333819006799	0.026128624405560102	-0.15843760696633527	0.39704345031245925	0.5520070647427279	0.018663991293657096	-0.26306159050331546	0.28713802957946943	0.0246772166282188	-0.02482060304641446	-0.7329374028592542	0.1873765607782286	0.538642206178238	-0.5446925960513964	-0.12653996471612108	-0.14026498950326066	0.3405629408622618	-0.5306975733762465	-0.00944553976241588	0.32267195529837067	-0.3324768527529097	-0.39076556693533815	0.0658287289941629	0.4566909438138877
-0.5076020137507553	0.4050067834397052	-0.12570295089925615	0.26059068966494087	-0.04195867763433837	-0.24017980192548888	-0.09870376955308166	0.16805316953684035	0.11071016479820198	-0.06256872513804257	0.018697971904502685	0.7560505346129271	0.15875734420343976	-0.41644843856324776	-0.6340818325905485	-0.002512183267213035	-0.1187842401718455	-0.43946711905537433	0.18474322662825987	0.4445232317207058	-0.2506748709867287	-0.7153620527833299	0.28725376095743466	0.2699854961360161	-0.22119636020112474	-0.30043908706041056	0.2588352098281168	0.06174705128984861	-0.1529207833665802	0.39618483671961985	0.5889695499305875	0.04508621477725901	-0.2868905296608727	0.3059984805282078	0.15348222794378272	0.01707153297636798	-0.712897539748129	0.21113096827763841	0.570695891481703	-0.48528651015742674	-0.11828661672582277	-0.04703158573963068	0.4492345150804534	-0.5073821423960165	-0.005302886272117185	0.36352902622548944	-0.3421548720883178	-0.35600640895729335	0.16156276509115397	0.5079681305129625
-0.5125170714281919	0.5413982299370899	-0.13721700459011993	0.22109684130954238	-0.03219788790336623	-0.2548251804639122	-0.08524930211586326	0.21963282225327277	0.16580599303283697	-0.029197604992871568	0.01643007539896339	0.7447478463164088	0.20547780174249652	-0.34898219907450134	-0.5464086829785908	0.04093509760959515	-0.03960689712139659	-0.39299056622478373	0.26628648072649064	0.5132926896411301	-0.22022694466629728	-0.632086853904964	0.3919120606974122	0.3372843608200049	-0.18413411887026593	-0.25906328946185536	0.28069173051136687	0.10452934466816802	-0.12381846257098103	0.42951386702536565	0.6553470218007007	0.04049134345736352	-0.3305253801681617	0.34818530121419194	0.29071807454356424	0.0572627911890284	-0.6906869572729482	0.24521450253141674	0.6038545079009071	-0.5041955478974504	-0.11315410653797975	0.01934650474554477	0.5159541289104543	-0.4688189949982893	0.056756219273019506	0.3760863483759805	-0.3263866036949798	-0.3218940880957392	0.21591605335210257	0.5117890472338213
-0.5105046236356541	0.694871317106739	-0.12088337154217577	0.23908605318453285	0.001996453899592232	-0.2613616153297584	-0.036746308925060665	0.2858092566076924	0.22540311057515705	0.013474705446251328	0.011570229633676033	0.7632205620410579	0.27864604362296147	-0.28148389806166	-0.5274986541635218	0.10467653316048416	0.04454388618500764	-0.3356901329984621	0.3473305078096495	0.6157574195306721	-0.10575486453154179	-0.5943911483248349	0.505866729352946	0.4277335541732471	-0.11242592362870873	-0.18257124502959077	0.27751302273845807	0.1512060026258743	-0.06740278215864508	0.43720897716229723	0.6821939482973891	0.047322072901159404	-0.3735679468093164	0.3941784934946599	0.41608366532844165	0.12212756837384671	-0.662876318997831	0.3033197634659389	0.6528913734879314	-0.44722166383465456	-0.11977750982036435	0.21767510875409143	0.5669741585812699	-0.401281613717362	0.09104388942701289	0.40961708446665684	-0.2890484564667838	-0.2944089066256409	0.253791842116621	0.5262966578344133
-0.5056186701414607	0.8064395266471148	-0.09255642897637176	0.2976893549432037	0.06865380599365659	-0.25092941395060986	0.08209842044356704	0.328399041642423	0.2960915483910378	0.03121381748866564	0.005361154633117898	0.8168609333379502	0.3640151176388352	-0.21405248529087145	-0.48974851840159683	0.14773322111098955	0.15817443502018877	-0.2866392489786017	0.4335216361125707	0.7135207606248131	-0.09684578828853854	-0.5798710398626052	0.5700972294310854	0.5183240117892759	-0.07990847842221158	-0.11064432619523881	0.2998450042322961	0.2037635976868631	-0.03408630903576713	0.4598098793942994	0.7270527176128356	0.07345762206044996	-0.3638347322473332	0.4019271685730114	0.5154966377574509	0.167604948033155	-0.6247653476676799	0.3190057396544067	0.7211463581773612	-0.4254170631846715	-0.015093196475111249	0.37925285546782117	0.6199308368005607	-0.32159058684880676	0.10391001141035164	0.4163435504432861	-0.2555640596148628	-0.23365259394254942	0.35123904466047595	0.5313210263476948
-0.5122913365435264	0.847843805483846	-0.054166219451758854	0.36954484725727377	0.11149282759070114	-0.23230314124585374	0.2673738594410724	0.37176039608240324	0.373020170610761	0.02861229299260067	-0.008832443802099025	0.8852398923702174	0.4331450525640251	-0.14914827254194224	-0.4479113385285284	0.1803862383976203	0.22692618377162224	-0.1944112204775514	0.4709801194767169	0.7984270515561775	-0.0777357026722992	-0.5100214149410764	0.7073542723296805	0.6283801840026599	0.06908999781115248	-0.03903544239210915	0.3386102974637489	0.2735929994352298	-0.004113424581117603	0.5210836957624513	0.8279694031793197	0.12428553787543137	-0.3426399346426129	0.45989610429895256	0.6104885988517719	0.20398268531625224	-0.587262270550033	0.3307954601366615	0.8048409388943789	-0.3708611783146193	0.04352916284180006	0.48911552508763806	0.7160636263061045	-0.20715152114263527	0.15142305427063488	0.43509967822648177	-0.28298846167953	-0.1977518214414574	0.4077634960311583	0.5639185050078849
-0.533778742074434	0.9236198614660858	-0.028500608320950215	0.5162298064188284	0.1386050435112139	-0.1995734836528724	0.4290599232288882	0.408194019741868	0.4349646689471828	0.026893111356049316	-0.004327381095973607	0.9472712971921873	0.4706185937868665	-0.07674123423803877	-0.45115226535767183	0.24183490652465123	0.31712224302015946	-0.12238137201986962	0.46841796833418314	0.9019386468108692	-0.03080683703044209	-0.48882549690586374	0.8336519698444125	0.7729550041456548	0.2215383318179839	-0.015211143259846516	0.41902697691131047	0.3609635461450539	0.023293702729917508	0.5634054596092624	0.9147849626989327	0.1471890332293837	-0.3407751306973292	0.5064977886104465	0.6667759127009172	0.2627119163496309	-0.5089971955574926	0.36686799562086814	0.9016640487922167	-0.23342934754467226	0.13114998330025723	0.6079898118048818	0.797605658641787	-0.1170845273452958	0.21469834807806798	0.4968848183714286	-0.25801439805648907	-0.1412279993929953	0.4492358153344904	0.5556719065956558
-0.5649784265109865	0.9800954053872399	0.028525615108848053	0.6656353521490673	0.15323969478121238	-0.17329812771276315	0.5447870718205848	0.5072158728188446	0.44373078871176047	0.032461439695176696	0.010798865209787142	1.0092020468152385	0.5154518671040634	-0.013845080851734892	-0.40513703620200375	0.2965082401570758	0.37159157758014694	-0.03838568556021933	0.5074810787723674	0.9905774743530593	0.038022306360816494	-0.4255998669266455	0.8919235430681638	0.8826154464590692	0.39434599492746375	0.021855279115586858	0.49030737876490826	0.43437998103324704	0.11750578728224186	0.6633889377018123	0.9339626130562474	0.1903835299655801	-0.2665378735463767	0.5434855222495992	0.6945348716972465	0.2857133662814773	-0.4124146823833607	0.37295665621936497	0.9550830827761692	-0.1651892205471108	0.18172432455701934	0.6574376178273066	0.8773075001878734	-0.028202880144722442	0.30924605424793244	0.5567594742888641	-0.21995581296146485	-0.08195310218321948	0.4828424999475036	0.5896740648647381
-0.5927061948440813	1.0625269720707824	0.10085995991885491	0.7459126602382552	0.1260488611656331	-0.15634574699950285	0.5344964087176717	0.5841887578155132	0.4712670565436765	0.031271866361002036	0.022760011675815085	1.0600351555859473	0.5516758766392899	0.10206869504503739	-0.3303858594051723	0.32030712402631806	0.39186220412196776	0.057315650177896485	0.5352760283404854	1.0306509988780568	0.039321417482536244	-0.37348743430779396	0.9750073088310696	0.9122256042187489	0.5785339657653096	0.06541647430493633	0.5554804686703525	0.5052221984067464	0.20615223284339734	0.6952461032299315	0.9919944387446572	0.22346691236243035	-0.19861431979325	0.607995561804888	0.7159719545500994	0.3138437183443577	-0.31969591049139484	0.3977581364927253	0.9989120384211058	-0.19549765095718322	0.2235475661883549	0.728421936882975	0.9239145204540794	0.03691339163262853	0.41667809458896327	0.5920371961163011	-0.20602507310158633	-0.016025398214070792	0.5424975424910847	0.6127195599562956
-0.6122826622947375	1.1861196020470155	0.15018326976126858	0.8086181797838241	0.14574792932973593	-0.14202547909576818	0.5805636596435171	0.622947772145824	0.496473413009593	0.0496447630042008	0.037671821238221735	1.1295863107686486	0.5709142736081144	0.20077326023267977	-0.27717939702329036	0.4133866443015422	0.42249628124821037	0.11560522745510153	0.5798755580588322	1.0722153669602732	0.09318806019174286	-0.3214331609682689	1.037377617546971	0.984845192541432	0.7268359152260561	0.12882326886672427	0.6391566791325798	0.5875069887465955	0.26789906547464326	0.7217948938331454	1.0279110841690522	0.2822509533172419	-0.08548868146333721	0.695765224429032	0.749673861635195	0.35398204626729	-0.23510913004872763	0.42900775237959987	1.0614436369136517	-0.2050027667266027	0.3373660663538747	0.7740563978811706	0.9689919553824364	0.16138220482860416	0.5092308165848436	0.6539332063757877	-0.1852509459563039	0.02762769719706192	0.5770072707521103	0.6471546511230061
-0.6088284926444767	1.2834564805368551	0.19455189481100596	0.9185538823342705	0.18022647083369653	-0.13500394494079443	0.6986616944636825	0.6650319914839001	0.4929396159616394	0.0832746097005035	0.03282380157490647	1.2345677952247938	0.6037237874622112	0.2851566181508396	-0.19485953683209906	0.5412241061210803	0.477655763371288	0.21517416032683045	0.5734391474528104	1.1210864466160144	0.19879294322460175	-0.2525178846961468	1.1588353307192052	1.0474344137748317	0.7945730121388797	0.23034345241819537	0.7477550878175379	0.6464706293170377	0.3713035627867486	0.7287220206651087	1.0497677131936443	0.2983773932291967	0.016518303192575207	0.7654296790698963	0.772357800085737	0.4087324417272164	-0.19149886767672308	0.4355342947196153	1.1218340477350934	-0.18373431567736004	0.3565563699046465	0.8512903407609029	1.013848875378532	0.21881104011537364	0.5675762914666076	0.6777548216064754	-0.14108267182517062	0.04587739023599159	0.6040633755874072	0.6487336611185301
-0.6078233335353995	1.3649250334707863	0.22442739131498707	1.0019985399825884	0.20531771110263808	-0.1244960270059355	0.7683296947368767	0.6810296554759014	0.49864237009420087	0.12791925719392414	0.045536070987033286	1.3087159406757745	0.6163613352180051	0.3388209291083493	-0.1435972262514053	0.6286363548044329	0.5274441276042783	0.2987949600170118	0.6036840187700199	1.1776377925394503	0.23439352376938224	-0.17631809259829542	1.1834639298911784	1.11166771443533	0.872739429775031	0.29349812041574563	0.8216742309213405	0.6658753277977388	0.4241312984228679	0.7419208047071876	1.0648994244808538	0.34784594025649296	0.08939109525578379	0.8011844689008185	0.761023733313898	0.41144446806884993	-0.18908442808484366	0.4728763997918385	1.1376103758136997	-0.15570363340553264	0.45993956165658006	0.9060827562887447	1.0451668220374857	0.2627434270367238	0.6008814290794444	0.6963885245976454	-0.09785485491654985	0.046181315206102753	0.5860930099477726	0.6219598491429735
-0.5823749196509252	1.386272355174718	0.285606817246569	1.1011172436807812	0.22321684782706033	-0.11680459383264268	0.8348499903572154	0.6605732828001839	0.5199995638063474	0.14033287997845095	0.05325140370421601	1.3649980138781315	0.6238442067987641	0.3161922807041174	-0.10517421096246668	0.7131451495143548	0.516336918943894	0.338667812591479	0.5988528902005923	1.1852785596172606	0.25757316940186464	-0.21726437317205266	1.2055005360384736	1.1625930753373215	0.9407664749794863	0.29946431634546883	0.818157655498464	0.6788987787387901	0.4769407091518617	0.7257859296534802	1.073456177749546	0.34176521172872665	0.16290392917561336	0.8289788824509833	0.7729229878853143	0.43786036482971535	-0.18303897755565404	0.5227032522077073	1.162749146702406	-0.18440183968357995	0.49766535670194667	0.9814601494738057	1.0317739010603775	0.27847785475503267	0.6405473655814967	0.7263228684948616	-0.0931050631619466	0.04773253814216299	0.5898753712143234	0.6381797455846421
-0.5891938168273341	1.3922459421415834	0.32999755045849477	1.1478046429927886	0.2387846758930698	-0.09427228796296239	0.8906523657056791	0.642841729425734	0.5194558523923778	0.1461063974456465	0.014667783587730677	1.4148250050704057	0.629867350452326	0.2665149650272287	-0.06446107105882262	0.7091651893407585	0.5055715065664513	0.3887935134982854	0.5865088212998056	1.2251271303264284	0.23643424029247573	-0.21635216470284407	1.19254845434138	1.1841443374524536	0.954291950653823	0.2856981883360954	0.8688574737195449	0.6703086293957246	0.4962060847294924	0.7373970320808123	1.1181696412684368	0.323032179941825	0.22240846652403254	0.8207120497809607	0.7986633355167169	0.44081707840748174	-0.13086342077606777	0.5347641679247523	1.1591750111816899	-0.28130289103330935	0.5666160624477674	0.9135174061245662	1.0259545832430519	0.27543131868418214	0.6646867927201392	0.7326274358223297	-0.10606058557342919	0.06528785109902799	0.546123210901843	0.6628976486711574
-0.5877307992257748	1.3901919205657287	0.365802947353909	1.1675208938905468	0.20754121987446372	-0.06938250221463824	0.9034183694888851	0.6691848752278933	0.5156897839220905	0.16066318459683387	-0.03864572268583896	1.469083799057937	0.6534447438199693	0.24529388186828024	-0.004601260657756489	0.7197394688478546	0.5040322527579988	0.4181680288522053	0.5851918267502574	1.2468535092056319	0.261642985237511	-0.18475645878532096	1.1979517030310007	1.1916246082869244	1.0059252636603373	0.2724275168586024	0.891177122789357	0.6653303289216371	0.5227493840230153	0.7322587695869	1.1428237947035818	0.30065390024185706	0.2691638961962077	0.8264664300919604	0.8020074806047365	0.45600157519554835	-0.1472148587855649	0.5453085267872615	1.1511713558231644	-0.2944243536130215	0.6025331532270529	0.8986284141483584	1.0291167489858606	0.26793397789808204	0.65069261016936	0.7204055319684116	-0.09425009075086199	0.04514917589621772	0.5146717524307269	0.6990122988503604
-0.5775663406926705	1.4226763584887032	0.3885565450551301	1.1606487455628853	0.20072042705041077	-0.03845549753557541	0.8915517433948239	0.7010482061429787	0.46966798230090684	0.16045611764618417	-0.07611287367685543	1.4821833995820601	0.6720364198427595	0.2553235629928268	0.013540401973423192	0.7239932794921111	0.5487809946739465	0.44000637948144145	0.5920668127593991	1.2547031750013051	0.2727878327743679	-0.18350026791943702	1.1920947050015427	1.1811981659082755	0.9740500128528362	0.33176740366719615	0.9002612270952308	0.6430773092270747	0.554627248380559	0.6991545602002699	1.1698152513431075	0.2603077447634038	0.2707278504597709	0.8092201732326985	0.823968723450992	0.4715039461040427	-0.1043389757698798	0.587050010418453	1.139856628504374	-0.3232468329773331	0.6547506505711309	0.899535775982876	0.9989018366337217	0.229048465104073	0.6496167352768469	0.720871339076886	-0.03427235092163997	0.07611335519276836	0.4685358377344526	0.7242641943294332
-0.5516153472536578	1.4255524616085395	0.43391512447841657	1.180810425830222	0.2296597966041868	-0.02794672404641464	0.9232343452153049	0.7164383451639378	0.4554791426819615	0.13582765634975433	-0.08965406436096127	1.4518124852527219	0.705360064916833	0.2833107000276266	0.05359675291488677	0.7313032613889364	0.5798200769847704	0.4771164987969939	0.6031811114891559	1.2297666887502277	0.2746806706342718	-0.19867863367949795	1.225547959876197	1.134230129910186	0.9966369072860946	0.37510010296950413	0.8788884228122061	0.584373878625762	0.5330457846396384	0.6784774355025005	1.2009719684497318	0.24947102004526692	0.29789658030126676	0.8144672417050327	0.836047028131679	0.46293422793698913	-0.10757765658435177	0.5926875379887344	1.1425617987843477	-0.40304790765708703	0.6741080670003512	0.8872823065392698	0.9944371849072213	0.20352799761557003	0.6501356978917628	0.7139153449598492	0.01079582683514197	0.08750305525629608	0.4890286698259789	0.7298036372681345
-0.5366714139455419	1.443244850541967	0.4912999300165991	1.2419556089613988	0.25508859207355233	-0.0027018832628384003	0.9621426904465393	0.7158661463315317	0.4644193024418651	0.13884448351636033	-0.09994242187317151	1.4186651181443595	0.7330525126405796	0.287514812947003	0.04230394444127449	0.746862623580442	0.6100163739403961	0.5081459337354055	0.5667649885577514	1.2309206489165876	0.22267935767503627	-0.2591846068817352	1.194587289312976	1.134199131211934	0.9551049991370114	0.4040225226844133	0.8634024654656771	0.54684399534048	0.5028784850769601	0.6245703751189813	1.2513355522037253	0.2099738568789892	0.2973989768464989	0.8178676291275832	0.8929971954446	0.44398586034785625	-0.16989072796814142	0.6045578440304069	1.1569478466396095	-0.4374218433178078	0.709373888439724	0.9228811506026655	0.9650654922387376	0.15654854381133848	0.6375037661318553	0.7238289842962065	0.08492521419681062	0.11187251479711842	0.514822433406314	0.7138431112174456
-0.4867165679122894	1.44647150089736	0.528876436349554	1.329753205119611	0.3351732367078403	0.03337983608464364	1.0761223376349043	0.7264132198190585	0.45824219117918574	0.14918567584873255	-0.0899091123842458	1.4042871470265899	0.7587026585723841	0.26430580806497805	0.01045127877807111	0.7323010812205323	0.6357786834995063	0.5547072113692026	0.5495310503028525	1.230264761675787	0.19022746253635603	-0.3008376383569666	1.1779633402722602	1.143845338945999	0.8886912039115588	0.45100950599243034	0.8561079895356054	0.51703800775365	0.47895858308946443	0.6525643988206978	1.206937133370071	0.18223205220983346	0.2906637726473748	0.7921105914407567	0.9022983831342195	0.46639438687363954	-0.17902897513974098	0.6384448433873107	1.1584142655845153	-0.4103356365015897	0.728063488091814	0.9677178680260251	0.9251915087523516	0.12861034668361954	0.6360037571528855	0.6785133981196773	0.20023505403672429	0.10905611423995776	0.4850279390786083	0.7402818355095844
-0.42767695755843704	1.4211293397442641	0.5748669407420601	1.3621548577042928	0.3940515747637448	0.06516153951121696	1.1434431614799874	0.7385467965387643	0.4425818630283301	0.16911606970830767	-0.10731826914453721	1.381167483797215	0.8414843715192891	0.20904621646392077	0.018717063112048293	0.6923161739994232	0.6107011370414946	0.610918289292879	0.534311009629025	1.2350411533208938	0.19623941413570306	-0.3034205877824854	1.1765045186977559	1.1368339342160092	0.8565063236616846	0.4415257605480928	0.8326415269522378	0.47823382020103916	0.4730865084277899	0.6442204253699181	1.2082906491084484	0.13443839298977117	0.28629538350586853	0.7239265704730163	0.9305894911796129	0.4497672587295981	-0.17629707581505785	0.6374161749209453	1.1057660506072478	-0.43392089294476055	0.6991755582215811	1.0253819930118593	0.8847657667986667	0.033512013135519145	0.6403030719610963	0.6658318998754926	0.30651488239664315	0.10794152823312635	0.5052720680236795	0.7170880746899833
-0.3970125061503054	1.4266435127852002	0.6242129728622787	1.3577339045301813	0.46876234060728156	0.1065665177245753	1.1828694403817503	0.7183465912516026	0.4312568319039031	0.16441176571877938	-0.10249314524689031	1.3199091184772813	0.9003562144852608	0.1685089764856569	0.008137752039027165	0.6387729299759234	0.575215776714392	0.6090877746858808	0.5141892083920089	1.218040993905651	0.13779017312144518	-0.2997652935993399	1.1424764198858772	1.1161632423648729	0.849812934761184	0.4384500100863288	0.7974649691123423	0.4428362426505914	0.42745064598545424	0.662710862119778	1.1743751902771848	0.12119203490832298	0.2614563756786902	0.6595140614096924	0.9476531614481075	0.38236164489904556	-0.14073987491494122	0.6430038880264369	1.0772227239515506	-0.45908619291329267	0.7216530596260505	1.0561973643493021	0.8353069908920585	-0.013947175582831112	0.6265860744765938	0.6432929017864109	0.3866806662144378	0.12097189812091087	0.48098056140672385	0.7076657114255743
-0.3466523311260338	1.441681673914832	0.670459563466801	1.3752216749591788	0.499103108686689	0.13304378447991222	1.2206479936918753	0.7228481355225876	0.4070620011251068	0.1583654886777572	-0.12010630395467803	1.2618937853611825	0.9685182157731387	0.13325047879859786	-0.03887132939984619	0.6258928295058677	0.47828118033695805	0.6303296102596583	0.47684386721039135	1.1654705825007878	0.11538325256831297	-0.2997785116173687	1.1529459977182785	1.0623855090438044	0.8347906223396316	0.443935858595932	0.7651646179337107	0.3843138626839099	0.40832124392015484	0.6796137204784535	1.1319779580366616	0.08655049489470021	0.2583162738594354	0.5985073974818873	0.9504623212640506	0.3564297135423432	-0.08319884849164633	0.6262182958483338	1.0699478402046	-0.5010709674428033	0.6755517519245398	1.0689557643352283	0.7509552604799171	-0.08026142511670573	0.6313870392401391	0.6312477619952697	0.5078873852631076	0.12909882848771376	0.4551652406282069	0.7333216631888189
-0.30898157999573306	1.4751169638249793	0.6882265423632957	1.3528928607829638	0.5216169516672313	0.1423932818901173	1.2153156337943711	0.7275092820187299	0.3677237278958593	0.1442856372951218	-0.14872418748356855	1.2003718273942274	1.0480589738034736	0.14953875171611847	-0.09805275628249796	0.5574612482274702	0.449060524483496	0.6338996873154733	0.4255811954830304	1.1224863416921376	0.10199712609633574	-0.2619351607758582	1.1135288662314133	0.9923425687857182	0.8235660126596903	0.42969078472522576	0.7671257791164192	0.3655117566453686	0.37169520252173655	0.7097415816640819	1.120696074704455	0.0898824213731433	0.23192870677613872	0.5914347820823284	0.909995481029903	0.2961094763946788	-0.04563626942188821	0.5796695334448383	1.0488063842787945	-0.47327640403487836	0.6706242764404908	1.0488159561734383	0.7104153310910116	-0.11198135464397549	0.5713776847988816	0.6182828463951033	0.605997110910262	0.11988181278345511	0.4264023103437812	0.7216000617653922
-0.2655687864690165	1.5048074693435194	0.6950438398203482	1.3143125427214617	0.4936325366643324	0.14257679828785602	1.1784626069640922	0.7302262745707189	0.3262773461517982	0.13932090814316395	-0.1436021548087692	1.1456111219074128	1.093878699409426	0.14670829817607606	-0.12836649696572477	0.5468458911497751	0.3610937963743883	0.6051309461105927	0.3403076905138311	1.087736176808887	0.05163636792095146	-0.27334495393826735	1.0834040973287073	0.9524624671729411	0.8106185739323264	0.4332094893707086	0.7188694115862357	0.3186618384870874	0.36988315286038287	0.7301768535549237	1.0977302608627397	0.11237300846880545	0.22128602657144603	0.5858965039805752	0.8548035554792378	0.25174205212914996	-0.06158116875273113	0.5485961575871297	1.020827183526752	-0.43288765099896287	0.652740349512164	1.0352322903366025	0.6615066359455996	-0.16056907140598017	0.5493902160315255	0.6011439234047702	0.6923843829499329	0.10353072717137497	0.4248739982426503	0.6945983105651583
-0.21826242111088176	1.4983428384101107	0.7172146418016574	1.3239732922820244	0.5067383895427328	0.12987224468309394	1.1316345786657342	0.7025621004105652	0.2836457258681394	0.1299866494714676	-0.16003300049153038	1.0620626508128117	1.1425901792581798	0.13923238714467337	-0.20535788168883035	0.4897099115181926	0.28703083772519955	0.5683031881798082	0.2718145757444507	1.0582969653553176	-0.022905192645029653	-0.30808326016464616	1.0469840894363076	0.935831190650298	0.7762350921870672	0.4336950623828528	0.7218248107555008	0.28551235762142785	0.3615677872648758	0.7834940945023423	1.1165463273117218	0.12139340370102447	0.23655853214914618	0.548599677992915	0.8205440382896366	0.2014927231488898	-0.07094460703548831	0.5516663091403392	0.9806398081942292	-0.45192806314446576	0.6209316286939957	1.0440962996603642	0.5580896946966478	-0.22905617290641275	0.5693297588247779	0.6044192195249695	0.7587029029465999	0.0845271524247542	0.42389619006252116	0.6632949259810539
-0.15651754143168123	1.5000240463998644	0.7619873549269502	1.30534527601174	0.5005687515891754	0.09669898218462285	1.0883206898675042	0.6772307206030076	0.28412335442674075	0.13048809043512002	-0.17189037308160127	1.0070804905218913	1.1649866744969093	0.09986222953514373	-0.23859606434783012	0.45590681353827894	0.17236356926030724	0.5236753403878518	0.19739163791570466	1.0234364216735454	-0.05385602981554651	-0.36034513899983517	0.9801073686994837	0.8774487690812178	0.7650744075046125	0.35786814670518613	0.6938406041442391	0.21593344555896846	0.3195216255480883	0.79279009887002	1.0685128073274046	0.13190028796893813	0.23131263873908234	0.5197574067770871	0.7510678327700655	0.14588229499757158	-0.08289153772728276	0.5259328452429949	0.9021494481132686	-0.5064892740039292	0.5498088688452409	1.0595892202767727	0.466151400270524	-0.2664776194557985	0.5001093655076965	0.5907087679560388	0.8147797858563959	0.004522258301286319	0.4093389267919286	0.6135789907009878
-0.07781131164493187	1.4849882498384317	0.7955186816950366	1.2300757142781449	0.4411982362732977	0.0892124542666141	1.0353942476373286	0.6314452949911397	0.24179564984920568	0.17304445896546902	-0.20936554096755833	1.0003806737469063	1.1759063786888897	0.05010489944594791	-0.29195280088279946	0.4045096443698535	0.04122406102806422	0.4929907042617165	0.15318189408815527	1.008492135797374	-0.09494837577577941	-0.40033536032957356	0.9015580722009288	0.8461000186767631	0.6324869270927532	0.31092127394142294	0.6895393400223879	0.18789708585087375	0.34992921101825336	0.8047840574906487	0.9670500615432601	0.12243857855251375	0.1982127033843717	0.4405778360008811	0.7103298193051304	0.08426259319680604	-0.10678930936342632	0.4533356953874435	0.8370151671929185	-0.5128449547014491	0.5318277976846846	1.0022353832315996	0.35707510818290833	-0.28153675677461715	0.4219161388237277	0.5454047853760364	0.8519682452526117	-0.037433193506803554	0.3633331023815377	0.5952775987440173
0.033822397261628376	1.4351137921405246	0.7875419339543235	1.1594084781565737	0.39094933358307304	0.07040993737568466	0.9447185668848099	0.5851309292016634	0.21039844212097886	0.19637605391133853	-0.24499622867283768	0.9770432816210268	1.2102763275695292	0.024984526967592992	-0.28971535564789486	0.37990554883337974	-0.06656631304545306	0.44499017837275084	0.12491828138463235	0.9924488967098084	-0.0697397813127459	-0.4281264910728392	0.8607354938126877	0.7985316095618311	0.5508749288466028	0.26653891271950536	0.6897816059059394	0.15239910878553767	0.3195371499411518	0.781851085058098	0.9221500533051257	0.13098615596319804	0.16113436343182086	0.35949664706839235	0.6594921455955701	0.06150850762432582	-0.14898828518121507	0.42045171169150397	0.7714626472923729	-0.56590068588731	0.4706890765279069	0.9461094579595553	0.2632970826126962	-0.30943370222450006	0.35670290918442443	0.48762739636848773	0.8615687621584576	-0.10048726549407752	0.2977476910739888	0.5643271253111122
0.14312351235997717	1.3852250485097461	0.7864033636016188	1.0595056053885838	0.3671745585957853	0.04465133623387013	0.8860318861146673	0.5434470375125071	0.16920265179875943	0.20314198113343335	-0.33734572541354185	0.9710843913686631	1.2555282751404984	0.019552832977494102	-0.3068563421588822	0.36547883218852506	-0.13821137903733868	0.37960152540325004	0.06350566531981108	0.9320058315280922	-0.09144696055741093	-0.448134753665647	0.7691779494355827	0.740464502606698	0.4650074628889588	0.19398472481980278	0.6438816486524537	0.0827437450971952	0.31999432710810966	0.7357709513008174	0.8889701727500194	0.11382597552828884	0.11947960093281247	0.2825895750750744	0.6206668506195712	0.024573974393405622	-0.21442912365295358	0.34938772158254827	0.7077105622030214	-0.5882414361380336	0.4003296982275109	0.8767061881602327	0.1954980717461078	-0.34123887583078527	0.22492873496994098	0.48373042729135546	0.8505896933165484	-0.12374706346816322	0.24792298322479916	0.48532395545718543
0.25857838756891194	1.3733883156747142	0.7837172218957231	0.9587492152657126	0.3040092694944951	0.032037899162251034	0.809445478665824	0.5308364521543261	0.12886593859632578	0.18768088293606594	-0.4204641087028599	0.9243840102987655	1.2371845963159074	0.02921313103112763	-0.35121169970659416	0.3320109271846995	-0.16442024778118236	0.3227635552226714	-0.018828263734776952	0.8610230506419455	-0.1122752180692207	-0.5576308323130318	0.6863395520852703	0.7306596747927194	0.3627425144668544	0.12237761221733807	0.6263007080344059	0.02363586310105914	0.28825396709051965	0.6977957252235762	0.815271434708795	0.08479155643611773	0.035012996099878076	0.19530982928102772	0.5556692793930708	-0.011712101114005146	-0.28220668961537376	0.34233912531865524	0.6627180315169183	-0.5968322570585082	0.3064168660705547	0.7839251439977855	0.13090093999418298	-0.3356663244663996	0.16330339758914544	0.46149329882052353	0.8600380376779713	-0.14020849931731189	0.16586213489067145	0.4290776984188378
0.37026320626067954	1.3341649569072038	0.7622397564452682	0.9106175045547417	0.1665959918405721	-0.003488565443354799	0.7297291899550962	0.5087733747719397	0.0972102880178968	0.18463563130150243	-0.5103054722463365	0.8849935324635542	1.231108187675203	0.017034116102499854	-0.36517349479140016	0.2682201985490916	-0.2142424404819021	0.2886719004143973	-0.07676583560847097	0.7958878830794481	-0.13369572910041697	-0.6384983526849402	0.6067070698410169	0.7157530311389559	0.2533577160519239	0.06196701810483476	0.6025370442240984	-0.05925151376116705	0.2594464026511551	0.6303249855045558	0.7576267895014206	0.05778469038154123	-0.0012282459007569358	0.10744522567554031	0.484697345119092	-0.013771585520234081	-0.3405447000317366	0.3002570722736831	0.5977812942206419	-0.6077594120007526	0.17427768258272797	0.7284713192268406	0.07740153534181712	-0.3593398044108715	0.14823081103745045	0.42302105599339895	0.8471638284467404	-0.18342874956947627	0.1347746804071765	0.35315670148098854
0.49024484675110075	1.3136946929578892	0.7247615086109285	0.8757193137070323	0.09219120345290366	-0.0354306853015179	0.6601493685635496	0.4643336360089697	0.06718119168149954	0.16672634645750062	-0.5856312242821669	0.8919807509363757	1.2254674446282556	0.027799325047709288	-0.3504052462444739	0.19621446698122022	-0.1815212990663282	0.2208529730027423	-0.13675843047402797	0.7380207488999195	-0.1236808509152332	-0.7843343978482913	0.5423152826150229	0.7248242691462223	0.10790130455809921	0.0048915618409353075	0.5422759282319404	-0.10402235687080963	0.20184347536906228	0.5546912232398107	0.7120710953201106	0.030890149273431845	-0.06990024244336132	0.06104874324315772	0.42935429867813585	-0.05815722884285198	-0.43834131980182106	0.2617741594609364	0.5250679596381597	-0.5989591021634324	0.08007449530528044	0.6365747519727616	0.022549853606151266	-0.39849411391762823	0.0744303849161027	0.34894868550717245	0.7549135362331553	-0.2231624184546675	0.09353702190237413	0.2532497078849905
0.6038342147999687	1.2771096996825035	0.7154631840638397	0.8143900908962094	0.00983971231460658	-0.0511827233293355	0.6329296969386258	0.4195378711133352	0.038374955312261136	0.15394865984598774	-0.6453058969271164	0.8850747338579122	1.17581684005459	0.03447398749551287	-0.357720185581336	0.16828363592716528	-0.23116496173597184	0.15813162727105903	-0.2079038940865411	0.6846393726034407	-0.19533571524028406	-0.8953259300104028	0.5269758176995217	0.7552649476560596	-0.022286718142028927	-0.024311466665055636	0.4884100608087275	-0.18656283446579194	0.1542553124405676	0.4591847471774691	0.6645202904997957	0.007510413697232249	-0.11139517576000502	-0.026176425421202864	0.35949628557972735	-0.09646202886999469	-0.5545945056122831	0.22361089370890527	0.47177675743476166	-0.5599923883003417	0.021591187601741245	0.5972447393550036	-0.004797675158327711	-0.42934278590989	0.02392304718338888	0.27656004970957887	0.7128907224646722	-0.2518052565527615	0.05118285411992914	0.17288270747424103
0.7343253048736436	1.2250156809300505	0.7165071806116272	0.7568070091007952	-0.041751788963111165	-0.07242741997478826	0.6042882112026258	0.3991342761118081	0.015537767354146931	0.14054048456295185	-0.699429460793163	0.8303952297654555	1.1264383832915732	0.0368605229633095	-0.40730737252971033	0.09499476885066609	-0.23849408070252362	0.13779003779773666	-0.2396519252627301	0.5926380967029876	-0.21315112895385724	-0.9843058271997027	0.4841171183061149	0.7659729428352389	-0.15242003654127737	-0.08575624394353029	0.4526836399306496	-0.25304661181355065	0.06917416441168747	0.36938871213831004	0.5684828805031998	-0.06849449826512652	-0.16027733646427478	-0.10442783662808712	0.29539028755241403	-0.1584709642876107	-0.6414515523008762	0.1800600525793074	0.37355527864377763	-0.49929492750710514	-0.05653308668401867	0.5706987615964845	-0.05053318455988667	-0.4646050624436386	-0.05906638589006859	0.20255062824532089	0.6753772292081308	-0.2807270328271988	0.023839769769497112	0.09618306941811186
0.85227675111833	1.2171459053441653	0.6972436019580982	0.6594113435627691	-0.10539836644694141	-0.10481057807553562	0.5880345684874468	0.39268715004376065	-0.0003178650771778951	0.11872610792867262	-0.7210731184977289	0.7400478516895306	1.0869005088089898	0.006352106276171415	-0.41953904685086785	0.052123934086248866	-0.2505176662671079	0.13153229988600296	-0.2788979677824887	0.5016375916165334	-0.21527473096355357	-1.0738554209660416	0.4495333025585195	0.7690021805290504	-0.22266159862837087	-0.12394740074378134	0.3699661989957966	-0.3246435422857008	0.0056143753288433185	0.2437374668708035	0.43126389965462275	-0.08930629250658781	-0.22953969807498412	-0.1359321944355199	0.2749694818614906	-0.1997683769272757	-0.6863888647890443	0.1417408995519218	0.3183542029105816	-0.3938012799070976	-0.16133430966599244	0.5201978693443244	-0.068858906212965	-0.5106551727106153	-0.14079934747976422	0.1418520778392352	0.6363104688209102	-0.30471338259563635	-0.029408374739160793	0.04430913181990052
0.9521956713404975	1.1922744903100941	0.6595098820273587	0.6108262017570177	-0.0636819881132427	-0.12438737160960518	0.5888868079978385	0.3688412660959335	-0.016527138927576745	0.10224973417496168	-0.7562635050952055	0.6508920790136512	1.0575677285779874	-0.008652300975317138	-0.47468773581347146	-0.0031140061898850603	-0.21510839072901605	0.09467684661335786	-0.31011410698564335	0.4380723572131708	-0.22386078254144795	-1.1448574918344512	0.3809186094143665	0.7791868071571286	-0.3058468491763089	-0.16125383731120244	0.32281561164104594	-0.34609067827980244	-0.057523746384958586	0.16161403923195192	0.35260653666813163	-0.0959463027385091	-0.2729083599789085	-0.24175620380293825	0.25345932837758717	-0.23580576321911279	-0.7693429081861347	0.09300477182026888	0.2635853320522943	-0.21296174776991314	-0.2826401620440752	0.4237778804653102	-0.06740217468806751	-0.5906930473262689	-0.1956697883063293	0.11025651179605785	0.5915673506727693	-0.3287590395399433	-0.05065449103219479	8.49011370383023e-05
1.0408704388170564	1.1838412578270334	0.6335788501271655	0.5394748181306743	-0.021408099254972623	-0.15921912612213945	0.5335652303467412	0.35776779083596977	-0.019415483135721865	0.07100712982195559	-0.8065894111212341	0.5498993874959172	1.05323675056433	-0.04256890056544016	-0.48281569575337857	-0.03665575953729861	-0.18186366891152533	0.04391707806181848	-0.3680029413281699	0.3676721209612038	-0.21847494140707716	-1.2323887603378914	0.30932055636264455	0.7904963497770952	-0.3245997314693839	-0.2131976081897898	0.2572120080241498	-0.3468579803883802	-0.14445278345129037	0.05226694533828935	0.3186001970762108	-0.07695352325121706	-0.3211114669852278	-0.2876754266544487	0.20706802963064877	-0.26660327925135585	-0.8395840680942944	0.08042136340268549	0.17283285225113598	-0.07713019928509027	-0.3878363978895135	0.38984487390721334	-0.07054913765571302	-0.6527729226258508	-0.2525443519923954	0.07827320365004584	0.5554256890419538	-0.36675938329169155	-0.07280802933344177	-0.07500900253710571
1.1385348496250793	1.151651110121206	0.6163621188229164	0.4414523507851572	0.026864472181156184	-0.18893209924693052	0.5038478918991501	0.3624269277613513	-0.019081928287536888	0.027350326091596953	-0.8709361707451639	0.4443887016342917	0.9999644132359051	-0.07870020408316994	-0.5458444372251059	-0.08158255409524505	-0.12971819791497557	0.03553881926069865	-0.4302989251453998	0.2667419300375517	-0.2528456325509756	-1.3003580395822192	0.255718039290885	0.7540732247203336	-0.3343014539970731	-0.25720072344569955	0.2404229211415149	-0.3238999264117322	-0.2017078886878659	-0.017288497448894897	0.23066237004675977	-0.06996234838001672	-0.3907482173277134	-0.30208496171926547	0.16194565922461604	-0.3070987427231576	-0.882716893993828	0.04070077624467021	0.12954785002609676	0.08372888357549162	-0.42748662593226017	0.3591065010903446	-0.07905028131840253	-0.6954287066127012	-0.290426224139262	0.052699101932112156	0.5125964689309539	-0.41087031065556073	-0.10490722401435684	-0.1326371839803333
1.2092743416426388	1.135390161809106	0.5994702546797142	0.37639432403019657	0.03719910575284939	-0.20539424734525236	0.46074612490530875	0.3703218966790853	-0.007285157175778935	-0.008783421701911223	-0.8705692981814162	0.33838345583995044	0.952332818954428	-0.12932942533815184	-0.5912603880321985	-0.13190020470832758	-0.08640125467469269	0.017082774547018002	-0.4691435068068907	0.22423816540220054	-0.2771764654973879	-1.3473935306113665	0.2352790417918765	0.7573395955479854	-0.3836360550878956	-0.3095659080676192	0.20582243019283603	-0.2797151382392501	-0.2909301955810474	-0.07849047021754976	0.17162904613244653	-0.049108256775901464	-0.4151803172588388	-0.3463838244268605	0.13218826718280868	-0.36897564023004337	-0.9259912255104681	0.03585790909624757	0.07973165329441541	0.15768734787101713	-0.49039449102350147	0.29920594468438083	-0.06405739178509728	-0.7354149935641737	-0.3336752814891244	0.012542243873616432	0.4525316869212882	-0.46581500622784044	-0.1224222006990137	-0.1572958651342773
1.24168291447097	1.1016856066952552	0.5698704960874722	0.38779144795959597	0.03671455070707937	-0.23256836307941545	0.445813054750123	0.3305267899712794	-0.026649789227151898	-0.054192833869133164	-0.8752369275777001	0.2732395536756659	0.929436701954585	-0.18981077764545012	-0.6337909788389899	-0.13393920402937384	-0.05782673426021594	-0.01967485189530954	-0.5130776673417385	0.181164180244802	-0.3334154584701211	-1.3240010588626603	0.19924506331505448	0.7368806878394752	-0.4104256655498729	-0.31326012659764035	0.1702680109576194	-0.22503730196060512	-0.359066882805031	-0.14054658699878797	0.08676182533262648	0.008501453189756559	-0.4143875859334508	-0.32844048988779895	0.11273480839420762	-0.3904997110255184	-0.9502603087558107	-0.02042058104236639	0.05359554000873832	0.23681202189553224	-0.5512303099396851	0.27506878649719246	-0.06597104541794212	-0.7651069936422407	-0.4138957319608906	-0.05580988617427478	0.3695240872734736	-0.5387031364718553	-0.15123194246671795	-0.1859334407966307
1.28826451468054	1.0807797695788814	0.5566332339771427	0.3214491443097124	0.11397440275768955	-0.24682018663900518	0.43757102627655114	0.3199067373350724	-0.03490811786250947	-0.08968266772842902	-0.8937782428037695	0.18768825297390757	0.8869048006356091	-0.24962027481772994	-0.6753334930239762	-0.13107865329634671	0.0025987516905924156	-0.049677151820548646	-0.5338751196347629	0.17611560907808504	-0.35659871567064727	-1.337143568963412	0.16443967456634376	0.7256149060559267	-0.4319029150085728	-0.3670664524911375	0.12625801297424272	-0.19053077010479183	-0.4137164383846814	-0.192717427061129	0.010470723289331274	0.025686906737620908	-0.4554191853050151	-0.36976633893475175	0.08634771531369648	-0.4271122767871761	-1.0070668398345755	-0.0767077077875467	0.005968524007482187	0.3177812635861712	-0.5720924803408309	0.20687452359032954	-0.050384581167285905	-0.7980228643410989	-0.5447830886542814	-0.09004509431879863	0.3303245685716936	-0.5743311931888264	-0.2015658609575421	-0.20166200220109598
1.3085174769270655	1.013713324692739	0.5695566830075196	0.26754818972809097	0.1522346513941431	-0.2522679286557951	0.43038937230662144	0.3615091737176133	-0.05964862291236546	-0.10935492409657024	-0.9193195162633655	0.07428699705064865	0.8546739469106427	-0.272269747128247	-0.7136226840991476	-0.12580518780963365	-0.014244598073102974	-0.061054185215783666	-0.5605346947305485	0.15840473791137105	-0.39918707845198254	-1.3007581159429042	0.1395192335375715	0.6817926075947734	-0.43674881724230924	-0.44066391058631044	0.1271286821104762	-0.1517997629061342	-0.4408442797033354	-0.2438427156589508	-0.051686545975306065	0.04855108836030969	-0.5279939277929296	-0.4387574046925315	0.07233763965360679	-0.44634666712611865	-1.0259511703961735	-0.10183144578486754	-0.06204623873796489	0.4037871159301242	-0.6186585333709411	0.18964026935820572	-0.008726414696402462	-0.7980492966136616	-0.6176039415520366	-0.10390323247253135	0.3290148805053528	-0.6096656307728046	-0.24285716561965215	-0.20145816791876764
1.3448465961956741	0.9588293322171122	0.5500425451825216	0.20304228201206911	0.22051553511347297	-0.25758904863591686	0.4284397395785768	0.3907183904921452	-0.06973267035583451	-0.13026256955315973	-0.9337097413728902	0.01878612247534383	0.8368161440440318	-0.35410968256889913	-0.7292810369374679	-0.1360744891759043	0.01353967060664947	-0.06165045445459856	-0.5942783656268368	0.14044993872213957	-0.3725729820919418	-1.2577861741062422	0.05671753676758586	0.6221262700255558	-0.3891263212963003	-0.5206259197421539	0.10704413711012464	-0.12655374132413935	-0.4691320381162544	-0.3089747088001492	-0.1520209741506104	0.07380638728091568	-0.5995048529547958	-0.48408324641064604	0.07840584704191164	-0.48407948561221764	-1.0217060018829787	-0.12390793197132206	-0.1424022113699956	0.43208587300232154	-0.6687151952135888	0.11905596700698162	-0.034604916418656186	-0.8364904872390472	-0.6851652919035284	-0.11415059750664273	0.2930632800651731	-0.6532282098220776	-0.27529283909213853	-0.21755109378291543
1.3697526784704486	0.899053757507444	0.5223465450009511	0.16341107070736952	0.2875757756725596	-0.2754637168865309	0.4151235910360279	0.37624002545540797	-0.07156009030675745	-0.14279125377363178	-0.9448880079930634	-0.023285890503516614	0.8164177540218919	-0.410866665297295	-0.7271782362741626	-0.1345339250965068	0.059216295787966035	-0.07761368897195947	-0.6271024898866588	0.1168445204368677	-0.38895354991815284	-1.2003062348163698	0.02543623045610637	0.5917548248200596	-0.37296298253778676	-0.5650551132698555	0.0902925265276083	-0.06887824547301978	-0.4870153464970229	-0.36349274945008064	-0.20617741409400034	0.13340793446134627	-0.649136348912743	-0.5429118183777646	0.06975785341990696	-0.5035507602410771	-1.018192718979573	-0.17098994115556954	-0.12967464024605005	0.4297807847850981	-0.7027916972804148	0.04328459358685936	-0.04769182839909315	-0.7764338399106794	-0.7478780546409852	-0.09734074312135974	0.23612294027027528	-0.689026410076379	-0.3074034102689899	-0.22744073905519158
1.4099171612039894	0.8267256951687939	0.48482960788278173	0.17566971371685222	0.35460552737483375	-0.2894965185448566	0.41544277044539574	0.32324485224847244	-0.08561048307227798	-0.16538114775873575	-0.9726630706966576	-0.03915346722763644	0.8113501346000355	-0.4261498255188094	-0.7136049346360126	-0.11672305561872251	0.06543441296002764	-0.09716178231931191	-0.6901832851859332	0.12023152579724779	-0.38631093548417633	-1.1852353811104501	-0.014499113535139246	0.5457483615339609	-0.4051571609691137	-0.6472249625590816	0.06601090090820994	-0.01280239330781617	-0.5329823116457801	-0.3958205834561116	-0.24954677831065347	0.149478124146203	-0.7286666226990839	-0.6530792382957783	0.0593308908745688	-0.5351896056498366	-0.9961298764878259	-0.23596916408531557	-0.16884619457052602	0.3954121751137887	-0.7303466491574537	0.0023011249332256676	-0.021722431777715528	-0.6619184022694387	-0.8150232754037482	-0.11426594860533879	0.19037037228832204	-0.7136388880621923	-0.32060903172828437	-0.26964934967315046
1.4432038285365072	0.7717825884881828	0.46175605594544455	0.15681498189917734	0.33183906243784517	-0.296245986431854	0.37723282071827424	0.29717638303924454	-0.11800528020228493	-0.16809464034815294	-0.9604080952378858	-0.05544253376828699	0.8079145429293746	-0.4844621889137769	-0.6872067394247645	-0.1322060473038054	0.04765632410620572	-0.11347286377533121	-0.7157208990266883	0.13345746008023981	-0.40816302889659484	-1.1478112066656763	0.0006003230198113254	0.49878196613550035	-0.3773630369708689	-0.6589165371355554	0.04254895239971923	0.036634126550603906	-0.5492134599074205	-0.41697921510585473	-0.30760316636680846	0.14623456580923833	-0.7834487526695788	-0.687736876861991	0.028435545538534328	-0.5636806658048773	-1.048755032569305	-0.2668535533939794	-0.194318874389114	0.33174441002585364	-0.7590751257970278	0.011033883973912223	-0.021664148727354414	-0.5367514087592493	-0.8414394215704478	-0.1576086689932637	0.1439716503296692	-0.7200868420026194	-0.3497612751383496	-0.31498022519448415
1.4705937044007313	0.6928499521881912	0.4383791308936327	0.13825097943050882	0.2877881087825038	-0.3070542039266491	0.37462691197320136	0.2532240772986539	-0.15725573520531955	-0.18423098017048645	-0.9551407183515283	-0.035602994737700615	0.7985560374196663	-0.4703241290795937	-0.680278234618226	-0.17094566515133175	0.05901262266045963	-0.13489125305652586	-0.7423981477152607	0.1433377582467604	-0.4808826436737297	-1.1482025095668946	0.0026257173957527887	0.4537835736087703	-0.38472099789372827	-0.7107280070253338	0.024833782009421775	0.04053719321058552	-0.590215146942399	-0.4175099390524265	-0.38233055051407555	0.13059117581941052	-0.8511600115012008	-0.7712445301438591	0.003951666352283456	-0.6096529021000688	-1.0679960268789375	-0.31153386816513534	-0.18305291007177305	0.24744891041485909	-0.8052440993791858	0.002610997028217618	-0.022715587825943344	-0.4487883480276296	-0.8681853947607951	-0.17008018714582723	0.11215407067964697	-0.759949042177154	-0.3768941630932777	-0.3198861130709054
1.4663040317339566	0.6465669780141056	0.37472973195310877	0.12966912915135076	0.22331833216473607	-0.3214356439629634	0.3397566201293304	0.20020766610178367	-0.21575641386279978	-0.1820584719040649	-0.945237455460816	-0.019168790451030128	0.7897932788360396	-0.4738465968400388	-0.6673318756771897	-0.20149671576536238	0.04123582139537495	-0.1656776572731667	-0.7845266908411602	0.16894965327821154	-0.520731180647912	-1.1126587634119345	0.005042569120132622	0.45276344012476144	-0.39085004916792965	-0.752289835699954	-0.01953479394261745	0.010932525594411399	-0.6191870592343172	-0.4301690703097775	-0.4501375263318327	0.1296052523771825	-0.8557840916359225	-0.8424359599760992	0.0006424977396601098	-0.6369576403221366	-1.0606960188652987	-0.3239417543412298	-0.23516088232245527	0.15518146985298648	-0.8833919917733741	-0.009881811719234726	-0.025072638497675204	-0.35362425878507964	-0.9014075802253526	-0.19366679628189523	0.0501796777273658	-0.7838906685014931	-0.4128064805591672	-0.3614058163765206
1.4694827764306004	0.5903311520465301	0.3286164044373335	0.08635178977025745	0.1584728892755286	-0.34737207206640963	0.31048356487944473	0.20291667325417065	-0.27993264799642903	-0.2333122757052973	-0.9506798262375771	0.020160976810819166	0.7783283244530999	-0.4904683975360745	-0.6261280484158217	-0.20197522382109612	0.03066003572285193	-0.19767644146753066	-0.8062140605121554	0.17915347991319155	-0.5327655272975322	-1.1386825625321448	-0.021288914750321762	0.41625136261959234	-0.3833507558869902	-0.7946578357083443	-0.045191138309988436	-0.004412143187554369	-0.6108183758132132	-0.47269697161089264	-0.49111275261065523	0.1281706522015237	-0.910836861374978	-0.8901392743605833	0.00042304769037760926	-0.6807979545558318	-1.0776360970443166	-0.40007899828851184	-0.24715048530385042	0.13972544858130825	-0.9782334584310988	-0.03592850638790031	-0.066133518613734	-0.2857645662723633	-0.906192027564433	-0.24507904513350526	0.006552761928972406	-0.8099002679909845	-0.4561158242062964	-0.396305420857074
1.5028752126241722	0.5447299617032633	0.2813583654126901	0.004703519429791458	0.12361214817366842	-0.36519925705327305	0.26472887877425233	0.2556661076871298	-0.3184647103901854	-0.246009005567337	-0.95591410894937	0.06442509327523051	0.7577707122113313	-0.4961213053195122	-0.6228431944730317	-0.23523199011204263	0.029125932269347864	-0.21682328011342963	-0.7958698106163506	0.1837438513550382	-0.5588305148329284	-1.1869739800668155	-0.05902881498329661	0.3632753903371858	-0.3902128137990418	-0.8054731610116909	-0.07890091228932716	-0.022702022267118066	-0.6034253968942045	-0.5009237954131057	-0.5123386717417999	0.1089149972379531	-0.9724532590707643	-0.9674410435109291	-0.000986620098570662	-0.7390124104255166	-1.0808141740186754	-0.4680889176036688	-0.2857612651116573	0.0962778022934859	-1.0122110596688811	-0.07222512606883738	-0.08657694203160973	-0.23488493315538284	-0.926432716770581	-0.25538530869298975	-0.021997356488008282	-0.8367071114839666	-0.44082743731451546	-0.4474749962063761
1.5036035270633765	0.4731093584651303	0.23210752121300512	-0.002391343582659455	0.0951965336244214	-0.37310586213347163	0.21896720519624413	0.31525294798325226	-0.34227220403652686	-0.2628377242884376	-0.9586476202292975	0.1408616700112694	0.7631277571547193	-0.503205979973612	-0.6258761654047749	-0.28102555792302497	-0.015996093326839624	-0.24442932334245207	-0.7854454057791423	0.1786328295061165	-0.5699992890080748	-1.257276487331054	-0.07592688755711706	0.3251132555779542	-0.3638022592009505	-0.8355758714455707	-0.0972172587938414	-0.01340121484838506	-0.6130573642935506	-0.5273438868785998	-0.5273523543882129	0.11275852874600785	-1.0257065978671647	-0.989082733376317	0.003515981361484795	-0.7775831776205678	-1.0771561958223674	-0.5125340990244757	-0.2857963402530508	0.03614028052036038	-1.0858095139270523	-0.08432167413723943	-0.12637994476048772	-0.16104648807980024	-0.9103559307799707	-0.2867832124590718	-0.052090571451058165	-0.8890967372499372	-0.4207707956554131	-0.47338175271346267
1.5151912511428787	0.4722920060575473	0.18339832698693706	-0.02581772773241735	0.05049115843535472	-0.3902002648608328	0.20956697630976007	0.32746542679703855	-0.35492890283947637	-0.2902082740617309	-0.9349893377633114	0.18752295411351316	0.7496329103854442	-0.556277356470799	-0.6212547057617094	-0.300987961008599	-0.011225877883402959	-0.28481648988671365	-0.7873998972167415	0.17029897479573947	-0.5764805488265006	-1.3228486459608244	-0.15030508904903112	0.29881751749169044	-0.3873437049421374	-0.8352139304400982	-0.1387876790789897	-0.04373615870015229	-0.6277757315896102	-0.5291310924140016	-0.5522951932097352	0.10744301391604838	-1.040068578000918	-0.9817484961189222	0.00016707315084866226	-0.8233146555635524	-1.0976585619238304	-0.6074779473952431	-0.29534896946244465	0.0443483403351407	-1.1694309029495185	-0.14411357409430978	-0.19511904560145385	-0.11935250299438463	-0.8957249083040846	-0.31536993461461027	-0.08828085877563731	-0.913298926248588	-0.4195125793401543	-0.5027791185812667
1.5033124852309458	0.47250067920114186	0.14656256691041816	-0.03336468821878189	-0.026167627580951914	-0.41082981796328244	0.1628533108614964	0.33457327857784736	-0.40117499359749376	-0.32557367295576334	-0.9303079303841473	0.15391404228956523	0.7204746254886636	-0.5637035131638066	-0.605305666024271	-0.31893885936038097	-0.020059029253771222	-0.3286365022484823	-0.777291017991933	0.17888414652258464	-0.6076021830690841	-1.4059195934156012	-0.18448465303501707	0.29976403122603434	-0.40554210568125304	-0.8091959827822661	-0.17224218207307676	-0.07463675673387876	-0.6370595257535727	-0.5176176394767905	-0.5771602986011254	0.0883161816254572	-1.0484655505398928	-0.987170211406252	-0.0033397650503647182	-0.8302322323550447	-1.111261079338718	-0.6853114857045697	-0.3009853735861292	-0.04188120356408801	-1.2709917214551179	-0.1806476282376434	-0.20949193080072231	-0.03920592024136667	-0.9156905243798388	-0.35349596760471574	-0.0985190327140778	-0.9109859463896803	-0.4417882410889541	-0.5475562552977399
1.5098467292980753	0.48997237510262776	0.128807256210634	-0.02759144348553007	-0.0701859146039941	-0.41964972726066574	0.11080311108994831	0.38518171632229253	-0.4379304818903903	-0.3198019943521747	-0.9287511533969625	0.15357542467797608	0.7223885376610609	-0.5749735141853716	-0.5891252575694246	-0.3337519333775922	-0.01505979040166507	-0.3480228318564821	-0.7750142433917507	0.1951321702091592	-0.5871437034755289	-1.4875430687610955	-0.2368352561634544	0.29118180415974526	-0.3530639444109824	-0.8077174152705483	-0.21118624449247608	-0.1083986983194882	-0.6199753994403147	-0.5359490087168445	-0.572137811499721	0.05633253065761086	-1.0689409104416259	-1.0129329390491522	0.009437518131561445	-0.8301782330434111	-1.1372163411977372	-0.7207557254269132	-0.3563556547956269	-0.12824567252840385	-1.3266965063152356	-0.17618734808245395	-0.24374908065789555	-0.06794216617541309	-0.9367081974045405	-0.37762489322939424	-0.14876365181278758	-0.9342819995209493	-0.4723472425259234	-0.5944189973097072
1.4723889356061384	0.4780203301584063	0.11887762080994188	-0.08119366699294314	-0.10037750506256904	-0.4267662279431407	0.06045003819040802	0.446884994236895	-0.4655116991496705	-0.30215326713111657	-0.9020324027141738	0.15359825908928396	0.7016868808572898	-0.5931631212650764	-0.634983650778915	-0.352814299506294	0.0023525061972963605	-0.3817390427108948	-0.7510966742356823	0.18083080890662312	-0.5954286405677798	-1.5014738684120361	-0.29473685114451514	0.2915192150602736	-0.2198125738434042	-0.8170607738099973	-0.23008832406254243	-0.1353247116142668	-0.597398573569655	-0.5186123430144243	-0.5767812624841316	0.045979505240197734	-1.0440088074426157	-1.0012011785976864	-0.010468177498931024	-0.8407446465693935	-1.1923288644586	-0.7574123316902979	-0.35514941212819195	-0.20876398044888353	-1.377419346428741	-0.21930786104142083	-0.3010974418793583	-0.14139401759896555	-0.9591794559287179	-0.4016226179860901	-0.14932831237102714	-0.9736639087958198	-0.5572860042437972	-0.623318430861578
1.450347130877357	0.4667782862255163	0.09219798197342335	-0.10253426810670982	-0.15281616100457687	-0.4350146269669133	0.06588311900836444	0.5125292096403595	-0.5020189174263775	-0.29809564783808284	-0.8872572045535883	0.1474108019490974	0.7059824443364856	-0.545750496541505	-0.648172587498743	-0.31104912962732334	0.03823233689204049	-0.3890389038959582	-0.741551478658462	0.14946452958630665	-0.5694854230682571	-1.5446625857443692	-0.3887508065376333	0.3002772539636407	-0.1731659220408504	-0.8687176761883201	-0.2824691933483583	-0.14838828921049024	-0.5570210589854877	-0.5230936185001201	-0.5915710526847668	0.033532146094360754	-1.0695712132826676	-1.003260013723931	-0.0009880479528277693	-0.8688131415527884	-1.1517300909932748	-0.7841296625257369	-0.3415995000368195	-0.2666379567221939	-1.411476658782469	-0.22875024059401575	-0.3242788816567857	-0.236914075889228	-0.9804513434578123	-0.43408636981764614	-0.1525404147258098	-0.9902572788050582	-0.6123332148745171	-0.6690707751568455
1.4194576544426876	0.4918810348484259	0.05915671946718075	-0.09272148576730883	-0.20051815526321456	-0.4475007575584227	0.06286539612453332	0.6150591280876423	-0.5062191868964324	-0.27337516544335866	-0.8746381931746028	0.11885542381600125	0.6821010205314815	-0.6028530360175564	-0.6718738055323468	-0.2785631611277954	0.05891007558183078	-0.385219904712811	-0.723654678790994	0.1190403652391218	-0.4779594856437586	-1.5636357288228238	-0.4440354658501568	0.3200390536203451	-0.05261430214370664	-0.864742925875942	-0.30721374351259934	-0.15392802187750293	-0.5178651808633682	-0.5199351942572322	-0.6210422742615951	0.01392372059579205	-1.0428720311682413	-1.0022915599758837	0.04066231999876503	-0.8657732818268217	-1.1738664410135802	-0.7941233508904938	-0.37064471133002325	-0.3272548175423389	-1.4316539040391916	-0.21917237583971416	-0.3547683172883268	-0.3076411283300936	-1.0110678954355519	-0.44862315204346925	-0.2110342791345418	-1.0156475558186675	-0.6550644087281672	-0.7263314773596132
1.3870206872892412	0.5085154765599841	0.06284325551210339	-0.1095224414498007	-0.15300018303319507	-0.4488649388926624	0.11758062670515254	0.6687196595967773	-0.5004768353935057	-0.2781989877755404	-0.847334148375938	0.12401221360091326	0.6741555644924961	-0.6127324890643193	-0.691453832461131	-0.26790471824271644	0.08081886615781823	-0.40829454918226143	-0.6768418018781077	0.10120350716444264	-0.38179290900610663	-1.6151027256213322	-0.48777155181951226	0.3298384674555484	0.030891255258305866	-0.8816001356840164	-0.3033411075662953	-0.18554084554536038	-0.48275420856758255	-0.5480529004315311	-0.6205251847103118	-0.010215340393911271	-1.0608217173848093	-1.0195402553877488	0.05600605916623168	-0.8700571358470187	-1.1919775651653122	-0.8173454030551376	-0.39369806188371337	-0.3349118149860272	-1.4463000835283426	-0.23410794253080563	-0.35701553566602245	-0.3604100189614087	-1.0702754964398793	-0.4451086124613181	-0.19728210384244216	-1.0284559613088944	-0.6603942477066498	-0.7231275792433657
1.3582288416224553	0.5036139434347705	0.04653234474196414	-0.14122794394190732	-0.14371632613378976	-0.45667952910770104	0.08621674698335002	0.6902297877193082	-0.5037920290473303	-0.2278381236749461	-0.8291418753828308	0.12341183566457588	0.6766436503166126	-0.6108762533496399	-0.7127197770916508	-0.27200613110005056	0.09950880194455598	-0.4171298343843536	-0.6558394398710669	0.07968310789438059	-0.32525456369197137	-1.6620377597134612	-0.5095351070966256	0.3311294207646206	0.1483229168599221	-0.8983671352718821	-0.28489312619462	-0.21180898154718064	-0.4780271839625003	-0.5413897162488693	-0.645181988295661	-0.017322262612291292	-1.016969373352052	-1.0394028469469216	0.04055434542168542	-0.8254029944242888	-1.1581335101378698	-0.7952777734424408	-0.4321732463278404	-0.36931060526400084	-1.4350578639164322	-0.20095833555485343	-0.37922319345336647	-0.40129460236277303	-1.0957269311540123	-0.44403532870161094	-0.19440099608301603	-1.0315768799079252	-0.6493328269520144	-0.733759688753018
1.3397341979586872	0.49211140290524974	0.027004696373406523	-0.1855936426865509	-0.13538524600977495	-0.4646614657441742	0.10844660904154842	0.6939972040613228	-0.51669362698656	-0.19547451378327685	-0.803212927306903	0.06772694915034168	0.6939414071625027	-0.6334094999545827	-0.7080703696648121	-0.28863562790410446	0.09024705910501289	-0.4102839801524888	-0.6558144889165444	0.0743054710748487	-0.21494237791915208	-1.6600438216938254	-0.5323845074188296	0.3604631694353434	0.26232822959017704	-0.9344556238540183	-0.26722504324151247	-0.2221233268045379	-0.49872530613615884	-0.5159142442484861	-0.6406091217996126	-0.016475525574431556	-1.0041480095430395	-1.0276257990899715	0.0131139960272938	-0.8231299066496389	-1.152409491937702	-0.7686756359519535	-0.44651769592090096	-0.4062782977680392	-1.4444194916447326	-0.17317179626625365	-0.4081417905627534	-0.4112005623203737	-1.0993641540630137	-0.462348660893222	-0.19074821130897807	-0.978367648416415	-0.6803654285139269	-0.7410564953323792
1.3341043131464763	0.4856643091859866	0.004121028984643485	-0.20376422699945365	-0.140861262470848	-0.4757806772276781	0.09774832967748726	0.6887649164015961	-0.5496096542739974	-0.18134643118993504	-0.7746336086222503	0.011293316719955376	0.7084047030367074	-0.6225199158863032	-0.7011533733983961	-0.238964154861592	0.10093650374696617	-0.4085084629225818	-0.6707385904772725	0.049577336208748796	-0.1667137992275681	-1.6781244181048893	-0.562031101283826	0.3694643624731889	0.3219399556709165	-0.9229351186585502	-0.24129199800892542	-0.22731592341299786	-0.49343989864854976	-0.4767534749112693	-0.6300017986510598	-0.003499273887690818	-0.9576115794296692	-1.0385678168627237	0.007849435677200759	-0.7381861569989485	-1.1408382180634515	-0.7382669083287863	-0.45896723238745907	-0.37876068580950323	-1.414270976235902	-0.1351675264687582	-0.4555189468769094	-0.4888337717725125	-1.1146743855480712	-0.47740104981126547	-0.1687206561666551	-0.934503672243871	-0.7184566137309154	-0.7659133111524372
1.3262454738127238	0.4601181941733272	-0.02392839473413392	-0.2148239448495016	-0.11505571184229937	-0.47827419024031015	0.09407873632019516	0.695036892512811	-0.5610919756799145	-0.14908091999661688	-0.7756169783807496	-0.027381492793162092	0.7044271067119384	-0.617239951182474	-0.6868794359019386	-0.2298238111889673	0.12390872556628371	-0.39756875372432393	-0.6649548552566362	0.048425273463057736	-0.09876626969217724	-1.729065337785854	-0.5506395502841219	0.40162023608667213	0.42150767212026874	-0.9230264290033959	-0.21459342112215637	-0.2504611254004761	-0.49284152514560803	-0.4695755106934988	-0.6118937747712367	-0.003468911050598985	-0.9261845682173057	-1.0482426001327854	-0.019178404565505652	-0.6649195072231691	-1.1124305304735347	-0.6966745856077816	-0.4603456426696608	-0.42352456161384555	-1.3940391141034385	-0.05102182614553317	-0.458240048281782	-0.5190857243787674	-1.1350376191819778	-0.4815768769897576	-0.15973706889945133	-0.8708058208625344	-0.7192566984451172	-0.7862571557128823
1.3267721885436106	0.46812106430797423	-0.0491573082501592	-0.2541537578382588	-0.09840008492072969	-0.46712460657909194	0.10671226071445772	0.6826273699975881	-0.5519448653541403	-0.12574994839434278	-0.7790887599100013	-0.0062891799870678985	0.7376862228768578	-0.5786759425299588	-0.6964142186108058	-0.2080275045281736	0.15639523319789989	-0.37419309858073435	-0.64043711168199	0.03439295364025639	0.0005787877879354752	-1.7023801420885303	-0.5430423828268912	0.3828389105766307	0.4963110769977204	-0.9289109956850764	-0.20376959908548514	-0.2690246168372415	-0.4864188478076751	-0.4514442919411241	-0.6049347647416808	-0.00437426766989625	-0.9206367876358893	-1.0683711100472375	-0.03855868447026943	-0.6387071814713046	-1.10106078611545	-0.6446906654500608	-0.4749200055370994	-0.3645942641072882	-1.3970341854785129	0.021730239432995034	-0.4548569424346173	-0.5587487901349691	-1.122633255031746	-0.4617509680501911	-0.14905872750806473	-0.8300549852987432	-0.705373533698436	-0.7997458869125309
1.2971867214898554	0.4627392085625283	-0.07329266608815783	-0.27678263670954945	-0.15524928066698823	-0.4666946905424313	0.11332653282982867	0.6914335206050037	-0.5609433795467623	-0.1586683185024695	-0.7646992101917945	-0.010641975719200007	0.7598152476962825	-0.5675562768153549	-0.7121555805382441	-0.20404356439440385	0.1316706031073776	-0.40060880912680996	-0.6275536863142746	0.025419020487247156	0.04897831403358814	-1.721879362284529	-0.5155250894811656	0.37111290605822544	0.5480580912664316	-0.9434084381474406	-0.16733869103294513	-0.29205517631261324	-0.48025717657933986	-0.41875698187870175	-0.6507849358571314	0.006866739101657531	-0.9072330909365691	-1.0417490829156622	-0.05012465144439386	-0.6194093259515487	-1.0973303152874276	-0.5677615396138636	-0.46689442821520294	-0.35911027034342247	-1.4122545802288289	0.04849594467705369	-0.43790751434261	-0.5944621485660623	-1.128631413671285	-0.49533154158795095	-0.07998333537411033	-0.752521839260732	-0.6855483713684116	-0.8106811467874223
1.3130598590873652	0.5033515540998198	-0.07743610415164168	-0.3091616177394921	-0.17526848182762222	-0.4689456539104995	0.11406413979407841	0.6977258039575903	-0.583634334651661	-0.16955571566045013	-0.7716965343991827	-0.04321275723393379	0.7672613683450529	-0.5115176652392099	-0.678652359195009	-0.20941066848538464	0.09693438531822895	-0.4123477255910607	-0.5857905280852723	0.030810358873339373	0.15690490863154077	-1.7185375168764128	-0.48576330712668003	0.3380039476771477	0.5291568874822177	-0.906790789615054	-0.12562858820955222	-0.30541316601459445	-0.4823798941993315	-0.40594519329477563	-0.6345080623478331	0.0011515931730956442	-0.9088517978787841	-1.025162280353182	-0.050006645081566936	-0.58964958349212	-1.0939478090916344	-0.500935854193694	-0.4876785882189843	-0.3581888741752624	-1.4212087955867396	0.09919423886810019	-0.4160329846368843	-0.6277114233848671	-1.0898643535834822	-0.49064607584024156	-0.0717406558845328	-0.6904145868912377	-0.6745163517797443	-0.8135233842467453
1.3212686584781619	0.5071274739431921	-0.08566291977133068	-0.34263550150124333	-0.20987224542206281	-0.4747937953405377	0.08752723771878845	0.6723650209567964	-0.5968697098962125	-0.17500253407413627	-0.7807343508554572	-0.08921017259766731	0.7637590522550152	-0.4371331386112079	-0.6814319497220089	-0.24006854634235011	0.046782921061374175	-0.4396971133011392	-0.5625123583275371	0.0226778131981499	0.2498097427351244	-1.697229741363632	-0.43508670433971586	0.3421151176525698	0.5250963561448789	-0.8915122586606365	-0.055120308212925774	-0.3541081360032143	-0.5226380042289616	-0.39152981634512224	-0.5925197159648947	0.014129863198718229	-0.8917778421581769	-1.0075896058097757	-0.048112329566376795	-0.535388224437703	-1.1082477056236144	-0.4215243059851742	-0.5169363890886827	-0.36430311001946875	-1.4132214465426158	0.0957668656962178	-0.42583377597225597	-0.6396837262500753	-1.0993928346737654	-0.48220763910450987	-0.03334129183427372	-0.6560990660336719	-0.6607781084518839	-0.8322553297549169
1.3386871572200651	0.5047749256321667	-0.09585478254020242	-0.37855791317481013	-0.21562919492090823	-0.48587985409484624	0.08219769204091117	0.6306526779763431	-0.6042073499448676	-0.18925411661734812	-0.77874127107707	-0.1536582378476104	0.7517897032626519	-0.32515577048595184	-0.7164406079047714	-0.2730852370540177	-8.277124902826838e-05	-0.4831188945061723	-0.5638805023338567	0.014352852647157821	0.2449912337958186	-1.6767763454911837	-0.3503836828153298	0.32988332490329764	0.4981322033200664	-0.8936409998326409	-0.0687671036458293	-0.37591499351392593	-0.5742718383976012	-0.382171506235122	-0.562673465815284	0.04281431987955282	-0.8776713299015888	-0.975062797732372	-0.03794771764970676	-0.4811742860985782	-1.0857561417079087	-0.346530544116374	-0.5077719390355645	-0.31917067574786245	-1.4197105218333141	0.08646131278296978	-0.4069328079664413	-0.6547272641949224	-1.0482722533366093	-0.5133279762319148	0.024782826764320663	-0.585191989913453	-0.6783210601265478	-0.8283596907410351
1.388815918494648	0.5244594928306675	-0.12389493311317298	-0.36179696611832846	-0.31214929337506986	-0.49018384834325845	0.004698656618845468	0.6008603683805444	-0.6150478170823079	-0.17798375273784597	-0.790100677648637	-0.2439351411331235	0.7773656791317156	-0.2651278045872792	-0.7211858485281699	-0.2819426274663372	-0.06236624774748423	-0.5026727071874355	-0.5739698366442894	0.014354138879438141	0.23271807220930865	-1.6745360566605378	-0.2716025618890335	0.33073842269937015	0.46384703434669977	-0.867467934601035	-0.10786649345544008	-0.33586943936502595	-0.5646870204890212	-0.34685006504843996	-0.5375129268501676	0.05184349049821459	-0.8457177648113994	-0.9462809097238566	-0.07508400934584955	-0.44801487124107986	-1.0634940894642109	-0.2945376053038072	-0.4944669113155064	-0.33966508300265835	-1.4360040643853444	0.07601687931280277	-0.40447611763980384	-0.668106110613234	-0.9931168315322996	-0.5379773026148322	0.08398991951154952	-0.5037360144787536	-0.6878427593723633	-0.8467996255513308
1.4508078288023503	0.5453001860931488	-0.14683393231896885	-0.3575903258175439	-0.33628122354216106	-0.4884087015001432	-0.033065708333993096	0.5344935324848867	-0.6178450585500425	-0.16726115204294123	-0.8059469788998846	-0.31570091118930427	0.7781934819426397	-0.20764928744589395	-0.7630216165728962	-0.27169610133087646	-0.1639043835474065	-0.5076309190242986	-0.5984913228621139	-0.01428852078182639	0.25788016773377953	-1.6255380204045728	-0.20287317135407856	0.3627177677927796	0.39259277632366063	-0.8549870205977325	-0.15599026194712934	-0.31684177776538336	-0.5582006066927914	-0.31407706910679	-0.5540690615531663	0.03422514713712995	-0.8625061319881009	-0.9091851830408568	-0.055101375212236306	-0.4463218877465671	-1.0875037940732795	-0.27780290658745377	-0.5033811301769758	-0.3994865960707116	-1.4263265444568147	0.03401914965906712	-0.3874101694116251	-0.673922943840855	-0.9490125705163781	-0.5279322667343285	0.1320545574810595	-0.45490870826008784	-0.737470172233205	-0.843592915480215
1.512198560261552	0.5755256731963232	-0.1617076283121745	-0.3315965881367203	-0.36478939354958884	-0.47925679435594165	-0.1305004997053548	0.48887069172425257	-0.6107933766822793	-0.15726451288301418	-0.8182998860997159	-0.31559041491604883	0.7798062273866623	-0.09788891151889413	-0.7831873383502972	-0.24128307135405858	-0.19303069426249497	-0.5382265695254027	-0.6126298852046239	-0.03967676647415787	0.24602823536676657	-1.6262582371619136	-0.1369019461312307	0.36387189509279816	0.3088019042237736	-0.8509011576970478	-0.20342881649892935	-0.28609221233208426	-0.5424073732841865	-0.3084835907022715	-0.6545768483345034	-0.0058101841535215136	-0.8615210746276765	-0.9136430894422404	-0.02713015415166422	-0.4075008597823718	-1.051531500363966	-0.25715771218355166	-0.5201968801285843	-0.3907058148612328	-1.39726889043102	0.0025235352940465887	-0.3579242548345077	-0.6886481570605947	-0.9197101119767289	-0.5433613322681305	0.15234461629552096	-0.43840478513904574	-0.772431778862227	-0.8655480101802716
1.5925786355138407	0.6108133549962542	-0.1940040299873516	-0.3693673983319522	-0.39654898235852076	-0.4685452544972514	-0.2556879876249187	0.47379044966797934	-0.591726483880053	-0.15904104213035702	-0.850643160597636	-0.3295093809503197	0.7699697306643823	-0.0316163472349209	-0.7789626292105557	-0.28783103331326687	-0.23379691250921378	-0.5740105080480158	-0.5992119895985735	-0.05805419787293431	0.29402793093358115	-1.575221982525917	-0.07311666578414781	0.3725672458208701	0.2673799005794607	-0.8437261448165243	-0.2558873708832314	-0.25958356739801847	-0.5541996986532955	-0.34266700243479437	-0.7602566941092511	-0.020067466753173103	-0.884600198832049	-0.8815656717731036	0.00959093398093141	-0.4306348592935527	-1.0547806201174048	-0.22630071457882303	-0.5466732650603412	-0.4661821861389872	-1.4204338264039333	-0.019781889794822594	-0.29572456510329326	-0.6671970679279393	-0.8575370661870594	-0.5376466098976208	0.12926614365732259	-0.41900842188338816	-0.7970453818347151	-0.8804976600861811
1.642241729856535	0.6293218943484298	-0.19552801930087488	-0.4568251878932525	-0.4323070758496373	-0.43058559345729125	-0.35888624216290343	0.41548857122303967	-0.5900819073385054	-0.1709590600056448	-0.8632365071065508	-0.3277372078580882	0.790048053478839	0.04836342039711018	-0.8101492755490082	-0.3011551731931491	-0.2686007872338214	-0.5835887535710704	-0.6007323344274805	-0.05899278254895614	0.3749259114492772	-1.486114201012189	-0.0697008159404452	0.37412114407678654	0.21508723802917012	-0.8241197235413494	-0.31602822026092126	-0.22014704049509232	-0.5843017129203181	-0.3599991789444816	-0.8670137806954911	-0.0406581212562774	-0.8818458311957093	-0.8780297704987579	0.058181863320257966	-0.4538044014988545	-1.0489003078032604	-0.22712327610232333	-0.5412013291301422	-0.529422984409114	-1.4108832538082061	-0.0595649059038311	-0.2368745420085673	-0.6903378725828764	-0.837804936356109	-0.5484439227907396	0.15822366479581493	-0.46014815696107714	-0.816915413854594	-0.8769091730656203
1.7266805609265994	0.5846304924083668	-0.22991216842538048	-0.4922848331259698	-0.47398904533064756	-0.427067126391088	-0.4372323811445414	0.3829916120703984	-0.6145709049665444	-0.19152160686414296	-0.9035458871178971	-0.3399641997081356	0.8178024527736522	0.06350812630453884	-0.805066222907737	-0.3271859383982728	-0.307570011522975	-0.6093249040055464	-0.6528439623824711	-0.06680273022159104	0.37959160591573393	-1.504043120666373	-0.07767600015045975	0.3898927964753282	0.16023153176145827	-0.858791251591423	-0.3487147801532853	-0.15637748352329564	-0.6143804045782719	-0.3272699528900366	-0.9213213050556375	-0.04256650454597962	-0.8827951899881455	-0.8795161263710607	0.10639106194022567	-0.43360938990307635	-1.0078716530318688	-0.21893493951764595	-0.5479704036734605	-0.5413833812971565	-1.3944199561018462	-0.09942089622049145	-0.218484125250297	-0.7507093997745996	-0.7975125892419508	-0.5700896200557894	0.15889569582956103	-0.49341851037504225	-0.8404274604558628	-0.8776013465716959
1.799350867051991	0.5910118708364223	-0.27988723917142183	-0.5867614693103019	-0.4667288863021718	-0.40569880214902343	-0.5462423861675834	0.31121656645994195	-0.648455255456548	-0.1968644406575769	-0.96134688916942	-0.34492561604215033	0.8158730765727299	0.11589000846699611	-0.7992910855957309	-0.3479827602166091	-0.287581601021624	-0.6120154409161969	-0.6542634637701829	-0.06887540688023887	0.4249784674367321	-1.5518246035880177	-0.11412146763270532	0.3826207954463838	0.08158565339870134	-0.8520991934264085	-0.4272705987361876	-0.10242292629707177	-0.646543633214344	-0.3288367007663092	-0.9749991278721701	-0.03684135467687305	-0.8733239136687759	-0.9271340914144399	0.15422713485485268	-0.42067093554914614	-0.9710310425798807	-0.2668955439730889	-0.5617684082283478	-0.5244893428844192	-1.4008839371523394	-0.09383783276007099	-0.2107355361948927	-0.728105148586893	-0.7340515232966922	-0.5735227583537039	0.1612077658171178	-0.5327529739092174	-0.8682030052400511	-0.8719160064361674
1.8684177913486413	0.5681348705548468	-0.317488740009962	-0.6306475979911715	-0.5018646804479904	-0.37851869753474776	-0.6720775667343127	0.2955559815213376	-0.6736593219225261	-0.21738257428489155	-1.0028111883339492	-0.31665884259051064	0.792480869719523	0.12325849730830343	-0.8224591886907945	-0.3283315608058935	-0.29456875983030417	-0.6129978635206518	-0.7088288528023919	-0.09655962554062697	0.44435197179715874	-1.5506049109744153	-0.16210301128889024	0.41901477827289446	-0.023412092540211517	-0.90311747345313	-0.49865389988975756	-0.0681395702497071	-0.6548744871834412	-0.3680204579908939	-1.0238971527081824	-0.031178510051509938	-0.8518222199373818	-0.9411244160624909	0.16956551550937565	-0.4181900737733887	-0.9356285409558425	-0.29957178602261475	-0.5371505780448198	-0.49395367025946324	-1.4280728083487382	-0.14308603286156565	-0.223760740765937	-0.716608084982888	-0.7231098702948116	-0.6095095616805464	0.1545242755707777	-0.5479842233710285	-0.8742236619129435	-0.8931614069882758
1.9295259282871338	0.5629384757751714	-0.35500339261803865	-0.713492259611425	-0.5327738479294023	-0.3508316769966482	-0.7446968743081397	0.2746814912071235	-0.6905118240413647	-0.22950302299283706	-1.0381266574034547	-0.2796191997017776	0.7868532042769456	0.05289728448336738	-0.8168994728533316	-0.2920314504184239	-0.31757094735113994	-0.6152758463581252	-0.7698214299440573	-0.12400973806712297	0.40610749772138605	-1.539756057452101	-0.18858524953271977	0.41538178264616377	-0.05249120971824249	-0.9231067381018745	-0.5608684718476293	-0.04670628654716448	-0.6542733221713058	-0.376537537355979	-1.1310513869257375	-0.05820415543307387	-0.8590467176339942	-0.9631747376712095	0.1841431605303512	-0.38969195990116	-0.8712703074461265	-0.362883125089664	-0.533925376019125	-0.5250823030388803	-1.4087472911272139	-0.1872005511122604	-0.2920903778976133	-0.6966711100863481	-0.6878848656348785	-0.6201396692915013	0.12355639033123902	-0.5309825088721972	-0.9056124783476125	-0.9055177855928289
1.979315661319842	0.5435473416378453	-0.38075983144850484	-0.797211376434172	-0.588208034053238	-0.3099122686272834	-0.7748211020101416	0.25040537931279405	-0.7120975335759456	-0.2508243348430293	-1.0741722920264722	-0.24313649367421108	0.7722311061937633	-0.04139820671800504	-0.7492720396096904	-0.2509067775384267	-0.333913945984271	-0.6024471673549894	-0.8326532355096588	-0.1377689935134831	0.4140507353321022	-1.5501913522353408	-0.2962794438161659	0.4028098849590777	-0.09849368350975715	-0.9503337227354341	-0.5594309800421559	-0.06504301478715427	-0.596271524244927	-0.39227840807164005	-1.168082905294523	-0.07494408261124039	-0.8941216762626523	-1.0023065396561592	0.17120923664853782	-0.35779929031690483	-0.813761902707103	-0.4109504136329192	-0.5462947101806674	-0.530017719893379	-1.3592835914192967	-0.23196030086811176	-0.3781529088889667	-0.6918436454870766	-0.6920135699190386	-0.6132802413614135	0.10019507244761128	-0.5243702448871482	-0.9673276101258981	-0.9256859911261073
2.0034565165327622	0.5094292531030271	-0.381385615261561	-0.9686156651760429	-0.5468248553689901	-0.26925833875777105	-0.7654021375737496	0.2562239328002521	-0.7488003440188283	-0.283956059880326	-1.0640399364008128	-0.20392034153203964	0.7481076989794312	-0.08284698048900477	-0.7003742206320591	-0.25036120532809814	-0.30732313159959224	-0.6103350137579738	-0.8959703371407237	-0.17456016272575633	0.4294553759116601	-1.5456170918712697	-0.36179056126353976	0.3888061582632031	-0.0992514852981476	-1.014605204260418	-0.5710287585112735	-0.11171505531434094	-0.5950256736918422	-0.4091750420494972	-1.272635467665388	-0.0866529052340566	-0.9391074498290347	-1.04166477866853	0.20062235235267112	-0.31282975088431425	-0.7494344060732341	-0.4798517673569151	-0.568155719799792	-0.49593138766087	-1.325621882381744	-0.23064032622970382	-0.45692167005466616	-0.7098395816140151	-0.7227839542635393	-0.6388423970495329	0.0640961916429478	-0.5606448470459746	-0.9812227328094844	-0.9283724895465632
2.009701138483717	0.47414644723977056	-0.39084391692670784	-1.0702659813660655	-0.519639683969676	-0.221474818224966	-0.728060257342422	0.30593163862297174	-0.8083631769906405	-0.3072633444259688	-1.0724282965660348	-0.18840742220111056	0.7342722617547389	-0.10554657171712072	-0.621680192319631	-0.22775831774771954	-0.28385688539255044	-0.6156621062443108	-0.9176028147117693	-0.18618460098656553	0.47191011067537847	-1.559574327558268	-0.39287155100516796	0.37239815008058885	-0.08198646700718662	-1.0362886608496726	-0.584106224021788	-0.14814860667991211	-0.5729584783463741	-0.45321458016686833	-1.348435425774276	-0.1107666141323268	-0.9536746967287206	-1.0960463596602026	0.1787168813421449	-0.2540412211144718	-0.6791362713061047	-0.47486337454557315	-0.5684540723744501	-0.45490351589559497	-1.2607621282420747	-0.237591656083596	-0.49247525006596826	-0.7361589753736315	-0.7556949551014375	-0.6495360994137978	0.030709252165077784	-0.5738100678402032	-0.9449682428187636	-0.9259309556559918
2.000811514162471	0.39459606749769316	-0.3938656611487396	-1.1057616343621919	-0.519615946216872	-0.18571820951217263	-0.6767094263259413	0.2994469441583864	-0.8688896288508596	-0.32996723237111053	-1.0768102354349522	-0.18567843158139516	0.7299001417886473	-0.13557969507465428	-0.6117970302716633	-0.22982908372336253	-0.28163708240977536	-0.5954081504044793	-0.9132221548337842	-0.2063110072534501	0.4788131715449081	-1.5896317701051739	-0.4271056527927521	0.37221517141355287	-0.10278339952293454	-1.0638544838713344	-0.5680404389043193	-0.20966960522386877	-0.5504607602443126	-0.4437045830317806	-1.3096464053555155	-0.13185825544744703	-0.9295101129414569	-1.0956469015195212	0.1459780993006889	-0.15824799555634303	-0.6639289120103239	-0.4584500015869222	-0.5780516148746526	-0.4310750392693067	-1.1794966455353397	-0.22393488189534416	-0.5225506600065568	-0.7576337018910133	-0.798539876572522	-0.6694529977696385	0.017576066376857758	-0.6092213130781763	-0.9298123805855256	-0.8855350609287566
1.9863988386772604	0.3302655767889736	-0.3795181394156188	-1.1261334932781684	-0.4685558221578862	-0.1627598376001898	-0.5346784587091988	0.2538088306599705	-0.9224546902694618	-0.3023598899494544	-1.0631875925579377	-0.19937239512375476	0.7480089964763759	-0.16635261397411844	-0.6160646290451329	-0.2118702893496765	-0.24694196211204478	-0.5711502265509796	-0.8885723791247896	-0.20503964418320844	0.4826436909012588	-1.6908507258629613	-0.4862771902084216	0.3983795406432131	-0.11090071193109316	-1.0938372807198142	-0.5612884877105304	-0.2808221731261144	-0.4878827782628557	-0.4464414525677924	-1.2579958698797336	-0.15852823441648675	-0.9308755831670055	-1.1443900844068542	0.07826876329047716	-0.10052538113255186	-0.6462842054510421	-0.45862979582281194	-0.592474128044595	-0.38808010208144716	-1.1122485101808501	-0.26023820876448467	-0.575077110030753	-0.7638583937505993	-0.846170549046812	-0.72945611508876	-0.013544635114990678	-0.6202621702777374	-0.8761466956377818	-0.8801480043135026
1.9907012887903366	0.28925571778026515	-0.40852060915940297	-1.0884811086159263	-0.46145072074405685	-0.158127438833027	-0.4467924083397391	0.28879736140868445	-0.9353314286236449	-0.3427276211978467	-1.0380673580457649	-0.1941516689871809	0.757785603498059	-0.16524613860884171	-0.5672224275476478	-0.18289873522362224	-0.23299737608915957	-0.565433776888746	-0.8836670214656575	-0.20412906470648093	0.42375725452711066	-1.7541002639322891	-0.4551980097777468	0.4124944568202554	-0.1609280275401376	-1.1021608237210472	-0.526988653105936	-0.31905899686351724	-0.4204929548211743	-0.46309430345810315	-1.20785619149908	-0.17185594033025917	-0.9367881584900513	-1.1892989336298565	-0.005124442143143193	-0.035712958610281745	-0.6110688798020905	-0.4190624679110752	-0.644738227449041	-0.3348184326383481	-1.0083066911193141	-0.3171634564834677	-0.6172105154830609	-0.7527453564016583	-0.8945989335992447	-0.7586832853291703	-0.0810589712528362	-0.6245050639743636	-0.8502449266548512	-0.8961266133970375
1.9633144653160628	0.2671849268786331	-0.3736709603977074	-1.0362525146015253	-0.3893354277254583	-0.1304160349973258	-0.3725054528444979	0.29546636524209624	-0.9291655056463795	-0.354028840585329	-0.9924920870089597	-0.19679600520399895	0.7590894501994444	-0.12221226024324645	-0.5608625686929277	-0.14922060434181977	-0.2818773815841763	-0.5604089569353192	-0.8225471840596962	-0.20639090873247903	0.41755023310880335	-1.779206071700403	-0.4243902259900964	0.42233342810293273	-0.16476042799553586	-1.060495803355505	-0.5126162830726945	-0.3922513087780268	-0.3432384781815613	-0.5013812512750182	-1.1380799730938223	-0.16133451524700987	-0.9087547423970662	-1.2131479780871666	-0.07684463050435819	0.015382524050478357	-0.5884165272292422	-0.38697295940146487	-0.6662998151294406	-0.3539760165509004	-0.8727667952441557	-0.3323485305757217	-0.6696665248332205	-0.6885538241796609	-0.9864394638835885	-0.7825909990504123	-0.10887410400474866	-0.6124579292825915	-0.8210593326684636	-0.8717185206827149
1.973428168993023	0.19847973770665103	-0.35418338307311636	-0.9349637430285471	-0.32709024876725956	-0.10654820886251651	-0.27989323721111536	0.31731880787869027	-0.8902030475784674	-0.34563520739933107	-0.934307192532484	-0.1965832553230335	0.7984596258838	-0.07324476955315581	-0.5351610893772036	-0.06729979151446744	-0.3172577449024439	-0.5427254811573388	-0.8011405126270796	-0.2132998643760927	0.4179063638143125	-1.716481619397267	-0.33572202196922685	0.44645373971595886	-0.18439508782970332	-1.0656234842871393	-0.4517403294942831	-0.45576489434511985	-0.29162140207295134	-0.48873531198895404	-1.09193597142233	-0.1850814129919737	-0.9470693460706533	-1.2197518107791872	-0.14526980971745568	0.05979289193101169	-0.5669375403933229	-0.3512146296842927	-0.7328901849378102	-0.3732152656344264	-0.773877775254517	-0.3502647717043564	-0.7020337272746023	-0.6952877706020273	-1.0813370865412686	-0.8089143350166104	-0.16492458201703095	-0.6328314025669176	-0.7569391196904729	-0.8187515545967221
1.9759440481698534	0.11897172314481237	-0.357917820136114	-0.8390677341554647	-0.2794017567166388	-0.08294047123545809	-0.2011672020316559	0.2868516632680518	-0.8564185214572115	-0.32367691631242707	-0.8796291323946461	-0.14249466124027443	0.8852754074966803	-0.033075561558167266	-0.46196795072131447	-0.026988691869406046	-0.23709996155544766	-0.48568651490106785	-0.7439056531988198	-0.2002540728533949	0.42088124250830977	-1.7288483970649573	-0.2794211760833223	0.4421909437958833	-0.17834197170403188	-1.0191784223751583	-0.420816521447013	-0.4640680999803039	-0.2712290672192761	-0.46469089016958653	-0.99808846456852	-0.19929841656785316	-0.9583846765426637	-1.2465015716185386	-0.22380973961364997	0.10419940402313403	-0.4909830955440467	-0.3253077042907258	-0.7891130701178274	-0.4023235730971463	-0.5733961999260779	-0.37359371371304795	-0.6789826889276754	-0.6599749044318569	-1.1732766952991192	-0.8027329249948881	-0.1819869607458509	-0.6300050753496647	-0.6987828454644583	-0.7942313081439932
1.970447474714058	0.054223205350309736	-0.37164755384150344	-0.713703238432585	-0.18133217100375637	-0.0649130865419706	-0.1564357204517898	0.2820762039256869	-0.81154924409079	-0.3211122470064496	-0.8408541063787386	-0.1280532884302295	0.9341233144415335	0.04936970403573547	-0.4138611834420708	0.0033679979372480016	-0.13195394358738666	-0.41102831294971204	-0.6744166314759031	-0.17874808668264394	0.4506549282003027	-1.7940485841448766	-0.19530677510670674	0.466983574000322	-0.23055126056063036	-0.9790183725126145	-0.40629016937890833	-0.47129864098708174	-0.2437686490972491	-0.42766511442018124	-0.9128160681214007	-0.20645219934983733	-0.9530120420604394	-1.2895025437335768	-0.31081391160405036	0.1280035980365682	-0.4526281140155451	-0.2923809311874554	-0.8157937035863572	-0.4530660495486865	-0.463043540558013	-0.36068774217227273	-0.6146897735549424	-0.6562946437934114	-1.2361015731513336	-0.8432329990450931	-0.1871702253913782	-0.6170143732122976	-0.6481349488504962	-0.7427606373195481
1.99924457333099	-0.019428463447408933	-0.38603898484119287	-0.5675359908916005	-0.0696079329898485	-0.05914964498781187	-0.12584386325509297	0.22616621179039798	-0.7935873416874596	-0.3033853680820981	-0.7821193758305635	-0.10941483943443453	1.0073928361631412	0.14493749409175485	-0.39047178695004064	0.05642123218524635	-0.051159482725946746	-0.33211740112289484	-0.5985299666925542	-0.16089475388811944	0.5353732404408262	-1.7688720599803083	-0.08067378285105786	0.4908039408275037	-0.2346198348249259	-0.9677310937401259	-0.4068365671078606	-0.4323421042743668	-0.25289580357597946	-0.3932340693612311	-0.8473860572681516	-0.26217011150617	-0.9234441453340864	-1.2942217236281386	-0.371460478573048	0.11922628860719404	-0.43814060655268816	-0.26017651876340814	-0.8563129774443157	-0.5055465738781239	-0.3665074746205519	-0.3868954093578175	-0.5532834319698108	-0.6506027138865489	-1.2555013989967987	-0.8619572511811683	-0.179572154979572	-0.6414343459387314	-0.5586200272966828	-0.7204114363294696
2.02392137143046	-0.08042259867388844	-0.3945508729299896	-0.40773687093438127	-0.04319804966376649	-0.060005627066775105	-0.0672368073115233	0.19798198187073596	-0.736922503637819	-0.25629308404276613	-0.7788500090792116	-0.06930446946797456	1.0309899795770923	0.2008128277992053	-0.343768826261026	0.14970465239257508	-0.02948901311984588	-0.2474397947118648	-0.5117821514055418	-0.14474013255840937	0.5715734980831072	-1.8117683286637558	0.02063735624320138	0.5170129775407455	-0.27222214552849267	-0.9178976479471246	-0.38698992577826463	-0.3699955446721967	-0.25136990161670214	-0.3592785752546988	-0.7793370904178569	-0.28932063063681396	-0.9239729303724115	-1.2783026199926695	-0.45036939891812955	0.09903362520483211	-0.44246160235865595	-0.1949712390242621	-0.8437436722022676	-0.5428125217891967	-0.2663416006440037	-0.38806916729339364	-0.5505278571518695	-0.624692522038323	-1.2710215204059956	-0.8784517734281161	-0.2055281306130309	-0.6830777058869183	-0.537278839919962	-0.6948005948114414
2.0468791061016436	-0.1323032939652878	-0.3814794220360733	-0.25477189111011406	-0.022293582767826788	-0.05811228539686446	0.009782286404979112	0.1834893806116619	-0.6517150082118613	-0.26643700371073376	-0.7485080743954937	-0.038955866029294746	1.0692341448881013	0.2388007369722771	-0.3315125625962422	0.19635581033747723	0.010264937977814756	-0.17723775687810012	-0.3800140813257774	-0.1402260045874752	0.5865574243925782	-1.8226776546185515	0.07016310802724565	0.5268588462496524	-0.27585881926431266	-0.8881359761506202	-0.33481470119189477	-0.3488886659491301	-0.23676526580810905	-0.29342503908929896	-0.6497642660568246	-0.29451916956549185	-0.9086437421622277	-1.2382453292341062	-0.4866062615103516	0.10594681626543037	-0.43020773786418276	-0.1886560967323695	-0.8447360420563277	-0.5059992829780869	-0.26421154249011897	-0.3902060774549626	-0.5227833095802186	-0.5595925429404536	-1.305163180177979	-0.9492219716730137	-0.18661303184462466	-0.6754795816341381	-0.5393507444739754	-0.6591675027186683
2.071152846756103	-0.1179658332120698	-0.3878957750754106	-0.18000643806424554	0.05159202394383462	-0.04637579148460298	0.09777167726432731	0.20590920968752427	-0.5636396477200657	-0.253502935774685	-0.7035779371453084	-0.0077217329813603795	1.0960103966502186	0.2736579401851767	-0.2924918305264397	0.2408749145714027	0.014520184646915277	-0.11474925686524884	-0.3013209539701946	-0.10730070227686976	0.5973141487503388	-1.7790049926011413	0.15862574847649874	0.5420620585079184	-0.22199801841203382	-0.8658012457764424	-0.30981086436052924	-0.3366203898497815	-0.2106091758543378	-0.2667434100835092	-0.5785054760620316	-0.25856509500162883	-0.8900502545835977	-1.218914574385492	-0.5172879158453583	0.07259214501375136	-0.4231985702889821	-0.17022850735682726	-0.8288859278571072	-0.4929701375481711	-0.3142863607536209	-0.3854891802791151	-0.5301686637732581	-0.5301448355585204	-1.3194917525768437	-0.9154022818628086	-0.16219757792568795	-0.6551799992574526	-0.5267455430943226	-0.6832713635466486
2.0919367118964693	-0.13801569664027097	-0.3647536264237278	-0.06173613854338329	0.026190450668051524	-0.03683978323660282	0.14782573932849358	0.21794747986972896	-0.49566898183119673	-0.23905383122963036	-0.66036727865073	0.025669973466732676	1.0801991911390287	0.2735720174451853	-0.24892986702868294	0.30498659595862454	-0.0006838399116794958	-0.048452999683757145	-0.25820699368788913	-0.05518000693715586	0.6466647814403002	-1.7212918213831514	0.2688883888949284	0.5609412155642539	-0.18279905498335722	-0.8329119196378144	-0.28691780853393933	-0.2873402114529299	-0.2215408420191125	-0.22956195255714795	-0.5089421190139223	-0.22111674763429642	-0.852421286531434	-1.2239136072216357	-0.5088621900926747	0.061090931221572255	-0.3809149230773508	-0.1488802283459979	-0.8202358419201558	-0.5329896219849012	-0.31091782803902274	-0.3623936484198981	-0.5052811577653464	-0.5022564047669303	-1.3200692757842585	-0.8632761085267336	-0.07742410730636469	-0.6651601330328575	-0.5322774602359153	-0.6550652931740671
2.114050709196856	-0.17274312454769988	-0.3238145300334724	0.02674293787786714	0.04783645011718095	-0.034352259104083474	0.15959753794703835	0.18531511795456532	-0.43317634910949554	-0.15542903870691627	-0.6247892984838801	0.057865379537040365	1.0745880397516046	0.27678928952041437	-0.24092405163171232	0.3430956274557104	-0.0371220159042425	0.032745334339652814	-0.18426297903497224	-0.035339463514012036	0.7205110850614682	-1.625833856170578	0.3775042978726839	0.5781799456863486	-0.08361519845830837	-0.8306511635094068	-0.2908018698086178	-0.2645908416566382	-0.19261855555676094	-0.19314290736008694	-0.4536772828346895	-0.17222799038927192	-0.8190565124254607	-1.201765743508797	-0.5084858817554038	0.08210132328607686	-0.37823501546813343	-0.16101174311197272	-0.7929991391368509	-0.596747041227927	-0.3215518813589021	-0.278437090804006	-0.49094366527016164	-0.49001739593840254	-1.2613757095444542	-0.8158579036972313	0.02008704210141401	-0.6563768375114735	-0.5464838183965604	-0.6031539025000505
2.1617247100794197	-0.19737709752508398	-0.3186038818519032	0.0606809217013351	0.05617733023088547	-0.047669389588943206	0.20075538273349483	0.1857081476886171	-0.3848164575511034	-0.08937261662399798	-0.5887907386357026	0.09295964196971906	1.041091999396566	0.29495090978477195	-0.21417931673647628	0.38155573525618286	0.006955166547837921	0.11356452077176904	-0.15542724406311667	-0.004720317391015005	0.7753355682845652	-1.6225455437354779	0.4669318180061369	0.594175394870694	-0.07495394243517021	-0.8222957168937096	-0.31304395710418387	-0.2097798244743287	-0.19540966853611072	-0.1719231776837026	-0.47193757271043335	-0.15848090875740112	-0.7864260132397949	-1.1550570102216782	-0.51021554478196	0.0886041926737753	-0.39250349369352844	-0.1746931235538664	-0.7668211067797522	-0.5899510787390707	-0.32427239222349635	-0.2170786599701747	-0.44552074928717006	-0.43046321094539797	-1.1826526476867667	-0.7797879380006758	0.11104010843334518	-0.6698210937069239	-0.5863852597316137	-0.5995540595079056
2.180827915116219	-0.21967566531088814	-0.29154032863782625	0.08766407270338747	0.07413526689344611	-0.06238278469436066	0.28425667958345374	0.14316122997122013	-0.3576547682805563	-0.049297311439872246	-0.5408612560829622	0.14458223101860548	0.9937101205386792	0.27368798580073356	-0.18550476223685897	0.3827561131525771	0.006053971485383508	0.19659392658656952	-0.0869048535070965	0.02411109913793582	0.7885851925326908	-1.577145121536486	0.5060215675996167	0.5936168570443895	0.0086399631876115	-0.7923811277727046	-0.32680230491804974	-0.15628402672957825	-0.13902289375123067	-0.18002975758545464	-0.4502368242280892	-0.11613049889235869	-0.7441934917295026	-1.0969149488730796	-0.48579794877703086	0.13973173685475904	-0.3840614367598612	-0.1689784916944011	-0.6769079066728401	-0.5367781757861604	-0.320918620826666	-0.1567892207921841	-0.4306776467336473	-0.36473505372401227	-1.0692834080406857	-0.7215155763524038	0.2241742684001582	-0.6543671992734061	-0.6906819465934723	-0.6073772532234261
2.2189304729457087	-0.19421961078952232	-0.27189802488369685	0.1198776847458218	0.09386155725113157	-0.07175794873362014	0.40339010098215633	0.12705900483952995	-0.30626431697498135	-0.041800280098136314	-0.4934655420424744	0.14555831856148574	0.942693564961416	0.2806006219623308	-0.17522911190976692	0.386347753358777	-0.03732278610441418	0.22774159933061658	-0.05392308183923916	0.02568417946116055	0.7618677150373991	-1.5386496267304826	0.5593378129075843	0.6092835300630958	0.06814630987855426	-0.7443661880041601	-0.3376037757101845	-0.13753306761371592	-0.09267789792504774	-0.1503321734977336	-0.47632180022219905	-0.10048407261882161	-0.7169805849101211	-1.038847205318096	-0.4673570865556102	0.1604366718994295	-0.4315900708612917	-0.189676015135407	-0.614742565373199	-0.490317794821329	-0.4085159707898726	-0.0635705728426014	-0.43810763250547263	-0.3398422443798932	-0.9230461884728343	-0.6831095307715706	0.3205137793349841	-0.6158962871098413	-0.7326577060110885	-0.5571080441925738
2.251835790294767	-0.16725072523893325	-0.2339257210360072	0.13102675519395895	0.009404157217285625	-0.07293134145855575	0.5281906102511706	0.15551145957231233	-0.24100514187043554	-0.02383746562286585	-0.43231270795971455	0.17515683943554666	0.9406609043230605	0.29164190314812677	-0.12626305456226397	0.3975812822322425	-0.09692269356769283	0.25110630743967194	-0.0353046691782858	0.02349760282909636	0.7692654313143943	-1.5462762579078404	0.5939865829184101	0.6212410309604056	0.12769186390128903	-0.6790987636455765	-0.3179798212669881	-0.0978653542523676	-0.02005892941331	-0.16938177228563273	-0.49257109924181286	-0.07494945314774329	-0.6847883972045354	-0.9755974213601911	-0.42834483901690856	0.17558873255275848	-0.4375501540673744	-0.18193759249761587	-0.5611289285163567	-0.3998381113718593	-0.44368776263506476	0.01937185791695304	-0.43161318621749994	-0.28914222072155765	-0.7770992427590759	-0.5918557559998	0.4088143829488559	-0.6026304385663918	-0.7209111722658877	-0.48787284848680834
2.270175187985968	-0.12350739583464818	-0.20844102836577397	0.10742966757322474	-0.07771448446119407	-0.05345379222349637	0.5967562572446191	0.2047226744968656	-0.1625247437209582	-0.015663950644049594	-0.37188294782163156	0.2482048563659281	0.9488855528968003	0.31121648228539983	-0.11666155226855975	0.40423767433909197	-0.12454989983222228	0.27316515559833654	0.032119983341052906	0.0016142306339793245	0.742917387133573	-1.5539136287248467	0.605223993548526	0.6632652322282424	0.23091816680075147	-0.6163177309783868	-0.32545337214758585	-0.08368479653431479	0.04831917833157458	-0.18199889155304808	-0.4837817920608221	0.006765576446745691	-0.677930367619927	-0.934231440704686	-0.3910776155752018	0.21436519966368203	-0.44191406551131707	-0.2196855833467904	-0.4842447532638422	-0.32892433768981055	-0.48948327487769916	0.08500437736145047	-0.3973022578359399	-0.2055707737472842	-0.6192943506764756	-0.4795161134682707	0.4988712019159352	-0.5644375895552639	-0.7070869195569862	-0.4422109193557719
2.271118376480481	-0.09703566074797706	-0.1844623928330666	0.1485718713202377	-0.10038512727677204	-0.0231068533610623	0.6144282666518313	0.22887602277108904	-0.10956100357192115	-0.025486053597220188	-0.3120187806346888	0.30434932717799684	0.9757438117385837	0.3401144775691166	-0.09557728641520527	0.4095165985785201	-0.1476948926493555	0.2856294523965787	0.07716394154060134	0.00891820554307821	0.7928914517088781	-1.5678057656730535	0.5814213060558742	0.6589650220018921	0.33720490413747545	-0.5336238923247029	-0.3314879024098144	-0.05919583938866617	0.10381294032056718	-0.1727591337045742	-0.43902954585601783	0.0627945760524733	-0.6447385084526467	-0.9054984398697832	-0.33774070977813964	0.2567059045875364	-0.4693879030194893	-0.23621640720840992	-0.48259044705238663	-0.30429873798162654	-0.5341421656522175	0.14127366207415162	-0.35320501695249706	-0.17730022329078218	-0.4432299477586265	-0.3657678080156944	0.5680508103567512	-0.4797722208821222	-0.6519279186720812	-0.4026635752709303
2.289490427645565	-0.053771491384559764	-0.17584610508949128	0.1985386443442031	-0.11794670880077014	-0.023012314610712008	0.6438014494908645	0.2433284326149479	-0.05736588554509906	0.006268565185177957	-0.2413370328068511	0.41593560384187506	0.981990801977895	0.38693691289931126	-0.06662891208689119	0.4276208531938718	-0.13200000531865366	0.29377909352513876	0.04280647716305844	0.03775890848664843	0.8134382822953425	-1.5581500035030582	0.571267323748361	0.6534313157193691	0.4032938782417581	-0.46457930003849135	-0.3202526564387164	-0.008422975940037996	0.10206167352068603	-0.13338853150951605	-0.4003432995549276	0.13773898256322734	-0.629275450612507	-0.8740289185281076	-0.2989704829947561	0.2648241391698615	-0.4738370657983282	-0.199847263332478	-0.46250885924054197	-0.20478848441928682	-0.471914354470536	0.19860804827353568	-0.34946384725492763	-0.14047930930770755	-0.23302714422910698	-0.2532232925404253	0.6049871551220505	-0.4301882134342896	-0.5859382193913009	-0.4030386467895351
2.3199443067386425	-0.04884491354116789	-0.1558447893460463	0.26300721067594884	-0.13130191697238705	-0.03204140693488838	0.6864247991481072	0.2545037613824177	-0.008572529712633767	-0.0034850478904305897	-0.22103780230528747	0.5292984311217135	1.0084780100463455	0.41689771017656996	-0.0456558598024907	0.4717915100889291	-0.07784612999925786	0.3099275263018881	0.011762707470730332	0.023311655603554228	0.8821912516972794	-1.5429577092564997	0.560597170873115	0.6327835577240983	0.42749890419928216	-0.4074201242897395	-0.3106527000855482	0.05597877830728863	0.1079823204423285	-0.08870810925967756	-0.3697288936729923	0.18664560649504927	-0.635720269272652	-0.9067810024174072	-0.24972606297517924	0.26462431430599953	-0.47798071563006983	-0.21254702281707302	-0.43252709889756924	-0.16949847857981745	-0.42661629863667444	0.18604937493792692	-0.3216162241782017	-0.0977428635579459	-0.07290890015653453	-0.2121246451044509	0.6231753789447612	-0.4007562982224967	-0.5493453965802593	-0.36544951562943656
2.343556601589544	0.003050520892007541	-0.16711252126319381	0.2892608710637511	-0.079257438393455	-0.02375108575032695	0.6690692721897872	0.3032525952282965	0.03536301653600689	-0.035162122729541195	-0.21056835887298875	0.6415357446988208	1.086530956710026	0.47048849408701604	-0.020866934987934953	0.49824701737404686	0.0006378476867932636	0.2989284605780568	-0.00793405425599412	0.006351807255308558	0.9239468320323377	-1.4334849273658907	0.5517088791194699	0.6048523749456249	0.4709871187320635	-0.3627531938280481	-0.3388027319355723	0.07984746061980029	0.09842547975927572	-0.013904904423485565	-0.34051949788703395	0.1987173791011371	-0.6103195110107718	-0.8532048405140389	-0.2672431716914984	0.25786215685306657	-0.4496697332108601	-0.21408355153486283	-0.4046487776741395	-0.1440295972148397	-0.38792688476742987	0.22702090479655887	-0.3375037562363226	-0.06190369184261261	0.008559026516530243	-0.16175006695069447	0.6348140295098872	-0.3498629633362484	-0.5121026763543084	-0.3472865583736814
2.344510650913414	0.06508319417638628	-0.18813590962692278	0.30073667862430364	-0.029267690986136706	-0.027350830475202294	0.6938156434436478	0.3412538956149186	0.03558724024427085	-0.07894575350621133	-0.20850225578533718	0.747772564840035	1.1528964483482413	0.4879247733025802	-0.012829963106413083	0.5008241328699405	0.09820874700740181	0.26376357030324443	-0.03040345961534318	0.004357307977100997	0.9374173789073363	-1.316107192405806	0.5190398313066593	0.5912668284604319	0.5162483414981732	-0.29247712202352044	-0.33678117245139444	0.13214720178518122	0.053609510581693186	0.061238631594961714	-0.28797958493032433	0.18927161456187927	-0.572042613949622	-0.8467600943489755	-0.27906242745351284	0.22064821601643536	-0.4236498079243517	-0.19360609948020766	-0.3676990410714095	-0.087643347317094	-0.3563169988995931	0.2397345141796637	-0.32664486094250217	0.011878747147252613	0.07138077557484462	-0.1607905688803711	0.6408217938392113	-0.2885860114289261	-0.4770437606423991	-0.36558102859559105
2.298032760976327	0.11409300810272298	-0.23615643460082092	0.3214958210400574	0.016192283409039325	-0.02092347878283718	0.7216970553620421	0.40943799692621974	0.08861447882017408	-0.09273021794250129	-0.19673579086662207	0.8120476455008999	1.234854711321881	0.4600538726962724	-0.046542482653540725	0.49034935236718447	0.16665883712843504	0.26401430327985204	-0.059328581381775804	0.014854674802980791	0.9675841672278661	-1.1209426605357715	0.4854598212760631	0.552031767448079	0.6340058888627358	-0.19820165524955374	-0.30075907915927236	0.214174448426037	0.044915184105858166	0.11071884627728915	-0.23221045231513499	0.21556486619093226	-0.6030421348103269	-0.8426663451363062	-0.2603428143062327	0.21552878889152055	-0.35641790704951937	-0.1665841951252719	-0.3251372818457199	-0.012336164969639402	-0.3761901610103005	0.21542659098081957	-0.34391851148441865	0.008965239071104122	0.13200897937628248	-0.1423137492537126	0.6152914249863006	-0.2276930977915781	-0.3807200446678121	-0.37245820498689364
2.2781272032975854	0.16207157472310846	-0.26278467196025135	0.36017882790831857	0.045430008204480433	-0.012146347200544569	0.7360548521217982	0.5319315624520582	0.1393719348856059	-0.08256496433997555	-0.20271316612174695	0.824557672663792	1.3019730815982467	0.4699784263351236	-0.05442775785796378	0.4741785733581846	0.2282889208695691	0.2581712416583196	-0.11446666655427148	-0.008296064932315704	1.0123746234310476	-0.9613684683342486	0.4940063858851915	0.5301831578753574	0.6800199543871279	-0.12177940712473952	-0.2940134470587859	0.2717730818183529	0.01832241206553075	0.17721247175372495	-0.16289338212840598	0.24296278101616994	-0.5934726874289895	-0.8423853309791989	-0.2747738742286815	0.1946844424260541	-0.3163549556222477	-0.1704444919843069	-0.3284854607391053	-0.03528940400266589	-0.3342030687517431	0.21947089132364078	-0.2860820713141	0.02490218782857858	0.17028455808892637	-0.07964198084192729	0.6287491155069632	-0.17615389803762377	-0.26076151028287037	-0.35557209154562724
2.2103781306153434	0.16895867517480476	-0.28201306178896374	0.39391543498086923	0.07133138095443974	-0.002296778300930215	0.7343971595023147	0.6118297690284772	0.19341331629141623	-0.07100630404752747	-0.212673020050965	0.852214823027199	1.3398184563415438	0.4782391477172031	-0.07525757373964921	0.5071406765427006	0.26780993545933457	0.28954965429195056	-0.14598856826924575	0.012779498657490479	1.0862400683628473	-0.7718376209732888	0.5288563771213456	0.5147161976399024	0.7093612957790928	-0.05030330616500948	-0.27726754404441384	0.29975474628600784	0.00040889235139319053	0.24471789458974386	-0.16518833463976929	0.2820357771033515	-0.6040746043313607	-0.8400789247029739	-0.25520837380580297	0.17825241534822406	-0.25689404883915545	-0.15706354041693582	-0.33230950664225	-0.04511940512617639	-0.27398574905002765	0.1944173970841187	-0.28033880069688966	0.04083304849704469	0.16214969394836448	-0.032587410811851146	0.6196818462144845	-0.15432584334644112	-0.1636626237910641	-0.3585716903254722
2.166994029554156	0.19082364026704907	-0.2804607003339653	0.4523306961972927	0.14884385496149624	0.0026859699528247695	0.7127692953726789	0.6384357455327675	0.20316348174385204	-0.04911751577152835	-0.27380039188104943	0.8923243018946811	1.3208598437406645	0.4849735689856697	-0.14138312110595747	0.5412514911681463	0.2951170003424103	0.3338522866642481	-0.12995411804357135	0.038627011373818396	1.1206511488760345	-0.5313604014989279	0.5451251584218906	0.509114197512194	0.7558349983072337	-0.03054035915652577	-0.26313994409024716	0.31744233956815643	-0.03946333115364825	0.31669454925882784	-0.14105774746445499	0.3272196100691843	-0.5862020047100425	-0.8237284294998792	-0.24843442319961534	0.16795079032497245	-0.22743924867970317	-0.16612755481321806	-0.3419198815112551	-0.06979293873906214	-0.2418276278402971	0.19343144041823468	-0.2837084619129577	0.03903916382190854	0.16593470022258594	0.012869825339819747	0.5314676281990119	-0.12729045333162906	-0.09989746280389239	-0.3908809111660148
2.1140782942837055	0.19568115301428418	-0.2587370359329174	0.4934582301147687	0.2647080441754438	-0.002265122791763175	0.7328313980573145	0.7054750261117283	0.23402679234356	-0.04510100131354482	-0.34632647805738814	0.8949985344822068	1.2972548824011814	0.48106956908849224	-0.18872258107256865	0.5599691708377772	0.30277815332820585	0.3535610457699444	-0.14032845151316845	0.0865374305938335	1.1546578391057283	-0.3449478498161732	0.5477071743890252	0.4942171384141577	0.699320124541112	0.0554129287707575	-0.250898739233725	0.3948866538151464	-0.031315636207122036	0.37085037842796176	-0.15301766849448545	0.3441848365188817	-0.4982097200561733	-0.7996020867751426	-0.25720695840518265	0.16752699166651275	-0.20157690787601545	-0.10099238672201463	-0.3650952465049756	-0.030527969468937127	-0.26240933320385584	0.21498633114715546	-0.28473013896493077	0.01611147478095941	0.15916620645153082	0.02706357746628924	0.5105849461557115	-0.07477725474511752	0.03493244462179176	-0.37502370282631875
2.0864545201663454	0.22271417747728126	-0.2106057245018306	0.5374383790667621	0.2501605039249097	-0.009984789257015797	0.772389241726642	0.7727011967714397	0.28373549386572855	-0.05429812439421807	-0.4169499666301653	0.8552554086819997	1.290333746429445	0.5167421429676777	-0.2208537619632735	0.5585497125648548	0.3630481922023888	0.37662692277910165	-0.13661456430987406	0.11708199905355413	1.1471130928840338	-0.07660357860749412	0.5285727676293851	0.5368707427775344	0.6666935806722372	0.1015969091039582	-0.24302402784927427	0.4414302468969293	-0.028679280895515802	0.39761393597530426	-0.12104623057731649	0.3788470864445094	-0.40483077807634177	-0.7562223261557722	-0.28459426393407095	0.16334839518777397	-0.1411254472746513	-0.04150264186554059	-0.33993631810360886	0.00223148126822926	-0.21227399353750626	0.19782397797257095	-0.2464741881031897	0.05616030005599981	0.20889082424354055	0.04948670591484031	0.5757644250468099	-0.040633627472694625	0.15281883309986538	-0.38373859987625203
2.0517370627912737	0.26573518055849565	-0.14704352997882758	0.5538099088300792	0.2855558889087317	0.006959891467528172	0.783644947643331	0.8179491150882452	0.326879746992763	-0.07542970603751212	-0.49639226251664237	0.8093672866079015	1.3176522987622659	0.5113421888141414	-0.23698839295369217	0.5290700745322355	0.3086098768256134	0.39815480698730304	-0.10783837894947901	0.1581648054189156	1.140149177092968	0.1303953752541228	0.538241402273623	0.5840320742239054	0.6757797837338211	0.15231868353859768	-0.25605657683691074	0.48451967044219674	-0.012626932399670188	0.4204023334862237	-0.15958545171610905	0.3869225743907337	-0.32327338341839595	-0.7239631782569356	-0.31925587527474486	0.17271150121050816	-0.10723006746395514	-0.03279020450438387	-0.33026178139059115	-0.07189688208951775	-0.24517844697357374	0.21305466094460726	-0.22871026817175083	0.0659230165955268	0.19083901317670116	0.12112022739544037	0.6307493090233997	-0.030876624793388662	0.24031122869967395	-0.39652542387989587
1.9971175544366127	0.31541907080855813	-0.08006071147277963	0.5710722973325537	0.2558760756895095	0.01231822805977875	0.7893472601626412	0.8839032274563954	0.35326054628428166	-0.0778973674964308	-0.5266631730493962	0.7343195990162394	1.2924077494798636	0.526499676439537	-0.2150106108904502	0.49562791147265195	0.25097190343712356	0.3946373346932469	-0.061394464276594854	0.21748392252081175	1.1237554119951971	0.34139393614601127	0.5923772783671737	0.6293157324871683	0.694472072877763	0.24425013345127752	-0.24281291917253872	0.5023686796236593	0.01484950529313187	0.44237243652781455	-0.2028781891019346	0.39177370454552995	-0.22834341675009462	-0.6411189274046353	-0.332078244659821	0.1988743595726631	-0.030077493394756218	0.047394586267888096	-0.34341068195688546	-0.02023247687087647	-0.21909726506246602	0.2899356715810823	-0.1967658246859657	0.09974534091691631	0.13131944534723994	0.1847283062521114	0.7042756837109373	-0.004159840705337454	0.37342785997265115	-0.3882207477844226
1.9431933947096973	0.3308960169770536	-0.012063865261021777	0.6285340196290706	0.22452373089657301	-0.0008555970795274218	0.8493106585702556	0.90748078082422	0.3865636882470371	-0.07762878432469444	-0.5611260956586311	0.6934401103832457	1.2468135123194788	0.555180050107364	-0.18061472899086822	0.46124954493737114	0.20720699636984846	0.42872759654053993	-0.012774452105026956	0.236580640552928	1.157721863337604	0.4727235369732701	0.5994087001365458	0.6430978832510525	0.6781984576872212	0.30982285339779025	-0.18313295592249712	0.49164433021528975	0.07044619292755144	0.4188552187315377	-0.24788276838885343	0.406457558680163	-0.1700915644639865	-0.5843483777128935	-0.3002227837076185	0.21296571293537747	-0.0026454215014492704	0.13694614733230512	-0.3327147956235955	0.10691841900540085	-0.24413836452365886	0.34332877984844756	-0.17558156762124824	0.12420294939302574	0.1897058031359667	0.21419253816524444	0.7050949951091671	0.005920434694896025	0.4787395452954719	-0.371881126956625
1.9193534483571846	0.359038910638631	0.06143877309752097	0.676388337199705	0.22262579955999512	0.015110329523743235	0.892932235381043	0.9541334948696791	0.41586345231730704	-0.0758656569646562	-0.5838636846803957	0.6640383775797094	1.1996116748455503	0.6080765250930072	-0.11853485060874247	0.47412699818621046	0.15413422737553745	0.4575801612209336	0.018766818828018537	0.2775893927789178	1.1473127223076496	0.49578319555053535	0.6385537887979031	0.6311880219994203	0.6538397017963469	0.3784776055177426	-0.12393016575348684	0.4814553304371925	0.15409970912563578	0.4068218287100357	-0.3343671237707661	0.4450617121958683	-0.1653441011536555	-0.4961879428401968	-0.2769784205801156	0.23920893067922733	0.06533758857924934	0.2558179110075872	-0.3115006443285237	0.2024961395193952	-0.2707825430944282	0.38504131985977924	-0.19346729361219578	0.14676083577476134	0.2922116096276722	0.2962939517168182	0.6984236065710974	0.021218088748705198	0.6269248226563707	-0.3557916619600075
1.9186741141288042	0.3616188220343935	0.1198767869177362	0.7308120711611913	0.1978830033689106	0.03179663284913986	0.9569298176240336	0.9610009385273717	0.4114287038649779	-0.09871057639829316	-0.6048016259971486	0.6322616209479406	1.1829536133129819	0.7049708473048162	-0.015287004335572951	0.47728997112233673	0.09185695471372397	0.4767448461551676	0.0853242697342331	0.2804115323573111	1.110926443630142	0.4830201912699114	0.6885781091388327	0.6522706252437086	0.48201787837538357	0.4094044776235763	-0.06447524376170426	0.49297499081408924	0.22156994604182828	0.4279377567719743	-0.3957788605365282	0.4629445895812693	-0.07260814616230395	-0.4485133104791862	-0.26991265293670885	0.23288863561387402	0.13622550744962797	0.3188215159739165	-0.30838547986531034	0.265163861328863	-0.2962945285924119	0.46013513312760496	-0.17315142182267346	0.17962763344300067	0.3442503355348466	0.36529967928780394	0.732337266464363	0.01143269640488483	0.7230129782445139	-0.31863546369753715
1.900199204520991	0.4184684603494235	0.14524903501861658	0.8015593245347826	0.17492162752587065	0.05641221344373317	0.9889470770618312	0.9252164062236323	0.41490361520022717	-0.15492931193815193	-0.6231985830829831	0.6520666298931346	1.179736999922794	0.7842808282526642	0.1005896625018405	0.5175824124219972	0.06172550540904	0.4973557523433638	0.13954692517775863	0.32899097480737227	1.0858283029564448	0.43986782348715714	0.7453618342709261	0.7046668545178696	0.4181327080990087	0.4378323583105521	-0.003990421674549471	0.47800883293907886	0.2702764235727358	0.4568569732643402	-0.4893535958327475	0.4741355415485537	-0.021078713525658987	-0.4060324467979014	-0.26348958208818657	0.22300840623402976	0.1845359600855719	0.4452101374391818	-0.26596027843096065	0.40979909277763316	-0.3208248864588409	0.4795329921303469	-0.17931692716977893	0.17189381048065105	0.42943798098274827	0.3751979384776685	0.7061462344589857	-0.009739284806352102	0.8310317430121044	-0.3452868474842066
1.9015103124831843	0.4762795912085232	0.17681513040283547	0.8667453788929755	0.13825551054561339	0.07671323369428691	1.014197428147236	0.9042337375423598	0.406132261150076	-0.18698896390903677	-0.6211839853372155	0.6502523523741989	1.1789501195132817	0.8265333061554296	0.24598423735993458	0.5315339072167661	0.012890425055596339	0.48461261753224727	0.21704843653026873	0.3513186992053633	1.0350823108563993	0.3811981634395627	0.8064547048354116	0.7101327366847854	0.3932391518049164	0.416883738773375	0.07803008442154662	0.49135051955945624	0.31159062456436726	0.4793666258670962	-0.518489243755929	0.4768783570292457	0.0011705305310127701	-0.3522428534809947	-0.26997024341925535	0.2359768023382514	0.2207733854464121	0.5508479918259102	-0.24123904074216584	0.6123561101313294	-0.3461523554847278	0.5206091407105738	-0.14345492502289056	0.16339012591410865	0.5364736292099042	0.38692712975055793	0.7709472774834758	-0.011590349267627646	0.9247086848439094	-0.35595843251412745
1.9007817850865414	0.4599820019417007	0.21359580430856817	0.84811336176009	0.11689371079748623	0.11447312280477381	1.0351339323218265	0.8664092793826846	0.40005617159896945	-0.2246390729166913	-0.5859792669359786	0.6541047960302592	1.2108762746021235	0.8520811938587365	0.42231068771473457	0.537592392462674	0.005764323716830139	0.45773666448411027	0.25071029948441625	0.36931371823944437	1.0514767230267776	0.3549785559047791	0.8502569857383657	0.6692901470781194	0.3740151647509677	0.4427605844453046	0.11649539092896333	0.5359438165458361	0.38354341201387815	0.5047454806129835	-0.5359051259678178	0.46779549859632724	0.039733462368168014	-0.31468043427840237	-0.30069501483922123	0.24306158512008094	0.27257351738487584	0.6118465148024002	-0.2133545172071482	0.8120157359853681	-0.3717136437840557	0.5904874846746485	-0.12599080887377062	0.17374698360977775	0.6004411686677602	0.3750282578920295	0.845316652019475	-0.026449976076445825	1.0371735641409519	-0.34701006750363705
1.9343532474999645	0.41153879767013857	0.26042948944231686	0.8839090794512918	0.07011509334516969	0.15236476727773987	1.01601435869395	0.8487139511653696	0.37051844382080457	-0.241141860855264	-0.5319035883143534	0.7358140054183326	1.2464812838943014	0.8753046746797342	0.5885398915056806	0.5269925535783162	-0.006379979144534191	0.4240174218910916	0.308023616149549	0.37998691019015335	1.037470490321697	0.3363371850788459	0.894253095539038	0.6316847627550702	0.37744603873730265	0.4312147983856853	0.18191419164301742	0.512549521941172	0.4076679046106565	0.5415401388059609	-0.5563207196594879	0.46188402708965254	0.039074823788785774	-0.25630090435489267	-0.30760817852915845	0.235966587240044	0.3386411416489432	0.633435704196657	-0.17662079214592702	0.9061868626958306	-0.3730923508635626	0.695480467371347	-0.12491289419394509	0.14219075001312215	0.6056867220078852	0.3453954607473924	0.8710353569258853	-0.05025568202067776	1.0556256481379238	-0.39553061913871057
1.950389510495261	0.35037382239125436	0.2580571608163737	0.8976013648928017	0.12311779313820877	0.16009256150885962	0.9285168347958347	0.8451950869963964	0.33466947621213394	-0.26522271480299536	-0.5091712673448663	0.8141344322260042	1.2644633605624453	0.8655382411861361	0.6829962345616255	0.541567788461759	-0.03345609742958127	0.420673168391986	0.3752194060385297	0.3928453925406463	1.0153936068949583	0.2292119066676186	0.9936739699382825	0.5920559770872309	0.3657318798038796	0.4287648428222588	0.23906797504032773	0.47467728578177304	0.4082119787573494	0.5660341921412035	-0.6530500257003409	0.44143115668416294	0.02934855929175768	-0.266499163583731	-0.28882594980497117	0.24438399262792174	0.33150076241033954	0.6486535902018993	-0.15756258574608165	0.9918561125089873	-0.4242476975876629	0.8159025048383824	-0.12226039488107858	0.1062336188650275	0.6317301506012216	0.33304131894182254	0.838738704118243	-0.06480946852927885	1.0481511696314094	-0.43537580332017434
1.9845555500765961	0.25532989524144833	0.2687691795122901	0.9380287478551017	0.09263546965217181	0.16769116704040582	0.8673408595064153	0.8400484705112072	0.30956322545781473	-0.2754174213904112	-0.47671966683350825	0.849851249820832	1.2939773085696067	0.8883563957158975	0.7641239554572211	0.5564320268752386	0.04023529822613443	0.40137664379782984	0.4185104141356348	0.38635147030168787	1.062788274525252	0.14802779824139942	1.1052450652673311	0.557102756766225	0.31847309772236004	0.44515672191150424	0.2758115966746569	0.4356298069990391	0.4390288895239737	0.5589699431288209	-0.7350563123981395	0.4200339564131066	0.01491886343685162	-0.2585043108140292	-0.30082521912605803	0.23234237455713633	0.3769783334856222	0.7237377701635713	-0.1156517484278988	1.0926367920789095	-0.4410401726802431	0.9720274685153523	-0.09178463370338798	0.10485849071783919	0.6886598332064964	0.290601368147507	0.8427580161629852	-0.061359929841004565	1.070677399525998	-0.4286875686656083
2.0449962784032563	0.2127061130163362	0.25803628088541797	0.9582184341606457	0.11964968567578724	0.18997664549401322	0.8505294150093248	0.822015217105438	0.3014291456762631	-0.2746302942651192	-0.4551068272347668	0.8839011442514515	1.3520788997295792	0.9249437417089815	0.8675180275726635	0.5723888373831627	0.08732077959289078	0.39465110042529605	0.47974296747865175	0.37864515463754234	1.169927351663075	-0.03414474370818563	1.123142898455805	0.5524057200285741	0.3186604560786308	0.43207424226487523	0.3319023251209285	0.47038307539851676	0.47482025175383014	0.5528123479552632	-0.7914003026680365	0.4073202642887326	-0.001044554456852581	-0.2839717413488617	-0.2910945493303202	0.2399571363697593	0.39098448987389556	0.7075667894725842	-0.060679912269718715	1.1455746413658	-0.4997660088347062	1.0799463949938553	-0.09304463695104123	0.07459629018951694	0.8427045668530994	0.2759752401851875	0.8418273433003508	-0.05725234400775144	1.0454485661850408	-0.4375026145697021
2.148559049466036	0.19223070613118795	0.2650949257796944	0.9326342514480783	0.12482190245647866	0.21123246434538948	0.8076713946129314	0.8044029158906069	0.28919989171897703	-0.2736761110562174	-0.4214227929086992	0.8922700673831407	1.3898213623176117	0.9508685399714671	0.9271868133207658	0.6118908549410073	0.12928481823103732	0.3879755397703214	0.5503230216692219	0.3717418000337876	1.1537553518913877	-0.2118380297982811	1.1642925744171386	0.566465814273805	0.3638591640714408	0.4437159701940606	0.37264793046463074	0.5235831681569639	0.4982605544521358	0.558412948785594	-0.8150263270996175	0.4018781469585638	-0.031593871752016243	-0.3056910004113353	-0.29597703146960896	0.2546558951874265	0.4139758278516382	0.6904626963786047	-0.04251687053025446	1.170921557573258	-0.4671169261960205	1.1447144920227124	-0.025823894606401367	0.05579343311230456	0.9448239803347696	0.28164857704700486	0.8755610224684869	-0.04067122433320064	1.0539914698981385	-0.44985131437442216
2.2295098506531397	0.2081684869370061	0.2808764688885438	0.8874044997437041	0.1229980154864454	0.19243465300312002	0.7679887872068047	0.7922936655537944	0.30725752266259365	-0.2625997628708329	-0.39457443463205355	0.8533394122147406	1.4153519483992452	0.9469150001942497	0.970969321518641	0.6131414387570224	0.1461505919378571	0.4001314186195599	0.6082399050431243	0.345320636842665	1.1851623000094236	-0.3450168313477608	1.2002191573652208	0.5915459171666669	0.38544535722282747	0.4040873465385186	0.3888260119853376	0.5684561748767447	0.5032489813810238	0.5565158235751974	-0.8063700186761859	0.3805988001274333	-0.03591931105391172	-0.27298747855530114	-0.25404648365537164	0.2837739503954136	0.35602856721874215	0.6292208202251411	-0.042784318483379845	1.165815353991636	-0.46371149018700314	1.232133091059016	0.016603224325250025	0.014913161204579454	0.9737747102934694	0.2653396536416398	0.8766996129785349	-0.045342879743899125	1.0237390962928152	-0.4467420493547084
2.3065003533448047	0.28210950991575545	0.3297731526122822	0.8694299576982507	0.11984786324506858	0.1952511377646862	0.7380349370513903	0.7559320691410705	0.3162081509936446	-0.24680898915428728	-0.3613438107592646	0.8527578030506247	1.4268320804398111	0.9269170802639077	0.9601381381302424	0.6497105177740954	0.22265361318133156	0.38754560646043246	0.6629770491689049	0.3363787226634417	1.2198723596686483	-0.3943343966670479	1.2318501776367117	0.6348123804735358	0.4994715908613509	0.34007217975226445	0.4123027685755368	0.5760485330032145	0.5160349939743557	0.5600748687864876	-0.8408853163829102	0.3492965315907063	-0.089695968545414	-0.23023152291608798	-0.21908137480178902	0.3088550316847837	0.311135185265393	0.6158601287938168	-0.024439345835218135	1.091091900083663	-0.4874122619948853	1.3145357273119695	0.07632719440581308	-0.024522409348044102	1.0670113605626548	0.2708034800346296	0.8742612475036017	-0.008855938450484468	1.010978551439241	-0.43128354376972294
2.3557456038976854	0.353754547025282	0.39961566189740505	0.8183896198763485	0.14392426013725132	0.19705250734715202	0.7196654702132743	0.7501743316108461	0.3290969249332186	-0.22484126999550055	-0.3274463527768195	0.7990120592995996	1.4358081089773318	0.9305025022745076	0.929849072355996	0.6558301629584508	0.2677304561181988	0.38756936873599324	0.7009163686153939	0.341876042940544	1.2457090660072825	-0.41359387506105005	1.279802216600705	0.6273065508237934	0.5592619814987029	0.3033957845642784	0.43524271818968324	0.6171327722277227	0.5400986136609778	0.5708242609141052	-0.8395815717581216	0.300943968008106	-0.06422169354508314	-0.1841658011139138	-0.2109512657591394	0.32293600548438195	0.30541083359911914	0.5532428788332899	-0.0336426138039639	1.003205973477511	-0.4714505538662734	1.4550933071690977	0.13124357124667071	-0.05796669800729064	1.1534419715339823	0.3007770178675012	0.8957733857410203	0.06520325573226751	1.0162742719004993	-0.38211164605022124
2.3899495499030485	0.40100591040068556	0.45739460683815825	0.7423905675285032	0.1621424409704614	0.20288139880539938	0.6850370839981784	0.7931158972955916	0.30869433405257807	-0.19637122003759086	-0.3037007692291137	0.7879283474381549	1.464041797699457	0.9121682430342531	0.8453846235217048	0.6467109422854629	0.29646077476986554	0.3924897985547148	0.69957993311378	0.34810559427372173	1.3528530037137645	-0.38593517233590985	1.2999641439744851	0.6698167322406613	0.5893467124978067	0.3204288492955286	0.4202217238051916	0.6314632401553998	0.5808858947801543	0.561240985372002	-0.8336537804194408	0.26566204592390186	-0.023388444341903184	-0.16964863298206287	-0.2114309338571912	0.299511113234711	0.28882059326193366	0.5376506781316676	-0.022133903843442403	0.8487728211147845	-0.5354674367614051	1.6254614008414277	0.15609809768941338	-0.037703577032860355	1.201835026788625	0.3227846671169664	0.8041413234560082	0.0906704376247498	1.0221366230417046	-0.38748907712765657
2.4361455551775544	0.5163591039625315	0.48177990973200957	0.7544211613697286	0.1708666095698087	0.1875318990765845	0.6270710076153725	0.7889456148994858	0.28706273291922957	-0.1640122073049389	-0.2901726406130913	0.8101693982140908	1.4684471557811811	0.9412412899503625	0.821104384737102	0.629909303075552	0.3522871108052438	0.3955977403203118	0.7127971398756209	0.3560225820142781	1.3714754524031032	-0.3611930087662888	1.3382291320934638	0.7389927019422025	0.6438721783542587	0.31451741757022	0.4266333612483796	0.6089977831382384	0.5814622063555985	0.5766859141339878	-0.864759950758758	0.2656488214165326	-0.02419489730436172	-0.12030229617147321	-0.153882074507196	0.30517126443111	0.29551099623695987	0.5595845329603526	-0.020339297066412864	0.7441465996569019	-0.5486758638999781	1.7275880934882022	0.15447646833867176	0.010045781707158353	1.2547079934427272	0.330796255868482	0.7958692393901647	0.13727295667177203	0.9815566510666762	-0.3725924217558059
2.478901559570032	0.655323023318218	0.464939017184964	0.7091060579298661	0.18189813129721605	0.1654825536102773	0.56266696997683	0.7755719214866266	0.28618991579981273	-0.13561882860928298	-0.28862116544774996	0.6960827757894804	1.4894938990634776	0.9736093822641966	0.8087155910345313	0.6294766193319087	0.40763820954310753	0.41217700773464366	0.7322814442245859	0.36790853592765016	1.4251935693765128	-0.38782136698608877	1.3943043310561678	0.7973053893923178	0.6920169996433698	0.3317948089820336	0.40522123589767534	0.6206222473483652	0.5931964503237447	0.618752612557872	-0.8381816589998298	0.25126959867948867	-0.013702641940529326	-0.12831388205689365	-0.13730913577155784	0.3219907068748575	0.3021043460766468	0.5723270239661754	0.011802118865098576	0.6457839192797233	-0.5363206409283804	1.8323626901370016	0.1831049831682251	0.05172151335844762	1.3027873688575753	0.3897124899344962	0.7740123955794024	0.16845696141855335	0.9635230948613784	-0.3415383818620542
2.5386847108199313	0.7699096041650926	0.4536343769192741	0.7137137180253581	0.20911379155334248	0.15198618449918794	0.5651438702038327	0.7816979393004807	0.2692072762558977	-0.12126704358308502	-0.2513147373285948	0.662262317068187	1.473891058640887	1.0277526108975128	0.8414828433760624	0.6074051842315915	0.4586775247609595	0.42095651304332876	0.7039684317499776	0.378627494029779	1.4421994651612904	-0.3026057795836262	1.4468609371603105	0.8581929787045933	0.7557594428344465	0.32068312110280783	0.38978366038325507	0.6401899115274959	0.6135293530462022	0.6618675462589002	-0.7908032561459619	0.23548380873877725	-0.01711062804512793	-0.08713014372713486	-0.12895332183360791	0.3140356397556711	0.3441597864836411	0.6033819341570299	0.03902224650536679	0.6120206970715016	-0.5273811868882377	1.9278101635552911	0.20852832092659787	0.09620117831663363	1.2749857145320125	0.37243372697353877	0.810513992912162	0.19403828531836473	0.9331260192489207	-0.2995688739296002
2.528853949494162	0.8963320685729208	0.42790661728809126	0.6872573472657716	0.262100158030232	0.14212292673074453	0.5928939518729648	0.7240850263258356	0.26195190216503333	-0.11855004468594284	-0.23612238372066238	0.6720727821551076	1.4851759811855652	1.063741939767257	0.8777037273212887	0.6158425172326352	0.48180261847942835	0.41671978124971	0.7085883089044476	0.38278038229646144	1.4294416010469155	-0.20900152574192613	1.4872654354817973	0.8752418171909	0.7989701066508664	0.2995026965036819	0.3592806835657636	0.6578290880907549	0.6378040468473307	0.7158514049729163	-0.7006468784963971	0.23315043348365325	-0.026390470793661025	-0.044911134146791085	-0.0838259176729917	0.3100426602000855	0.3659656715930132	0.5686073208740846	-0.0011915100386855394	0.5452074026372353	-0.4994822963072104	1.9177070320640368	0.20594281494646122	0.0843313005076067	1.2774749308124593	0.35492818707903984	0.7961466646151877	0.19904410263638	0.9089251296584191	-0.28996242495820834
2.4956294657336464	0.9759501340797051	0.41250459763014347	0.705235890173826	0.30736522151935664	0.14452788987313897	0.5391624083111507	0.7004725698869031	0.2532839252549629	-0.09664933496367865	-0.260092649698011	0.6875251067555418	1.5062001966238374	1.1025310224635034	0.9056311893231724	0.6280133449836807	0.5292714501292786	0.41406160200326303	0.7116447072673796	0.39860510420292794	1.424091965882183	-0.10788616620043907	1.5370651686387995	0.8511619593108295	0.8579909333002906	0.27800771205704883	0.31557824196867434	0.6476481273775878	0.6612086002182223	0.748783127786616	-0.6329562248812561	0.22329188354151555	-0.041655055751588656	0.016349835981040742	-0.1092222271228509	0.31512590504512417	0.3463954302486602	0.5765822892831378	-0.01967760666275271	0.5296095325142355	-0.4668464988545158	1.9164559670772294	0.2165617752853249	0.10678659933968204	1.246933339521912	0.3248736001790269	0.7450747650146101	0.22676682392956735	0.8962229483134087	-0.2555499375825557
2.4702307348195425	1.051702721722566	0.3929278200122781	0.7208605922516218	0.3647006056430001	0.15300258300974096	0.55842120372916	0.7157833837462529	0.2474987311246155	-0.10169311966714326	-0.2507428429764609	0.6877100989033469	1.5370123020971982	1.1169587083063188	0.9292279748421324	0.6283821302841698	0.5473415875193808	0.38592116813976374	0.70654847480615	0.410283390897429	1.44227049266615	0.00938569243523556	1.609420935270546	0.8615141429694313	0.8393790734259138	0.2644667619588127	0.24933496163280272	0.6126277702214631	0.6420895987758859	0.8551471639477144	-0.58696887940573	0.21061519722177047	0.0005753461562295504	0.09114140553048253	-0.08283045752195253	0.3059939179035692	0.3702513054932307	0.5656186613766657	-0.06596823838963535	0.5468598796185906	-0.48963206896079814	1.9716149438547574	0.19410981591070214	0.13409100690241432	1.259236852215427	0.30506986134884495	0.7198090630964072	0.23420948560166682	0.8672219892610679	-0.25624914097580237
2.4798939341342257	1.0364206159736986	0.36286256178284626	0.7788437603071368	0.37785219180661933	0.19949425932452444	0.6187726126678538	0.6980177205523113	0.23686397141022214	-0.09682106612425519	-0.24644617901530977	0.7108460581052795	1.5679017945330607	1.1015430128213208	0.9675088446866205	0.6272575176846582	0.613144395196919	0.3563514743707199	0.7196404485687499	0.4276359779574713	1.4639924191469935	0.10869034873201051	1.5895126991397455	0.9189387306667278	0.8568474429452442	0.27154398476038033	0.2327895369494975	0.5917108099675386	0.6742153671595543	0.9008783814190471	-0.5705623941601091	0.19755373653267075	0.09058002602240871	0.08625180564543714	-0.09931467227357742	0.27036259547088887	0.43661303236416343	0.5844530627068072	-0.06508740320775043	0.6154989232230607	-0.4793434304766839	2.031123607168485	0.1894025173207507	0.15621378991222762	1.2907149958134387	0.2730747539301418	0.7412922087306073	0.24223580766422428	0.8753412090078626	-0.24180369620822478
2.4819114219194716	1.012973626675297	0.3403810172996663	0.8570606241568065	0.4099711135708414	0.2138042605766374	0.6091315652621846	0.7539684012071615	0.227549560231798	-0.09491449181928893	-0.2499742409030612	0.749081466712411	1.5532222218105267	1.0165486491095412	1.0634315639979588	0.6036433915996214	0.6531556299349581	0.3383709701482288	0.735899010347192	0.4536612917615662	1.543115103294408	0.188914796004298	1.6329963862310883	0.9676818091159799	0.8819099162023928	0.3329018961975416	0.20089673671262315	0.5623266660971558	0.6700929384214549	0.9328526024670364	-0.5196041425554434	0.20241774017937847	0.15022118848400026	0.10406496792411976	-0.1818346890787832	0.2640164428671392	0.4440428891797289	0.5870855721669646	-0.06613519820139645	0.6700670578687589	-0.39408353518199873	2.1135066584318847	0.18529429770310346	0.18045372862378126	1.2544467860839674	0.24865524920187815	0.7642980067483939	0.24431982293432464	0.8822635380057278	-0.25500463464230044
2.495016588423198	0.9932394823635494	0.31049016790527667	0.921921275023451	0.3885570472110355	0.22216944276260744	0.6221992768412407	0.7937877285309787	0.21777322335149368	-0.06718053272978489	-0.24957328133951145	0.8156388746303358	1.5482013953935039	0.9624863785052948	1.1141825146313848	0.6001061563535928	0.6854378206446995	0.3174585288770535	0.7666384823566553	0.4187002851287101	1.6030976806662196	0.26092655822487804	1.6303444533192508	1.0078140708917247	0.8968104224469154	0.3604020417783925	0.2093171323800082	0.5306105777395748	0.6878721505239088	0.9409412008242016	-0.4531557630079185	0.23307760655156487	0.1562693068073764	0.11093037602535545	-0.22273096811793444	0.27923078546763397	0.46429915729504795	0.5921557001557293	-0.04820763042945811	0.6781865287263308	-0.3952780210157643	2.117256271753806	0.19496880143526749	0.24210060213376766	1.185079091757392	0.21802228269622392	0.7859754234228091	0.18139209953787216	0.8549928595117846	-0.2850355555723842
2.550157657938737	0.9865737646095193	0.2766523974446337	1.0045350868716265	0.4383126837535437	0.23708817090045983	0.6812152213077481	0.8035673575216593	0.23540360573515592	-0.05591281806056395	-0.24676447743549215	0.8489134906727372	1.527507728337804	0.9779757404352875	1.2440661229735464	0.6029085595033498	0.7467559567508888	0.30208187842274437	0.8230405309041078	0.3869152687845485	1.6301317722933422	0.29164044059213634	1.6705240801365175	1.0095029386886936	0.9309612172013223	0.37539594848680424	0.1901035215101255	0.5187464096876517	0.6980512537251923	0.9470221008908251	-0.4231804311520261	0.28459404796222987	0.1625045826824924	0.13574086977866484	-0.23853295215695675	0.32143640987995037	0.5107912482526473	0.5959469852027786	-0.06242525344418728	0.7328968672893115	-0.29572990818779593	2.1165038593811607	0.21502297635327672	0.2561316973762655	1.1006274690012336	0.1613244782208641	0.8199221184048218	0.173159777402803	0.8173039656216821	-0.2725060254392019
2.5991747813850608	0.936483865191547	0.2696680605399352	1.027856114972891	0.471268960192366	0.2539571350692934	0.7712594146277869	0.8751778827469389	0.2731624332925353	-0.06237403155776476	-0.2239785168875572	0.8335894174926926	1.5490466191007601	0.980257577334099	1.3021125896084604	0.6050366515108508	0.7281631753870419	0.31217674859204453	0.8848314658168771	0.35995527461234644	1.667819086757373	0.3274551561166857	1.730126660039558	1.051502461884217	0.9331142731045585	0.3909290482821529	0.18409966942667239	0.5149526577353309	0.7355169090500858	0.9714623437829385	-0.3966392802786408	0.3095868487481742	0.13011460259864707	0.15387079307318366	-0.26394155912338985	0.33289586785924197	0.4874887817585843	0.5927362167281837	-0.03732578168493868	0.7705578260817243	-0.23088137264963	2.123181062428871	0.2929822787978525	0.264554709346998	0.9945318929746803	0.13327359567290667	0.8598040318373241	0.17598278925169994	0.8154942580328329	-0.27453428848580214
2.6030232346338713	0.928748653240941	0.297162016683728	1.1182422692339544	0.5203647307624324	0.269576989957481	0.8770172370943191	0.8904766391817243	0.30409771531888186	-0.07576132483034945	-0.21296082455315563	0.8588114171243356	1.5422832544027663	0.9820075575121349	1.3654833604004493	0.6091818348017455	0.7565310963359734	0.3106494078456504	0.916029515578003	0.362339091771818	1.7120660621627781	0.40205401491594106	1.7935249158500386	1.0844818819724877	0.94848297377916	0.413822680696159	0.19252526305790307	0.4789461239763021	0.786184601886835	0.9699243127017523	-0.4389243155015728	0.3469603789257731	0.12160562580260918	0.186634187201699	-0.26008895069604526	0.35722287754300913	0.47817514591381494	0.583908470249869	-0.05305556034571365	0.808516685215211	-0.1565272865349283	2.0969528041755425	0.3408824657350834	0.28252935882820457	0.9266754113165658	0.1189492884097961	0.9025979767561312	0.1643244568489473	0.8508505862855624	-0.25051857162773616
2.6476521216123645	0.8967715137204066	0.3419857014051774	1.1422927879494693	0.4733835801898615	0.30355875127116466	0.9794344284266465	0.8596709770880915	0.3436558285422254	0.0012825410576367325	-0.20684303544309116	0.8419712726982981	1.5744075590620554	0.9315090486246179	1.418192688075178	0.6101302702651323	0.7594281709944675	0.30734235459862974	0.9830779492880659	0.3323532772101991	1.7913683465793657	0.4510272673881019	1.8651335662944881	1.0650009702417276	0.980208058956201	0.4314132225858079	0.21511296398877552	0.4730101210541816	0.8664264436069734	1.0264330197544136	-0.502747482112058	0.3577863099185853	0.14175937507417596	0.21708513789447367	-0.2573721738083076	0.36109665658766926	0.5140482392560376	0.5309951308225267	-0.046853462630652286	0.7921071343059245	-0.06250964902182111	2.06793455684529	0.35454290039760306	0.2704548475647867	0.8987705459022198	0.17710424435964983	0.8562938927309854	0.1698088150188139	0.8849026217689037	-0.24878164873592773
2.7147184598457934	0.877261355101818	0.3822336106692357	1.2369812031274812	0.521475396260602	0.3430417267455016	1.0726976668670865	0.91291783316778	0.3582686452926416	0.07397456480040843	-0.19186544952025852	0.7671455578620223	1.5647157941919345	0.9239526084808558	1.4504764961662073	0.5990292850194663	0.7850500163277113	0.3313606072244897	0.999845510538768	0.3448831865074736	1.8001139090791907	0.4878876933639501	1.8878494653156235	1.0893941826509255	1.0123284098267942	0.4686937292155421	0.2611676371073143	0.47850119310725675	0.9395675864255371	1.0460196907379784	-0.6079025464361495	0.36510495588566927	0.16174267930172265	0.22798570027297513	-0.26569817709384463	0.40678016559899977	0.5201859729053997	0.5234355530885362	-0.011363835724833444	0.7940557362985496	-0.02147318562750607	2.0572511730881926	0.3770905694580417	0.27384570731736385	0.9096363256520202	0.2404562242095995	0.8928537456274942	0.18846403302586065	0.9021995032373489	-0.25690381814522867
2.7664373175239887	0.8459297426997123	0.4482074372176279	1.2429811634081234	0.558104491057587	0.37100338021448287	1.1723326503206215	0.9041632967988511	0.37954667043548573	0.0993984125247713	-0.1583651216325921	0.7028813931636363	1.5446935332537297	0.9355515886192233	1.4600694419245044	0.5891193667541923	0.7560687349258298	0.3739666950606237	1.0252156307010596	0.33735526122616816	1.7102824742361964	0.5777568327161337	1.9078183133633662	1.122874331015418	1.0490618364675492	0.5013748237629363	0.2898942862211971	0.43841301652279097	0.9637321506865455	1.0663227332452632	-0.6334147021593186	0.3721328294229732	0.1904481320928882	0.27111963156565294	-0.2365228819369038	0.4203572920143818	0.5376840848648287	0.5088781243639784	0.019105554632634403	0.7622238953838563	0.02777411316193642	2.1079590317296173	0.40340960347855637	0.2648126948269515	0.8334972070478031	0.3389061855897545	0.9635046643108511	0.17742296193156668	0.9115394199010399	-0.25314369372558315
2.7807964768049387	0.794813650240315	0.49843656759415145	1.259623418207442	0.5822473101021111	0.3979935517737563	1.2225896879753888	0.8558079474846176	0.3692861621396128	0.17100732222769488	-0.16131840524728325	0.6926226273196884	1.5152721880494833	0.9713586278870888	1.46401721344796	0.5602190137505096	0.7442568640656827	0.4530911396119636	1.0459675475020804	0.30693814835098804	1.6640905189572557	0.6885093335447178	1.9184674006896536	1.1260033862445482	1.0511912749898957	0.5435123586611854	0.3625497543728993	0.44220474390942216	1.033556035071984	1.0381427006839292	-0.66791784795779	0.3743713427506511	0.17554732669856277	0.30688646320157176	-0.2560690538247096	0.46731869336497817	0.5273315136193812	0.5109256715989717	0.12543466946655057	0.6842283311145431	0.06635665509054259	2.1166082728627966	0.45367782661515027	0.2425875517583484	0.7257320544495294	0.4459897119764123	0.9895098192268563	0.2082654059577794	0.8964351194140896	-0.2246154382163455
2.737990427414446	0.7565098030789681	0.5492503360374361	1.2642817558958799	0.6215343798804998	0.3997786658244877	1.2756459360858619	0.8056780414217505	0.35971330811098656	0.2141926444459628	-0.15534109077737693	0.6719677327243543	1.5005725884554397	1.0728289552519419	1.4556585479221387	0.5321006864075428	0.7169675913178832	0.5524563724249191	1.0306771867214235	0.30357141255179104	1.6836163111035254	0.7409671860197053	1.988620201999023	1.0909181270115114	1.0754281937098022	0.6016324822788438	0.40324104609045747	0.4465180751908556	1.0250491359263252	1.1090548107529947	-0.6842334653703157	0.42503168378612194	0.11841763658555864	0.35882421967176265	-0.23796191329425564	0.49373559518917337	0.508707475101217	0.5069891850511801	0.16777139171800698	0.6089518619726937	0.09436773168660459	2.0810250297191617	0.5188882633678389	0.2436529565019109	0.7049406584070195	0.5758727988321748	1.0352094100497315	0.23346228324312693	0.8602920905600241	-0.234391523772781
2.660077748028853	0.6951021344315208	0.6177070320227134	1.2774139205732493	0.617136362285297	0.42412474681401013	1.3359335560463426	0.7121537816516736	0.3526993654422098	0.24935693711247797	-0.15229176651731585	0.6119760311852459	1.5314038616876144	1.2570174925761746	1.4356565768410912	0.5067335521763192	0.6750331672206903	0.6246591119220264	1.0196102948052597	0.25409717205652627	1.6792867934291364	0.7392911413336609	2.011560972524378	1.0437668619390743	1.1242650321535266	0.6171451087547035	0.42187149637728744	0.43977556107130644	1.0149979018558437	1.1312086517358277	-0.6789481609340384	0.454948204723517	0.16662586410522368	0.3529269866268483	-0.16411673355458295	0.49804213622980803	0.5082941656107608	0.5409821391309981	0.21959308451434617	0.5668607451879368	0.07174453607576743	2.005013445060727	0.5508851983705896	0.23645264296228757	0.7359866243109227	0.66131009962814	1.0595090609198456	0.24607507227786352	0.829692124961217	-0.22661830714744152
2.603169813238697	0.5831852003435751	0.6747319658097174	1.3037676025260763	0.6463479537748988	0.44114172187705714	1.4101204894856723	0.6409785929133041	0.3573101167469551	0.2575585025530943	-0.15976998960461097	0.5190473287289751	1.5666272244832107	1.380801568419473	1.4558243307956515	0.4606718117277683	0.6618154835666636	0.6702392533918042	1.0022337223395865	0.2784890894534441	1.6973518567837307	0.7361014683581005	2.0242597506879827	1.0054032529106742	1.163856068900123	0.6512251657951043	0.3930976069449249	0.47096881421928005	0.9818879013597371	1.1640347768450945	-0.6839539714805001	0.4908158680570784	0.22220114932160148	0.37253961493205867	-0.11722536105929204	0.5032368471666018	0.426487739713198	0.5337531141995268	0.2617046414678814	0.6349398497722957	0.06701072908083114	1.9775571408905044	0.5896644901161234	0.21847564274208672	0.7546082800034802	0.7117560995817674	1.078734903233492	0.3122434078212365	0.8109887048775543	-0.21079760014497997
2.5642614954482514	0.4475831255300807	0.7328647641686088	1.2660821440663328	0.6717473492751954	0.4299027327912996	1.4544374130626438	0.5701061089916343	0.3661181107961224	0.2721151338683828	-0.16481259626045458	0.4175517343643449	1.605664131261457	1.4452870512299691	1.4160524846564744	0.4322085240752595	0.6462344893124351	0.6956681657971664	1.0034823096888188	0.31922473169191895	1.6729453313904028	0.7213866750128302	2.0473220035202155	0.9809176940841733	1.1923453404407365	0.6249655207545903	0.39880660198121165	0.48598457987346305	0.9698285816435668	1.2169729808710288	-0.6933296599449393	0.4877860693584723	0.2823059725932856	0.41321134198392145	-0.05486308484794909	0.5049736879700555	0.3348577491554769	0.5175005719894255	0.30052629986967594	0.6779246675802735	0.025972051488850838	1.9386876719849748	0.608007951787567	0.22625453056257636	0.8476300603515681	0.8106509307208457	1.1193833826399857	0.3444354303855534	0.8123129641103984	-0.1905727229058916
2.517359465279757	0.34607021270043237	0.7638180335792765	1.276652423058191	0.7181383226908958	0.41357704560411684	1.4892504824407649	0.4977698114210739	0.37453026199877754	0.27633901136522404	-0.16612520577848236	0.38246878888868496	1.636518304619824	1.4808335235963255	1.362196581237193	0.4021144568699686	0.6613589748325979	0.6988793505531314	1.0017856447812858	0.3353355207797369	1.6517514462539484	0.702513493195718	2.068749414669469	0.9137841845733117	1.2082886377351731	0.604582532499619	0.3824363792557629	0.5179832549788456	0.9639808201264815	1.1993609766380078	-0.6736971791747944	0.4806249240272626	0.4312443027709375	0.40899988035345897	-0.027440315706124367	0.4626826331746979	0.29492506698739607	0.5250903083830742	0.2916018151131645	0.7059968925695091	-0.018449772522317557	1.928565120500997	0.6158088485017339	0.2135243581119159	0.9522579713060951	0.8690997922690732	1.150365648313714	0.3398026649262446	0.7826455420608306	-0.16892447737324703
2.438462283656608	0.2573284607963704	0.7824822353912521	1.2404472837608194	0.7333130622815729	0.4053868242728675	1.5067686478416982	0.486891370291786	0.3653918536727696	0.284873574746383	-0.13653989172618894	0.3675162594274616	1.661065206664722	1.5247020524343349	1.3247178865871214	0.4563560195936523	0.6344940211004366	0.7113324217246432	0.9971291728935162	0.29442165783161645	1.6578655299879315	0.6249764342138989	2.0490654038604053	0.8881044830129795	1.2239572512525296	0.6026770515014851	0.4091204833804519	0.5633870886149022	0.9295921283223579	1.1782330746428193	-0.6110697848987587	0.47414277246698244	0.5529944920107501	0.4390307851813461	-0.06607892875138757	0.41322556820657663	0.27355326775672967	0.536406953530914	0.2939316386056649	0.7327376202059124	-0.0366872330111818	1.8995302661727531	0.5959766996005923	0.2009837613866044	1.0555705112316889	0.8817543948245119	1.1309513025825177	0.35110690432159325	0.7722347866620064	-0.11967070850622977
2.347656309122717	0.22439357263141538	0.79748262343611	1.207994953583192	0.7961854405799145	0.39823524586401826	1.5873350653980973	0.5005977005489922	0.34349618283222716	0.25894450703781957	-0.1333252114098274	0.33658276089718486	1.6768044185320004	1.5760508887000273	1.304808967828626	0.5406015527177794	0.6206524421765203	0.7176589227455171	0.9959412995336221	0.29214830157059907	1.6337387506359882	0.561191285531524	2.0005267604379897	0.9212119562196562	1.2725342055246525	0.6181776536150656	0.40991509917116337	0.5647632013054065	0.9018733425171644	1.1527864020163725	-0.449552567080201	0.5028208231157139	0.6067966851341663	0.44760083444931864	-0.07122693332599606	0.41338939352934967	0.23062113190868683	0.5765200547760898	0.2813420154463462	0.7424247072802188	-0.07217181717987248	1.8931077310368085	0.6626327674391703	0.2383338137178236	1.1820636463685625	0.8926656059208087	1.143517021246112	0.36236753835894614	0.7299326523609745	-0.025544585804809727
2.327018071377285	0.16359507586633137	0.7995392966352514	1.1041645673618812	0.7675041374213014	0.3890217815878013	1.62894095740101	0.4385344344743201	0.3268563889933903	0.242331948292069	-0.14074337194724376	0.35573002740934145	1.6991690502354106	1.59072949081837	1.296304841200884	0.5681034426512901	0.6002418196229192	0.7269532500450604	1.0127075092742874	0.2765265088046604	1.652510627953135	0.552155117956626	1.9707028540995508	0.9345182553785344	1.3474033795389124	0.6227885102940012	0.4266591676100605	0.500753751058767	0.85373601769135	1.1234285886069624	-0.27025387559721087	0.5255500568456863	0.6599696753786671	0.4786425639914971	-0.0708734425111145	0.39567341632145636	0.19245518216664353	0.5831195336058737	0.27418486868315883	0.7764277765449308	-0.08532857970625851	1.9136750553746764	0.7379658508027755	0.3024945805078215	1.1946609528093075	0.9097113851003016	1.1341735111511217	0.36642502421232137	0.7324824355678142	0.07221983877918636
2.301245380102833	0.10392559144987515	0.7899375989736879	1.057126425761852	0.7058916022419619	0.36953909902693116	1.6527164228835385	0.39454181039825575	0.31286187222636913	0.2620198272090739	-0.1309722088443509	0.3619899977288519	1.6894330792442402	1.5624906869037998	1.2800185456203743	0.5919359188449331	0.6245819288951323	0.7030656079959037	1.0149125498802174	0.2993023072691449	1.7530037126251394	0.5562047882301814	1.960304485576819	0.9289175072873851	1.3432540350717317	0.6168063625570459	0.4196595996875847	0.4813174350185717	0.8510858849311432	1.13823084746885	-0.16017193642005356	0.5389692110615785	0.656544955570324	0.48448591663604035	-0.08396001364751213	0.39950325582472124	0.1874780410525025	0.5602312527110751	0.23959447002117504	0.8027230739335666	-0.09075247830683669	1.8742320534644457	0.7943050407774127	0.3584135697205205	1.2673877305661014	0.9200744925854369	1.1237870011672633	0.35380747115853944	0.7083550488922332	0.1179828144268987
2.2817094455512783	0.05770246055596847	0.774547861628067	1.0451358405466367	0.6591783180542437	0.3553869475435026	1.6939752277991154	0.32004205125341384	0.3464345798961708	0.24778650084141698	-0.10597313953456453	0.3398926032468851	1.7307184366786437	1.5696439453398772	1.284950318715648	0.686186122497183	0.611098533747175	0.6613292194452971	0.9666909836599125	0.3428065143187638	1.8705476119594653	0.5268432743324887	1.956086206325241	0.9245676732396267	1.3969361558704287	0.6235778937258151	0.407632805743653	0.4893707074274241	0.8411328039258544	1.112157607818054	-0.0470250015751607	0.5326898867632266	0.6662559700853395	0.4656601744193514	-0.04676484867329994	0.3747977941125514	0.1485357677174298	0.5519838259924645	0.15166162522970855	0.8502062223983534	-0.07915259196541416	1.8887232823514453	0.8385975045990625	0.4307640511771872	1.3513040688324982	0.8871710485862578	1.094570258862785	0.3372598940670624	0.7254038854492822	0.15338154089659883
2.3057666084909223	0.0018124526875511304	0.7308682742998693	1.0615127047934219	0.6271628406256353	0.35214396896248296	1.7324467826924015	0.30282997192062044	0.3762294419531445	0.2502755118184835	-0.1050322451360322	0.34054655850926663	1.7574907174309669	1.5131202289643795	1.292474722039276	0.7660110700404215	0.6132365163183828	0.614093912574384	0.9527141866725568	0.36502585768326445	1.8479151188856033	0.5610738103962937	1.9675029584417971	0.904798188668871	1.4459180459448144	0.5868749195266065	0.42013176845440386	0.516529900963444	0.8297308396004253	1.0630613847882107	0.0981550098023795	0.5140995566776468	0.6865436447658746	0.4828506929334021	-0.03784264316478382	0.37461258835166966	0.1412009777390945	0.5238970488869086	0.11775010165193964	0.8606279409454629	-0.08662919941477415	1.8801201061868462	0.8470957007849347	0.4955859606011149	1.3165191029613479	0.8573509795688354	1.0609228751739441	0.3362198698195331	0.7160691249602198	0.2242091682747796
2.388659134305283	-0.04009518360462143	0.6910459471579384	1.0011290191773035	0.6366176529007394	0.3343531450334466	1.727193924499361	0.2758680898579114	0.40861723822619667	0.2645044280302019	-0.11047685145805461	0.3971816906960228	1.7637559304051265	1.4681965650190252	1.3049212723558448	0.8342358029299802	0.5920182244660502	0.6017670272799884	0.9579165646528176	0.4602546187746972	1.7922406907439217	0.6075282043078525	1.9347479683586957	0.9039262531397648	1.4434737090106051	0.5693783282809315	0.4708766356954806	0.5618003737344412	0.8565113181218486	1.0714637827753628	0.21919189426949356	0.5074827397920938	0.6576057162064884	0.519088281343252	-0.03739718294734233	0.3992065519927966	0.13128071659284662	0.48135178198402695	0.16767251831638363	0.8948078330586308	-0.025996732412158812	1.8687694913472854	0.8546546860684623	0.5290214962782998	1.3247500732212114	0.831745188096137	1.0086770969969678	0.36234357242640214	0.710528914056884	0.2869620509440366
2.4679349755495865	-0.13245403518799798	0.6511112368582163	0.9487990699770101	0.6553367220958691	0.31452011298598415	1.6912563398619316	0.23532796123227415	0.4216859407323671	0.2786975487359453	-0.10719424028296376	0.5384254232926106	1.7638082694596964	1.4132630573469755	1.2915901901915658	0.9183718871493337	0.5899018967963301	0.5795574935187155	0.9559252705572977	0.5018421572823883	1.7411488910036916	0.6457276155100121	1.9394121135238138	0.9151942540501798	1.4375589808188871	0.5677718052727196	0.4957944513212434	0.5769522943911263	0.8929504184529822	1.0511297731993294	0.3079922870163444	0.4993392601517111	0.5925139736706309	0.5309262860479839	-0.034593186789327005	0.420229735772409	0.21211951084228584	0.4781319022368213	0.1827076487729574	0.8478832033501119	-0.0007284562705203945	1.857716313475788	0.8468854934031806	0.48238263422223	1.34253674507829	0.8275288559516906	0.9650943781820771	0.3742953392348787	0.6755862865387297	0.3468814564749069
2.483622989245927	-0.16713535401553928	0.6061334091170641	0.9465199119153036	0.6349549213167148	0.3125104159310271	1.6831912554474104	0.24667251701117618	0.420511497906765	0.28126179728499584	-0.10919022424401681	0.6349970943127196	1.747233226850636	1.3759473035506193	1.2734631699316015	0.9999922896617113	0.5388653908629955	0.5709424395446878	0.9622492979056574	0.5326172258645088	1.7437538849372132	0.709530492859068	1.9024693440023501	0.9258832334707966	1.3873981433241824	0.6199835005053276	0.5734229837303385	0.5790249287161685	0.9144990684535758	1.012059654794696	0.41782601700365596	0.49560164580294286	0.5560642297213398	0.527862418884647	-0.05676860127898341	0.4507922497242437	0.27495658796515976	0.4828725425273621	0.21359868938199397	0.7963910051224371	0.048836506077283806	1.8420067090958454	0.8720663681563051	0.38351965175565733	1.3351861652753823	0.8148811901162668	0.9228427957803135	0.33317272545828897	0.6318803782097276	0.42655679169449934
2.5057024874412983	-0.17042752261479005	0.5644140788362416	0.9521144514523773	0.6111409463706684	0.311799450306221	1.702033628442022	0.28156310762702363	0.42526880920757437	0.3149772758077384	-0.14539452179537693	0.6680416063215616	1.7259871789686012	1.3134208978144322	1.2692865110860054	1.0953537785239003	0.5090231808100746	0.5392369268971293	0.933587304747127	0.5650823398074277	1.6564163883103962	0.7866548192279396	1.8443491067162092	0.9563333670153377	1.3690315694765267	0.6552606361666551	0.6485550666014822	0.5554123362040146	0.9226862947722301	1.0499303154031288	0.5135570696366603	0.49382452474365124	0.48283319137256714	0.5798235273990506	-0.08085604793490804	0.500694283639328	0.29126477687057617	0.46883024223332026	0.2787305428459122	0.7728746314756526	0.12632235336958905	1.7771059438843277	0.8737344217033124	0.2781882155453955	1.3413424583732951	0.8381107880910612	0.9020077738689464	0.30997020266011266	0.6427545310900806	0.48561779392572546
2.5568730365043573	-0.17059452024387078	0.5417808477958244	1.013371658736382	0.5906796567862532	0.3069061074770055	1.7455465060197148	0.31155510509631273	0.40363288978862755	0.3358498137738464	-0.20901554643283848	0.7352173255427532	1.7397452578678816	1.23296320008732	1.2608583237100013	1.0841523814389924	0.4906083207989919	0.5362887659499587	0.9159251478144814	0.6199428832262405	1.6301106295720866	0.9024035160785948	1.8167458711001927	0.9531186552161068	1.400166065161634	0.659338670580425	0.6996042695296791	0.507075889567983	0.9608390215534737	1.0523334631615922	0.5933704798524198	0.4933949520265063	0.4245333595417346	0.6244213397716993	-0.04839520492341086	0.5489533131182134	0.27489064866735247	0.476667633899117	0.32615092562852616	0.6883552627764018	0.13284419878573162	1.769395803000244	0.9011093993483902	0.18994039040850458	1.3010964956287077	0.8466384531575908	0.9217850549808386	0.3016386139241211	0.5910730957276613	0.4985858808662728
2.5797124875156925	-0.15279728241553636	0.5317928714115794	1.1433703536100068	0.5569448256109688	0.2969863831246425	1.7453811706166256	0.30056381070377575	0.40471376975959944	0.33760250012865906	-0.24783442560700114	0.8059015242145489	1.7680596077264492	1.2038998037971929	1.237457268938479	1.0538608680443553	0.46382155881922954	0.5585523793728527	0.8913486655343966	0.6608261958771504	1.6562343050881931	1.017953727866026	1.813636440990114	0.9424623561947092	1.3510028605489217	0.6682610554263964	0.7757038463537892	0.46814360975693114	0.9780887473959883	1.064197979434851	0.6019505027326598	0.47438858824100105	0.40862574297211696	0.6304979341666417	-0.038176174330845865	0.579477908771693	0.2638844258602629	0.45141612969527467	0.36826836408442926	0.6264097451311104	0.13599869239269752	1.7312875449568448	0.9111365660962448	0.11391521100681916	1.2223605274961813	0.8285356147075313	0.9252305658153499	0.3001768864886966	0.6173941604431687	0.4621034918815449
2.546507347389162	-0.09571100993795417	0.528517178713992	1.242770451311137	0.540837998112024	0.2885933954238636	1.712413760277245	0.3356741849007211	0.38981110444553896	0.3577482638755767	-0.2652649585024961	0.8190875613395245	1.786899949146202	1.1982756334333453	1.2183890297837323	1.078536621120652	0.4379281493159774	0.5558647840680391	0.8964386602569956	0.7012622372164651	1.657123202272949	1.07924237296079	1.838421416323068	0.9709129441809697	1.2726037404249488	0.6938147471871694	0.8087700308723477	0.5099678810189506	0.99087746144983	1.061153916576852	0.6113007497551399	0.4751033346913755	0.3780852387609252	0.6493779051483592	-0.03208795316732815	0.6089451778021222	0.2162074283387657	0.4351729418794167	0.42542512490404827	0.5407115574421519	0.12949190352067802	1.7076282068572588	0.9031821248002709	0.020792148187868738	1.1683444247026962	0.8423727568088635	0.9060168252099743	0.3012216650327833	0.5904179324322804	0.4740655478918557
2.567713109609252	-0.018941165350988463	0.5263247859636381	1.3265885228022154	0.5121240283211119	0.29822052020500667	1.7279341815204265	0.3990498593324926	0.37724162192596145	0.35948283430714334	-0.27306107477518304	0.8596302813913083	1.8210826114591483	1.1616319921220342	1.0960994535720745	1.1069467817818528	0.3941709677811249	0.5654991577247463	0.9020453476628323	0.7134267105907012	1.6281773872946936	1.1058023279372913	1.8195169600619678	0.995881834365227	1.2090340472172627	0.7087877735299766	0.8541804622366043	0.587599213041551	0.9770910079810005	1.0241090444683851	0.6469057116604108	0.485651779189482	0.3991738331258806	0.6771489550421561	-0.007036948456617032	0.6166955866165236	0.20500087939319664	0.46508773896298355	0.5032776093191181	0.4264559471285856	0.08821483064674883	1.7161085475771032	0.8886765054695511	-0.05211660669770406	1.196280903972076	0.8672550356650592	0.88203326066056	0.30486409787995106	0.6248642507159565	0.5069502461114339
2.57417579287851	0.04582209158529031	0.51842787325305	1.423649449502624	0.5165579792118435	0.2975762878157421	1.7257062576490116	0.5034063401043598	0.3578721481604328	0.39260902717002943	-0.30916803492984335	0.9109690888319559	1.804829535651399	1.0846961295032194	1.0141687018285217	1.0849328552803743	0.4173264954151981	0.5757447954355359	0.9493197132720752	0.720913677127762	1.5502251521574424	1.1136366472229258	1.8282210381132475	1.0051800622832596	1.2069307985726747	0.6817055102923741	0.8898980159998867	0.6391596917411737	0.9632009985259584	0.9971580948656878	0.6608400721578541	0.49934316344360086	0.3842888689711	0.6545872341161234	0.011065407300662888	0.623887637066471	0.21238525433162464	0.4536149912034862	0.594764047147576	0.2778464623810814	0.07111842002133098	1.6519361830044623	0.8705564177254264	-0.1276218015505546	1.1743192216811142	0.9128117809731862	0.9080494873522167	0.31790361662879996	0.6477401131327117	0.5475821287433968
2.578631409079839	0.12247291957288767	0.5750315237272408	1.4710263308028713	0.4598846388361285	0.2995902626422083	1.670976721451955	0.5995222057876423	0.33534705447965124	0.4268765621563838	-0.332725738120805	0.9617237697538752	1.7905306548557842	1.0574695690249645	0.9592583123770062	1.0713964265156364	0.4147009849267125	0.5695559517351524	1.0264677527688495	0.7141740024233352	1.5844146629711482	1.1124404165913249	1.821361164869566	1.0456553820761505	1.177359172220066	0.6932158283337063	0.9104873546342533	0.6198561872102017	0.9558620308074112	0.9767280873765332	0.6523700628299884	0.5035396659164799	0.3931279459630038	0.6826405755041053	0.017854448345322207	0.6098408445570287	0.18579872663563649	0.43721085686687244	0.6667678052034834	0.20333764584638514	0.11860292224294999	1.6775106916236162	0.8646562758420477	-0.24145227501386315	1.1802282879143449	0.9229799949989472	0.9062942633091546	0.3228139007812262	0.6849951204130971	0.5642691341495564
2.611972472840696	0.1595659009164386	0.5937829299567375	1.5666042710991737	0.47066462749483273	0.29796727613167023	1.6614056777595088	0.6867518553337252	0.3241332519236657	0.460374260010428	-0.3206470060263741	0.9904187942355402	1.7711711325425434	0.9873114482623567	0.8923515533280287	1.058944445614713	0.41042736085472775	0.552827555556956	1.048580536214454	0.6583676312899859	1.6306088754801156	1.1509461553613005	1.8501550563294795	1.0868190629344041	1.1356150950672026	0.6982855106944943	0.9124536118599478	0.6166025562330233	0.9404227337499442	0.9203190942852426	0.6113119967340548	0.496352887681471	0.40827228252582365	0.6844852824874963	0.0092344954426672	0.5699917281757435	0.13794411462720527	0.4157292314291934	0.6062355967067737	0.08535863633535855	0.08403362834376578	1.690389297836522	0.8614698523075764	-0.2726950370239803	1.117830555612716	0.9398220381132132	0.9334958394517514	0.2673360628653439	0.7394162397968745	0.6053038833924772
2.6547378544590434	0.27054089940979703	0.6232844300503642	1.6451905479290034	0.4128425105499326	0.30168380401874295	1.6753008871680684	0.7580970114517022	0.32046467202218887	0.5089816040341507	-0.3249434200927378	0.9626159603279895	1.745158631967027	0.9767375790616134	0.8049234842814691	1.029092918642937	0.4064931919952535	0.5517828348210907	1.0781740316751591	0.6032165453312635	1.701693713982269	1.1424866238229063	1.7889651937742368	1.118405251278841	1.1158312924025346	0.6952863949149224	0.9507708609920767	0.6283539169054819	0.8990646340250269	0.8961689096037422	0.5786026794346977	0.4817659225885523	0.488048987989308	0.696619109169713	0.03637890336866478	0.5544773878766839	0.0775196212848389	0.3935866971992263	0.5757284791850265	0.006095841652109657	0.10862376954715411	1.6688693247293878	0.8319047637917786	-0.2022520502664269	1.1111810863762817	0.9476685544527529	0.932051964039343	0.226150427922527	0.8020382000747615	0.6210701898834455
2.714622046914865	0.34464075240497183	0.6591070221830361	1.7466324191775136	0.3767426151961931	0.3020016424418662	1.6608369708765423	0.7668801048788102	0.3058564352716498	0.581585970083797	-0.3304262130398602	0.983747102772044	1.7196910474830882	0.9722103631843659	0.7553126919910407	0.998360505990537	0.4488466676996146	0.5240766770281864	1.093933678325461	0.5727741639212152	1.6991291997072373	1.1695224274484421	1.761595488507718	1.1287941498301914	1.18825044209493	0.710289740692717	0.9538356212438199	0.6208068569563663	0.8661032138569645	0.8632633023513536	0.5335692587570212	0.48510008854561565	0.5406637128718067	0.7305191707272615	0.05722084920596023	0.531628460873619	0.01880238741345172	0.33019826542021374	0.5418316700568179	-0.07742099830694857	0.06358019883160851	1.649276420693694	0.8307817923610724	-0.11273030875388675	1.0832197071221128	0.9586516031607697	0.9512456209586526	0.24641413431905543	0.8681545986338131	0.5826047346190222
2.7620901889403435	0.3888135465084679	0.7055188098883554	1.8290848629007819	0.3292093985377673	0.3111304068422038	1.6087504559458903	0.7729958633050963	0.29356698703026607	0.6461981907655499	-0.31685233341598007	1.0298811904415077	1.706414100330568	1.00727966571051	0.723060970907788	0.9551131268289618	0.4379109424483089	0.5104412278003191	1.0876927168631991	0.583837494752516	1.8096111291781107	1.1143619859622529	1.72735647573326	1.1589177177012249	1.2949888695896543	0.7278535605549405	0.9404983594618821	0.6262445207297642	0.7966962908963601	0.7654830279767125	0.5329716175670958	0.49266272535735345	0.6003014281904269	0.7118395558722682	0.09222227686949458	0.5488247289705624	0.023730972962870443	0.27670527771196196	0.5314462308057826	-0.11158313712207871	0.00569738153486093	1.6899096533937281	0.9159446821827153	-0.021097690287629763	1.0833887923591368	0.9299721500710971	0.894916674914571	0.26567195212288697	0.8451483288812875	0.5853139125370134
2.8269894651824012	0.38726780857180343	0.713578463237275	1.8977743392765887	0.2901684173893652	0.3107680795953862	1.598869027280411	0.7815587500835777	0.3280131661051812	0.7207219229099227	-0.2796938700266958	1.0330972323711767	1.7021282639162283	1.0610308644706095	0.68516514515662	0.9466666654788962	0.4446778065294218	0.47998602054166783	1.0920544556006715	0.5902136491990027	1.8180260827199344	1.1115151553293132	1.704521420662187	1.152498483089933	1.297707301416119	0.7139242884624437	0.9048416524518516	0.6947413793884273	0.7402123535818074	0.7433440511868789	0.5036332913273308	0.5075801715037058	0.6193318312120126	0.683925459321564	0.12321461670244946	0.5395140963905881	0.05158503432438462	0.20451402521058265	0.5515971454900825	-0.10390306039094169	-0.07164779039911769	1.700865442892514	1.0092681183459309	0.07378496024951656	1.0656577869601995	0.9346615293420871	0.8490035661856673	0.2600583820895277	0.8593792611508017	0.5589238242488874
2.880769899934165	0.35019392111646236	0.6907990726801675	1.8646605331489279	0.2901335729815795	0.30455718314137964	1.6123690733496723	0.7949668177331343	0.340288874346934	0.7967691403065597	-0.26044393423014744	1.0589805388317688	1.6879353403531006	1.0465602869567638	0.6626496917997338	0.9202720442817552	0.4453935888137327	0.42448865239712746	1.0754665516187627	0.6209611686925666	1.794144589030959	1.0162771875043055	1.6267387550619279	1.1265949916515847	1.3259708286080312	0.7319112052586937	0.88864286061245	0.7557297040439	0.6972852455927432	0.6525570286583358	0.5537043243539179	0.5107254630632847	0.6624635104035079	0.7073483376811123	0.11252797737227567	0.5396079327578429	0.07730624647265069	0.18601000302465132	0.5590386361586519	-0.095487997121041	-0.08122345723505012	1.6771879014841446	1.0377919948756835	0.15646359222058515	1.0108664785460273	0.9298450975377921	0.8247720582324425	0.2303761128156631	0.810944987099053	0.5689994262596552
2.9629572739800345	0.3000828292560031	0.6657781601233983	1.9169891487283546	0.27578203252484	0.2579530014359078	1.6559003606140923	0.8405600649201442	0.368310622165812	0.8458701802497599	-0.2595596511318606	1.1235433442138494	1.671076685551751	1.043700484790819	0.6273005048991072	0.9177517071167784	0.4418667662092708	0.3882392108962772	1.0673658083837767	0.6538335256687408	1.8007280261286216	0.9363627027547923	1.5549288833921502	1.116086519291489	1.3455450657597254	0.7424383089084726	0.8731432458707189	0.7870688798358596	0.6506769474155292	0.6078820772573095	0.5561043262338585	0.532792585110766	0.667336219908465	0.7074883802734558	0.10570001945078263	0.5140306242916852	0.1597056197474417	0.18758230535408954	0.5562022549076727	-0.07102750308460823	-0.10680393524747615	1.6540714029546042	1.0433966823723586	0.24737349385731894	0.9906874057210875	0.9329722961532451	0.7935278806937615	0.22637890638694205	0.7829286379891177	0.5073680809744612
3.027288067438962	0.2584706457603423	0.6453195124804609	2.0049627828410115	0.3275836891370153	0.2022855052341872	1.7213039973382478	0.8539660172320579	0.377526890489729	0.8811254810812267	-0.250110723980532	1.1354632967723357	1.6821872082191736	1.049729123612482	0.676550425308741	0.9416944537666077	0.4569142305122503	0.35998062116602364	1.086249522464922	0.68820539230615	1.7950166322315113	0.853289772597311	1.5667718574747513	1.1649661128993385	1.3969807251535251	0.7686613197985847	0.886172808577166	0.7648696946453301	0.6193625176716658	0.5919160759518451	0.5508912868689997	0.5613430416406201	0.6062898837202405	0.7190778918230804	0.07925807468322947	0.49962221913308563	0.16946675260778393	0.17065673415945598	0.5684921310415901	-0.06127029048305248	-0.14209234150303363	1.6379151280105133	1.091487047638351	0.3091233882329093	0.9291582396428	0.8840302631963557	0.7804288757943267	0.21532871559904715	0.7295330488272461	0.4716516576806834
3.097592629381569	0.24237955226389732	0.6356330668638417	2.027290263396359	0.3479219344064373	0.18842937553918565	1.7783353306719292	0.8608925845768696	0.37464607056709615	0.9069879289430147	-0.23148676111892189	1.1250568201340692	1.7150629692078163	1.0261142562933327	0.6834047449532997	0.9325186373296834	0.45140218018221023	0.32172130904101964	1.0818956848630485	0.713276887335584	1.859691840348106	0.8753539491917868	1.5214356944400227	1.2051370582873866	1.4460782226173052	0.8351085618225452	0.8819557310854422	0.7269436358214637	0.6187357788333703	0.5940231785330704	0.5987386499609322	0.5787518112226793	0.6077850959288214	0.7856496811555819	0.08204038780806043	0.495501368111119	0.18149387464878086	0.17308783471286673	0.5411573782669935	-0.027221240176422978	-0.16869961677938367	1.6196263696490678	1.1194315984614878	0.3615159439671603	0.8590352153587888	0.863676419966235	0.7809976303347259	0.1788754141135847	0.6552370703664906	0.4217119881299893
3.1521629232722246	0.3051989370929422	0.6008225372669073	2.076096786266033	0.43497415393257544	0.1713319783717682	1.832641561333417	0.8535343825860229	0.37423517914955956	0.9233097134850272	-0.20000649489278274	1.1253680253133518	1.729110225440516	1.0244103846616543	0.7069361799330878	0.9379737387052364	0.4143161129478384	0.29369690063336235	1.0301775542533407	0.7372486993764437	1.8079337063038128	0.8650290248590865	1.4609247112018309	1.2615873284039962	1.4428534583198371	0.877365141207731	0.8469188048233617	0.7374003329098715	0.6412335419597737	0.5652190563128874	0.587856486844873	0.5961340098121284	0.5448027594637814	0.7548874561903279	0.11819389575449157	0.502988660482693	0.17293972960795684	0.20651659610127404	0.5238818766221136	-0.06154546660263799	-0.24156030037552326	1.5455287079731952	1.1487546606352694	0.4794141708515275	0.7906046208786106	0.8554011282322638	0.7819478590429589	0.1669193499654797	0.6045660367902048	0.39239019895688
3.163828731745794	0.42511505761385154	0.5752888381704897	2.110624230512716	0.470492583231391	0.17304437030684552	1.9218687397920629	0.8536900714365405	0.37975538757273775	0.9028713912133289	-0.20062918542591715	1.106400571436191	1.7610707164001016	1.0699647706295095	0.668865693902922	0.9700516700034806	0.3641195830851848	0.2679735818276892	1.0072777761171707	0.7936795773318405	1.806746403309446	0.7990729323731487	1.4396844344997677	1.2829652913899028	1.4963562791861893	0.9335448979949261	0.8211728822123838	0.7084479424722051	0.6326307409660139	0.5895100379336322	0.6058096385322821	0.5983122362349448	0.4884816865389201	0.7629013528946434	0.1973980214490172	0.5204770548049403	0.1797800473453683	0.21391880467567356	0.5213308017041768	-0.020269048664834265	-0.283446129994194	1.4992098991482412	1.1784494151487557	0.49996572858385147	0.7700943991146001	0.8245786102265132	0.7697899936963968	0.17134745705559964	0.5492097847992893	0.32938156899233906
3.1841034156510317	0.5501860353330672	0.5541890538240872	2.1280719923157037	0.5311294749927306	0.15758022630158777	1.978556503812942	0.8693520313446129	0.38146372752685864	0.896851606275118	-0.18182793909733685	1.153991839847948	1.796856005718653	1.0373645271462242	0.6833685508085277	0.9912513477721957	0.3160004020695733	0.2781012275494872	1.0198372549253354	0.8526473979435665	1.7353134999370812	0.7636557487408135	1.4593829197964592	1.328066411357609	1.5286469107531184	0.9602790377924931	0.7800527075171291	0.6780229824044361	0.6257677705893099	0.5941850330790637	0.6417745037628293	0.6146187207505451	0.36645772498120605	0.76404921444134	0.23139903098387954	0.505343724877305	0.15719801262528288	0.18648524908792827	0.5406382768680105	0.010332311162861391	-0.3116793644226604	1.4756096782054793	1.2283288816061764	0.4860849939738018	0.7483676110256969	0.8242383293772644	0.7895195503055672	0.14908490438251448	0.5200264946356083	0.2805306667362799
3.2092225973357955	0.6717488805574892	0.519232978826079	2.1239777762540073	0.5686079022294921	0.14179011610733952	2.0129533032045615	0.885945797484385	0.40324489837047606	0.8609675075916311	-0.18661018915413932	1.1922397015632953	1.8417962290207854	1.04612300637061	0.657115923655893	1.003466904433449	0.28447507943020856	0.32412809979980906	0.9974260996485654	0.9050296180580581	1.6590949679428082	0.6750851144347285	1.4624048567982866	1.3733784606291874	1.5277231519227672	0.9457046306105459	0.7570766881107283	0.6582570410229663	0.6090817495065267	0.6121253914643838	0.6852144731519441	0.6453710533696786	0.26429723648294434	0.7415496185459073	0.25891829665980576	0.5013082128689857	0.171947276482734	0.2417984537275076	0.5421502507221649	0.013034363124209192	-0.2855683646496619	1.4803131207617908	1.2539048791287541	0.504978684905703	0.7238424296724404	0.8171966975870394	0.7594287041875404	0.14933359589916426	0.4767118851080071	0.27690202283715576
3.2184840453444252	0.7935392169474259	0.5040802901083675	2.086407009188826	0.6247683764781111	0.12446941926714901	2.0235124897635552	0.8529275979831553	0.3967831728297261	0.847851033735932	-0.19724355005923183	1.2063850290154188	1.8470880100363793	1.039521978199048	0.6418756645289028	1.0158349045233699	0.2668122882951187	0.35108853183450883	1.0215959853322432	0.941867857898461	1.5936128753324499	0.6280950603425547	1.49451004577609	1.4166307111624288	1.4294380421199615	0.955957781223295	0.7777574497562626	0.6501308250514692	0.6249401421426302	0.6484031060563826	0.6802064649199475	0.6480098910514879	0.19228740152183807	0.7078131258072436	0.2904911961880555	0.4554003919963011	0.15772426563595024	0.29919695891845083	0.5361171980787953	-0.004173908663796499	-0.3083450779652835	1.4861290041391242	1.2387147442170086	0.5349754902514352	0.6542124250872557	0.8594784813812074	0.7816197611330928	0.13190321691113896	0.488606159712198	0.2826688339573916
3.245417695389861	0.9045511421141645	0.4830996441915363	2.000621846918919	0.6431400904831271	0.12592215047162633	2.0514424469705164	0.8151910321025427	0.337401511567334	0.8484046407667376	-0.2230578859845717	1.2488584163652583	1.8338756204301032	1.0271048394357778	0.5994194193191297	1.0104281833976336	0.24855697223391582	0.39589779230954003	0.9875983345113774	0.973123758420256	1.508223067255201	0.6589079126198032	1.58476093162988	1.482304087003535	1.4005120040025794	0.9863351740768387	0.7876992180966698	0.6050697941930162	0.61603054528363	0.6444358116554217	0.6906188404339757	0.6063504375641738	0.09069083883976496	0.6650291848738721	0.3418371167313673	0.43593073277832106	0.16801330433896292	0.342156898708718	0.5082638999745304	0.020272382734206205	-0.2840966612682182	1.4679390480256636	1.2398339810279657	0.5483341658125696	0.6287190801788293	0.8811728041730188	0.8009626681630199	0.1204260144569842	0.4695125159443975	0.3226921446645596
3.240631405976822	1.0234675429051143	0.4864975458967765	1.9044397763698655	0.639110116945161	0.13625254088885924	2.0364731437376324	0.8049337598720939	0.30310320105987626	0.830087299621493	-0.22482477721067778	1.2607426692709438	1.8375187355452922	1.0419757034695134	0.5143702382464552	1.025159513049353	0.21240826960015902	0.4495302315169597	1.0096924983071693	0.9895346227624013	1.4362249534839968	0.6976448014800564	1.6655703159823438	1.5203209889758253	1.3764473495910523	0.9679372507163195	0.751242432337847	0.5669998372908533	0.5748811784074439	0.668145582685178	0.6384806902482048	0.5917658593763674	-0.019044551111518274	0.6219307867762667	0.38777429503792493	0.4335282476684168	0.11271763569333684	0.33246051336892224	0.5307938823666105	0.05938467364120638	-0.2506571100630701	1.465444899606011	1.2608327711303748	0.4990126284999855	0.613359452860072	0.9295429735405291	0.8718887848421117	0.120198313791597	0.4879644244120202	0.35942806382630954
3.2060395934903854	1.0891139660638585	0.4873081785103528	1.7619303841428942	0.6595398287850204	0.17204551065947965	2.006307054518678	0.7740075235328157	0.2938777727362053	0.8271667011224512	-0.2255718545627839	1.2562196624953017	1.8129671083805672	1.0162536755818237	0.4942742522326219	1.016522269204727	0.10381373783355677	0.5001812507853115	0.98519856210163	0.9823718597376917	1.3470344214867578	0.7226483348336732	1.6930998867952538	1.5371122671359643	1.3931785902787552	0.9459644063413825	0.739974571691639	0.5398154846782843	0.5613700938132563	0.6848887541926726	0.6377082684204296	0.5841755976481079	-0.08896881995174136	0.5872151687188787	0.44981916325326293	0.41316054791868373	0.024099554499558813	0.3224425128409092	0.5240534667802843	0.03962347759536999	-0.15193755000140496	1.467329914607417	1.2983209990830804	0.42025171430448516	0.6038546984568655	0.9290473845198892	0.9354647358907349	0.07415863928855142	0.5083149680249617	0.4176806290328615
3.18627984067111	1.1665112291177926	0.47162550801573494	1.6583573867489148	0.6924264164082714	0.19901557669266046	1.9586576258666746	0.7341786771896054	0.27970201883119433	0.8047066963590719	-0.23642604816700868	1.2619427456806478	1.7932720834682072	0.9465013486296666	0.44611871270155756	0.9846223407124123	0.017207475984077986	0.5223796408587352	0.9243388176041043	0.9774321804484913	1.301134702255354	0.8017393370599963	1.725305621767473	1.5102271565851066	1.3892322297617763	0.9063147042978015	0.7144238275270227	0.5840765161002979	0.5467967949465782	0.6711604332749908	0.6401321862900168	0.5914699621209047	-0.1317354812855573	0.5389560965840164	0.5156655445806035	0.3602466133120825	0.02851992610478602	0.29305079658068717	0.4765603394376572	0.058170348055423274	-0.057495081762942234	1.4411797146103982	1.30325678745485	0.3613872707976917	0.6168105777152167	0.9224724697323017	0.9818676934472824	0.0633976925141182	0.5593849030175795	0.4397484723079314
3.1219018132523546	1.207264571886339	0.4575462933953956	1.5557579325878463	0.6845875135442299	0.20017014722295623	1.927499524229185	0.7194993973835448	0.27861525028895195	0.7650576802763589	-0.27235441459554266	1.2742167430017777	1.7519320291921687	0.9151397093765585	0.45278136595299695	1.0010287224096701	-0.018326461554470184	0.5533782667777988	0.8978033735070683	0.9914338678741492	1.2027689816430913	0.8274219460898398	1.728922951309497	1.482775607425521	1.340990939840094	0.8641007437410412	0.7083910299194093	0.5814727825489748	0.5427559503158775	0.6392529978719361	0.6134315997948414	0.5861197494129506	-0.12597897563943483	0.5151665063615984	0.5130963811928666	0.3134279309543314	-0.002481257877344789	0.27036118079135335	0.46170002861873627	0.11754944893637549	-0.06502778221981956	1.5070099619631285	1.294012397006404	0.3495907858766212	0.6615430483997365	0.9207568789641645	1.0178252417483353	0.05714904957456368	0.6066388299615476	0.467059151359138
3.063509068216113	1.200795507387557	0.44686927928961084	1.4436550961285217	0.6591173403406186	0.19798121154176934	1.9470067566106875	0.6945996522220221	0.24158006271213842	0.7233079027750733	-0.29205370127077634	1.2573008885788333	1.7428074887066274	0.8716630924596709	0.4431702375569596	0.996218082475071	-0.014532288706776059	0.5530428909368659	0.8586009535727998	1.0161824365012975	1.212447984000211	0.8159949695039932	1.7189583004696172	1.464956105034782	1.3610844649289497	0.8609337379406632	0.6986383451579525	0.5977961334889242	0.5004247845152962	0.6612464294386509	0.6025577103184439	0.5903933090807066	-0.052869468603057024	0.5038488353664319	0.4925464299273606	0.28281836176477876	0.0001438453022965381	0.22163092271054366	0.44242482686244067	0.22578420575341415	-0.10198421738313149	1.569832840269267	1.325430661297387	0.3137877310451916	0.6950320939106998	0.9325611903164253	1.0732607212456358	0.02576077535810737	0.6240851198177989	0.49655679586363455
2.9747187074420105	1.1802765727428053	0.4354240065477778	1.328794331716237	0.6455715768139236	0.18625755094403512	1.9281854902632787	0.6984643740956106	0.21001993784542972	0.7324445381515925	-0.30503254088206677	1.2669876914051006	1.7351157859209032	0.7941362898432363	0.47937112060067155	0.9807948239674836	0.07557480986537915	0.5334360637994376	0.8378048527898121	1.0191228912050483	1.229384733305152	0.8175991412170062	1.6663330697857386	1.456027789159401	1.3372839408585537	0.859219633744229	0.6685372422903323	0.5985826713394642	0.47920003962983876	0.6211526429647476	0.5739937450407497	0.5930041620551499	-0.01170667699413599	0.5143809440587759	0.448504866169434	0.264495792289536	0.025475902504993552	0.20466315138910773	0.47575583546286576	0.29685687145290096	-0.08405069242710521	1.6284432421955746	1.3378556837469087	0.2900980234186298	0.6638294927621669	0.9469069926061546	1.1308880132230943	0.0014229576539846022	0.6293821567491754	0.5234281610427036
2.8929749237402524	1.1267184133613013	0.42286042926857936	1.231706732598488	0.6780672537373287	0.18658137824727108	1.9620288264615784	0.7234539153400744	0.17887201296765104	0.7305998306984854	-0.3187443624286639	1.2220122106266584	1.7811862769770745	0.7618396121616677	0.49963192687778424	0.9862334943147969	0.10738609425790353	0.4621081857373759	0.7916977760029823	1.0276658453220127	1.241498835415737	0.8169575716669364	1.5950702432827504	1.44303251315123	1.3081725744878512	0.8697327548098756	0.6448266792479381	0.615840021917446	0.5000273996742907	0.5965339265330789	0.5187007526315438	0.5715952905201248	0.052670679186104886	0.5172425623140823	0.42937681525777804	0.24133381547002655	0.06531277841100085	0.1941556543969832	0.48578101665341167	0.39110078668531795	-0.1271581687042342	1.6512197801838429	1.3346642500764048	0.2945464448961893	0.5776926755380696	0.9450384809158277	1.1770730241633527	-0.0066350402739798215	0.6070415491412219	0.5570449408970672
2.8561885848514765	1.1070692457192186	0.43806838839176193	1.1535552161713016	0.7355910154405636	0.16648269658909598	1.9427572849738417	0.7540332363059162	0.1590406135002421	0.7427150589038182	-0.31153870701543307	1.1966031693195613	1.843887051588649	0.6978992824899668	0.5549650091784109	0.9489067623288973	0.09616464136048122	0.3799055432343307	0.7621614598130579	0.990134955715351	1.2504868244204952	0.7990805327335152	1.5677152709768527	1.475297927011517	1.228670442092089	0.8708738920930263	0.620081823321118	0.6226974508591068	0.529946074821375	0.5697366768149378	0.5350947110696146	0.5223056209700774	0.10353760217990124	0.49057777922686785	0.42779210271266876	0.22400321609057286	0.03317635981622276	0.13722363015560224	0.5181730701349173	0.501922199026459	-0.21411532031585384	1.6628934132072744	1.3173842219530707	0.27019246392800494	0.4657167921088849	0.9608543297392604	1.2577133365610869	-0.06671650535309201	0.5882093673094364	0.5761116928931698
2.8348267532233913	1.0572770552899144	0.41758333377732154	1.1131731763184796	0.7838287424689068	0.15875062458646708	1.9986512045415907	0.7976172300328124	0.1452404195851451	0.737477648095983	-0.2962701895286092	1.1858017798917788	1.9237733638366432	0.6736927245689547	0.5588967371979783	0.9226472406972819	0.09484439469085877	0.30705138963133105	0.71984391320665	0.9617126887625391	1.2151851011313313	0.8201340266244683	1.53211979193326	1.4512760945499017	1.207304538356285	0.8951798367924804	0.5822241353454609	0.6190791802098368	0.5459280952952796	0.5459568582756719	0.5765328474874996	0.5101282014866054	0.12028045368241783	0.5130482286126171	0.4370589742688912	0.2216025766424198	0.023720290448661013	0.10203628895833203	0.5332958670576934	0.5592128019262483	-0.1712462393206739	1.6474025315760794	1.2924454769622016	0.25776203778136764	0.4046055807491012	0.9290913920891797	1.2741315439334984	-0.09082185837278231	0.5649012638706112	0.5222879674196096
2.7982503193830293	1.0180815984271567	0.4130837086563573	1.0796446141011813	0.8249821658393174	0.142832181246947	1.968120439362631	0.8449161797281791	0.16990437320848556	0.7278536125703015	-0.29347081908528	1.1579406792498126	1.9656257070132106	0.6377021089490795	0.5885004244861152	0.8676942144508228	0.08199379088042964	0.23918467546413447	0.7229072666481553	0.9399487263585498	1.2403623953379859	0.7584835382861674	1.4409705831910595	1.4612120839868465	1.2087201244945738	0.9057612062902136	0.5700380696740466	0.5928589352502008	0.5512537545444861	0.5197637760688182	0.5992869078641276	0.5475124885329058	0.1589264070017507	0.5448891066792635	0.4109847750431778	0.2068906131199857	-0.02286510287551256	0.12008506797119134	0.5401466303220804	0.5611022854364077	-0.09180983149853958	1.6387651031427637	1.2296979587327783	0.2876001953272294	0.3339293179129973	0.9058814595688703	1.3092078303893024	-0.1130242288460918	0.5357432060508582	0.49189011882482847
2.8318922707085505	0.9858931453285387	0.39529646394452306	1.108757557627836	0.916301736431462	0.10974960750446802	1.9960058380921635	0.8349406704717655	0.18582118135245315	0.7006715463167152	-0.2882495309024387	1.1577836230549639	2.0122401118628144	0.5910637861167825	0.6633256153142183	0.8199712057637564	0.10418187115884817	0.1730985095741532	0.6850056231429955	0.9223090996890633	1.2400307179577723	0.6669796605542794	1.3550414950226868	1.490457499319653	1.1784541099510815	0.9151457193921969	0.5655945240320279	0.5964127702485478	0.5592625944208037	0.49325286851304034	0.5793537707852201	0.571647144278615	0.18436063267111988	0.5729663691070653	0.4614881641472802	0.16370017283540111	0.0009773032380853905	0.12849008381658422	0.5168407173630758	0.5956049325079025	-0.06918728538568426	1.6285595663020218	1.1948218961996488	0.2973507790203341	0.32029859692029344	0.9193133563344954	1.3138048702623848	-0.16145709373278666	0.4939275952230943	0.4277048371608031
2.855448770710601	0.9820322094060314	0.38652505059625886	1.1492476207708848	0.9353866719083415	0.09286310447244729	1.978655001499888	0.8111063151140921	0.1820773585958542	0.6900733026691246	-0.2805844472992892	1.1343878416685598	2.0826189102768558	0.5414322251299651	0.6917524581137997	0.7610111994305961	0.20167504694114405	0.13265011829782597	0.6625882301275949	0.8883005708652991	1.2887071310867753	0.6128655904202904	1.3112175282355902	1.4899487407399845	1.1470550810036464	0.9495792354771211	0.582628149633386	0.6231138554791931	0.5602362007885697	0.465001302022897	0.5400877233297247	0.5782911648621405	0.22898040666920347	0.5930999070847415	0.49709705232361473	0.12924896835386634	0.03497968217319186	0.11533060447925629	0.5081042268095209	0.6346845573465133	-0.047358529135789015	1.6602971894317933	1.1904433130944432	0.336082832972898	0.32037246252962104	0.9543583115810099	1.2985452598411409	-0.17561984178016338	0.4496689559444745	0.392639284082168
2.8414280078977923	0.9388348883560838	0.39674270622101704	1.1514147546797635	0.9038089273525414	0.0905454078688377	1.9330224302472707	0.7933566227193546	0.1998340181189823	0.705119648296674	-0.2954802095639885	1.1412398358714904	2.165748334768857	0.5438641657207145	0.7356851335080697	0.726843789041214	0.27335815532753516	0.1112689046870519	0.644089176595339	0.8670339516096888	1.2587339754820888	0.5222056831395373	1.2520199755131394	1.4977554045532648	1.0905723742962603	0.9775054593297641	0.6022797144374804	0.5642277640623502	0.5667410475503453	0.44074840989671304	0.45556038106168784	0.5684728237406833	0.2851931567518256	0.5914600385200025	0.49050792170023094	0.12635004591756907	0.0073104886213704685	0.14150385688635178	0.5143882378121047	0.6895284007107376	0.04012254592736107	1.6896805895022093	1.2341627253706553	0.3571003786710284	0.23258743578881358	0.9899749934435889	1.276791035941681	-0.18192487514923308	0.3805185106456845	0.36701426382247626
2.8682720028616773	0.8891833306204375	0.42388723057910915	1.1463483290060226	1.0290190400672625	0.07761712681415166	1.938956915885813	0.7667603767682216	0.1952442039565318	0.7520960683451815	-0.2714329016990355	1.1905209509686607	2.2429599714608957	0.5357220827007048	0.7633109776368531	0.6907238247960239	0.2759274801256744	0.06725182931589078	0.6120601560863019	0.8584034242310874	1.2318880916946435	0.4058127731352064	1.2327028671181455	1.508350224262252	1.071685412226638	0.9764222557101062	0.6081624845395878	0.6001198802610157	0.5350567878626774	0.4630634964065209	0.43064599580406393	0.5881406937070152	0.24746545984756926	0.5677772801259061	0.5279013570659996	0.12739174837430928	0.0038215632422204217	0.1533344796889799	0.5433749869717726	0.7857928365461307	0.13288989982554064	1.655475217445553	1.271452961020971	0.3617864306120881	0.21761082499000786	1.000406489748053	1.282898407629398	-0.20601263046591956	0.34957093111222487	0.3470068804772501
2.910337734112024	0.7962771800225814	0.42608822094809184	1.1601126299743507	1.1806357694448357	0.06027290223066132	1.9347250331216361	0.7526850258592107	0.21790538906222995	0.8010973577295024	-0.28320693822719545	1.2200530292751846	2.2982636330301487	0.4990613093836922	0.7361685777585716	0.6672502752859261	0.26390561524785694	0.05701291059336304	0.5867864609670089	0.8248272883866552	1.1974715035401897	0.36296475021756414	1.218198913568939	1.4975386727075473	1.0826682691888105	0.9218290436677202	0.6317907770640169	0.5959033611061437	0.558740672250292	0.40583344245442676	0.396961164678365	0.5784704986594843	0.20114236214533623	0.5757806097689421	0.5849170173148993	0.1183335054703506	0.04408295599954713	0.14227533971257303	0.5454036775430409	0.8530330977982052	0.2068116269428253	1.6207144097194057	1.2445649628526954	0.34301767549964124	0.1612900578242801	0.9876755050019848	1.2334159386685766	-0.1688886523237645	0.3326272037235122	0.2781623626396091
2.990922511152649	0.69476597165251	0.41592092280387405	1.1527977195188446	1.259841463892729	0.03581046585609242	1.9114057057369922	0.7143420984432594	0.24234492269159738	0.8117417700996776	-0.3080516130817668	1.2362937536962857	2.333904209587934	0.48003306290616743	0.7108077555087433	0.649948402549609	0.22764243427001912	0.05399182404188493	0.5603496771026476	0.8145210101577748	1.075394183419008	0.3290740824423234	1.2101381747981235	1.509561332177804	1.1470563316090518	0.8738487248214926	0.6903157731317252	0.626218213215368	0.5744238211431185	0.3898609380645252	0.3931857348425059	0.5921450955993381	0.19892908439747523	0.5340137775141253	0.6371415174754054	0.10425171848314899	0.06283737976511286	0.11495553031720496	0.5237630638580992	0.9316251728815874	0.24769855818815323	1.597637657987158	1.2453618732514617	0.36926849701117426	0.14378111857241077	0.9861128351560376	1.17586723054993	-0.15566723554977768	0.30169026565683954	0.23714834615623742
3.059742617778235	0.6185785990319895	0.4291643260703671	1.1354126378966058	1.2750858922989774	0.024891454079212633	1.8605668281743326	0.652028905226078	0.27956461883488426	0.8064392533908249	-0.3441056630806023	1.249455218766947	2.3167863891233393	0.43904234001301806	0.6680391967566107	0.6279992873261867	0.23024102244854724	0.09151827481303976	0.5367227865667668	0.8024404611592739	0.9921656730929117	0.32923137685686527	1.2077084123477255	1.5086322347037315	1.175667223363066	0.846837694654116	0.72918910247448	0.6833848445440933	0.5729137047180874	0.3746885195075281	0.4219114239204589	0.6157155203229385	0.15603625093742593	0.4995192505962449	0.678281365284725	0.1102203236154929	0.07501280723207107	0.11443491428412567	0.4781115910339877	0.9815119758743034	0.32917468489943386	1.6203195575498779	1.2318358848999091	0.3602494806257419	0.1658156496146828	0.9908271631379415	1.1199691439427522	-0.14457552973877416	0.2741356684407854	0.19209491324351863
3.0726332154656477	0.515358103424797	0.4113850648615454	1.1167726190385183	1.2636928598407935	0.0375519466374314	1.8523528246378802	0.5482764168113897	0.2931351584704346	0.7952658973583817	-0.37376485143522037	1.2707852545028615	2.2947278115449734	0.39349921310880853	0.6230355639994484	0.6249759781300972	0.23009365206490912	0.12857636293900204	0.5396604495748647	0.802871394584245	1.0057376448371376	0.330423807308283	1.2060536682442575	1.5021786338475809	1.2834750811975664	0.8572539607467478	0.7409306912766607	0.7271889871359724	0.5805111121587481	0.352736274142249	0.3991967926078427	0.6444876167881768	0.11485613436722808	0.4755925208202963	0.7113600610765495	0.08709387121622558	0.12021761753126518	0.15218197895565236	0.430223489795804	1.0318400903496419	0.47392564306166174	1.616082224330566	1.233580009778421	0.35641447203091864	0.19305349527942678	0.9844931257082754	1.0688608619724167	-0.12063526456273352	0.25744585522607805	0.1584128095145191
3.100971532774531	0.4630264652730425	0.4133662018398764	1.1029002947799633	1.3094751450079873	0.03527831108036515	1.8058079771894942	0.4130749709724847	0.31699695782960335	0.7875493088187001	-0.42704986294909836	1.2773870949452302	2.2960548542891464	0.3370512005326793	0.5774981103895748	0.6065540569687794	0.23663062302968751	0.16688623135373382	0.5581093932734548	0.7998347005148416	1.0048880084066565	0.2664130601032026	1.1938253109285617	1.4954090016944872	1.3384577851269521	0.8296258706706492	0.7665606279492786	0.7897324434471519	0.5881292307966512	0.36499520764780424	0.35066905192936954	0.6515846228198765	0.07585288300554335	0.4863595434133955	0.7255369542810078	0.08806293500503246	0.18904481880680418	0.17504872622013837	0.39069119619700843	1.0796960580732218	0.49127402938137477	1.610767180110749	1.2167053775016348	0.3480614405850865	0.2003730478761574	1.0209258750129433	1.0411179532453956	-0.08334952366777264	0.24259920988238495	0.14620664337599548
3.11936892587478	0.4273436532893921	0.4225797784319095	1.1298020949091285	1.4036367126101537	0.025749575043930384	1.8028764984113166	0.27977644057038453	0.32246547768274103	0.7590506629733442	-0.4609541221221122	1.2759629071425926	2.3167213829293543	0.2870337217357671	0.5651725280923241	0.6161565324389923	0.29532722846712384	0.17936013138885787	0.5264123244218781	0.8003648836363343	0.9488342301865847	0.1878949598232904	1.1843774768388982	1.4643947609196382	1.3493120792335729	0.836876022063859	0.7727935981253796	0.8967463565174976	0.5878548524575297	0.40029776924490584	0.3583348376270112	0.6987824245250905	0.04493566965565622	0.5156780291161227	0.7438683729350328	0.0962003562463253	0.261871660401479	0.16550573118075843	0.3577828644376563	1.1389246109868139	0.463193722204982	1.6337226390515283	1.2293919842095202	0.31228109150910444	0.2521744026194356	1.0334053180501501	1.0207952326927614	-0.055956414157589486	0.27366889201928724	0.12742967414429604
3.092613379233629	0.41633617452188	0.4320199636863741	1.1396255462154654	1.4289990859271777	0.038666306115541935	1.7093388735572397	0.1862802090240764	0.28805888289247694	0.7448955038925704	-0.4737331269503359	1.2474438412928446	2.3148386851849057	0.24809897892470154	0.5481888748761349	0.6151734092493217	0.34259507922046345	0.16368628861227566	0.5050229107328064	0.7847361579871827	0.9031071288594695	0.2433800688773104	1.175898141055342	1.455651228370885	1.4231377803312792	0.8566565831679007	0.767059122874163	0.9708364626789393	0.6171983866620574	0.3878751025245199	0.3775239805869182	0.7614420183730866	0.04725897708353833	0.5387436014585558	0.6944392844865536	0.10441643831228556	0.30170900287006397	0.16108837319820107	0.3330805331055637	1.2303688311186751	0.42635676514768217	1.689248110006861	1.223226414282221	0.31886066912654376	0.20772244134471124	1.0046044283330804	0.9493192736109825	-0.010933128534116003	0.3017530393402984	0.12916089741989054
3.0788208996961646	0.4389447864604593	0.4482025242926972	1.138721351267638	1.4835360285505312	0.046393244792359935	1.6892840409399739	0.14214791978013913	0.2788399974257732	0.7149556798624874	-0.47582249051496744	1.2527582219319924	2.3102135088014064	0.18486046422023383	0.49879071249057294	0.6399440971554473	0.36406386560892445	0.14372983646246595	0.48291664572407084	0.8091216624671287	0.8762328491182807	0.23773118364750273	1.1772637831157406	1.4527465035541747	1.4940133234237523	0.8195741319765106	0.741551695074927	1.0402990510110004	0.607805498517837	0.3799065531705371	0.3936758057892698	0.799207718815734	0.0460867922920407	0.49123007613951647	0.670060973417933	0.14217018952646443	0.36149585102387066	0.20110386689651358	0.34480427079265247	1.2836052908785605	0.35691596889065474	1.6773014005229208	1.185116745603267	0.3079818390451481	0.15834817024967823	0.9426356461081911	0.9190633292941672	0.01362879251489045	0.2963477754005228	0.10364027639229481
3.092697774266452	0.475818759526911	0.4397185170528826	1.1620277095393656	1.5581988833333629	0.04864549149188087	1.6980151573328968	0.11568007482393058	0.27987965739785203	0.7100863534478299	-0.4558520810303152	1.289093562466094	2.2607516226499267	0.14384871368536173	0.4753041993216721	0.629736777279036	0.39790989136664495	0.12889321239888568	0.4634158113677346	0.8303500596429204	0.8561893537411468	0.2615013106938127	1.1400563372490804	1.4465856202107663	1.5792204635285676	0.840117848440903	0.6730711815428353	1.115506101775575	0.5992426791396237	0.35294166838690305	0.45029616147898543	0.8243223658424359	0.043344584480421944	0.5051945405178205	0.6986333222032809	0.16654283822234836	0.4527955651515009	0.18936128422564624	0.35551705307819903	1.3790635370227502	0.2881336454966107	1.6555093972766373	1.1106908301045588	0.31185676687128044	0.18417805865932488	0.8870915972149958	0.8991732061897311	0.056756193008111674	0.30879631683613595	0.10267458619920897
3.077259992658771	0.5573156321059765	0.428929733904923	1.1848432953320365	1.4971493031173113	0.06421657978486515	1.6825709545379481	0.0864818578051419	0.27985414025568023	0.6573155650888555	-0.43682414635987865	1.2542078840266595	2.233886404995307	0.11567060148529955	0.4309952502828745	0.5978222434282858	0.47835258298510686	0.1280400647673698	0.4426568251295991	0.8018952263834371	0.8286620122084554	0.3173436366850594	1.1629752668064972	1.4285584524459434	1.590411932940115	0.8843904051227076	0.6293349022203193	1.1520497492601258	0.5929578213120373	0.3275065464770993	0.4433125632265605	0.8829035988411693	0.08025166055304944	0.48865120225244996	0.702817400663628	0.18584507947299814	0.5040365788197831	0.21408928966848034	0.3720834166357716	1.4260715007122582	0.3018570950121002	1.6580046590895314	1.0554092649079292	0.3539213887491012	0.07986158002764052	0.8589487664375606	0.8630564303058165	0.10161652973526196	0.3004112798313526	0.09147187830421194
3.0575406236683915	0.6058647690328705	0.4174267342951534	1.2401565544118134	1.4542471260311551	0.09039910808322772	1.6362571076172827	0.05654253224316119	0.2882754514580893	0.6173200946357309	-0.3983237344537278	1.241167898024156	2.237718238532682	0.06118496542527309	0.3967449364419059	0.5951129494385534	0.5757809111164611	0.13001618476633908	0.4526747789176352	0.800715632793619	0.7936529764128328	0.33314594246364443	1.1629470415556227	1.4081669215737733	1.572052890619436	0.9493798719905839	0.6209604728606674	1.1860579538067821	0.5801963920093455	0.34372009853014096	0.4897662058623854	0.9644693240107216	0.09742320723389446	0.4575497862322743	0.691142012855193	0.22062152244808714	0.507051184909626	0.30229173406215065	0.39655061619683973	1.4426048719987092	0.3309770417988747	1.6745524996809305	1.062698610645573	0.4628389260432524	0.04038936801457656	0.8471342994923866	0.888800111078232	0.1050538180888485	0.29424437429893696	0.12428784585767916
3.0270228076537355	0.6723332835879641	0.428727075751529	1.2875080969155879	1.4300999514356576	0.10518009197848835	1.5736735534777337	0.045466412811143816	0.27179203190076723	0.6242581792295857	-0.3652340174715402	1.2542942315176149	2.262819602365778	0.026007586611050144	0.3654138985684585	0.5744016383425158	0.6400971390702467	0.11578151649993207	0.4595832823756855	0.7761752331071531	0.792083283603639	0.3349124644830955	1.1507565505334538	1.4137055859210697	1.5124270622968266	0.9478134375241332	0.5910720788272802	1.2438800234779863	0.570979188846952	0.3568659288846595	0.5256446503411556	1.0208365270099524	0.027757976127635788	0.467582688370319	0.6888818029208166	0.24025497775063448	0.4764984403472803	0.3852349944546879	0.3676962863895732	1.4959070189613346	0.387793737681165	1.6696016557805522	1.0381026348008437	0.5584256066598516	0.06404192874906287	0.8608651894366501	0.9158364989029361	0.11808691027323026	0.2997171380498951	0.13496966207723674
3.021723006870989	0.734600827461113	0.42369746885365844	1.41293513945713	1.3919409693593312	0.11922615472849221	1.5127867392549936	0.05365731746512031	0.2334508900733121	0.6326164041618174	-0.30814926791238584	1.2959145687020692	2.3119498710166635	0.028097922921629315	0.3601601858284924	0.5737955159674544	0.6603321813415147	0.07731178532789262	0.5008856370199575	0.7747463293881127	0.7975985212017355	0.33874618538710644	1.1319288865986792	1.4014278563821871	1.5029482636694644	0.9282970064442402	0.5908139132896125	1.2088299371730546	0.5573515812561043	0.3340053161694181	0.5237888988201996	1.068495212011139	-0.05002485275568251	0.46808491838148136	0.660888606544536	0.23088183936848009	0.5023562866078016	0.4195160245146504	0.3707989392932042	1.5204420413429296	0.4071567486498192	1.6351869523800713	1.043496000275409	0.6273767678701412	0.04271437476182721	0.8430086534661599	0.9558343055033653	0.14425629885049443	0.32024000760127985	0.19023184306374352
3.02902013546815	0.8240074171238984	0.44002066193612466	1.5369205378414428	1.4231092921236492	0.13291245689458395	1.5102996726595879	0.1411481477499727	0.22977773017195827	0.6442957281907759	-0.2693594643344481	1.3051294232321842	2.340240643004579	0.016985345055663254	0.3512708011940449	0.5736248158407428	0.7513868281706603	0.07787740942512215	0.5667165473191689	0.8102508102093579	0.7687976203912338	0.33264987024702586	1.0425788178976856	1.3548785186788728	1.4641545459824323	0.922554861898026	0.6018195315637642	1.2359820861676407	0.5380136264394412	0.3258659318195049	0.4947501041913058	1.1361771525788156	-0.12009767226194648	0.48877257679564534	0.6616253750110987	0.24834779336765264	0.5507681709340404	0.3252584622037224	0.384790819553416	1.5693106571865838	0.4441813811012181	1.6029949440782794	1.0513982258417218	0.7174874724132969	0.011428651988678673	0.8052382912556044	0.9731200508688808	0.13577751164849253	0.3335822238058991	0.20268090802684452
3.0082922781340735	0.8914388922258187	0.4751179835258924	1.612936927260559	1.4060660211654636	0.13809369374635944	1.5199454104313024	0.22986822189249398	0.23949190991107475	0.6541982268841835	-0.19376456885853405	1.288880678920282	2.3158041369410967	-0.05460460691511308	0.3791953753652289	0.5814551136318226	0.8148436491691866	0.10021657049652352	0.6033142955259045	0.8149254891599595	0.7684166451072237	0.38054752302462047	0.9892377462587062	1.337217981757443	1.4809775132301657	0.9224437493097198	0.5935286773090815	1.252743003766935	0.5164773131085092	0.28968927309518944	0.507350986671427	1.1841738654657763	-0.11495125514274232	0.46572527037342437	0.6547094292245422	0.23619456758255208	0.5307279308612303	0.28451191333351744	0.3836577074864224	1.637215974736451	0.4562139216664132	1.6021565455528677	1.0201509496795584	0.8186698867972675	0.0006990269201025453	0.7373776703803331	1.0275864783519242	0.08599740162077696	0.3556514630401998	0.23396330028633497
3.006681397084477	0.9412875107106323	0.4627582926313208	1.6739660853763065	1.314192206711978	0.1407424898647704	1.4950161149016836	0.2739532333401123	0.24243423268919875	0.6958194241852953	-0.12803693116218817	1.2445057208817611	2.2771303198252015	-0.09820988812217399	0.36679567208001423	0.581215950887446	0.8015229584161914	0.12402440407534814	0.6605340076455228	0.8095359934612475	0.8081410193817037	0.3710017678096694	0.919942946050784	1.3339234850078368	1.4865964042819986	0.9292907050235811	0.5854971097215235	1.2330587790660972	0.5070768608748613	0.22753939835213632	0.4399200477762862	1.1973512490097848	-0.10972777373989365	0.43349805590153173	0.6779718705674311	0.22710326266350953	0.5523075374699691	0.24486740009205282	0.41064594352878886	1.7665368562318844	0.481501239907972	1.5904317702193862	1.0024787290268817	0.9370774115760092	-0.0172401736396117	0.7001971641824392	1.0328361479030463	0.06844393593660303	0.3213398635319301	0.24305319314839582
3.0105528923281177	0.9763938606720108	0.4521408477403215	1.72725224073824	1.253457315053741	0.13627392974640462	1.4895131429392894	0.3627988950784927	0.28855712145052487	0.7671912919024176	-0.07683096998752126	1.2353758549166602	2.2485185260599407	-0.13218007013233163	0.3141730862829752	0.5978377616216234	0.8180836906458377	0.15725807685811308	0.7245491122293559	0.8288117805689815	0.8939148575275995	0.32732487602648985	0.8824776733732502	1.3303616568660623	1.4653533140262143	0.9377341616102137	0.600035101151808	1.216394472320752	0.5104524258306584	0.22858476401424305	0.4374887741239374	1.1863057578481753	-0.2646836553420819	0.4169449285892834	0.7269040787247668	0.2173393337300371	0.6288279876794102	0.23946280620020657	0.4301244848624006	1.7777520051748972	0.4992930562134282	1.5846058394741243	0.9209349730205458	1.046397282723844	-0.008836624322868783	0.6607515204935368	1.0662854755492983	0.0685932733499398	0.2742953650425638	0.25635768722810703
3.024612846408167	1.0242968596336914	0.43400724182086836	1.7363221962547208	1.2249404339443666	0.13604635230212256	1.4527430183288572	0.4754192596530166	0.2931312327562542	0.8900258302760544	-0.06668320193199322	1.2284809877141574	2.192960108939281	-0.12071555538264431	0.2975927667545388	0.607088430520528	0.823378021425785	0.1646153608111524	0.8328478258623562	0.8031947770972682	0.9041410425397404	0.2781594666172361	0.8298997690944553	1.3382149482477446	1.3979486271003227	0.9497061249528421	0.6187301386874418	1.207166715020753	0.5190279420732682	0.2188744202667074	0.442300154138353	1.1535834475018976	-0.3724384218065647	0.4221160071176463	0.7163407717945277	0.1959140332490728	0.6164758231763321	0.2215839076176942	0.43548897109116014	1.839009404988245	0.5383788114647364	1.5971429156637185	0.8789273955259379	1.1529106748336126	-0.012076360040130057	0.6585127895008642	1.0858205036350987	0.07823000885457274	0.26393196087976645	0.2935535881302774
3.011181904713813	1.0430925954984156	0.4147700701388423	1.7364342204075491	1.1666185175252903	0.12050392507824899	1.4008194936182716	0.5415603678687997	0.2804446330969649	1.0087340600091448	-0.051331807176580466	1.173375348951748	2.166457303202553	-0.14413805355722256	0.2956858358823714	0.595587167170247	0.8264495058313965	0.19410831062402303	0.9298808404528032	0.7893745305230639	0.9104641909188528	0.2263512797283612	0.7978343849576288	1.3440858771935753	1.3585881232658754	0.947694888093283	0.6810776664068164	1.238713710704792	0.5407728081555639	0.19976546793037311	0.4952219731308139	1.14902040450863	-0.40063125431722213	0.3855869303866515	0.7238042601764229	0.17737883805792082	0.5699410340586532	0.2094834198029226	0.436301366972765	1.8498822295125046	0.5664936601247056	1.6217434198263667	0.8542570260558071	1.2291970300038866	-0.0010706971297073098	0.6407851160681964	1.0838712917832916	0.041477643642922744	0.2572586641458857	0.2950404633430161
3.034971096210182	1.0514488809913218	0.3905702301611274	1.7744690875344475	1.1338506186660593	0.10936717473155796	1.3177437302277528	0.5726172263075274	0.2770521617595014	1.136935656866698	-0.0529928105519052	1.1428515777314938	2.120474880743402	-0.14088025957578762	0.2488768811110012	0.6378048685621395	0.7767556037903014	0.22986373441596317	1.0331332963072364	0.7975470314988753	0.8932641131589255	0.10878295747082445	0.7678394987340845	1.3617391609376983	1.4008851555212432	0.889513377520897	0.7361528452147644	1.2233660820314676	0.5787542623404802	0.16866658269234752	0.5236805787784433	1.1173639877012334	-0.43645534739511255	0.3886226032370356	0.6969039839350848	0.17105109638698704	0.6009037650492174	0.18548132924603536	0.42859486650114265	1.8626808483674	0.5928924908328573	1.6599498442763092	0.8183489214645085	1.2466726620114819	0.026311724886509173	0.6316458064481404	1.0873347749420001	0.02408333508481154	0.22460735286807446	0.31473797874343645
3.0264980301256807	1.1269466667059653	0.38216114502650694	1.7143374562621925	1.0692523532945817	0.09635889934965247	1.2684233586721887	0.6128009205403351	0.26891742769225313	1.2716912752910356	-0.07710218687895032	1.1191167443227492	2.077145446017485	-0.07010695429851035	0.21242322731569385	0.672723542076033	0.7316104015968459	0.2387609039581151	1.126927677000657	0.7803024879503774	0.8777672508884076	0.0062040328831050266	0.7204141760359531	1.3621103681905826	1.3749647080675207	0.8765958680542759	0.7388588440402977	1.225429718286779	0.6219359379582601	0.12591489270774173	0.5715345349269811	1.0828686456257466	-0.5390833421085872	0.399414475842375	0.6790831936761197	0.12839344931051966	0.5893892529055993	0.13219386498873056	0.4139643192456305	1.8599596139675225	0.6340141270306924	1.6184239518982988	0.7748225488103421	1.215558410677354	0.04930027733552201	0.6123833176714749	1.0390100789862513	-0.001551190268500985	0.19426436223629684	0.3259235674928848
3.0041763283370764	1.1556842098602147	0.3991696911368149	1.6436008718555368	1.0379664306539869	0.1135294464098749	1.2550626164744663	0.6922387238787756	0.26342927926821397	1.3750162421831769	-0.0707346650752713	1.0842907026824082	2.037086683870857	-0.05619788237304011	0.20128796605026494	0.7259071291480657	0.669752297595722	0.2293736579672409	1.2089887673675412	0.8144157397995155	0.8644268558967838	-0.07447066965080902	0.7169847563600993	1.3184928683715302	1.3418393167637117	0.8903180526851611	0.7791925973819624	1.223479741859643	0.6615355669886032	0.06087098023242086	0.6213740353186652	1.0589910823766506	-0.6129042992933652	0.3783099445382975	0.6580742505948295	0.07848273530304087	0.6459961392766227	0.09668083342159263	0.4418304497186979	1.8109940651165821	0.6175808538446723	1.6361835131105047	0.7549566699727406	1.1712540220183763	0.022435748929638795	0.5853684621415931	1.0434482517528885	-0.013822768592231454	0.19141850489992346	0.34265557499215
2.9587556159126778	1.1380655264880353	0.3994976288759435	1.5121351940282097	1.090782930642921	0.13574776385079004	1.2548269255807007	0.720322792561046	0.27145605619550445	1.4712412476039536	-0.09348262135376205	1.0235806305635555	1.9714032227104752	-0.0678734241441965	0.1553208781019311	0.7810980401700383	0.6470989295691212	0.2508719622393131	1.2437454470174447	0.826983779954461	0.9376780363067907	-0.1604192936358483	0.7780879916916186	1.2874997826971595	1.3386017519697773	0.936466961044944	0.8020580326555684	1.2218271753162329	0.6707381822642432	0.07890537528317451	0.6384229040461935	1.066604870915963	-0.5775705260467927	0.4031272453370159	0.671565903659214	0.04933433631943019	0.6561808610825984	0.09745145953348965	0.49875291287126455	1.8502141185426715	0.6164972255073425	1.6489159214007056	0.7486050585262483	1.1881923422558396	0.00229544186112256	0.5790811032608565	0.9943245182362854	-0.03554343840513909	0.17377574284914812	0.3094480859840977
2.9076078532955236	1.1307194042346358	0.391653530108361	1.3160315800190274	1.1041163610596718	0.14625782067140353	1.2337120702372464	0.7537483003254171	0.24413635692920083	1.5737459254915191	-0.10388911831525571	0.9519192304751576	1.9245706032361283	-0.06746607122150403	0.11271700163894464	0.8409325423395073	0.6321558770073692	0.21336509486077562	1.2278714418255814	0.7969451477694175	0.9851311812429916	-0.1549015972349758	0.8623315386993646	1.2797078842805392	1.3179648101628911	0.9492328073291505	0.8161098615849944	1.2546019339358763	0.662611288563643	0.08903480669444283	0.709927317718438	1.0324487852803526	-0.5496052830628624	0.3965159228048572	0.6713279640339561	0.02416161152825231	0.6269088438447509	0.22477602982079378	0.527722947870567	1.840290912604463	0.574025076346937	1.686485216628841	0.7151868076849591	1.1726222171104659	0.06737970000853064	0.6432270469734064	0.9605375786776016	-0.04332026198455537	0.15149305992638573	0.2845622853984727
2.8817604991431813	1.1135825903043863	0.3655253670953209	1.2467286380443992	1.108752845070658	0.16214631961036016	1.204295266993994	0.8367044389984202	0.22512019743989783	1.6522747516600256	-0.12595187659416343	0.9255223168411979	1.9046664893849943	-0.035588230707546284	0.06851511624942856	0.9123417910688844	0.6262189223940833	0.17610142208177132	1.2184774074478435	0.7796925766719361	1.1085062280514764	-0.23115336918872517	0.8735258748051378	1.2819692350006586	1.4064957401976454	0.9487100281017933	0.812695818546995	1.2612451141014263	0.654043336410461	0.06726031230378134	0.6908185712664292	1.0243755175068983	-0.6251319847609313	0.3718613083012246	0.6638925131238269	-0.007351235486695746	0.6249784375548285	0.28939583793706936	0.5557351673769024	1.8000880010924063	0.6032641469680972	1.688778149402395	0.7434948806489031	1.1274847785498123	0.0989334039792326	0.6692023043952189	0.9633859616154818	-0.03317679041331349	0.1494760192645393	0.2561669812784567
2.863502522179248	1.0967133926856154	0.3606683266856435	1.1662579549294958	1.1432694976456341	0.1884931143346707	1.1997585104368869	0.9408236846536354	0.2165444748130641	1.7052644115389906	-0.1332986212536514	0.9399332140661997	1.9390650753554954	-0.031479672925183014	0.03464385692699502	0.9736687783034519	0.6388150518486512	0.14816124684403315	1.2347536428190726	0.7597475838898611	1.1674251986344182	-0.2642560778642276	0.85226321434185	1.2807080456227495	1.4695398899616285	0.9426486713909957	0.8357224926206763	1.2914251135603465	0.6750219782434669	0.07048383964753549	0.769089270874364	1.0050389534803255	-0.7258267123692025	0.3716873233790785	0.6178405868633231	-0.03467023647110869	0.5881020157427733	0.3448043578338335	0.559119565631233	1.7219175668374214	0.635826285445131	1.6910791911664869	0.7111158997913897	1.0682747547450555	0.07546366910164905	0.7073217626662129	0.9578232826673585	0.026629012967860043	0.14485828091404016	0.24232767501319175
2.8680615150197406	1.0613110776046155	0.35285186312079664	1.1242235588224587	1.1950123543196711	0.19012294527962317	1.2138483700363176	1.0401045185182332	0.1751345367823101	1.755352406980629	-0.14016377138017544	0.8951747604438172	1.9413630109029327	-0.009887705486835634	0.00933512258645736	0.990422037263546	0.6199858223712627	0.12047319754388383	1.2267079996086572	0.7393289657177669	1.2034316291381093	-0.30389174238286754	0.838002483879392	1.251718736526755	1.5219194905085014	0.9275691529833564	0.8120636034541595	1.309722096379171	0.6648275667659608	0.06510981453688289	0.7673088870396997	1.0036200612463992	-0.6564264650396388	0.3857600943294214	0.6035390947013253	-0.06891560032790497	0.5291742052747822	0.40258070877343943	0.5622397774928419	1.7218084728209793	0.670588598335446	1.664219920646992	0.7539046448261295	1.0562686532362422	0.09514221833705838	0.7553073011818968	0.9674486595717898	0.08787504736382738	0.17364915327672006	0.23785917590134403
2.87668948563505	1.0121308541743341	0.3581676478958841	1.1169980009650415	1.2500708741720672	0.19948955377586447	1.2879444276335241	1.0289831308606574	0.15148996027445047	1.775897811890249	-0.12422640036365576	0.8843776482911284	1.9677035779799001	-0.019619718414431775	-0.012507680130737543	1.0139530953724827	0.67129272193939	0.11056205073410967	1.1700026930014453	0.7461350501456016	1.259083755847121	-0.2693910630756004	0.8151653351770731	1.196718152050685	1.615503672223386	0.9225481071327568	0.7666080721094778	1.326915513303804	0.662402825860963	0.05738487279039004	0.7980097783112219	1.0178443834945718	-0.7153911284820514	0.41253133765598965	0.623015719586289	-0.04192060435023237	0.5048951180462631	0.43036914090418055	0.5532677060353545	1.7076482647730775	0.6824286513169497	1.6017678022903556	0.7647338125467473	1.0378061441669733	0.1236444878367271	0.7670495734063517	0.9754882749714195	0.1596081654965411	0.20149364818333754	0.21328080850452688
2.893358729122976	0.9440474873245817	0.39469892944981894	1.0515878983011924	1.311881586920688	0.21396382145392537	1.3726770628294687	1.035142994076798	0.12077693909927778	1.7599495659978757	-0.1304721423588491	0.9010294700869311	1.9701287958460743	-0.016507177076940875	-0.02839684551166456	1.0616701706326848	0.6803550055782028	0.07810991100065295	1.1219883236659882	0.7156384827799156	1.3354667646693845	-0.27368077255655787	0.8183110807427184	1.1729237585060495	1.6785225619277562	0.8707268461337117	0.6864650297860891	1.259992843265372	0.6241429411461603	0.09303447200460238	0.8164457744382527	1.0319238855402801	-0.8159670467937368	0.4494109505175875	0.6055564286833686	-0.0005041373906715385	0.5119725736805386	0.4496358009197962	0.5744298220749322	1.7288556267237716	0.6318019073821121	1.5494444422496603	0.7723040936186238	1.0333104912515556	0.1216565304123773	0.8033180525713159	1.0167737677026214	0.22957672986484595	0.2018868339252407	0.16998340896151096
2.8865879603276374	0.8612902112239433	0.4234272579824664	0.9389689505663379	1.3528760326805762	0.21702456696865896	1.438172161691503	1.0343749149786592	0.10426080525711996	1.7484442015828479	-0.12394847616105113	0.9430759085251269	1.9795859274932646	-0.025453843507972407	-0.03774026130615178	1.0573643283990029	0.6850394875108468	0.033375051029791554	1.0698595419297634	0.716463130993662	1.473479526855391	-0.2853162633768077	0.7762930931922328	1.1535715906724866	1.7169411909749885	0.8595357402569631	0.5943845271523122	1.2458462201097684	0.5712054811889975	0.10259483191583171	0.8677003257632968	1.0474564072977903	-0.8489986863255652	0.4803521768560567	0.597752160528811	0.03949423089510311	0.5031444209903605	0.45079861695667683	0.5521119801264388	1.7409576949301555	0.6030325566536392	1.4775787986640792	0.7939192913289729	1.0225653391387772	0.13785846815899644	0.7935253019690967	1.049548978701574	0.2953495546025847	0.2444257134358226	0.15227365230885873
2.9045070375340165	0.8133478422017433	0.4595636631950909	0.9357589251394639	1.3912473478668468	0.2221861260714927	1.49755219582226	1.046211498293301	0.09526633978438917	1.7459492688416234	-0.09032959008148422	0.959848507648642	1.9757806214467977	-0.05536702030746969	0.011657933166418069	1.0396242949096293	0.6895753114711154	0.029764578105523097	1.0239321120154958	0.7232659314241853	1.5845947598309273	-0.25808995506643273	0.799758021100816	1.156849508731106	1.770870953339708	0.8048470703998511	0.5568527209335198	1.2431325917120783	0.5263470990814095	0.09956708870306322	0.8934688350403535	1.052475665081443	-0.8981221470378301	0.5115872487831871	0.5646437493470258	0.07039254564239547	0.496786106761218	0.44938843739360734	0.5669989929661096	1.7889172709010839	0.5858927477539839	1.4556835315482177	0.8277506485701995	0.9864961199889578	0.13408683747869848	0.7948421634177889	1.056303933397499	0.34179329958956545	0.25446126388043844	0.1426973128849811
2.9263130273927165	0.792902760903752	0.4510059620813148	0.9563420296007734	1.3725990563750319	0.20829876864447505	1.503248879902316	1.0148124839908337	0.08589631432174435	1.7362695219820885	-0.06561267900247282	0.9245574237292272	1.9832192563602782	-0.060437523535822546	0.03126063491403129	1.0216715708880428	0.7388923011728024	0.05660660845682484	0.9668453676910206	0.6922102635162369	1.7050080800723741	-0.2419997278101365	0.773017154779834	1.1808860202420326	1.9034548074608009	0.7983459157629178	0.5027418867239729	1.2033149491978012	0.4985197145637185	0.11467051263088815	0.9294578748117868	1.0496970267182146	-0.8606979995194985	0.5405592707381582	0.5207855820477574	0.11878616223809332	0.5009345701037055	0.39579553827159336	0.5480604484053476	1.8013278381674698	0.5770864408001062	1.4129904006215646	0.8588442882214544	0.9412754847671222	0.16607810327634573	0.7796152313614303	1.0414135538200835	0.4109877108630172	0.2641838345250889	0.12270131795697217
2.9022934301452006	0.8454671119757948	0.4320635658951346	0.9282319689661044	1.3234956635907626	0.17880738408385333	1.469668204202541	0.9740383990218909	0.038630257591119134	1.7272162354360905	-0.06092399090490448	0.8901198455495498	1.9813093533804615	-0.032361386283634934	0.07351750215314931	1.009898739154357	0.7737110416946475	0.04863264428965259	0.909878491910564	0.6827824545681508	1.7420278563763272	-0.2852296374434039	0.7270760227805045	1.1781096939331244	1.9702155333332203	0.7871372849007064	0.471811453820821	1.1955908167080402	0.50472406886811	0.10048173514233216	0.9871291507968216	0.9976915417964822	-0.8889612251439077	0.5326241857315404	0.45743207836933697	0.17909521577197787	0.5253794189839027	0.3997466051710063	0.5012143675948489	1.8121433248650565	0.5788932260948775	1.3713776984480766	0.865542506854075	0.8884730121501739	0.2118604537907244	0.7510972766585979	1.0609575452807234	0.4367818600218092	0.2519446118382346	0.11285813483129137
2.8813838491303865	0.8788941258972441	0.4350346572470147	0.974351245788769	1.2159309767562738	0.15322673823681576	1.412945614213777	0.8982165115434801	-0.0114925740627847	1.7107763272827199	-0.056867057091953485	0.8859627128754826	1.9914451649659717	-0.022373524538343	0.09044075585546663	1.0067476330719591	0.7249330834597227	0.043311123647240254	0.8563872840950978	0.7062330232579762	1.7169343806446868	-0.3982963984360277	0.6842644947083852	1.185504739934239	2.09140595379313	0.7456208913735816	0.4407479122748764	1.141111056359122	0.4949379381223327	0.0740642139435441	0.9575004715151852	0.9840767052383035	-0.9061010000992432	0.5630855978149819	0.3861368796235907	0.2348074294277965	0.6315268274643259	0.3400377498374913	0.49206553025710703	1.8951284535478838	0.6004229623307517	1.2914731276126865	0.8773045251323259	0.8722399136110088	0.2315017182321561	0.6758989268216908	1.0661408099262506	0.4656290648144566	0.24573149820467782	0.11478735217525644
2.847686393997846	0.9049880226903906	0.4201595487878914	0.9073167929089114	1.1398482123561748	0.13374234456734194	1.3635071626930277	0.8326611403210176	-0.07346304754136601	1.6865726746466634	-0.07975250278097837	0.8681760431151554	1.991288185985049	0.03175865948968298	0.09061006829983478	1.0197893053197045	0.7059224210239233	0.01528169238616267	0.7971368761642761	0.7200151389745094	1.675986422165201	-0.4186688851678698	0.6889316252365765	1.1401475137297206	2.040410310070638	0.7161190690162644	0.45426965081290505	1.0800899396592643	0.4809360882021808	0.10311658883152941	0.964519620563031	0.9595284672846255	-0.9238208767843868	0.600666828709083	0.35157306385045894	0.2965380536724249	0.7526174320905628	0.27101043595338725	0.44546039855815633	1.9653008672571737	0.5837994452813412	1.2376126490569395	0.8654696415499858	0.8159274735214712	0.25580277364902726	0.6406870598072582	1.02962597795934	0.47526113352492283	0.208997659502832	0.1248268205659648
2.764910405592339	0.92611839526203	0.4383539521533627	0.9155358983122449	1.1180769908165655	0.11349907423216055	1.3130470321885086	0.8097488606418871	-0.11359483846358867	1.7035019075225477	-0.11532833520343815	0.8489776052441949	1.972563633865302	0.10543414712075846	0.09402134505326469	1.0218194501421993	0.6773414626657611	0.0008176771911528574	0.7256878426050719	0.7443981804564718	1.68380095251976	-0.458290125524336	0.7337971347977024	1.0389521942080289	2.022762671612901	0.6784054763208027	0.4432520058773067	1.05150686078621	0.44821437763002986	0.0883101390930046	0.8825224219412979	0.951164646466052	-0.8762904646685954	0.6094089898585595	0.3545299887203041	0.3545811553813018	0.8439980189981338	0.19292856626222973	0.4394734141187878	2.020929441901264	0.5541448583263368	1.1850799388922924	0.8627049887332697	0.7497263302817891	0.30155721271448777	0.5954262825242738	1.0446402970532667	0.47891190826666363	0.22917069906153237	0.14461921914628828
2.729577501220396	0.9708672868502006	0.4411709004855401	0.8604666918511297	1.0949936595462755	0.11575559870319055	1.2508363621495437	0.7447339581871868	-0.14729199127290538	1.7346192198128467	-0.13670440286795088	0.8882943401834927	1.941851175918962	0.1687752801481662	0.10676587671538591	1.073971533774745	0.6471580415975066	-0.002613964124799881	0.6873324036145334	0.7647429086890598	1.6651166557276729	-0.5125320469377079	0.7722788525216104	1.0366875622886513	2.0414059903345256	0.6346710115011738	0.44821802842250164	1.0122573043006324	0.4226415420052131	0.09471753528780198	0.9125911554324316	0.9394695134460866	-0.8696806516895299	0.61634225939509	0.36185209896271486	0.42561111894885234	0.906719803839529	0.10071334143702568	0.4201647947354024	2.0571116574869186	0.5479245866321891	1.1872213160412048	0.8606592214904086	0.6581725211527842	0.2903566520173641	0.5314429261364169	1.0308511343059954	0.4529960335600217	0.2051052961873395	0.12581508210447534
2.7489296535026426	0.9369208196605292	0.42786424331056344	0.8224825023171775	1.0727640162667353	0.11368644062425741	1.139009123939268	0.7170287464767607	-0.14839119124338535	1.7306438460321698	-0.17153437364267626	0.8917911796536983	1.8985010365770756	0.2714716659294204	0.11754066183978254	1.0955135246317855	0.6040261599748027	-0.022921385084643392	0.6513579094593087	0.7714059567895544	1.6410706852107075	-0.6514411897530975	0.8104109855220039	1.028958697436722	2.038176731916022	0.633084768190515	0.4945206240323062	0.9846521735325051	0.42801780861463834	0.10902855321577225	0.8981195254594683	0.9504731109128187	-0.7449389224523061	0.6283352933397341	0.37757830605101816	0.4252883108811685	1.0172558437513097	0.03590105045108474	0.40299925579751905	2.128437041383973	0.5445808529314408	1.2037815112732742	0.889199725696398	0.6067650008874464	0.31329058093953577	0.49863259268313015	0.9919184711457383	0.42875240731816494	0.18825930573430247	0.11109248673898076
2.7483416070295075	0.9745007542676385	0.41140901537058294	0.817633456844758	1.0558198340931904	0.15139157425942834	1.057012965553176	0.7121962576315432	-0.14164269228176554	1.731504060194041	-0.19392866801159236	0.8698022207786005	1.9056601181284694	0.3922254452144287	0.10235602019293846	1.113752878812663	0.5643532099140585	-0.036670237724152774	0.648260664304577	0.7903081892031188	1.5996458492674512	-0.7389991916980007	0.8018409386414289	1.0056924042779074	2.043496066555389	0.634851175062489	0.561227847102409	1.0056278580309872	0.4341511145076197	0.11438936571042535	0.85095977938878	0.9519032268660051	-0.6823079045194802	0.6327595244908857	0.3705826429123051	0.4234706995337487	1.0801484212330241	0.008447639930013563	0.35481773175302556	2.206546954645948	0.5909618137980615	1.2225867848325047	0.9224188236303907	0.5849356269359804	0.35346061828547803	0.4469854345966017	0.961069658991087	0.43093355024186125	0.16917290255215084	0.11461431312482209
2.667425872833921	1.0244783169914058	0.4155125359190042	0.8524516304404471	1.0526718596273001	0.16266777995731474	0.9740720501864534	0.7575617887212942	-0.13435460390606546	1.7190075794620747	-0.22638782007327302	0.8202340827006592	1.9176958765322212	0.4639239131129118	0.12402138175712818	1.141042078213961	0.5630035828105255	-0.03215501206096073	0.5991094338357468	0.7982600238040349	1.5509382863640715	-0.7614120265630294	0.7829947913028995	0.9790561813254944	2.0828072280402607	0.6369175941738249	0.6071232179172072	1.0077001371690661	0.4598434447356573	0.13779747620114427	0.7623397907692363	0.9248793365617299	-0.6803965808777866	0.6317349840329693	0.3899040333010815	0.414802028313397	1.1553393736850843	-0.030144561845179885	0.34492237136019827	2.2660762484282997	0.6271469701080088	1.2153831842159102	0.9494119657085255	0.5717321651458631	0.41909776038833685	0.43603970133306563	0.9075292683864774	0.42136380267849727	0.16110873319745628	0.07912902170601838
2.5965047352200186	1.013201356268105	0.4372958309463993	0.8345170970210039	1.0421423151495557	0.17354358624195304	0.8892848894852348	0.7693738341192784	-0.12000677286281869	1.715110902810337	-0.26917075324638334	0.7713260039130979	1.9128878046014741	0.5479150159765818	0.08019897871291737	1.1573005806570624	0.5491432753231602	-0.03758690437640918	0.5397027705522274	0.7619070857885357	1.516288601588797	-0.8178516582664723	0.8326293602171468	0.9679406871026914	2.2198080282907418	0.6854274800164185	0.6318315454079042	0.9771333391073865	0.5219128317517847	0.17049651246026615	0.6406679044581006	0.9017261814634816	-0.6241936479013612	0.6447221345887686	0.42640974168917617	0.429759208100753	1.2649944686377452	-0.07758822024647308	0.30699548195408005	2.2817817745506006	0.6731771873031502	1.2180487549516628	0.9808875707765793	0.6019472858969074	0.5126531304628241	0.43383247420280197	0.8886137705191812	0.408326525935346	0.14654626986989772	0.02436620064330111
2.5928856073182844	0.9911911377218467	0.467870805137398	0.8219957307007217	1.0596026301134267	0.1918943704615256	0.875198547660338	0.7837581300910358	-0.10627658751727007	1.7246737727457044	-0.33014341318733353	0.8048620683956053	1.908985714736973	0.618697746698568	0.06336559964981556	1.1785039097653864	0.4836096907451991	-0.041577327893007526	0.4745878486855027	0.7204349615419101	1.4407562675228274	-0.8904138022352466	0.8709430963426723	0.9957186292410872	2.316012282569291	0.7076896802734236	0.604555342240765	0.9592776168923223	0.5638391386706164	0.18933285136804917	0.5739707339804412	0.9055724333413335	-0.5738754007417411	0.6474982293206413	0.46169526255359566	0.450770239751013	1.3469946539867377	-0.08195665289478264	0.31405050444888083	2.3562685414891336	0.8138661260420517	1.2041005359972883	0.9622568743292218	0.6511836766265632	0.5824685160865964	0.4580088512972579	0.8525479762998958	0.38116116570298925	0.12255362391089182	0.008325404096329581
2.6429063281858043	0.934774018339952	0.5212239416542715	0.8161944799292626	1.0991880551334803	0.19942966497473769	0.904496919160952	0.7882635877366602	-0.056142796577946255	1.7392966343180212	-0.3634748594760215	0.8197277157064867	1.8891142567139778	0.6660293490555633	0.09507793813234233	1.1410986739778974	0.46146316446693286	-0.056356480025282985	0.4517385962322411	0.6609780989972311	1.3880041848083071	-0.8835629034909503	0.9037772050090404	1.040170071755734	2.3761485810536507	0.6965311490871674	0.5784423006930802	0.9764236755552158	0.5977865919247906	0.17822452717221446	0.4793285698922656	0.9269721784744585	-0.5566028717366995	0.6495167702681601	0.5233593732421276	0.4328018180454681	1.3449605107408322	-0.12336188078458851	0.298039472344877	2.3613504230524445	0.9604238694990507	1.1840762390307353	1.0180697552592008	0.6668495645954844	0.6358060147710638	0.4767352685900879	0.8151778882863601	0.39526891363661293	0.11918505772594094	-0.02379863870091576
2.7062038805481152	0.8961928910739422	0.5366652647116654	0.7907036506773857	1.152024155101794	0.20501386790266674	0.94966244721463	0.8052685120540838	0.0254348199454952	1.7297298684851814	-0.407781333629575	0.78676367104922	1.8748121303815126	0.7454605418657428	0.133028739623501	1.1087167686572204	0.5014492326978377	-0.03746186564363029	0.42700689822256405	0.643772507305732	1.4501595718044107	-0.8928843819849988	0.927494531795636	1.082663329092219	2.361951807672371	0.7241173354158542	0.5589621667750329	0.9839844220419742	0.6566933791219841	0.17634475384267354	0.4571862417481114	0.9404658269458629	-0.5436368171693098	0.6378370322722249	0.5862275255511924	0.42672260112519933	1.2827163073571712	-0.15303082401153242	0.27075550366981627	2.261313074071363	1.1024727093986226	1.1742943013681606	1.0911846813323272	0.6684918320219359	0.6729626585651429	0.48728972779602875	0.8097903107575848	0.41959992559924253	0.1386369239834279	-0.03343678705584367
2.77568826531119	0.8550749023319503	0.563579495713628	0.7783836611080208	1.193547800304928	0.22500688860456802	1.0086727632418833	0.8495277215565953	0.08291362211613318	1.7188174596654293	-0.42637505922189395	0.7683593583098594	1.8674166496533133	0.7294636106236954	0.15558900783458202	1.042706938374362	0.5076940380728139	0.009437270579201712	0.4297497358607652	0.6575844526645103	1.468843718114496	-0.9272435772795384	0.9105195635062922	1.1374382879456357	2.383659884485633	0.7486651865216711	0.519672468297738	1.001472048615796	0.7382849605615496	0.1602322783020278	0.4253135962595259	0.9627770433875582	-0.49325620907373524	0.6042013794897729	0.6157031355891117	0.4223865751812414	1.1813346369782836	-0.20888732445934285	0.29477083275078575	2.1651241075059287	1.2487682032841598	1.1844001559778252	1.1486064019767996	0.6995166036136989	0.7098153139585334	0.5102256549838462	0.7978025130346965	0.4434385577208187	0.15685569656374088	-0.08150878862855818
2.859737384269049	0.8053456783833219	0.5706921827821428	0.7302426150509811	1.2212687044739474	0.24036922164791003	0.9954734868952627	0.8197754976091296	0.14502090673389742	1.6749582251024127	-0.4534177951197595	0.7598696801279321	1.8182266058501906	0.7131139490020127	0.1684606040474989	1.006165244404355	0.4916424886619331	0.01761952338249698	0.4549232736901123	0.6527078078792588	1.4928215202846364	-0.8847215106864847	0.9014067104160188	1.2462494436395581	2.416992005357072	0.7703425924254239	0.45898665827521795	0.9651649556486357	0.8158743282557058	0.17352081523169666	0.40985494693006636	0.9617841084115625	-0.4924128304050138	0.5628216651382509	0.6266439199867185	0.4117388337579917	1.0954671437096444	-0.21605640254255695	0.28938918322875296	2.1701184298033165	1.4123010045732083	1.19861347922881	1.2067826422131023	0.7716905738207178	0.7048651578725126	0.5186428119367397	0.7634040896060922	0.39930853539081723	0.14390645765992288	-0.13357061888803598
2.8872022211515773	0.7321048730149793	0.5928764953070115	0.740654193159666	1.261520528792903	0.24301587888056647	0.9705847630319339	0.7946087968370723	0.19453037826141648	1.6337435257435549	-0.4917849523189378	0.7118066973335047	1.7534770383729725	0.6838831679656896	0.1716057725497677	0.942097013958478	0.4972423291331395	0.02251942751146665	0.47733889934623414	0.6530444176036753	1.5141342862025287	-0.8617472570282079	0.8807113335549002	1.2819675425926207	2.4119446425251954	0.8041029972513865	0.4232312816808939	0.9737035081655356	0.8645275419902265	0.14747947166171185	0.340844440947921	0.9802734088770888	-0.45225440461947797	0.4765639051279648	0.615521595665746	0.3876601660861024	1.0411723518330462	-0.2406045095545159	0.3122411725286505	2.176575982475637	1.5270838306297274	1.1907087494005721	1.2446082499683715	0.8722400219399947	0.7624473504456775	0.5122689876726413	0.7551398716506246	0.36749470788127814	0.15931519186165582	-0.15517780987960145
2.84832009712605	0.6937579808600363	0.6277717728590015	0.6792022772290788	1.2400051958729699	0.2486826427986204	0.9689566197185344	0.8031067427499166	0.20182173806560008	1.629828927963445	-0.5201674889892798	0.643166167335022	1.7474152155567044	0.6149079029838378	0.1608639300866886	0.9113874221786331	0.49655873656725646	0.03267124520323171	0.49349869692969134	0.6469380070474595	1.570424938141667	-0.8010123312311903	0.9000898292858166	1.3279792817017364	2.4030665839045193	0.8070524567052318	0.36590436531917936	0.9874172768088372	0.9300856851575154	0.13996509359588283	0.34432182584253573	0.9658208739290863	-0.46510310014460643	0.4524624820883997	0.5895540254349732	0.4069545495689003	0.9543460420202999	-0.27284868973131793	0.3496433891489972	2.197509517557397	1.668913081166186	1.1891593755112353	1.2287940428598474	0.922676914491546	0.7626378157743533	0.5415945830235588	0.7456656502321553	0.32203245193149244	0.15131538692514607	-0.16113828898379517
2.8105672956243226	0.5835456836917529	0.6443436827660878	0.6261188322389295	1.2054101433804758	0.21047700989688928	0.9190485452975213	0.7816229505810397	0.22534527171956759	1.6553478355861304	-0.551123577259877	0.603799954124978	1.702833929538894	0.5305567138189506	0.167712367113155	0.8690930426549557	0.49716156220326635	0.04469920107107165	0.4755233951215566	0.6371972149111693	1.6679479595437325	-0.7659249206261501	0.9434434398432527	1.3714572442049806	2.3916014612643357	0.8289701930868055	0.31436995794620526	1.0296020036405238	0.9708635111649075	0.1311374145312481	0.339422667682336	0.9305427322813615	-0.4088138212568596	0.4222780779685034	0.6257181421545048	0.40311571018036296	0.872437052402004	-0.31279380550561414	0.3940470210434724	2.1108313478167537	1.7746714132309023	1.170961919419926	1.220808508843513	0.9468743600750852	0.7446935309245512	0.5786790317925301	0.7299215981295161	0.2957507200071511	0.15349787496906958	-0.1755804502533033
2.8499103163351185	0.5255057808593638	0.6383038556793287	0.5702107782524699	1.1184069238027865	0.1978220784416323	0.9288314762760542	0.7760797082878058	0.23456481147196812	1.6774204323048703	-0.5740843831121254	0.5677095989773658	1.659368411361956	0.5028644570224842	0.14710084984104344	0.8051863839867682	0.4988003115050409	0.026108760204374082	0.4773247833437132	0.6413156212060821	1.7309799042004428	-0.7295280835876149	0.9464306897693717	1.4318086530055685	2.374705425807354	0.8712650898130873	0.2934324545974135	1.0411664175747646	1.0113230150755501	0.13597539968186032	0.38578633448684174	0.9285023671795605	-0.34769218340178504	0.37795262342538033	0.6014595586680206	0.38565547590523147	0.8076484446363261	-0.3434360456682466	0.41369605109026597	2.041140865135997	1.8619882981565223	1.1607585825369147	1.2087432279504984	0.9510377679907057	0.7149513464755094	0.5621378114290362	0.7023128381260892	0.2723883595087626	0.12461915016718317	-0.16364857949698425
2.8843937973726597	0.46804549280684593	0.6034441968330866	0.5321479050873645	1.0646115137326226	0.18557866860554703	0.9390910657039188	0.7415147739020838	0.23754508282050155	1.6627103026291752	-0.6235832724696907	0.5625592585213062	1.6280178331422366	0.45993705401334617	0.16580158580005447	0.7428625810389974	0.4986879401243479	-0.015386973852018088	0.4384305076977982	0.7066677150354257	1.7213258818556256	-0.6965883431608934	0.8863032804533211	1.477339264686661	2.3133281300384483	0.8765521788045788	0.2673939375823551	1.0788168276361743	0.9971673620037016	0.13771189870665718	0.45492319445969304	0.9262842127484298	-0.2716354137481038	0.2984242235053932	0.5825002846761732	0.3760688063364771	0.7662664607779586	-0.31400374083032945	0.41056463229323603	2.035216696100583	1.9528046486853399	1.1612081117046757	1.1543699567502592	0.9420442955801518	0.6740358479095582	0.5316918134981132	0.748403867714885	0.25391543814885553	0.11189106727260138	-0.14914992389112716
2.882277953064931	0.41799122940211164	0.577144695563086	0.4785790221016266	1.0074209516788386	0.16739343414337515	0.9508908540818377	0.6733029616676605	0.2328596775177611	1.637948757475094	-0.6254011760020187	0.5018921262344496	1.6002252510609416	0.4109147692135144	0.17106235768173145	0.6758294628307717	0.565347579579671	-0.02322393620974986	0.46376009295522164	0.7713029669849835	1.753877396079511	-0.6449577403442344	0.8722069258909884	1.480122239741434	2.236493537422666	0.8850296292424853	0.2689792961711085	1.0946870547277976	0.9718699853022107	0.1315454263067249	0.44142268294200077	0.9172976027540154	-0.2468551412210685	0.25906133963092154	0.574411095186912	0.36427113540973616	0.7217958558527677	-0.3041038626840796	0.40057135023280493	2.0379046341899913	1.9678399365108483	1.1354953853753416	1.154525661665952	0.9845157577974699	0.6256902460290686	0.4869757888719815	0.7495240693908348	0.24783980688054638	0.08390488726953638	-0.12630679221319743
2.868846869398952	0.36599654221876754	0.5425306829633822	0.4700011726850696	0.9359038935864108	0.15315316056685993	0.9419568793574647	0.7184343248803419	0.22188076352689592	1.6349091782672498	-0.646653322867569	0.4569066651474555	1.5798261832943419	0.350845434298133	0.12636825759292125	0.6538620909093054	0.5631106867827489	0.02859068891726445	0.44295010280754976	0.841306934228044	1.7705974663500306	-0.6057983705827374	0.8594760970762078	1.4818215555676186	2.166091891644897	0.9021033215765686	0.2536652793149254	1.1032352209718306	0.9353246275243542	0.12635586170225216	0.45948016005451686	0.8726357999768879	-0.16652533106981687	0.2317721941800978	0.5599962082308024	0.3614437003870125	0.7172069127814571	-0.2982052687893092	0.42197654341842394	2.064282129348542	1.9834179979906768	1.12515691206441	1.1034549089642613	1.0391518068299932	0.5815017187714295	0.47835801493191576	0.7730993429018539	0.2515375315161026	0.07918155046264051	-0.09704018224677563
2.8486193910592172	0.3184021735951263	0.5301316886693644	0.3727215321624725	0.875423801660107	0.16011780036076312	0.9049667765795185	0.7186127536105211	0.20258718690218616	1.6386437855841418	-0.6314131718160865	0.4428677337994157	1.5348182237289911	0.28115783516672777	0.06284832499744801	0.6205043650781756	0.48119148204338813	0.0662812632675517	0.38174364400447097	0.8662299196012857	1.7475836518835546	-0.5580825646881732	0.8536980883935193	1.4443381714138184	2.1898936864667573	0.9059615136836889	0.21900698904670007	1.121125633113619	0.9370409554349741	0.13443568605660533	0.49787631186497483	0.8380679819847708	-0.07313341489168221	0.19801333643041805	0.5461862919733977	0.3488714088780422	0.7204003581937393	-0.27448701694982736	0.45411253767411636	2.1141781818095353	1.9444982042350312	1.1210801489306852	1.0316583036625624	1.063075180079171	0.5620867313121896	0.451584349841818	0.7886851844800925	0.2576385870901328	0.07224011070689615	-0.09804420154776035
2.8281033553905	0.25346770221647796	0.5288500293780511	0.30662341449333713	0.7961701961515081	0.13706018414977003	0.8708754372765846	0.6445727631023647	0.19269373288216998	1.6445998336397067	-0.6387040886292575	0.43465258093509435	1.5256273406519376	0.2719717795967584	0.01641270256155927	0.6064768311360533	0.44048143778166365	0.07977045159239789	0.32992690722249	0.887729155333119	1.6770235441217505	-0.5138945651928674	0.8953468757050246	1.441628764300301	2.170454753352168	0.903173907866768	0.20336037588741385	1.14162193360764	0.928443107118816	0.1262893857280049	0.5966050075678448	0.8146846923770618	0.028670913456082157	0.1787538802150531	0.54677862957189	0.34021092435535955	0.7317563289517981	-0.22851767128282935	0.48072751218894016	2.1535826920022374	1.8949678276547566	1.0832506684577674	1.0237569973872644	1.1057587504509079	0.5329037014430402	0.43442335458018233	0.8247540556230767	0.27071157453114775	0.06143362439060731	-0.09822643785365684
2.831685015560528	0.22167065412142833	0.5165953522538747	0.27781053566175806	0.7024899169318818	0.1298641169172266	0.8994517269245581	0.5913416662881159	0.19213366432578255	1.6556096398962652	-0.6333749134373348	0.3842885132501229	1.5266301351733076	0.2744857676650215	-0.057966692771833195	0.605062849872544	0.42333473562311125	0.11375165278875479	0.24550556052008385	0.9044765381775332	1.6515469412134742	-0.528311457456815	0.9276671142133004	1.424313616774437	2.152024362985809	0.8858547887274844	0.23029295287601123	1.1832142085849617	0.891339447502248	0.14942916656801614	0.7209230365388517	0.7881136120132317	0.16176778097291952	0.18901484508225416	0.5726626286512986	0.33048100676497083	0.752935370274736	-0.2374751984040496	0.5009176511472131	2.1839848598259493	1.8330807962550613	1.065032080699305	1.0154304615617669	1.1443271193057563	0.5387655750349426	0.3916399842909467	0.8652629791597273	0.26708673938698396	0.08925132913032388	-0.09907781126612987
2.8173678372892605	0.20847710249649404	0.5004072646070045	0.19351369427942608	0.5993188921416227	0.12786169207383483	0.9647116039294318	0.6162513535365604	0.19929940127619705	1.6706111827028842	-0.6390306403313416	0.35627113612491346	1.569022478407693	0.25617190341434193	-0.1398338801529806	0.6015803847206473	0.3792631483293611	0.17036633951794267	0.13616975006612303	0.9161557097268652	1.6433005275136896	-0.5966424973320668	0.9179820923812837	1.3837593755046593	2.146459401386401	0.87690107233186	0.28912073543377237	1.1937663396745146	0.9307870743545678	0.18963866665547718	0.8231428979173977	0.7569845608294978	0.2204225451466265	0.21787735628468682	0.5759785197619787	0.31483929753119533	0.732178743516798	-0.23812120731342779	0.46742954382230134	2.207895690451175	1.815669866231966	1.021693449979967	1.0149755274206398	1.1085146398525523	0.4761133023128899	0.42143584425335534	0.8600097305927547	0.26364381199044584	0.10106414714596483	-0.07824630884023254
2.8099283821374597	0.20411063174532845	0.4658110613601747	0.08759952545342445	0.5215592406168363	0.12170383998654066	0.9870624879849169	0.5960473406416413	0.2358837860079744	1.6539998550607347	-0.6329236867268035	0.3782833972382823	1.5747912578834105	0.25574018802250426	-0.18260757282635742	0.5847312780958219	0.32284674549182235	0.18633147501734837	0.0656816921241236	0.9177112297866887	1.6525657043658015	-0.6624078703403723	0.8883285197454667	1.3688256015138744	2.166586554898177	0.8567327656988674	0.3442765336417578	1.1872084043800961	0.9424807964150655	0.14789630905178205	0.8312955355988721	0.733977252653928	0.2915247997956452	0.21025074818234818	0.5861981240943133	0.297321884289532	0.7752173289951028	-0.2483590592606002	0.45194447843459	2.1895141031958536	1.741860782730567	0.9552766053613532	1.0085237017623574	1.092069216500996	0.41571897585549317	0.4018113545732335	0.8716767300532121	0.2920494213850622	0.1341332182745483	-0.08358979097023707
2.8369044014849747	0.23662738543369452	0.4228542881124159	0.08730746248355106	0.46131761510631575	0.11846342806842647	1.019276508278306	0.6110032008445118	0.26380281097246827	1.636535325872164	-0.5920500037617338	0.34861481370708663	1.5745109198650613	0.24149937046745018	-0.21221336716133837	0.5984539251806091	0.2545155817486893	0.19494703701243993	-0.015001991194574456	0.9399394216995007	1.6181345194571712	-0.732510636829674	0.8341606446953385	1.3344349203553212	2.167336220777797	0.8438913408521198	0.38652126233480555	1.1586209448678315	0.9493677197416236	0.14609722558104396	0.8459459537538965	0.7293261574330939	0.3401142322424119	0.21027075592584796	0.5657110676979041	0.2635790301690291	0.8176368129000405	-0.24769892614209219	0.4272068473946498	2.2901442347984156	1.7050034107707943	0.9278241202640937	0.9889729765688002	1.0837733827597262	0.3676304826137541	0.41177273889361443	0.881252451331261	0.3004865282816621	0.16612857637490772	-0.07332301928926015
2.875555906801916	0.1764455779073743	0.3852292666457696	0.1456667116235605	0.46676314271057634	0.10546413600669	1.0124292774073909	0.5793753070090819	0.3059460069835299	1.6422155443866941	-0.5192738201804689	0.35882246388591676	1.5722168025962724	0.22017412488540472	-0.2799715014833233	0.6501322474989124	0.18746638817363007	0.23973392817289146	-0.08734696466839716	0.927200522462216	1.5705828088097775	-0.7708789082121508	0.8297688137523712	1.2818748141746457	2.1390015624977714	0.8456700993734527	0.41101040188221705	1.1823873333349852	0.9795682472685737	0.12480478522723763	0.804490106576111	0.7462847672414136	0.40023853019851374	0.19409120326022347	0.6059916048860695	0.25257614504969106	0.8501802631233686	-0.27138545639713485	0.41092631415851216	2.332173481339511	1.6490407456892744	0.9462156729919429	0.9639537591406919	1.1060967368869588	0.3631517445120072	0.4210210890560765	0.9224681532533836	0.3112769341942732	0.21517476767866173	-0.051169995412098844
2.890616611772068	0.1727120133918732	0.35841083767995696	0.18673556622288837	0.43893661643045656	0.0794967796152333	1.0096103674142956	0.5977470567444689	0.3255732693135641	1.6257514816689955	-0.4223174792620693	0.3166986669177051	1.5927325283212705	0.15117399667414838	-0.31825013593293616	0.677283608829978	0.11631915080891916	0.31628000194811634	-0.1042592726440231	0.9315271889199586	1.6148684580896506	-0.8104364476352319	0.8281198852912535	1.2138294766594901	2.111177916773415	0.8559527443277117	0.42519195568189305	1.1597715138367997	0.9831918062991791	0.11579578365272292	0.8058203527029404	0.7691252553207071	0.4351949361140434	0.20030950078571044	0.6409230362976969	0.23379334793874945	0.8510893207250672	-0.31301251077993403	0.41530151030172446	2.356548724038766	1.5642538030158675	0.9392467568905815	1.0006288397170757	1.1587727895773459	0.3343084364772148	0.441604029939044	0.9138300955056187	0.3120981927427471	0.28441672959181996	-0.006081553661268069
2.9100093253477413	0.14374211200256548	0.30474143162066547	0.24473340410794026	0.4295787151645067	0.05324110142406581	0.9861162066353211	0.6445770360844035	0.33776791155749397	1.6477531730537405	-0.33833052247651296	0.2825478555278422	1.5890314708275954	0.10441885837580026	-0.359899392897126	0.7503304833739037	0.023023046095510803	0.33464676605679317	-0.15783571915787692	0.9232873659992642	1.6060282424106809	-0.8519012380112116	0.8185492894533957	1.1534816599086162	2.0537070969721465	0.8351744031819267	0.43914396332131045	1.1465539413808767	1.0134373581679605	0.09070940461328234	0.8070130495703971	0.7773802613473905	0.46795320270569957	0.20960317312038942	0.6623568715669476	0.2104858014013137	0.8585161908442058	-0.32739401206028174	0.41548707704824916	2.351953992973612	1.491750048083352	0.9655142790236523	1.0001550601101379	1.1559204873782385	0.2879311066927864	0.44789676013048324	0.9121943224348714	0.32641543112201965	0.35892419897702904	-0.025817042601138946
2.8957020637945208	0.15157612349443533	0.2647292199301605	0.2777405205662407	0.4261574298750472	0.04661996668234023	0.9083369933701441	0.5952437661778546	0.3581574167242002	1.665221598139783	-0.25842389505915103	0.2792484501749201	1.5981728117391887	0.0793181592346552	-0.35050281962642205	0.7615629168454866	-0.04326764065987	0.3098415724154628	-0.19396109360642105	0.907981201863808	1.6213759017763931	-0.9178336867674005	0.8113310434044255	1.10075843495115	1.9863272051967953	0.8136973299745163	0.449230866965957	1.1112416087015609	1.0325492907886296	0.08673447166869674	0.8594684421269395	0.8087771899776752	0.5364282993342441	0.2159684921435266	0.6682331251138023	0.20285299413344943	0.9020170038408482	-0.36177488407068303	0.3867933122556239	2.364182109596064	1.4288586566227397	0.9828202733407986	1.0109126035695373	1.1763621670201503	0.21895215197167178	0.4485565605879776	0.9174693283284153	0.352120522292129	0.4499191620609807	-0.03527516095322099
2.8739200458447995	0.1394293662113631	0.219587423319444	0.43777102374388477	0.43784555091166644	0.016457827549097647	0.9162035580418069	0.5762319575784772	0.3385988543923211	1.7012368327321856	-0.19810491260498914	0.303756011201059	1.6268169654159927	0.03240304572628186	-0.31545636294849894	0.7645757284402007	-0.036271351676508495	0.3090983867625768	-0.18108151484419444	0.895083302423364	1.657006127275532	-0.9687106147185831	0.8008950670611602	1.0649037344921413	1.8771186693082687	0.8138641748769173	0.4648112030285853	1.1011653097468386	1.0040182658567947	0.09761671252124639	0.8343540674856221	0.8298142396137351	0.6087442272042441	0.21745798329774763	0.6750685308270231	0.19763781188401347	0.8923605503407014	-0.3872829742146427	0.3552425916473729	2.4054839147500617	1.448542534355711	0.9717273218432553	1.028900347880892	1.2119471556029358	0.2186591534595578	0.49365812596009845	0.9571400154549661	0.40456204669822915	0.4785780802355017	-0.00907888124679616
2.836103305291919	0.11644280760321664	0.17737391420214826	0.5773983279151778	0.4397554600134207	0.018516718976409045	0.8659168538218047	0.5981958256254113	0.33673479444238213	1.755401495288779	-0.10079682788835702	0.25750975644775637	1.6052616846919392	-0.0019805262092657374	-0.326610020765053	0.7443354401536988	-0.054387491100582074	0.3071125160367394	-0.18755330590372915	0.886058695367397	1.7007677982250649	-1.0278393860998833	0.7847014755543827	1.0234787665561416	1.8504906922338762	0.790999074415389	0.4652043627449505	1.1376048874512161	0.9864047433322807	0.07914958674850502	0.8112731983423636	0.8452478013383307	0.6448676750863205	0.2292726777620259	0.6908318902717362	0.20245888139097912	0.8710103829113386	-0.4008776644286973	0.33397444816056454	2.5143840651775555	1.4550160807401178	1.0047570042941327	0.9941314976624055	1.218756282341526	0.18766387401683807	0.5037680284889784	0.9503392545058216	0.43088266857396035	0.5094293599798312	0.027748913132674368
2.786800804681025	0.06463708882847234	0.14171222036095896	0.6358402615489412	0.46708218681936414	0.013604553952553593	0.8319378487856506	0.6201302904791091	0.3119249351086745	1.802344722290823	-0.025622532355509965	0.27081252753883256	1.569629699261112	-0.07933855010019601	-0.2889798754382758	0.7484541512324295	-0.07304371547311198	0.31999535664037754	-0.16201067068337632	0.8906015583148056	1.712980466046843	-1.0850767086688384	0.7327104575988094	0.986554999570507	1.869690352145751	0.771104772525284	0.44592348410765326	1.1107956122716263	0.9683328730079215	0.06327303867262879	0.7253518382842936	0.858377043112314	0.6563638411167962	0.20139839580803537	0.6600479370532588	0.1976973481809007	0.8729790798093326	-0.42867144523535466	0.2987086712348645	2.546303536371363	1.444135720071966	0.9780928458794719	0.9695413708067605	1.2257976664259156	0.13877236278396718	0.5693186628964455	0.9409400894269447	0.48802396582561397	0.5443586801792096	0.04840823739893549
2.7542257062344744	0.018056376108615674	0.10871824475717488	0.7182126880201893	0.4957340900089081	0.006021776175590988	0.7976618263196917	0.5953501676612927	0.3253947147469308	1.8005019627864525	0.062084189389399844	0.3053999774278499	1.5507522250815062	-0.11771924082301954	-0.22168054254482006	0.7649992838348221	-0.0036639862838864445	0.30425817510859343	-0.1223155733595982	0.8484881241265562	1.7341713415432607	-0.9870528783190485	0.7754458653743853	0.950197653924131	1.8448594036067731	0.7462293483076449	0.41088135478568405	1.111220297483778	0.9084684180599701	0.07045275356201916	0.6611835574794271	0.8687104467656412	0.6685165372799824	0.20830271624152172	0.65067562728275	0.22553679836835183	0.9198940782818271	-0.45215479526889946	0.3115641474442711	2.573676281417911	1.4317180124422575	0.9918941076574367	0.9597365345909221	1.2393572055927309	0.21220580745410209	0.5700759394350515	0.9754666364733238	0.5427291965222111	0.5825515407716435	0.06290892626446673
2.7272773692243724	0.030400111775063084	0.0815073959125174	0.8954729059890661	0.532313095969701	0.0017773712843000195	0.8181458274300825	0.6183146961802033	0.3156733378651505	1.8273696301140288	0.13401566327847017	0.30639366417554303	1.5383819854681744	-0.154513088766279	-0.1968156784785263	0.7760546273353779	0.0404360450156015	0.33759836843697594	-0.12552609584786228	0.8323600484417797	1.70290118156488	-0.8398585165780187	0.7917703734522981	0.9112510275960155	1.8160843214652744	0.7595711428429002	0.38565634968872886	1.0828738915237683	0.8687290334725819	0.14235075187648136	0.6579228385234487	0.9052706372711041	0.6490496396123111	0.20797406902356924	0.6094951846784021	0.18905103505116952	0.8855604080197861	-0.4469632222360597	0.2938304553776572	2.6390913260987228	1.4340695346466112	1.0028171660777905	0.9743455626697098	1.2716164943079664	0.29991307062984784	0.5988369405660837	1.0201559535162918	0.573743252181419	0.6100988974020487	0.08245543020675689
2.6658642133469117	0.05708052000532876	0.06511855387066381	0.9565527416977598	0.6132620996946233	-0.01250696333875852	0.8331913491111991	0.6518237597814691	0.2891714957197397	1.8603842444733094	0.19761306272764037	0.3105154424976634	1.556078847889765	-0.16074049831441414	-0.1760828509256804	0.7647601210904452	0.10814331348884468	0.37058778141475146	-0.12597531699157857	0.8200620258435476	1.7204293251369773	-0.7584431258813418	0.8374439729798538	0.8851834451097277	1.77922397464769	0.7672019373604063	0.36834142251454693	1.0347438085132679	0.9004576871612959	0.18879980664612178	0.6120970875725615	0.9157341448038314	0.6220799850663618	0.2066046011060366	0.5590851094764708	0.17324458680068477	0.8989701095328396	-0.45500349774650706	0.278275977568365	2.6542148280981532	1.4229194891312382	0.97830480778251	0.9460226937168768	1.3059383669149984	0.35880049172505296	0.6010303529591667	1.0426430697427722	0.6182980791729389	0.6142239797226469	0.12154171103007491
2.591501818402094	0.12310914605639903	0.06070490493598797	0.8990163366326905	0.6372002078434066	-0.011301487327504914	0.8510058283870305	0.6689711097823895	0.23757321710546037	1.859842714724668	0.24189056934757983	0.29562139140686244	1.5793190872527747	-0.17972216443719985	-0.07512450357056473	0.7614401405511403	0.177748955974672	0.3648728722034852	-0.06711893349495357	0.8260554121589634	1.7822301765367907	-0.7014943295144227	0.8575653071700271	0.8655943833244807	1.749258833759037	0.7702338808591372	0.35253033762551533	0.9996480214857568	0.8848108278879854	0.23491472674396352	0.6473524882021332	0.909822623277454	0.5939173959362718	0.2471176573461001	0.5164129434708247	0.15935966522268566	0.8848784118391434	-0.4332255880792794	0.2378346603508817	2.6633188968649	1.4740924461074354	0.9846579503493034	0.9451984688838222	1.3153619053996297	0.4181955596305681	0.6450141671633047	1.0809148508898816	0.6340455927394495	0.6241409491213856	0.11614973349380105
2.531487075937974	0.15353050807778887	0.04192033646320857	0.8790987089840151	0.6900907521988853	-0.010978943355721704	0.8419148436592986	0.6171775541235066	0.2271897030986052	1.8940245399666327	0.2628021704029442	0.31573806221956524	1.5666837445529	-0.15153118473582866	-0.035470619967643884	0.8006080605347794	0.1993908645215134	0.34697168481803875	-0.03722817859980543	0.7866318454351766	1.8141850296234565	-0.6346616676403863	0.8359828897666581	0.8629660563715722	1.713628589856731	0.7835196460466456	0.3584282939357208	0.9924254129878205	0.8535720390383993	0.26874212040943857	0.6768816252565919	0.860366467095815	0.612736900073477	0.2578499712071501	0.4947981095421422	0.16022903586610626	0.8593450570967018	-0.44681249840109194	0.22326115297469654	2.694405578601054	1.506622552524913	0.9916438758799482	0.8907919078576969	1.2956135312675654	0.46198863601983053	0.6654891241551522	1.0886423194610781	0.6618384228925047	0.6316374785023762	0.09923588985144746
2.4495707257253287	0.21917062572133475	0.04886229939037932	0.8381805535426585	0.7156327919935546	-0.0005967919032291658	0.8286339549434937	0.6265135968104699	0.20649660936862357	1.9060254625401298	0.25976736705621256	0.3509758027264177	1.5359640032400388	-0.10822475124667133	0.010673705915979064	0.8112599310085624	0.2353542363145916	0.33841521714410067	-0.01961402106592245	0.7431561909177373	1.8638347603402372	-0.5604907421748113	0.8525152101312294	0.8273119408040384	1.7040471857970387	0.8285438540854745	0.3561998860667438	0.9863512423370743	0.8507634205949456	0.3607563864527346	0.7206279778644225	0.8401902740944012	0.6180909713003475	0.21961009886713462	0.49000045428654404	0.175826339574579	0.8617051272147954	-0.43538871070750423	0.21049181249029886	2.6765320907355727	1.532327483207439	0.9483230594524782	0.8854111826345902	1.2718288191203573	0.5090175371339789	0.7087495333646776	1.1391071896503113	0.6484446264089827	0.6122047559145215	0.10343672330545355
2.3879030786104414	0.2485468387462347	0.03759647123164242	0.8325433381378409	0.7316220196162225	-0.012985218193471617	0.8615554454267013	0.6710006281771224	0.19601756965004816	1.8857558871715443	0.28311854909006307	0.33565970488222485	1.5097528567178513	-0.057955669907495344	-0.015728756867303247	0.8812122952340268	0.24655754591617277	0.3475668069125162	-0.02573601866419164	0.7160116725854947	1.8535733926360707	-0.4638310278081102	0.8726206611559609	0.8146267035867973	1.7341949739633606	0.8975718344896719	0.3788171848152786	0.9874023589563891	0.8544121932569766	0.41678572328116603	0.6641646532699699	0.8407160074961857	0.5954514526491448	0.20745437862740487	0.4783081573928202	0.14125132956467984	0.8212389717699281	-0.4384821440513368	0.2248802664147112	2.6865445957629115	1.5112383427842961	0.9824577109167189	0.8275030880962719	1.2321354537467955	0.595014523344019	0.7281328815240565	1.1506807484739312	0.6417959905968964	0.6042126852399547	0.08574292990428513
2.3715799832414124	0.2382860512066142	0.06854728417984464	0.7916465206303561	0.7627141202385095	-0.024715723225620368	0.8225693573782695	0.7127238651464365	0.20979944356563712	1.8476119342003083	0.2810047768832116	0.3017498243785025	1.5045546139834407	-0.0032350228758514787	-0.04325866084283433	0.947620577951696	0.23877242154569783	0.3275605277290218	-0.031291244726325565	0.6830583103423065	1.8242798137516076	-0.4042096704624464	0.9128726604113675	0.8068364457698062	1.7601007922782643	0.9529050013639452	0.4096180763057279	0.9431204898992099	0.8913726754665199	0.46412384259458206	0.6413653464264428	0.8442503821398626	0.5129568722988885	0.22494414238230914	0.4713531323502499	0.10842093589363189	0.8272657192001356	-0.42700099122968516	0.22516535887494005	2.682629247907067	1.4709417461591359	1.0192622659602912	0.7829570033746772	1.2036124317557229	0.5906255333916357	0.7116653919391694	1.1408678079654644	0.6164412492763699	0.6539414662998811	0.07811639998617845
2.3886233219627315	0.2632030827021981	0.11260191191494448	0.791547832686198	0.7891207369013615	-0.052150355244685254	0.8277606545169679	0.686621984179139	0.2360297571469115	1.8107933655491295	0.266110912468115	0.32989952970192504	1.5094357391304238	0.013005848311430073	-0.017173196305046948	1.0376489201812662	0.20787146239030915	0.3200532874294172	-0.040433087331226705	0.6448727193827624	1.7965109185095933	-0.3075855125642425	0.9563452331639961	0.8023987964682252	1.763317963060879	1.0522076416827377	0.43469264621373815	0.8637118141530806	0.9209428622078277	0.5294304146503226	0.5569537187656095	0.8533559424975085	0.44357525515949375	0.23171597973652122	0.44549660782811634	0.04901135008142864	0.8703055370531795	-0.42814397201451493	0.20372932522963239	2.638922581000873	1.4538221455035047	1.003214647465094	0.7547122465794024	1.1881517188861221	0.6148888086221617	0.703979623568381	1.1360549328379614	0.6347354713096408	0.6940269940397652	0.08180401923106248
2.437973950954696	0.29683591258066777	0.1364007343951857	0.7860946569610268	0.7934991545171848	-0.08340760388424759	0.8448517620894966	0.7336948042804791	0.2491148167954998	1.7896518883262558	0.2607310153882367	0.3000907094690878	1.535923453120795	0.06160146821368806	0.004162096905813572	1.0661932675730905	0.209697029112486	0.29083126033349294	-0.01149240240691073	0.5971776756530852	1.7121109810403223	-0.2370971269214747	1.003227661642375	0.791717137230458	1.7016306194314346	1.1473710080497344	0.47516246390312755	0.8368499713029592	0.9762462612795565	0.5479982074475875	0.506815333141153	0.8597236788142709	0.403192031029015	0.2567879002634581	0.4460679660365381	0.020137342523818942	0.8923183596290434	-0.35177402593320956	0.19336194753768648	2.5718366314153434	1.4296496019797655	1.0099958561973978	0.7310981309945521	1.129786661171492	0.6753646140873764	0.6593328780881242	1.1456916261270416	0.6425586711560893	0.6649663111264055	0.08464519679970431
2.4878092284848883	0.298706581597396	0.16300913582020815	0.7965689152504607	0.7825765215641078	-0.09579004129437736	0.824370809717035	0.6784190538306626	0.23620052571375388	1.7554069495452402	0.2379098264291731	0.234369375167146	1.5635162437718242	0.08793558276510759	-0.026736654103197432	1.0855207209573916	0.11603595151886811	0.2595315090258565	-0.01213378748537478	0.6061668885158071	1.710122210904257	-0.22950354078918855	0.9611677730349364	0.8082920375690096	1.6508548002154526	1.2638640639265637	0.4732819414854199	0.8135152533915638	1.0270329084274248	0.5397265214576236	0.46881735023940585	0.8761463757725325	0.40732914922897023	0.2561434140347965	0.434840420006853	-0.020748834749010132	0.8623733932909913	-0.26842753094723787	0.1722360187781318	2.525905476265018	1.404298662458628	0.9932801601725856	0.7267449433036401	1.0931288906412036	0.6555366910165144	0.6407501878729169	1.1011758784786514	0.663293023744337	0.6676977452683577	0.07076176447342711
2.519552883593558	0.3006921292191438	0.20417576204631954	0.7887592314532967	0.7551082393515348	-0.12723166188598026	0.7626451242306868	0.6181118353002486	0.22296105464074095	1.7057591905179652	0.21895165292793678	0.20626634115268921	1.5680310146282117	0.13161489499636675	-0.030050643049048493	1.1168026602209165	0.062323250922214336	0.24358399038591833	0.0047643608235595535	0.6336052333852706	1.7153881780759772	-0.2577012081994506	0.937176564387485	0.795381813699497	1.6604106962640262	1.323688808666288	0.4613975615587731	0.7942573714420387	1.0434595893012582	0.5323553268598037	0.38800445849741017	0.8706743080484346	0.4572291095739911	0.2749288388484492	0.46175119676850507	0.00900453012674356	0.846712085135415	-0.21674487322392286	0.1662030944584501	2.488619112061202	1.3988627924293404	0.9790418727671085	0.7205509443016969	1.0263052890484614	0.6668547118513086	0.6148144472524304	1.0557998023654889	0.6850695492499282	0.6663653678031193	0.05244744833927297
2.564124655387082	0.27434325315516506	0.2467240869976469	0.7913971335282268	0.6960513237057286	-0.1306252180241189	0.7419887521681392	0.47168245224669486	0.2225593232229584	1.6323713906538309	0.17138580106061949	0.17131587981756363	1.5481597761562385	0.16892464395877854	-0.07620149329091937	1.1689848674052346	0.043794848995222985	0.23892043895989787	0.043309427068469415	0.6490859967111151	1.7314024727097561	-0.2553506265741203	0.8901362889075568	0.7895036402110941	1.7213526356803501	1.4342354928593468	0.48023284219737983	0.7795432779151382	1.0373191695622672	0.5300697507390233	0.39926320149368844	0.8471117811726326	0.4845473606363453	0.29696913916718515	0.5014668709154531	0.024058375077781143	0.8495334983617389	-0.14062387211714006	0.1502418412517593	2.4474899932372174	1.389908100280866	0.9998297160387242	0.7284594853972841	0.9553019218632258	0.638706973810458	0.5789578859803667	0.9938769008944831	0.6950903230245353	0.6947035828863164	0.04308669933211593
2.6174116464584127	0.246837482542541	0.2828764592162964	0.8415079376058285	0.67231248201397	-0.13327315858822805	0.726175769342896	0.4220558907759571	0.22620696598214032	1.6187856169886252	0.1018084733771438	0.11419476452575354	1.5065907397096692	0.19659273001186933	-0.11665647182566168	1.2026100538627094	-0.01902964887986163	0.2628234855187283	0.005251112361370167	0.6682617131229995	1.6701981319651604	-0.2856847949374669	0.8917769462328871	0.7774770087627882	1.7645450595641539	1.4878779001819766	0.5033741772382447	0.7517727484178848	1.0242305933918272	0.5140875433342471	0.3768999413154475	0.8072115381808805	0.494183954792908	0.27428937371571877	0.5371619283100338	0.03412201846469821	0.8320339220511492	-0.1042701259446039	0.17599229908035863	2.480538112600478	1.343946626542569	0.9236554149944775	0.7421937540668002	0.8862998243637594	0.5746059000362691	0.5238079288815287	0.9476799169875314	0.6960984477894373	0.7004319941636017	0.041959176810267444
2.667561981741218	0.22793231643202327	0.3191277040491775	0.8624777921185688	0.6458122210051936	-0.12422652740086455	0.7219692849108534	0.40278495331532377	0.20335276659591145	1.5893770453296523	0.05397678748719925	0.08202486616368743	1.509134686950408	0.24472072347071955	-0.03345175891668254	1.234349323412237	-0.023326379317001357	0.25971447854767515	0.01540422754930113	0.6992198645552294	1.5916465270146565	-0.27208461096247	0.89997356425631	0.7539897441034252	1.7498863097566724	1.5186583974045242	0.511372620546394	0.7252380327607313	1.0482474778116282	0.5309634603431113	0.34491586024267085	0.8109473956972829	0.4891082654615303	0.2773172431977733	0.5568350320029335	0.0123168862774875	0.8516872544499734	-0.03535324716778596	0.18513097745946525	2.483210072721652	1.3214081608957189	0.8949893084592743	0.7311425660748837	0.860366948425883	0.5689552982524789	0.4846523261867605	0.9217836002010147	0.7125598350261466	0.7248994689529941	0.044802722910125395
2.726900861183203	0.23453994462728883	0.34536026671699643	0.9146970507869007	0.6311939030513447	-0.12546793669279424	0.6953589621906768	0.3544639782377873	0.21181268065442677	1.568103886772217	0.007739903115623292	0.05091391641070582	1.5220938005882547	0.2337478545002169	0.0513745244086367	1.2448642686506899	-0.041900631108386044	0.28069615817350185	0.007539853023492206	0.7104567911332957	1.559453009473103	-0.2301245084059083	0.8645539243900977	0.7366249727561536	1.7427218439898424	1.5373070501709925	0.5010817630693641	0.7169811198263979	1.0252292332936517	0.5221407360094764	0.28677932130229483	0.821095691348987	0.5054781561749901	0.3042149428950398	0.5288455162214021	-0.01359081391602503	0.8003855673486514	-0.014520038701369448	0.18089126974352612	2.5128586130436608	1.3519361750230403	0.8698667301812584	0.7228200866209905	0.8200472248557682	0.5962858344365167	0.43850992994673693	0.911395493821597	0.7590885506679189	0.7703800887068755	0.0374018848158435
2.7767025766211098	0.22296790549744144	0.40508853744715384	0.9533987283473	0.6301605485829498	-0.1140847867071813	0.7054620106517866	0.3068455067914597	0.18262761286679086	1.5584529695539768	-0.04021038148970076	0.08180827007675866	1.520021429851958	0.19535744988619688	0.1422391440750848	1.243905792003379	-0.09871330693779805	0.28432687000143775	0.009927409861754378	0.7251149131326395	1.5535041549771194	-0.22708523169173103	0.8278577381042964	0.7184513598876107	1.721968566436015	1.517768396573438	0.5023337181418055	0.7031599663246013	0.992826114964301	0.5513476365705178	0.2996157439615302	0.8019209251772758	0.4758155913086536	0.30453382429042497	0.5253638900942208	0.0026338320490900333	0.7587539623622386	0.05253533877546805	0.17862829219884607	2.4784945837232453	1.3628340130914292	0.780904598009249	0.7355489347510227	0.7991386472845685	0.6217328366926245	0.3824098280982164	0.8712463901194706	0.7398557585478066	0.776070201674312	0.04428659940923572
2.782915727721823	0.23686053185815265	0.4299473234812076	0.9751487510672362	0.6115841236821928	-0.08760409773463716	0.7242903360000933	0.268045031843348	0.16266404768864565	1.5909860509856888	-0.05976834975840319	0.09531811029281667	1.507520328283657	0.15448870018253982	0.2211853762686375	1.2534604349247167	-0.08582422763483363	0.2923430326924507	-0.0026558763155170224	0.7313514976933924	1.5265415423008615	-0.19900946745273906	0.7591651541235954	0.7062428809225392	1.7381353145277276	1.551191833223181	0.4968620967878037	0.6928642328641079	0.9401737491396156	0.550837299277539	0.27660739844092985	0.8030135660940338	0.5141471385266303	0.30226717803378406	0.5312107313589178	0.017080411340346977	0.7493905240794814	0.07650687704719669	0.18601480686073738	2.4735601255468405	1.3360913470085132	0.7505378034188428	0.7268791356604642	0.760844350764082	0.6458150812117481	0.349063087576473	0.8123566453603998	0.7412333086834481	0.734811589353465	0.011274973872980843
2.775300753049323	0.26606531368859804	0.4337413297589908	0.9704850788953303	0.6199707370811159	-0.05939818351248849	0.6897724196312744	0.27797695456762966	0.11036476737890669	1.5963631686768784	-0.07780460735713322	0.11028467456294153	1.484339978621244	0.06920381938766261	0.33725343141176956	1.2455771927093091	-0.03235675416583811	0.27375552523770175	-0.007835923191480253	0.7398956376982747	1.5324276458020856	-0.19526728132357712	0.7169943806020068	0.6952572531124692	1.7122733526353429	1.5547287339301552	0.4834886836769237	0.7024860109017823	0.8951232931897742	0.5490976725787984	0.2984019105302507	0.8077161816086733	0.5461614770820791	0.31272322710922484	0.5418105303035674	0.04307162315963456	0.7221215507485341	0.11282079410770907	0.1670885599867445	2.500698385032905	1.3380752681164974	0.7969055344745515	0.6775188388038551	0.748117319854013	0.6648344978655117	0.3400041910760253	0.7969686409640686	0.7355297084126213	0.7161022451542713	-0.030113973531252225
2.7193372206110786	0.3065517459692729	0.46412961280262055	0.9448462177272159	0.6183831387513795	-0.014009744469892027	0.6906712110246634	0.2232971687686371	0.0801406939048886	1.611279780918602	-0.09590144755705661	0.11758789901078884	1.4688404114676215	0.01833944454625714	0.40276173170514734	1.244523781232169	-0.02934672285904309	0.2744929751689007	-0.04415224542366385	0.7592763302756779	1.5677210925811496	-0.13109925622647736	0.719177701976889	0.6759836613663974	1.6831994424389252	1.5780409250440361	0.483708934654776	0.718776542566346	0.864079909983737	0.5741668566371986	0.3710442082071941	0.8022301610201314	0.5088220021046945	0.32975674928426363	0.5176594418343174	0.07600928449880046	0.6795824684997941	0.11799669158385886	0.14270620377074225	2.5163024333036224	1.3981495506490433	0.8769964309982289	0.6475344731471805	0.7596560901175948	0.6973894028476418	0.334945580667318	0.779651482653681	0.7062898123358157	0.7734650608990112	-0.06071321541523149
2.6806087098844253	0.3906481065983184	0.4883681420641651	0.9273851197155581	0.6212937356892296	-0.012725557462871712	0.7286577820688879	0.2749726145502285	0.06258162866216822	1.6198967269477091	-0.11064559122485643	0.12913988338510243	1.4770220967700118	0.03269497587548166	0.5230502123724827	1.2526845252578456	-0.037082555991590924	0.2984687015153949	-0.05719925548696778	0.7412879613361524	1.5167793233967353	-0.1151819536910422	0.7347273984862668	0.6740239305706909	1.6593798261026134	1.5530020883128626	0.4997308795336453	0.7151110131076858	0.8675008594761004	0.6153071958441773	0.36937551850796047	0.7815262162780513	0.49363516193436363	0.3229475440144495	0.5114511445146903	0.10899003564400075	0.6441751243679574	0.12814609356566128	0.1431099956423942	2.4865221635101733	1.4475940606438629	0.952550907366233	0.6134051277233898	0.7684104804562372	0.7575645572923284	0.3169057059149395	0.789537805861235	0.6808011631901663	0.8089358342873304	-0.0814640039211939
2.7077570075404274	0.4168871977312737	0.5061203821858676	0.9612564224956761	0.6149727423393532	-0.00215475628682954	0.813091874762508	0.3060290499214275	0.053761203184763406	1.6536874040834608	-0.11826339068185718	0.09009304004872563	1.4852542100785087	0.009065139363142901	0.6026386553310161	1.2423156336037449	-0.06017265070711473	0.31306881719215146	-0.07676534698561147	0.7085957681013663	1.4552366991120462	-0.08617005637020964	0.7305461881390309	0.705178140398093	1.56970579313704	1.5478483344273386	0.50426645971199	0.7124623839242334	0.8650938581617842	0.6197418865361188	0.40289331260543015	0.75766322017045	0.4436916381805947	0.29878544746369073	0.5011635574322819	0.11760434207514445	0.6559617013583997	0.1056615566620035	0.14413091751703971	2.481529723062377	1.4679692108878977	1.046605136822182	0.6046630608679024	0.7934050107181293	0.7478066182793882	0.2969751787142741	0.7931868957520033	0.6393506001759942	0.8340543781500369	-0.08123714405457763
2.7410950686014037	0.4571526512613498	0.5040379161308397	0.9458664376904725	0.6192455378440759	0.011974723007600992	0.8473139580189482	0.3851684848853362	0.054017683177875385	1.6654436642957013	-0.12952547336455078	0.10316657592774588	1.4950185938356697	-0.00699311624556004	0.7126528654125941	1.2262944682352157	-0.1126652088057803	0.3247472381803794	-0.10652503659589889	0.6696132604609273	1.3428723902803956	-0.053597500918560706	0.7417253518800939	0.7399670555297341	1.4711385610119923	1.5018972284772334	0.4669844207520245	0.7109207541089486	0.8253733837979652	0.6388127493778921	0.34807954491849413	0.7964828971771889	0.43702729563892717	0.28693737966521726	0.48212844153804346	0.16478502357458774	0.6563814336960261	0.055775741461628135	0.14180130789735274	2.449360871291033	1.5312286462844134	1.1066049730279306	0.6174364716298945	0.7912817625942211	0.8159059647420221	0.32220678844230516	0.8040516549473867	0.6122789452815113	0.8666840773767447	-0.08203198635898412
2.8035451923306525	0.49486937613879256	0.5153315023154355	0.96239800195783	0.581770377270544	0.02813828265459034	0.8232101669132641	0.42055459334403417	0.051653094669950085	1.639196223845706	-0.14027547435020163	0.17504072589710962	1.532937050432293	-0.04459795861791016	0.8192862279197834	1.2094006327001825	-0.14113394561175704	0.30855603330762055	-0.11648721460434605	0.6341533872698284	1.2730961282178765	0.02020730197014065	0.7313461103588705	0.7784538822250024	1.361828519975941	1.4607812803178652	0.4338884141899121	0.7106757935000995	0.7971539273116047	0.6620476507307431	0.3091768136646354	0.8484029449365149	0.40491439222168274	0.3658060419518343	0.4284269403552359	0.18937337713494595	0.6177263326722268	0.052240289835357404	0.11170709322910735	2.390337724035738	1.5618509999935883	1.2305991516170285	0.5905012184560979	0.8151555211678503	0.9173502366465904	0.33399979949609315	0.8196915679881108	0.6220428509271888	0.8662260445109468	-0.09125748682609625
2.843550388579162	0.5277279577174803	0.5332526242316329	0.9539588491114408	0.5337634944437814	0.03463407869110043	0.8327400995473253	0.4733523632421338	0.048394097614616424	1.6230111073870201	-0.14779945722544152	0.22355026066682027	1.548271429305899	-0.09285024141648834	0.7935664590096267	1.1568094754796783	-0.14548091542034833	0.31195985637339074	-0.15430366099604234	0.6245869206574839	1.2305250708667503	-0.006840232646395805	0.7406154688466213	0.8254579337023145	1.3346974688232653	1.4288388204527942	0.39534511478301293	0.7300691200782004	0.7489985927490576	0.6583185963120223	0.2321085065956357	0.8869136493619916	0.36563685314402117	0.41355406313403986	0.37575879862410544	0.24448630807490512	0.5423971657685398	0.029729553681485936	0.10196935709973734	2.323340274640926	1.5902236255457354	1.2922297064906438	0.6005431857892967	0.76122350221478	0.9827287317870315	0.36895549706038516	0.8292463301373679	0.6186581417878813	0.8252706591406078	-0.13587164912752173
2.8901312150433727	0.47397202191083376	0.5651712833911958	0.9274117921328981	0.5147591366599061	0.05005929497562574	0.9075816908273977	0.5279061806844914	0.05320113462837598	1.5894066541504412	-0.15962684244100872	0.24646320007206732	1.5391086105769096	-0.14096987099948768	0.7509976953592503	1.0952369356564187	-0.15647914725216447	0.2940293348684587	-0.179904691846209	0.6398762999177929	1.1954277021360589	-0.08063373412968253	0.7358209757509537	0.8858508842124543	1.2958977832534377	1.4186636576755407	0.3781270633859938	0.7189776967830857	0.7649471151126395	0.6784690743939386	0.20028214177890685	0.9065436623112093	0.3425102944674343	0.46468284719641934	0.39822737898070376	0.2791803632677608	0.49682892090950864	0.030905116238245232	0.10271620096404285	2.3087257596962383	1.561372187129156	1.4151520764048555	0.5833603726908156	0.7246492533326307	1.0231437536953607	0.36720781540134706	0.8196852725249786	0.6028718063273957	0.8265012295833888	-0.15693362370052039
2.9228489452835578	0.451856451998926	0.5653948214755455	0.8825221137496095	0.4872864988963599	0.06507812296679019	0.9164143536451966	0.548921108264818	0.09042999077141689	1.5802536326291539	-0.17292985637694497	0.24929549468241308	1.5519629411029534	-0.18650356173607066	0.7033188618070546	1.0240595469922007	-0.115596074474877	0.29607207117787965	-0.1368208910301826	0.6725583674942023	1.1853237386057973	-0.11463856427438524	0.7813985525614775	0.9235260458281426	1.3009670587996047	1.4189581610407838	0.35851524771718973	0.7201383293826737	0.78144403395973	0.6624878992247873	0.11911765913398234	0.952745828941773	0.3325788412950915	0.4901415570026574	0.399288581049131	0.32579145436319157	0.4930450955045444	0.054232058021508656	0.08794971614834945	2.3325157471723807	1.5943001110604742	1.5676798677333883	0.5861450315782489	0.6596287877104219	1.080821987204621	0.3896132449408616	0.8458656576019093	0.6097230442024911	0.8130680782053703	-0.15901195035898968
2.9539578630007313	0.446576272686053	0.5442102891740875	0.8184963095457084	0.4491754278807389	0.06867957880026918	0.9597095747865676	0.5745107707985743	0.12178336135796378	1.5204819944305084	-0.17913765894026065	0.23938368936423454	1.5404977958060813	-0.16416867838672528	0.6518234925932098	0.9768787622370414	-0.13642429717197874	0.3143878693024225	-0.06727270435635432	0.7003269365377546	1.1862261791707172	-0.1880425803339326	0.8992627803253243	0.9944116930377354	1.2371559640354692	1.3917179749115838	0.3700442296059972	0.7622480407277645	0.7712327833783789	0.6691596509631361	0.07867042034118463	0.9574118598703327	0.3034688791054096	0.5073867223193258	0.39231450351609437	0.3609743906335875	0.46610597814642396	0.07111021007829407	0.07429810753421731	2.351476535776184	1.5477714041643165	1.6801026308472728	0.5966704195829072	0.6019522690302593	1.1389096103590832	0.39028827878772565	0.8555464320070726	0.5998024801101276	0.8417242317926436	-0.12311172255371579
2.990862194507523	0.446967904294074	0.5150213739291808	0.775100286533462	0.4186506377727131	0.08016753418785413	1.064881289112106	0.6106555451029003	0.16018495918379533	1.480435285133829	-0.2072130951784669	0.21676135961314408	1.5545500253467204	-0.09198950208517022	0.6233345079552343	0.914884492688965	-0.19012921370944919	0.35301754517065087	0.017465540260950187	0.7242788621504508	1.2142042443952623	-0.18851297655053048	0.9808674860783462	1.029312341638842	1.235250363734626	1.3591377837958671	0.342929683114458	0.7905880178037427	0.7801692147451107	0.6701590098834386	0.02877297861674601	0.939162127454693	0.26419668700388443	0.5120040868366347	0.4134206684251572	0.38032994592541847	0.4359089179566585	0.10576496439638643	0.08563753716295253	2.35874505555221	1.5081548319260805	1.7115427096939702	0.6433494892824261	0.5687351354215752	1.195162195891069	0.39304879005559357	0.8182956101907903	0.5580379099059467	0.8089561934977049	-0.0862115095211721
3.041851609072091	0.44045134153158677	0.4826384433636606	0.7778902213872303	0.4213783015696883	0.08020047302847395	1.0816997691582642	0.6377589432539198	0.17907817839068568	1.4283377857760076	-0.21102469984919442	0.21727931089402888	1.5820305013313134	-0.06179927725957034	0.6196370150924364	0.9026305969618192	-0.22873428449304428	0.39166524759275295	0.04150079475251665	0.7576688135917574	1.2468695230125246	-0.2186204823407203	1.0766162217373254	1.043241956405163	1.2599804425018117	1.3244765969173788	0.2911204563353381	0.8315860649918845	0.7849039745321196	0.6634158274398427	-0.020832765599376007	0.9287706658446607	0.2416804845934759	0.5506154320231734	0.450172381271122	0.3792100586785516	0.4111790425470866	0.12169526624835811	0.11539836688970899	2.3787503239394696	1.4601772721683832	1.7110110308850952	0.6636305199424739	0.5303642503080475	1.2399402557100432	0.3662820421178943	0.7862282718807168	0.5833598086625246	0.7518935768222016	-0.033277039899768227
3.058991594977521	0.43385847218283236	0.4611327285948539	0.7473236311155436	0.4240624098569314	0.10844360386275147	1.0660269110186176	0.587338304127743	0.20375652629935379	1.3852109799377728	-0.19696609187663644	0.21430136949737205	1.5685073305710264	-0.11003533735587316	0.5771334950245393	0.8566976575179689	-0.21613534575395912	0.4025028117816517	0.04586959253087253	0.7977745395348358	1.2424650653012288	-0.1674360206775765	1.1807549002951088	1.0429449215249762	1.2392891063334275	1.310557820013916	0.2572662808819499	0.8708317380999994	0.7462127566225704	0.6447838711858012	0.0018425659248480053	0.8976003176923275	0.2557752274784301	0.5701463455918728	0.4395610101035697	0.3483336086271543	0.41347755192232827	0.09939916018715622	0.1272277791338863	2.3877763492080417	1.4125253766032781	1.7198163751165179	0.6559257121216666	0.48729351214065486	1.2368761235504315	0.36232380683380405	0.7828586245954886	0.5919826442444743	0.7096677977880124	-0.014935307205646911
3.032839072816003	0.4169672088077198	0.4385670502722346	0.647094021235138	0.44389323343797393	0.11380750155796382	1.007450922887139	0.5573360472708858	0.22233104294337475	1.324685095988501	-0.18546259732136186	0.2352437549004402	1.5610523228787025	-0.12690688338481695	0.5847873159461998	0.8414396221276798	-0.2377903642952147	0.38071895050844307	0.05066389764991726	0.8402922702809752	1.2251017898103267	-0.15748384445328684	1.2727170324487147	1.028152152754931	1.2537332578322544	1.3280468314008445	0.23713232464880676	0.9118711053715088	0.762416116760919	0.6600139917142334	-0.023036397812975062	0.915668926131789	0.3068458219584016	0.6153825995322153	0.40647365408880587	0.3247820327132197	0.3957899297250716	0.1487092980932872	0.1405289571433036	2.378976607476259	1.401733377183284	1.739195990567347	0.6550277946226092	0.4713882951097343	1.2645209861916697	0.34270622941417667	0.7672780742960787	0.582666566111538	0.6878138804062084	-0.053579851549556315
2.996944102778405	0.42473460844293986	0.4320475988891096	0.5725352794236548	0.4797818845695126	0.1181366063251342	1.00477624164993	0.5443550662914319	0.21277520034286307	1.2979646935853757	-0.20252474477655752	0.25108749472690206	1.5253868177341927	-0.16665305082843357	0.5585911619272521	0.8130248972919683	-0.21398329334946037	0.325543274411668	0.06868816570630241	0.8689602896992552	1.2460899961466918	-0.12429281628582078	1.3756765701344553	0.9899136005919302	1.242348383302068	1.324243590519327	0.23924565367507533	0.9504139818754052	0.7619901864871924	0.6040310022653624	-0.032750323008827006	0.8929469057694724	0.2887184238080675	0.6081627420040564	0.39609291548340647	0.2998699848020594	0.31700592347766665	0.21204623439507914	0.14853881481341705	2.3842869739853154	1.3719063632754347	1.7522493861048307	0.6776174178267521	0.46434658603838724	1.2728140760470938	0.2954381571215268	0.7663969669407228	0.5433655187680947	0.6166364002432596	-0.08990436008363256
2.9616811904178713	0.38859665649038033	0.41091526641504095	0.4618647517754904	0.5148364476896807	0.11585655411080435	1.02791205846306	0.5222193270610118	0.19943012755840056	1.303730621844295	-0.18912464333870885	0.23994975998992407	1.5019918712660558	-0.17153354395412218	0.5249393777380111	0.7893760834806478	-0.19215371523257968	0.27618457879052527	0.10495072902772103	0.8974900163418674	1.298548789439663	-0.16973206641277253	1.4855348295547788	0.9897283855285581	1.2274193781313931	1.350504555709405	0.21781431624231407	0.9597436778337995	0.773310206510488	0.550155734739092	-0.08083521712441721	0.8777915237951118	0.2543646208759812	0.5326820258768524	0.40977953181671245	0.3115548510754286	0.33422596820036565	0.25599642480287865	0.16607114562623848	2.3894828317220282	1.3643419259853569	1.7672400858829533	0.6947643326110912	0.4483644857595839	1.2253372098662818	0.28386122147186954	0.7298602875281365	0.5009755689781024	0.612136047144947	-0.1210001466919696
2.9662535285911678	0.3562553734671427	0.41226509253976856	0.4464534290364147	0.5409664868657338	0.10915071949319936	1.04229623853182	0.5191518759450344	0.19857628472418842	1.3293812108015426	-0.2112737078479252	0.23708253764126713	1.4678037583603387	-0.18116979050322554	0.5235167467698864	0.7628847017838736	-0.2060737200159382	0.24408748022950033	0.17247040309886638	0.9066322999681586	1.29148508903319	-0.11568392114370182	1.5830270947904443	0.9397051212846408	1.2175311263352795	1.3477584355925338	0.20813766851904175	0.9777134150640021	0.8374104614892705	0.518488087671715	-0.12279588559717533	0.8740766394523078	0.20093422833816205	0.49360689120953427	0.3858499068985783	0.3207511805439756	0.37461662981856547	0.2598336829929232	0.165698686121746	2.416434876864975	1.3528140305906873	1.8269216391797027	0.7121415527770031	0.4347136252576432	1.209206582547305	0.23707546157213027	0.6707688948364684	0.4997735097481075	0.6401133409747157	-0.1286646704464332
2.9570416996656776	0.3814072854038643	0.41138752132401074	0.445946653106954	0.5402935542403722	0.10889362542550476	0.978010433295359	0.43978229224557763	0.20765646162318876	1.3396414463844415	-0.20999439512185755	0.2314157050788989	1.482388437312769	-0.14348634785696224	0.5490387527554464	0.7582401978014749	-0.22694974737124313	0.23634852496762493	0.22766292293714532	0.9306589365196889	1.2833032622085867	-0.05436649381468023	1.69413726815409	0.8953261500999187	1.2317315430539912	1.3218786635890705	0.20866276478831275	0.9948991362711025	0.8407008403903223	0.4768319403229449	-0.18990725516038975	0.8641796708683238	0.1295709502223347	0.4666130777032439	0.34795010829754736	0.32629467129859174	0.4091086819823763	0.2537697779652316	0.15888812025263294	2.44668365619364	1.3339965979267288	1.867109367024898	0.7365980491924571	0.4095770756952183	1.1814063361789973	0.22760630064236814	0.6201845267151425	0.48793813084165283	0.6017242824523656	-0.11105431639838001
2.9660564719748685	0.43217394394523206	0.4225730231601297	0.4922259644336589	0.5306209644166076	0.1073703109911279	0.9258757248535936	0.3957460393306283	0.19821708187669218	1.316955635403571	-0.20696124378228897	0.18161051239537074	1.504345257765161	-0.10298824652851346	0.608061733993697	0.7245373290938228	-0.22295632601915755	0.2228963730171012	0.2611315095598226	0.9119209951938408	1.246195303451566	-0.008190471362806581	1.7310864995003876	0.8461602200484102	1.201591456881306	1.3072419453477009	0.20341832503062407	1.007044754472545	0.853951504191356	0.44391301723099463	-0.18167193279254795	0.834364242382749	0.06315945393955821	0.4882021645053385	0.33220592042136643	0.31399280578393884	0.39937103673470953	0.232429603008821	0.1386477318768574	2.398362232502106	1.3300459969299132	1.8847299284687786	0.7144601885754389	0.40511836296399706	1.1288435503301777	0.2082631052318483	0.5705747323343258	0.46609925988273976	0.5674385515819144	-0.09740054507837644
2.9835355216150794	0.43624858757112506	0.4546617923454203	0.5435903721262425	0.5655209054772268	0.1019460967176378	0.8423958277987152	0.3496525147910711	0.1782705281266615	1.3576646472705316	-0.20242417022927217	0.16548507390453082	1.4950633660165284	-0.13485370207246117	0.641339169758877	0.6367306900909744	-0.2416521659855227	0.1636008427469141	0.3037428536557335	0.9004397757046668	1.201445266714074	0.04381948857127717	1.7048362407680955	0.8085626846993753	1.1903332652693515	1.2936567262340841	0.17078693489962574	0.9856276909746484	0.89095403913617	0.42379825450170205	-0.1925900345308869	0.8200010408687335	0.061305259162448535	0.4862601476609328	0.3085629705330811	0.2960817183728947	0.4096519417644441	0.1976073378858937	0.13160361689553868	2.3292264516185393	1.394176246745501	1.9007598802302486	0.7300488706156693	0.3926086941641638	1.1217436651385249	0.2389182711983117	0.5950993204883787	0.4339622860446151	0.5273506103134806	-0.14446315219022296
2.9833871612663527	0.38959545995016254	0.4706533629950599	0.5458428577706089	0.5570940032318014	0.08193382604394575	0.7530004997173533	0.2854923462410516	0.16754547698612146	1.3903839526014168	-0.18467100965524857	0.1407249977055392	1.505665933529688	-0.15210869964041585	0.6117506703210875	0.5933482113638735	-0.21844753439915704	0.11232043454394829	0.2970608840722858	0.8884790926080314	1.1405945692074975	0.018163811253167378	1.6622734929520817	0.7814849418478758	1.1755673966922633	1.259283661997946	0.18495760355148383	0.9477342501535553	0.9171474002401094	0.4103353729749779	-0.20716194360206056	0.794055434948996	0.08449036349053606	0.48176851956069655	0.30485293102587524	0.2904695817928468	0.4493263986540216	0.16356637307225483	0.15017996784685	2.220232918843367	1.416112598240605	1.938714248547511	0.7212898658232275	0.32991108365530764	1.100447790189529	0.2713526324700303	0.6451769321507081	0.4132390657049528	0.5433935221798556	-0.1815751270547816
2.9846428293087586	0.3488810537379657	0.4802292678007369	0.5529857311342717	0.5603269109416693	0.058579760267374735	0.7193980138154685	0.24027996559664672	0.16640630015957228	1.4192868367684925	-0.20437767883035818	0.17320934261941995	1.5006676635937792	-0.18566913751722097	0.6183916113639315	0.5245817109598583	-0.186854905984898	0.036812198638564	0.3314868596124552	0.8393275048486097	1.0694474161083902	-0.017604971658732115	1.6205145961454068	0.8076595000647051	1.11868188191647	1.2077478877426218	0.2173860080982663	0.8645064857850742	0.9268834639177701	0.37592910157102677	-0.2463354555689666	0.7929300793915792	0.158437939033647	0.45479185720771387	0.274235145835046	0.29209516756784465	0.46330384796013596	0.1396809461673354	0.14884636391905032	2.172423748813414	1.4366358783084394	1.9750925617807642	0.7568850437529656	0.28920094241996	1.046003790934922	0.318948119904144	0.6585793294513163	0.36421471382508275	0.5312241272621756	-0.24028668981754997
2.97648536685777	0.2377021703516165	0.4968656598475395	0.5969392076689253	0.5544392949136274	0.044182492476476966	0.703749193801803	0.27121675852843186	0.16806360582934948	1.4625570116337059	-0.23702238047334565	0.22003625974417473	1.5341832439897998	-0.21675701960768654	0.6406888730679364	0.4763286190450837	-0.20243238863347987	0.0037694434490982893	0.37347162286291874	0.7845979838003062	1.0413325627441898	-0.06612996809449329	1.5677645230057369	0.8038112577666576	1.1007470226336606	1.2070686707919265	0.2407945184807979	0.7777470027264787	0.9561573904898264	0.34588443857677004	-0.30002430559586063	0.8386461570959369	0.10826243036696721	0.4871775775988013	0.2592724564769095	0.3329789783733788	0.4789496426925253	0.11763502384326001	0.13768166837884252	2.185856178161556	1.4368847541260035	2.037832136809418	0.7893111957306945	0.23345434795544398	1.0204575798388948	0.3610412914438032	0.6778916255963977	0.32316845074555905	0.537314556851321	-0.287313455320035
2.9380506664102457	0.19388327328862656	0.5204495418620597	0.6435252517950405	0.5764435384303037	0.03932893292229568	0.740708457423003	0.23014183023991533	0.1873225053121334	1.4895298681930327	-0.26235349917054185	0.27347463004152195	1.5532463915143697	-0.2644630662527762	0.6144746433679413	0.39126638166230643	-0.1995405813834557	-0.026779583828577785	0.4379435274429044	0.730227941868807	1.0658366606674985	-0.10367409605287806	1.5601524933513882	0.8128950765826575	1.1249874281716115	1.1735674553303688	0.26961566861581204	0.737335014027367	0.9283206409090342	0.2962605366954486	-0.35072026989569405	0.8116688640936726	-0.020105827145758027	0.48876867511148053	0.2751307319650373	0.37534279061688147	0.4918816453097811	0.07312049487107	0.1302195389837825	2.169449822845916	1.41534886242062	2.083207874729859	0.7867192547134516	0.1558993606974536	1.0118647384911887	0.4128984442976652	0.7275244389712439	0.2745540572882645	0.5085415665410771	-0.30517985948928106
2.888428175952466	0.11541015140871302	0.5453936899667856	0.6447361795422785	0.5813903554481313	0.024198027317593802	0.7676721992246768	0.13586429873519995	0.21210423036088244	1.5305061386265895	-0.2896358571539967	0.3178800970812974	1.5721331059283041	-0.29095178276013267	0.6432185058043561	0.34570724811090725	-0.2081739809192898	-0.038297675007875	0.4767559327692923	0.6953339196588884	1.0324236339735484	-0.17778765532020827	1.5311725013362583	0.8105037385635168	1.1541508905483269	1.1398099108284614	0.2850357850869624	0.7384917395703615	0.9532281068102637	0.3462205344962562	-0.3661821252605223	0.816135535793026	-0.033567534018058995	0.5161683682803069	0.26421761697972157	0.3807926094691513	0.5606113425458118	0.01862446834741295	0.1196590341413589	2.121466670495194	1.36570101527355	2.097153326298381	0.7452399248184298	0.11852956540855146	1.0119320075600435	0.4598948300203668	0.7166872188866704	0.2543120709295873	0.5444630992977924	-0.3078208258712905
2.8358778543505045	0.09367363163153215	0.5606311266395527	0.7030007416007307	0.6217205796846048	0.03481246176302839	0.841602921418794	0.07508070616760364	0.2493268053612349	1.5266297206417077	-0.32242205327803203	0.345800177336861	1.5798575695448296	-0.29632000887231613	0.6323253944909484	0.2936993923929095	-0.21787432330410064	-0.04501912143634653	0.5034064007666771	0.6784994196635752	1.0442427913605645	-0.20047836596924618	1.4653610124233047	0.8176155652602674	1.1989066021827945	1.1178301906745447	0.33882567050925483	0.7700954467728343	0.9810891695356447	0.3755134202848565	-0.35361760801222586	0.8019726939022711	0.006787689048153861	0.5544546892413317	0.2583862775140858	0.37102942428254304	0.5973330215862094	0.029880856377483455	0.14106043108454044	2.0776041118789306	1.3240158952925671	2.060553139279363	0.777124200707273	0.061708304072177464	1.028370221392694	0.48825393187809685	0.7219971137476752	0.26161492322644037	0.5342599073542362	-0.2844682977537333
[truncated: 199 more rows]
[truncated: 35 more columns]
