# Supplementary material for: Obesity dysregulates feeding-evoked response dynamics in hypothalamic satiety neurons
Source: Sci Rep. 2025 Oct 14;15:35837. doi: 10.1038/s41598-025-19800-2 (PMC12521569; doi:10.1038/s41598-025-19800-2)
Supplement: Supplementary file 8 — Supplementary Material 8. [file 41598_2025_19800_MOESM8_ESM.zip › Supp Fig 3/Supp Fig 3a/Supp Fig 3a/NCD_to_HFD_1st_MPK172_matrix_3.csv]

-0.6896132592369612	-0.12303334639296112	0.3629972859982825	-0.07144457560105105	0.03799974328837168	0.0015609035323260578	0.10596594298317034	0.08507291307507965	0.10455156572148401	-0.013070141411098723	-0.20660629823201374	0.011641523873966794	0.011383843144531223	0.0247391226368675	0.10411801691949729	-0.05236207897889528	0.13823717105885222	0.050588807364414	0.20089170742147605	0.0680286756630274	-0.1178662254374013	0.0484431960500732	0.0017236416611964595	-0.134922110142652	0.07235606418439175	0.15264884496243675	0.08619427561719442	0.12354689498967435	0.1255110461118636	0.02939030302490462	0.16162073065536056	0.09603232475592069	-0.06227529980407805	0.1682837942683553	-0.000573263994074194	0.18826071916406822	-0.02065680421941156	0.1435024220833551	0.0650971659348183	0.0192772135333922	0.0013713769222771567	-0.013941934829938019	0.09831108159593975	-0.019253696382341902	-0.1682817438290541	-0.07896891294702546	-0.1566283370475673	0.17095099070543898	0.0641478642415757	-0.14287859888365076
-0.6319015367436545	-0.11381874369008932	0.3316735412151698	-0.08424010321520738	0.02369267468516466	0.04876835758382551	0.08619939927166217	0.043733565254462876	0.049885461217680276	-0.07736743193755552	-0.16993213277162417	-0.01498846863138176	-0.012960491794166938	-0.0363994466994617	0.09160783701253329	-0.0643839255206052	0.12327072432597967	0.0294517567283595	0.1059807437379857	0.11492473287296708	-0.15778990837166323	0.003173770766060499	0.004594625238764169	-0.13752096763123262	0.06615456283191117	0.048399474262468274	0.02434280014476858	0.1458403988132252	0.13784662800039224	0.06473317308207378	0.15038667307872983	0.052267702058455566	-0.01692771846581327	0.11941368815459236	-0.060899687760128045	0.14152038061217925	-0.02680084010879618	0.1879931507080687	0.018124243406972884	0.061028910355441834	0.01221314463832874	0.050720376402008716	0.06481417510445095	-0.02245711565870668	-0.21799169171922314	0.021826004992282655	-0.19273752387138987	0.14468481236200093	0.11248929016482766	-0.12915353699062612
-0.6014364625808386	-0.08972307511929499	0.32807095183368773	-0.10839719769543343	0.02675412343712005	0.035290255782981374	0.08787126010535345	0.03321725544980401	0.028011311339607176	-0.07592894181638106	-0.13136396649336732	-0.02446749742569761	-0.008289580275712338	-0.010851913371983267	0.09172760670955922	-0.05180451354160024	0.08970455987972348	0.052542507818345206	0.0408137495238795	0.12026539098793831	-0.1154314758626736	0.015636124230674966	-0.021710136812820618	-0.12106154374782889	0.05789159691497029	0.03499421666292609	-0.04670383459804864	0.1315253673847259	0.11491287339997762	0.04072823761151589	0.18691969756265636	0.10646191971308994	-0.0045266624166787625	0.11387654021764099	-0.06822911020209597	0.11916869046881307	-0.019246560488745176	0.17789056190949837	0.016907344579128233	0.025982373512748375	0.0029651059052613923	0.051200428898705415	0.07714792108080658	0.00020352253096745979	-0.172092948613963	-0.002564365407049865	-0.1964782641181699	0.0741364346765876	0.07394973325793877	-0.11216023452272379
-0.5655153791798444	-0.06249221402729715	0.32400195862898495	-0.09321607491934487	0.03486536958284579	0.06677478100061285	0.08664511260480115	0.0283373744446171	0.026083464647457075	-0.036009587608936	-0.1357904965137786	-0.03844677970284143	-0.016350447938501197	-0.03417879278653937	0.09140402183254215	-0.042972897885160684	0.06329643049823062	0.03634150534496895	0.0005462021857087773	0.12045656177398678	-0.1279486539726563	0.02662370400895258	-0.04906027232599157	-0.11226664232975363	0.046240395219811874	0.05000164643612914	-0.002858475515276883	0.10970754941434396	0.10053826569883359	0.01388541257269996	0.1709615607790921	0.13054400915758835	-0.008434519867002211	0.07087135267094867	-0.08982168761605322	0.1293278696566237	-0.026045815980136066	0.19336967465199426	-0.010983337011266497	0.009626724586564737	-0.010541522034823047	0.10645378358331287	0.06013567573956036	0.01948691249129625	-0.1441631267803513	-0.014416017500667365	-0.17491028294535288	0.0428914321092046	0.06984449591859208	-0.07792457571842015
-0.523240015929582	-0.04371552368924951	0.286980882396225	-0.09385435228632044	0.039324211138841395	0.06526027852816078	0.09410543564370581	0.030257484601286404	0.012606450804847869	-0.04951263188404338	-0.13459780802324098	-0.030193134667592835	-0.04095391104862052	-0.01717388586162865	0.08679846422196669	-0.032252773062121674	0.07046706478374147	0.03277347355907476	-0.028419801744172773	0.12357249555292463	-0.1396521188537174	0.023900141630298532	-0.05810604861777065	-0.13283822083302338	0.044871122436133656	0.07710650372733455	-0.00818152617232112	0.09808503994644181	0.09938860170928208	0.029900737142742367	0.16913676192132443	0.1599878584261617	-0.015655899562899457	0.05093144641675297	-0.10018490115897039	0.10519117215580594	-0.030875460867775865	0.17978311927809304	-0.014149137664913557	0.00017400362080129405	-0.0015813857368225533	0.12384722613081042	0.05649593102629062	0.01595992831886625	-0.13488394208598087	-0.037699423885114346	-0.18026126125665007	0.03767253577324297	0.06959895905534234	-0.06311890393171204
-0.4598222470147242	-0.05076259236978168	0.2628840585695352	-0.07348426807952449	0.038885283647078384	0.041296146502506466	0.07018180638569664	0.025782396593622525	0.011469637193271437	-0.0614867190234987	-0.11757477967878661	-0.023768178773220395	-0.05094423129698757	0.0009400208599268425	0.08606153210244893	-0.0315078506038275	0.06617209504538842	0.019067162390644352	-0.031247887515017548	0.11324459102797825	-0.1431641011142781	0.019671782922862056	-0.05454033562108893	-0.14942983501996474	0.05417587231375712	0.05846957093399425	-0.009403068148802499	0.07496822589796594	0.09243928654211357	0.040994908658646315	0.18093837004335603	0.17367334357137443	-0.0053463791404227004	0.056022392725239685	-0.07756396311227938	0.13462323584654895	-0.03981162934863774	0.19320579785068495	-0.031148878823673846	0.002468415719285285	0.0035926891073893787	0.1394248507457874	0.03053898423045533	0.005828218854528569	-0.11011540639930101	-0.06460918110117565	-0.16666330801361243	0.032003854821983264	0.07032676381015039	-0.05031809427917716
-0.4174433284249464	-0.04943641600305538	0.25238776458629547	-0.06455393684457915	0.03141726096373066	0.03789433950685238	0.0708871663448273	0.020195178537049822	0.01324081266951593	-0.028546994967437945	-0.0949466796345056	-0.013329769475799261	-0.07326218571610237	0.004596371515685108	0.0750588859413721	-0.028315729465414906	0.06199489130849369	0.005706703111723602	-0.014513231468058234	0.12641189010607798	-0.13863019535976281	0.03376587514915575	-0.03300918670683446	-0.1506991848079668	0.05763283415582876	0.06271995464612554	-0.0029878186629445566	0.03927110753640084	0.0893799362625979	0.05653928257241755	0.1862536395196379	0.1915100308417606	-0.007109813583107729	0.037915037465787824	-0.07986758869511157	0.1464244088760099	-0.024188944932319077	0.19100935992730975	-0.044743220214328826	-3.288576790755016e-05	0.002054270511611582	0.13290167067416223	0.039598163080140046	0.015092429003885114	-0.137239997262105	-0.05603913268980215	-0.1671061389692019	0.03072241076969519	0.07519225355780727	-0.053301240992002064
-0.3680804942592844	-0.04481744469537695	0.2551729397609708	-0.045025454083221964	0.029928404045282526	0.016283924678215204	0.08271098057696306	0.015105436172661277	0.0356626058488326	0.00373237312302745	-0.0790959716547763	-0.02034840806233211	-0.07645026762073595	0.0012857916024863639	0.07041569286273121	-0.023005640479805627	0.06676422955532457	-0.004412146364728999	-0.017623532079363437	0.1270134391339554	-0.12438532813386229	0.03563325960010348	-0.030564644922943682	-0.16195976296239303	0.04782116935932338	0.06285231917124239	0.012934187290181375	0.04132681173426243	0.08842832422438787	0.07102372106825366	0.18276918455190333	0.21490874115267028	-0.0005376956197421564	0.021576747067494816	-0.06911429154559656	0.15057772789095575	-0.017361956804083555	0.1876334724462103	-0.038950332263442716	-0.007023929170065827	-0.004566319606098011	0.12918215074902706	0.04002299396918173	0.028556266397549622	-0.1233097923440409	-0.04961141633247427	-0.16041488791679318	0.016962251108040956	0.0814732529340832	-0.045345458501893414
-0.3300010161475686	-0.03559221841388101	0.27653879857198715	-0.03757798607429438	0.02383582645872206	0.015216094900065936	0.0865024171874119	0.014318009053119097	0.051377628192345516	0.01960615750139337	-0.07146573022231835	-0.014252354408583249	-0.08204346478959729	-0.009791617858294558	0.06298098303827634	-0.014970037076624651	0.06096853990281629	-0.01067967244417278	-0.013993027735845875	0.1332717036162595	-0.11679033780254033	0.04370490847291652	-0.0321720006508689	-0.1588385454178205	0.04722751074593487	0.049050238196399004	0.022606746186514357	0.03449607521738105	0.0783573718762309	0.0724504027607193	0.1786367260603454	0.22807155847473115	-0.0071394756569159385	0.012970313478048728	-0.05525204520085143	0.1346266356878729	-0.008400654505044979	0.1871071751965975	-0.049422633079515964	-0.015167407347220465	-0.003162876769713134	0.12052391193438892	0.03879176878862056	0.02995604150651319	-0.11447209172853731	-0.04159878470925296	-0.1382853811792852	0.020530512699401496	0.08923457885915802	-0.05242630588278853
-0.30111570228484363	-0.0387970094946028	0.2691203761184929	-0.030535437900088773	0.01749647334083984	0.00931536429300432	0.0827126076921296	0.013574800797277001	0.052631002423286166	0.03112645789069054	-0.07418872104314908	-0.01694185707860587	-0.07369434005781568	-0.017290480010563505	0.06350863575057168	-0.0152689782507681	0.06279063353924423	-0.019649972654535646	-0.012969612897309283	0.15067854696774402	-0.11111782551248109	0.03450464887616335	-0.025190437594754284	-0.16488020295178168	0.03889522246909651	0.018315675271831717	0.020400597035136536	0.03927812749692115	0.08303358700167156	0.06071373146554141	0.17694438835199053	0.24095709201853746	-0.003379992344261442	0.013570401571533625	-0.04592252229845197	0.14401559215657217	-0.01017360788493735	0.18100779220899563	-0.05191274720952024	-0.024769635675298517	-0.0027413197680164064	0.11436127394060294	0.03827950407931106	0.020249857804683944	-0.1105709435520172	-0.03404789022832557	-0.1482653368827366	0.023422235741369958	0.09844164075989863	-0.060335694690373774
-0.2225004567179051	-0.03798146540567709	0.2645154261591356	-0.023205188000174008	0.013413795379298137	0.015924562530413838	0.07721365576406082	0.0012481026255651687	0.04933331703475166	0.04457383383396479	-0.05379591203242703	-0.01364788439275933	-0.06882760327200381	-0.018417486137694245	0.05515293554326345	-0.0031337421199295725	0.05354885845473478	-0.02841612033017407	-0.033901716819854065	0.16676913278524957	-0.1005248693428195	0.024845557140350052	-0.021409771845581356	-0.1761287893892342	0.02761465177339892	-0.013584157243438566	0.023535842094746857	0.018144457808722987	0.07759394446108775	0.0529285515484598	0.17144732753061853	0.261527337556944	0.002570298889366859	-0.001910834438957299	-0.04597319948306995	0.14260411403256684	0.006386472622721977	0.19226307154428252	-0.07119004900535006	-0.03581566033353443	-0.00485264570622259	0.11770946094498094	0.038445399997148834	0.028269554296226997	-0.09950818530692232	-0.03420604509224232	-0.1284748928921397	-0.0007579986985598891	0.09948446912714806	-0.0447775705165067
-0.14383586141777088	-0.036660392209461504	0.24426271934720348	-0.012607792681200564	0.014462422843765333	0.009941216164221927	0.06853485591038931	0.0002896825816497488	0.04245612857541465	0.07251841068785844	-0.02717782148060821	-0.017900803309511652	-0.060676167734266075	-0.022116673287107144	0.05131219623884557	0.009990195815253927	0.03783300825241949	-0.03135585748627025	-0.032868529813003214	0.16189634949456377	-0.07711154696837169	0.03529655855657978	-0.019738130134897055	-0.17924302358645422	0.026362694773393064	-0.024106923664708384	0.029441669776284873	0.017749290158577225	0.07547743503649515	0.036194728894100414	0.16130649303513547	0.2814701341268684	0.004886769654624123	-0.010120887849899323	-0.038812340041219806	0.14155383505080604	0.028134905871101113	0.19438103663867126	-0.07930880248770407	-0.04963010359699251	-0.0088554803927583	0.11782254533960354	0.042605225481816875	0.041478229958671495	-0.08675983918447372	-0.042968083823500244	-0.11331555207664097	-0.002861646688509917	0.09499323806560936	-0.03708709676155469
-0.07083352179196663	-0.0499573754587906	0.2023550941237696	-0.0004812808305529874	0.0025723175478608363	0.014146277063038365	0.06251511090649357	-0.0012301687535319974	0.038060169958062086	0.07323336522838907	-0.02828435750686955	-0.02212563995932384	-0.05662437842682325	-0.027961284106782947	0.042815638398379194	0.018528193408370672	0.03974448253122885	-0.038072145551456736	-0.021204468265906058	0.1655647571306406	-0.0765771197023746	0.027124920654597977	-0.010268113867175077	-0.1905126327966285	0.025331117060705222	-0.03817948703660616	0.057477338528653533	0.015415118488556128	0.08649283995018456	0.037448864916130684	0.14804278666626486	0.28818300155660515	0.003799995715090264	-0.026145973331501343	-0.03155240020636673	0.15052764822825554	0.034509386374195795	0.18922960257620153	-0.08744980267763135	-0.06272809598239142	-0.008635383655798173	0.11449349769890385	0.035047523325221666	0.04461401973357228	-0.09715519031530258	-0.04060742802684084	-0.10025754770141171	0.013274542207142147	0.10276759734156653	-0.04008864752905893
-0.006241730194955872	-0.060244453050851146	0.172542095334866	-0.012060558860907398	-0.011230383777940818	-0.0006472244806143999	0.053063047814393374	0.0001863819455206226	0.03935399188722684	0.06958350842474449	-0.018137623001538854	-0.026762022231144027	-0.04885652447710424	-0.018728087855211652	0.04144101550926722	0.021227812610515248	0.03417822307907922	-0.02881841304542635	-0.0014349368847626442	0.15681313076267195	-0.07103046432452173	0.02181171913248275	0.007103202749869392	-0.18996393615897844	0.02695368621880282	-0.042206100933731734	0.06632723985188256	0.014623682336981613	0.09234294007472078	0.04283415678333073	0.15239987939484623	0.2982914796306434	0.025506622100294418	-0.030076958780749296	-0.027455994449748146	0.1373437435426682	0.04922270815065306	0.17444468056454557	-0.09070088237697625	-0.045101760942427474	-0.014167806800081919	0.09149739298603103	0.039915015071422755	0.03931556530717639	-0.07393919620310747	-0.03496455466727483	-0.10193963722944048	0.021144048427795843	0.10285143865597086	-0.07074369456797716
0.05124389757235579	-0.07325548887939842	0.14427860826369837	-0.013042617701615782	-0.021479606577227788	-0.0013377566171117212	0.035802842572023284	-0.001127443074561279	0.028565843607602576	0.08636844377713614	-0.017275042925122986	-0.02848020765161069	-0.0293366127677462	-0.02851677439515961	0.03938282369190496	0.024063248445492666	0.014446510341262537	-0.022597936807653846	0.007901843523192375	0.1461406090389727	-0.06314800578444921	0.016976988159171594	0.027244095231729236	-0.18780102936707138	0.020353138347470476	-0.05701117884731542	0.08943382995506412	0.02376322806319878	0.08663970850495832	0.03785091503978949	0.1618124505807351	0.2928753357639461	0.04899564539921173	-0.01762930946483583	-0.02708024694841405	0.1484514331286128	0.057425428741564886	0.17915659199778772	-0.09564165248486925	-0.0431196394028496	-0.02124845487433722	0.08613355591226694	0.0383598141172749	0.046379149721775745	-0.07657836626127563	-0.023240497154974428	-0.08011277820968787	0.023337217466273076	0.09546430307074918	-0.09102055076743873
0.08290012546896378	-0.07787165860951187	0.12321355488012198	-0.020408346174310338	-0.03514448910531408	0.016076279935276484	0.030992044136918372	0.00046250512085089444	0.021331804306092206	0.10971681267934161	-0.016118890747487007	-0.03054150220955229	-0.02054226776413773	-0.025563675745848495	0.034527955557033335	0.030145705301660376	0.005678617805284545	-0.015167112240937575	0.01781900606824509	0.14141438372119683	-0.06115541033290726	0.01636866943674705	0.03778714071547865	-0.17802690498109608	0.009408120276779626	-0.05561433942144419	0.11045144552010237	0.05371225416293833	0.07969666419200358	0.03579313289332225	0.1485213945663579	0.2942373439589999	0.05378441426730931	-0.0354230839109787	-0.03429784751150316	0.13278741219411053	0.0689023147115013	0.15805131662898358	-0.09271544534056388	-0.05138058897233746	-0.025222962123093145	0.07032228435424843	0.04901279410202386	0.06180152917510125	-0.08036541630859878	-0.005640799197416323	-0.07201048406512509	0.02363581047203011	0.10369884074305355	-0.09884652015033044
0.11554971998969472	-0.09168946471632647	0.10054701963119447	-0.028940433684365878	-0.04439680895258957	0.02557949821613676	0.03283568184319882	0.0009409653028478128	0.01652735546255128	0.0918460388068793	-0.03536613422628649	-0.03710994444685537	0.004819359629216593	-0.02829477728277142	0.03797825295909324	0.03442076574079341	0.005609368625368283	-0.004659541261204137	0.009281618695845874	0.12055639688765322	-0.07112140387601619	-0.005045766875001264	0.030202756336058324	-0.18307289657106418	0.00486674561633064	-0.07268656508171155	0.10377913201162518	0.08881740194871675	0.07076023719741548	0.005238080366725994	0.12821465325096498	0.2819905712408514	0.07727891587106359	-0.035443442920642526	-0.031033067348615107	0.11054374634240696	0.06104175634462644	0.15238632090326643	-0.09045510922664214	-0.05143522223830229	-0.025539502603810226	0.05828562250694713	0.04446935629003028	0.05739303671952979	-0.07733313208006688	0.007813311202410782	-0.055394046588404	0.025032921005821513	0.10286007913874975	-0.09950464177175222
0.12152541018941995	-0.10356558344344716	0.08057986932531112	-0.05364992333995837	-0.05518132782066041	0.0359394487934088	0.018515441261868357	0.0028364553148627165	-0.00028367576377431555	0.06209705342969533	-0.04764815532398834	-0.02486345036898725	0.016641956120869196	-0.023642187216385002	0.03799480620754888	0.035110862554570285	0.0005935726614765005	0.005246060718382137	0.011201898612350245	0.09583171779646882	-0.08228570094430407	-0.009075789583053124	0.02450393637473832	-0.17114871963540934	0.007652317417190193	-0.08636677884015562	0.11236801251221258	0.10056626889834677	0.06286069954139625	-0.016585248785244068	0.10331067624391466	0.25982742988308566	0.0855660084678994	-0.03885791275434652	-0.02641483818884699	0.11040448884178242	0.057278577630236936	0.14262685441589168	-0.11047043671815952	-0.05673897972260814	-0.017587692635464953	0.05295063346348962	0.047041505082570774	0.05369719013563251	-0.09446581410510828	0.0026427418490225204	-0.04562496855300997	0.034238477423598035	0.11952451417876189	-0.10609334250637086
0.12029759937420241	-0.1275041850421194	0.043919322026339025	-0.06908841701018831	-0.060365074630255276	0.030527538510036135	0.0209730824985202	-0.002802494512038706	-0.009351352983776661	0.03438822199848085	-0.05113977108674563	-0.02596361529976838	0.02350875886202977	-0.015245903079801499	0.03726787283489414	0.030760539879035386	-0.006375010499530753	0.016759714308663437	0.0010772303503422162	0.07708260544635195	-0.09123128804343536	-0.02123473310898326	0.027215816783553993	-0.16561633012204807	0.003907422122363407	-0.09587497573557095	0.11434004964067881	0.10653872242445395	0.06952794998081427	-0.04081860806476343	0.07894682749493771	0.24734667700279567	0.10253767511251521	-0.041629282944828386	-0.03510175225210945	0.12273408139951518	0.048996244179913356	0.13714527356990583	-0.12045108660472197	-0.05077051750239693	-0.026810975921262116	0.06499880498864581	0.03870168867304526	0.04250545868324805	-0.10573140520438826	0.0031725174314322356	-0.056795022579901225	0.04274694538703573	0.12188525476520695	-0.097922439967781
0.1166600889865993	-0.13967988579686064	0.019328157693235298	-0.08413445624994276	-0.060301163308584496	0.045954203607068346	0.027376361791688238	-0.0061955371041080235	-0.006338847512129061	0.008073016772196105	-0.04965444207673166	-0.024469708904219255	0.020996149378099047	-0.0022462770847095034	0.03367244526181528	0.029382896345572184	-0.014136620313618948	0.03702872038839614	-0.005697476384252749	0.04617851952369394	-0.09193469104914367	-0.011683479803528244	0.018663644895055315	-0.15877896782766068	0.010263047392195723	-0.07921000854704961	0.11470804363331058	0.1166846739855096	0.06275225940314713	-0.04644095207565675	0.05944282551584751	0.2390396406572488	0.10819846837054019	-0.045130844097649635	-0.04017055355973079	0.10323843929304519	0.0590106765367428	0.1356468805738385	-0.11213564397763214	-0.04418287826791748	-0.02802942847523795	0.06129386140351099	0.034307850289434234	0.04478478422476814	-0.13403378457833998	-0.008951968606995977	-0.035094817707959566	0.031053379236216927	0.11992162570684166	-0.08569234650302542
0.10254619712627369	-0.15437823049059812	-0.010126376135682158	-0.09745305733534845	-0.07230513938564333	0.05117994721385335	0.03301989452456139	-0.0056683972160317155	-0.008780652670548237	-0.021698074110497324	-0.05140000979310583	-0.0351205896362478	0.018371583258765915	-0.003926877640856969	0.034623693677978004	0.02561324387874527	-0.02131618181705167	0.05355825537514811	-0.012651273208279811	0.027579433480116045	-0.10085791713164886	0.004814405747832417	0.012930163804504569	-0.15166310279763834	0.006422544305746719	-0.057299950400986885	0.09907755749148218	0.12809797868790035	0.04932019249196252	-0.04986897432730423	0.04252908558051736	0.22776940569464682	0.10872925523918228	-0.044159455423599156	-0.04995233303682266	0.08445064415019857	0.04680126572450162	0.10766326676422666	-0.1045037284980475	-0.049774681873997265	-0.0320915271434446	0.05615844583078368	0.030373244633859136	0.03991271267088188	-0.15187320187006786	0.010065505603324245	-0.03494099605412263	0.037636979782039684	0.1356109601812997	-0.08749095418133472
0.07088304796254333	-0.16844105182727254	-0.008445436576145715	-0.10765714820839671	-0.08216695469283808	0.07668520373419078	0.03759348281287705	-0.00873949733855446	0.0033604900301985826	-0.03381201937887616	-0.07665382311295516	-0.03541847228281557	0.0251894760795306	0.025199886815943668	0.0347970180616704	0.02463990053297148	-0.004810369920659837	0.05938069018908056	-0.02115957200857731	0.01725351398669808	-0.10796386173337673	0.0070474316707772235	0.001670711288172859	-0.144533197138666	0.0123434991942535	-0.043866016256729826	0.09133599401479532	0.11319831087179974	0.02906429687683601	-0.05753608229541969	0.04524410995138938	0.22220335010817988	0.11656457029713496	-0.04641968251497609	-0.05094497780475614	0.08271482116389882	0.03588649846344212	0.0881164008811878	-0.08892020411152779	-0.05398344213131277	-0.034628044195431175	0.039672736105629665	0.027830054351358113	0.0294476813459445	-0.1629978810359948	0.01023115049722608	-0.018643043378090633	0.027574156704589216	0.1421127736567622	-0.07930043703755743
0.03779510652406734	-0.17202643540327184	0.0025221330303520882	-0.11028951587363774	-0.07972599234841678	0.07798302731795573	0.03384565547161574	-0.008909109700287788	0.019363960735737318	-0.014439353624184512	-0.08019542765978462	-0.030094074470961473	0.02819814423394431	0.034650932536912225	0.03218066711595424	0.020332564173227676	-0.010555068766900676	0.06681697575053189	-0.04318589466966248	-0.009198472975438927	-0.1046173132414953	0.013453671055227646	-0.0008904406906432393	-0.1442181959892454	0.018498491235304632	-0.023484936993112826	0.08862783367813512	0.1165638536591997	0.012296950517671473	-0.04474222975348096	0.025952040484292855	0.20094788756853194	0.1189887810575179	-0.04465843966971045	-0.05025672099827797	0.07326598215668227	0.02918906666542943	0.08542597943739941	-0.07157289247827262	-0.044847360917376046	-0.03224388030387212	0.03811697512161345	0.03396773434763371	0.016851898040515158	-0.1641348830255442	0.010379222628470472	-0.01594835840245654	0.027049174256919762	0.13946533017718227	-0.06724235849855784
0.008132423281444345	-0.17388343607113035	0.0011887847657430241	-0.1001702733896247	-0.0791360849077606	0.08481002931823114	0.039356032072604345	-0.015155683834824749	0.02158941957376449	-0.013223434230949927	-0.08669315108959927	-0.017217723227892542	0.011555639088628217	0.024140101433671395	0.02711428869573355	0.021617704077378477	-0.005086908995761396	0.055356655621216555	-0.05825979244534507	-0.01542631661974637	-0.10209084371276118	0.017111155211939323	0.001770010557130669	-0.14886982025298262	0.025340843765471188	-0.03458903992426693	0.08159455100826299	0.10986163063355073	0.0019316681810625964	-0.028744691662930193	0.011966129133677297	0.18642260636534624	0.1121886221335248	-0.03662049529416685	-0.03929182417260517	0.0800512494771495	0.025624920099569258	0.08572516444305281	-0.05658532089833446	-0.059050677549551275	-0.020339460941633594	0.023869152143763263	0.019465265623458305	0.00775351100062556	-0.1978822869405586	0.02005014769061624	-0.010188081843097005	0.025984200116812996	0.14596773181805353	-0.04110138056531755
-0.03600120131590797	-0.17347117729954037	0.008384569863527957	-0.09981449214823672	-0.07704565640031028	0.07581680086817434	0.04776589303373755	-0.01350402357107569	0.05747320192640495	-0.01666925815146469	-0.06753420863643914	-0.014633998110759766	0.004417864495397019	0.032456635810381516	0.025243348828048472	0.01646114503260824	0.002919005341707565	0.04717069214165018	-0.05039393863859214	-0.02125737175509896	-0.1003919193208251	0.015706827243246877	-0.004830304066850581	-0.135667441610604	0.03491143259525649	-0.01535221001276874	0.04070389408951531	0.0998661414012778	-0.0024037389555977215	-0.030613407316758212	-0.017728002080446694	0.17648727760893862	0.0944171229827212	-0.050872084822835215	-0.03420786302343133	0.08157560233310654	0.02899539973133875	0.07426380979641044	-0.04483505724638623	-0.05503635397659436	-0.016193591330782194	0.0043119509653805985	0.020900060141126005	0.0061208925668525425	-0.20723000303244446	0.019106115834413583	-0.013642819252574212	0.018339377742075565	0.16250039561157517	-0.018193586401630834
-0.07050141083147958	-0.16874826654478797	0.01152676049722266	-0.09876950919085839	-0.0764122704026865	0.06996717391998455	0.057500458185514844	-0.018469928548332838	0.07064945891705925	-0.028295553170141437	-0.06598470279854551	-0.016613727724373566	0.011156600949077316	0.013562587077104431	0.025833072483056697	0.01382019729255545	0.0007698812792736071	0.046579146371392335	-0.06710955634949294	-0.027382513048991457	-0.09195648387523461	0.005467689821944862	-0.01805362860381981	-0.13145428318339158	0.032556729473700446	0.009945052388468073	0.019144609270839066	0.06871021534513212	-0.002796691310418746	-0.030911009177869986	-0.023095942065462702	0.15129401089218822	0.0875641288520789	-0.046196110427371824	-0.03244444859714183	0.07769121562379273	0.03177466734625922	0.07146771445861162	-0.01996482722991106	-0.05590271320638638	-0.0129241950086044	-0.009822222992140918	0.013297102985035707	-1.954915276688382e-05	-0.2179769645812956	0.028633722053574583	-0.030058115147121877	0.01825421164865897	0.1702279757621045	-0.005747345149447491
-0.12512583401083152	-0.1517361996813013	0.007964936925872523	-0.09315029444445191	-0.0803735898318264	0.061995612442802675	0.0348837898146661	-0.014911135390110903	0.07119300599374807	-0.0322272201919649	-0.06336033471368141	-0.015254826827139337	0.00555226964239431	0.017658338100956055	0.01749127352592487	0.015841491466616793	-0.004114620028089541	0.044860792811310043	-0.06628150889962785	-0.03803500886110624	-0.07673398248247357	0.01618516301851727	-0.02078700670556677	-0.10469186434595554	0.021558305238870916	0.0327100028749975	0.041102581997071654	0.05242282958605539	-0.00408580239658121	-0.011809087075273677	-0.015693123077114176	0.14603235041206508	0.06664345660080886	-0.03956388026537259	-0.03699175135536135	0.07999494810482681	0.03604321464647979	0.06663274117639989	0.006039337481844327	-0.0624971260774997	-0.009777985767824252	-0.0014401806542211724	0.01071006459421572	0.004205920964468364	-0.2033529166191546	0.015308238514838262	-0.04228017663740264	0.005615745315874901	0.16727081325622284	-0.0022189099544403
-0.15690785319085268	-0.1411262941917764	0.0014946728102674636	-0.08431508070411006	-0.07615829071117901	0.07013576443752884	0.022216349575075196	-0.016059947705726833	0.07295769682259376	-0.03907634758015023	-0.06386986361772197	-0.01827159243545281	0.017189647497121173	0.027193847557330307	0.003986454366965054	0.02253417894650416	-0.01965793927954516	0.02975454859789805	-0.062225226913439444	-0.038944466215815994	-0.058568940446214336	0.018122740851380572	-0.024434774712223682	-0.095131114191115	0.017475820992505758	0.044242877208232965	0.030732994672880785	0.048268469913926304	-0.0009901051885212973	0.006370662831039148	-0.01447731692347647	0.13764249924488647	0.053754587940975096	-0.034713723231674765	-0.0463755849917032	0.06624639777217602	0.04175085091628434	0.057238982644941795	0.04005608355832849	-0.055368706344547124	-0.013048966190141065	-0.010271071473319484	0.009229780595190414	-0.0009016914624844586	-0.17777974366933763	0.033993702742163644	-0.05833693798059401	-0.008269625396624089	0.15198875114471783	0.009326349893671022
-0.16547055923495355	-0.11817324896520734	-0.0004221357105538309	-0.05952986309552396	-0.07747713338368038	0.07600831069711113	-0.013129008299136168	-0.01455134636561147	0.06749156871810809	-0.04627649314047204	-0.06284639021987222	-0.023579730614748568	0.03220000644957111	0.03652176183397943	-0.0016249410820099966	0.02293985067128546	-0.024014169711057874	0.028145068336877632	-0.041828237665750764	-0.045315581897720905	-0.051586310067585094	0.026213100799508626	-0.024907487811008065	-0.08979638908540201	0.008927507101443214	0.07077178063957756	0.028581411917940336	0.05652121033777968	-0.0016697848710400796	0.04062666546054667	0.007943290479024798	0.1228384560456222	0.040136252557080906	-0.03134967964875844	-0.049072629088454535	0.06621811109236168	0.04018247758587301	0.04848252070782818	0.06263519696336632	-0.048587074598603	-0.004594623748287682	-0.03855543159428389	0.015921775714814033	0.010263516544794734	-0.16926293939348258	0.04285469629264813	-0.07427928968573236	-0.021778059393934807	0.13046623628998874	0.023804380347675205
-0.16253945753935548	-0.09282288344002872	0.012177735715403258	-0.041060405776508414	-0.08724097630306729	0.05279990664056576	-0.03584667403282658	-0.022105032895405784	0.07923725871846599	-0.0460343935508612	-0.06282105227341261	-0.018704298045600264	0.0380263386866919	0.04453614294239135	-0.016917957232999735	0.02940114123496814	-0.0247689263623238	0.01893002858472071	-0.025442655854811213	-0.050028089328331624	-0.04960126236160234	0.00804246740894432	-0.02281856474794334	-0.0773338185070512	0.012669047417027438	0.07324564982978019	0.03928699272827253	0.040372240810689616	-0.0026548071736238526	0.05127978274315487	0.02064137131074417	0.0956908940232726	0.01912719698777557	-0.03899957752992349	-0.05127665348100591	0.05834258265616531	0.029586698283904294	0.04124565385379673	0.06290627721490842	-0.04216722167484072	0.0024721401541611143	-0.046915077112528666	0.024002489666091028	0.011631006198610754	-0.13399830556424164	0.054977741940694644	-0.08774021496019146	-0.01384101157182667	0.11359167083459012	0.04644286082039959
-0.1613464727825151	-0.06464110939358134	0.02205161109419082	-0.02355444479865052	-0.09254964468833052	0.043340980280494934	-0.04947422844322892	-0.02122300070129589	0.08431763778703157	-0.04117073929596647	-0.06384908880634761	-0.02235309719480246	0.03084874432565423	0.051603020431135446	-0.020483514851122157	0.025963531695167963	-0.02802421722159888	0.0011221694102559806	-0.008647793492822863	-0.05906893723862857	-0.039758983400269426	-0.013247095097789938	-0.021277671853859464	-0.06147526339114782	0.01765972490903122	0.07215137644313618	0.05935201345691095	0.03873330101289447	0.005454731376038579	0.07194630954384482	0.04244459587882078	0.08360055738794558	0.007673887675425134	-0.054519457956905895	-0.03917715079971983	0.0659915456665409	0.030303127482893166	0.043270733614596796	0.06462833717151292	-0.024264500051570898	0.011034201405466583	-0.03833999069345427	0.014300099152599718	0.017066727378758757	-0.11403818041093436	0.0377581630048819	-0.09798057907429825	-0.020727639672996817	0.08876490929802865	0.056543350144307246
-0.15290692134863793	-0.04224388769911237	0.030296526692292623	-0.020217483245761992	-0.09489042913601606	-0.007924035543128479	-0.054943194963227415	-0.021167023830614206	0.09733984201092283	-0.0424783802144343	-0.05438677071513827	-0.007976366593654704	0.016020384500398395	0.028628272621835815	-0.026680308483147196	0.02978220110570274	-0.036030393969941496	-0.005017453672648322	0.01328750907244609	-0.0693148106347243	-0.04486251579318765	-0.028096320516055418	-0.014726121317963317	-0.055589619493871575	0.006212608667672011	0.06945263013309474	0.062334625633779485	0.04300742571251738	0.018369197031948482	0.09692972844788557	0.04232070525355765	0.08027022112528459	-0.008291475240705493	-0.05000107737698818	-0.03009553943318289	0.07185695191842989	0.010610454028815346	0.03740572031667124	0.05547340502900931	-0.007127532497596764	0.008611273651682542	-0.030844367281352113	0.0054679880724019456	0.019382192435123465	-0.09213323628197903	0.021967739405847203	-0.10373498847273195	-0.017585022196564187	0.07972801413098661	0.06177735268643847
-0.1513476587412308	-0.018114721034450915	0.05334474781037972	-0.01665231934691217	-0.09263524943456594	-0.009677151950753712	-0.055562428506634245	-0.01781818586140795	0.11297125379196275	-0.057509541009715205	-0.04179368101100187	-0.021404885410434525	0.005388553941517675	0.02227691107113792	-0.030141835475867983	0.03261606553134862	-0.027823756306989876	-0.013408424247140371	0.060832497970100374	-0.06595222042984987	-0.055744799083923914	-0.03091713057574936	-0.01903620212320433	-0.03284353236818979	0.004709614434160893	0.0625221387606269	0.0691368292183841	0.01768914951418462	0.013642484245719299	0.08802997960742324	0.05868919568245258	0.08006218978492734	-0.006022117897045631	-0.04999881526480334	-0.013138931803096148	0.06302416415909315	0.010378192165053243	0.033372500028611904	0.037385007306432086	0.006819385331503771	0.00954141998036003	-0.04599559138894912	-0.01839183110434847	0.017393251065513253	-0.07745747598325119	0.018377278301244842	-0.0986491803258849	-0.023269887358722253	0.07252476346696668	0.07331887027434955
-0.141146919478188	-0.002757746864323643	0.0649430670401746	-0.00794042676695158	-0.09057435472602439	-0.007890711145582149	-0.0637317088681331	-0.013025678380510376	0.10157042606843328	-0.06833036084188306	-0.03331928112724778	-0.03484660289267616	0.01614411643212683	0.040816184804150064	-0.031134980473914543	0.033508230422430556	-0.012680497127443166	-0.00556780528293036	0.07767891656995561	-0.06536339802815752	-0.05371435239160873	-0.027598638612633786	-0.025734517214765808	-0.011315420800997112	-0.003659317468920501	0.05670625572127347	0.08562452732204845	0.028252500859914077	0.017146915430508367	0.07082492877725444	0.06460467339125683	0.061667369845413475	-0.02620723641888086	-0.04483997417254592	-0.003868472124649536	0.0482995873791945	-0.0034289275855780886	0.02401003981608041	0.0218883510161511	0.015392366359042767	0.011502722317166708	-0.045919584082359875	-0.03484354755288602	0.014146400968677558	-0.06792131946742763	-0.005121970581908071	-0.08788941941347365	-0.019359524271142892	0.06461453798157843	0.08740602810261133
-0.13419434186177398	0.0029162869960317013	0.08932781473063815	-0.002100590893459782	-0.09831886854583023	-0.005399677276678441	-0.07723339429814709	-0.01765662289989243	0.09595904091643967	-0.07712734935873183	-0.05020525459116176	-0.046174626413036005	0.012953050221794327	0.034575798867934514	-0.03572547833378224	0.03871882389333547	0.0036351403605873606	-0.011627412957991617	0.07489586743412607	-0.054900682849402596	-0.03772883674256021	-0.021973326090819797	-0.023077506947264886	0.008121040424120377	-0.016778125052227623	0.029552078454358054	0.12081229237212643	0.03785525190694117	0.018357502916985933	0.07007169029256849	0.07468241846543176	0.05645410138095057	-0.027424028793210486	-0.043266486638624056	0.022791625229369332	0.04272928735421479	-0.005395538284481589	0.018076596501863742	-0.004926229471490962	0.009285322195896221	0.012744843190866495	-0.05143033097381624	-0.0496677253926425	0.000780909399714097	-0.047202244649326985	-0.009576809954602071	-0.08789197035300664	-0.013778927877560267	0.05186366679198652	0.09841622216816122
-0.11551087564137685	0.01759108425302005	0.1081720977960006	0.0027529207464813367	-0.09342680432838776	-0.010055390893367756	-0.0852351980199971	-0.01321258737009277	0.08977123823370173	-0.07109276787608816	-0.047903752276225946	-0.04484450983941541	-0.00423323737923637	0.04764653324480933	-0.04013682452203616	0.047756896316036045	0.02086574158647271	-0.018797480098236	0.08407949868075452	-0.05302545318311462	-0.03433732994017406	-0.0020107683008703013	-0.007178356390370386	0.027567228988721337	-0.010321476616669472	0.005102920261565487	0.14993713112064655	0.03629616811427141	0.02504120369110483	0.06991668301597714	0.08002616872414312	0.06124929809139491	-0.04058681269488933	-0.031548839775701214	0.05010348748555814	0.03911022426181341	-0.011639522926714314	0.01206788016972674	-0.029799284466705635	0.017828099466641715	0.007486283005907847	-0.06387511586354644	-0.06475499188231289	-0.013040341606457412	-0.03305733073135429	-0.021478899718087276	-0.08648104569733074	-0.00897176241511207	0.018642112484653688	0.10273388713505394
-0.0778336693871734	0.012903610236525784	0.13198475008832938	0.00341348230227386	-0.08628297749521634	-0.001554435505798485	-0.06865373224712695	-0.014021072961021739	0.09584146201129817	-0.05574557763337207	-0.019776337753407112	-0.043511226990197285	-0.009085413750735915	0.04796103133895096	-0.03643944814598587	0.05209181504483481	0.03166057968210697	-0.005753479949280571	0.09612688899685005	-0.04948833178731935	-0.01626163445917254	-0.0008544358862682653	0.0037399583537449112	0.026092385230211894	-0.00019362026461635962	-0.014191881180891708	0.1519357598383851	0.05118591561536345	0.023107119116365767	0.05381484803717318	0.08312027443651955	0.06257522496996407	-0.04305436293353771	-0.03124892140185801	0.08156957946542957	0.0251208291697818	-0.020343285317619607	0.004736445276787961	-0.03851787510140799	0.024245953612380848	0.015283130707714265	-0.0858167169211727	-0.07456805783498384	-0.019012871954473844	-0.01691471402426612	-0.035942435697448684	-0.08274085815411628	-0.00232187103823205	-0.00018892416705983405	0.12643026585335018
-0.040653061851766606	0.007989067898680192	0.14013027133443212	0.010242904630772064	-0.08497032833094881	0.00650908443549852	-0.06792559821006919	-0.00900658410387823	0.09847448894365604	-0.047150581670821895	0.01211815640744563	-0.05138563505155251	-0.039320882637467726	0.04246172277751472	-0.03511594447092602	0.047717783386404075	0.05266579338268227	0.01325285284932239	0.11091228457779682	-0.037395700227292786	-0.011317645468036977	-0.0004263583869169675	0.015658697630126377	0.03270701734460726	-0.004263115635909561	-0.027518118150285986	0.15283813287841702	0.040894384696904776	0.022081999122948656	0.04323893164427346	0.09646134434447269	0.06028279032680869	-0.052016260946172385	-0.027421144821044387	0.10700855158240405	0.023520727849129768	-0.01312257204040825	0.011677492535803418	-0.06015756536812317	0.026604955852537287	0.030467196451853522	-0.08975592226400679	-0.0940001559989676	-0.0365663204015794	-0.01228118825378425	-0.03843042200385525	-0.07194030771857314	0.0009266070963726711	-0.023771766912343933	0.1314488948687847
-0.006226789046882214	0.002412423336633275	0.14768231583923747	0.012895795191555998	-0.07802557144402317	-0.0019145358522797064	-0.05120768720822762	-0.0018450135648153967	0.10282348976950054	-0.0321694613975063	0.03271638726998455	-0.05602608925207899	-0.0591411044049452	0.03743437438747136	-0.03601679962637226	0.04961215868836474	0.06329988907354527	0.01057666955477297	0.10246417524307128	-0.040208803658731695	0.009246960834666277	-0.003794930033376535	0.023650289976515464	0.033196525664494436	-0.00022079413779479764	-0.029779552675224273	0.1630966683709784	0.031487243534719336	0.012982573385135514	0.02069384986067495	0.10040514143398369	0.04555668482122618	-0.04722761381818233	-0.029554505120720193	0.13424732174539394	0.009100776851847018	-0.004425126756825805	0.014181021508868769	-0.06336474018955889	0.021387367909671932	0.03630404636990897	-0.09040133287881634	-0.1146034910669798	-0.03907283879957927	-0.019879052593722902	-0.04567947467811706	-0.05150562394892923	-0.0013742419026726313	-0.030695028646857553	0.13176982594181927
0.035623806152560764	-0.003517096534804802	0.13598450594508682	0.018210842247305337	-0.0631403624199746	0.011578329922161092	-0.0470963390942434	0.00752226032977715	0.0915648272562942	-0.027868937900049923	0.0534384948110466	-0.0611024293794839	-0.07424871433744468	0.02952729494227534	-0.03217535705466045	0.04617215757383637	0.07255150981403458	0.015428027917907003	0.09569034767800619	-0.04283581761520456	0.01836837008817631	0.007850238403997923	0.031341838879287834	0.04404018283896427	-0.01014314524773174	-0.02453681768541311	0.17146417879270423	0.042120948134845494	0.004108286526810731	0.014764670156763379	0.0863274834637801	0.04474472194545818	-0.029636290026459112	-0.023252826101734292	0.15102114500019206	0.0269733347103158	0.008752618725869053	0.010625016449174355	-0.06074810363212092	0.03300448786639802	0.03508578018065535	-0.09196968935935294	-0.14577187542124034	-0.039336276841999675	-0.022253970938394013	-0.04685814612750763	-0.037452880702825306	0.0012988818491710386	-0.03521957428494709	0.12750158461826083
0.0729846962172958	-0.008308175069972123	0.1325286933846334	0.025905396516495698	-0.0394210858742411	0.01712719363680001	-0.05676024095878507	0.014392662981197773	0.09903593956502248	-0.02519972142783663	0.08270563767150878	-0.0566256245895511	-0.07064116895927848	0.02123835616740618	-0.036032770599756486	0.056938131020979464	0.08256599045356844	0.02891606273227445	0.07931228765082278	-0.04493153614901253	0.028584895340185767	0.03195186294287711	0.034051838556238515	0.05703549160608723	-0.007791193573826197	-0.02173886746417612	0.18059801446413914	0.02884008845687368	-0.0030187457521504606	-0.004826796411161366	0.07359344493079706	0.025682993197706568	-0.011182924533622409	-0.029006131425239234	0.1704034355632424	0.046012990098432446	0.01692834017315431	0.009812157599919014	-0.05677889079571204	0.03720258797425693	0.03495765443411848	-0.1015279773413019	-0.16092608648270265	-0.04286706517388698	-0.03387535630169852	-0.04560010916808229	-0.028863357107468495	0.003334567523987299	-0.04410420119587514	0.13677206643844592
0.10556299070052888	-0.009106696915464705	0.12115064051435613	0.049783785480572204	-0.030970492740879558	0.04183125852330287	-0.08031836978728527	0.02012853141976986	0.10193654078911256	-0.025420823119017923	0.10542761643647239	-0.06586561712767233	-0.07354272184630721	0.019817652431448785	-0.048502501294299685	0.05411345382620567	0.08618510874096043	0.03372708919775934	0.0647217410017836	-0.03366986698131448	0.04287316210305146	0.03744072338792077	0.03904453225691939	0.07184118524604823	-0.006988186585547297	-0.026572459208057307	0.20951961314819728	0.028575415970863417	-0.011220892664694445	-0.02189772961724823	0.05901346877021263	0.013561351920179484	-0.012364534016888489	-0.047369486868595954	0.1897829107271473	0.0342290040763495	0.02499191133152912	0.0024389916150780316	-0.06413843124183244	0.026037302893975822	0.04817762237061754	-0.10723909397050975	-0.1700490723135407	-0.04646273555874111	-0.03968504486031026	-0.04867980784331409	-0.034211912026209476	-0.011059639327415924	-0.06708160422528517	0.14075576694333075
0.14458641307259099	-0.01592804574454712	0.10347818989160402	0.07345426526032492	-0.03255632793047802	0.04717159868705077	-0.09453505611051224	0.021479489089666244	0.07915612445045929	-0.020757855607969687	0.104362123855596	-0.056183834366048534	-0.07515325859302771	0.011162457968280321	-0.04823876093505465	0.05191011739481086	0.08504931050826534	0.03909472290217031	0.027332354108857416	-0.019010536094808905	0.06767832626293774	0.04603474154442141	0.05014817921059379	0.07409200845229215	-0.014318032186527375	-0.043229813675850895	0.21525019191187603	0.04562914770929433	-0.01697792468630408	-0.03554457630331983	0.04303430217954559	0.01152773922055789	-0.00998597579681297	-0.054682707052913636	0.19400438517657312	0.024238774336724705	0.024705305037646876	0.0011774113475199852	-0.06041687487491763	0.017631997133930495	0.04992721438296459	-0.10735129523261784	-0.163825454714597	-0.04301109487778548	-0.022972086266206542	-0.050830310683275204	-0.033082483547994965	-0.019505636994828168	-0.0643554020682297	0.12913824276031824
0.16870757830068378	-0.022258481479065225	0.09005773718751423	0.08655989535769268	-0.028574302550609658	0.046654015955540695	-0.09782856965275366	0.016885773046291703	0.08896715429188366	-0.022774108559058266	0.11342515416468801	-0.046633897847708765	-0.0782982873876433	0.0017684060140594805	-0.054120950589852765	0.042230098070050445	0.07200074087951983	0.02795662682288529	0.0125372225394124	-0.0295550186957749	0.0754528604799872	0.046085003495982366	0.052110305439769175	0.06766929244396463	-0.00961295641933979	-0.030758467574443282	0.19230612286822538	0.041066916310146175	-0.0239207349497814	-0.026535535222917062	0.038383010076988376	0.009445375742185961	0.006209475922467548	-0.08478086370992857	0.1940298320534646	0.037579887685126385	0.03631796554716698	-0.0037485402022525926	-0.04663874731781678	0.012141575990911493	0.04637985507757251	-0.11296628071596793	-0.15412001593689087	-0.03793645183279628	0.005161265729257495	-0.03961658348323092	-0.03441907382568067	-0.026585907094781334	-0.07811148123382951	0.11901865500504383
0.19947711497595852	-0.017911399793444454	0.07471960915139396	0.10682166002812546	-0.026251982378253137	0.05380062283186121	-0.10008649412495536	0.014620920973089712	0.09738163586402937	-0.024969001043593404	0.12179575430271532	-0.04349481992573741	-0.07432992695456034	0.002407616726381289	-0.054771608952972284	0.04083117158915053	0.05196257422700411	0.03563049101597223	0.01440560974576072	-0.05790440431132955	0.08062914188879819	0.044862031695050764	0.05622664556159758	0.05934594364064234	0.001359770315514032	-0.024161772654936898	0.17146964856024074	0.03276601680603484	-0.034931141235345284	-0.03335161691271581	0.038360018940725854	0.011382809182553083	0.007297589003183847	-0.10973667384270072	0.18523138487020965	0.01874395078913421	0.02926262202466847	0.001043243643447389	-0.026253583026323208	0.007218807806453967	0.04916228038054889	-0.11381901030798873	-0.15705174266583338	-0.031416545207307786	0.011110360036661446	-0.03581740981231209	-0.027182441011625126	-0.033716890249025355	-0.08760369410950064	0.10670241212960954
0.20792325809280943	-0.019756474383342142	0.06883742828511732	0.11670328107605862	-0.030751046217127265	0.06373368365828701	-0.11375228574177317	0.012133512566483382	0.09834271005910905	-0.04036395829900572	0.12218108989813711	-0.04122037394115331	-0.0551807914148149	-0.01326750446621503	-0.04828531042409909	0.02877839309533694	0.03846807405598991	0.04111831732586969	0.010559731479793066	-0.06301815718692587	0.08518882405387214	0.02117595071689175	0.04782084521484099	0.05852578934120749	-0.00686780573659949	-0.03604954407711675	0.16467953052504486	0.03509817657543568	-0.045628095922341474	-0.046974395086113487	0.02665186452106948	0.0029661963389317806	0.0038231263355128693	-0.12891778284088592	0.16541129974004304	0.004521190588634276	0.030150738085693147	-0.006523096911972864	-0.014050616531374249	0.008541443641631128	0.0659191711979948	-0.09482644931328012	-0.1356716864277322	-0.01046640504918593	0.023362669377092776	-0.04271990456072353	-0.014250963237230302	-0.04885701108282235	-0.09063163621872714	0.09528658286704443
0.23547319708100786	-0.014088277471275093	0.051634885650159834	0.1276639622773274	-0.03159694510926463	0.033650892276685135	-0.15419305936048291	0.008867918811196765	0.10181829596290362	-0.05908121213797509	0.11538952512382368	-0.04648236593529967	-0.05439938251338644	-0.028446035921167245	-0.049496926541301625	0.017635763858875088	0.0533236574429569	0.025376501242229864	-0.006958915338176418	-0.06344589082528096	0.07021264357183679	0.0037036525171034755	0.04014931716662837	0.06644230034638493	0.0013038169198524782	-0.02275717414384268	0.14532390788268418	0.02430804986544382	-0.04004577347673935	-0.04301504906411875	0.019894322826307882	-0.011080711185022806	-0.006715793029504714	-0.1353929847153857	0.15020013129554804	0.018037735749346175	0.030839475855321423	-0.004034824467129788	-0.026246402872027026	0.0014511117343411317	0.060822748321381084	-0.08022218826148163	-0.1496634536550159	-0.005174079546360308	0.025181136203475535	-0.020561659122985115	-0.017222935340096328	-0.04803650570218933	-0.0798732030950708	0.07452349092846179
0.27205923481219524	-0.008444458093013486	0.03951098989046236	0.13664418405871362	-0.03349661485477164	0.01576412735066564	-0.16530450098849636	0.0011094996199090697	0.10188327079224099	-0.058541003017578676	0.08673208905254583	-0.03851935832174827	-0.024959505315690196	-0.035433939298387465	-0.03989648103383792	0.01352328225623316	0.05722185494270745	0.023129318815821656	-0.02182500999881581	-0.07730377756822557	0.06647504685133838	-0.003947048920828876	0.03856810914043375	0.06765900698690126	0.01374957737657373	-0.02543320009008679	0.14970283541992097	0.025062273447620027	-0.04788107291010804	-0.04750783809657015	0.0023605849510064973	-0.02138628345035875	-0.009310805160691545	-0.13635061220697828	0.1341601526564678	0.0035650192147174673	0.012141097786722867	-0.0009430217146695577	-0.007230764731941029	-0.006489033962438518	0.05029575062118532	-0.07280054529445958	-0.1456579172359836	0.014957954986242394	0.015404157511767214	-0.042059629609726736	-0.011159224523292141	-0.037686380664477576	-0.06464105070261308	0.047130275306147426
0.2926395676696312	0.00616448304624836	0.015651048231048712	0.12622858483682475	-0.03483553831470949	0.01636396650649887	-0.18335532149032205	-0.009596039765307825	0.10957760994368212	-0.06280515036672855	0.07772676296291661	-0.030449497682489595	-0.001955236837368668	-0.04237568613650279	-0.030835857451570293	0.006299920196104708	0.06272786485826395	0.02324734731193953	-0.030062470314167932	-0.0696263884766978	0.05255865048011238	-0.013984795475983042	0.04789252471346508	0.08628424379386179	0.020732793450971714	-0.04170050937536246	0.1471461416682278	0.0310040486526329	-0.04454277505975992	-0.045008194387241476	-0.024967921785797632	-0.009440702596678577	-0.019523704517859806	-0.1305482001981269	0.11046791914007525	0.014189115370759148	0.004343191278776336	0.007601643713005225	-0.011368887755480846	-0.010424516846706273	0.05638285108825867	-0.060486058644596594	-0.13820397330361908	0.01948839188664061	0.031911103528724324	-0.048327776434012794	-0.006087063902946598	-0.026573058271609228	-0.061191627041953876	0.029574171315716723
0.30267870083843745	0.018302550983177505	0.018249844548871984	0.11912383408058522	-0.03270701230457765	-0.009404229353127996	-0.19447279506670306	-0.0117215605537865	0.1248519438962455	-0.05300708325306982	0.06441311362694366	-0.024198644822579482	0.025571643988087932	-0.03591232861138111	-0.024751400561029056	0.0022407493442474303	0.05543923489930171	0.02699683586430291	-0.035957074079569544	-0.05653722127901656	0.054509362038253795	-0.013480227870204762	0.04937662456549334	0.09059617149482004	0.0273076839362106	-0.04221257159910238	0.11730374243929095	0.010204412673340933	-0.05181126517111081	-0.04029303651757053	-0.027030368360099012	-0.009863920038445915	-0.02381126936343452	-0.1215891048899718	0.09017668779137702	-0.0030653513350355245	-0.017878575033092238	0.00879905681774599	-0.021760689756084216	-0.035394584430000486	0.057410559349026516	-0.04605075097715946	-0.11138909645259065	0.016828439057194892	0.04745559761134235	-0.04815982691550014	0.0027087031536495152	-0.03394885130452605	-0.06578009405277262	-0.0005605725119126493
0.30318076735826066	0.040853083197899986	0.001713205547366356	0.10553499700233979	-0.029938727247890724	-0.032830155953994536	-0.19581508604784775	-0.0191480426035905	0.13786847346255268	-0.04352218912648253	0.05543220251781502	-0.013366984497123743	0.038115870589574184	-0.040598970732770995	-0.026357602564213867	-0.01009372357024101	0.05739511959436996	0.02334829117901762	-0.02720599424167114	-0.04948976417714378	0.057249803121529566	-0.03189600206637373	0.04968788990602563	0.08933243235806314	0.0363102583700022	-0.05766046352800767	0.10546784836593234	0.026374956354881796	-0.049147782117714464	-0.04316687748054531	-0.03825189522265314	0.006816339317574638	-0.02784025822070747	-0.09352486985117293	0.0676198181226754	-0.02750368275810443	-0.035431133676179005	0.006744585804047021	-0.023128097173437303	-0.04334750009748326	0.0555750531997289	-0.04831924333325003	-0.0902781081519014	0.008154110125702052	0.07041303004060326	-0.042144612642250244	0.01275838453766821	-0.03070799149870503	-0.061575044303723334	-0.019639389273476145
0.29716805387250045	0.06531977363018976	-0.01861159106347205	0.08892707351821429	-0.02119942233967347	-0.0485708015561781	-0.1845749163656532	-0.02226493327247159	0.14663638689567726	-0.05574253462865801	0.055973963073219654	-0.004393515980546154	0.05419097950667112	-0.037464335410888956	-0.013516600428783627	-0.01692501211002223	0.05770250139391837	0.02725102572605396	-0.020010447504800456	-0.05481686600790421	0.0671945907812457	-0.036740620516200466	0.049946444151689015	0.07697664793277995	0.047148983769526545	-0.04105155364666442	0.09521778120939028	0.013919975554827832	-0.05465503319342406	-0.04098511978766374	-0.0439924877480385	0.0005704789273388647	-0.04154271601887501	-0.0628895558049271	0.04661769848975307	-0.03809704434857846	-0.0368926353964017	0.01828435451853778	-0.014612434178187162	-0.04524522878719674	0.05658561590605099	-0.039857675636264606	-0.0758514943102992	0.006296834941754112	0.08595451175409988	-0.019534948858869684	0.01917361482211318	-0.02021277709490567	-0.05983529541435765	-0.03403792895908893
0.3118455346270696	0.08526627036416733	-0.03666996529907349	0.08553260191102477	-0.006817437474200804	-0.06046339320203488	-0.1812088799759857	-0.03125150407592724	0.16356254273773949	-0.061834000479118356	0.05736073827354641	0.00904829978962983	0.06067646399936113	-0.037685373341233834	-0.011293209536058418	-0.021114629923615284	0.05556009295056319	0.02086023323560749	-0.0006186703065988661	-0.06383774023375331	0.06353279967918937	-0.048971992564338415	0.05602473339341415	0.07553088240967372	0.05618754400241142	-0.03536920376604593	0.08599625346756037	0.011527763335671796	-0.04645937279496945	-0.04757883264024316	-0.03443874444773372	-0.005079024953872996	-0.03992625087166631	-0.030020971504173922	0.04388957671781942	-0.022188778813371647	-0.03770909988395583	0.004190239130358843	-0.008303314993361325	-0.046635934118382974	0.06382234443517863	-0.02653583881640491	-0.07275926474636027	0.00693973789004373	0.07087559605460318	-0.008817436145340246	0.0279442551243096	-0.013466348984633614	-0.0634573955610698	-0.03628509168760657
0.3190821039182633	0.1075759168191961	-0.05130838406457945	0.0763309166449003	-0.005789857604451215	-0.07428261309759364	-0.16843149324013676	-0.03472802086477954	0.1594146375900299	-0.07432105776612108	0.07087300299125388	0.018624254528289655	0.06045281700379733	-0.0470111791653274	-0.016241700696583213	-0.02236769102253637	0.06415168736517915	0.032789894584265365	0.01910412724435855	-0.054178364360481	0.0796345131055235	-0.0728381591634	0.057190736547015175	0.08526387528380194	0.05292767295128146	-0.03528042942949558	0.06294581468624674	0.014546208978942663	-0.04119418739131391	-0.06391030242235682	-0.04730440995988809	-0.0019070467191587657	-0.05072459840573819	0.013643731708193104	0.031192343141039407	-0.02503852581101444	-0.04930540514300985	0.0005747784827393382	-0.016538598848718666	-0.0617245983715697	0.06593702493838512	0.0022722623184974035	-0.060118347529908855	0.013649641146207054	0.05295886128875521	-0.006506041699736928	0.028920754777523767	-0.013959834759570928	-0.05265224212852644	-0.030251664940630602
0.338133166325822	0.1161011186630276	-0.06621252862191267	0.06654340992018401	0.0048615621904270125	-0.09496750254332317	-0.17848117248843026	-0.04005453418048688	0.13020744455113004	-0.07640306760068694	0.0921072995599489	0.02454756284717651	0.0659241529051873	-0.06675562471477077	-0.022823980087047578	-0.035531221580726656	0.06708102193362427	0.03613904826407098	0.02084659783691891	-0.03383842885291742	0.08680304305086317	-0.08260429049008118	0.050649351240342366	0.0664091675569846	0.04688618222837263	-0.03720544648737262	0.062080225663869684	0.012547113663180709	-0.025426165429587356	-0.04907789226923141	-0.0639197009747294	-0.016134852843488996	-0.043456470508566325	0.04902090416728647	0.025500364061032538	-0.014221182674125787	-0.05082678957922489	-0.021498725526407587	-0.007020303815850016	-0.054688233470903444	0.071417359142804	0.009524228022047772	-0.05302093326973156	0.013502758322715525	0.05946206416068649	0.007052208924690955	0.014747479638487817	-0.018242472599948604	-0.04651723301640009	-0.02571101288318555
0.35149670494098517	0.12828584015603264	-0.07804902830955052	0.06605545510526283	0.022875816823762735	-0.11489985116345033	-0.1759836669301965	-0.04574743415408651	0.12723779693088597	-0.07088684623141184	0.10204205883206256	0.025833659765311788	0.06817906847297195	-0.0750639000752529	-0.03849289260663353	-0.02971549078213695	0.05758932673303764	0.04480924896734963	0.026955849214963617	-0.020986261570078983	0.1017714226331404	-0.0758715193378295	0.059566584147730306	0.06475752122761087	0.05319953293639025	-0.02593113961251651	0.04603680249818892	0.03360737302031628	-0.01749995532793961	-0.03351464702686481	-0.07679005188432124	-0.017360818074797092	-0.018244946428819474	0.061023388656153456	0.04139107240311309	-0.019873350878183548	-0.05860825430098856	-0.012362869630119006	-0.018981381506231496	-0.06246159224597749	0.06143762144945288	0.006213060195374239	-0.05345226265611001	4.491021581559257e-05	0.05566045432927578	0.014497298729909621	0.01244512916302184	-0.0054950755361990915	-0.0520381086620629	-0.01393270055501783
0.36023398072250373	0.1418123767641032	-0.07985324768551995	0.06016990218461038	0.04214715729629902	-0.10525166472279994	-0.15948224360127233	-0.050353459071960815	0.13111689354883874	-0.0752892765756273	0.09141022440384228	0.03772152223265389	0.08279399658918071	-0.08115645399083742	-0.04663430046367408	-0.034110191986993416	0.039643402912337034	0.05314235497688489	0.03725932536383851	-0.017561637867421494	0.12259229599376101	-0.0551437174237069	0.0686280911169733	0.06383389337316563	0.04784027268406481	-0.030730466750722895	0.03339901785412698	0.03147282238291456	-0.01935977098813744	-0.024471546730414226	-0.08548211790707039	-0.021411899134988237	-0.004193216262272538	0.06227659880656829	0.05040316506767402	-0.03547848656095692	-0.05309532339387575	-0.032650574574775645	-0.011260126074011018	-0.05390276922943554	0.06160749289377061	0.009338308359097337	-0.03044455056829646	-0.004397608332679723	0.052795691294670564	-0.0020887965160069563	0.018879363946987367	-0.014998315308534576	-0.05496339926126429	-0.015579036956213755
0.3386330356179873	0.1612928633152056	-0.08417208637965448	0.04882564193940868	0.05780471423451612	-0.1259544115461176	-0.16086820867793916	-0.05086967956533689	0.13490004589368923	-0.07562698014476182	0.10651927407915991	0.038682736106615136	0.06465735207736031	-0.09840854475024441	-0.06402384716198381	-0.035098318986346154	0.032682275369072256	0.06552708794873534	0.0435826490954509	-9.700456482882314e-05	0.13062423177458218	-0.04006592956969194	0.07459277740703692	0.061362330021701494	0.04295566723687512	-0.029101462313335817	0.014352114232836652	0.03660062561871237	-0.01923722936887186	-0.019795594802771793	-0.0768169656789035	-0.022347040755130353	0.009643399134345304	0.06487095871858464	0.06580383153157375	-0.023441144363421436	-0.047231490155334024	-0.043294470977624976	-0.018891217601463273	-0.037729545812267985	0.0620080838642159	0.0017171643092561736	-0.015010485403739605	-0.00539915898091929	0.058436185120954574	0.0022572933828644364	0.007795786770263105	-0.021807623057871275	-0.07174542299319267	0.0030178025002496
0.31703648496878656	0.1671008107443468	-0.08190556769206099	0.03506036922186972	0.06716669146902332	-0.1391888374779842	-0.1628385521666938	-0.04469183197646949	0.12158006401307478	-0.07238026900013791	0.0930551715991228	0.04155869722849066	0.051715455506924836	-0.10223145327370746	-0.07705626731179614	-0.03485091161454064	0.030381677253924842	0.06970066585539908	0.041313393145284705	-0.0038031369415290005	0.14516488764808172	-0.021274504778769056	0.06574831954566876	0.06690884269526308	0.04324720399290586	-0.012757837343362449	-0.023885769661562035	0.03670486484707939	-0.02698234452323261	-0.0270945604889831	-0.07646730427479669	-0.03064594855409427	0.022306196414576224	0.06462033553943661	0.07934254459909353	-0.042117016729887234	-0.048605504265920516	-0.06942026593510908	-0.028591606055580383	-0.038247118277028404	0.047716276500723714	-0.0012920011525691696	-0.003853134932390956	-0.02548797403524274	0.0646538823416977	-0.006121169389732069	0.005564607507766479	-0.031240364862358615	-0.07304648926728356	0.003682376294430516
0.2867224335869881	0.1756851701378871	-0.08513925506451467	0.01628904155125039	0.06519193754549035	-0.13438042219152574	-0.17487031337744402	-0.045970249218212154	0.1139537498194227	-0.07861259915311095	0.08666881795905523	0.03725710472256429	0.028240445081825438	-0.12180523433702188	-0.08570462501955278	-0.03531437398513056	0.042945909884932174	0.06770474836167314	0.054140313777926365	-0.013051405916793296	0.14844001852763494	-0.019115021097505715	0.06284827317883392	0.05893962517038982	0.038605365026045224	-0.009853211848266017	-0.02520186063786952	0.04401670641415413	-0.013440551037563947	-0.05025316228432438	-0.08022139724945879	-0.033573506620746596	0.024297621092843932	0.05547537001342505	0.1003514861607144	-0.04278556152780712	-0.03536553960288099	-0.07117061600755333	-0.037239454514348555	-0.02824367844428812	0.046406971144657985	-0.012644162913100731	0.002276103716828656	-0.027193822538569574	0.08846176012720439	-0.0012404065811529418	0.00897534121030021	-0.02715057307596565	-0.06685055509677462	0.014552093654670622
0.277168887730571	0.1767238422140361	-0.08721526791077647	-0.005279390454508556	0.06286882300242189	-0.14039526503472344	-0.1720264275425425	-0.05138504720559459	0.08467366580385557	-0.07331405172258063	0.06202778080176585	0.030893754301291838	0.015090587548202439	-0.12294306676717093	-0.08003372862030443	-0.034243349629825996	0.04879623435604006	0.06413655469025398	0.05260318896730328	-0.00957481951865706	0.1508796655422348	-0.0009270509296558204	0.06638205871394633	0.0522892260754141	0.03278578885812953	-0.005540789615881494	-0.06343124239051647	0.03446560680317886	-0.01400410874362717	-0.06547384750039591	-0.08439379814882211	-0.041994875637904515	0.01079603447202954	0.04045437957787957	0.11738421785231053	-0.05190230403451105	-0.03423347935633272	-0.08098516304902478	-0.05480705563555906	-0.023318023136019484	0.035470996061516324	-0.009802068749949691	0.007711979498137902	-0.03075229669761867	0.10656191470178744	0.002086030966473669	0.00927992339053468	-0.02133233030689469	-0.07332359285704844	0.018686000741385884
0.2740367397042777	0.17261906480839512	-0.08547548150136457	-0.014913626375385458	0.04720199840589859	-0.14980343144747715	-0.16012315031869848	-0.056069271088323415	0.06882732636681942	-0.060742186710327294	0.035376971806735394	0.032104425199063855	0.007059605246737588	-0.12436890507670924	-0.07718631958327397	-0.032108110359653316	0.04236493850850219	0.06929148856721755	0.050842429477731224	0.0013815952572234767	0.1446564790080805	0.013193217525770132	0.06234332619131535	0.05746639077126042	0.022755029981416604	-0.009642234938034724	-0.1104190133482124	0.04668829532909319	-0.007742198563515323	-0.07296339342218176	-0.08191195402250859	-0.04566686711640411	0.02374808624764895	0.017314197237484206	0.12872150535725937	-0.04967241610703076	-0.03728654597905626	-0.0894841710723872	-0.07183849933350685	-0.022683300070460623	0.021261710997029993	-0.041837049227913356	0.013814018251288035	-0.03303130522585059	0.1252364276555481	0.002650087839969226	0.017196509137098595	-0.010044696003201637	-0.06814329827545809	0.025622860718082306
0.24601000231432163	0.1676350675143194	-0.07317620094031976	-0.0355641008136368	0.02861625346165696	-0.15578396562822214	-0.14773964167568093	-0.06531822359102317	0.06498799491188686	-0.05321868983682134	0.024893467808571008	0.03395003390577154	0.007384854401856558	-0.12725672035409558	-0.07687888590763942	-0.038221747974402094	0.0312829620377574	0.07239376470794387	0.04015595017820238	0.005712770105820821	0.14277443693279732	0.017541967388809858	0.05469200293829905	0.059430266850671244	0.011331234492509926	-0.005320733542258342	-0.13780292447869305	0.05825115384162192	-0.006539735937469382	-0.06700908558554151	-0.08660192789460705	-0.04269572855964763	-0.0021515129196127635	-0.008924419013454754	0.10923103849627444	-0.06275582148308527	-0.0409070272965219	-0.08854578240636166	-0.09289235963412353	-0.017608957885917747	0.004184738769144533	-0.04574440388989093	0.027783978665343722	-0.0450689338020119	0.1485888988243338	0.016005819576722417	0.01601210791194893	-0.00023171999793312608	-0.06915394400713219	0.036911969307659845
0.2101127954538764	0.16216656673586097	-0.06577584839714111	-0.05279789603385	0.015331959754137005	-0.17952780979386582	-0.15188959890811854	-0.06980992306925568	0.07075814279643833	-0.01375368188304078	-0.0029818919265830217	0.03371867814958505	0.011842810279119279	-0.13022581483880494	-0.07008073370599957	-0.024016069775016823	0.002783976053624568	0.06379719528987057	0.00340005703053268	0.006272415828626927	0.12848610453736153	0.03876068802539181	0.06619722409712274	0.050392888619339125	0.004127672862922307	-0.0022763373166134284	-0.14687082206866892	0.051327659708124695	-0.01312571269584234	-0.059341069371664654	-0.07779599581785632	-0.05485502971125568	-0.0040399454669467	-0.027924936055548466	0.10687963878691749	-0.06684161479242344	-0.04108511780159736	-0.09082753081843094	-0.10490216820776088	-0.00879501306337129	0.005185144598104781	-0.0640012431119797	0.035897989041119654	-0.046108526044824835	0.15686621975502466	0.02831654809151184	0.017781312025027956	0.007602082413197403	-0.0811668340705977	0.03509606980635645
0.17976358842955206	0.16944914480907652	-0.05503779113639333	-0.0649292246387127	0.001471910029570997	-0.17089243194193265	-0.1237093705148354	-0.0762998669863317	0.06811395097528376	0.015710811700928893	-0.029497551565503287	0.04549307421735545	0.004076679251243434	-0.11218390649178649	-0.06677651172669782	-0.01799502194140776	-0.006784563547205575	0.06328562857718112	-0.0022615559554902903	0.007414570419514545	0.11677097206055671	0.05164551567759399	0.06871863359716271	0.07211511368713776	-0.0011530735816935693	-0.005411570823052249	-0.16771983154230596	0.048088221333192106	-0.016150969370099286	-0.07442506360066387	-0.06609350746021728	-0.048381898028662315	-0.01587064911250583	-0.03979131679462612	0.10019923803769541	-0.05827469462461099	-0.039337788608943144	-0.09341272708962739	-0.1353468463756273	-0.0065267331368190715	-0.010306702484806394	-0.07493268633356172	0.04721302856511269	-0.03877569167752288	0.1680056260588792	0.03099956325560819	0.027027192362213365	0.024393220171439082	-0.09250067052342169	0.02902534950083325
0.16345137029752788	0.1649136100765591	-0.05640407822695563	-0.07206169661952874	-0.0068108642180169125	-0.18175956016456118	-0.10572893436621678	-0.07720510349309342	0.05797330949928804	0.03321086365425537	-0.027595649354887945	0.05016870215928117	-0.003487619380183994	-0.10007487337676184	-0.06013756260396915	-0.026088041900017976	-0.015035622122850917	0.05194910395730916	-0.010287179829906281	-0.0016679875806328876	0.10272211416117918	0.060335749884994926	0.06251580279736893	0.05650035588449527	-0.0030143440428259823	-0.02098831651703647	-0.19688799233716786	0.019049573937424544	-0.021452089727453515	-0.09142681875460011	-0.059576882363922536	-0.048617369620221076	-0.03816284541472115	-0.04529013449733384	0.08802453171385125	-0.05227179878958589	-0.03654528102935954	-0.10652818106448811	-0.1400224216043521	0.0162782136745598	-0.019113460616407126	-0.07857437736203188	0.055230666895331924	-0.04665664201996916	0.16005782483931913	0.04247601766128478	0.04289174041159669	0.015271237957482508	-0.09142355100309357	0.013138293559710473
0.1442497977954051	0.1601237924483128	-0.04922456991743406	-0.07431982775298705	-0.015881673586759903	-0.18562814307465075	-0.09419505877419788	-0.07532391554039415	0.03840240855695684	0.05135767186545076	-0.028102000111268333	0.051443239714287145	-0.014931442972601244	-0.08974484328186848	-0.050413266432637625	-0.02402909937739023	-0.03325492349244709	0.04273557739099984	-0.028341566509953165	0.005883802960054781	0.0883716558501221	0.053333456169683956	0.04873949248946137	0.04691414483895009	-0.01147135326781661	-0.028509655146619035	-0.19763795561229294	0.012256030869152914	-0.023345249079278246	-0.09064633289707585	-0.07324015506774459	-0.05524382639712646	-0.049647076714373205	-0.039693291933282034	0.06957717023625282	-0.03569757233586512	-0.04847396997645766	-0.10459475265337632	-0.15099369736889007	0.02679050907901521	-0.03157455140396313	-0.08070342309405815	0.0493411859506907	-0.051771651423644635	0.17313418448833784	0.0479209813823976	0.06677821525555733	0.023098672810226813	-0.09409692924796317	0.021909893382166694
0.13036441761149783	0.15907198592507035	-0.03795024545520241	-0.08111543325062062	-0.01926278658537722	-0.16801303526280612	-0.07715343437218447	-0.07632434578735127	0.01824569852557958	0.06518538842092267	-0.03451032400286706	0.05380927601249656	-0.015369580726465937	-0.07159192654649377	-0.03942126222532244	-0.03431042399655339	-0.052880205528836335	0.02689783039674935	-0.05441114642344972	-0.00437315492960578	0.08125286601682144	0.04730877413640421	0.0412850641517747	0.0504973834985714	-0.01298649836093239	-0.030510755237380126	-0.20489230072885967	-0.003972389752246034	-0.023273863988655556	-0.10656788109226623	-0.07866584530024473	-0.06549973560042596	-0.08225772104694772	-0.04691517933813582	0.05328315596658774	-0.04469355247874616	-0.0567774181416687	-0.10929679221541586	-0.15547046471882442	0.035156450016327764	-0.03210615677413999	-0.06972738891927702	0.04415749541268123	-0.05892812073166067	0.17658569008628713	0.05423493262082363	0.08898562343483588	0.02426552788451409	-0.10112339736552907	0.01715038362473511
0.11766444174901133	0.15644299499484796	-0.03166153013176635	-0.07232696270221663	-0.014768392096297775	-0.15756070439360195	-0.05519437621817216	-0.07468078283691662	-0.017866049008856577	0.07981044216562208	-0.020664673641851	0.05940956946001759	-0.030241537070718548	-0.06983163085359619	-0.023370438511273853	-0.028826935997229824	-0.07168284732022998	0.018368644243434273	-0.06167525752971085	0.000650665901779952	0.07431141538787647	0.03375235281293372	0.03333260452221625	0.03431407822931071	-0.01564774447719657	-0.040605735345575766	-0.17922827314786757	-0.015709805317842128	-0.015670173231044752	-0.09265567526960806	-0.08038734748892752	-0.06713428073942747	-0.11066626208940314	-0.048228146952100814	0.040303299629438245	-0.04021908930926661	-0.07017098370194279	-0.10491929041916366	-0.15037196663131075	0.044620330826053524	-0.03162729262035584	-0.03909301607232823	0.03467504888637271	-0.04767171856850154	0.18191423635464937	0.07144630133146036	0.09798457282523161	0.030100599200748795	-0.09485455287925107	0.0155634072129222
0.12171393232246511	0.1384789591673654	-0.04234786765702618	-0.06131658239942802	-0.010049248820421203	-0.13836725749965956	-0.0221563257614691	-0.0735334510359836	-0.05622898995346337	0.09144124922577142	-0.013543082303372516	0.06307744348903885	-0.02549785212546287	-0.0540078582935208	-0.006318952401147782	-0.016817578024417235	-0.09351564193773029	0.013731600336221917	-0.09098161403409939	-0.008009551958620605	0.06992230289635845	0.03364852083216721	0.028330583066187288	0.03627834261825395	-0.014689068275420084	-0.037409795913131004	-0.18373520271106553	-0.019035843993690384	-0.019953554512431512	-0.05712737170284467	-0.08560480994229144	-0.07744241559826377	-0.13279228314489905	-0.05385628206804325	0.02827580619552595	-0.03857179819103955	-0.08351176247499825	-0.12007878263474783	-0.13341997546041068	0.06032539601292075	-0.03392721965746441	-0.015576167205034514	0.019263845703425993	-0.04688457457412121	0.1636447665529738	0.07634031573155156	0.09971041096625045	0.042496757195654655	-0.10050826512761664	0.008539959077799548
0.09621180951140117	0.1283018641814865	-0.05130491681974222	-0.038536993244768676	-0.010782459445854323	-0.11202382910686015	-0.012154100164784642	-0.06580655866221582	-0.07545643508284836	0.0989066375341619	-0.0035502903349962354	0.06159448917759647	-0.035088735305554244	-0.04567235876843534	0.0026427842375818756	-0.013739545535675312	-0.11405592654878371	0.008825099451946311	-0.09829760699657178	-0.009646674362547597	0.056323328136633856	0.015141811257189997	0.021525724092789127	0.03985414314894588	-0.013585398622898957	-0.03252429778271603	-0.1577489743828374	-0.011720421496580646	-0.021318179990711627	-0.03162125736318886	-0.07271658914479881	-0.07948025145197393	-0.11517186346748651	-0.047443382533301555	0.008063297738317644	-0.012700909627757268	-0.08519064191570172	-0.11263034363198654	-0.11109875907279732	0.06466019032891528	-0.01996542694410681	0.007128871508589626	0.00823428784723166	-0.031249690546665133	0.13858988844590553	0.08142921495029433	0.09150556905246286	0.03825266582479396	-0.09371983753870353	-0.007532274221507579
0.07670042790951884	0.11876830456539758	-0.05622320362128266	-0.029191532842891776	0.002522242484834522	-0.0837848471135476	0.011392115856245713	-0.06425924833140997	-0.10831139732328707	0.11091752870802732	-0.0025623398183476733	0.05142740974041301	-0.033095277817549326	-0.052007373803284164	0.006694178563575168	-0.0013243614540067144	-0.1250505327943205	-0.010240813982714385	-0.1142881811938931	-0.019019218580821867	0.05007442301108983	0.014382317062048885	0.03250044392530175	0.031157773727271833	-0.027645487569953088	-0.037851229169282075	-0.14201448490462895	-0.008506694958506636	-0.018214516741508504	-0.013464667723788673	-0.068328224112391	-0.08519514246894025	-0.11373752152107804	-0.03644537010918864	-0.0022654271650676505	0.0025452028112185263	-0.08172246345971933	-0.11396226098186361	-0.09340273912638825	0.08639157125544036	-0.019063421688486844	0.047389521959050177	-0.004452118850577367	-0.021793818188881976	0.13661544784056204	0.0762031905672084	0.08431918974720648	0.026674739082526	-0.09530044884387899	-0.019284132641363326
0.06517706745782148	0.10447145890419114	-0.07370668940040834	-0.03571574602036205	0.01661888874474301	-0.07473382825255612	0.03245105390008965	-0.056164656480904865	-0.13432408443517455	0.10106260054459579	0.004934394641999222	0.03819258835985296	-0.03887843110366503	-0.05327801689518406	0.013043963836283168	0.010232664964313876	-0.1340270734641658	-0.029091305546112344	-0.1233093288866552	-0.03338187949791189	0.044933161266457106	0.010966249060556946	0.023282302353301483	0.04369323900077202	-0.030009489818757625	-0.04106923960191839	-0.14721591588900046	-0.023713500282515954	-0.022088069028968052	-0.007716228926371402	-0.0725171873468818	-0.10657882283682144	-0.09897458564659381	-0.01989754820353411	0.005022125238327423	0.011058269492461328	-0.07833787850611935	-0.1072066478489618	-0.06541729911719214	0.08873058571536577	-0.0075105793747456545	0.05831763533672457	-0.006689193061364907	-0.006640688688259044	0.13829348805972796	0.07209375680805934	0.08368744957187081	0.01679581336539958	-0.09525972116368522	-0.0366535107521474
0.08109598183908692	0.09305342135692428	-0.06988145153378902	-0.03232862589814314	0.04050699812911008	-0.036578517936227115	0.027377011475529744	-0.04920419637323739	-0.14781524236181215	0.08753032360389579	0.010132986943526876	0.03610299389740248	-0.033407116383260216	-0.03205747976285746	0.014599152493610665	0.012194652220404714	-0.12465165776991705	-0.035627296249516834	-0.10649863061918315	-0.036145477333340136	0.043004088766670986	0.0037982819159483676	0.006607377733584413	0.05242875918428699	-0.031954402282773395	-0.05216252039530415	-0.14689712783047182	-0.03101072456910884	-0.016723471109765044	-0.009272053915439291	-0.083804963549946	-0.11816799818647498	-0.09828188443499444	-0.0020090478096499746	0.010809503035531801	0.004152375801824294	-0.07032423845631036	-0.10151383139530994	-0.04349864219995393	0.10887937862048673	0.0030163065066167727	0.07995163120518842	-0.017373007411054783	-0.003574430494550738	0.1402177225130456	0.0652294324047645	0.08358847311799224	0.01379453294386265	-0.08658361553636489	-0.0619039598011855
0.0948330491560879	0.0769464387350887	-0.08019168930657133	-0.02560959836895289	0.060447167741280006	-0.031002516632025197	0.011838758969480064	-0.036671725825837324	-0.14957447133273322	0.07800933314552741	0.01975373854957706	0.020399341080498585	-0.020066195471172527	-0.03949838362540756	0.016172959887873956	0.020696776192599155	-0.11096941836344898	-0.05369298538531918	-0.11378065073438748	-0.04278018579809853	0.03979627815185681	-7.593033504263713e-05	0.002491408697863848	0.052486840551655735	-0.022791188160802	-0.04904046558335558	-0.12294546540403535	-0.03780316425540499	-0.02597187769888591	-0.006114840274945995	-0.0834569365868058	-0.1311526799534188	-0.10090173154810858	0.014726812171371322	0.021504121543242154	-0.0028986231165142894	-0.07013905202246132	-0.0875274091475236	-0.00853211472976911	0.10895655366082327	0.011848223875719347	0.109293261647359	-0.018661954210142728	-0.015798991239601747	0.13150896338261098	0.04737982671597178	0.08904608070176692	0.0010680578576680241	-0.07086961140711906	-0.07281716480582154
0.10452831619643765	0.06704621789393946	-0.1111827904724992	-0.040707151608079126	0.06601681080112481	-0.017363135995798515	0.018967964071979797	-0.029011595560781228	-0.14811311932504315	0.07171719221024256	0.005931219417109461	0.015942762543329433	-0.010762561548631639	-0.042014569391633956	0.011319833284806458	0.026379467893270968	-0.09527171649715613	-0.05929970414437154	-0.10984794090990728	-0.03506841935078327	0.036779036392310234	0.01564478976048495	-0.005978876293911574	0.07193960066705844	-0.013550449402990123	-0.04392190481771947	-0.10904630605218449	-0.023887233595140774	-0.027298771057836912	-0.0021651822077382336	-0.09499859595333804	-0.13983946190459334	-0.08250083604159873	0.031285944637950085	0.003738194943423244	-0.00447152570657566	-0.07305296921264781	-0.07792342463159074	0.02367287831513224	0.09971187217429786	0.020031126099636656	0.12680798000549212	-0.009931725499274227	0.001970660269995701	0.13112438425809175	0.0440283263757027	0.0899000077104227	0.017706715333838045	-0.04732401839789447	-0.058181830379951914
0.0932345660349878	0.06102670079101715	-0.13020399933691443	-0.037576414524208596	0.06791929636476526	-0.008711869296090082	0.03556105209604004	-0.02198121108003081	-0.15783298494118103	0.06528928196501227	0.0019961104337863924	0.01069421212625401	-0.0032532572268558066	-0.024074118033648922	0.008027710527765583	0.03667995612491723	-0.08282217841080965	-0.07430347439775345	-0.09142905369039152	-0.05078240784666751	0.03801497269556479	0.018936032965520544	-0.015031032736613515	0.0764041977696651	-0.007875401729456628	-0.03604119276050545	-0.0973539849252279	-0.02881806037209058	-0.029274650182120842	-0.0020605825708977033	-0.1026926723219225	-0.1413840907628551	-0.08197978838155559	0.043242527100399296	-0.004687969845138154	-0.024650127938178813	-0.06412724270827383	-0.06438325583430651	0.047599506578899206	0.09396138780182846	0.03923184547446533	0.13133352742772914	0.009730751094781174	0.006053897091965039	0.11208738288670317	0.0507808764853732	0.06677167209565542	0.01166549431484729	-0.03584813445011681	-0.0626955123552642
0.09796190134089441	0.04284195371457651	-0.1513723958791102	-0.030313377107196636	0.06307008295767914	0.006737433893790186	0.06833111784702761	-0.00787156596875471	-0.16840992246552677	0.04546569537728845	0.006177652405117778	0.013863625917087428	0.012066537762426327	-0.0046752981113343944	0.013224511077564607	0.05320386283269538	-0.0676625731331206	-0.09373697364366541	-0.06791528472409727	-0.03908430051783472	0.039560957259876434	0.0074682877591517064	-0.019317836322360345	0.0731391408075212	-0.014141108085513002	-0.011187986101999236	-0.0800425763407461	-0.0284548971259637	-0.030424836185596067	0.007741205684806458	-0.12015983396852041	-0.13047428970126215	-0.04950403208807634	0.05197899286769407	-0.018183477364233612	-0.02004891868414649	-0.04989004044538557	-0.07485630155713727	0.06198959515543863	0.08395011942183098	0.034151356781602735	0.12771094680777276	0.008780747828180236	-0.0032880618242901254	0.11157461072067734	0.06390326498028198	0.06541258253128904	0.01977594439658211	-0.01452935787350124	-0.06041195937238566
0.10393286750115524	0.03111856654128143	-0.16759380453750222	-0.0266960636118369	0.057787065642283794	0.03356863585236218	0.10177705120924614	-0.006852262753072458	-0.1626934710283644	0.02917689920843921	0.002000582026156847	0.0001572597470883702	0.03429422660391677	0.02392463724681802	0.01585824406846128	0.05226989431810878	-0.05081222625604348	-0.10401831911239685	-0.04537117462565716	-0.044577989285181766	0.03119461415841714	-0.0022636551976794373	-0.02078080113378999	0.07330711253460799	-0.019832390029528118	-1.1887035183510975e-06	-0.08970773671163983	-0.03676548918274911	-0.03576033673940596	0.021838542268471567	-0.13481009109066572	-0.1407070125585706	-0.017534227681311958	0.06765166012182912	-0.025848184968535404	-0.023195811813492895	-0.030100533524262424	-0.06869501994277742	0.09101472150671915	0.07846880382313948	0.030942808541234816	0.1017658628378277	0.033000262182263845	-0.006657279050336704	0.11433795732818992	0.05571478969903926	0.05393781877718653	0.016677331296854662	0.003469282677276006	-0.05577800889684491
0.07876582190791637	0.03513439747120569	-0.17743972043917214	-0.021429184098238477	0.06416870411061175	0.04076445597400431	0.09718010219603848	-0.00034753764571541015	-0.16786769474672633	0.02414258019107287	0.00638292671161787	0.0002022334975930698	0.03814002780563928	0.03883838857436604	0.01407744348223972	0.04559388583200273	-0.046003546996160265	-0.1201025209681155	-0.020977867095299963	-0.03387462159753146	0.037760665238668376	-0.018742917497114927	-0.020422407857557282	0.06604217543380797	-0.0210425438058355	-0.007962916601051523	-0.06960137157201744	-0.03869562312504668	-0.030571292646111258	0.013009939345975894	-0.14630805640202604	-0.1435900327501871	0.0022635138185005043	0.08457470988614793	-0.029799272815416188	-0.03298313902291093	-0.018681366877399484	-0.06038144604552861	0.0973626841492127	0.06475907431944732	0.026890866750390048	0.09098798333072032	0.041828621552659026	-0.0011637557806563942	0.1189647889450685	0.05596584974257932	0.03506839150496214	0.004783073350468012	0.01616610923402233	-0.06683264552835903
0.08388536235075264	0.020178885557157578	-0.17814569001296482	-0.022496910712244418	0.060431286785339364	0.04119865740701252	0.0928149008715608	0.003536154220109272	-0.17816749334398205	0.016409209264468767	0.008340788445251018	0.010044558366973705	0.05455594482432108	0.06753345556388514	0.005123073757464172	0.04520547893342896	-0.05821856323649623	-0.1297811281634476	-0.0061345765727150005	-0.027617270722839753	0.04168503068862674	-0.025581142813392965	-0.024226209138801347	0.0750072872391333	-0.023750832565827204	-0.0062171607103190755	-0.09269320378262741	-0.04821386169255653	-0.01992213337008364	0.02520858816569087	-0.15913645666014356	-0.15493863182202927	-0.016030128653313623	0.08923795990057137	-0.04218984445450805	-0.06452251502860533	-0.002307857375057229	-0.05469637003634244	0.10486771100041589	0.05419109073840371	0.01575799733820659	0.07362314559014835	0.05258723561654009	-0.015138546889369716	0.1349181284590186	0.025151722344718363	0.03730505528745471	0.026339305203248408	0.02927537291185848	-0.06574829337447521
0.08162771093229168	0.012453781692469905	-0.1805829705087895	-0.023071475209475015	0.056249473942265094	0.0536778709371021	0.08082248098108905	0.006925042746708991	-0.17999230716993084	-0.004102904358860471	0.011640989468515831	0.024317328415908966	0.05758770364142531	0.10444870174078798	-0.007522050287778035	0.030131045706712926	-0.04749496444484412	-0.12720846368798297	-0.004156770748696088	-0.03073540707659237	0.04139036857721265	-0.04573673796083065	-0.037996151946448745	0.0868826056746356	-0.010812893007502617	-0.0014611696842841096	-0.10179685093484012	-0.06733953308841116	-0.022386757956745464	0.018115794267289615	-0.1675661404263987	-0.14864869482358783	-0.016212617074436192	0.0905655369890637	-0.053790046925808244	-0.08658585329649246	0.005610679922041391	-0.04916733690037107	0.12271765697589217	0.03832145949430092	0.012801041472856624	0.07415448733474517	0.05870052949909832	-0.01023688742859311	0.12600185056687654	0.030557363408409255	0.04121360483984416	0.029583826355141653	0.043248074507262445	-0.05311584241646607
0.07571057684964878	0.013189048040760501	-0.18605765379434075	-0.006083265534059657	0.05724676439218488	0.05498736509047199	0.07671994253350689	0.017184463290089942	-0.1886954018268016	-0.007606906798621899	0.010437073533261797	0.033310674403494764	0.06633270300151645	0.1271906130251313	-0.020492945892393928	0.01786495528829881	-0.042006588539997745	-0.110406728546472	0.004150621533093091	-0.018252724748977673	0.03381159756454832	-0.04734097918765624	-0.03948530362980933	0.06899781139068936	-0.01905929523389845	0.0028737608748018147	-0.10445290328428118	-0.08382993100819687	-0.016380714008947344	0.014679295055203637	-0.17671018385775944	-0.15423473863935744	-0.02393897473618821	0.08614998825888281	-0.07230855137412039	-0.08974729774670506	0.008267153354890986	-0.04550868681623986	0.12632925104537307	0.03712285893977973	-0.0014485915539936653	0.07435094812530066	0.06484243016890208	-0.010171054335761945	0.10085820798302632	0.02019375461167721	0.03450361349236652	0.0212372080811154	0.05786604904341437	-0.05347006670093725
0.052761522715646526	0.01699782754670382	-0.19864172999381732	0.010098884445520687	0.04393937580933201	0.05291886208497178	0.0883598595453838	0.03063084261472453	-0.2051646768001274	-0.013208145755541694	0.005824006743583489	0.022587720533364324	0.05404594035119566	0.11814736169273143	-0.01900931657272556	-0.0001797351803175612	-0.04337584847877378	-0.10677780455589288	0.016554954678344037	-0.012352325418545472	0.03288499694016139	-0.04091277171721781	-0.03890643291609151	0.05684953116136628	-0.017286817762801734	0.015025327647754263	-0.09156833848244005	-0.08203906361060115	-0.01928085451968673	0.027374754306337224	-0.17735785833143058	-0.14929867103901281	-0.03178634206478191	0.0814837220948795	-0.0725717911942192	-0.10209633739681023	0.0034420083245222262	-0.04561290236564059	0.1400491581448022	0.030282274346476474	-0.026754759002799788	0.06282230463765996	0.06909862769912685	-0.020320340425740525	0.08373924897287192	0.006281600070451749	0.028766167841827	0.015703572430631606	0.059416808179728456	-0.03599500200036015
0.024902214073220068	0.018777755279018003	-0.21039665311542488	0.008507900573141136	0.03897990633074584	0.06805882487568811	0.1202028520234681	0.04194719731980621	-0.20728514028620554	-0.02590742988626076	-0.003392537467163374	0.029616967146086852	0.04231876722316606	0.1300158848264526	-0.01000792730412069	-0.00755225017615771	-0.05508634307696947	-0.10186582576977776	0.032863842515227365	-0.009669769995709445	0.024638086364084523	-0.030992839284341305	-0.04783083453238155	0.04647847887509036	-0.0300292112619575	0.0118333005942214	-0.10230052271405114	-0.0900610580134961	-0.012782963953934547	0.03397860923658431	-0.19287469605403124	-0.1514843582873183	-0.012028531320225161	0.07340779308556507	-0.0826763670117944	-0.10712796656244068	0.00815422424452977	-0.05018997301268282	0.13145486657463673	0.03231325490439689	-0.036189845795417605	0.05497271737040878	0.07200983726508592	-0.011900256151312898	0.0779208580145758	0.006246166467060532	0.02869984341397027	0.028869033814360772	0.046697009879657705	-0.02155116806197878
-0.00012190186087436134	0.02520265395703215	-0.185206445186813	0.028465934047336917	0.04057284564866261	0.09305029511486872	0.14272654238479623	0.04679202590211986	-0.2171293943965859	-0.043573634560586195	-0.0002342061122419685	0.032675405434426257	0.0290168749993506	0.1279061759390633	0.0033741225589609424	-0.007934757397592277	-0.05439648588297815	-0.10177921912726753	0.0335525253136798	-0.01398118623870032	0.021079525918682347	-0.037440723690695434	-0.04930944399676838	0.034228612993106554	-0.04446808465893232	0.03987751829517703	-0.11594762652354891	-0.10826422236107314	-0.016458042284515355	0.0463428615334388	-0.1852967739568016	-0.15592564033461837	-0.008993185220258791	0.0692379662914652	-0.08049334982825139	-0.09822881390046269	0.015915439608573518	-0.03999087171572589	0.11106052110223978	0.036391539374093104	-0.04792830737250533	0.055424895695495024	0.06296587182196714	-0.02249410054231954	0.09246340465659453	0.0005752054950503144	0.02822090451665843	0.017322717451224906	0.03948010933916968	-0.028237941822534907
-0.032118150737537876	0.023125677569252732	-0.18676217868278452	0.037464151651307356	0.03971673360332292	0.10378004807841393	0.1696649448606717	0.05019850332645752	-0.1990820538957099	-0.055741833921442455	0.009401395876080989	0.03450196734358177	0.02436757615462016	0.10359303051584541	0.02033232442165711	-0.012861621886266985	-0.05931958678021363	-0.08310951185025954	0.030383810445993926	0.0005628152301684029	0.011904383280047994	-0.03719775518941069	-0.04911158763106847	0.028157225295641148	-0.05824110407775168	0.05074920500975588	-0.1267555220739171	-0.1173507703227733	-0.006352088440704626	0.053087948679564345	-0.18119661534815912	-0.15976204781209943	-0.005623906005456389	0.06905181330958575	-0.07495545970916627	-0.08738821584891891	0.024128544485495552	-0.04615484565859562	0.09957615857414456	0.03884204123041831	-0.06763677743306469	0.05516589174980322	0.040350565131329105	-0.02386011080079107	0.09493020025947327	0.009360866628569135	0.05175944396302203	0.01696101739360379	0.028047172563694395	-0.035404370105997826
-0.07778873608157008	0.026096899652941725	-0.16176324709435708	0.049320029303679194	0.046066790992126815	0.10927590209737789	0.1529248353590572	0.04624528955756075	-0.18546585630787202	-0.06371722632221077	-0.0041953789219035574	0.02705768834438227	0.017207555959485702	0.06757554814262372	0.030104624257308515	-0.0139062782686754	-0.06316612397608783	-0.06452772489777703	0.018627794278431933	-0.0030188534891681363	-0.001727651542833894	-0.04077377487108908	-0.05098245197903169	0.02706240802698968	-0.05432733845545109	0.04779642647921552	-0.14851613693316235	-0.12977565739172456	0.011382978949313992	0.06218781433609484	-0.1683988336174813	-0.16028873252903625	-0.010443231640533079	0.09191498116200965	-0.07888803089243657	-0.09805501401198795	0.020645914564815647	-0.027320100666403085	0.09679696803173926	0.031445674199146297	-0.07875464448510819	0.03985440080716921	0.04696189849019493	-0.01933664819273125	0.0907453501342639	-0.011688566293293835	0.06511245174053963	0.009119596653689669	0.029100321569249077	-0.03256244609255214
-0.12924209503696651	0.0248536979666537	-0.1365061983902729	0.04381483915228493	0.05700275695934678	0.09774017678473834	0.12725372315294664	0.049693499288980265	-0.18781910701602766	-0.062282532378564646	-0.015396900895354693	0.03661064160024811	0.015281513310781102	0.03773936204963242	0.029923090551312165	-0.015472973372147958	-0.06333429785680131	-0.05556475316576337	0.014077028274404366	0.000478304230524227	-0.0017624649332205454	-0.024467892596649103	-0.05616419718412572	0.03742527940308384	-0.06373836793684003	0.039841622770841155	-0.15603446425454764	-0.13138186268068447	0.013091540134708788	0.04922972068565849	-0.15236747387861632	-0.16037452815942743	-0.021450850419374622	0.08395847282512119	-0.0824202739741415	-0.09312293220031952	0.016166220115720463	-0.03590279523427901	0.09642677810942067	0.03575703839498109	-0.08000095856505825	0.028804241411485777	0.038268835154559463	-0.022372156097492785	0.07143706818809456	-0.026658687569918838	0.07766919649754374	0.0028752960047363175	0.008820819953017004	-0.030063519582976966
-0.1581603575491032	0.016872577459220724	-0.12010796024518473	0.041925124625007776	0.053051699120647756	0.09618292909349266	0.1310218894337906	0.0559670005837698	-0.17038708382363485	-0.06639471603635942	-0.026393001016989125	0.03932276375622805	0.009446588020635305	0.010234718633280276	0.035351467870959725	-0.021342249254492844	-0.05866436047404142	-0.04713890408016037	0.01785862947918319	-0.004213433547631624	-0.015374444317902383	-0.004989154639576368	-0.06285069655666145	0.0316059328591395	-0.07187163078171291	0.05488558108745959	-0.16948608641521787	-0.12461675194382119	0.007487810520829761	0.02855017569572361	-0.13592314538887415	-0.15272211144872797	-0.019476469356155057	0.09321164271730875	-0.09417045059222763	-0.0915896037632677	0.016871745814398646	-0.03582124011650245	0.09587049271263923	0.028564435678842242	-0.07848376336133882	0.007957826015108948	0.042125006627071915	-0.01441036736657808	0.058550153086053915	-0.0380114124418026	0.10228345439025555	-0.005744899867100821	0.0022636634418252096	-0.011657148266360313
-0.19813089490309005	0.019522898731522843	-0.11524081530499267	0.05062193134518502	0.054523609925214565	0.1101434613077604	0.140983320928798	0.0650219529586	-0.16387327206269275	-0.06281452188852635	-0.03390452231819495	0.03783202082804978	0.00803033053108502	-0.01560450836271179	0.03844650942139904	-0.023462128687665108	-0.04335895236744052	-0.04311312638982839	0.02038396254934769	-0.010970688471065618	-0.02960839262816197	0.005020904530906432	-0.06246109831226635	0.017263322064373882	-0.07964594002136198	0.05352948606200899	-0.14355550063258218	-0.12592393059466872	0.00357085877312282	0.012995861536676265	-0.12580007181856068	-0.1534061189058373	-0.005934586759762564	0.09646484280316676	-0.08548429452104275	-0.08222168097955848	0.00936650310050707	-0.04365726224432266	0.10585663953699886	0.01805908047585587	-0.077274069949308	-0.004607557134409793	0.03595344400164069	-0.0013563941887319657	0.037772504423922895	-0.019346977914050784	0.10545048408450874	-0.028207826551528713	-0.012903735268362648	-0.00020725153162754443
-0.23455290958961744	0.01333778251964649	-0.11665198395372511	0.053255907147763334	0.06485301250002122	0.11270761199828461	0.1450024116128355	0.0736031885479902	-0.1522871392469546	-0.04453767594254816	-0.0375512071317841	0.026333427724465414	-0.005597391569943035	-0.034331790515931715	0.049822629225852684	-0.02461787957452052	-0.05307963779282071	-0.048185844399305636	0.03441872861260479	-0.004858537851042821	-0.04046326963284928	0.016525680603471708	-0.06263297021663974	0.01838688187256819	-0.08717373486772922	0.05135457548269483	-0.12758999968057155	-0.12641683359318878	0.006301714640385583	0.011839210559689664	-0.10922128331863853	-0.15667393813746405	-0.006899985812132178	0.09762049936560932	-0.09197844578833565	-0.06238183893746284	0.00967119535919041	-0.056212824069496084	0.11272510451224058	0.009116103427595588	-0.06610402077503857	-0.021210737961595443	0.04313140278164451	-0.008199548696998057	0.01821503260986438	-0.0311135269426129	0.09500553461985914	-0.021278467585330522	-0.02790228611638492	-0.014727737282386164
-0.2563658871631182	0.005783941337499571	-0.11109610935156991	0.04589676438035488	0.06126000272856443	0.11088264425248981	0.1465410814478886	0.07770675361381328	-0.14740998385311804	-0.010809629619545227	-0.034165526752439335	0.027909839820284686	0.0013581776538165973	-0.03606966560168019	0.06056187168134199	-0.027990186029164303	-0.04660050339337051	-0.04666105605121714	0.049270094470131504	-0.012322456785190505	-0.043799933859676725	0.023239100726716363	-0.059185301959880365	0.024286034072230345	-0.07206434334210839	0.052711234467920934	-0.10366455021920222	-0.12195838589773889	0.003578665994977764	0.029126609005547484	-0.08028895414274198	-0.1524554992209531	0.006876003010957291	0.10111555694589909	-0.09634339730959647	-0.07803334845589317	0.015100273156770608	-0.05985374965760425	0.11220413134970249	0.0027522162884802115	-0.06477803577633287	-0.026903468061399906	0.04133491999081082	-0.0017752744134230253	0.019361406414458583	-0.029177498230495136	0.10027373494331218	-0.023080145489450817	-0.04074855107680655	-0.01980662959139016
-0.2758460681322588	-0.016351190345888132	-0.11538836583528608	0.041671498393523194	0.071409929188857	0.09794673180581648	0.1626820639006553	0.0756954576474737	-0.12781305041912	0.0057710268443547305	-0.029157932401808896	0.04591700671669379	0.010194327870255326	-0.026932407874251562	0.05917677540296044	-0.029535600942058614	-0.032111938350744273	-0.029626674925791928	0.04405932178985033	-0.01176980332840443	-0.056309529845135	0.01685676526628312	-0.06800221511151372	0.03224979421818032	-0.06375824071877742	0.039007600917759594	-0.10283938609188234	-0.13763937974846022	0.0034164195536445646	0.03140479212341796	-0.04962218890198096	-0.15287432950264773	0.023700364125514132	0.09987139524422368	-0.10477757515726423	-0.0830492023577811	0.01976991350413623	-0.06092316497777426	0.11391084460930481	-0.01601954070626807	-0.054966771791882627	-0.035663273951859635	0.05662430984610127	0.013588457581601942	0.02417600903991437	-0.02610759420985918	0.10207724919310938	-0.020409523278401807	-0.04651279403218285	-0.008251949571050646
-0.2970334949915642	-0.023679318681623755	-0.08940550721195215	0.0467800912463492	0.07951181295456565	0.07078580110359031	0.1546581779015442	0.072744154640217	-0.10832119745693472	0.022217170840869216	-0.020072714292616624	0.04497831236362024	0.015534123197441529	-0.021084816816973877	0.05516722774955907	-0.038214067366686956	-0.014730699638010524	-0.024843519821981696	0.03180036638143911	0.006453172406092502	-0.06382477790604354	0.0014055309773965477	-0.0640293166379302	0.04789056999746646	-0.05736516366979141	0.0408226679066321	-0.09383811960088426	-0.13444364010807067	-0.0013519289628411847	0.03794279923597225	-0.029645942446293965	-0.16001504754320026	0.0158668751691738	0.10199382200167265	-0.11953264894019751	-0.10520964009387712	0.020248542553490942	-0.05954637548606697	0.12121741670405992	-0.023014375441343125	-0.048743401439910766	-0.04912894555095054	0.05597045717205058	0.013339813492626635	0.0071808918714242565	-0.0368468568181531	0.10185416953095268	-0.028413282645246268	-0.04035914118634379	-0.00888787571818139
-0.3249889323440224	-0.04485112273116924	-0.07750052943878005	0.051459617741986964	0.07826213220039216	0.05728717034898334	0.14681559902099814	0.0725036308956121	-0.07241500020683725	0.041832181024631564	-0.013455296070881445	0.04444073633581147	0.01787314785179242	-0.004145421588642832	0.05093904866230679	-0.04450387444100022	-0.0021946499348346332	-0.01739127395393598	0.0327575757745915	0.0017496780129927024	-0.07090114097082834	-0.007795568435446718	-0.06566516540675468	0.053242566830577154	-0.057032090812050865	0.038799863463157266	-0.07203425030676237	-0.12572606206667777	-0.005838573856484524	0.046627899328186076	-0.007842826840948575	-0.16124488741588086	0.014683317844187933	0.09069362909153154	-0.11744048252138631	-0.1090600283899525	0.02646890294505041	-0.07568217332752332	0.13983426201209018	-0.024564316755036557	-0.04563017875496641	-0.06416905421510521	0.05617187709208268	0.019178564233060136	-0.007701550419810706	-0.03780025121183726	0.10146196257776127	-0.029440051435035315	-0.05145171884695741	-0.013884180215869627
-0.34194581707086547	-0.05875341485546768	-0.05254513103553051	0.05190239155552656	0.08262432531976657	0.06701676955832278	0.12318488923381601	0.07511609248417432	-0.09280800298001464	0.060919671767425965	-0.012219856055599516	0.04056853573253364	0.01774093009123725	0.01491150455831986	0.041417262467365074	-0.05278309951324304	-0.0033983496051988803	-0.014440395861366997	0.03334374306427511	0.007524104167553863	-0.07418045358270373	-0.003852140173205217	-0.06751292121072731	0.05366860346081309	-0.0493762561002637	0.043619186877472925	-0.06283390185641381	-0.12337463613448123	-0.020494449541949556	0.03779853953422271	0.03501527715426822	-0.16165674744325464	0.027823336345766825	0.0766578827671689	-0.12110829790040267	-0.11999527802395187	0.026415250800664192	-0.06674252087138766	0.154826188767585	-0.026006768228376477	-0.03591414714357855	-0.0837971810687223	0.06940357136152693	0.01694214115653115	-0.026106958398711928	-0.0508282941367411	0.09457098207042076	-0.025911059612234687	-0.044566077503685395	6.554633262459142e-05
-0.33761002773359133	-0.07074716148773406	-0.05251161433543783	0.04461553839032872	0.07714103616877989	0.058423996315910845	0.1278886467354603	0.07900261122269456	-0.10174801317235534	0.08866690801675635	-0.006645077045255798	0.027215256329453263	0.017990962542495912	0.04000088826072142	0.03060906503180837	-0.060877553038260854	0.002298034150983103	-0.006557990143170475	0.031725419892498066	0.0019266442666151234	-0.07139788576551823	-0.00266528767929696	-0.06859623963247315	0.058584263763655664	-0.035540075550486175	0.050776307620779074	-0.04100144981536854	-0.1090751220694667	-0.03974456935297027	0.030469601737889363	0.06139864116149226	-0.17110359462662844	0.03687970468181121	0.05038109337311038	-0.1119605246539479	-0.11711289254960029	0.03258671851225885	-0.07742231498770129	0.1606472928751666	-0.021124419777274975	-0.03244720421583104	-0.06439722091069508	0.0672370761914026	0.03011245821111409	-0.04950135170443941	-0.03098878913555302	0.08077474854905278	-0.023544488314130904	-0.06471895487562689	0.009720448605793125
-0.3214799597744045	-0.09194015507808646	-0.051173065203572995	0.04349918476636118	0.06464209738854945	0.04535745785522681	0.1336602566764481	0.0853950328230836	-0.07370536059487583	0.11514925231729234	0.008989233957355862	0.013097600788131974	0.007061236557794495	0.07288624633703464	0.02679438442733483	-0.06654224934522884	0.00124352031051402	-0.00046479650513282165	0.036560635228267795	0.004847838037885613	-0.07119068974246837	-0.02241794181662666	-0.06428076121111755	0.05479050851743972	-0.023391723063470128	0.0616244738260203	-0.022918222549628116	-0.10673538287571634	-0.04057042965197711	0.016760994340050954	0.09391551730245598	-0.18032011590619215	0.056663567809370194	0.05310590175445381	-0.11809809479101226	-0.13023056832619923	0.039145606627751725	-0.0758862293924965	0.157515215405222	-0.022689574012588698	-0.02588008413369567	-0.061505179088928316	0.056438600210867954	0.04341887963739282	-0.0553261021086589	-0.013796145499879103	0.08059428743367322	-0.020106916436733464	-0.07174364739950578	0.013729054497527949
-0.32034926642166484	-0.10965677995255932	-0.029825816615192617	0.04292722392005758	0.05352994903903563	0.02555671951401678	0.13615148621903916	0.08280930674238775	-0.06141616607776099	0.1171344258137204	0.015696945604991734	0.0055573927650648175	0.013019713559744312	0.10812563324488386	0.019258299903803656	-0.06404765081581743	0.0033618079463620574	0.007071436249589688	0.024337009410226186	0.011693074751692166	-0.06097249554796256	-0.01603507461334241	-0.05927885782794107	0.07349055887111812	-0.009993978129874775	0.054738416004942184	-0.015139033292544412	-0.11032889045290262	-0.038950472911617386	0.02579622317323711	0.13173170870038747	-0.2032403621881457	0.055209503965548926	0.03599651049890673	-0.10848567240097698	-0.12357449497603787	0.051389112512393184	-0.08987231509921904	0.16107716047335657	-0.01189539538526386	-0.025084586316833378	-0.061445097122767287	0.055077550239009496	0.035494709816667275	-0.07622006168964998	-0.010014256513541323	0.05980694902829634	-0.02236899155346219	-0.08202622141506737	0.028041909328900716
-0.3173422505104873	-0.12712106057569422	-0.01755186620393053	0.029712546795626453	0.05662495941537963	-0.02657768344052966	0.1337935638975981	0.08297393614208146	-0.040141435009173096	0.13213457361076558	0.026729145865416627	-0.004258047546060673	0.017789731915988604	0.1340568455803463	0.02217546776298044	-0.06482197654819018	0.013920749163007765	0.020348668213628324	0.01332033140156386	0.010074397121351174	-0.04959726477551957	-0.0039039875516076574	-0.0555270507706757	0.08860421787141526	0.0008043525902255496	0.06775733170874218	-0.021107096313648578	-0.11538511304839068	-0.04700979113054668	0.015311282730758866	0.1593137826087393	-0.20668233527405516	0.06323278574946109	0.026689332678305516	-0.12314913742710092	-0.12953196893097652	0.05896401647827001	-0.10012705785204548	0.14706706684951085	0.018502576006215698	-0.02762753295173716	-0.038454320160146896	0.04608857079268653	0.044700670032322753	-0.08767911382807034	-0.001598919747171966	0.037106099860461164	-0.016668207495338407	-0.06962114709600328	0.04458605454380385
-0.29882961874048963	-0.14214479806172456	0.006959532235446686	0.013654453124924373	0.04910976039939004	-0.05718086973908858	0.12439685758791615	0.08661250460603391	-0.036757184137858244	0.13677603022642093	0.03622783333869484	-0.0024971630387114452	0.042762161734424084	0.16033068364101144	0.020859155563151936	-0.059717129276288236	0.03256082216994939	0.04593159412695602	-0.0019223701800505407	0.0014350403659866729	-0.02630480009083297	0.010480122149826491	-0.046542474168483186	0.08939909697545871	0.015738008844433327	0.07648616858911825	-0.01421851908222114	-0.11402043200019045	-0.06415115691358836	0.01977258591015282	0.18777547995645946	-0.19995070965989598	0.0761530633570264	0.02743799755682124	-0.12468028142389154	-0.13960665072908554	0.05287986330487804	-0.09595731407246752	0.14166715530124005	0.027908381210048	-0.03059101158236524	-0.02727680147378415	0.04749581369149075	0.04783212729228596	-0.08951130366934004	0.018279763872399914	0.032741952507486426	-0.03123502066156993	-0.061103846129056796	0.08073009399229034
-0.3043643253492804	-0.15073419582916994	0.023880939101522763	0.008424484192115644	0.042928606890503006	-0.08260007338474959	0.10280922333743607	0.09592417535209782	-0.020446373977567166	0.13664673167362612	0.03592614086019315	0.0015649930387164183	0.04269525644910761	0.1804366654409097	0.017291243133897002	-0.04430262377223346	0.04808896462611585	0.05505645983756528	-0.028505656447651982	0.011259152087456984	-0.011797800599270315	0.03198529780615238	-0.03935805314315303	0.11259372081347785	0.0191979442365599	0.09717852567163643	-0.01543582615823518	-0.09729688643216498	-0.07020095139585007	0.018496197866971244	0.20212751697985126	-0.18694196001479702	0.07407897714577523	0.024202517349744674	-0.1136012526482458	-0.11017232047746006	0.053700654578269724	-0.11374205094583176	0.1335945431382975	0.04072343546195427	-0.015328765837248215	-0.03167234020779787	0.039492947718619595	0.04880715449542017	-0.10941720617845903	0.03097824547795792	0.02456631885135109	-0.016581222099525637	-0.054445369803105194	0.11743663386190979
-0.29395386070629415	-0.15020696283612497	0.048108601338390754	0.0015581206516403952	0.03633210083203885	-0.08257616980845059	0.08946908719896396	0.10721892125064228	-0.02402623171446878	0.14483812727530193	0.050126009832440276	-0.0003869802026650951	0.06281796689031224	0.20251254605943952	0.023614199137443052	-0.023181014585699662	0.057702418472082184	0.051155475175838794	-0.03534038549706874	0.013973471305569926	0.004065329058742196	0.05166671800486822	-0.023076152567308807	0.13383745032509542	0.026571874994130794	0.14821937383578113	0.012958403097079999	-0.06699525893188217	-0.06968829945113256	0.03061507243398731	0.22717204501375027	-0.17406933533643587	0.08332903399283098	0.018050326244308607	-0.10447654401786707	-0.08001504796673309	0.05899741926493622	-0.11581884585009121	0.12212383467410985	0.04996123226862234	-0.0017059705536370748	-0.012557747672662333	0.031222772422306484	0.050691058795569365	-0.1298479303300901	0.05700379505167208	0.02373751859709488	-0.017066975839279637	-0.037589059670300226	0.12645315816229918
-0.2589155501373102	-0.15296806528899196	0.06281366825465588	-0.012389560786730714	0.027802496875180865	-0.06961579134838877	0.09797645884758195	0.12035779432171627	-0.03355591118167701	0.14828744890238457	0.07102374691805885	0.010136124178821333	0.08231986023825155	0.24731120894456776	0.02925845078066889	-0.006847179485567123	0.05716154452679149	0.06653370397842821	-0.03089439262233153	0.003626151654751443	0.02470190616257862	0.0742635470317743	-0.011662075216844857	0.1580531507913015	0.04302964361749519	0.18321424115809531	0.025793932683767652	-0.043029264653335356	-0.0628406804536987	0.034886854997861406	0.26417801133575247	-0.15603513482970052	0.10732705268115021	0.01905932253343249	-0.08565505930767234	-0.04896157728304197	0.060019752222643066	-0.10925719255025068	0.1376275534112395	0.06825693585987906	0.012732636301560135	0.002075338245311263	0.039096438888847326	0.06752393603879797	-0.13690992767407098	0.09170697648027337	0.017182369279267518	-0.015201508644896783	-0.033778635618169024	0.13222501382562374
-0.22973746545463042	-0.1486221184196001	0.0852097015819929	-0.03197545596547906	0.035313433414179474	-0.05522190135674694	0.12431096915162157	0.13666041707008242	-0.039642265173456	0.16443764261896815	0.08566092082335716	0.015988551451837876	0.10560475861370174	0.2893352902867051	0.03949844605281385	0.005593799142434526	0.05914454151332667	0.07673534935681457	-0.03246322180575651	0.013447519798788754	0.048987532273794474	0.0916714969953052	0.004638413399493972	0.19641378939150006	0.061534943309099456	0.21001453734715003	0.030854718467210128	-0.01995853451718186	-0.05241177009486275	0.03278396331191741	0.3025025792519143	-0.13031814575409972	0.1260279158125073	0.03339347915684852	-0.07302994326284865	-0.028827716963260648	0.060663145276693385	-0.09606354886825069	0.14775127670021154	0.07459630465524432	0.038205298265916975	0.02900449532857983	0.043404339669790515	0.07389294433914559	-0.14963166453594584	0.12545287446115994	0.013041301588449478	0.005400969845633485	-0.009232162642548487	0.15517500519915456
-0.2124396808566688	-0.13597716064666224	0.10261203562889316	-0.042571779192894295	0.04568010037116481	-0.05163495881916906	0.15066698062036274	0.15338333350125222	-0.0017913769559464525	0.18878272964379564	0.10317227749710674	0.024520870863067135	0.12854209396884067	0.3356218215000785	0.03458457454818433	0.02471734757971571	0.0737058258572626	0.08506674774880109	-0.034266778399730476	0.01670622868623884	0.06277299729336015	0.10508395077968238	0.02970042213209026	0.22674262082991126	0.07865852032666225	0.20907097227124144	0.05114103152152485	0.020332584473902012	-0.03897356857969604	0.052844084692661185	0.3191020488781996	-0.10195912277965394	0.14870456737416557	0.042330895889898836	-0.0656958284889712	-0.006746155545877841	0.07682671913019558	-0.0953140719193305	0.16368277961371083	0.08828582429225845	0.05100939332474745	0.04764597495475703	0.0508531250011763	0.0920695352395818	-0.11663249963995928	0.15173798238166666	0.006666376148625111	0.024963246272307626	5.9152904908171824e-05	0.17921025203075547
-0.18286225004717113	-0.12714513811872802	0.12884032703052126	-0.03364454936567086	0.060983361513551416	-0.028184284986369386	0.1633535975744173	0.17300729210141363	0.035477646059537994	0.20298295194875315	0.13304367766279473	0.05009739924755589	0.1554185006908994	0.37992740145207193	0.04312682207671328	0.04478531991735477	0.0816182274557928	0.09094295476305984	-0.009904610837044914	0.0434487704150792	0.06866507688754317	0.14824480737302428	0.05376253934701174	0.24257794339886707	0.07874554921755819	0.23804615062074946	0.07758933519624293	0.04734932236008079	-0.02332159336423581	0.0654225316148836	0.33899700913648434	-0.09134445048630767	0.1576768132959367	0.05245102027693567	-0.061029737543730554	0.018215071472797745	0.09307250191461207	-0.08103598074964738	0.18083715696980474	0.08212570146827618	0.0745885375290691	0.03534654499038989	0.05889866667305312	0.12033939598198742	-0.09212654212837565	0.16915172594094022	0.020171011771981284	0.047985790373770466	0.03909703387918504	0.18742386795301008
-0.16327989799193962	-0.11127364457496432	0.16122227493794145	-0.02140884498981987	0.07642024485130675	0.020736352439408638	0.19253381608234513	0.18786605368570228	0.06935241520105136	0.21855835588600542	0.14383221275611507	0.07486734876098947	0.17809050608218674	0.4158896270738636	0.04759596473730458	0.06713020923911994	0.08441400538597821	0.09679628731036212	0.004734918579545716	0.06453167550621534	0.06954706274104941	0.1936856645918644	0.08037110003683705	0.25026335658691695	0.0863544415703234	0.26367753489299056	0.090746560134464	0.06917187694345349	-0.0036576005186739202	0.09301231310520308	0.3702227858766186	-0.06556445953698253	0.16452749436453679	0.0642652781810872	-0.05466476978338053	0.038199746755289005	0.10648501879685486	-0.07352887142144306	0.20815680834383055	0.0834714342939425	0.0919388322585852	0.04870225935261502	0.06656200290878048	0.1316194684706589	-0.06932165272435374	0.20150058929056197	0.0323135808845362	0.06502878098508579	0.06543286139279973	0.20924692283244734
-0.12814040508931077	-0.087318472557839	0.20253651010119883	-0.017889551294067624	0.0999438866197512	0.07382394565119697	0.21790681754543045	0.21093985106256538	0.0955969971951114	0.25730269288082136	0.16734576676007049	0.09462225471518178	0.21442457363991796	0.45471443209012286	0.04547849497345936	0.07417743561120028	0.1000480547714683	0.1012175712042229	0.03206361036119791	0.06815048719553887	0.07178061410951718	0.21448526649344218	0.10313726649019905	0.2618635880489045	0.09332696364838564	0.29376913861572496	0.11319911072880631	0.0841646489404626	0.008826097073986756	0.11971352749240635	0.38034793518695964	-0.02943319297976158	0.174951247587872	0.07989656763317417	-0.047354477617656925	0.05586641022318599	0.11541829986930116	-0.061211356308679146	0.22454827664983995	0.09093364995675332	0.10535783771843181	0.06643886113566003	0.07208018182388636	0.16061403215679645	-0.05938049991552043	0.22851898555051658	0.055621068982702714	0.09132099809406755	0.08763435217594666	0.22625343074726317
-0.11837197036795397	-0.06536662420297193	0.23632687212395304	-0.0059652129379073274	0.1067661102097831	0.1506560860749907	0.24407559454749964	0.22870593143149173	0.12520846702694338	0.2691072193671784	0.18394058700437896	0.10609900683565339	0.22614878143003692	0.48152684759077424	0.04241181853720792	0.08342350473535913	0.11019298510451776	0.10875788617931319	0.05026147533774193	0.06306963521237242	0.06908421248076499	0.2402086344403147	0.11690981280424421	0.2670064197446437	0.10503220998697504	0.31047471679799404	0.1315027165512707	0.1041868181913552	0.01977125370880116	0.15779173103395566	0.38757156496401063	-0.020011766723911195	0.1784946151563804	0.08840710494600565	-0.02328887886074573	0.08588632914442977	0.1217994436225857	-0.04852084151695104	0.2496434926814247	0.0772165916003097	0.12303136342219315	0.062416409695133	0.0822838945597627	0.15953301684433702	-0.029735775390232776	0.2564137297226352	0.08579137521576592	0.10373250645294038	0.08905815636364604	0.23932617797434905
-0.13089419051291878	-0.04232714380697034	0.2561268723349772	0.014329863148798291	0.1201858731860345	0.18620520352836362	0.2703906956920518	0.24330495611946504	0.14494495589624162	0.27923984211406044	0.2016613934093927	0.12321965573952406	0.2389010174083907	0.48865440044477	0.04133897218112215	0.09020603134084156	0.11052795783296661	0.10178159220844729	0.07457684069038935	0.0665604099826393	0.04958868573601055	0.2601592954028832	0.12706622873246146	0.26714994674704473	0.11539221266903199	0.32811646231749914	0.15882934386784076	0.10890382168879105	0.04011232745179107	0.15841191151461448	0.3993661488399026	-0.021318894416561946	0.17799876769858697	0.0778725427557668	0.003613234535198742	0.09838577777470152	0.13593211073963768	-0.035074567676446684	0.2681589530337186	0.07747276831693752	0.12293575831968628	0.06380331863786308	0.07383750614365432	0.17095743605019514	0.00014575481877740493	0.26493205440130013	0.10942736055228838	0.11670913561859624	0.0970851715237915	0.2411905978148005
-0.14169784904528085	-0.016365537890515057	0.27794672565713663	0.03256751895733575	0.14706606704401037	0.23154803801926627	0.2986750710782492	0.25331448111655896	0.14388578105817756	0.28258376618322933	0.22910253912433348	0.1297108155782079	0.2517156005240726	0.5273045207130326	0.04992504158027718	0.08636963533030446	0.10496426580880477	0.0855439330192501	0.10798910558744501	0.07375539221804991	0.029860238376124216	0.2515863509261926	0.13183955909735845	0.24883361099847026	0.12064027541640683	0.3270812059224943	0.16574116237141026	0.09597508764115288	0.05439137679143158	0.1682740981134436	0.41757370134806654	-0.031241768968557893	0.1740836058418141	0.05889125366724453	0.012543897193706932	0.09779243746686492	0.13075000587766744	-0.009237973673058694	0.2951822288257392	0.0685573299881067	0.11033060760184224	0.06965950064078985	0.07610834574266609	0.17314345401391446	0.030225766682130673	0.2672227072254062	0.12417166350577576	0.11758137741111788	0.09493792388327753	0.2344727245815458
-0.16156177582486828	-0.004255052817860063	0.29646373933481185	0.04759004876077812	0.16242545080011156	0.26679906381526297	0.3127980820568842	0.26180803573929035	0.1709966562790195	0.2833404367040936	0.25268704411705734	0.12918567718642693	0.2538985491562785	0.5574414087379387	0.04967215951680985	0.06930757606366846	0.09695230552480667	0.07656645499162423	0.1356625512182264	0.074391274134668	0.01654597301736522	0.24194190784827513	0.1361840075364539	0.21943145075435772	0.11923129353601931	0.3245090781531479	0.170339654761387	0.07188694315733277	0.06498930430862707	0.1653902664470948	0.41853710623137913	-0.03487306646227217	0.1625994962822696	0.05056121405583038	-0.001695092268950292	0.09273796136753829	0.13234883978037543	-0.003132782235986519	0.3167475632978824	0.06858586809654763	0.1015365222713535	0.06996583180271787	0.06853469881940932	0.1685389416751942	0.054326225839184096	0.26950025249703835	0.1453588489282454	0.12266564536976925	0.08645031972074488	0.2314043293042579
-0.20119064427805636	0.007916408137359377	0.31074364498415336	0.07500802458224431	0.1700891906809383	0.29202999164525095	0.30717268003586734	0.2679001859636955	0.19876223093197792	0.28987368621212833	0.26238927950893365	0.12671934289546508	0.2511825659053569	0.5652478177670753	0.04028584982592577	0.06170841284034891	0.0899617218361513	0.062878420966667	0.14971477368092795	0.06725627597775315	-0.0034038520637921206	0.21362462843692417	0.13273124527948643	0.18003763438140324	0.11331755002952584	0.30258451608074666	0.15548210288999353	0.033826920726500946	0.060343923715812244	0.17184728831260204	0.41179419910310633	-0.057047085516928206	0.13217579124058654	0.03573731014439129	-0.015388219151139273	0.0739402386880261	0.13200910055640752	-0.013085872015358917	0.3043363723283447	0.04813092902422125	0.08705654244782002	0.08180724897636907	0.05453026957154148	0.16389015314723437	0.08228854221007956	0.26298781546400646	0.14930999917083515	0.12244710166943987	0.071550647246163	0.22686574194209577
-0.22324410841871095	0.018446977363416866	0.3133475959393012	0.08467699626960708	0.1639651737386258	0.29303984743924877	0.2685961038857933	0.2655433407451467	0.17797181770154524	0.27873372397367974	0.2694130181472223	0.1289532872305547	0.2574634178753714	0.5821658007311116	0.020903606593335802	0.051410719373982984	0.08288680978913551	0.04990581951977506	0.16085453542378175	0.049977445672161565	-0.04263972441578019	0.18751230529709664	0.1257322492352423	0.13430593380897965	0.09607503535109695	0.2851785086923162	0.1402226177607126	-0.012115196889372997	0.06703375157089439	0.16568135921358423	0.3943029839336177	-0.08514892660768046	0.10911468441948517	0.011413854621963038	-0.025376172473343596	0.0521063217126717	0.11238591528288147	-0.02923288789227274	0.2867135075605433	0.032874345208449056	0.06920470670511822	0.05819939402731922	0.03574135515685707	0.148149175339357	0.07703932166191838	0.2394179874521475	0.13229612531488016	0.1141738081043597	0.061400909833304165	0.21115779831676376
-0.23644142676155616	0.020178307641485448	0.30978554015885934	0.09565000652379525	0.1529606206416419	0.29551316453983667	0.23123730721541466	0.26237484767129754	0.1488130011185495	0.2730296641026844	0.2656146201310252	0.13221252215219617	0.26003821594182763	0.5888411833712499	0.020244486336647664	0.029275404365939107	0.08477460096177505	0.03484688138459507	0.15709153788041433	0.03413145694476015	-0.06006249021268097	0.1614476272968918	0.1149813533622059	0.09786178432023153	0.08107896189611084	0.29908241422433485	0.10280234241239512	-0.06960898988715779	0.060428123015325394	0.15874432946324218	0.38032305463693966	-0.12444673870139492	0.08888074811454781	-0.010541452206935358	-0.03647490904300753	0.027282584277132288	0.08322433063037817	-0.050384493747516725	0.2631143061034261	0.021923262506310583	0.054131527970709116	0.04380245195273187	0.01802519526388042	0.12113837513912382	0.04874162819548898	0.23578056962109986	0.127594106020766	0.10810643461342535	0.04791175788615136	0.18364353993348986
-0.2913992539698718	0.018079738222684376	0.2925065929314203	0.09098671455746743	0.14262153061912844	0.2901236111307672	0.2147944948992421	0.24685833509777852	0.1259820661407542	0.2618947502207156	0.25758277003938873	0.12478429989117634	0.25140083704587396	0.5902684855804902	0.012313862055419112	0.005970626546193491	0.06746360754063409	0.018719786204904013	0.1445744973722142	0.002299182415841555	-0.06455263935779607	0.1270639705965856	0.08786376373767532	0.08194666434868297	0.06853722897611053	0.272940301795081	0.04211816198418743	-0.10549780459821592	0.04434023064811204	0.15462286157285948	0.3789073116783754	-0.13868184309201406	0.0740882293939443	-0.032909311745548286	-0.05604420708006484	-0.007662480779479295	0.057551260327293866	-0.062329233542025686	0.25568676606489776	0.03849246605849969	0.05035661733946743	0.05347246343657599	0.006442260211788712	0.08555808230177615	0.04274031948997809	0.23598280043069836	0.11564363030786096	0.10414468760379662	0.02394933316146161	0.16861165496985003
-0.3381111055009684	0.014669247690402454	0.263692122130682	0.09457071663655428	0.13896981491456867	0.27317878772020177	0.19550155792372903	0.23631462698741773	0.10197301550193305	0.22685000391923382	0.243633038842663	0.11720825187492685	0.24656401991440954	0.571185460505262	0.001191992282749594	-0.015256408354545536	0.06466002026284845	0.0033583123428178457	0.11963837320776072	-0.028055031089966504	-0.06053481031521962	0.09646982710742916	0.05944005221871943	0.06742245385413181	0.06575190332861935	0.2531624238943634	-0.006474924895175813	-0.13913442942616588	0.02125460162040954	0.14716510425271837	0.348905763910993	-0.15591199708682255	0.05682414301114526	-0.06928850564786224	-0.05871558773075958	-0.020210071162896703	0.04581494027853523	-0.0676490503167135	0.2369097326915946	0.049051566181662766	0.03729774306886871	0.04241303838827969	0.012544885169595493	0.07118681324073166	0.047773737261347426	0.21651088305493413	0.10076554333056789	0.10139652445049856	0.01450783568047303	0.14240318730955018
-0.37725427678038437	0.00201197505986979	0.2145078190611646	0.11071863626424046	0.12779902521493655	0.2626232496450947	0.1869363074641845	0.21686607823367038	0.07554400713639113	0.1949338978476641	0.24219140263189515	0.10555302992748372	0.22457089535336228	0.5482052940821409	-0.010191266062838003	-0.02499018297351987	0.05092858406578591	-0.01306693962372853	0.09755278800799086	-0.039525718988205436	-0.07034176020168666	0.06735922166834428	0.032465381348372555	0.03985131129542153	0.06430164061668184	0.23170618403231283	-0.04407899863113006	-0.1812705245534159	0.00596222670923353	0.16322985252960354	0.3524683821264259	-0.17994208211302304	0.05332995844606138	-0.09725245371313207	-0.0702899101868381	-0.03103638988088034	0.03055927320447884	-0.06440872077479505	0.23545682258439346	0.06163749384618724	0.02459055766560073	0.05533306583931119	0.014935427759499423	0.05195773822376597	0.05403193411139172	0.2143631313606021	0.08610191383981006	0.09946435935614736	0.0008920062212189877	0.12147762966089497
-0.3917966280339945	-0.004020991716876187	0.19351149417524963	0.11880228319109158	0.1150399138807946	0.24430467364369676	0.15962694597482438	0.19790633889077153	0.051989709369712186	0.1520388989250995	0.23189914751936375	0.11250537781555907	0.21190886616459262	0.535954420010638	-0.01853520733851144	-0.04495591721456693	0.035684506628577674	-0.03484549652367027	0.07383677748797611	-0.043214365190663774	-0.06947180798614379	0.03285190535004096	0.016087321398069697	0.02055544308675851	0.05293028764706069	0.21505552934775177	-0.08656881544763656	-0.2067386557143064	0.010321891402449573	0.1693724699874152	0.3462819141053707	-0.18499746406674325	0.04940152691757245	-0.10744260932322532	-0.08641608335360192	-0.05187932110716196	0.025511990989207985	-0.06386229026765697	0.23525014007736664	0.07373709660904593	0.03879658134744798	0.055479347329935556	0.024442729363250777	0.05066960756307378	0.05792485219795372	0.2033245556309792	0.07858790461563897	0.10639999491561203	0.006215790967633577	0.10582865889458055
-0.4080873133349715	-0.016702195310013115	0.17474059149437185	0.1308035824055375	0.0964913512983411	0.22886704102342142	0.13654957156680136	0.18098036675648713	0.03305987449465184	0.13052506545875625	0.21198438533460565	0.10919373436324038	0.1941484673579025	0.5461349684665795	-0.026996578372039014	-0.06707260757595987	0.03678462747888955	-0.05165208823093257	0.05676240433913597	-0.0544591872503493	-0.07085505190490181	0.004442489850218017	-0.006770275612008195	0.0091874947969804	0.03710314298476731	0.19518199915719175	-0.12553725812664113	-0.21761820444746766	0.006531835430179848	0.201270969369234	0.3355715311964912	-0.18926407974106044	0.05640340919967106	-0.10912053103634844	-0.1066933459911554	-0.0647586000101332	0.026857058902540996	-0.05298326384161693	0.23417432108012978	0.08389555278180025	0.06530770854434004	0.056020070547802905	0.04790674315581702	0.03899960873002538	0.03882961169021495	0.19595710286733709	0.08650886522350197	0.11960475323109658	-0.0005867303961694268	0.08521874153729754
-0.40796152205155856	-0.03580396321362335	0.15892225004830202	0.13601570867169896	0.07433590006101634	0.21776411105106663	0.10980886358366886	0.16402559885118523	0.013533803347234783	0.09578583216696193	0.18187819426027457	0.10299870202944053	0.17681692177156175	0.5098956943639129	-0.04327991586508019	-0.08023702722100876	0.0323279503635125	-0.06423255475092164	0.02922852741392982	-0.09074954372190185	-0.06661288136171112	-0.003801962516363204	-0.023546774089848923	0.00033280980449973895	0.03441309692440729	0.18687964250027977	-0.15114856904819857	-0.22314909640126251	0.00034811449335656747	0.22024452607090322	0.3159535977857605	-0.19082531420520435	0.07714536697315053	-0.10160409777409048	-0.11917022044251327	-0.06671962848572424	0.032610559102224004	-0.060650791076864455	0.24417526373063753	0.09214306612124393	0.08906156967575754	0.06506580868686034	0.0606653702673279	0.03937854528041438	0.05941610879619883	0.20308530678856954	0.10820561357237643	0.12855731290941805	0.01435178097082174	0.07729044069444749
-0.41050536237245716	-0.04400253762713524	0.14980416662537016	0.1288340736351423	0.05212415183591827	0.19828874256606813	0.08835046876642234	0.15305191861252074	-0.01119720560271797	0.06156278318187065	0.14253458939018812	0.10139349156887412	0.15541167242544743	0.46874869651101275	-0.06374871462877886	-0.08450528442263705	0.015458741392836381	-0.0835469180853748	0.004162307866934961	-0.1185599761384224	-0.06736454774663173	-0.012334242142303919	-0.037710329618876604	0.0053443858631103585	0.02518508064902216	0.1612675344615105	-0.2082220436904782	-0.20911849373237032	-0.005592562778953347	0.22875342648542918	0.30838826088397314	-0.18984763353295658	0.10450195174681327	-0.10178044826983546	-0.10874458083777525	-0.06400492318546441	0.04677186954152084	-0.06314904757326487	0.2677646130744008	0.10423267499398703	0.10020828598680302	0.061486443649793374	0.08282390628948806	0.03796899853037563	0.06772154517202433	0.2058992534383675	0.12199502333049372	0.14276684919697907	0.02404411435246942	0.07375671471777782
-0.4089063299444426	-0.06498829486049162	0.13036345966059878	0.11978638666355745	0.039465241002556675	0.1801909231222554	0.06200003597825239	0.1365350764095473	-0.05354779936486052	0.019067164054255327	0.10939495545569958	0.0888770468712503	0.12638543202842184	0.4315381949830558	-0.08099472976581082	-0.09425994844750057	0.0005194594336057845	-0.09930471983626568	-0.016304813059775252	-0.13346544668868937	-0.07321408899692974	-0.0028690233598875335	-0.050456547060193216	0.004365523969430132	0.028135994579075875	0.15748279893635614	-0.23395172200420244	-0.19591490875306772	0.0012503752289315124	0.2546696440611604	0.29418979506209475	-0.17813565870276693	0.1229094212191274	-0.10163237417640117	-0.0998026565826853	-0.05172850414603647	0.054901121308910325	-0.05299941781267584	0.2947520116364301	0.13019358126062314	0.11478452318937113	0.061252181892094096	0.09515472124256048	0.04820789370979367	0.08280447736368315	0.20899177158799684	0.15363248968123674	0.15463950292741227	0.04915982046919559	0.08069538130284673
-0.4281222942877244	-0.08205571028403003	0.1334869050203308	0.12260192882931509	0.022550408351163974	0.16717387912543785	0.04848382273425077	0.12635129148035623	-0.04806701645716403	-0.009345814004194718	0.06881643936413026	0.07643000328402902	0.0844352202260451	0.381742281048768	-0.1018314810024901	-0.10442820740840623	-0.016278153354299888	-0.10724521582926334	-0.03357759631981653	-0.1391631628589582	-0.07183898351686166	8.567807943685238e-05	-0.05428171952774089	0.01749789651041846	0.03914039031228552	0.1328918851102025	-0.23868060310486264	-0.17288407498581962	0.0009412084075831357	0.2916663539624688	0.28291037085236953	-0.17337220740060486	0.13890022781772277	-0.08037247833499987	-0.09665439063058565	-0.04341235627427041	0.07998445070233051	-0.04210176944777624	0.31572738461106836	0.14071370521233573	0.13200009486118308	0.07468326654729127	0.11062431040931156	0.0698158364407464	0.1276365628768438	0.2309207068769597	0.21052699966820504	0.16548829534069828	0.0583044286980165	0.08108870575423768
-0.4333815784096012	-0.09854566711421613	0.12433106715361633	0.11571458292548634	0.008855147278728923	0.13676613971544166	0.041733386798035385	0.11450228688109679	-0.04259396385176152	-0.043096720171423554	0.02619544376133946	0.053217039958258903	0.030804844979087913	0.3475949633184502	-0.11778393501475233	-0.10876390288208074	-0.03920807418922177	-0.1212669200139588	-0.04663272114217389	-0.1470600271267454	-0.10092933568158521	-0.00011353827700589653	-0.06246580435881612	0.005129082464000956	0.0457313564358354	0.10865765007358912	-0.23795312064192445	-0.15290848313230726	0.005645602904355354	0.3102174250108504	0.28791173841741163	-0.16281081655131752	0.15524773293125418	-0.07261437608765892	-0.08270711983322919	-0.0038962725545821975	0.09873267334377814	-0.04097761011457336	0.33620959869300765	0.1345479191839546	0.1452737172012138	0.09353090694410303	0.12476555982404647	0.1116513403751193	0.1449051362200356	0.23656919775901458	0.24877527683738446	0.16984427380891803	0.0737476547900069	0.08488232524964132
-0.43181275786188217	-0.10610028585563096	0.11453224799431812	0.10681890322126153	-0.00674939348733828	0.10025961372665634	0.0067355458566582425	0.11056378243283624	-0.05356990073748626	-0.07592296446903665	-0.021179375786245933	0.039357036407886896	-0.00045246410134727744	0.32528687980319326	-0.13165841566183706	-0.10674110759857913	-0.035398781493468444	-0.13027755287339776	-0.06047432280575847	-0.15333472093669642	-0.14848374249577026	-0.010672934370723875	-0.060328348377443976	-0.006244961790249366	0.06703846493381849	0.07428116538123518	-0.23452974932326418	-0.14379591458925084	0.024173862301674672	0.32266614416350364	0.2813153645878505	-0.16330262949590174	0.17597520363194258	-0.06261112749684006	-0.06338546863638839	0.04267420992476843	0.1060580948382593	-0.04969200441872121	0.3502363950036505	0.1274780192297896	0.1441808744700247	0.08710894102850769	0.12911625354492656	0.1272405744890874	0.147753331224472	0.23904609305948155	0.26703071847342263	0.1628597786094786	0.08120714581797038	0.0883299792417053
-0.4227620475549685	-0.1158015718357251	0.11735371848057366	0.0907417646098076	-0.027606920480909857	0.04882052362386696	-0.03459015758991456	0.10422008845162314	-0.10107146630854018	-0.09228276408121497	-0.05367333472196616	0.020189864218485176	-0.02806552127751356	0.31841856829190923	-0.14145794630958936	-0.10918539690687197	-0.0357747637932535	-0.12992550469112968	-0.08039196277625664	-0.1578184096020387	-0.19288163523669918	-0.014887621324181272	-0.06668451364376762	-0.01401996265045385	0.07984550560093387	0.04452337872617984	-0.23169496961510694	-0.12940000644294236	0.03824337048771688	0.3290606484457762	0.2895084902648828	-0.1665738313509491	0.1897385314838535	-0.04845756282951577	-0.05681909155255664	0.0633245741384677	0.10219444815672085	-0.0733699118590094	0.3658328672093928	0.12582502980468285	0.14842868558393899	0.08380501199293808	0.12845735951082848	0.14569117054154784	0.12731390467315631	0.24715030550339173	0.28450260076782163	0.17260100587650157	0.07943155213105	0.09266351655358529
-0.42014844525593265	-0.11779476095860605	0.11573220364505224	0.0667274497517441	-0.04410624558356222	-0.0025306856837053584	-0.08279749475526185	0.09626752060186658	-0.14605873297053837	-0.1303182243836132	-0.11268176862618089	0.006345531275122411	-0.05918583489336552	0.2998235461993582	-0.15136607503914684	-0.1158528350091899	-0.0376410141820957	-0.13428643867568058	-0.11114563855187669	-0.16923698054743314	-0.22960935892308693	-0.03349668527191046	-0.07533166333482239	-0.015487564291753266	0.08840813923627985	0.025302127651297142	-0.2263538024659561	-0.11011435731411309	0.04082636559759974	0.2951953428679114	0.2828315700948637	-0.17361686332726892	0.1892715364315345	-0.03771318973413078	-0.04685062945520541	0.06431841575425266	0.09642424656370474	-0.09237618061334812	0.3603478649473402	0.11242404487962607	0.1522573624375455	0.06998248102225652	0.11129914921007118	0.15097081551284902	0.12413652466526912	0.23785359386242608	0.30169970861042855	0.17362593034848645	0.08843758526032124	0.08575207813755954
-0.4115164166792261	-0.12122211612095599	0.10118740049015014	0.0383307768623842	-0.06250971603256211	-0.061901404230329915	-0.11082353074200638	0.0898079248401357	-0.18141638944527325	-0.15618347297797636	-0.16158038666342223	-0.02510054192819634	-0.09850634872631062	0.27921849149463485	-0.16244944659898503	-0.12478063171441094	-0.045223229426512704	-0.12852947662370445	-0.1358678857337689	-0.172015265887754	-0.2614574341643963	-0.055766028089353936	-0.09035501694202622	-0.03524655661123678	0.09559919992147232	0.012828883523387052	-0.22862101772929472	-0.11676309415157224	0.031102753308371596	0.2595809073281202	0.27253212944798827	-0.17126563253884183	0.17883451353648322	-0.035973154190598225	-0.021699369473978554	0.07357074393295132	0.08777240560285061	-0.11116167842988187	0.33789187353236455	0.10700080488682803	0.13764292046691912	0.06685923221263627	0.09956309750165704	0.14770240851242175	0.10694198866093166	0.21675230688681996	0.32003436967366256	0.16545510216848164	0.08621343221824254	0.08112277322640535
-0.4114456659486427	-0.12035011492464384	0.0966300924011029	0.009898257825995871	-0.07342608623056082	-0.10187169903411701	-0.15487976588317381	0.08410947652995734	-0.21925838263701974	-0.17213161351334766	-0.19975475413253418	-0.0591770670346663	-0.12868372361751754	0.23727917431508075	-0.1750218543184395	-0.13037388403396674	-0.06231423856404413	-0.11763504573365449	-0.16274062500167183	-0.16109582770427316	-0.28971657795730327	-0.09237773634399862	-0.09127117793972368	-0.036113530888942716	0.11057939466084213	0.00724135265627449	-0.23481755780842736	-0.13435401436414657	0.026066969828257985	0.2307494025078412	0.25426819962275216	-0.17914048236537036	0.15720093121577108	-0.037023057008398384	-0.005209251825375056	0.09195259802173146	0.0889287391179478	-0.13864833326872344	0.3182030782708961	0.10976933453527374	0.1259809616083091	0.05636046601290705	0.07022109237572036	0.15456120234290133	0.11464076736644276	0.212098117485291	0.3177466488364179	0.1744287771252376	0.09331247772776129	0.08173831050761744
-0.40941191202851857	-0.11602923383408507	0.09402946614850445	-0.0223954066150727	-0.09125602748382752	-0.14383541571024905	-0.18212637883835886	0.0742021501677723	-0.26342665434319923	-0.18186080612107475	-0.24304395770407666	-0.08915685275197158	-0.15129845562515892	0.23208047318755604	-0.1867047877133868	-0.13491839982056925	-0.07573873801039994	-0.10561686723968433	-0.19035707656823458	-0.15825639033683056	-0.3073061161147768	-0.12837943508097815	-0.0814268032593551	-0.04969799930243578	0.11795806979666801	-0.010464834470568497	-0.23173791134695693	-0.16105339074429564	0.015549396512017472	0.1922889788750876	0.254248215857868	-0.1950089838531029	0.13359418523291428	-0.04078636339194333	0.0018954079181487476	0.09603784735645786	0.0921360123879232	-0.1464883938893084	0.2982867545134525	0.12776655394174696	0.12090438657461347	0.045736237085767704	0.06018233763023112	0.1472607033309868	0.09941896495827993	0.1953334138320368	0.2974761307804171	0.17968829052425567	0.07813115392408378	0.09428597991557289
-0.39780318928231295	-0.11450290600625093	0.08823955251983955	-0.042395611576490334	-0.09799573726927227	-0.19895340681473145	-0.20284513358986947	0.06251140252636742	-0.3166129500155205	-0.19653687601469153	-0.27684718208508935	-0.10551270919799394	-0.1645050055782657	0.23609516349657741	-0.19127920116966143	-0.14276563964308944	-0.0821747320622199	-0.10749981146152099	-0.2238182688777231	-0.16521383826580993	-0.32084957509629536	-0.14702112647599466	-0.08601114199964276	-0.06912808395683023	0.1385856764797396	-0.03990188556876608	-0.20032783887961614	-0.18556169346772808	0.007988545167690214	0.16110663127603597	0.24092254238381966	-0.21386280426498533	0.10419151447272224	-0.05759168906797487	0.0031286610284349974	0.10267012181735229	0.07866309357538766	-0.1517255337426739	0.26227605604743426	0.12410246069572725	0.11752647007467795	0.035515744493648506	0.03165890868686973	0.14978930698805834	0.0959194288082259	0.1871579020642298	0.2803802187090824	0.1802198793137509	0.07005272422924134	0.09486951441990024
-0.39458908466438125	-0.10105921098288809	0.08003980741697762	-0.06400419126692097	-0.10968378501005827	-0.25245867987002724	-0.21478966980543818	0.06082658639981618	-0.36826603832849364	-0.19301515186165255	-0.30652760530085593	-0.11162888652622587	-0.1636542440799879	0.23048709035543968	-0.19489611242426735	-0.14874914319953964	-0.08523475774218443	-0.11374554944939726	-0.2540065626679785	-0.1689203122123914	-0.33523750960486803	-0.1511791840410322	-0.07928888342034804	-0.08781436603468437	0.15779383520587353	-0.06511314925793459	-0.17834464031570868	-0.1748808800247748	0.008786904653096648	0.12452049387111304	0.22069165002554708	-0.22088871811672295	0.07799791294588003	-0.062373794226778176	0.006177305164618976	0.10541352177838534	0.06559645995300223	-0.16921972349768702	0.24171466016557655	0.12554180295880907	0.11947938599898397	0.018600586247473773	0.010844422701524687	0.13237608408539395	0.07368847939878145	0.18397780817938966	0.2570492492125151	0.19008209019011343	0.07612088223905515	0.10123626041160802
-0.3656277564901503	-0.09713174861300851	0.0632940453956117	-0.08073716657351455	-0.11825805455914296	-0.29348691883895495	-0.22907420683111276	0.059287665652213585	-0.4148578427956716	-0.19215203680270848	-0.32968769672870646	-0.11979719657281	-0.15314157653280344	0.22643282340873422	-0.18989323525968005	-0.1569084793887962	-0.08590317071958012	-0.12657480570197813	-0.2628797710929249	-0.17780509574212006	-0.34533980605669423	-0.14976462553592032	-0.0811823671533414	-0.12744319014274744	0.17522025380082792	-0.0750088866476746	-0.19954222069830543	-0.1729088251594886	0.01053168917458208	0.10852923781374464	0.20516961478067275	-0.2301115946281675	0.06508092232121677	-0.0840003407514762	0.002461411430965087	0.09865150937257317	0.0587744167228668	-0.17103884012748627	0.2213300608698308	0.12792634514037188	0.11003345277953207	0.017655402815476007	-0.0013189722016025058	0.1315768935860655	0.05201314473842513	0.16380528492193971	0.23389721536948677	0.19368958832249691	0.07146564069840174	0.09611646132731168
-0.3329365245053027	-0.09351152722953857	0.06303149791155188	-0.09923365591539057	-0.13302322318950777	-0.3222139556165847	-0.24702486677218233	0.056059616599371656	-0.4663798763104053	-0.20945908880532266	-0.33412956464122034	-0.1238962246667303	-0.13156447072549143	0.1928896374210186	-0.18757366311199491	-0.158658326385139	-0.09510872260708905	-0.13315170314458286	-0.273572426287053	-0.18608023212578498	-0.3434084270408738	-0.15483030933738257	-0.07701427738701452	-0.14229039700158802	0.18898074674823606	-0.0993791640959036	-0.20584626300714345	-0.16547692753527055	0.010279417273529122	0.0915297532742116	0.17502838768829038	-0.23308996379874453	0.04759685156418936	-0.09576615175300178	0.005853317693728081	0.07545629593115313	0.043384558712843364	-0.16569266096947327	0.2071703846217298	0.1429554902257596	0.10563451851235701	0.01691390448755533	-0.010559550686568643	0.10001674135924339	0.06842421374039649	0.14864474403684663	0.21855036774361838	0.18938648333016328	0.06543061970576998	0.10252992104979493
-0.30046556459315665	-0.09239212558777443	0.07361747796124665	-0.11043119277305471	-0.14790050142303376	-0.3573087645110037	-0.2521738959614206	0.04910512646353241	-0.5097523198503529	-0.21149874141335068	-0.3342657371217892	-0.12385536496833241	-0.12723001814635257	0.16865174299724728	-0.19125810315084424	-0.17277392423381258	-0.09865522655752085	-0.14532065919597728	-0.28650609546694106	-0.1762170481154179	-0.3175014701748947	-0.1568428457592449	-0.07111451429827902	-0.1577831632999434	0.18681906433462553	-0.10537071397913322	-0.20834738013442305	-0.163602873741082	-0.002966596185010403	0.08878488320933814	0.14989850914711916	-0.2286194681855407	0.025581857486721326	-0.09931107005603293	0.007554685054235466	0.05359844407287887	0.036477710480291144	-0.14744237562461998	0.1899085521368332	0.1545176437868503	0.09811162695223678	0.023307204790379777	-0.0079702847180532	0.09553871732247947	0.0830206483189232	0.14110919771565375	0.21225536834124054	0.1964802390091275	0.06782604096615888	0.11703130836918689
-0.2779045408635341	-0.08619416441201859	0.08161798169203427	-0.11465446007491006	-0.1676146635260346	-0.3680184103486033	-0.26476763950621535	0.037180371258651305	-0.5072979878853168	-0.21801953908600358	-0.3401778887299106	-0.1264478496465805	-0.13102565067199487	0.14710931179989767	-0.20737653580648377	-0.18573394349928554	-0.10455807833803163	-0.1784069327005302	-0.29282124617810856	-0.17746666499829106	-0.29985831020766596	-0.1673220883568481	-0.06893747017621647	-0.18142266565263238	0.18459731138234822	-0.11383175978746643	-0.20132156853145822	-0.1794541578971401	0.0010898574101674788	0.10419755644191434	0.1134807345438795	-0.22041240373762866	0.01732909560019674	-0.1035437647179371	0.009177979230747996	0.06103240111793471	0.03217402967906931	-0.12945335832557345	0.16595508657504124	0.16257360756574651	0.1020432703148785	0.03739143108928535	-0.009798188078484428	0.08597093927399306	0.08930260941425978	0.14144624906498462	0.21845205963589756	0.19540172243680998	0.06268125825830691	0.13654384018361287
-0.2755318645771836	-0.08607322767696109	0.09897972865243228	-0.12558207490940504	-0.1859629607311952	-0.37846849146944994	-0.26640006023049306	0.035200650022928215	-0.5028741666992265	-0.20463577360027602	-0.3414871649449342	-0.12444446072306956	-0.13153217880081552	0.12751789839241406	-0.2061195022337195	-0.20247464955763667	-0.11717480888842409	-0.18638143057127357	-0.28466331271640916	-0.17065653285356752	-0.2914373701839817	-0.16707104202004092	-0.05804412784040626	-0.21073165843161049	0.1835449628837681	-0.11418172406897584	-0.20193764758314775	-0.18810380455695846	0.0024987098807759903	0.12722567359621878	0.06983703104996246	-0.2062012852221727	0.03073706407835384	-0.10504844633956929	0.009964017015238982	0.07246484354713251	0.035728657316086695	-0.09955179699378126	0.16705153144829968	0.17785382137948075	0.10706076773162558	0.04323768147081792	0.015326660747361756	0.09081204919674035	0.12511372047292	0.14514315501879863	0.22333509870114915	0.19329512945110638	0.0595483341723413	0.14796650874930248
-0.2666658312549138	-0.09040956538485936	0.13752065913896389	-0.11569205325833361	-0.18746451512574475	-0.3718127515628934	-0.26233429458567636	0.027429145764976837	-0.5213238262361679	-0.1919662642796676	-0.33331616992693347	-0.11326266367283717	-0.12121776527394357	0.11341781310806705	-0.2023767590676008	-0.21837545111261097	-0.1242369047883701	-0.20650046218104312	-0.2617765761420235	-0.15936045327493226	-0.28251124689231155	-0.17011447345307745	-0.04516705194341192	-0.2197191671549744	0.1923001003049862	-0.11948055317796111	-0.2102417722562266	-0.16881930689326424	-0.0008505030341313072	0.15279930087079624	0.04279030193578851	-0.20382914367078286	0.0477704529574655	-0.10822209548025952	0.00825442002646035	0.07141279664788343	0.03265672590711124	-0.08314755156382549	0.16492243913831584	0.18150880908117298	0.1047639157124339	0.03534020380938253	0.020379979369727675	0.09283956051640405	0.14074942239838542	0.1538166097415786	0.24069373713686176	0.19702560901427316	0.04909308367072667	0.15338168830250754
-0.24660481315441532	-0.09252159498504178	0.16675015914671262	-0.1188780183730455	-0.20334975420992457	-0.3853006960128021	-0.2489297944201136	0.02272091742088403	-0.5361115583008985	-0.2142755135284303	-0.3243428299387983	-0.1053257023618727	-0.11803408166570088	0.09530687205794733	-0.1992240042269771	-0.22374725877506124	-0.13134152174628455	-0.23259006865387613	-0.2334644952523274	-0.14738365797817277	-0.28351636282267684	-0.1455030864013041	-0.044205264221995874	-0.24035863380142475	0.1872197227022004	-0.10473456588000829	-0.21638111303578023	-0.14279428417135653	0.0025723869844956433	0.16477724597052085	0.03539685374231481	-0.19465089728774013	0.06291979193311262	-0.10172163335302878	0.008749497137728086	0.05630648568414391	0.020522341561293893	-0.06450889783143134	0.1643262509168393	0.17569247607716462	0.0950271976168778	0.026815282212657065	0.026872078701426584	0.09467802624525737	0.14964310752211576	0.14318004696750392	0.2674627098795702	0.18796267453370943	0.050363409979112796	0.14830098938513117
-0.22987534149016167	-0.0910701755358709	0.18787467577924674	-0.12287886496555703	-0.2144652608746434	-0.3984049135401969	-0.24670385438318693	0.020923601343669017	-0.5350289755003004	-0.23509877613263033	-0.30790563547949507	-0.0983264079440402	-0.10801564154154678	0.07037669291042717	-0.19219040872215484	-0.23070157212434556	-0.12925850423114377	-0.24193118468386587	-0.19765948039179995	-0.1305635450046781	-0.2909659408091798	-0.1329744161900317	-0.04120825474192775	-0.25549547376663806	0.18225918532263127	-0.09779716857713154	-0.2244037914625733	-0.10708254202181429	0.021296537435531816	0.20136457923236292	0.016617780813247156	-0.161795281247883	0.08473586267494737	-0.09633394191140252	0.021065135845718126	0.05433960948147583	0.003185083781485834	-0.048398901471527436	0.1565959908648867	0.16728972431126	0.09690595808638276	0.018993189321776106	0.029339062378560397	0.11376507930914921	0.16205256211838864	0.1552474935468146	0.3067597127284301	0.1827012167552555	0.07147012518220731	0.1404098530573731
-0.21421075621029456	-0.09539033160495011	0.21017637982141757	-0.12487613324951288	-0.2271053096014901	-0.3962324862215049	-0.25184460852957785	0.01321481532908175	-0.5171166351033489	-0.24604861120336108	-0.29570180693778203	-0.10113456443238873	-0.10969353866217743	0.06378234913586969	-0.1871894220610458	-0.23264171127701205	-0.10658027426087438	-0.23004612427672902	-0.17946447000274202	-0.10565186191271676	-0.292867035081949	-0.13030712543732628	-0.024110801359251637	-0.2656982138844199	0.17499957548275136	-0.07809633082118853	-0.24884210769339546	-0.0943673301012703	0.02865904020662898	0.22312569354968553	0.0031996742544048704	-0.14268848160564757	0.1024564744608214	-0.08481658623151449	0.03769862228157413	0.06100778626674994	-0.004587813904319322	-0.029850777285275864	0.1504843847769292	0.17021338134294328	0.10518064493600114	0.013551210945805378	0.03486685505003564	0.11724472283055451	0.1658178561665006	0.1684612027919266	0.34126219028742244	0.18051062885205274	0.08199336316609415	0.15588409898537273
-0.1907623820910414	-0.10148808272853978	0.23693348384812948	-0.1299869698368143	-0.24310502073441187	-0.38944354715125395	-0.26185495807984427	0.00446487772679238	-0.49482189852067104	-0.2530394190255916	-0.2989513579154825	-0.10078227239362443	-0.12601487955663937	0.053291564281858606	-0.16907718125508087	-0.23748354046598646	-0.08983825059244553	-0.2163557486178064	-0.14850348388117326	-0.08308317191180106	-0.28818208846883697	-0.130641951903518	-0.028563278024615203	-0.2814501179921779	0.1641197607042968	-0.05053923889802964	-0.25619557121797965	-0.09933100526822265	0.02368910821877825	0.23910400710495577	0.00241568740412501	-0.13339590255099382	0.12292695179460542	-0.08125564463384058	0.03677690391518936	0.06035719263101996	-0.005416479927935434	-0.009430362981156177	0.15046472763320032	0.1636269635839223	0.10735758989290653	0.0033874415207750335	0.05103215190332373	0.12145434228338421	0.185992361588959	0.17097540420328114	0.3791498921536192	0.1855961475811015	0.07496641785772494	0.16493598119248162
-0.18407797611027038	-0.09852180970451552	0.2507788907475762	-0.13561672936947541	-0.2442543266137463	-0.3940352835490254	-0.27657591063770604	-0.010125672571796796	-0.4826978649125402	-0.2600594420248822	-0.2989521117966625	-0.10498918553656209	-0.13244093625691578	0.048646371278816075	-0.15172418177001273	-0.2382019777848993	-0.07726680691062984	-0.20449955709150633	-0.13421806441414158	-0.03711095104673184	-0.2812758544017806	-0.13361555839397446	-0.025241998322688707	-0.28790272062950495	0.16600875988653335	-0.030927608387707316	-0.23946927225354192	-0.07123085257125975	0.02199776638779587	0.23878142848540856	0.0010333861973632278	-0.12202895530968934	0.12912717546890404	-0.07109631030226607	0.041229349379123925	0.0645147905891176	-0.014588746689335474	0.005726324725563586	0.1598724953728869	0.1684506812130127	0.11083823062773827	-0.008385294002883802	0.06179580732725215	0.12282426237240904	0.21023540621776643	0.19427285439395003	0.4040392943843553	0.172772567229516	0.08190182021407282	0.18862216547781865
-0.18182208247393564	-0.09814363219624359	0.2599237490056396	-0.14099011352158494	-0.24715265661427877	-0.3872887100525327	-0.28070264661226585	-0.017590964229794004	-0.4471681258652332	-0.2563881326209542	-0.2931807205745768	-0.1016923273977874	-0.13374425673404017	0.056066256163558405	-0.14450291220389666	-0.25213617434583513	-0.06135788528390779	-0.18137518622433543	-0.10370839617188658	-0.006195505170927434	-0.25834908502149745	-0.13057864509911182	-0.014023770099432125	-0.27871804474927553	0.17023074599316332	-0.01962628150794648	-0.21682448536070292	-0.0574162824765251	0.028140904817011113	0.23824314149755818	-0.0007498978598544056	-0.11356614403044396	0.1472078944927239	-0.0643324063601729	0.045799175330506856	0.07951774637661242	-0.0093002028957604	0.03104352368726628	0.16517067237430236	0.16967015789355303	0.12049484916567743	-0.020340345719281554	0.07991973117940906	0.14130444633175987	0.2096074778743771	0.20867603801631596	0.4204303691080377	0.192576014930071	0.07726674386897256	0.19295673513734013
-0.1595626282403556	-0.09109346028367812	0.2602678730557298	-0.1592829054674017	-0.24578878668483634	-0.3624983110728085	-0.2825892401589448	-0.022073905193979972	-0.40959877159711267	-0.25916687627663604	-0.3031497222068589	-0.10099146422062835	-0.11976887333293018	0.05149722636611975	-0.13860771739757083	-0.25877076103333535	-0.05665203959719574	-0.15625232798356328	-0.06807350604237482	0.006411862283554642	-0.25179567289902727	-0.12124768281008069	-0.0025690141211471467	-0.2804457126765429	0.1785895673745599	0.009247089586024295	-0.21719071976495202	-0.04819057932059785	0.043873384693804626	0.2585846071402871	0.005243270276225608	-0.11683847342663131	0.15656690873598028	-0.053557683259641	0.05107133508409525	0.11421093078890598	-0.007826499639475706	0.03199167204413987	0.15544697784558456	0.17399129389305637	0.12699403930655798	-0.01585837581948891	0.07387560944633806	0.1440365725197989	0.19782777577835056	0.2239376943062082	0.43546640515933205	0.1877778777557634	0.0843801705776092	0.19456990737055466
-0.14237404585699007	-0.08801366623342537	0.26742123256043765	-0.17765952731527335	-0.2476708517545408	-0.3568749244438254	-0.2772027567556422	-0.021340211946741943	-0.3825822943051816	-0.24058329312367147	-0.3005594941697173	-0.09529968015152958	-0.09440515204790831	0.044800114647571956	-0.11086724824502567	-0.25001943083917955	-0.054759739156103195	-0.12190405748205824	-0.030398867168487498	0.04416183500463178	-0.24430139913229992	-0.10671605734997602	0.023878077725988146	-0.27911555238957875	0.20582199770413992	0.047471252426402114	-0.20943502549203347	-0.0007571751669207926	0.043595952473925656	0.2517919430536998	0.02373882217896544	-0.12037064980375278	0.16327235385634878	-0.04101653330675317	0.06750254591980949	0.13188643384424506	0.0028036343420434024	0.03577742247000515	0.1543139259561604	0.175514917962779	0.12456635925235696	-0.03117363093349674	0.07323336362448946	0.14172205850329847	0.20812974346641094	0.2289032961082727	0.4562522002462914	0.20142297547493979	0.08839405547134042	0.19074170422916253
-0.10903682894072889	-0.08062213529468026	0.27637491079067317	-0.18469477590735361	-0.24481401696751542	-0.35639558743439365	-0.25622756981609907	-0.02323872048383852	-0.35167703091747277	-0.2325827335582446	-0.30091446450818216	-0.0989293833592124	-0.058631714906591983	0.05510292057786189	-0.09930258474767824	-0.23376926432615752	-0.041200024634766075	-0.10077132661118915	-0.004785619656808681	0.0816303982171157	-0.23141772562563095	-0.09631252072187657	0.04095003749305309	-0.2640130516143163	0.21919633071736855	0.05734106386375214	-0.20169841117460083	0.043494508118047656	0.057460124038053825	0.2638828890635566	0.04655376570532546	-0.11652378694479035	0.16310264814651237	-0.03287095009307983	0.0661753017918984	0.1461827666109929	0.008172742887914652	0.030413630996323788	0.14700288097840106	0.16818706460041014	0.13455951520570894	-0.031106990622595653	0.057093859776094893	0.13676154024202927	0.19292440867611257	0.22330622716284645	0.481834789683833	0.21759223473989658	0.11155949387219541	0.19521009195170633
-0.077880580197669	-0.0750893545321466	0.2762450624715208	-0.2059115605036171	-0.24121703598832878	-0.36166337321361053	-0.26142278583156653	-0.02986883895613688	-0.3137704175624878	-0.2218310867029687	-0.32231779739202804	-0.09930877478557394	-0.025754852515640653	0.07313205803867592	-0.09861224849755701	-0.20458413356670943	-0.0073505963974193535	-0.07440538196978452	0.008364998172022905	0.1005276857853831	-0.2255982356539563	-0.08584992878175127	0.06191694234972185	-0.2418141466778425	0.24024162319935027	0.08138280897441655	-0.15287360290105045	0.0743063359008003	0.07625566793862268	0.2781986587528088	0.06539516531658364	-0.11946964192903509	0.18164853612103887	-0.016660182902970236	0.06249460054756265	0.17093945917562625	0.019055301555199106	0.034691516637712805	0.16234298636353622	0.16447677737341193	0.14540706022814975	-0.02345360499717846	0.05681013672226609	0.14498877476618918	0.20466009671219632	0.23420710157197347	0.4893131954449427	0.23087111825738157	0.12864390120900643	0.19431762741567618
-0.05609100309872454	-0.07440306391017795	0.2636106630657268	-0.20520836033499532	-0.23504874095169784	-0.35294756685789475	-0.24695503563813176	-0.03235821179970112	-0.27767735383814734	-0.19870966066191306	-0.33490556684898	-0.09487135537502475	0.002569655794102757	0.10749841449302941	-0.09226250103491858	-0.1899931154738052	0.01242556874239585	-0.0508979130230357	0.015471206089129075	0.11308408109704202	-0.1909122662141003	-0.09348513126331175	0.09075564621013692	-0.21703086848720865	0.26686443192025366	0.08442787753435255	-0.12379976010017543	0.11110803470150862	0.08493861099022117	0.3070403056507554	0.07203800194431399	-0.13020040995832055	0.20279795803427633	-0.004759022189050244	0.06489635258778999	0.20242402973918033	0.027774640375119723	0.03146947249359028	0.1748953085626001	0.16315469675435224	0.16161676558463994	-0.00875929338404945	0.058347868777645216	0.14668976239909826	0.18879294442589092	0.2556388141011543	0.48291589826541437	0.2389368476120927	0.13596943479075235	0.20824025483858236
-0.03584322064730713	-0.07700294890564131	0.27309734350855785	-0.2018904666962492	-0.22941180888008175	-0.31989862287612814	-0.2400634590834642	-0.041251572465157885	-0.21501002470075706	-0.1751804836481888	-0.3388903673717957	-0.08358246659981602	0.020769564882490578	0.13108191516115403	-0.07444899834478963	-0.1691827817993964	0.0314975679481005	-0.03980619313123832	0.03187042045475511	0.13928548798696186	-0.15527301182207914	-0.07859444460523371	0.10475895326374296	-0.18165240376741174	0.29103277247109127	0.11377920085677092	-0.0927170707988798	0.14280723719246108	0.08089990336078007	0.3086135235461518	0.07487146880389403	-0.14070969815655912	0.22643647818518717	0.006046899208698	0.07280220995735716	0.21255501290961226	0.05050627513009047	0.02649068399681251	0.1824906052552743	0.16496392399493168	0.1704040495345907	-0.00021404526190470837	0.056384317659660343	0.1414691875704817	0.16500137025148556	0.258596943828166	0.478988947510704	0.23849238066608985	0.12821607191014295	0.20374076764333998
-0.027495403468145895	-0.07920694590437194	0.28324057565501604	-0.20315676764022572	-0.22461922183399086	-0.28914303018727205	-0.24097592202439647	-0.04265047197944706	-0.1802813188993512	-0.14442737666948086	-0.34285039751298313	-0.06986456002221789	0.025102964464085588	0.1410436215363035	-0.061352807731648605	-0.14278930796232278	0.04036246538692399	-0.029245734192741023	0.07037002480087745	0.1560737688512033	-0.132408171459707	-0.06223525082173011	0.1185862136942621	-0.13785750531040825	0.31440074990316175	0.15411981785789547	-0.05127896722679085	0.17361905232175065	0.0899298581983397	0.3351144546055641	0.09685747835339445	-0.14561911478450024	0.23812255458305223	0.017927041130233627	0.06689885937227716	0.21025590421277865	0.05438575784779444	0.019235756105694373	0.198465495133914	0.17434586601003255	0.1707474544900179	0.010868543917923452	0.06952327435241926	0.14235978356788243	0.16227890818710616	0.24748375587676819	0.4750512279647552	0.251512036333413	0.12878274819633934	0.1921486650209981
-0.026094670836254042	-0.08199303532938952	0.2873131243908829	-0.2001137889081913	-0.2112019323860539	-0.25722905613003794	-0.22028425874040986	-0.041786023891765424	-0.14824695470549887	-0.1303456566630452	-0.3377494220545333	-0.05816298127262335	0.044118877659412276	0.14998365592264046	-0.056639691816181045	-0.1149434521584946	0.04594961274461734	-0.01074134796439937	0.09143599042481414	0.17879908517023382	-0.11579076417809286	-0.06026299943429558	0.14143803356834234	-0.09644325171630395	0.3285585070366991	0.1798137810504877	-0.019780966048926943	0.20539738957043646	0.10442853789583853	0.34568999256272986	0.12109915808825962	-0.1533378514149884	0.26431384304785216	0.03365578991561852	0.07922446026185881	0.2244800243498081	0.05580511667395897	0.026494946850286426	0.1973383286168638	0.17480391930699388	0.15754778167177033	0.03033294379435616	0.07473170272694021	0.13966358555249597	0.1684097487648442	0.2442309222776494	0.4660376361814403	0.25298147550808875	0.12857514800195674	0.16842338056874134
-0.018920832394692527	-0.07757707660321082	0.3058048801530428	-0.2036839227171931	-0.20619427108427577	-0.23672006888401462	-0.20315252586269478	-0.036165428134753624	-0.11752318105397222	-0.12079999571435096	-0.3394289616262443	-0.036444956365712364	0.053523731273435037	0.16452175966208585	-0.047180875267294586	-0.09437868772050229	0.05611179606778836	0.014123085184958816	0.12678632268313558	0.18018045988019224	-0.09318077508534063	-0.05651433485598709	0.16398460981736812	-0.06196360389384366	0.34242532912243934	0.20219473824660605	0.02101038314970053	0.19096711461856292	0.12097282674408202	0.3736596493564467	0.14866053997397516	-0.16030277554141797	0.2783206511147364	0.04341755803070306	0.09716764872325809	0.24716417364342838	0.06253326865141856	0.026646278148609003	0.20044698230476027	0.16918246716023808	0.1614235156177414	0.015839146694800906	0.07760129176227559	0.13600704861632446	0.1650553251295293	0.22911344906497094	0.4662263036692974	0.2715576559241665	0.12099542708646752	0.14487785364955139
-0.00379555664344949	-0.07292058412052056	0.3138360593694038	-0.19098026569177834	-0.1898393916394	-0.22303611510845398	-0.18315283979231373	-0.03959696410857902	-0.11337554403383363	-0.09385942387176247	-0.3395695066176571	-0.02258395659692067	0.06650179286296055	0.19142705632142812	-0.033403868979548945	-0.06174022643579317	0.07414288691200162	0.027773188121097712	0.1452332303380439	0.1851189510460573	-0.08125875093308936	-0.043238296391961833	0.17822600065752306	-0.018932614689224483	0.3650401684152987	0.22451837180289108	0.03952421093458296	0.19164113928676554	0.12713972119525854	0.42311202649048224	0.18613705095396887	-0.1604362354109154	0.29300445591935437	0.06464022327572835	0.11323285767006483	0.24599435624072136	0.06712900749667805	0.019279618624333417	0.18955417032471106	0.17079659145711792	0.15022948130372024	0.026539976509399998	0.07182893450803722	0.13857327118358526	0.1618172626192266	0.2235742838128913	0.4786778221705673	0.2664929682075527	0.12757766385848698	0.15079333467849204
-0.0036494410042012737	-0.07827166294196364	0.3271101943413645	-0.15979235648384466	-0.17613711685482522	-0.22227977783249817	-0.16067997353543978	-0.04231401998687682	-0.09655036872347962	-0.07313599980383775	-0.3217420475651368	-0.003753490788131535	0.07750802577609897	0.20251787727626383	-0.008071576091708036	-0.03269867975793481	0.09386853271041917	0.026380862709545427	0.15303462256654615	0.18952267710036735	-0.06187332751268452	-0.036670233200421114	0.19272112752758155	0.022054034180888953	0.37935708649344735	0.23182615668253762	0.09507203286409485	0.19253525829075557	0.1333885831170025	0.4493060915820176	0.22357426997312718	-0.15467368015484273	0.3224969465308501	0.0709416195306911	0.12287852342693281	0.23924514763733482	0.06912374230352589	0.03709329802917809	0.1883755656531129	0.17402679441161123	0.15395686893079177	0.018009205969462705	0.07240845643162197	0.1518303442080147	0.1712130929401374	0.20122345818111204	0.49325732167552844	0.27392927578641924	0.13135360177515784	0.15993851530369657
-0.004906255224502698	-0.0745487433166701	0.34081221621994034	-0.12776467030057043	-0.15816728885667272	-0.19068304641553366	-0.13013500055926708	-0.042486794612981424	-0.08621705843586137	-0.07155369797941588	-0.3200370914279288	0.02034871858199886	0.08011816461874027	0.22581610322115933	0.004212030754393593	-0.024214751051683678	0.12741498135303403	0.042789917670035316	0.17380804887097348	0.18267741834979434	-0.037147468124833924	-0.03004197279746007	0.1971214623779009	0.07220476738429246	0.3773635177136227	0.2379536753533913	0.12001361503630796	0.18327674470521488	0.13909630592905917	0.4936455900275189	0.2626240611386855	-0.14625053782298256	0.34219035675854637	0.07756508400797389	0.142459732768067	0.2237573744770604	0.06336349231793624	0.05609092889621451	0.20616761015810012	0.17741189155857273	0.1576289994177205	0.020453600949374078	0.0621426060021385	0.16797202681206466	0.16391211431251268	0.1988008655980372	0.4810456680185421	0.27438259363857903	0.14343437500476655	0.151563724105921
0.006782007162917718	-0.07432703384973291	0.35463006333854924	-0.10960187711398324	-0.15106525690205755	-0.17178108254316707	-0.1380826434283462	-0.04395628928370504	-0.0933084368457085	-0.06879004342986819	-0.3086930105233411	0.04607299549548321	0.0812077992149966	0.24709983930702933	0.017306119127666757	-0.014377386097034692	0.14790181811733963	0.049373594861521784	0.19797526873085375	0.1800293813180515	-0.021188786820866695	-0.023741517159586528	0.20698931668836784	0.10441268683481855	0.3770928401763611	0.2651335326685648	0.14039340094129413	0.1688696129372068	0.14436796112898434	0.5057413194650519	0.29151208606811585	-0.14238901692919828	0.358769046336195	0.0708936439014371	0.16288610327574637	0.2153027850665877	0.05688404399042153	0.06787973799786322	0.21299711396822657	0.1758375207357079	0.152753511919317	-0.0013546615761212521	0.06588493653032548	0.18218531758453374	0.159103419277612	0.21119614502823572	0.47770196025223655	0.28385225818519483	0.12643291008805574	0.14330545914817383
0.000738532489947312	-0.0696250068658591	0.35200535899680363	-0.091636616031216	-0.1484603403176677	-0.15581925855558115	-0.12165668337639916	-0.027474759032877806	-0.07386978379837376	-0.07562709207137217	-0.29729508096303964	0.06552407238308311	0.08367219714586811	0.2510814280033911	0.03189801559669526	-0.00543478506179607	0.15513702122242404	0.050670631832432325	0.2136903372469597	0.18759638824602837	-0.0002634732890861649	-0.0019539909502237955	0.2122777154143758	0.10839554180818722	0.3637918973340639	0.2812455542308298	0.13981794285791072	0.15161282006916493	0.14615050702598353	0.5226054299738665	0.32838977056679164	-0.1396191608665565	0.3807730241513366	0.06834980449488283	0.17759959577899317	0.19521380265228094	0.05155984748154465	0.077807587197456	0.20941468780423073	0.200078467409141	0.152585112756305	-0.013400009972747113	0.069080807077564	0.18677493029871273	0.14324095289882893	0.21094623729700102	0.48822549140919885	0.27543984938827026	0.12278353238332813	0.13706595000327426
0.004310126047814435	-0.0616651221324868	0.3572754940994326	-0.08649058420961803	-0.14027597116388515	-0.14723885892913577	-0.1319994409329527	-0.018408163775589674	-0.053795186062237786	-0.07505351483031766	-0.28615120936039556	0.07918148975769217	0.08840185059626743	0.258828625566978	0.04861486066132907	0.004364702725032988	0.17468689372122684	0.04970663354090908	0.22073161686618809	0.17765887532399247	-0.006084191527429519	0.024139537407726765	0.21030134453892296	0.11987940420731147	0.35672957486051404	0.3017749024950937	0.14535975041068566	0.13583431863240367	0.15776166816670548	0.520833714967343	0.3573315686040209	-0.13161730890615148	0.40826531262281485	0.07872045780639345	0.1802005914510519	0.18463308847153148	0.047098758211551184	0.086291899594369	0.19936459052365618	0.2073399169238535	0.15944110747614157	-0.024070277611306198	0.07505188771041385	0.1927222052547763	0.1576372322846119	0.20248653650687362	0.4966829528649347	0.2819438213423445	0.12357815494806719	0.1317125822651009
-0.006868269661597387	-0.05517859662871024	0.35985779211057245	-0.07677897390942598	-0.13056314234412214	-0.15712115980824418	-0.12325531240534186	-0.004719277104153627	-0.05481939649759769	-0.06924324126987602	-0.27324562513742123	0.09385160984269722	0.09398386319639014	0.2549578234890924	0.05264141755262506	0.006784157562957074	0.1965345848792033	0.05465980648699999	0.23384816416224838	0.18141348858705958	-0.003960180918424937	0.04292328010723047	0.2169083791949668	0.11925403397489083	0.36349350475088527	0.30968108845338954	0.14788929646880483	0.1341501553577714	0.17195309941268005	0.5332545358376957	0.39250726613915426	-0.12987361778478376	0.41532295187414225	0.07928777669142249	0.17543910178861377	0.18292296828563984	0.032637082299408426	0.09645285957077024	0.19734556644780923	0.2186548105391639	0.15275784489910904	-0.03619250196945379	0.07543538279680802	0.2029713505305099	0.16928862419144391	0.19624201208484812	0.4989812856106363	0.2961613750681521	0.11648055210841901	0.13121499070192394
-0.00512542868337523	-0.04318038953821092	0.352264391079848	-0.07352806301967732	-0.12353991067247319	-0.15622280716721762	-0.10948794231312291	0.0030440148490516687	-0.04671819858402374	-0.09280115777256666	-0.26869218281026863	0.10409684222877513	0.1325202932720771	0.2515085808268222	0.05920251044870933	0.0009061595317650412	0.21256434461396037	0.0632764251948772	0.24489021869388602	0.19183668413055727	-0.0026248862801509904	0.0374862070051061	0.21678558342836013	0.11275346004835148	0.3542574656990505	0.30254103375132846	0.12986005695804542	0.13699958869547074	0.1782543466228236	0.5380697218405419	0.4096943717742736	-0.13173641825204713	0.41976050053214065	0.08270262354382397	0.1894256798894238	0.184968584813368	0.02894347830128744	0.11137890446848235	0.2109324311735028	0.20623306028059277	0.1432701753001125	-0.04636459600425332	0.07350759016288018	0.21139629567535517	0.17338087743693337	0.19801498860575129	0.5185266735950002	0.3007028627986189	0.12305703151790866	0.11973025223429234
0.0017409077474674253	-0.03172897473399019	0.35859740334544965	-0.07528845267384734	-0.11188802294482743	-0.16797450832218247	-0.11427927347748441	0.0030978212564602824	-0.03732271058203448	-0.10749794947897454	-0.27670992455410814	0.11281594381799014	0.1632633432851732	0.2576538897547943	0.06473517474603022	-0.010467666748662011	0.22430298015424768	0.05737634450378957	0.2602924005428368	0.19940777887872557	0.011703369470056213	0.04097568737560164	0.2215887870683187	0.12769024426294037	0.36078253565421614	0.2972572018494252	0.11970433822064948	0.1336188364455196	0.18392045878135338	0.5476017762425761	0.434272478299926	-0.12608292697534873	0.4164208041634575	0.07750881396737548	0.20589684773608674	0.17714568592086483	0.0346723158216962	0.11991874614091036	0.23019911575757002	0.2076166588454745	0.15752972293018572	-0.060407141343983575	0.07733503760721586	0.21997478092274242	0.16209486916916285	0.21154198275889513	0.5402869275835475	0.2987006670697224	0.1258362795363609	0.1266282701309793
-0.008015332360388205	-0.026166063549824155	0.34810224584801774	-0.06587262477676784	-0.09928952949366372	-0.1527497581402408	-0.11837367634923353	0.0077575615468597845	-0.03269634668012518	-0.10422530866966022	-0.26094823994127125	0.11158574395014258	0.18417112996407958	0.24868354936724302	0.06416797833046896	-0.01660601132907505	0.23603875331672503	0.053251264626221026	0.2526976381179435	0.21186849055010945	0.02742842695278369	0.045754328054627556	0.22445998149026608	0.1656722088541444	0.3698407061054456	0.31451510721642184	0.11050786052668485	0.14589701040678116	0.18712924368157183	0.546978082364564	0.4492800460099014	-0.12897404496242637	0.42367383628730126	0.076832159660078	0.21230881100524926	0.17455718273054588	0.043259774209286936	0.11546069885007301	0.2458777124494178	0.21079960180404372	0.16021297424622444	-0.05686071280643865	0.07658856459741106	0.2271981400345499	0.17092969594733476	0.22419941323857312	0.560675477611738	0.3068166091705654	0.1349054572161233	0.1496732374875231
-0.029719107719292905	-0.02061907131553536	0.361537617336143	-0.07258828287534652	-0.08727151436738818	-0.1367990422851704	-0.1195868069284528	0.01195513210808424	-0.018539381179150254	-0.10544249889628114	-0.2563379334336849	0.1138470088206817	0.20175903324899366	0.24746129143787457	0.06402883727446908	-0.02228547061318334	0.24468099302995805	0.051109726241926036	0.26268731695369346	0.22437439191677896	0.051045501890611744	0.035666847615121455	0.22594516929929248	0.16484652496094235	0.37626740588118884	0.35737665386315776	0.09183340480329769	0.16017281188209434	0.1906668430208797	0.5337843867361665	0.466127983351919	-0.13275520292404025	0.431850875826969	0.07162854759749512	0.21413903701895182	0.18295982256559046	0.0498333733966277	0.1277350245263253	0.2762197497230834	0.208734086803613	0.17094003447574	-0.0739646876797633	0.06774648803804986	0.23055235196495932	0.1776020266100576	0.22572968398015042	0.5653292841486793	0.3134071571774133	0.1421721409646084	0.13282945336969024
-0.06739464078463478	-0.009906511190551179	0.37143889358037985	-0.08794460838543675	-0.08305179131228804	-0.12044449659991871	-0.12149018300585027	0.017978718691348004	-0.017148621911805877	-0.09967939773841906	-0.24467882712344072	0.09780539294171972	0.20289016563121112	0.2605457252940484	0.06318548367281761	-0.029452930475559476	0.2586677550070951	0.06037609596317254	0.2796499813025073	0.24314575038270836	0.06635776801186286	0.03771812897748563	0.23124959219814056	0.16985792564064622	0.37858489426016817	0.4190990621460614	0.05935833343862298	0.17880018990418192	0.18251051965245674	0.5241627490272116	0.48557061752085257	-0.12323011463591423	0.44131929790482366	0.06420834835776826	0.21200853785792956	0.16497194208941696	0.05960377503221688	0.11659360825093276	0.29999604203493135	0.20640025806222528	0.17917172418846783	-0.08109634467516944	0.06949337791492917	0.21516103981386867	0.184352494780717	0.22235816221357493	0.5931551876680758	0.33204067973088747	0.1373351970403182	0.10279252448108796
-0.07781609156591048	-0.0069446040567408916	0.37746624606174206	-0.10810780189488925	-0.076232732288507	-0.1240843082238993	-0.15045586637906058	0.02187793440044996	-0.02170615221722046	-0.10322475706063997	-0.23565250005808322	0.08352626225932251	0.21342242861544602	0.2726395032632255	0.06988081517128195	-0.0273461530122956	0.24326139218917842	0.06442560108388004	0.28708362451439723	0.2556218437171304	0.07135177089661567	0.037082340958471405	0.23287655176792632	0.1693309636077515	0.37881873996009274	0.45399300570073703	0.05508207729190112	0.18115365810531014	0.1814722678115726	0.5088971359208154	0.48546722278530974	-0.13994345194883703	0.4553308294878785	0.060430243990347354	0.20120162823814902	0.16792735615540466	0.06834743038854475	0.11540662791916759	0.317547883305999	0.20270070871494011	0.18092070119723155	-0.09591139932390882	0.07595968424173445	0.21233602873241306	0.2068490514697629	0.2036917111392887	0.6168160574197423	0.322164535272299	0.14295982284459988	0.11357849263891576
-0.101049576820224	-0.005672401511270565	0.38790477189350014	-0.118072877612832	-0.06366085606866244	-0.11445440098865414	-0.15381119867538212	0.027434655771078266	-0.01662475171028984	-0.09433818061956435	-0.21083810253858903	0.06095464104387503	0.2186306512943652	0.27348922056773906	0.08416741801461333	-0.02426281357098696	0.2420561915286168	0.06109368250634385	0.2979771970809785	0.2544147280440262	0.07463287434004612	0.0487679439063745	0.22694094513468005	0.19005817128963193	0.38855556436463146	0.4804001939492249	0.04532723031238833	0.19144018964052914	0.18161303185443975	0.5150071170809385	0.4955322845975843	-0.16603598397672484	0.4740253682206518	0.07092983769639517	0.19312825461942812	0.163948725844594	0.07454312810083001	0.11820620084795816	0.33736735737565765	0.20444965836250387	0.19065530405319026	-0.10094091138278852	0.07974574563730916	0.20874130938742336	0.23199185728441257	0.1891722880131151	0.6375764706583491	0.32313843513445784	0.15456277271559773	0.12418909074115281
-0.12081034376127453	-0.007245750659699223	0.40838453508608924	-0.12814992563623268	-0.052084737098680514	-0.10377133030352811	-0.1443809040597609	0.01648186564250298	-0.03872060573129066	-0.06928779272433405	-0.16653264021208927	0.046676738960656466	0.23340311752586018	0.2713588095166567	0.09925287200771798	-0.02539777774493137	0.23147473545901068	0.07092220499677365	0.31595128627729097	0.2526207479359358	0.08275331095357923	0.053804124556102596	0.2216688235947676	0.21725329115576225	0.4003213306997047	0.47848111098506807	0.03130331090433401	0.19240215651323783	0.1725397695046417	0.49806660796617114	0.5001420488240639	-0.1789226516674679	0.46432615002962263	0.06553356907940129	0.19004301029435328	0.1801386342350679	0.08358412017991741	0.11291757021184246	0.3527200574576729	0.1966145040335489	0.18778118730687404	-0.10806344750140388	0.0789664451667308	0.1947321751724979	0.2562732928841359	0.17308744862004952	0.6624681559799672	0.33511979218305693	0.166476539151745	0.14728115895883756
-0.12971142286468734	-0.0067255792707896	0.4479388449261723	-0.13007655074429958	-0.02938097632115246	-0.08218288567369522	-0.14644393500175634	0.009174495550684643	-0.05551186786925792	-0.07125553248532532	-0.13593322776061392	0.03864321677481828	0.2447874007640573	0.26030984079881747	0.11436991253293742	-0.029904028335883393	0.22122689807774537	0.08503392852301123	0.3313610767415564	0.263025098738535	0.10229751831317005	0.07284516218352	0.2223329665225655	0.22978564087456527	0.4039509988677733	0.48160556593914183	0.03960799337200086	0.18843437215335332	0.16488574139155904	0.48539872911132165	0.5049876530753681	-0.1909916470241241	0.44832953642790024	0.05336887229594456	0.19307389575900444	0.19829868267588074	0.0932911776708441	0.10397410362365114	0.3808788569955147	0.21408914292588171	0.1795480691085503	-0.12572233362315918	0.08398740529204839	0.1883126560882446	0.2520268565457746	0.168884821603201	0.682395381348321	0.3369315785861154	0.16678877730158997	0.16386479147102606
-0.1372951541258244	-0.003627215739236099	0.4767468146428408	-0.13637979819382648	-0.013790514645752405	-0.0638831513147918	-0.14507297425137597	0.005184532436745675	-0.056213845711035916	-0.07634027677237942	-0.12282698190698797	0.02834724675294619	0.26263838398703704	0.26874112743274814	0.11880492479993361	-0.024006001176489607	0.2131028883506929	0.08969032261125881	0.34398975007216925	0.2647250920373733	0.10396736091330369	0.07243603874385834	0.21556930654091705	0.24141129196163208	0.4107575953419905	0.4928822582313247	0.041020381667939615	0.17166804016546855	0.1532261152911848	0.4802399385995549	0.5024913060095448	-0.19991982528303015	0.43090024871924193	0.049026653702423116	0.20550626524694784	0.19884197731943049	0.10615514464459667	0.09563360644130404	0.40247000471088984	0.21306245948999208	0.1794362689116812	-0.12833235214352415	0.09305880511309919	0.17668619374676353	0.259940751877333	0.16569421286857416	0.6948468360761025	0.33297427635965315	0.16935684064590417	0.1743938341095889
-0.14833798088874559	-0.004151474568081225	0.5131504198369066	-0.12878068304670703	0.0006449707642555267	-0.04669479264452111	-0.1584774976614411	1.1978274134068905e-06	-0.07225400307785557	-0.08530071311714803	-0.11863712570321436	0.022236896495104408	0.27977694780283613	0.26044707593354754	0.126070755045435	-0.03411360566700164	0.20235151599217222	0.09728534897632725	0.35325704352542464	0.27951733437569215	0.12372548357094752	0.09788362205921178	0.21452587987576804	0.24454747947142058	0.42313956560914556	0.5088464428185252	0.05401008229820309	0.1529884881193065	0.14133613435153897	0.4742748756193581	0.49491525807129017	-0.19265907536292182	0.4357050872815277	0.04687076653557306	0.19685757564131395	0.2140550433007385	0.11230584378417093	0.07831969051609407	0.4016572277236067	0.23951860742914163	0.19040219280568602	-0.14631698386494796	0.10456811286031295	0.16555649122775287	0.2676850006211956	0.16390755263904438	0.6913729666201281	0.32725368737564553	0.165868851090365	0.192413591234484
-0.15280944903389318	-0.006858431576250277	0.5287923526812784	-0.11595946352413793	0.010031461762269822	-0.023242431500453277	-0.15884413319748297	-0.003750733022940453	-0.08049269794469113	-0.08924946060604486	-0.10401301548179216	0.01728975585732443	0.30505846265892245	0.2608345286710363	0.12704890910710034	-0.029199646722068928	0.20808753428671226	0.10689265045867039	0.3542544320514897	0.27190374172326987	0.11705096060451725	0.12816750707215055	0.21310672852639337	0.24427972746277238	0.4159106793563513	0.5211464938686756	0.059575895301705574	0.14336099955207315	0.1265994597711117	0.4733663119720644	0.49437922245339694	-0.1843692903968191	0.43703911537936707	0.05265215975204011	0.18414041770135078	0.21943141637660632	0.12091692642243493	0.05846242159194428	0.3945559845002323	0.25504814659261343	0.18727700550557413	-0.1542333258159997	0.10236503851961239	0.15303414933406936	0.27036684590858584	0.1508603525220634	0.7050795473716105	0.3287216642860204	0.16674811398666742	0.21687093920798114
-0.14472343153016715	-0.0058258013457642786	0.5495105756375447	-0.11332240928722812	0.009162045622079423	-0.001044586284267568	-0.15876661278204518	-0.010505617198615536	-0.10617737424291193	-0.10127120166568408	-0.11145936913985333	0.017545739761617433	0.3237756755509955	0.2705347923916091	0.1300472022515362	-0.02025019489351678	0.21181602542624717	0.10970156297665093	0.3520003792218246	0.26129086911921506	0.10311208695325513	0.1375002802273886	0.20185685003164489	0.21967076558908888	0.4039937566195335	0.5170404838590453	0.057344345086272244	0.13946335333771406	0.1067244295270778	0.46756145597544246	0.5016278046958703	-0.17500301115309586	0.41955918378599416	0.04468349256215794	0.16109507628091488	0.2235786788170795	0.11894356593762474	0.06240342962854232	0.38793182133223136	0.27739257494746916	0.17859150558049597	-0.15400327703472277	0.1157226495493096	0.14422604079499365	0.25086938718158247	0.1411866907181923	0.7025719738107185	0.32579338337312624	0.1661457438283797	0.21360975300865337
-0.13551199402008032	0.0026050426301480107	0.5646874093700864	-0.09912791705656401	0.0043970484270574785	0.022182800024044765	-0.15883065138610247	-0.018203320913974315	-0.13288200072731143	-0.12632193000435382	-0.10591470229778481	0.02203250533163384	0.3338226640120062	0.2697785898740156	0.12235244474626916	-0.01808891158131887	0.20662039509205976	0.11982257837394775	0.3489990898176185	0.26051678362130143	0.08042218551838998	0.16687477224539765	0.19331919604373932	0.21127409808631903	0.387020570193236	0.49059651306437113	0.06123844770925803	0.1157632652578221	0.09518319066774442	0.4660320942403723	0.49193659401400713	-0.17591119428961444	0.3921036243049447	0.04160145896495461	0.14590090851587506	0.20625118351964863	0.11644986618798547	0.06034200343285969	0.381907106882002	0.2938244246947751	0.1739705922926662	-0.1499653345812338	0.11746860149873817	0.13735319270874108	0.23463556263164698	0.13757318336748167	0.7091961260429123	0.3324534059902244	0.17085289817970845	0.21290324009153871
-0.08755892858505317	-0.001026947217917631	0.5893459153029167	-0.08951984016970742	0.0024716229872474146	0.04048140950876937	-0.17335953810747246	-0.028802737581676202	-0.15082237393272807	-0.13743864415314747	-0.11305706952461085	0.04126062306086237	0.34639319618661507	0.250394875430191	0.10884181039861023	-0.016283479425948492	0.18497714509682395	0.12744243282189088	0.33447345084396185	0.24890254822588337	0.07163364684577003	0.17412167012260646	0.1785087783922556	0.21071577417832638	0.3683998883894194	0.4516651770602045	0.05676255180859753	0.09971626998921827	0.08936624197990721	0.45537608419501446	0.46230692188272116	-0.1888637001325682	0.3652459913618162	0.03968375336023579	0.14257765467842787	0.19709826670125907	0.12325434266762023	0.06185094138225705	0.38023544925440766	0.2991500465897891	0.16627490615756	-0.15233386703037793	0.12242320325692072	0.1366603073320259	0.23346877165856203	0.13421131221646398	0.6844873430858067	0.3314730521528155	0.1762322701059842	0.21030211116546033
-0.0455797955676248	-0.004120687424094179	0.6042597585145584	-0.07615853155130088	-0.004640145498142961	0.044614337850871655	-0.16031475823849353	-0.03133935752973345	-0.1475373288439622	-0.13657821533284747	-0.12174328848048041	0.0494098231247938	0.35943505490318983	0.218482812155135	0.09377328775465686	-0.011711319240975335	0.17843088599589063	0.12675296110269815	0.3237496339742726	0.23941573125292734	0.06151046986057691	0.17803417030929883	0.17432145961852047	0.19971628768696395	0.35810055795426293	0.44204914752178215	0.04892276577580721	0.08118621607795663	0.08005573704907255	0.4432188771761935	0.4441229271170215	-0.17779616631584266	0.3463045941260868	0.02568561465094645	0.13197518635043942	0.17797103140064036	0.1269360912725462	0.06512750517870344	0.36064446888179347	0.29658181670790307	0.16121665077606012	-0.14487081817824254	0.1382546213859554	0.12708375858256837	0.23230792174680032	0.1530483055119501	0.6655054831536673	0.3389391962909777	0.17439951339980547	0.20424042390179972
-0.011110786684794916	-0.004868562841594461	0.6106881171238117	-0.05973730515424029	-0.010364471264671037	0.02400172157112853	-0.1497652408332687	-0.03519358284118922	-0.1455173919169857	-0.14191176314710094	-0.1478168829651843	0.06658143432259414	0.3760951221109893	0.19467699537558264	0.07854206081935058	-0.013052834144107139	0.16647757736807672	0.1327487630563013	0.3152334117942609	0.2410237838562858	0.053674147266837925	0.17516720276475112	0.17391364441973875	0.17280952169282732	0.3304022869334921	0.42444844885005456	0.04439320327462573	0.062343830412216125	0.05531245259732076	0.43636193956456654	0.42029919572984475	-0.16083435993712727	0.32725591342063465	0.010270639676537099	0.12959920604085107	0.17367716780228312	0.13277612718898113	0.07285796559286793	0.3439098715956407	0.29967477356943995	0.14983421104609493	-0.1419993345232103	0.135981436968317	0.09979652279510205	0.20914837608486664	0.15469135882041887	0.631547779139453	0.3375507047022877	0.1588333274449958	0.19661885935191434
0.027105593968531638	0.00043943499338217095	0.6178116872166266	-0.05480177851009629	-0.02131345070331047	0.004248649773244062	-0.15917270934755265	-0.035616799222881496	-0.14691026499428012	-0.14602412169022408	-0.18238036959189116	0.08795898280455591	0.37432063969841145	0.17101425643851037	0.07194437760654535	-0.012789327408014858	0.14445368465593972	0.11479439029615286	0.30625854532218605	0.24939470304567518	0.04159905858507912	0.15848603010845616	0.17074655352576779	0.150889531116599	0.31034160792487697	0.43239159405211663	0.03384160588605335	0.0567383716008385	0.046980918118295696	0.4476050078814124	0.38948257622425353	-0.1530136320853258	0.30871489505040756	0.013021556602680891	0.12142339520706902	0.13443021552179008	0.12392179265092758	0.09524075083958	0.32626352419206733	0.28610124968369993	0.14525795074571277	-0.1574961385181001	0.14017280026351397	0.09867979065218208	0.19633245248179101	0.17074119672720783	0.5907059489924235	0.334319907912845	0.14376033594139537	0.17130479187947226
0.04409466808056259	0.00010529991310398619	0.6193235985903505	-0.05918188514912046	-0.04146797640837767	-0.010856582527202452	-0.145377480719231	-0.0381573911666415	-0.1467206108444989	-0.12253062128349287	-0.2007439674001595	0.10592952747623699	0.3535869413513587	0.15434055900605323	0.05517599817329555	-0.014147783206483364	0.11757448751988693	0.10493496161880089	0.3056902045514652	0.263426305619179	0.025278019861701095	0.11814953669524135	0.16757656731677778	0.1300795858563353	0.2920662701800522	0.4283540543546426	0.019199709065394557	0.038326709816332995	0.035028036381584804	0.4574337528713113	0.3622042806035687	-0.14446195006348891	0.28842313219441396	0.006683212515365425	0.11725866187888216	0.08724925753433066	0.11674356841064142	0.11300013495280999	0.31501039794454283	0.2702580578311138	0.13362264204238233	-0.15722439430006557	0.14524886362655862	0.08856368528635919	0.20390638522259724	0.17837598594570375	0.5537658369817138	0.3342114320074786	0.14060017868725655	0.13813326842107423
0.05359119587925807	-0.0036670709054963417	0.6086534415409975	-0.0638772158058856	-0.05168210481377224	-0.012865326591955096	-0.1489119700176474	-0.04393753130641177	-0.15959073424513753	-0.11080898344738292	-0.20731435420599426	0.11714659543251224	0.3329403222701511	0.12056019941739923	0.051057914446603146	-0.016103794971826905	0.08525167127759983	0.10958509162485228	0.2992749804691121	0.26289654175178806	0.02253001228070333	0.10407060818344749	0.16810469031848832	0.1075323268289305	0.2576991027026729	0.4255285128063265	-0.011029420983473853	0.04740479767265726	0.020895811294495546	0.47258026150468496	0.3491058924903263	-0.13630275486216326	0.27808179702384717	0.004872014692684035	0.10189524531136825	0.06256355365653907	0.10496034600340325	0.12605198266662634	0.30398940255418994	0.25342029624287593	0.13843388962103126	-0.16627577869618396	0.14553880044974807	0.087694223508166	0.20370013835007428	0.18475043358016346	0.5289815462144329	0.3537321942276022	0.1316521852766264	0.1164973265516491
0.06036349096634384	-1.7218209383617656e-05	0.5970759257802258	-0.06824652495135927	-0.06107901950551895	-0.025241754743958778	-0.12703796349784388	-0.04863138572154413	-0.17580064899358422	-0.07677016589581856	-0.19295103302419372	0.12852990380974055	0.31081409639888535	0.10417485745231977	0.044162083711248544	-0.010567444211221057	0.061119506627840735	0.10950393752352508	0.28825083494641773	0.251432409791592	0.005350405779866914	0.08537545702848022	0.16205020119031843	0.09290822257234882	0.2354892312846927	0.4162295081755868	-0.04781090320835997	0.0361621995745363	0.01647851191745703	0.46680626315780244	0.3357084888503934	-0.14538755883580975	0.25539905845681443	-0.004193117124136723	0.08580783802514555	0.044436279686088195	0.10678974566982495	0.1496519247604844	0.2963183811293297	0.22248566405651532	0.1293061741647965	-0.17364110386841874	0.15259858037096713	0.08879330857804775	0.18249863261715554	0.17800105232933275	0.5045862609712297	0.35613979885652136	0.12243456796463748	0.09332241243573831
0.05195634864042011	0.005114305194445566	0.6118132573359479	-0.07739894761038406	-0.07272027170724245	-0.03494309148955634	-0.1209410351237948	-0.050641503025709	-0.19470386972457537	-0.057000930170453955	-0.18445317666601063	0.12818113609547716	0.2955182782847094	0.07968593154125392	0.03932938966977408	-0.014452775148926322	0.03653682449374125	0.11346273602889496	0.2766884878869621	0.24676745770315386	0.004044587666423942	0.05884210136947038	0.1520156617472133	0.07408377286515723	0.2189456280701084	0.4103354659067871	-0.055125466476428096	0.03386869613466474	0.01841732763520456	0.4693286750746234	0.3010319713789852	-0.16408167842075125	0.23859088877655332	-0.019143982081951373	0.08493571399755354	0.05335555940870336	0.10349308100444488	0.17509364391576593	0.285780380593586	0.1971723285563977	0.13028832556921377	-0.18340927335962956	0.1701285886303993	0.08441937057088036	0.18521143836496176	0.1917053585384707	0.4643255986232949	0.3600777164159534	0.1301794079955497	0.06663299981797974
0.06255061137698723	0.0016802251951838526	0.629362823022929	-0.09525274869430225	-0.08072435100090347	-0.04509058145631168	-0.09229485905805063	-0.043848623764481745	-0.18167853167103334	-0.044953539262649875	-0.1579491052578	0.1324011004719753	0.2894896857952414	0.05990310232313732	0.031035728224608455	-0.013099440215077595	0.011433162307505258	0.11693050149992161	0.2762917327882287	0.23104462034366927	0.002762958905487977	0.029753672302743728	0.14787342824883032	0.061507289560278976	0.20214292564336606	0.40748783716100123	-0.060578094506573144	0.03946215946309852	0.020653478137324387	0.473800585050766	0.2797526396220477	-0.17769458510948918	0.24637702083108132	-0.017902271001809612	0.0906141575047457	0.032044266041649706	0.10210020210760644	0.20277008547847877	0.28634458770158283	0.1657345706286549	0.13446755446534536	-0.18203578513560564	0.1776709322249898	0.08097280210253452	0.17221222883622314	0.18693334520371413	0.44740343104354957	0.34949518686778197	0.13346426741381295	0.04607211897366524
0.07836625605833285	-0.003534360452064264	0.6296725635617171	-0.1237755324794338	-0.09399970642333935	-0.06277866548050462	-0.07723904619890067	-0.03711756677171343	-0.1751387157917124	-0.019091203091955503	-0.15715077739738167	0.13720874736312677	0.29416826281305714	0.048160251810673106	0.03576882298083432	-0.005239019162967715	-0.004554083716787826	0.10780252488209481	0.2694465231696995	0.21832258567638463	0.008125824334954452	-0.010843081056125567	0.15087759800402548	0.04965408640492379	0.1802931583696868	0.41125547130539475	-0.06871111484461098	0.051466778207309036	0.021020175156121267	0.4830411077008597	0.2686597650561059	-0.18239274152926283	0.2559250974612647	-0.020618407953111102	0.09419123040361269	0.04135874331974816	0.1011979807247512	0.21804458499357388	0.28205468092451996	0.1400439369054384	0.14047621402082971	-0.1917706561877393	0.20028354237420726	0.07936374832317777	0.16704450960818434	0.1838851910778429	0.4224567219562057	0.34900868266578955	0.12426157618625473	0.045379671793165446
0.09190227704463867	-0.006553864763268758	0.6253335955850554	-0.14630639424840589	-0.10258381196099567	-0.08252062914587359	-0.06469357799887418	-0.023558510217957802	-0.15922587646111297	-0.018187652213281707	-0.16010332072962755	0.1384024371949027	0.28882375562444795	0.05452529863865774	0.04670644428451266	0.0017693630731820918	-0.020979408950009586	0.098088607199133	0.26253882304929776	0.20739631609527936	-0.0125952462643865	-0.023680817610449757	0.15263797146336827	0.027496613187719943	0.16539338558247074	0.4153541189158685	-0.06360480288106017	0.04820204682514363	0.02918874850701584	0.48313514292575344	0.272229082300247	-0.19462318027644016	0.2639794229725859	-0.022760910956200676	0.09774827065471411	0.05693328043060698	0.10009733294338383	0.23724532961060502	0.2581998542037146	0.12200694181630548	0.1461917964141265	-0.17458793774478815	0.2113298656835824	0.07631999807292542	0.14977376066507148	0.1768678972160056	0.41551297526462594	0.3321804311386679	0.1188379142949509	0.04689451291353221
0.08699806491227367	-0.00622444232260771	0.6229076799473082	-0.17783689797156152	-0.10197677711279399	-0.07954322780392088	-0.06302411134892806	-0.01930425367222298	-0.15530553926916799	-0.014019869011883037	-0.14366161375297545	0.14521247819525873	0.29293589258422786	0.07108739032428318	0.03616494395564095	-0.004335155542941862	-0.036778873753109134	0.09801979528404922	0.2559727834037532	0.20860899935744753	-0.023123076172365965	-0.0316865505176987	0.14093582165411433	0.01637977757489754	0.14562746520397418	0.4054618521610909	-0.07037842371874144	0.05212388013406738	0.033797659175897804	0.5015837077832247	0.2662630022991189	-0.2110389492321041	0.2561657776537659	-0.021822699927528152	0.11680906429227149	0.07201252865740874	0.09213734503796102	0.25874574906036657	0.25249331475476344	0.10889873345434405	0.1548050054634495	-0.1680828705073219	0.2249349019747673	0.07784113350037936	0.10781621165077697	0.17375895861602425	0.41585300274967085	0.32768261530739357	0.11307357146242973	0.04388857466855188
0.10234679871632202	-0.001338848306156036	0.6286745749227486	-0.21240868039585212	-0.09722970169602954	-0.0676122498267132	-0.06452198708230401	-0.016684317640601284	-0.14697369489809012	-0.006271038222248573	-0.11855086554162644	0.13284497762914546	0.2864626204423616	0.07668110402954757	0.019083685440537866	-0.021609458451518845	-0.05433555722704373	0.09693309114596406	0.2403424624887554	0.19452688851505603	-0.03299654091817633	-0.036436778485399376	0.1291668763454425	0.022785987333173614	0.14533198999405003	0.39442811904107566	-0.08673896155918662	0.048996791857298265	0.04189382430559684	0.5140285260203334	0.2754207641383255	-0.21282753699159782	0.2515395318291632	-0.01605139196121858	0.13347947577076574	0.0664918663157571	0.08949939024849632	0.2721265993180824	0.24860838045074893	0.08863780910212701	0.1643937499695505	-0.16180003415674055	0.2386831597876699	0.08524561287079449	0.09521279395384338	0.18254980515491726	0.4123726972732548	0.3155103452136056	0.1172676347255412	0.04042659685296267
0.10920654346419098	0.00308425555924149	0.6464723279214221	-0.22414546399170093	-0.07930085160167674	-0.06142923829378828	-0.06282355778239221	-0.010075616322453953	-0.1319570897063506	-0.011377176814476548	-0.10437801567087017	0.11512865469950691	0.29337742534741473	0.1002621267743113	-0.00040417644037552133	-0.03350577075329785	-0.04296226060150567	0.11378486708985076	0.21679939872540793	0.16609446836321473	-0.039795354157783125	-0.033691985599550424	0.12256858329737168	0.032946100060197436	0.13925624110402204	0.38522364761550665	-0.07884068146725828	0.05671658107217009	0.049676922346583996	0.5079489408183544	0.2820503291054076	-0.22348720842681002	0.25383094848029975	-0.023522111706407396	0.1455651180254896	0.09419091755569471	0.0867834667782382	0.2769194937492927	0.2591362522606372	0.08470099369917708	0.17385138689355883	-0.12312772359353752	0.24734585772208995	0.08456118118176231	0.08345831208151802	0.17200802006796195	0.4081686468853681	0.30267003865061615	0.11971867534842669	0.04103981135198158
0.13292781325855157	0.014315363655474539	0.6561787835307522	-0.23188233524625312	-0.06673411618741523	-0.07041768602858531	-0.06275568383544217	0.0030007301576420705	-0.10854224664979976	-0.023904446067988718	-0.12061457003898415	0.09459026753881775	0.320673828007035	0.12746106641935723	-0.0025167089653369726	-0.04208554853662226	-0.027977424114607064	0.11811880042860581	0.19824670309736925	0.13128155588530985	-0.04686685103630045	-0.02796180701640246	0.11567623234026632	0.03493317402343068	0.14302630785995962	0.37312015789803876	-0.08570832771031059	0.056321750004140546	0.05966311975991081	0.5015090121380744	0.28801919855245195	-0.23724649045628704	0.2695377354081286	-0.03054634705910871	0.15624295242290973	0.12261862278815772	0.08135421590922447	0.2782775491217859	0.25446679781918125	0.07694273680249984	0.18484707323370472	-0.11234597857198088	0.25181426133802953	0.08676526890290398	0.06771416486767638	0.15591093735665146	0.42304430664369563	0.28768646196561803	0.13367232260407794	0.05114843041356572
0.16574110123979388	0.020839085913419708	0.6740720783871612	-0.2351065755611524	-0.06482819480898813	-0.10202288212374493	-0.05564200606053238	0.010138919105595914	-0.0770335118013145	-0.011224415646023988	-0.13200456230743335	0.06925545768825034	0.33624191255508945	0.14938930073587495	-0.002849460263552453	-0.05507269528950155	-0.023150218647043218	0.11188768708607291	0.17185444625849533	0.10719693467800107	-0.0533689384889682	-0.04082578642815995	0.09984886164392048	0.04046096241958997	0.14525897361156676	0.36297742232395397	-0.06738860230036503	0.0412251436895811	0.06760358263884429	0.48306890162572247	0.2811600709034838	-0.24820742038339866	0.28489123254403104	-0.03252503543814444	0.15945802996242242	0.13699274392439503	0.08178542338579917	0.28852163474092757	0.2548572334224661	0.07454520256378697	0.17526768423665995	-0.08795183165566042	0.25344543441568196	0.08532211874432537	0.03840046623808054	0.14489540787313682	0.4296690966107725	0.2691816334524508	0.15486904930963888	0.05869476262908073
0.18959772025787922	0.028518324288857082	0.6845848610458487	-0.24657514482252818	-0.06545149165274029	-0.11211314411665492	-0.050185707794331125	0.010645590039701603	-0.023734290443070443	-0.01153453396935941	-0.14085970449627694	0.047767152745476535	0.3372415703267425	0.1648124236118962	-0.014980662281250733	-0.057278747226495494	-0.010243665783124443	0.10186832565424064	0.15058988600629566	0.07345958168252892	-0.05409154370946558	-0.050678083375771635	0.0949678901630361	0.03570988284108922	0.14606152476027462	0.3698438902733562	-0.06542087202223364	0.05944733251881022	0.06998328070083096	0.48476185658731386	0.27406471423274087	-0.2497455915060395	0.30605660241134935	-0.02970832874929082	0.18025300118898985	0.13735095120627486	0.07586591306709932	0.28664104327682094	0.25326204914642375	0.08632730832113349	0.17379661430169385	-0.05385741510868214	0.24787156605819233	0.09181581893799681	0.04097018445261266	0.14016919895251997	0.4350879681777394	0.2640188545336246	0.16497983463599097	0.07618105411025852
0.22869035530116424	0.03880017962475326	0.6847832645004208	-0.2591915871996829	-0.06075148948187259	-0.13196450179591007	-0.0403979127321034	0.006708666723626705	0.03174782982132022	0.002887781043640343	-0.1451100112009548	0.03962222820668672	0.34036969923698557	0.188087732971684	-0.012288401722511583	-0.06262988120723238	0.010465758380657483	0.0802440443916324	0.15462339641626405	0.049852133599286336	-0.0498381950019822	-0.06092736556851713	0.0892231988985173	0.030477948344290674	0.14493022211295928	0.36945913129343283	-0.07342449753812672	0.04059302729090395	0.0653515293106227	0.4599673664253051	0.2850574302562537	-0.24868273022584084	0.3157045059296718	-0.012950884447838939	0.17704853553856387	0.12746434863020067	0.07282608640903879	0.27222474591030066	0.2676758969712366	0.10019075495912469	0.18116591337598367	-0.04754576836950781	0.2311972993565683	0.10429631507764973	0.02987295131645993	0.125834865990402	0.4514969760063384	0.24948294676684651	0.15742220432545917	0.09134314392017588
0.23837463620322463	0.04686614866040985	0.6819834642943976	-0.26774658683789676	-0.0632753279414253	-0.15265979632779322	-0.05775830177973205	-0.0067068565668394736	0.08378164509825155	0.015609802598855332	-0.15177533318681286	0.031512589036307256	0.32945592434955956	0.20419992654688493	-0.0012980739380607884	-0.07675758855676287	0.023971521226369398	0.06985585447637233	0.15360614300040024	0.03403269917555419	-0.051868276027121206	-0.055085986567952806	0.09465469348798763	0.03449908234316944	0.14043309124127196	0.36819162065463423	-0.0940839751718762	0.012331020352400449	0.06407180528028802	0.43347040591361247	0.2787896106601575	-0.24124854397762988	0.32162265777492355	-0.011904657562339105	0.1908577434932111	0.14776072136526164	0.0722683637145729	0.25147286109448064	0.25966388060225576	0.10841394983262057	0.18118501576001278	-0.04926150663691663	0.21286562457408714	0.10086665398466994	0.03835126420909506	0.1322695219428192	0.4501286392861651	0.24964263603466258	0.1566241082555701	0.10829932488747125
0.21967963453762368	0.054243662517216816	0.7055564914435346	-0.2843945429865854	-0.06648087855440203	-0.15651249039010756	-0.062143144708720933	-0.01161807593136659	0.13255907230721647	0.018692296420114475	-0.1582607037350068	0.028436155631312677	0.31235056021493973	0.21278370335214686	-0.008177313614890134	-0.09291491579295304	0.0321083240083347	0.07399099408108453	0.15593981277146	0.019119030948137876	-0.05774575706250212	-0.04353101838102119	0.08206846897870479	0.04131292735779593	0.14082712808323833	0.36583285521284586	-0.09757447453378357	-0.005978932896342324	0.06120674711443662	0.39230901076111396	0.2720179038103526	-0.2402253516448163	0.3250567027269089	-0.012138880428146941	0.20889416498015753	0.16051910191075708	0.07295978409142057	0.2495799634454771	0.25036373278179846	0.12554639792739794	0.17595882712730654	-0.04133488560249756	0.20244771265666314	0.09829863500877647	0.06470363663835589	0.13599941283637557	0.45686556855511073	0.23476219787662647	0.1647487810684963	0.10932405896506144
0.16178136741616414	0.060719260161011604	0.7190510083498409	-0.2911309383990187	-0.07504079130598526	-0.14844601765409138	-0.04339067728029955	-0.015362101120792226	0.13988134544083697	0.03760763704104814	-0.14140495444457185	0.02135316510591443	0.30523637567151013	0.20732382503842448	-0.01832177040325781	-0.11270467286531431	0.059519029120775356	0.08497505798534002	0.15621745667980377	0.007151171560206454	-0.054934052134633746	-0.05902838197484085	0.07761751629651603	0.049935172368691695	0.15578752753339775	0.3577395170679895	-0.11063743894776337	-0.004758912564129557	0.0559819477840063	0.37088356893973007	0.2650129731308966	-0.23446146384012345	0.33900117985875994	-0.0006439573607588623	0.2367020789088567	0.16326086994795466	0.06468809453425753	0.24133194774744218	0.2505910258628786	0.14019867341652936	0.17611126415185913	-0.05814581973436049	0.20406386482619313	0.09175791117736852	0.07007134370529843	0.14916155610582066	0.4611609298235795	0.23852099033333224	0.16794470543796605	0.1153679382319071
0.13030937705866835	0.06320344643891831	0.7448292995277811	-0.29803675490883597	-0.08834133409245865	-0.1556006392589358	-0.03552508634239712	-0.019811838309079545	0.1395034274323828	0.03571646440863352	-0.14549604144403533	0.011841135435603842	0.3004984918954813	0.17623348821312143	-0.01193999024968372	-0.12132949082399466	0.06398158843829645	0.08005007763590812	0.15034859847150106	-0.011047649674496451	-0.06185176252537268	-0.06989376177333144	0.07279836438769396	0.06472612386407538	0.16723092959393243	0.3427392177783697	-0.11018221095241362	-0.012823470685934707	0.055464684228691954	0.3349314476258959	0.27413723328879847	-0.2164013298871647	0.34179243704321544	0.009762606981686432	0.2488913495090495	0.1566528023572859	0.07192317274044978	0.23311509575190845	0.2502446246156953	0.1457351774973033	0.1775424585590321	-0.05803101250745518	0.18804293845574982	0.08069118863159601	0.10498821625483915	0.1517768729219744	0.4660553919960595	0.22171898224327405	0.19068459728759124	0.11300592682827862
0.08314368815483877	0.05716049748238129	0.764320609004704	-0.29787411096165906	-0.10782323705337024	-0.15122867515384314	-0.01671331056615285	-0.023972228307392963	0.13861808154276242	0.025702717048973887	-0.15537817442491994	0.019097628315774506	0.3024360073760451	0.15955323600588026	0.006360990861536656	-0.11555939292533315	0.07275231501171008	0.08205233529380021	0.14895208651594422	-0.012625394011007368	-0.05625725069024197	-0.07918234146166529	0.07910622098979216	0.07567492585137338	0.17095601410100342	0.33130906363816676	-0.09798471386017348	-0.01769847038403597	0.05886806956693731	0.3058284787437716	0.2762845313210636	-0.21892435694385415	0.34121076280964396	0.03074897575806778	0.26994512088783246	0.16510480788835263	0.07143909194093967	0.2171890976095797	0.2516951334909679	0.16774924115790696	0.16838124404397553	-0.05785815017589779	0.17740859977908296	0.08023183637712275	0.10655531761341155	0.13472985275389598	0.4772750490421692	0.22111646340161156	0.21389638978113537	0.11642261039109944
0.06336314616486738	0.039445327904646395	0.7729132122100897	-0.3036085066304012	-0.12857874876429107	-0.15095378402640422	-0.0026002947235412104	-0.026497727625744538	0.15451448564633388	0.014155845619237644	-0.16194210154601538	0.01462054270317234	0.2942476249382825	0.14643275088839386	0.03216084306962071	-0.12136102928496302	0.06657625467490627	0.0722667855907336	0.1555005644787797	-0.0030391471474662144	-0.05509224444308079	-0.08121102620328904	0.08848284163118156	0.07354407213378514	0.16914899310721607	0.31505767185986755	-0.09109094575850345	-0.01442666445069565	0.06289301007175836	0.3059831227220583	0.2883976021457687	-0.2080550653603146	0.34084503117873244	0.03577322117532579	0.2882735858938273	0.17296428907350037	0.07990332346787572	0.20714010484508055	0.23862336832618306	0.188798572397015	0.16587403284456048	-0.0653615292287887	0.1798678455547486	0.09140602642756494	0.10650422448603299	0.13689778431747646	0.4759927810218378	0.21746182600708153	0.22708242569100986	0.12108249860113149
0.03217459817523687	0.029367949641100836	0.7890654685964512	-0.313044934000992	-0.14368140869786433	-0.1394870978664872	-0.00287597452176966	-0.03595989340802436	0.14182943127214856	0.005729982423682228	-0.1586643338727209	0.016398768010357043	0.2755802902402087	0.1358248201919035	0.0407930407536452	-0.12434006298582252	0.08260843593720554	0.06830460566447513	0.16787615637816303	-0.0023321195301047315	-0.05324472509965961	-0.0748856154078359	0.09138348679605421	0.08085135808237355	0.1572294265008865	0.3113621892272087	-0.07943283265237672	0.009801331167817739	0.05908211617297656	0.30529173577371527	0.3011908872024593	-0.19752987883200002	0.3351197156637396	0.047479557477324366	0.2934998329844286	0.18119217706449947	0.0799385435045937	0.21720896475037507	0.21935789612882486	0.20714636636441836	0.15802735121602823	-0.05043065392238939	0.17709462856496996	0.09746658079858034	0.10217545005834902	0.15834548517989477	0.4693207718885361	0.21520653461416214	0.22650715553136874	0.12764113221069304
0.016123850134499174	0.023821430246907385	0.8075079365101271	-0.3153086859573341	-0.14289954771004773	-0.11638341959598619	0.0025813697470386874	-0.03610861565966849	0.1272685578309845	-0.010567987063592434	-0.15793818475042135	0.03890138898976257	0.2625335901556164	0.12964899878731148	0.04154289761527593	-0.12279438892823144	0.09821093513853325	0.062129573187380306	0.16325500254201628	-0.0034932257402084054	-0.05601701579397882	-0.07845140455309485	0.09485160029494032	0.08854508732552759	0.13682974872010786	0.295324233400459	-0.06559953362879996	0.024445285149726916	0.06380753332816988	0.2980351700271264	0.31334930831584906	-0.19418866692252362	0.32379228562253043	0.049130239589554786	0.30213217161810235	0.1874522368972599	0.08293276583992595	0.20781060682437952	0.20374115470062676	0.21605680774819147	0.16428205879604407	-0.05248408179478775	0.16997728334646584	0.08792426948423882	0.11944301927850028	0.17718391886576268	0.46392723115113155	0.22381642413792546	0.23592653577349448	0.1367739246642002
0.025507110847431458	0.019553523008365915	0.8399733872307096	-0.31539682719901246	-0.14443762378245184	-0.12354085338627752	0.008550790403281426	-0.03325245800037975	0.10621444326262068	-0.005159448420522348	-0.1614262852729336	0.04366607211866568	0.26385202780437517	0.12347381101094863	0.04302788809744868	-0.12760571347816618	0.10607227158104864	0.06280685065749343	0.18031198767126427	0.005555257909691296	-0.06146843737503778	-0.08971859448922463	0.09014324289064508	0.09475181183044659	0.11741501261718683	0.2785641734644309	-0.035474129709303984	0.015971665875378925	0.06628856979854698	0.30549737321026893	0.3287629779453876	-0.19956529559744582	0.3308391508743453	0.041817396423934595	0.31678123479475145	0.18117898568016305	0.08803664241395254	0.18994880204742187	0.1981689312199928	0.22926914356169875	0.16488438957830925	-0.06903326124033951	0.1623473607761687	0.07683334825747377	0.10789292665107289	0.20633900462191757	0.46132033931046335	0.22837144565891662	0.24658970829584753	0.1319800893476905
0.0048861292783249684	0.007092662899668511	0.8568780357467392	-0.3094692559470751	-0.147026549619827	-0.11290291827757504	0.012360215675850028	-0.023389863305119645	0.08426330719665728	-0.008880425257715027	-0.14983083884347415	0.04280773762963979	0.25584137924858347	0.10156961086863922	0.043889381609315097	-0.12933157580576554	0.10692616706038449	0.07662914822561	0.18433744445418068	0.009745879616945705	-0.08769277459775993	-0.09433373036763106	0.09171572027277437	0.10522375857016253	0.10404445486728528	0.26805788261999364	-0.004854164824564638	0.023620355281535787	0.0797106344381345	0.3235008023394592	0.34440355374542786	-0.19572847810500468	0.3336881128697494	0.01808444643643042	0.333587435139722	0.1860686374721099	0.08807878530801076	0.18914738559433322	0.18757345766886901	0.22972916232371615	0.15321014928450394	-0.06423712780664463	0.16600809161614716	0.06688557694763785	0.0954754390704758	0.22117056034381757	0.4598356925022852	0.24198487614576117	0.27053737783699894	0.12220866083449375
0.009014720047462033	0.000415950601978949	0.8801091540299876	-0.29041554701782074	-0.13836462804389152	-0.1294402278950237	0.04501816040738199	-0.008630233917561533	0.048692621238888366	0.0033587495648179032	-0.17363922500719337	0.032072589035090596	0.266260608393032	0.05819938635371369	0.03403644121349646	-0.13163082334354936	0.09459521769606397	0.06373693160679313	0.2051308349620017	0.004344117221180205	-0.10254673785822506	-0.09644482299902359	0.09348397087813445	0.11548482249086081	0.08299405698210831	0.25199209692443203	0.025953827544961155	0.033202521674920285	0.0804889994110386	0.3250435031772767	0.36153014147969287	-0.1940825755516097	0.3347321560315556	0.01588539062871915	0.3402154261510059	0.1893619957656873	0.08986990157334138	0.1877646505438335	0.18946658291826052	0.22968130269438514	0.14859752922681363	-0.04768042001834501	0.16841879964624057	0.06710399910314649	0.08144750548672373	0.21278215887758703	0.4645250081175254	0.251383085316643	0.292955587597857	0.1299046834580185
0.039016655240460094	-0.010535078544433698	0.8799163366920977	-0.2672168457229352	-0.12392095996972059	-0.14754704633226662	0.0640336742469881	-0.0017044604961304268	0.028390639973359312	0.005369464480507182	-0.17282869504139037	0.020804902371421692	0.27643652248434614	0.01473063264915844	0.03998748905458393	-0.12914559124081101	0.08170768647155527	0.039775980304669424	0.2018590077271217	-0.03563680265151878	-0.12027575460319972	-0.11346669579715023	0.10704370605633222	0.12961149026932745	0.06567227180228202	0.24973169313537577	0.032142514552408075	0.038724826229501276	0.08149474345128671	0.3317082105735293	0.37384355118180235	-0.1927418266322346	0.3240837923099073	0.020701898743667225	0.3529112520282133	0.18929753477418723	0.09580469409961961	0.17778615191414976	0.190349859604136	0.22476460857425334	0.15565150850931703	-0.039973568681835644	0.16671353029998487	0.06969093320523057	0.0676550387559738	0.22451226602949065	0.4639280233581582	0.25759236439447175	0.31258021475047904	0.14862746932673837
0.08837759429726724	-0.016141596092949916	0.880253429940157	-0.2537481594771774	-0.11850451420791061	-0.13599233876786007	0.070146862150452	0.003680252857937806	0.03848798381198848	-0.010394360909559981	-0.18910301885662187	0.014652140869933486	0.2714732246134271	0.018198372885869223	0.049221963336712346	-0.11677698014781109	0.07508173843650776	0.022906781589654042	0.20856291092351112	-0.05480923026830152	-0.12901503134393394	-0.10775817899650471	0.11843569787973485	0.13806630103790368	0.05118532556414919	0.2515459355355426	0.06629113871002681	0.028457363463054892	0.08559045884630703	0.3385037053594059	0.38728549878620977	-0.18813418101489282	0.3083362224460705	0.01669682912036498	0.34606236046859457	0.19202556745243668	0.10930248327714961	0.18143145253608645	0.21320429072882513	0.22143196824607606	0.15395190883370966	-0.02883777438739494	0.15492813422839075	0.07433866502222997	0.07658955821668542	0.22070156923551787	0.4552656831938333	0.2595905269573689	0.32471361324772985	0.16507276725497314
0.1278683669921582	-0.02267719189106755	0.8668084175851372	-0.2360976192948984	-0.11212241720039122	-0.13468846898538406	0.09102809597359976	0.009375011859682973	0.04742410828254848	-0.009966684668476172	-0.1918693319979473	0.00636271270809303	0.27217013953953184	0.025151909578896257	0.04218778555681877	-0.1129532856734887	0.10516168695585337	0.020927855735893525	0.20128684962400958	-0.07950873235372484	-0.13527352820079125	-0.11152402107428631	0.13718409817556093	0.12783800718176078	0.030100563757072568	0.2660600219848613	0.08816136865726548	0.026982096209436406	0.08519870766683996	0.32906597227968026	0.38385461760230666	-0.19913713747540984	0.2965934151581167	0.010355468883469648	0.3328992866178263	0.20467297717712202	0.1034034300018899	0.17989249512380454	0.22701532928824072	0.2384483095463558	0.15223455139554404	-0.02069051500013384	0.16005613532401639	0.07903838701847968	0.08568851956066623	0.2071365487762956	0.439347374093793	0.2681852753369408	0.3251717752354962	0.1661658943638092
0.15496457846900655	-0.02432120436485891	0.8597654801972577	-0.23268771799284726	-0.1025439532803211	-0.12486663009338499	0.08182245947348245	0.01077896141434689	0.06953863192700079	-0.004722581372480265	-0.19359934929952444	0.004479831812589111	0.2542899386605673	0.02169410201090822	0.02683061327979087	-0.115375682079407	0.11776068377940367	0.01070511029116215	0.20762526033891365	-0.0950858119283473	-0.14613271820294088	-0.12483978097432569	0.1469689725720414	0.10244392552437669	0.009835121613162877	0.26367389786780693	0.10340569191546986	0.03277552221399097	0.08652858766430149	0.31125542427532665	0.37821495507548664	-0.20624351676305794	0.2834866317058816	-0.0035741466775530708	0.3054749166804024	0.22772022952412846	0.08892756223219994	0.17847834957402348	0.2291548975610501	0.2403890452765331	0.16616921872358026	-0.022566085775113303	0.1477597892047563	0.08887245622897952	0.10197673410862987	0.2049786999453874	0.4339745214760006	0.28537593190136207	0.3356001587851357	0.1674982680385504
0.1688071127135853	-0.030917570622788427	0.8526045601725578	-0.2368975382034439	-0.10765276445275482	-0.11772016382633677	0.08534016624118033	0.01506378172436132	0.07591056306169755	-0.007530055539681819	-0.18699600711639275	0.00954667311320153	0.25240295011731706	0.006590105992488575	-0.006276034871765662	-0.1054074194166615	0.14563598209544795	0.015458708394984852	0.20742993274803972	-0.1032302702864869	-0.16018501712420685	-0.13677759176185336	0.1489823086841039	0.08499789212617483	-0.001077586548735195	0.272408250657631	0.12168148170502666	0.023987818680535712	0.07518505374213517	0.28864450981146483	0.37560258449358597	-0.21252146082391787	0.2596147357689186	-0.005980374259528151	0.3000861344314433	0.2347712284424671	0.07343282293347318	0.18797231881622398	0.23198022942286672	0.23322550257198574	0.16828517582513403	-0.0320418081057329	0.13962279960643892	0.07898808757676598	0.11135290035333041	0.19694016930288533	0.41193136829324883	0.30170611073738035	0.34778448463856554	0.18063385942830928
0.1930040822958746	-0.053052492155022626	0.8419818851150029	-0.2363614005307781	-0.11008595488079594	-0.12448895358786036	0.11352296315197645	0.026177176552521386	0.0991393724000058	0.0035173387285440975	-0.17277306938003786	0.024420157954820526	0.2741507262506625	-0.010663197400253534	-0.0199232089426384	-0.099353530506454	0.13914231013359676	0.014857043722717738	0.1956137640183182	-0.09009540985340479	-0.17082914794636778	-0.15348874907896168	0.1499360961263851	0.05570538496443568	-0.019027509540612317	0.268701753875834	0.11933730769139721	0.01412495039418599	0.06797374693347151	0.2541253278351979	0.3814712701188475	-0.2150312648981456	0.23909580587235482	-0.006198573830693174	0.299617153904562	0.24669134411115654	0.060818684573983414	0.15735740260968503	0.24087196771280933	0.2295762002833369	0.1741943911648336	-0.03842468454936805	0.12823647759619466	0.077580971261936	0.11790798291568846	0.17728143329460752	0.3963175010717687	0.3182471035126726	0.35640164199815005	0.1959153144342688
0.21529935134027772	-0.07318550854528466	0.8441621079310933	-0.24467568498298697	-0.1140635175764207	-0.1329689581938497	0.13156441611934303	0.038440677349903786	0.11936871804845905	-0.0038079209616150287	-0.15568075217532137	0.02360871734130123	0.29529673244286525	-0.01623744233194669	-0.029785995836773282	-0.09416626695040431	0.14226057318357527	0.012164266105157393	0.2133250683567373	-0.06978477222694343	-0.1820981955341111	-0.14592955887039055	0.1583555017549228	0.034798697604260624	-0.022158231395142374	0.27834134309155767	0.12609247736021897	0.0019210269539316593	0.06057163964722562	0.22959813591447595	0.3763512802765911	-0.21720249911910922	0.23561038659501002	-0.009132910353159687	0.29882905871300325	0.258549854655058	0.0360380571177613	0.15278212684831596	0.24402274889615824	0.23767136232013059	0.15969481509075711	-0.04819176822191334	0.12319066239343421	0.0779412040283265	0.11214665961686188	0.16895626496613603	0.38939481238603346	0.3195390276672424	0.3563845852012951	0.2268663871593716
0.21975642764426623	-0.0881747970034783	0.8363155402398409	-0.24785394635407337	-0.11211160019628182	-0.1182397150876597	0.15250910743398852	0.05633636264495688	0.14633681888448624	-0.027218945447474156	-0.1533912150316852	0.023391641417853798	0.2846089118259658	-0.021525954798638357	-0.022695375185032743	-0.09090517905883894	0.15352381468869886	0.01288321958772291	0.2070859820908269	-0.04781858945973562	-0.1834358913868419	-0.13124234349173464	0.1562284952209974	0.021528374078466857	-0.015415193543989347	0.2558734654109966	0.12338943014061647	-0.004045903335566819	0.05177536315151732	0.1784799346334813	0.3715563317093488	-0.2041250719682013	0.18555152396706293	-0.01619117164330832	0.27888152262921406	0.2625237251880153	0.013728370517672775	0.15746072071624911	0.23422054349997246	0.23046138133951297	0.1618827369298022	-0.05631687690839684	0.11945466287553919	0.06736511238145412	0.11388864573832494	0.15435718825185132	0.38691456959129755	0.323461784752395	0.3404719587232462	0.24691866903378218
0.23964573240330211	-0.09562332618883006	0.8305844734610514	-0.24616131288638207	-0.10887206537091991	-0.10880876997278581	0.16546838240096207	0.07585975165549164	0.17462867546843394	-0.05256554245292135	-0.1601005852179172	0.02150353020013222	0.27164410348138796	-0.015583712793478022	-0.021019857493716865	-0.08330959285939227	0.15755830839623028	0.0060105974452368625	0.19124842680749432	-0.028967335594911985	-0.17153394048734555	-0.12486492113921062	0.16436013630787696	0.007071715412251579	-0.014690311988105508	0.24362346395031267	0.08966293816612038	-0.006339600373422667	0.04635419213005036	0.15873782036861928	0.35290296908315366	-0.21458455359916728	0.1536847116912322	-0.01372367852299318	0.2647059879319118	0.24968225252056517	-0.003999249880403057	0.15662968864955257	0.2195763622107111	0.22019787827732218	0.16444459026577665	-0.05090443280012939	0.1047018847629653	0.07153690158190258	0.09753030993136495	0.1397872074232782	0.3877494028175491	0.3279285814778162	0.32712979264098874	0.26798436787476365
0.25984924071741344	-0.0975319189648716	0.8199008326817759	-0.2513032324710747	-0.1087480660402732	-0.09378371307943165	0.1671533763784981	0.08655946480816987	0.18491280349877112	-0.0810444755982209	-0.12867077264668042	0.027929525138381393	0.26676751451166064	0.02575884676510597	-0.018775368582174292	-0.07191564151208854	0.18909757626619325	0.019759201171861706	0.17226379193321323	0.003586400633445569	-0.16807313506703653	-0.12093250264945588	0.1602563625110652	-0.017031639389541386	0.004165646851888588	0.2394467749087792	0.08552454179698929	-0.033886150144407476	0.046502228424538314	0.1346529138587807	0.332219562130005	-0.22379471964685022	0.12460976530039451	-0.02187708487463917	0.2457891045045196	0.2230393279894654	-0.024810743616366062	0.14912471074808523	0.20439885683415518	0.21740425286036413	0.16220448630450562	-0.04415758993979817	0.10923594330045214	0.06701861685754859	0.12364837024912045	0.15046856633822553	0.38219170912119893	0.33338916076645714	0.31169335042662827	0.2628143708864021
0.2629649095362726	-0.09886763969648575	0.8177507556332977	-0.24943474841976881	-0.10955958353466944	-0.0999682713143525	0.18867848291757566	0.10503307787362623	0.20565187526471213	-0.08703800566477878	-0.12133516413396021	0.02986687159061579	0.2597920254791934	0.06300527293797588	-0.025945928795392276	-0.06923982778288643	0.22243148259757564	0.029890394646033352	0.1755687345537209	0.06974262484610912	-0.15334701467700543	-0.10471059653863127	0.15411862358810313	-0.028268578604301164	0.01882493691502618	0.229645507407577	0.10089862835982395	-0.047211693502483776	0.04475915330012932	0.12236601382592831	0.3237982684940448	-0.23231452300554295	0.0988748804985623	-0.03642783873975598	0.2296071647777596	0.22179634600146952	-0.05255123872836981	0.14926605799485052	0.19403871813692333	0.21455166349172453	0.14381895417944351	-0.0441231332941443	0.10844913941026854	0.05150504324834312	0.13055456116798056	0.14595798385775757	0.37995669182987324	0.3449910909297133	0.2883895821801017	0.24255287085810706
0.27990883061993427	-0.08876099788481603	0.832871314055885	-0.25091887539498237	-0.09994428793841821	-0.12205981592064388	0.20067648148861866	0.12150775655164898	0.22218229467350623	-0.08020542242865977	-0.11530687174519556	0.025620994302298666	0.27313298391188323	0.05532897291091643	-0.042566660663191355	-0.06341690158367358	0.22029354773479465	0.02527543564399981	0.16648504968712372	0.11869862389939514	-0.1489906997183645	-0.08313512668278546	0.1380716163016575	-0.04554880672073546	0.015352779552321855	0.21381266802132992	0.0826579170887118	-0.03957913852702499	0.029510896715452806	0.11107429381113673	0.3067577340766676	-0.22806871559044833	0.07665049343621709	-0.048154534051418375	0.22581167104749755	0.22257205379791695	-0.09498665812344931	0.14930352623327878	0.16231291211070528	0.22284490443060778	0.12408999331767431	-0.05365683834150494	0.11128367340713508	0.04058731694798285	0.10968955380132431	0.15697005640435605	0.3763658745510106	0.34924576836639115	0.28873958387842935	0.22666297596097018
0.27358960387590125	-0.07391308336135734	0.8508792206166342	-0.24987445145677376	-0.08742776321145071	-0.12941466512931085	0.2022525749725038	0.1329992336245655	0.24567668224274147	-0.07651986569997837	-0.09406478327601887	0.026456817344088723	0.25799309415812777	0.06238909898163283	-0.04038343162635828	-0.05163533662382262	0.2243453815528577	0.0192562697627666	0.16552895825028718	0.16331139663720357	-0.1383440626696346	-0.06115618529919448	0.12564126060834588	-0.05217296087812926	0.029974720856048954	0.18875759910274828	0.04026924702417981	-0.02026205819605171	0.02087698702938045	0.11227908181347104	0.30008507434943466	-0.23113839509262935	0.06079640097832937	-0.059230023817862965	0.2341953882797124	0.220689901641039	-0.12113567486866901	0.15032133859034397	0.13313441295536071	0.2122179902108497	0.09983332948390149	-0.06557840341025681	0.10076012741057908	0.04294991131318007	0.0943152753094585	0.16908734049087568	0.3851435197331645	0.35140722468997654	0.29364774653257797	0.20980848123635737
0.26357244298367355	-0.0696740719064214	0.8439288394034363	-0.23838812299873627	-0.08392082964201783	-0.1512064307669579	0.2193138072745	0.14707907199848727	0.2510674650811549	-0.0861082254845519	-0.08519113901216396	0.030665689225145436	0.25856860330880216	0.06370762579579312	-0.025771510944488048	-0.023304535629728257	0.22827746154461553	0.019257728000524783	0.15279417675517198	0.1917854938237455	-0.12374458501161326	-0.03633364487657999	0.11252264982399948	-0.06075041308458834	0.04739731039860695	0.19697079710587395	0.02258967710868994	-0.009136665329855425	0.013433812418751736	0.12117232155931097	0.3046585016843463	-0.21856579886128732	0.0543524536088424	-0.06542811694971681	0.24394370782080652	0.21015188946731694	-0.13023300169936197	0.1502329404709384	0.1297646405972022	0.2098728683736315	0.07787872656330677	-0.06761641265760418	0.11559966381234024	0.03178734508330186	0.07671283105529368	0.18923408076049225	0.3785715724785127	0.3352357731656325	0.2851767996583207	0.19324626993772892
0.25943616191773394	-0.051504518758378456	0.8313075866343166	-0.22109052301521595	-0.07766268029875736	-0.15167212867697183	0.22916703561092783	0.15749815814476092	0.24561823326962565	-0.07605427513582969	-0.08538142939172519	0.03268752819803606	0.25385042390060425	0.06906275225369077	-0.009248525668528865	-0.013827166079411363	0.2220468092496548	0.008301494880893276	0.1611859693118353	0.20106032812106228	-0.12189618431653666	-0.02554309832770188	0.10609816254495064	-0.05255118715509098	0.04774981113886351	0.1943329496166962	-0.027880016696549808	-0.0154828578664825	0.014105985800172147	0.11915409351574749	0.2915322300082147	-0.21246323869959044	0.05369189178561958	-0.07046046826897065	0.23433182685368373	0.21665564992617012	-0.1274000819400553	0.14709241779048596	0.12010415496778015	0.20701489340865192	0.07653772056798884	-0.064539926438514	0.12827962225892586	0.02716328359181478	0.06817109105726564	0.21934544169109457	0.39543698165364993	0.32871482939433083	0.29304350978142685	0.17010013251232345
0.24062459732488312	-0.03360273232945057	0.8075577685234261	-0.21206793830168688	-0.07703152951823442	-0.14595059677589042	0.22910183478175158	0.16319349210366454	0.24812392088579732	-0.08380694174366699	-0.07384424720774808	0.02097634531314793	0.25011639778298345	0.08662512420212828	-0.011467212988600104	-0.0060084328627502525	0.23453623588808514	0.0015790948974505573	0.1705500473909977	0.19962583488722063	-0.11542532859114549	-0.014635508683679998	0.11063283984347419	-0.037736177800257134	0.0609754219336567	0.21181508421240589	-0.036178901481073854	-0.02841030632227779	0.016131341312207375	0.1423867173406329	0.2694740446352596	-0.21302413916494373	0.05491866684876327	-0.07679136623701098	0.24939583655053812	0.21601185597308775	-0.1185445359019672	0.16423671701957754	0.11373853620816492	0.1966320966114489	0.07591430261740272	-0.056870282488277815	0.14437351938503146	0.014006809450812669	0.04523491256569575	0.24087855770315114	0.39395560004807384	0.3166031557151003	0.2934539479169492	0.135462546359617
0.23961826705757888	-0.023593211873368547	0.7685762090055027	-0.19639912873356669	-0.0692937775369279	-0.12562158939847176	0.21694809804476156	0.1668549151146641	0.2412976199183452	-0.07428091656987451	-0.07752353199750639	0.008630100916938327	0.241221110256212	0.10251488040256798	-0.014867177626054795	-0.018153595062532547	0.240250407952571	-7.933988448511272e-05	0.17856077965312878	0.19202667411319926	-0.11776766125647997	-0.007673254960008219	0.11956905380527998	-0.03108071025487493	0.05751895201628476	0.21655970872487879	-0.06700252900193251	-0.0580814750275392	0.013121715799480285	0.15771684617093834	0.26494221382294625	-0.20509332229636792	0.01892449970881037	-0.07603516098454574	0.2662103748083625	0.2237979005856406	-0.0981868354646511	0.1849549701650956	0.11421691104546064	0.18817898674368433	0.08251594676433222	-0.06466718438611777	0.16433894654565437	0.007877040511892976	0.04290618388088865	0.2705855074282199	0.39654619393606594	0.3253481273047088	0.29765658951706053	0.09798381045419605
0.20282678854038078	-0.02150053194064418	0.741133351368646	-0.18445531660003137	-0.05757567287505709	-0.13345633805365975	0.21066871194927977	0.16356601642922294	0.22288264672588606	-0.06043017344616362	-0.07655482699040991	0.015285668387423335	0.26670455094714957	0.12948177009563164	-0.017097723696344557	-0.028233799963706507	0.23490394384820174	-0.00578794761775373	0.18559339782439557	0.16619021811378948	-0.13102958464060027	-0.010494604113836866	0.1429329050380292	-0.019728443934286473	0.04740782862320404	0.24074655936052042	-0.06923581176116242	-0.061282244419479714	0.007746268015215404	0.18211414381036822	0.2424488193160687	-0.20749970009692217	0.01879983783874395	-0.05054954532714347	0.28474739592028514	0.2548718519134666	-0.07816584550121664	0.2101463252050353	0.11817082191369725	0.17755030693667254	0.08119350269534895	-0.08636372340971801	0.1888857975800231	0.010990639356625857	0.05342286654578036	0.2824629665161772	0.38083777614079695	0.31963226577797754	0.32832867649471165	0.0848779377721653
0.1736794650449111	-0.014489379843503899	0.7297471119480587	-0.1787484736843351	-0.04991845587568621	-0.14572815290703714	0.231047283408457	0.15762316341362034	0.2066420604531976	-0.03127772192414173	-0.06708830870405501	0.027154498098346712	0.28532903953826944	0.14181562761590147	-0.023510246461280748	-0.030182754171350867	0.23360391209647208	-0.00934485579695704	0.18498038872918673	0.13456642131279348	-0.11995352587474399	0.0014702348932612685	0.14881435249720837	-0.01957791725022296	0.05329092421198074	0.25876734180332445	-0.06768555692648648	-0.0627016175308956	-0.00252984147048452	0.1803065833711329	0.23229555217296688	-0.20269001960801397	0.02442788300785485	-0.02518212503140046	0.3053040327807325	0.28960952664932393	-0.066574645849451	0.23739938689154388	0.14719753731551885	0.18743853942502556	0.08298592411633657	-0.1103889815313918	0.20854663280103986	0.009768658802052844	0.09179529465620027	0.31096368292190024	0.34697400282206525	0.3180898725772188	0.3390516088420901	0.05394428591351198
0.13579047131260713	-0.02128132327243356	0.7294324594790845	-0.17651911289362104	-0.03804448663851193	-0.12266415457319228	0.23130204315454345	0.1583238445373459	0.22743712690284923	-0.011489540288200758	-0.07951676152821224	0.028513960640919787	0.29930510073090194	0.15596225180121578	-0.036392144724154044	-0.03423380952106867	0.2320069739872706	-0.020170770646250984	0.1743683349292479	0.10315335219358268	-0.11559236160678232	-0.005364592904754389	0.1532866485342428	-0.025991461973365666	0.05198089598566661	0.26719831957350193	-0.07902697961979313	-0.04276305856760695	-0.004411139529148412	0.19340076251146715	0.2240283569002132	-0.19087902616497138	0.03408686487595843	-0.01168108547473518	0.31687640611432577	0.33351942930229017	-0.06132694691418276	0.25558411403718295	0.1601328795486764	0.1914096671840387	0.09897273726503315	-0.1484878973169598	0.206118221390315	0.01741628736444924	0.08486318062751072	0.3292145612055848	0.30399136044549363	0.29426319681668767	0.3529893867291645	0.056193384293857195
0.12625450327745286	-0.022789578101067166	0.731796349959189	-0.1789312331322627	-0.023498590157840706	-0.09492869438415531	0.2114736690667039	0.14883182889592483	0.23342928157873288	-0.015652545622427662	-0.07986559311992578	0.02437875556661385	0.31653666480563125	0.16292217393734512	-0.0373345818817053	-0.037629818066462165	0.2313419723512326	-0.028765522550596733	0.15889648160853553	0.07073156110482597	-0.13471614547460464	-0.0030270929889371577	0.1466939074403723	-0.03699249386238917	0.050733235729457114	0.28550948976384044	-0.088987635899446	-0.03679727215116553	-0.0028104835117685966	0.20547361929324515	0.21402147029007393	-0.17681981819221512	0.05427989650478027	0.010372905998227894	0.303496654813941	0.33947703925088163	-0.05405855245704109	0.2578212146681311	0.18364933267021655	0.18534448631615386	0.11983132925416067	-0.16947474526074924	0.21106039560977602	0.023965253541348014	0.06844727509956075	0.33499787262737196	0.274010652793217	0.2724651455635481	0.3771550281513223	0.05615892969132393
0.11826538351343892	-0.045666431450802965	0.711298768980631	-0.1876940270878477	-0.003652678120197916	-0.07853927759936145	0.2052157841359236	0.13890150424740308	0.22725028880189413	-0.03136491858297822	-0.08552832852451228	0.023769194859844064	0.3248726532921923	0.17752296426543834	-0.03131709418637786	-0.04531177664196996	0.24178276569612023	-0.03846509878221453	0.1645088285390475	0.054498761014516325	-0.14809740762329307	-0.014272665250266447	0.14657693519552684	-0.025506269006226268	0.04658718337856483	0.30652045172490044	-0.11202948802467605	-0.0466111449633518	-0.0008102548829197583	0.21785736859910845	0.20545415025002717	-0.18126479037415572	0.0753802571547006	0.01935980643532208	0.29445674384013143	0.3430446967424665	-0.02116225934095954	0.24869231395382618	0.2088488881144693	0.15934229417901824	0.15051817237217016	-0.18400386766089089	0.21798194847295202	0.033460646889049026	0.07207333075272036	0.3530964497936512	0.2645890216504996	0.25653293457841675	0.3716875867781753	0.047469143419452284
0.12395400591966335	-0.0663336194998205	0.6998091864014244	-0.1953347853342066	0.014849610753709514	-0.05758076250964417	0.19167260726916102	0.13102962205221125	0.2302432450781649	-0.03704426132756007	-0.0996743488410457	0.028462366495984014	0.33912076305714256	0.19266608901193175	-0.030284349946274335	-0.049403747217548526	0.24151164278145112	-0.05627068902326303	0.17224311082676436	0.044173654424360505	-0.1503659720926822	-0.017950671740514033	0.14396103114824843	-0.02116843680909349	0.046121287986625514	0.3152289035944916	-0.0972268873716429	-0.07447660122820116	0.00313757467799093	0.21988245389816963	0.18480797913097805	-0.17417891183451023	0.10078157406201924	0.03621395603267699	0.2949973004760563	0.33685467364097726	0.0012489336548789295	0.2503934168506118	0.2198399387301838	0.14608939649682878	0.18333033741902577	-0.20461009996844554	0.2232629489839688	0.03207889163726803	0.05126460448248534	0.35037108715233134	0.23483146763762602	0.25111654159672053	0.36714941345853863	0.0621957115681346
0.172922520116775	-0.08232630616304899	0.7145282186093949	-0.19445037871885712	0.04052437611863642	-0.041524027263223864	0.18471262214398868	0.12914127109158008	0.22200619586202866	-0.03427316832204456	-0.1006433658472535	0.02382204568622543	0.35989550531190484	0.21751862575967165	-0.03841213105424364	-0.06693367293619029	0.24157988010503856	-0.07316610643049368	0.1863654497729648	0.03510502916985199	-0.1687517927186085	-0.03820378901691467	0.14006239206511623	-0.006199764582686393	0.04587957449570539	0.3152892752675756	-0.08983786697749743	-0.08848041651587792	-0.0019259436652006696	0.22144054950164072	0.16984672058172098	-0.1779646824644247	0.1191044341596301	0.04063487727929683	0.29681583175484716	0.33265165380279316	0.027296444004348736	0.2575478311440301	0.22231914831146776	0.13690190227040883	0.196393059189315	-0.20764127135522625	0.2184235950612879	0.03666543988966204	0.03943385946523231	0.35556715141547685	0.22932176986858838	0.2407382651285573	0.3692072932492978	0.07608207778013504
0.20331237585277	-0.08637823055358602	0.7397288282725182	-0.18735895252912677	0.05796831133057913	-0.01840969080987883	0.18126650844362152	0.12196226018537856	0.2113728806145853	-0.03381745213330769	-0.10030645634791498	0.029260970003228238	0.3587116153320597	0.24061401092148538	-0.03394719362958951	-0.06963924695264354	0.247423812247264	-0.08107296066707026	0.1862868237967317	0.029567891611775237	-0.1711831794054598	-0.05678988179600125	0.13705785122381325	0.00233572667286045	0.06247394000491659	0.3043456166838018	-0.051993076141908	-0.09331579822126033	7.765360434154218e-05	0.22320663338444433	0.1746936225791527	-0.17947933922910647	0.1322286264472357	0.04610909451199417	0.29975272620187365	0.31550870189242053	0.04999917582992438	0.2574944332952521	0.22982123247648406	0.13407640744830457	0.19710823381089382	-0.21098906746488472	0.2268877103062139	0.04235815317537228	0.031018973677990152	0.34742764940721366	0.22013072197666364	0.24222214501600198	0.3542417351514706	0.0883614658447696
0.24498169977043865	-0.08184258286482364	0.7781211102678913	-0.1979550230492462	0.07930153075634401	-0.009797372878610652	0.17405292579748205	0.11876348603451947	0.1927032571630418	-0.03496083725363859	-0.10798163448356601	0.03979289158468292	0.3565383252290485	0.23318741831721396	-0.025479787352757972	-0.06921231984901025	0.2462044393002376	-0.08687084636535117	0.18845988123401086	0.022088358526702455	-0.1783845912684095	-0.07429880164052911	0.1255848302186231	0.007071318230609709	0.0811406524886131	0.2657562243635033	-0.035008129517257625	-0.09253154923668162	0.00039303527520722617	0.21873110102145704	0.184783788315046	-0.17923650786901474	0.1421372972757945	0.04827582096639675	0.2914820580738065	0.2987572757089012	0.06918215391233357	0.26290937901062017	0.24398491077779924	0.13431547240419014	0.19518289054724247	-0.2237674158486754	0.231749222764917	0.04811099331472758	0.06470020588463431	0.36230673801171154	0.22742111584137614	0.2428074032261817	0.3393001919582591	0.10865367821539766
0.2860720542002587	-0.07186151687492484	0.7975848744108299	-0.21114727048672025	0.09107048806037692	-0.02248257899268887	0.17989880192357444	0.11800233858296696	0.1939648754104171	-0.03534455816605376	-0.11235708546412253	0.04567215286787417	0.34567124533615023	0.22662517655216158	-0.010796375391353854	-0.050814547487905634	0.25444805590350594	-0.08955998895545625	0.18705787718237804	0.030003570606302887	-0.17805716537801158	-0.09576782123341332	0.10966409763104538	0.015743837152599936	0.10487432265812509	0.25470412941999154	-0.004075748954586997	-0.07089136901583064	0.00013587341185754276	0.20402690489496517	0.19122255082294976	-0.18781924852407564	0.1693204023962888	0.050625118725052744	0.2906655923216282	0.2905779374520065	0.08528169133543936	0.243888975531605	0.2610961130421582	0.13270351345016873	0.202156844818018	-0.22511817426863354	0.2352942016333893	0.05229588573108455	0.06975278567069343	0.34389069160334157	0.21977554191079302	0.2210034790374947	0.34329511129192186	0.11423803373834454
0.34788556128527626	-0.06161670067983218	0.8171301188074424	-0.22521306578361835	0.10181916337193267	-0.025739792786612547	0.17435917211634036	0.1220335548730224	0.21171577179910211	-0.03634927437769426	-0.10887422980067671	0.03927891589401068	0.3085387635718294	0.22531880993768832	-0.003052440597207584	-0.03724032083036101	0.2628739640924908	-0.09328904527210007	0.18503418087968518	0.06535940290121728	-0.18066906038474537	-0.1060390715121468	0.08564986907834549	0.028229071843912164	0.1266602231611902	0.22622840150446835	0.013094774239235524	-0.07258554624109773	0.0009815443273487865	0.18684985830910245	0.21900349261183613	-0.1926648053219885	0.19138555339804136	0.04575318886157553	0.28889968734994065	0.26202925226587614	0.10180906134216647	0.23104609738229226	0.2761841596992637	0.13380914861797102	0.21032918016218463	-0.19955843720878855	0.2295935958291274	0.048978024657711894	0.07177877125878365	0.3315502910466881	0.23679586964376625	0.22116186068171356	0.34077664915725175	0.10424065013512633
0.4068448696427211	-0.06797429845093954	0.8336986371989787	-0.2383480558740873	0.10474302883879039	-0.0075154249976872286	0.1563184164840452	0.1258929068858074	0.23131603909443074	-0.05349852968030028	-0.13398373949294431	0.03129033937641027	0.2739640128413614	0.2253076340466814	0.005165237732159864	-0.032250303606141416	0.2694803436238674	-0.0898635399539843	0.18266033631729064	0.10065974661800817	-0.1859381931280565	-0.13365105651752868	0.05990857120110719	0.05424937999543831	0.1374614511976038	0.20406933671157085	0.052480759973161054	-0.07599857747521542	0.002677216073664022	0.16976287942789978	0.23954351223824552	-0.19329387077445068	0.21011770373702268	0.036519435432308095	0.2865302041153034	0.24347359828862128	0.11544241737356005	0.21881050758247497	0.2625948937416416	0.13072975346532087	0.2098107573006351	-0.19255331428187586	0.2273151590177652	0.03537139164759183	0.052651867404500466	0.3252971242823723	0.259276024277908	0.20061030446524972	0.3433132512009257	0.09925686285259062
0.45265926353696084	-0.05853923142671487	0.8319242746535517	-0.2449722569049541	0.11772130253155189	-0.006207758764857985	0.15660746187114216	0.1279311779254961	0.23271753765125286	-0.07039156631778279	-0.13621447390454117	0.03091658546513696	0.22756472907203396	0.21113207053069533	0.024465652412196805	-0.024491700918920632	0.275266534877452	-0.08368340744883412	0.18661486257084714	0.14971762164296426	-0.18679326550235412	-0.12428171072610868	0.038414386720245726	0.09974312234055663	0.1433803183408753	0.18381363910559068	0.07754230685840667	-0.08700466083858656	0.008290817560145618	0.17087351261964837	0.24859711660279146	-0.1956202956577945	0.22242660252478968	0.031180285147982066	0.28983732354995545	0.22165096878646198	0.14503365185973652	0.20560782216389623	0.27382840992841617	0.129812114474914	0.2079771800262126	-0.1830625352657605	0.2272628695623901	0.028742643793185023	0.04021597090149364	0.32744748884485686	0.2868987199541096	0.1989938542863306	0.3398601764757478	0.08747093696056725
0.4542786203208108	-0.06372000900714445	0.8426275631535711	-0.250976335673604	0.1302199829798435	-0.015976166133365187	0.16409591075792687	0.13695460348280641	0.2309664801872529	-0.08575497425995236	-0.143144752815973	0.041505615004229834	0.205161020192851	0.19388432012465787	0.04394922663122143	-0.01178867600060444	0.27422555094162904	-0.07859780453506067	0.17113684420948042	0.1846774091697942	-0.16473065204406762	-0.12313318292432014	0.03600624804980068	0.12877681975461303	0.14899203166441355	0.13576569454738982	0.1049223303296368	-0.0998339513203427	0.012373409466608896	0.15629011317940633	0.25690484492188775	-0.2107815213394347	0.21662799946508993	0.027784571994477515	0.3039393330157286	0.2285553801462819	0.1658352112954164	0.19992083908868227	0.2729785386161349	0.1315054125901535	0.2026237601976361	-0.18263153764344367	0.22429174988051925	0.031299989988378664	0.00686871001812675	0.3373772520586043	0.3189036618992721	0.19388286532373672	0.33853740356883416	0.08831655872236668
0.431487876439558	-0.06246457809985666	0.8464052227160357	-0.2409432472329882	0.1342765694155616	-0.014956608299575366	0.17813291707775547	0.14407051284087155	0.22943857863274592	-0.0988619429069151	-0.15318397309530574	0.043732447505216834	0.17030637787387706	0.19162336417897516	0.053183111076264555	-0.012510306450847362	0.2805352728810421	-0.07588722373652161	0.14165037734484726	0.21682494168069674	-0.1452551151049431	-0.1322420813123525	0.040203746390176834	0.13758548325866876	0.16420270527263647	0.09701105612298142	0.1671074683829395	-0.10666405024328185	0.009037092677909187	0.15713844499529808	0.2722385053972327	-0.2081170391215267	0.20748458695219246	0.02599797464180654	0.3178413408575929	0.23292567217759902	0.1717662827858743	0.20626104836859044	0.28006983202897395	0.13060773917133287	0.18513936673223555	-0.16606498509924297	0.21897604605382756	0.028716120348079667	-0.005096922194236096	0.35264216363075923	0.3201995812725142	0.18518421203606858	0.3453765798448115	0.0842051051968528
0.42897644522661305	-0.06334466591255526	0.8430874546562805	-0.23929252488742597	0.13671787082065268	-0.0250045469015088	0.18465741645083586	0.1531624062131301	0.23840950294094004	-0.11112015691219948	-0.15433115408689974	0.041933532587863934	0.15984805468268787	0.18545794301704058	0.06468587442318445	-0.014096430514431376	0.2820957778645441	-0.05757809765739421	0.12037163098677565	0.2381963080457159	-0.134050641527685	-0.14423835930921375	0.048517871600737485	0.16055526102176737	0.17016735694241952	0.07576536615201096	0.2072676358188331	-0.10412588450382136	0.005254903275754763	0.15370724388348617	0.29220213396865796	-0.221955249030814	0.20445338001588054	0.028861148885124217	0.3301521933870356	0.23854588187321277	0.1807917849716631	0.1993405301144624	0.2872615216549905	0.14311775768826882	0.1744132196898589	-0.13148991282297626	0.22372664859148855	0.02852760311274948	-0.007077889599343143	0.36923402043820286	0.3321755918901442	0.17633194140233127	0.3382693055683	0.07320879620708039
0.39368567319973985	-0.06256436417207067	0.8281085717102348	-0.24899604089635358	0.1332352333700684	-0.018526255896654624	0.20206812984611738	0.15991436768991654	0.24103743686811635	-0.12652692475678945	-0.15766372246014088	0.03741708967814513	0.1298049696575476	0.1743026449275785	0.07645704895848307	-0.008460350398446944	0.2974660749319844	-0.03991878768398803	0.09805186107369739	0.24723924944883321	-0.12072394817297724	-0.13495497452799582	0.05605662925643919	0.18520563295026773	0.17910038119782584	0.06568750803929399	0.22438832936278566	-0.12130123209178215	0.004750693830045327	0.14887583055637177	0.29732873240055574	-0.22737380173540161	0.19069394784740928	0.031433076184640585	0.3321642292147843	0.2390792489800968	0.1891919800682028	0.20495885881267606	0.2774121038016214	0.13791449432123565	0.18144966298382362	-0.12838012816480895	0.23498588143216653	0.023782442545203758	-0.008911752979013884	0.36416413437249917	0.3384352403724744	0.16593599268551812	0.33228624288593184	0.062145513664069084
0.38152291949960243	-0.0619797236630476	0.8238185304107202	-0.25604860376709887	0.14767954081578794	-0.03978061289539044	0.21794249785658376	0.17194898762515198	0.2510861205179623	-0.14120426921467963	-0.1538488790644888	0.022204750162492744	0.13534463844264816	0.15239651112670788	0.07348355241386946	-0.00890491450418213	0.3057664772483135	-0.01487896868668851	0.08147833235435739	0.25231010004550986	-0.11337490053167373	-0.1281664316370839	0.058741546886007454	0.1995261460027769	0.17570711143127932	0.07524284195906934	0.25171909788160074	-0.13124965044161693	-0.0023410053367307537	0.15610925117347746	0.31189040282231506	-0.23351617434971977	0.1881179271729902	0.03802157217773235	0.331201579276208	0.2411625357496931	0.18536493799485032	0.2212130069282096	0.2643425750783387	0.13782354992118445	0.18306135441995247	-0.11720888985360785	0.22338615747870777	0.01627060134121496	0.0027113059226913593	0.37670316476279686	0.3529126895414197	0.1485558330352648	0.33552253981685787	0.049502868273100645
0.3875718872417176	-0.07080677086242285	0.8153353380424188	-0.23708150452015403	0.1661321266246612	-0.02674852370643162	0.2251300466600575	0.18267529254640708	0.27869432272947103	-0.12717673218068787	-0.15353445676377636	0.021475947797543617	0.1227125168048061	0.14107134604871563	0.07239766990199904	-0.0043686830773008	0.31840415343464173	-0.0027867455288094756	0.057516523400083376	0.2543060497632635	-0.1015142043905132	-0.10953117261526515	0.06349281533841358	0.2256882634750581	0.1687043216057025	0.10669689151276684	0.2733772475652998	-0.12759573523196846	-0.013143726146696105	0.1470445043530497	0.32069888462697366	-0.22528901916876531	0.19721775672740746	0.04465889209214745	0.31833271463613866	0.23658770926433387	0.18104221933594306	0.22486618709825157	0.25104793086175425	0.13320049850129134	0.19113213962697284	-0.10656169948108747	0.2081638294361404	0.020034922795344266	-0.006069683125124752	0.36394793177619766	0.35802280814201565	0.13832133603546387	0.32770859589914275	0.03860992309092802
0.35519793493066637	-0.07718978589016753	0.8395415226237674	-0.2321924070982772	0.1786556069390821	0.003564585663274869	0.23997526432764338	0.1859835002097518	0.307027746180222	-0.13429135881542348	-0.15611452894445033	0.01644793023097594	0.1294059985709437	0.13831865199119137	0.06752455689615944	-0.007267023530560206	0.33588848498248985	0.01209109215712742	0.03081574317986967	0.23679587748263567	-0.08645373481154882	-0.08891273329764526	0.06526247438422852	0.24854624234327655	0.17870091986496445	0.08499396710457544	0.2740611375360352	-0.12619608507336338	-0.007907161650568878	0.15913280131276952	0.32386525224336254	-0.2175909882937599	0.22527958194374076	0.05874760954350568	0.30160837743555097	0.24456294824687572	0.18098856719155684	0.24864633571370004	0.23621024794543471	0.1374056276451982	0.20422627876213645	-0.08472530701336292	0.19930045019955564	0.014935764056074413	0.011110694744341508	0.3607278238465524	0.36239111352642905	0.1374297073017839	0.2942163157126191	0.02501261421853247
0.3580653170241862	-0.08109539254008366	0.842266391816365	-0.21629788396817023	0.18741112217646205	0.027451991895985035	0.2485949069227574	0.1911685117774628	0.3103685589663951	-0.14341273629840495	-0.1618859201665361	0.020455066126901206	0.15393497118240532	0.13192315823433448	0.06675549251918962	0.001715117747374078	0.3573907468635236	0.027992680377755336	0.0035424173707140822	0.21296006238783857	-0.06511693319361213	-0.05642884432793853	0.06848840013722593	0.26161723226688566	0.18492103314712907	0.08476134474082367	0.27723390695884453	-0.11701439825390103	-0.005882800848812898	0.17446444388601046	0.31238377299321796	-0.21865620715997905	0.2528510380071176	0.05748685901914123	0.3096068181231702	0.26025879169616906	0.17671898146273524	0.2631097376111066	0.21904266381373386	0.15118531437969895	0.20459082959077218	-0.054815794856861944	0.19272499256567815	0.02280762668426156	0.004398132218461787	0.36612669507544887	0.36117578215944224	0.12721361936810344	0.27014252575188574	-0.012659557826204534
0.3604130547766199	-0.07802487403636826	0.8348738405740699	-0.2076003497572927	0.20008249752587298	0.04713166565370404	0.26747978665898725	0.19035259965657103	0.3180642458490125	-0.1303132422503779	-0.15907186480705487	0.02866340042444187	0.17602952240341713	0.1265744073873769	0.06254106117323122	0.003162757917549468	0.3642137644150488	0.023677693140239243	-0.003917086450089931	0.21711525999289538	-0.060923030717674354	-0.02614133513215804	0.07937402472536978	0.2793853851348429	0.18430541998313119	0.08342518267484952	0.2634566341759252	-0.1120779280324438	-0.005128409229527707	0.19922425268362487	0.31421556725832234	-0.21408792297880247	0.2715223182923554	0.05300825391180729	0.32238234145310996	0.2754276597402673	0.17733598112317633	0.2688562660185294	0.2144312391438845	0.14924772117274696	0.2040457780058861	-0.005562347889960189	0.18376201715792517	0.03318643039483264	0.0019358384338813172	0.37320301613513057	0.3607708842820744	0.14478959280937506	0.24695342756515246	-0.019650874140987224
0.3507793101106906	-0.08326977398750801	0.8391227564973214	-0.20994470538587912	0.20466323946551218	0.03308522117403223	0.2634744102313541	0.19642362020540433	0.3226648326188462	-0.12349582740174192	-0.18076727279949203	0.03137274243599474	0.20882056791523418	0.11984850928290225	0.05661629889250547	0.004727626602281522	0.36675831017478877	0.025523008065071923	-0.01851163711937108	0.20588102659952767	-0.053326070107016524	-0.018109506393148858	0.09194667507350203	0.28442505276776	0.17664875564332483	0.07342030066257271	0.2628220667690702	-0.1136381923932134	-0.016268111133563676	0.19857697620442127	0.3196797322311747	-0.206351350697552	0.2795930787181874	0.05995567170489744	0.32130750868704605	0.2927958035405659	0.16737958827157237	0.2909718040065358	0.20309402269588164	0.15122926528756264	0.20221340278392202	0.02828822273989745	0.1880822282366583	0.03888992213233872	0.01787935427741836	0.3611919032236502	0.3571934084169691	0.15391047207125402	0.22993075540134353	-0.04042609616435684
0.36257842263345047	-0.07134692710065198	0.8377511722271466	-0.21422736962317787	0.20883220029462884	0.04483481318991204	0.26088218332592117	0.19680012131797509	0.3299637190698984	-0.11903114487603014	-0.18297168598817598	0.023384271226895306	0.23188137146857885	0.12750663838179777	0.0511923158591428	-0.002839770719245348	0.38286267542021535	0.030959372530465205	-0.0014503104121974448	0.20394688053608218	-0.057637792422328936	-0.03611338816614622	0.08889134502601788	0.29246297755847267	0.18138684331224447	0.1052262036894032	0.24313068897098306	-0.1212145799116682	-0.021740246428745672	0.20195565043637279	0.33782027701822	-0.19211265867603236	0.2992717583928778	0.0643381370443746	0.31580665189518176	0.2965503027119437	0.15734402389271213	0.2907374592458271	0.18178013487304112	0.1585936518704649	0.21368804832386035	0.07369081945564324	0.17898140094184262	0.03941648120389157	0.057350259523399706	0.3413137957602309	0.3370765053887031	0.16548350943833237	0.21762859227288125	-0.06674670258720874
0.39465574921068935	-0.059655619500937875	0.8563700843780924	-0.217720668927542	0.21217934264328772	0.05058812278654388	0.24361326139515854	0.1997381523974916	0.3503700714750423	-0.10145740790433902	-0.18747224893541778	0.02619458302923151	0.2600499635213219	0.12945130022504797	0.048961446134657624	0.0030114842684548426	0.39011623679002116	0.040887756833288665	0.024907137825657743	0.16582069613679798	-0.07110888680729374	-0.048252023770980326	0.08423893728626022	0.29575917252969813	0.18654047433409043	0.13520353708730798	0.22853256229165192	-0.1184242812680512	-0.024223762151801716	0.20353713639568266	0.333518689904862	-0.1898641366350987	0.3097244857617949	0.07990316546037983	0.309860853753755	0.3110203091650564	0.15796586955329123	0.29284039217270275	0.17068550170354593	0.1735239684869325	0.23122628255751473	0.11532252589631684	0.1677560507303202	0.051372109009528176	0.08323789033873967	0.3085109069583761	0.341644153942919	0.18349487491784236	0.22285868115992918	-0.06556543879848414
0.39689142835257163	-0.04430444024886819	0.8773956496954677	-0.21202457755861515	0.21799923831059237	0.041585754733784404	0.2617359538983437	0.19874050590144313	0.36901032857358834	-0.09875300450405226	-0.2000268583901812	0.029931076077521053	0.26988459747766935	0.13190571379370886	0.05559239215120171	0.00983398532184299	0.40041323947257607	0.0429263563121814	0.0494620497403516	0.12422521950909904	-0.07832710060818379	-0.058109727587719914	0.06545413681676142	0.3019909009085234	0.191907201238589	0.15834796035116638	0.2202314581607819	-0.11038689772343005	-0.028364816274168324	0.21954240971263345	0.32952736327204424	-0.1749845912310154	0.3072846922676538	0.08467848428262843	0.30618483040338396	0.32904857975615703	0.16958944221669386	0.28822966741928785	0.1730162504125492	0.17178680829840834	0.23964295137076824	0.12976182937644315	0.15423453687861785	0.06292470725487934	0.11227060187083004	0.29829954742499554	0.3501849035744059	0.20149334722868403	0.23039169841272206	-0.05645651938418541
0.4140561708158493	-0.033834168642527244	0.9086585443316878	-0.19993192848561325	0.22042284397787243	0.04721054745549089	0.2563364884404619	0.19814154428166106	0.41004689862556704	-0.07984763701044607	-0.21809837678196592	0.027057417701534598	0.29155721137254453	0.1450945215136949	0.06036335747310404	0.010733293233236862	0.41822159596722386	0.04529176166640849	0.06660327993306306	0.09252092350180566	-0.07254675577652098	-0.07431163820700391	0.051581571832735686	0.31161466367293567	0.19360757400634437	0.16720100974019309	0.2277375478069618	-0.0883390178626571	-0.02674143238074596	0.23439363569044672	0.3277853869861874	-0.1682029437917298	0.3138380839937712	0.06949386773237783	0.31072303725667194	0.35931171516608923	0.15895472184218679	0.2747154122839106	0.1781982501633038	0.17727681858150038	0.24759983977779446	0.15222998009895564	0.1332609549494524	0.07273362674452251	0.12174718041958266	0.30019985445564584	0.3551053343113315	0.22930186191968066	0.23667215084272825	-0.0420821108246913
0.399161164523151	-0.03143650159451446	0.9255654080319191	-0.1916106218336981	0.2238514254702529	0.084838291781973	0.2565151224412533	0.1870293472809144	0.45253745781702037	-0.06469008075882168	-0.23174681398024227	0.03456335833836799	0.291390934587987	0.15686457008090948	0.06853868096254459	0.015150724736230064	0.4269684851368738	0.03180296096020965	0.09226425441087831	0.0842290942674939	-0.06409637766993964	-0.06998062944185077	0.034897725965634264	0.31823872498267297	0.2128241292973761	0.17698195701972308	0.21401147380608304	-0.053040335359972435	-0.015834276186268738	0.2396803828925481	0.30568968465528645	-0.15613128333783316	0.31902859521657495	0.06507040160954995	0.322938220357461	0.39275981648844854	0.1534218011845043	0.24736371041162353	0.19813565532459076	0.1722876465493864	0.2449708299141624	0.1735817326067682	0.10828336073336195	0.08546826187014452	0.10578179142914637	0.28887031986890843	0.34030433672672433	0.25129456715856124	0.2195954673384554	-0.033699060845784244
0.37465987891024666	-0.02019203313869794	0.9292060151109587	-0.17959187815804084	0.2246208671501094	0.07225952688706165	0.25782169592004084	0.17729484345793048	0.49195845285481815	-0.07017764425228343	-0.24452071670053424	0.03134874613889434	0.3044218639162624	0.1773658299269263	0.07495162417545431	0.011898575958273924	0.4374345853864175	0.02386304657160489	0.12205188568226728	0.07783229208978579	-0.054800058554774975	-0.06333853637347969	0.024704707453139945	0.32248206921466716	0.23654055049752137	0.17850612089312037	0.19934110934702048	-0.05238665746030745	-0.005211447476454441	0.26946986598450606	0.2940557687235845	-0.15045321166427955	0.3147512565400291	0.055914314031962786	0.34649953781359044	0.44256441978608646	0.14709794407570953	0.24694725879411802	0.20012102684120375	0.1720265839309243	0.24324148642888632	0.19380933270685052	0.10519535184295097	0.09561691393354695	0.1161623317451276	0.30419340880858253	0.3432838468559103	0.2758878742075216	0.2296890516009654	-0.02283656991903429
0.3768010772628406	-0.009696570188209682	0.9151556795947811	-0.17264663165227206	0.22912798448717703	0.020547415760155667	0.24563797377498062	0.17245279383521586	0.5089719274904551	-0.07276424489536207	-0.2587000693349544	0.039634847254159035	0.30666301184374756	0.17412120548416676	0.08436687596218775	0.008828538359113167	0.43318006540953674	-0.000245867255053317	0.15130917150215145	0.05607563489874913	-0.048103992166020085	-0.06138704011023022	0.010536816963670268	0.3348484485892021	0.24736529985579875	0.22401576054370032	0.21341668391450574	-0.05498602926574684	-0.0017981367685831634	0.27445916269978915	0.2873024438865165	-0.15176136439433038	0.293936863402595	0.037541061847797146	0.3546416721422097	0.47492355193242003	0.1339507457010281	0.22818673232451273	0.19107921155572655	0.16412660256808662	0.2252483498856091	0.1966557701446637	0.1052878549377737	0.10514855246718872	0.10224769671111426	0.32333164534850917	0.3558715727735421	0.28288069271542315	0.23500909650317695	0.006914140585977144
0.37835341860312555	-0.0054254581445773815	0.9235103912793937	-0.1786630410054007	0.23424347354022998	-0.017735567775464606	0.22680341838640378	0.16327115923314756	0.5303154495956057	-0.06962944870189025	-0.2702259433012316	0.02954547144959907	0.3124771075232044	0.16927941184363698	0.09616653660389674	0.003583725382371664	0.41962528421262457	-0.031907970816835315	0.1930168654630222	0.058931743080071965	-0.047277349945864744	-0.06490602608288777	-0.006095203354955987	0.34668631846990006	0.259291977559436	0.26663138833380773	0.24461379716925888	-0.06955507474657162	0.004879545590401291	0.2746435365893285	0.2904454084875191	-0.14402192200835962	0.2867914495337696	0.029288311069365868	0.34123614911118594	0.506487583587395	0.12658188327673747	0.22515293803340355	0.18946897367422616	0.15467180509404355	0.2232277714534246	0.1801807303975965	0.10140671114688701	0.1016940586666402	0.1139710005630316	0.3337927685740861	0.3683574014115302	0.3007438430399164	0.225717039645356	0.05957793603633769
0.3758035359061678	-0.0006467259896779156	0.9483144829704429	-0.178012227824991	0.23513342706955864	-0.07903178969761217	0.20269805586061923	0.15621332054808262	0.5402662454021266	-0.08337802381675172	-0.27497205611852793	0.02222848234587249	0.3116208268653868	0.16889791302657708	0.10719686592954472	0.0017502697605901937	0.4094756934624589	-0.037529930485188	0.2173939463458824	0.055031400679939314	-0.04973838380222927	-0.06424150679692314	-0.004866849301456448	0.3528720356767067	0.2771650387062089	0.31358809281381717	0.27738549693473535	-0.06833653360418618	-0.0009112397094207872	0.2664629972923629	0.28831866300559444	-0.1389187733117932	0.27089438281793915	0.021434634582214358	0.31859525060645105	0.5181316946976691	0.13177819730339838	0.21702885919110382	0.19401507071072507	0.1583040289349171	0.22279375597004636	0.1395675044921206	0.09588571844942909	0.0976923999308116	0.12303439921599404	0.3185962899489682	0.3834686059980421	0.3003236182983412	0.20718084032535575	0.10677961882884399
0.3984316849407382	-0.0028801073734460126	0.956331908782283	-0.16761821822974535	0.2348920804556907	-0.11659460066212438	0.18867580979980209	0.1474776610485606	0.5673085423860653	-0.08550100345424998	-0.26194326617128055	0.017214197007838525	0.30156144450225153	0.18658627867098992	0.12239732303023883	0.00048195151764686607	0.4167526618821956	-0.05084658305394631	0.26106349083189545	0.05597259097845284	-0.05023846648191173	-0.0446224377357384	-0.006167666351294128	0.36300439727083145	0.29728618027552195	0.3489020759651747	0.29856837182364615	-0.04861198645701054	0.002283368479591983	0.25725293115013076	0.275797635715643	-0.1326477995052542	0.28001344730933925	0.01792006628433015	0.3188825296038687	0.5178348341526366	0.14485454023320346	0.1903123561405307	0.19904914751223407	0.16248236334899196	0.223261988016427	0.1185883730996478	0.09201958149775319	0.1049914195473816	0.11154249551876479	0.3232868203998288	0.40290413777141937	0.31255431074032336	0.18398487281054635	0.1475856111826454
0.4146373375313558	-0.0035024174767330947	0.9598752403811683	-0.15642170598529892	0.23580786717890412	-0.14715279199353215	0.16964216524833947	0.14085425040977712	0.595300777049575	-0.07904762990520511	-0.2550138272988778	0.015312458870084223	0.2943156110590087	0.20112752214755686	0.13618436411044707	0.011439526628889907	0.4103243302278866	-0.06495847480587301	0.29057872065028584	0.06927594563026472	-0.06315395678333907	0.001312180701907556	0.0007144476894989857	0.36442806133777494	0.3121787325639333	0.3676542538649928	0.3372533314609753	-0.023486586995506948	-0.006338236891094378	0.26124785013110874	0.24853349326410087	-0.12815039666029676	0.28882499628922786	0.018307735760011344	0.32965251418101094	0.5106205068571007	0.1651931681985474	0.19664202046710869	0.20932259467439826	0.1638666281732148	0.21944245980703497	0.09940881835016498	0.09850441189170936	0.11424207863666073	0.11715470654607411	0.3461782245418809	0.42912084741088086	0.32752545590463633	0.15259769876786974	0.19972329646623396
0.42163880346315735	-0.0003710602140809344	0.9720733929677954	-0.14299543627626196	0.24256783277167387	-0.17377757954029832	0.15641627583906575	0.13996929551677859	0.602287557333504	-0.08313869907435144	-0.2496954109686559	0.017312871073299492	0.2957963434671308	0.19864930382180493	0.15487690630208456	0.014198556131197842	0.4136919014517848	-0.06693537180710032	0.3208502099275411	0.11315945565328253	-0.049483451898308925	0.04389048482203462	0.0044566992794865794	0.37484804433904734	0.3295140379454356	0.3757043011028085	0.3630007577843207	-0.03139436364909661	0.0005984713681493457	0.24521794518911205	0.24442529320590306	-0.11400846816934976	0.31010078443403655	0.02339946752411791	0.32425290347380004	0.5004323965608853	0.178063287861761	0.20330963932988136	0.21305709886053575	0.15523713724923363	0.21801683490958598	0.07839301524196057	0.11602888286195459	0.1202001320445201	0.1023716724358507	0.3526408240677041	0.4515085177322554	0.33765182835184604	0.12657581841302368	0.23950713561154874
0.42399752735388035	0.004279427199398156	0.9775222645417809	-0.13177142641490694	0.24845734889649784	-0.17082126958919772	0.13103560369019498	0.13787855963638418	0.5949950548722338	-0.07078240937690201	-0.2401067854706045	0.010366139638612245	0.2985633305301159	0.19821050534850732	0.1518595720066157	0.016562562274588983	0.41689940204274817	-0.07549299740079925	0.35781925609965287	0.17071616227895364	-0.044985933153181966	0.0705076696189866	0.019724832247353864	0.37340498542829337	0.3425029130174241	0.38205487101851004	0.39383236345807576	-0.03944578747628593	0.0068377790558673684	0.22517476259181604	0.23752511929612882	-0.09665273991776298	0.33622260799350456	0.015813662821524056	0.31461871588267876	0.48550450926982097	0.16985441458138803	0.21194674136972652	0.2123829647673392	0.16580778586764133	0.2175358461979683	0.0733681808898923	0.1274298599886156	0.13064471601237432	0.09924232298006842	0.3715091458539935	0.4787732783278907	0.3435474483259503	0.1194410501780162	0.24798296783473073
0.43467385654346896	0.01709486484183003	0.9810650182665267	-0.12277418900893255	0.27050636737501754	-0.17298890213170265	0.12020343313602769	0.13556234472369685	0.5757491699430293	-0.06703963716418233	-0.23011932451914388	0.011275654059136626	0.3090168607669678	0.1996361033163036	0.15463905827847785	0.026110645244821824	0.40194639074660754	-0.07235426954289342	0.3991437765029362	0.22950595821260014	-0.044586887127096665	0.11628505635139852	0.03410926834832024	0.3795701729865984	0.3507544297638066	0.4055755276040684	0.442033760216533	-0.055408282918835504	0.014998372155471857	0.22289456619584147	0.231195539624044	-0.08036561315581586	0.3487093203822667	0.03449974626992158	0.3076651131317663	0.4616117245451946	0.17880203462210018	0.2097187273474989	0.21775402622023302	0.17664161803008013	0.20969505369465874	0.08082968064073147	0.1429516213698104	0.14558037439735289	0.11038741931448597	0.38446089130037564	0.5121542863400113	0.3438255628091113	0.13329509772529174	0.25889307579644244
0.46719941756291317	0.02127203931985007	0.9702814052611124	-0.1316047621243867	0.29234620156605573	-0.18635662565375438	0.09300062444557808	0.14074357115678163	0.5609371787171269	-0.06776802056612935	-0.22959878033409048	0.00990825476586962	0.33196034586983086	0.20561908324674705	0.16073646133683825	0.03439139348137279	0.39506135920777463	-0.07845400623035054	0.42175952046636017	0.2663594091609209	-0.040336622212798844	0.16688688226000487	0.052724305357240375	0.3840866956569452	0.3578109174908476	0.41806348180549335	0.4903493865454854	-0.07394248083923648	0.010875440985678862	0.21629055989130103	0.2424897773170626	-0.07716688144495812	0.36829986021913685	0.03293134848841566	0.3052674434202999	0.4541771011312393	0.19547437618438748	0.21018034950657788	0.22423572806455122	0.18488413442446602	0.21036759738602617	0.06575072862351405	0.16694767450877107	0.16630211704850018	0.13032963760690375	0.38894929176896453	0.5507293133539666	0.3493739143418514	0.14892325189977496	0.27643988865810015
0.4960017763160973	0.01772442515991268	0.9761607930690481	-0.14621284353903696	0.3085516224218816	-0.1688170250211602	0.0919957646076847	0.144236915025137	0.5527048110934976	-0.07865230045446162	-0.2216412413873389	-0.0017934854567598726	0.34273045316134054	0.21458206043729078	0.17147648721696893	0.047042272421610534	0.38929115402461373	-0.07327696631432755	0.44179733531383975	0.31750421004983925	-0.0387135006264806	0.19482142934001453	0.06784274977958775	0.38580757538887883	0.3603295222885535	0.4324125032657212	0.5370675855204754	-0.0844846502878688	0.01647208224395502	0.19516331937323148	0.2280782444632344	-0.06771745116733602	0.3851182925904591	0.034648480146076445	0.29568512414420434	0.4344804808047519	0.21415661534181182	0.20534011496573662	0.24643445572816983	0.20138040478745656	0.21229713385592777	0.06119196962769302	0.19691281518474898	0.17432678008155691	0.12400525231310526	0.3926881274867916	0.5726029566047536	0.35242373261425197	0.14421393354364032	0.28882096296541726
0.5190133415769661	0.01889349602680534	0.984099916934982	-0.14058880438061855	0.30899563044177536	-0.12314183239321042	0.08727945507475504	0.15015461366505883	0.5380412121634184	-0.07699381858099011	-0.20672117895411407	-0.006464724842419537	0.3512723873916518	0.24303419654868605	0.18081453084165028	0.06282604533426772	0.3932214391259959	-0.05907721341274097	0.4728580691882497	0.3818701893863392	-0.04010212547837697	0.23658135180728462	0.09368690682228689	0.37678845719666615	0.3508037516053891	0.43343676023638594	0.5445893610265872	-0.09475682393859777	0.013886136438874213	0.1854961028644898	0.22586307572502023	-0.05232517180533177	0.39656381053593037	0.03301627195002247	0.2952418070633796	0.4235937129080303	0.24126510550008984	0.2073096654510218	0.2556389427060618	0.21770303797228346	0.2270291533298125	0.058585280951235774	0.21857611378886038	0.19309174764472764	0.12495398123255716	0.3753679516867169	0.5954680607691156	0.3472485791302761	0.15778820301315993	0.29740325603912343
0.5181476338797654	0.013586706560961309	0.9806232334868559	-0.13266902664843927	0.311599035138493	-0.06450003231443384	0.09964948190639214	0.15268715620860096	0.5222973002957743	-0.08663952559654935	-0.20167071353472363	0.0023558941417841143	0.3541632892690423	0.2638551109116747	0.1782993823281323	0.08090493049699435	0.3959530313564832	-0.034375671761140536	0.47910646813881075	0.41381303339132414	-0.03972824485487657	0.26719566231793385	0.12288767265113747	0.3692209605324217	0.3374700338979369	0.42260578758914313	0.523000175037416	-0.07742517318332374	0.014404388853230764	0.18019452098162075	0.2031251797458226	-0.033189947875990625	0.3852990766500769	0.03987245121832318	0.29544462408643396	0.4069265211931503	0.2664129818846352	0.1953304862876581	0.27366940482299046	0.22684341655896983	0.23669833285003045	0.054547700437301894	0.24449608123174044	0.22375633733263536	0.1292629409655748	0.37443418981393617	0.6117716255121199	0.34576646169202774	0.17444794382736234	0.3124994046434434
0.5209436060744046	0.01547554512857433	0.9592832083252197	-0.11214678967614322	0.3179658195203373	-0.020186738915657743	0.11568086653043638	0.15765737336454624	0.5163278442502269	-0.09482677058643106	-0.19673128404341503	-0.003393247957539886	0.3633525555549082	0.28929705410046425	0.1762095615557573	0.0938273737814359	0.4098467004520794	-0.021987058608820338	0.5108200233780074	0.44286503927093424	-0.03567703696237379	0.28366229266162263	0.13310097439293733	0.35723958944033846	0.31759479042680566	0.40306053205217696	0.5172183805888306	-0.06241620475364773	0.019487826478735377	0.19370503997892458	0.18591134555276403	-0.0004313106245601217	0.388652529650906	0.04625877093489269	0.29804312921309484	0.3985952154688261	0.2773401670210486	0.19793015382459492	0.2657993671771577	0.2309695395597846	0.23623735970958076	0.03421668696751148	0.270268158619017	0.258537798952381	0.1401327402330495	0.40628332412451157	0.6266600437945214	0.34945956709865883	0.20028389732826665	0.3004061875715981
0.5188342675228497	0.025784930265578328	0.9558044060052489	-0.11082185298172967	0.31893818093815823	0.02343056670685409	0.13107198133641978	0.16290385743511146	0.49555306470143823	-0.10222878045181057	-0.20272507021359837	-0.00280844878964453	0.3714195939446826	0.3082307286322363	0.17754957310718927	0.09950450145248797	0.4016459407926978	-0.0026840230343441254	0.5112629728658693	0.4748341070280905	-0.033200082519724214	0.2927455718261185	0.1500110562792161	0.33389510948466405	0.3064589943788587	0.40926276434967157	0.540789934738354	-0.049115453831806856	0.01771991619709581	0.20256845898893597	0.18821355372058252	0.008278575669613443	0.37683923484071735	0.03280250234855283	0.2980025224946509	0.40315603460793115	0.2780190310653955	0.2209005622046452	0.25180904840448814	0.24534023164275007	0.24163516229675758	0.011419127817032231	0.2751480779039396	0.2853071935337174	0.16567007603155023	0.42543217490116125	0.6442692559186769	0.3566966496945144	0.2227006688582382	0.3034420638981804
0.5342983557789361	0.033461384138231944	0.9482946426249855	-0.1112886508355293	0.31647795671854656	0.052914784416073536	0.14350732521974507	0.16737922813004494	0.49434578130043033	-0.09967054620899787	-0.21393386175557097	-0.006792402774210793	0.36553975248754933	0.31197667317510924	0.17176493494427217	0.0933492911011318	0.4073168497012644	0.00567060233772642	0.5298921410474899	0.48397771238071857	-0.014966537894856403	0.30163855443671544	0.17145118026117995	0.3187523788514636	0.28098394411378386	0.4176528071805386	0.5671497857136935	-0.040501874602983524	0.018823710250576227	0.2106093100878171	0.1960194040587317	0.024557225372261494	0.3762004644967345	0.02911761585408319	0.28423662837301056	0.42657895582185673	0.27891569685523526	0.22388837376841386	0.2500462734418011	0.2552339940836338	0.2521151215410612	-0.004647166351571067	0.2720481104385325	0.30564514933116754	0.17183485596805795	0.412981296402227	0.6514630712126718	0.3517359316986449	0.25893594165961914	0.3050220719634136
0.5482727236829871	0.038959936531640135	0.937826356275042	-0.11256836058178024	0.31047264330213437	0.08358644743026558	0.14255267350699286	0.1706507343614439	0.5007652376923935	-0.09297544615904274	-0.22250775241562168	-0.0142461384768024	0.3662544594411182	0.3290851488189964	0.1595000213965635	0.09317147372941313	0.4162534094503984	0.014925627391891483	0.5407064689629837	0.48344078656420536	-0.02657327349413376	0.29384812960078643	0.1843363525823461	0.31233247922205115	0.25517203752252915	0.40564723737185326	0.5942513344625346	-0.02264109398456015	0.021539035263228104	0.2074764677085848	0.1943300567719972	0.02180981762868266	0.3647710162454515	0.016937838322727383	0.28161321779237086	0.4373671555189175	0.2794845757343049	0.22093515862599644	0.2477177376328105	0.27385182296195837	0.2507786348902575	-0.008359076549263978	0.26820589063684885	0.33051367940144083	0.18707677430779918	0.4156339193292684	0.6491969440785736	0.36355266689580656	0.27927045116827204	0.29460065156647136
0.5723532401994095	0.035903498155208956	0.9318723263907502	-0.11151365222240961	0.29504757865058123	0.09503569804041163	0.13292247617090247	0.1817869358235546	0.5022502955821408	-0.09795424491415389	-0.24021266269746863	-0.010052255505725012	0.37160293655150156	0.3352816833119062	0.16377283905194445	0.08889238138475855	0.4246864552151468	0.025192637326765577	0.5438847210834382	0.48386631652590745	-0.03460096191006265	0.2994862823647172	0.19968982354773984	0.31241047125354465	0.22608092134218433	0.41013174537716424	0.6212736087684011	-0.004602696705711087	0.023393579794837294	0.2056655770348915	0.21044176562877684	0.02009249046924636	0.3495865674228052	0.026182148275524248	0.266084342382771	0.4712909422402608	0.2903475773296034	0.22319850945991532	0.25245141325761045	0.274360345404003	0.25738582618314426	-0.004430919049412502	0.27122273428193994	0.34333585246302	0.19099911319944854	0.42832685831263745	0.6259830499518713	0.37827704643137083	0.2891071514141269	0.3075353222965138
0.5662801029530578	0.031057307480037565	0.9212249953699085	-0.10952009796992321	0.2773904614644033	0.07273239586996535	0.1285299625561281	0.18838279643183056	0.5163712553807449	-0.11379238490976781	-0.2513943791353483	-0.0036130689225806873	0.3664258801791942	0.35080520348837074	0.16061463199928952	0.08277291370354709	0.42901119634181983	0.02794554506127811	0.5415672953261871	0.47655088132464163	-0.034318573089253464	0.27688663534574337	0.2113253971357305	0.292501664082031	0.2101845191505102	0.40070743271277964	0.6237850366441273	0.012411681117774423	0.018405435414076913	0.1892202737840311	0.2373427026087361	0.01617697060522302	0.3382834123590289	0.03667618095578427	0.2473318349516395	0.513718242088727	0.30259562374330284	0.22867762233810057	0.2569119722920271	0.2861303052535624	0.25224282144420784	-0.014157812953749821	0.2778469641432525	0.35988193835160387	0.20423496105806996	0.4270926886218377	0.6115361993026238	0.39635502225692143	0.27768219371278235	0.3149833233991811
0.552960508891052	0.031315215483164335	0.935278412881497	-0.09299811028198482	0.2600599404319131	0.055808804459524367	0.12877275138348865	0.19149709979349877	0.5244823271985151	-0.11645260294888408	-0.26046443130914537	-0.0016601824458782964	0.3526753057019722	0.3696730134581871	0.15356093666148635	0.07663938604410672	0.43820040528011706	0.04180688536033004	0.5467229191128681	0.4720602290410758	-0.036591562131474145	0.25381396998000955	0.21808494143509188	0.28935567598627426	0.1917250222190002	0.3902001111324605	0.6364853433003682	0.02125969105598787	0.01855381442387114	0.19782499412637183	0.23492823122869036	0.034410171872820305	0.3383601086267455	0.045240537687680625	0.23120057240949743	0.5289510815471744	0.31510259800188145	0.24855732733316555	0.26132586032351857	0.28733404710933197	0.25124935770115076	-0.020096256578779587	0.27076479120414876	0.35542096962974046	0.22943141884031332	0.41970795117361454	0.6001950320782713	0.40342569326260724	0.2923174137026186	0.3153632273312332
0.5613143684462722	0.03892778340515546	0.9411398865911071	-0.07678166179611831	0.25369722477810563	0.04005522280428479	0.09733365537876164	0.1978225867980286	0.5158321629102597	-0.10528197748285653	-0.27532698337806794	0.0055142751119934665	0.3334427291844468	0.364185858541663	0.13495724813332707	0.07107342662346597	0.4397352989623495	0.053166067190866216	0.5486913905443468	0.4674788954632373	-0.03499285586122548	0.24096145121946963	0.2232022778991436	0.29109306196825946	0.17119883984047676	0.3879797587948161	0.6555123928148958	0.045126615045811794	0.012672736179212324	0.1938202358163133	0.2550154126409125	0.05268113551823859	0.3338113747285795	0.06101358617001904	0.22964408982039783	0.5553402473616089	0.3290716347321273	0.25477145711256616	0.25428735752379894	0.286054684818355	0.23612163001254333	-0.028971723873494826	0.2530430975392131	0.36609068586770166	0.25336905944634636	0.4110776361427681	0.6060911461677604	0.41016666232862714	0.3200205548907831	0.3204765742427703
0.5447395816091327	0.03314452873654991	0.9562235573811211	-0.06521203258978778	0.25824871062567034	0.03316733698908306	0.0813758396047505	0.1971379086485457	0.5234363459393341	-0.1057264870197496	-0.29826349518739514	0.011411523087159882	0.3257694755657878	0.35551156455723626	0.11731633253053395	0.07015208452070062	0.44400860755778443	0.05466244737671411	0.5354756273387412	0.46283332471096267	-0.033550242594789635	0.21278408045846325	0.2152525423789679	0.30299117966164546	0.1634642451676117	0.387673482989902	0.7014772023037603	0.0641015330832342	0.01639220868031974	0.19989322109909363	0.2526326047408978	0.05089510010187133	0.33837967226201865	0.07621903300330521	0.23807523569975508	0.5667646280870597	0.32659365852222183	0.2571398087583679	0.27341052494837964	0.28471933342365413	0.2191195764029966	-0.017938054443945802	0.25313380684778636	0.381709296546368	0.28783437786456484	0.4238066540244194	0.6048499865380024	0.4252135780265448	0.33963547176542974	0.32184843521479684
0.5494965794884203	0.03376993856935101	0.9627841624872058	-0.06031152505061297	0.2602546581308192	0.02662056926859576	0.048961497258162415	0.20936025209600467	0.5424061587770741	-0.10239662373098384	-0.3041013356506317	0.014198238764699538	0.31884872788149327	0.34525803960869816	0.1088907562898637	0.061554063226409515	0.45400373277127687	0.04928721646492158	0.536315939746246	0.4606729503041545	-0.03356356600651577	0.15966162190606223	0.21375124605934953	0.3228335491767017	0.16910539661064544	0.382774542591107	0.73584394104819	0.06663591164121248	0.015994073801355126	0.21547048360104254	0.2739938437828047	0.05290273835377361	0.3444318599656133	0.09298439469740409	0.23442008961689326	0.5873726452371656	0.32371503925089856	0.2633721005371742	0.2749154264351317	0.28909950000077317	0.20651778956838882	0.012727419145101112	0.2409089870759146	0.3905076516432796	0.3114791827212141	0.42592953017685853	0.5909887040585441	0.43355019013739254	0.3743936947634249	0.3127626145789756
0.5473081407411822	0.030069176756304133	0.9799423051257762	-0.07574550827850153	0.26733036993584497	0.029826179459568093	0.01679540619699413	0.2155285841439003	0.5505500017423921	-0.0950718199085807	-0.31273758305399896	0.030682768157841756	0.31607254342961716	0.34304940824519214	0.10372974229032683	0.06346594457969432	0.45659498766652906	0.046533877599245745	0.5263274884916547	0.44882223836709867	-0.03171672174095827	0.1381228753877133	0.21667343108602938	0.3428432508016553	0.19329388527052133	0.3918562091987441	0.7533575079136898	0.06178328326573237	0.01337442487152147	0.21138256025410965	0.2904320897549712	0.04468231490093701	0.3421189196634732	0.10175620596758739	0.2264791480425906	0.6005168533754558	0.32518889844454485	0.27352046265975644	0.27966586360045265	0.30063022721917954	0.20767101446958228	0.07034130500175255	0.24855278874490402	0.4067483269300971	0.3018943262379254	0.4022149573355368	0.5863612997457688	0.44195617338566695	0.40762797008977847	0.3151730172782968
0.5580690631955989	0.022658921349782684	0.9704247180477157	-0.06344036300086606	0.27383930146703994	0.02588869800602845	0.00964446748476902	0.22135831433858413	0.5599827013114889	-0.08673178343678942	-0.3019960686068478	0.02886436695545907	0.31471517513028846	0.3193500410081337	0.09285390264031798	0.07447745762702537	0.4601617812257125	0.031318641737040784	0.5244819922549191	0.4218484428102881	-0.03536768346895145	0.10043656016406965	0.21688432606815605	0.3693765319391574	0.20540061960470474	0.39254577150375036	0.748715135682783	0.05407380662322264	0.019432069206078692	0.21824344873479803	0.3002058832907368	0.04530533263273834	0.3455102338377307	0.12231720339853994	0.21821421899739693	0.6148336939850692	0.3267362262886421	0.27420025317241414	0.28712497277639465	0.30052261301041566	0.20435448557732755	0.1255171081043351	0.25675050914565256	0.40433002276306906	0.27500276316544264	0.3713028272164916	0.5946795946952844	0.43370198704400165	0.45051131978683595	0.31630524455405273
0.5557158323740206	0.012958606793395533	0.9702616612280119	-0.04289347558052804	0.2806356272802024	0.02661944439441708	0.008490842831642895	0.2267587911014123	0.5342103926948618	-0.08292196485277113	-0.29843074911204204	0.041103861528292436	0.3228717909318049	0.3210736955099881	0.08358341600619196	0.0858207310233893	0.4593548153070227	0.03436248692481147	0.5100521067824121	0.39909889706645746	-0.04033173446154424	0.07518974898182307	0.2058053816419811	0.3769524880565532	0.22602334880436664	0.4001583449836813	0.7242215301762746	0.05168584508189918	0.026449098230637808	0.2207794222745778	0.3050288581620457	0.053914468000852755	0.3500508963667704	0.12021645521619591	0.2177407988026326	0.6241535933301108	0.3276646506865298	0.28348216789036024	0.288740436868563	0.29964098533739175	0.19474178388618313	0.1719930425067969	0.2677566188155801	0.4055961421344567	0.2669892253574967	0.38190410042621337	0.5980798695457331	0.43510121251682854	0.4784954975047822	0.30632295903509055
0.5637159382763237	0.004802903215196643	0.9789472058575053	-0.034330450571221326	0.29040031623668894	0.033672264886082125	0.017325613296285073	0.2272939803897065	0.5372632166086443	-0.08524427878757632	-0.2841787331016018	0.0377535768766641	0.33200902582524583	0.3030231348602546	0.08110087489666697	0.08656818427776472	0.44269214468678963	0.02944792980526877	0.4766183716971196	0.3731048010576725	-0.02522549085298999	0.060651789165635926	0.20628929479420327	0.3981815889040625	0.25315728131944426	0.4034257777293761	0.6930577155681439	0.06632941945991763	0.02412771192417621	0.22187476666267814	0.3111046091520281	0.06665856733976078	0.3427799684471261	0.11296280398607965	0.22547911826612949	0.6482526749865216	0.32363221435875233	0.29912156766281905	0.2875003418264023	0.302785063167734	0.19794169412167534	0.19885845769112234	0.28718995035416134	0.40517332037788345	0.2720290862517094	0.38617500194715715	0.6003970154704903	0.43294569166731034	0.4881847235974778	0.3048248935638972
0.5699538675970157	0.003324647463724463	0.975942260331949	-0.029222033847722713	0.30880285023241055	0.041191767552667694	0.04443614131228556	0.22605111466559272	0.5452998085456235	-0.0801380469231732	-0.27526991457274286	0.03592405228834643	0.31951986978495756	0.30923990175799804	0.07699101107909805	0.09036530883930753	0.43465722869956347	0.0194116528154412	0.45803001434799995	0.34278364270166006	-0.007132203967990902	0.04381644783896305	0.19969905009778582	0.40954923698641776	0.28702568737181494	0.4042391049091643	0.6610112332815208	0.07724896578968826	0.019122134200909708	0.232434561693315	0.3165623562200185	0.08522745503041573	0.3492030982582328	0.10247640593444358	0.24376242860121464	0.6640847500776613	0.32340085246644457	0.31382224222818866	0.292086212209404	0.3075487064129078	0.20123011548652253	0.215726578272705	0.3158515594591932	0.4052602771228123	0.2831707183616371	0.3706548215107665	0.6320719933870654	0.4258536268025105	0.490494848666385	0.2935786274014398
0.6069661674938297	-0.0038085446620292245	0.9568931208841231	-0.03444648916680356	0.32073856080296936	0.045707293724826834	0.04900322113993469	0.23432235252040243	0.5475769067676657	-0.06462745548862486	-0.2623692844260942	0.03593024442820676	0.30031435651464944	0.29913273400576457	0.07894579167561824	0.0901237391153254	0.440136157812958	0.01861346841467882	0.43501571136021455	0.3254859158687686	0.002718110295136069	0.04526124462417454	0.19034343799036738	0.43090688025620355	0.31597004144387963	0.41709282310068874	0.6371690642424405	0.10429884309551898	0.02908493502540128	0.2710483123480015	0.2979946077909049	0.09650272292665238	0.36269372826937346	0.09446061140737676	0.26699553548773514	0.6650580648114695	0.3151618500455702	0.326017258637363	0.294768800249664	0.2947568379860695	0.21305488256647748	0.23771540520349205	0.3526093231461588	0.4016951773860418	0.3010173820746406	0.3618540362782393	0.6199003512166533	0.4119858123581338	0.5103481057011191	0.2892161843555994
0.6383832271598787	-0.010057756975721564	0.9177641071482631	-0.034405673109623246	0.3242569772270839	0.05069582948916211	0.04202591886048922	0.24283828255921563	0.5593806201418204	-0.05776155076793529	-0.2523197252048645	0.028735167465834162	0.31126637820941294	0.2894238015955398	0.08536538189875756	0.08678581757802664	0.44015389678801753	0.010678110490721506	0.4183046523061355	0.3151924452606438	0.0018847548006697748	0.021833218206573513	0.18887419001642924	0.44094639419378856	0.3297281002079786	0.42796885363076986	0.6070366625362938	0.1209916711167148	0.030368435611232824	0.28261465560614457	0.3043881910816118	0.08913225300323382	0.35373000415512634	0.08621163081592023	0.28181308947478073	0.6866476147918313	0.3035568825612692	0.33835843258690695	0.28865026119305004	0.3007112865514744	0.22839774037219757	0.2651959540349566	0.3915087269258059	0.4047212488619271	0.30638430425207325	0.3671667433544993	0.6224270019788427	0.41951128849568836	0.5202988545489771	0.2801388805878199
0.6480598177651367	-0.019154238968992703	0.8796412686016813	-0.034971277984546044	0.31621252065138117	0.06828112813526908	0.05626756977927248	0.24067979756032104	0.5669870730339284	-0.06956585573287637	-0.23416271237937628	0.026431761643468072	0.33491234581160095	0.3006701892052518	0.08900094864168684	0.07742746436498829	0.4338484468976277	0.004979680834327576	0.40572308509601573	0.300586366220459	0.008055650928633267	0.0084263391456345	0.18417413988068534	0.4474243751905699	0.35179064427661066	0.4248108261365421	0.5599589683298507	0.12090560226124594	0.04477876998990364	0.32039928384279037	0.29215487988313543	0.07442780141272913	0.33894028545699506	0.07236986061140972	0.28540521393061763	0.6921305796928843	0.2795743220992198	0.34555256994388045	0.27331946646701055	0.3167848042582561	0.2613242681308531	0.26819798204875367	0.41996108441659247	0.41135088329682973	0.31325399529841047	0.35862348551832623	0.6065571862393238	0.4138273261623443	0.5216076934844324	0.2682426225416169
0.675845958726556	-0.02296007635878707	0.8268480355872064	-0.03796271974381809	0.3118027944552588	0.0868994831053113	0.07826256393396445	0.24237640030861982	0.5533301583592605	-0.05523225421746143	-0.2222417831353208	0.02043281373857788	0.36245815638600554	0.29502817445706564	0.0963848544410306	0.06623853369041764	0.42770236437903114	0.014017965263083316	0.40408772123088055	0.29857297704640856	0.019748383946878147	0.00782549275800215	0.18435313832508501	0.4471305639396528	0.3885374219497056	0.4236151725135118	0.5272319766457534	0.1319281604334705	0.044044272576201846	0.33262993318816114	0.2997866295695294	0.09213464597535777	0.3387676579845788	0.08059857644787685	0.2892427112504381	0.6933919398631403	0.26258473886860584	0.3585503915989331	0.2546716017153464	0.3267944625115128	0.29877817272324836	0.259777009492278	0.44241230069973525	0.40507477045700835	0.32012373655089965	0.34379697116276253	0.5980552874169239	0.4205925271992159	0.5088016168676222	0.23155621345100563
0.6765007325686011	-0.028248740287642116	0.8017533695163301	-0.029153037098155237	0.30318199932398776	0.09701294562815858	0.1007277943718067	0.23824341660152432	0.5566401861280401	-0.033687419411904396	-0.20636343002501462	0.010195332058175504	0.37892910765562526	0.29593943017217733	0.10014183234213936	0.05994895405692863	0.40806489913059946	0.01736890010634201	0.40372205183009474	0.2881121239744254	0.0302261737082125	0.0318677801856486	0.1756270063294787	0.43184041186067973	0.41099745812425226	0.4175052647014407	0.5392451817866606	0.13830502116842153	0.0436867619993949	0.33593323815935594	0.29650764679129205	0.10090894561975568	0.3402390089236634	0.0808365695006595	0.31497640151564915	0.6994351564563297	0.2525137467673073	0.37682464988555925	0.23731959355493681	0.339511609953254	0.3150710712917445	0.2521001122733559	0.4535159548245328	0.40618593373316714	0.3267941426444616	0.3432436451976111	0.6150534602400537	0.4266490530996137	0.4733873375264691	0.21038727984587946
0.6653223368591894	-0.04418347777029437	0.7849600580845164	-0.014929521817451163	0.29150255403676545	0.12105502206045067	0.12438128377132145	0.2394086631092517	0.5719292741903222	-0.01789161332478447	-0.19099647759802157	-0.002244789250245044	0.39157004058325906	0.27950682828090445	0.10460669490285583	0.05082464847951994	0.41062571436450657	0.020211686515287607	0.397389751886121	0.2944018578775336	0.041876986266339164	0.0338938552215748	0.17067992670185342	0.41976598678393096	0.41837704493922023	0.4137165740954594	0.5489073672530845	0.14405971492266872	0.04264336107000681	0.32613311502088055	0.29256342714430994	0.10000331041870258	0.34539409377518837	0.09028682591695338	0.35108903907361694	0.7126088480185804	0.25017388138826646	0.3841602803237591	0.23513058815418666	0.3514687664689995	0.3501943918502234	0.24342103338128512	0.47532728405612445	0.3999767106971372	0.37141984740202727	0.34232611652443273	0.6173308497721897	0.43085791822783026	0.4314053113675279	0.19437208375376225
0.6288494563523823	-0.04580314423295333	0.7784710130593767	-0.007998296737704382	0.28749020694557487	0.15096823865960163	0.11333328801255463	0.23434185315069214	0.5775870496680653	-0.010834349077762918	-0.1949934586867598	-0.004370739015476249	0.4203288256558734	0.282451812119033	0.10594421628310627	0.0386228273243336	0.41450026339632257	0.03857880396265512	0.40374788421875224	0.30826531992241035	0.06384077582624843	0.0504184749411597	0.16651409718727453	0.39988616871407034	0.43331882790129983	0.4153965263350101	0.5385222461947586	0.1572609337043863	0.03802327453857653	0.32300632761339004	0.2940638570271142	0.10463515716906154	0.34267612413543996	0.10747906703127108	0.3855055610733295	0.7284611793643274	0.24842394747053792	0.37876630111666143	0.2355998406643028	0.34681370350863416	0.37216739921896247	0.23983522582013572	0.5063416138266119	0.4022678819685231	0.42985314767748656	0.3436708649848398	0.6084080459268526	0.43084451224329906	0.395696790628293	0.19394856313385903
0.5796678110724572	-0.0493000068893217	0.7556806201198767	-0.010282464380433409	0.2874889152858807	0.17864900184169558	0.10786455393757995	0.23364232194128348	0.5827054489424441	-0.00802837227874314	-0.17602655130960587	-0.02049113267377211	0.4352087702573546	0.2837246292112362	0.11187487897642794	0.02404473476239529	0.41430429495587073	0.04839086738690954	0.3940309443936846	0.32637414300260315	0.10206634727483496	0.06657256913591178	0.16846536071401935	0.4061818588118452	0.4510392265523855	0.4052699880390698	0.5491604031616835	0.17084853863291324	0.03478229947629861	0.33628426000866013	0.28300977210381745	0.09721793528982278	0.321874757189507	0.11887634225601258	0.4202359892493006	0.7269826740485905	0.2443595206189917	0.377935740207454	0.2427938726685241	0.3431768935826297	0.3884650873608201	0.229501865997127	0.5426377178982629	0.41322340681993586	0.4767403550822964	0.32973494400231546	0.6033095213464341	0.4467709810552427	0.3563359846496681	0.20064695080538147
0.5440232853926672	-0.03771274512570301	0.7370968619790857	-0.0020516345982340457	0.2894780712150044	0.18492650280563788	0.09575800354042172	0.23154947788464159	0.5716266730746524	0.003735184404681386	-0.16225410065722082	-0.014789028371572832	0.4460643276943713	0.2953143668487645	0.11931368499678037	0.01703469151901344	0.4125294527707604	0.04991052865557562	0.41954281931698356	0.3582931542445854	0.13373502994995334	0.1022676335795153	0.16053982169483233	0.3878243296529859	0.45426173881563425	0.4198657971190265	0.5594339653023906	0.16433940745296477	0.03567598397030694	0.3535229007945669	0.2832667748702769	0.09229186692931647	0.3188122630455711	0.15047014151138777	0.4320888196516129	0.7182418043992852	0.24232704758606832	0.37084219497442844	0.24234179367499492	0.3308927369823046	0.4059100833239401	0.22237048407578291	0.5616324346989928	0.40443930675387973	0.5029191313732353	0.3096818291075128	0.6079114290185774	0.4520129711609944	0.3330454445761091	0.19985681772930977
0.5210974120104553	-0.03858481987491886	0.7311841500957706	-0.0007201504875185179	0.2878266842959235	0.20281664235419378	0.06671527626407237	0.23158349618318136	0.5515224961858597	0.017252596092467633	-0.15794242802449165	-0.022819966988852514	0.47493909378955246	0.28619164979673195	0.12586868820306046	0.012428952797799412	0.41273770204009974	0.06108259956123915	0.40801952583636336	0.3883300383123557	0.15657141390515522	0.12946327373425873	0.14998664724709293	0.3693254657280604	0.455849063369781	0.4347678820038974	0.5814504557517741	0.18648575150158192	0.0384744843160081	0.3854232893275692	0.26645968983540413	0.08314093061772551	0.3056088179479916	0.17088636376250893	0.4524105547672061	0.6999926121189614	0.23387636755237562	0.36998691063687617	0.24132490726548692	0.31790140161308295	0.417414713084039	0.21482158316115715	0.5719949033799888	0.39989969760234545	0.518584321045324	0.2847003897137256	0.6077317153284809	0.4667240208953154	0.3135010631606752	0.21097262095857952
0.49063175192026376	-0.02990386450367454	0.7403703263548105	0.013806154080410724	0.2876906725301204	0.24822584442164417	0.054854420257072246	0.22697042324880679	0.5360092591490075	0.031667495967543334	-0.15267506021988647	-0.030317167020100805	0.5075351047907886	0.2807742704577846	0.13074127942994013	0.014872632151154405	0.3980135969972732	0.04932909333377469	0.40946584654467194	0.41057006095885357	0.1741510415445467	0.15546192152450625	0.14258704519509008	0.35190239665024264	0.4603485646072375	0.43495297271869404	0.6050575059205398	0.17365858174022814	0.030996461409968885	0.36312855035063757	0.26868930485250775	0.08640022153818315	0.30930411717064343	0.1905103377736861	0.4595886314576763	0.7044962377673802	0.21646320064183278	0.36458003966343056	0.24953952875551394	0.3117430998979661	0.43701829707892426	0.21244490996753768	0.5815117835678302	0.39983254362081383	0.5137226752554198	0.2845658572520696	0.6249872396863926	0.48752209258644835	0.27812435649168343	0.2110237221668311
0.46955264838449146	-0.025558831791800386	0.7526261700430339	0.01633414597466346	0.2877659762902944	0.30260099674031615	0.06167180036014243	0.22269897069272565	0.5221883468701605	0.05266313254682446	-0.1470631579462936	-0.029477893369760456	0.5186920373868886	0.275057960614808	0.1272553951904055	0.01056147065027475	0.3782362772496138	0.061733404732570316	0.4033740048941092	0.44249878821119915	0.19796118968899482	0.17724012385576685	0.13865766500143037	0.33182295611882145	0.4805800922870646	0.45961907136503477	0.6288185412013519	0.15393317415756697	0.02211130964054437	0.3608669427179104	0.2570373207207346	0.09344447330900915	0.3203650581165641	0.20946203089445636	0.4744332999041842	0.6989588074083195	0.20120749029991808	0.34907675953321377	0.26323135321212376	0.2976209447578512	0.45742657598971415	0.19565084366670463	0.592924684097208	0.4025092875874199	0.5078776248303976	0.2932304103622903	0.6354546374189322	0.4773328598302621	0.2205800284891227	0.23024448672909342
0.45979476035589234	-0.029691837751134615	0.7801074563101695	0.022406702294254694	0.2871897023177109	0.35412388996942445	0.06301637860032136	0.22905560121000307	0.5177455155811637	0.07659726236796278	-0.15328095452424606	-0.03250006481445992	0.5229292026757177	0.2666724809319937	0.14450293482944238	0.012494666654868786	0.3683129791404606	0.05842377140940071	0.4039247340539749	0.474268753782753	0.20127888797828547	0.1928265605032023	0.1509636562459522	0.3215851608524927	0.4801303609663131	0.4761688611811506	0.6602879596322926	0.1485908947235632	0.007335807923589993	0.3622181702118213	0.2613257233436292	0.0971378398924137	0.3269168672212844	0.22353510206986932	0.4908957291850382	0.6850635199241318	0.20419643395652845	0.3398963231640168	0.26982023945811556	0.28289602479190223	0.4736334299659541	0.19831347372081162	0.6070858996425491	0.39548190714703374	0.5096563116489917	0.29641986678461185	0.6443890863032372	0.483227514891858	0.19315133415866917	0.24575060639052268
0.45005225292089845	-0.031958633168308395	0.8193816127674083	0.037049711686091655	0.28450899178829314	0.39226246778234397	0.060387541603639946	0.22732402190123388	0.5158914630820132	0.09011451082944247	-0.15166454711649374	-0.044797851152894266	0.5175515321161893	0.27310787469542386	0.1521426559974503	0.010712722933716189	0.35882955513061204	0.05076734689454689	0.3927199897435192	0.5025681489934335	0.21639613160558507	0.201107683523081	0.16139862290078236	0.3128753285206204	0.4671099417960112	0.48683815554291476	0.6780143335845834	0.15098746061974092	-0.002644153742944688	0.3591153907672871	0.2509668326306645	0.0973024813996232	0.32967391543553604	0.21754418071227918	0.4970556384314758	0.6824591653136246	0.21232585879535146	0.32676364950472875	0.27608380586076725	0.2764828677745174	0.4793577155917793	0.21930727090406066	0.5735936863055416	0.39931564394414976	0.5036163107356526	0.30528388515489796	0.6430092831098634	0.490602284567177	0.16264390020309835	0.28116271136122395
0.4557419739409518	-0.02988626486994723	0.8434449661239365	0.04407872683154066	0.28623232415234307	0.4190997159396268	0.07308705925651551	0.22563177924471983	0.5007968739084248	0.11905184173851424	-0.16174943105587164	-0.046736440245440776	0.5228861145003629	0.27332272928822243	0.15786905152920933	0.01417449633806089	0.37185321671922944	0.05121819174162865	0.37585231911971806	0.5280213856228796	0.2251871924441123	0.20876895610690888	0.18883095258121896	0.3180956364275388	0.46437599838496346	0.5082932174211002	0.6588801198976768	0.15337484010176541	-0.01713649738673246	0.3661955449121773	0.24931488135324412	0.08784916623025454	0.33630315124861765	0.22036437482408452	0.5084348645552335	0.6818090204569495	0.210408374422848	0.29567042992038545	0.29091977024835364	0.26536660827741404	0.5029802268669653	0.24694629279812658	0.5534134737587145	0.39676657179577585	0.5156785061137457	0.3101238849156734	0.6361043999820681	0.48837501497941316	0.1351541110231159	0.31144988131811285
0.4712533025916826	-0.009066721437668951	0.8497191382815277	0.04449868041048417	0.2855951484251763	0.440573282793952	0.06862027945663664	0.21899538415677539	0.4767459726699211	0.13512904997804692	-0.1698412147013175	-0.04688794407558291	0.5501056168703948	0.2903396893514988	0.16763261723879117	0.005364355460460312	0.3600764266379114	0.04243440099529067	0.3659166831605917	0.5401503117373816	0.2239527281856438	0.2303199547646822	0.2056107874605205	0.321830175501695	0.45532402735189975	0.5145450722889103	0.636630031835946	0.15867044091068483	-0.020130700710677556	0.40157380627917777	0.23415835069357893	0.08070594402333335	0.34114171182067726	0.2145607375044664	0.4963168018965039	0.6758352408630215	0.2057344505575031	0.28058223953816963	0.30199752416988046	0.24895287634245525	0.5080653746778838	0.27652820043340376	0.5338305685847555	0.39851484301731777	0.5007002721579835	0.3146336031619122	0.6365139150599907	0.4862564145978955	0.12875190835348968	0.3371175407620957
0.5145661527974378	0.0005981721417966338	0.8633330825100034	0.05328133103328651	0.2892045622747499	0.4355594373605943	0.09066420328883887	0.21366672912565288	0.46324170628426425	0.13572435963591015	-0.1775220684852807	-0.0502736123835558	0.5527210449075952	0.2944259359519134	0.1783569390846287	0.0028422090227248203	0.36171932863574374	0.028724241488103965	0.3496334866110832	0.5475265684142714	0.20848014982393198	0.25388679792196234	0.2148609520768756	0.33049069541153836	0.4505830223097257	0.5212965395634866	0.6517224321317933	0.1554228790124927	-0.02773913932911661	0.42565128031120325	0.2336365259950762	0.08123690191618385	0.35890965616034215	0.20288088676596558	0.4914931027414099	0.6564104514497403	0.20064584753748335	0.2771036501411679	0.3105887200341773	0.2583741720759665	0.5214253025207818	0.29425238045091484	0.5448158093689056	0.39529017328354027	0.4729494240994218	0.32551071112974017	0.6524785874860424	0.49649000194649834	0.09456496042933996	0.337232002306841
0.584289679450786	0.012090813348554226	0.876981217625068	0.0703131901507146	0.2926842934910221	0.432394322640058	0.11209633181839589	0.20292710436356107	0.4767051151353157	0.13497931315987347	-0.1999809534881583	-0.04292273500419928	0.5593349587903667	0.2945192759448393	0.19058621286076521	-5.224012479537118e-05	0.3595822544806283	0.014763394425851676	0.3361884880910046	0.5451445041361672	0.17901242913341237	0.2642579889019812	0.219178260627445	0.33476890909676627	0.4413342197499027	0.48817899567731304	0.6644543471480261	0.1583353772098887	-0.032170866184657934	0.41829662402239637	0.23508255950325957	0.07210168660319875	0.3742306365135348	0.19770215793741613	0.48166125247336194	0.6408059685365013	0.20315734768405846	0.2660794399002361	0.3129640092413063	0.27763715097853725	0.5354099155943771	0.310430658717893	0.5316193811716067	0.38455545875440655	0.44619926832765877	0.3379751292982629	0.6700157483230896	0.4816273019868239	0.07089796120177212	0.3300591218506191
0.6312323497473418	0.016926391390474103	0.883271377633853	0.07736211556795891	0.28876281465932113	0.4276325896320189	0.15436576206160216	0.1961090707266531	0.4831098174175602	0.13765660933425877	-0.206013844552121	-0.04949461731920257	0.5654209214908408	0.3069154475240567	0.19176165230340772	-0.0008828333386684637	0.36063746108580397	0.014361969045057316	0.31384355873384734	0.5280296494103285	0.15275696332030947	0.2662147780894619	0.23544606836496507	0.32884646657828137	0.4460052078339708	0.47611658814713903	0.6763472038808354	0.18406360030317587	-0.03734612643551272	0.41360025170255454	0.2175104525814553	0.0622652544801935	0.3911335199974205	0.18291293032067757	0.4912399117305684	0.6188731841754496	0.20983782713515947	0.2547936923806464	0.3124900602040358	0.292343693290996	0.5437605553865426	0.3309980635977254	0.5288117692098026	0.39350133070138593	0.42427496135940534	0.367491320923124	0.6768048060413911	0.47436320275038657	0.036122592627237576	0.3354568805373746
0.6535166326534557	0.030957605993662863	0.892803507877758	0.07954443451265822	0.28717084408617505	0.40085608468039	0.19438442713933987	0.19093158151509804	0.4922695659568639	0.13331859042239397	-0.20134376819063862	-0.039228337274052984	0.5866443895713217	0.29734901591763846	0.19632880622632587	-0.008546857860573501	0.3567832751377842	0.008484671522561995	0.3274543914205567	0.5260076658973312	0.12967239448939144	0.2751797910277353	0.2539705181946873	0.33983282028444656	0.45585307475800596	0.45967222788694573	0.6790665370121237	0.1698149151991168	-0.03998964423259154	0.40422137597564556	0.19287175406029167	0.05801772500226678	0.4084344936327879	0.18006896517999643	0.49497867191951245	0.5826297197172635	0.22667340275067013	0.2305812668650724	0.29812040564037867	0.3029540953834187	0.5543132714184068	0.3354723459013657	0.5198322229688147	0.39407987995218907	0.397692142692345	0.3818433706869375	0.68401962832244	0.4510724479931814	0.001863078408595681	0.3303566960582658
0.6626933539665483	0.04488127574405058	0.914426209805981	0.06718168728715963	0.28506840960186686	0.380851322285004	0.22532994938052703	0.18105429666444034	0.5110101226282081	0.12406791205481346	-0.19420289795644147	-0.034124020188208905	0.6000922575132558	0.28621404855463184	0.20289981065404591	-0.02432503986424087	0.3518416795221729	0.021452302280747636	0.3260341527416363	0.5354008376309162	0.11384228739021049	0.27200385270682326	0.27804068291788464	0.34319854783401393	0.45718677017484655	0.4436123321107094	0.6626239357557637	0.18965855674024606	-0.050820618158049245	0.3893021223903125	0.15869914563513848	0.0606063237014429	0.40559734042781	0.16502096135477676	0.5097917537533002	0.5502101247928268	0.24089309883805948	0.22730790020873143	0.2856548267676593	0.31243585415212893	0.5478917021843375	0.35516464174260104	0.48366168393462255	0.402524458786678	0.37295704430291454	0.3975099207131413	0.692472294011854	0.43488752453459434	-0.020640019157195814	0.32975174034037846
0.6681985078633408	0.054786435137306966	0.9448321170932781	0.062113451023703234	0.27633930880523405	0.33445180911241196	0.24909582594904972	0.18218887879038545	0.4926416816279383	0.10900935255808371	-0.19980812299672576	-0.02890231922655498	0.6140592411408556	0.288016283881523	0.21631608619209794	-0.029556840468974433	0.34315213552556634	0.014952551955717135	0.31681894736954364	0.5257753983781008	0.09791865387866583	0.28935888568017987	0.2917826761945887	0.3583366360843874	0.4422939443826926	0.4179188842860582	0.6489970139686352	0.21567126764263445	-0.04987597774923573	0.3887873286928205	0.12909953959024553	0.060689197975243706	0.3856409715679423	0.15795968391504836	0.5133745224212076	0.5056162148635999	0.2602603114614334	0.20357285931385788	0.26616319148071665	0.3315718329199761	0.5292684618560639	0.3822863796243935	0.4424232415062067	0.4018898298852081	0.3508362137202473	0.38873376615614214	0.6992399365927763	0.4501625034326288	0.00014326055836558492	0.32733901485886396
0.6619287187416097	0.07704228289704103	0.9627866666084774	0.058107657494430295	0.28702927818368673	0.27255406072316285	0.26622888376340054	0.18065901361802794	0.48482555013809947	0.09810723436625499	-0.20502293451335443	-0.019704365842043128	0.6288163360288953	0.28129595733561497	0.21974009047178217	-0.036183066983145426	0.3450302941198554	0.01498798332914352	0.31521278061595825	0.5132628121583044	0.08661550642033337	0.3144437934164298	0.2951855358038219	0.3555368665834614	0.4370273563151521	0.4030434512861342	0.640540171898483	0.24575676134105554	-0.0569509173016443	0.3659322626308981	0.09864760527012552	0.061067047261681065	0.3908540047106309	0.15818504684146542	0.508106910620085	0.4779358763503089	0.26908329410930787	0.2009796421473092	0.26403819538990503	0.32980905505978914	0.5076994102728299	0.40100141984576687	0.4324257907408263	0.3957804660349332	0.3127286900033008	0.3774742345419581	0.710069567738995	0.4584557235894405	-0.0011104417541267092	0.3261725910674852
0.6561489113875837	0.10105856686960268	0.9705491536124281	0.04590763845187387	0.2963730152458218	0.20859357430857983	0.266726781004383	0.18457351360492455	0.498674693838427	0.08362562156790677	-0.20014823110621366	-0.005561083125968909	0.6396574903960605	0.28101727016104383	0.22119744179310272	-0.04321304920545677	0.35167075872443393	0.013293038500518009	0.30822393314794316	0.4926756241302696	0.06802583103173918	0.33477977191175806	0.2945981233626027	0.3499087511362077	0.4259712410242164	0.38919389498468937	0.6200216134611256	0.25846007900635976	-0.057058989647857564	0.37036695420948673	0.07185382223993214	0.052228723781270706	0.38781342378604283	0.16407423912900868	0.5100060164567266	0.4630644277851568	0.2678066889282831	0.20206039890132677	0.26454612656726256	0.3262256902372581	0.4911553013769964	0.3880620517926644	0.4599739943760291	0.39840182778010613	0.2785620981896371	0.3784802031845763	0.7228746464595321	0.4560930524208483	0.015737312236599417	0.3044834832945256
0.636002530992577	0.1303582457562234	0.9822963717455087	0.03884064063407695	0.30266275212690485	0.1414837214119634	0.24035693905672545	0.1790958488435787	0.4966901242148432	0.04592815048067951	-0.19575827329780796	-0.00010380704752072003	0.6414283417826251	0.29261168353791817	0.2238207876016885	-0.05862454284162635	0.3620603399632173	0.00971130223843987	0.31516881888327786	0.47628666049394236	0.030862016421496885	0.3484208898246418	0.2828384046039768	0.3331826584668153	0.4129112549791515	0.3722837893538501	0.6183424827223005	0.2751033434129022	-0.051661307163234804	0.3816000772352464	0.06164932082066608	0.058239545145730584	0.38165373956753745	0.16516504847548508	0.5018974557629167	0.4390392450797608	0.26357276456833495	0.21831637555664002	0.26357681892051465	0.3293596076126496	0.46962474342714033	0.35673564327740676	0.49909511248092225	0.4034836384955396	0.23830630343364878	0.36243194970720727	0.7360906815388278	0.4459555356093986	0.037498711026982545	0.29635526833090947
0.6310214158921866	0.1418775236216865	1.005757002374507	0.04347169327569016	0.30228494166634073	0.0751723885730069	0.21339424607586271	0.17867167419995575	0.48754115752494914	0.02019716718243758	-0.20943895507112562	0.0010143866986360077	0.6353745741794666	0.3011198904539404	0.21846824291376232	-0.06223459318990189	0.3759521616862629	0.018603585366776632	0.32199602235005786	0.4565093236359001	0.0036096950057773634	0.35388693678607724	0.2810441189346391	0.3242347234779498	0.41470945091884415	0.357457625529082	0.621999079790249	0.278136796063316	-0.05716456268000795	0.37598077584765344	0.06358994706159522	0.07372770650614338	0.38073569741698027	0.17822855783372785	0.5159049544450691	0.4200041998764793	0.2438723980890379	0.20929262148867883	0.2578666658529259	0.3351180482320833	0.44720226255313733	0.32512337055818774	0.5138186507052215	0.38826809330533124	0.23018102179313824	0.36344728088730693	0.7415245653849462	0.43681948791379244	0.05272600273172233	0.2810614122489071
0.6125185617852664	0.155967738161219	1.0269228947954314	0.04208149683656911	0.30337310037574994	0.0393552698465401	0.1779636971004281	0.17930532490162907	0.48175811398103796	0.011203455989186015	-0.20373864407458203	0.004013853630514383	0.6342268068567414	0.31597694297960577	0.22054063551267195	-0.0670505079091996	0.37101852236834104	0.015083655561056158	0.321070777824383	0.4393172300433722	0.009677585503041278	0.3506804048730224	0.28100296211176545	0.30247360555846736	0.4107507577484256	0.3625422456346062	0.603471340946397	0.28637480785621294	-0.0696035401046556	0.3738514693474856	0.04787555990750638	0.08501835119342689	0.3783134588463385	0.19000341728399292	0.5187151667590089	0.419470859968326	0.2268928789622821	0.21642302918621797	0.24928429804718988	0.3373642083485132	0.42576856766766313	0.2873667048160045	0.5031951568147031	0.3802393830692962	0.22785470300362826	0.3649283406914915	0.7265940438455533	0.431837328302121	0.09363106473478308	0.28911488524328244
0.5639455485665713	0.1629526896632973	1.0584572939648742	0.03502506677841735	0.2925653962161676	-0.015173568406807489	0.1287736811635838	0.18676194428915344	0.45420438848233635	0.013070333551779773	-0.19520718615523364	-0.0023466323995301477	0.6319027081399882	0.31690739326021017	0.2187782325500994	-0.07116691114302401	0.3780249976595055	0.02551868660917612	0.340275259350873	0.43631901777307797	0.024182899175160956	0.34964375135631864	0.2834520545197779	0.28663689027466344	0.4154520135800081	0.3868567160972282	0.5827499481133691	0.29479945822866965	-0.07813639892883836	0.37346126123481094	0.045585446602840175	0.10277684739064821	0.3792189739398355	0.20318069203419958	0.5280599638033534	0.4359030876973596	0.2082928314286287	0.21724048743001095	0.23366493174291306	0.32795380595522783	0.41598947955250687	0.2541035620842155	0.5149301064583626	0.37660915823603797	0.22895470305913457	0.3615791449758331	0.7248318548161897	0.4309186601865793	0.13213530878239274	0.3136030886683044
0.5206843332107761	0.1643442580639528	1.0686021634213945	0.025171626422871324	0.29732709967896925	-0.03667244493015518	0.08560619957092094	0.18936745847871814	0.4110870633607241	0.01902086514559585	-0.1855982597139781	-0.007921102798486365	0.6358700881960477	0.3028647715014705	0.2247022008193643	-0.0719417723951558	0.37938900938080833	0.029917551682545264	0.3435145323490722	0.4603584856457658	0.03484397257648389	0.3467357060639225	0.277085228961628	0.2839423481178159	0.4008204750299531	0.38359590951077444	0.5538730913164226	0.28928836894450266	-0.08469011029496269	0.3854284890345524	0.053048195093294795	0.11827124507860345	0.3718390886239908	0.22196628014232883	0.5240662659732522	0.44596270139872135	0.1802261399323287	0.20423194133306094	0.2272138691471734	0.3331110196974731	0.3999610325248629	0.21507965764607087	0.500614785915648	0.3692417060176743	0.23976095807352832	0.3581403713823334	0.7238890275648107	0.4346168471322156	0.1967155599389021	0.3282996800223482
0.4943351791376035	0.1732504639490707	1.0805805312102867	0.02476553345621606	0.296379667293247	-0.04699344673898702	0.044362432995238156	0.18821562763802052	0.37912682438156353	0.0002266967391976016	-0.1895245138243556	-0.013466823976662563	0.613521849290924	0.32177743798005953	0.22227403815188795	-0.07896393961290153	0.3740932430572309	0.03964316823642654	0.33119409042868364	0.47146303266810213	0.043726590850272494	0.3486304994259155	0.2738099133344272	0.28138800592234336	0.3839906957326932	0.3754124556002414	0.5333369538981071	0.27594980947515513	-0.09574652402066558	0.36446071225227616	0.06991889474983963	0.13236243421824379	0.3668107352243595	0.22492333204131829	0.5244526989971889	0.4810177989199376	0.14082352049510938	0.20536249494647466	0.22832950033437088	0.33844311541241756	0.37287424333745756	0.20956564895534316	0.4693049902396494	0.37019872686604377	0.2475863901652171	0.3854179226797736	0.7125374741901498	0.447578842284223	0.258968318500754	0.3381425986097151
0.4762684747207704	0.17575546569873107	1.0568551379130269	0.030791530370993747	0.29593178429427064	-0.06685239731894878	0.01765159419766419	0.18963289703352115	0.35257850634031696	-0.007815414414354188	-0.20843120763469036	-0.021156956202356494	0.6127603021017869	0.33263628545528556	0.2225102754665312	-0.08536001117561133	0.36770950025857485	0.034267114794002934	0.3384849022391875	0.47888358324571795	0.052083492237721754	0.3704513759587916	0.25707398890559535	0.2787578381406967	0.37504748802127064	0.38702649302177905	0.5196468153909946	0.2429164511501944	-0.09252474937444863	0.39140255121650047	0.0870978499726724	0.13035525723317165	0.37627347203919453	0.21585235643468664	0.5175854423723756	0.47684320175522066	0.12744746111033417	0.20008311918961144	0.23447100411398783	0.32683498995679555	0.35425881169104556	0.18269799408905016	0.43474841331438985	0.36858295240497896	0.2579961002555252	0.39328107138939306	0.6976359058144559	0.4583063247508023	0.3035208494453288	0.3558938163043789
0.45622865986717037	0.18424452154416146	1.015556592032658	0.02802216472020751	0.31762850259118747	-0.06944312316194662	-0.004632561566636726	0.18361184984437365	0.3613220187458301	-0.009776554003051805	-0.20665506357462887	-0.029553076618925957	0.6078234381002429	0.34931239722978824	0.21266982676149548	-0.08567524415807902	0.37266787652473515	0.04258929881406794	0.3491686246367335	0.4900852022246207	0.05960090617344284	0.3855253056141018	0.25706302499786254	0.26532164743469766	0.3727882559394654	0.3849173129113991	0.50743094488308	0.20642164944159744	-0.10324689029289154	0.3821648744031255	0.09961232860248465	0.12081017046536908	0.3784652809343855	0.23241657865368145	0.5011130400814718	0.4964717368593572	0.10776717957089524	0.20974151117751355	0.24088935581007326	0.31471430896925107	0.3576213903743411	0.15653720572627944	0.4146032558060317	0.37612842871883634	0.25922599701463006	0.428113844740641	0.6661883824213365	0.4385537720347779	0.32371540887907074	0.36903082717214475
0.44402415884153335	0.1843589488472395	0.9782101273925349	0.00919048595265794	0.3176058985465383	-0.07497202035991225	-0.01570298827020044	0.17740949949793833	0.34526557511174427	0.0009321410155699164	-0.21044676281805513	-0.0332691468385833	0.6086888326333533	0.359750439088499	0.2026881498846199	-0.08289958735308618	0.3711650704441343	0.06328001626386108	0.3522580914886089	0.5028555084289902	0.07724125331623967	0.37879018205108067	0.24676774696132267	0.2790960099386271	0.37819879814352875	0.39132760660905885	0.5118669331163922	0.1739737415436924	-0.11542406665919003	0.3829342251676165	0.11118624093742309	0.1138677254091244	0.38828775976684377	0.24030041663663115	0.49760491197629336	0.5141181168739162	0.09920839046626431	0.19603483307993264	0.24981232188583183	0.32113231857550323	0.357479245341574	0.14772901575608244	0.3942878879135625	0.40192204371883467	0.2782883859635598	0.46872055257229084	0.6475629525154389	0.4180187259875584	0.3385346913494773	0.3720476695890879
0.42389645488161853	0.18358448930882204	0.9559159357141779	-0.0003785438280893977	0.3148876007200183	-0.0762173966850917	-0.022862876115841858	0.1699166578094336	0.31823760663820533	0.0117891970877817	-0.20036974078241138	-0.037402161496067926	0.6094622411741331	0.3570156778023215	0.20211063888208125	-0.08361594324384938	0.3665398163849418	0.07365840766674119	0.36406663315130966	0.515966723411585	0.08726494070127315	0.3688238385140643	0.24779329402309216	0.2766827961810951	0.39198475428937307	0.3925440221977107	0.5290640783246465	0.14734009990393748	-0.13355923160021987	0.395464489652203	0.1307649150761377	0.10930861531267899	0.407040739838216	0.24912296519802757	0.48888542591060985	0.5171308509046874	0.10135969867221721	0.17476869108266693	0.2505369171617622	0.3278599921982813	0.36369524496878164	0.14861408826675482	0.35915630284057454	0.41121114595285213	0.28165822288754666	0.48691907554637925	0.6246021498544982	0.4084828638491332	0.3582179941052297	0.4005085649508768
0.42057973973206436	0.17006073720353532	0.9568366818431624	-0.010028363365544496	0.31385104381539375	-0.06766582195947747	-0.027364290224267018	0.1704701499006041	0.30375247568914465	0.03432643034834919	-0.19283426759914402	-0.033344891733087634	0.6280844422188646	0.33708217069885504	0.19506361929016053	-0.0858191204666672	0.3472127307178793	0.08605388510346534	0.36535320549984485	0.5427703730940142	0.12865530530302718	0.3752769178275345	0.24946588031659647	0.28700755875238293	0.40527466581405197	0.38550012042863474	0.5302188821506634	0.11218599586973085	-0.14405342504544502	0.39168403777032124	0.1348660216605408	0.09467890022405552	0.4303467877555806	0.2555997128491871	0.476961915995597	0.5359344485100073	0.10459151347146341	0.16139541299888482	0.2427120424510374	0.349929766244118	0.36893407844789167	0.1489196998928473	0.31924451189476366	0.42926887483433307	0.2965639440979377	0.5128102366974756	0.5997116124556698	0.40490492142123785	0.38025954828702735	0.4193262364721909
0.4209983116008885	0.17362385001104297	0.9433172200364999	-0.026739131061289556	0.3176310859105759	-0.06026499351875301	-0.02024717226300505	0.16977473921749736	0.29421224135883006	0.04842042730483838	-0.16897942081527506	-0.03969846250489818	0.6328506479977952	0.3166679910358451	0.19509742149235174	-0.08460248918486596	0.33191753564248144	0.08219533896460166	0.36979406825756567	0.5597657885452583	0.16055160923204753	0.36614776297739154	0.23816738785496105	0.2838033861251946	0.41057079228579346	0.37227922466637287	0.5262916701931577	0.09160143206675309	-0.1542258004591745	0.41071097207538065	0.14261120155001222	0.08770383847773852	0.44123508418547	0.2592633920419236	0.4554489855015671	0.5625244171126468	0.11248910912510805	0.16665005298756413	0.2365030687625259	0.3577943192664962	0.3809077416226768	0.14920761267469104	0.29959760489638937	0.4603917706328633	0.28556884701039	0.5120799587739254	0.5893563030062081	0.40143934820583677	0.39828840500337187	0.43248508149257325
0.41251591422768275	0.17201251604162007	0.9364674852359368	-0.05897027724892097	0.30501421860026173	-0.06199969011170079	-0.016456923704899946	0.16565378169763217	0.27125158370866315	0.06810686065671796	-0.16591866322450693	-0.03906450532872412	0.6259387479135526	0.300432294579087	0.18296531203298386	-0.08922658858353186	0.3139898861150229	0.08817100286610251	0.3832567044379672	0.590406039280631	0.18020047241267134	0.36671849213606184	0.23544749535972537	0.29898366847726227	0.4156446513827139	0.3424566636235379	0.5085832132791511	0.07875791403117624	-0.1511305797089795	0.4333946067498619	0.1529700704704307	0.07464985393217158	0.44678947658955137	0.26003995630405263	0.4413769730308427	0.5809743904221912	0.13061945809537556	0.15236668934121606	0.23701459001703143	0.3650936789377134	0.3845218008621569	0.16700939253283428	0.2737604587922223	0.4865157789951532	0.2734182385985793	0.5238504645548663	0.5861590446784894	0.39403517405554095	0.40642660007196996	0.4368965997644191
0.432165721172011	0.1772260509331007	0.9325177154922487	-0.09253273141794048	0.2999355418484946	-0.05928466567194798	-0.0026424834953611884	0.15967005881068536	0.2681693934418833	0.07147976905431302	-0.17299222263906183	-0.0301772541456382	0.6313355418767496	0.29814216551576506	0.17136419887237417	-0.08819783238238521	0.2949325588260864	0.08242225766688574	0.37450614558941986	0.6061107613161891	0.18303857476022584	0.36521981044166146	0.24153641959195116	0.3107220882013998	0.4156404576586608	0.32644856968776736	0.49089132117412415	0.06344206116285192	-0.14604585481134885	0.49240617515553564	0.14577003112466336	0.059583966979117886	0.44899479863667324	0.25916433037916137	0.4143324654088886	0.597858390970248	0.14341921556729814	0.14938179446666638	0.22940998266526166	0.37728820144802483	0.3785215743103537	0.18694968501400913	0.24568500744748872	0.5017485316666401	0.2917324872672466	0.5231089515863385	0.5816456673628371	0.39945255628291504	0.40663104192908206	0.4345508337704067
0.45166391940794615	0.17560483985946354	0.9364742271008979	-0.1007960302587598	0.29451767526102096	-0.06923080316070203	-0.0023709877075612333	0.1548591527007184	0.2781201892484043	0.07179736081068186	-0.19364992395697098	-0.017855204728567612	0.6281996667776787	0.3007843952312401	0.15417665625172333	-0.09207599686648146	0.28988261900895684	0.07090408311687633	0.38667982155342717	0.6037924934771904	0.1826141289295197	0.3691270177041225	0.24545070332804042	0.31798721099751287	0.4331608339059902	0.3221595304351042	0.5015053070422315	0.04524140852768459	-0.15201654057023203	0.5432744166068264	0.13761427966439901	0.06371072860063562	0.46538966065201687	0.24274368630563345	0.40883848468801415	0.6132077361911809	0.15152934294128542	0.15140721076853017	0.22636718629422922	0.37922442882332774	0.38504821597481953	0.20264910277189263	0.2357392482087338	0.5283433531591373	0.305066471417695	0.5191995448395039	0.576166121699079	0.3946155542611711	0.3907836907139486	0.43275016139681455
0.4594574859104096	0.16895618274076557	0.9260989784874185	-0.12378197574969882	0.294339297057247	-0.07759466450773274	0.01325675613265194	0.1505697806465332	0.2779916582541253	0.09657685133222535	-0.20523789619301738	-0.012083631918525172	0.6333671009310515	0.29645092437521803	0.1457022853600778	-0.0854547671582987	0.2766478951064345	0.06185326207017596	0.4036977422498949	0.5960151676494473	0.17133811585087455	0.3612650403739548	0.23482839722515852	0.3150107214569727	0.45189547560255755	0.3237841174329973	0.4755100508931095	0.04975293750050752	-0.15733564930171043	0.5996333821207719	0.13365010654417186	0.05797997000471515	0.46663080104784393	0.2523766459827249	0.37692944920912763	0.6398732628674016	0.185878709198778	0.14661374421751144	0.22967548358379317	0.4046782895227919	0.39938486269048157	0.19347871699330357	0.2496922790323048	0.5585915353260014	0.32266818935619385	0.48642647211855145	0.572027030986399	0.3823863286317457	0.3579784321147366	0.4415344074778786
0.46213810365301056	0.15837822442959495	0.9336473631226735	-0.14529700013608216	0.2941587876149775	-0.08119144969437506	0.016682995783484054	0.14426614201402327	0.2760946202237754	0.11619398345797219	-0.206776998470627	0.0017412119315811671	0.6265839812360717	0.3019124173484623	0.13112670771707358	-0.08323717087643549	0.2846812261319839	0.05753898324033605	0.40623788010078565	0.5836438371031109	0.1516282265689824	0.33925039625608083	0.23204679479693788	0.3164117925941582	0.4597407481232622	0.3235577972829237	0.4647562783206527	0.05345539519034359	-0.16420558658860127	0.6450952301283419	0.11870793826540396	0.054365877763762116	0.4822459237617407	0.2673871741494153	0.35740367074578405	0.6617475699576834	0.2068650310432949	0.14352025875973257	0.21693365239428958	0.45613027817741136	0.4161915315252367	0.19735354197581917	0.3013511892304478	0.577478870018383	0.3561803707548127	0.4625389804119001	0.5761951386362663	0.3749539325530308	0.3395699090782863	0.4302264585438447
0.49368150390938703	0.14154180715397818	0.9472190262266069	-0.16170756687993543	0.2832274716226567	-0.08570078905855091	0.006901941626946589	0.14838264361591075	0.2784217972989967	0.11561963555557062	-0.21560462399640085	0.01399993583670176	0.6201736468784318	0.2864351957312228	0.12495935603001755	-0.08752211465320596	0.28607545708949766	0.04166092125554083	0.41610930412239194	0.578512245465008	0.13300023113554305	0.32231083333060784	0.2244945177996242	0.3203939254190871	0.4646627214751245	0.3312917031009554	0.4460490310366322	0.06934628848169629	-0.15828772914034284	0.6757174595389281	0.12653767323421058	0.05804725858484696	0.5196688571511792	0.2593662898699326	0.35844173006762514	0.657928405804326	0.22795286793713337	0.1525363060373343	0.21293155209705547	0.4976744041226264	0.424289730982898	0.21406405959749103	0.3429947928693684	0.5945739943907797	0.37134537661672695	0.4321011261934652	0.5871522402309466	0.38210528052347087	0.318052454665565	0.41111796178758964
0.5222938024701655	0.13210943531829722	0.9702158165462759	-0.16836874817754327	0.28407544621192277	-0.07530582677246447	-0.013341927940937845	0.14809947721538985	0.2774104314510783	0.10358696532880882	-0.2185564996053158	0.011216372393626026	0.5980453271154986	0.29459774752362955	0.12580127889863674	-0.09300704035422491	0.28565874862212	0.017919677775656204	0.42597561593599076	0.5659193352312084	0.10954292556306025	0.3123563376124149	0.22084952450500114	0.29831485585798734	0.4677544077814953	0.3258625227149029	0.41140609945676454	0.06527227829975044	-0.1425107882217434	0.6984665726778259	0.13882553117587665	0.060153454182772	0.5223157792641984	0.2545471426241022	0.35135710297186706	0.6418851189707839	0.24114562736668468	0.16997001936319567	0.21570469836203268	0.5272529431505674	0.443682550454289	0.20765678842783628	0.35940248534818997	0.6097778903993609	0.3972029172116193	0.41172546468047616	0.5827652237050589	0.38635213495984555	0.3004169807305578	0.40154287289145046
0.5581097119072694	0.12387172025244686	0.9916431970153375	-0.17716434813480933	0.2861530808301017	-0.051350506261210585	-0.023290110069588622	0.15307065263326586	0.27315741745826816	0.10148402754994483	-0.23476806819717858	0.0030659226688158083	0.5786861488243182	0.30456308087415956	0.11132335392725964	-0.09730438999413853	0.2738958138349314	0.0014113147104431929	0.42390520425481826	0.5562006804559692	0.08929263363846934	0.30445967447553646	0.22146594913283607	0.3001634526996946	0.47180281017948733	0.3390814159045942	0.3720618046425826	0.05939069561832853	-0.12839242220728322	0.7043606335456347	0.14259244906398952	0.0639540435733727	0.510177304452902	0.2560084670955245	0.34725760027618846	0.6508498205734856	0.26050834013278756	0.19165818385437508	0.20585319708684313	0.551422979842334	0.44820111223666703	0.1977892013796066	0.3807469120672586	0.6305556683193148	0.43921361780552537	0.3911795375012404	0.5821983411673488	0.3907085227711045	0.2762747383039553	0.39885711726746453
0.5909000388594869	0.12065309772330587	0.9820822693768125	-0.19866683670775853	0.2950629494009428	-0.04838758767430966	-0.012451547277266864	0.1593569467248302	0.26997194842345834	0.09946364730510611	-0.2347065191836978	-0.0030734997558758336	0.5656651685073185	0.3110139417211554	0.11297793920786284	-0.09041689324531407	0.27275925985892013	-0.01489608628458211	0.4288666184069411	0.5433295560447229	0.0703797834748021	0.2876955621866215	0.215017990657464	0.2872055305889383	0.46710082500459116	0.35448267145228185	0.3353835651250927	0.05285982578890991	-0.12131033578690247	0.7069238090459646	0.1430489266333957	0.08406343516678379	0.5027447421925476	0.2501866009218833	0.3526652316224264	0.6445417237026925	0.27748627565592676	0.19565472116648822	0.21823684451367079	0.5481237746287542	0.46306258064661654	0.20355083318865277	0.39465466444314823	0.6278885552164015	0.46929954395358725	0.38346840759251133	0.5651737916294484	0.39548781879497275	0.2605259991232092	0.3983800049006249
0.6099884541372294	0.10558504986656118	0.9825851161905603	-0.21365757133870317	0.30660909540771997	-0.029667853418905155	-0.024982309842862573	0.16482890982768836	0.24659760823541385	0.09161630943949661	-0.24563154984952135	-0.0035908453185808644	0.559364006998471	0.319717906986105	0.10723524753612128	-0.09025643305456199	0.26673670988320947	-0.01869906088452911	0.4337353724321863	0.5449772450782013	0.05745274559147327	0.28811614137664504	0.20053706373467445	0.2958544961237456	0.4706502654081633	0.38130830901923357	0.31124559592565976	0.05756870955912511	-0.11414357360914378	0.7212902104089223	0.1378567435336475	0.09451330194693659	0.5127625700710835	0.24936215528517458	0.36960980558685813	0.6329506419574512	0.30156164567419264	0.2010944587402173	0.22149510436731196	0.5593432488021061	0.4793155412551376	0.19856034110933884	0.397957599408881	0.6201588519137131	0.505233788947168	0.3934657251151631	0.5432697794435216	0.4060062361267063	0.236823121805705	0.4055297607696785
0.6429084175212612	0.08875525235227953	0.9883985300342328	-0.22767644731433614	0.3278781451798752	-0.005273269540838499	-0.030590510932118054	0.17133656242524364	0.24364678629170475	0.0937099200008461	-0.24536586058222984	-0.001837950216176131	0.5618009095900296	0.3082412829121011	0.10418661406506628	-0.09377458421474602	0.26158839852740445	-0.031385010829139116	0.4341109189227529	0.5440202984916186	0.034118819874659215	0.2829920393744071	0.19017757093392135	0.2945023247523377	0.47040803226013217	0.40396696118674	0.3017017643291095	0.06037259042994878	-0.1054335894839898	0.7276907393880778	0.1510058320056716	0.11269000315303856	0.5180615517296581	0.2408839473256518	0.36725000082820614	0.6077430624364502	0.30659805034986776	0.2127323852649618	0.22652876919275472	0.5743708725953316	0.491836268753809	0.19701855243991123	0.40833479355085267	0.6073407260551121	0.5459606178214644	0.3825804328491859	0.523376443306863	0.4134098190037232	0.22333933548072485	0.39406872758476363
0.6671998678928388	0.06725652666079954	0.9870077796050971	-0.23147901057315723	0.33565038447501777	0.02520308719406316	-0.04399433700711165	0.17798819387788617	0.20900253641912223	0.09439384988411914	-0.23651225846493967	0.0012999573773205333	0.5546511773019323	0.3127094543899367	0.09868633711713358	-0.09787459654649985	0.2569702715475407	-0.042754235479714624	0.4434303330190055	0.5527463071184956	0.010370818273211577	0.2719444690374608	0.17157361590558642	0.2949976154179461	0.4658512775725575	0.440879409543783	0.29679503126917894	0.07280864164932341	-0.10435821572419986	0.7045640321563866	0.17223872384661332	0.11983583613021778	0.5186367737375327	0.24059232336315312	0.3812029024238534	0.5820159871611663	0.31683552851662516	0.22772604126237672	0.2338933710591166	0.5893788417379968	0.5103223446465172	0.18679451284015114	0.4303453597935761	0.5938244946676516	0.5562360281286415	0.3807400460584166	0.48600510262092644	0.40599336456225404	0.2181565883603543	0.3899113345892054
0.6952584650838342	0.048732648160406386	0.9698219953201862	-0.2537547528402603	0.33483250555662736	0.05617706014380175	-0.0434096215497393	0.18152173683423425	0.21553974195595466	0.09825969006833399	-0.2285124698629152	0.002666967029133808	0.5482297077978522	0.3167299347500175	0.1085135220497658	-0.11176317399179977	0.2422148241499637	-0.044549374345336054	0.4568018503326928	0.5521777585420112	-0.004225921569029351	0.24712916962924614	0.16711746211424475	0.2972706292141031	0.4487272994161723	0.4717128427156162	0.2782637428234025	0.09339902731063718	-0.08905823420500666	0.6748651677715173	0.18592749382951337	0.12113478812456505	0.502447530763734	0.2349619261350257	0.38090826007482464	0.5806176596234014	0.33023528138064706	0.23727472086350376	0.23474110009585383	0.6112855821230821	0.5286040716212941	0.1798156522473628	0.44685004569489023	0.556507861086847	0.5754695531144439	0.38736399811480415	0.45826952787039177	0.40713598880275337	0.22607116183078343	0.3976452959885533
0.7296890224826514	0.029049996199641832	0.9485820386970453	-0.26114215670692265	0.33376901754737803	0.08760027971868974	-0.057152619781212666	0.18380307101264423	0.20746484608028287	0.0879118301182828	-0.21425549977614916	0.005472056231875782	0.5516463822419324	0.3252256875939499	0.11561800387300895	-0.12194667148793296	0.2414735974033439	-0.049586744671554	0.4631133107026235	0.5614238348590058	-0.020529370763625914	0.22061257979782467	0.1782426489297264	0.299745947737454	0.43790958822087117	0.47676992744829505	0.2684206459789069	0.10755341880826375	-0.06420198744474497	0.6422005782274904	0.19376115145663972	0.12217779443032328	0.5074131880080097	0.20537517649020395	0.4009750607977981	0.5615352614301614	0.31984003994867927	0.24037650766752122	0.2288906750631055	0.6211330062267969	0.536693694574438	0.17975060447050453	0.4431442239927206	0.5143297714591218	0.596201621284689	0.402750190557103	0.4372886624373475	0.41782906371276674	0.24367501244222672	0.40513488779682544
0.7611027863072136	-0.002021892092803121	0.9276071336792354	-0.27511484085199056	0.3295055718116279	0.1064410785575852	-0.07723868242243845	0.18714774054245195	0.21700224308180555	0.06790970543060289	-0.19919392307570874	0.0033718817753555586	0.5460958748441829	0.31692220814368477	0.11862505382955624	-0.11515692191324274	0.2252515671221666	-0.04317996651385657	0.46522713816305233	0.5785347229668691	-0.01923005496266156	0.21927403356570213	0.18892653002519033	0.30540377443480043	0.4325255758798402	0.48063297828575785	0.23682498003952754	0.1309108726204341	-0.053045133057575855	0.6133221322387828	0.20856417432779017	0.13736219108239345	0.4779907892633994	0.19097334501059077	0.4122985420184759	0.5719626971646667	0.3231052661881633	0.25690747202600583	0.22754704455014307	0.6183545937314593	0.5559779705724811	0.1631042051649131	0.44195237613296356	0.4871838179270573	0.6183480134928911	0.40674857021781846	0.41237807465379006	0.41068118378751917	0.2592642811149663	0.40637641487911946
0.7414474862937409	-0.024977543193675525	0.9331538586075148	-0.28864480478809673	0.3190260137973663	0.10433151764455965	-0.0640669527037106	0.17953808672459526	0.22320535315337658	0.056912169803600844	-0.20490629617113224	0.0026908587197897434	0.5514161751927049	0.31574942783931165	0.12176150496818332	-0.10804819692070326	0.22038012967773796	-0.04728087768562361	0.45127426185723396	0.5811505973378609	-0.015550308664647728	0.2147725975411547	0.2032157909732613	0.3092433345249093	0.43859936465971294	0.47647042505060505	0.225073093211709	0.1609881251183896	-0.052364383434588754	0.6051429886128037	0.22552776471259958	0.15495577926268117	0.45551681063268495	0.17730792530182532	0.41100432468823245	0.5975420697334777	0.31805784551574573	0.25200418090785753	0.22941960524909302	0.6369132476759777	0.5736809419023555	0.1430986766983113	0.42570808234014246	0.45005427798057684	0.6475913900388827	0.4153405607817775	0.39718560988845614	0.40517257491562153	0.280307529941214	0.41822653989009523
0.7302460196939214	-0.04060595910121465	0.9094108401489995	-0.2894754682194129	0.3056563026342665	0.10176919487457595	-0.057975033519924446	0.17587225570871443	0.21960265491969921	0.04589084977193679	-0.19816692151393658	0.011160561696309202	0.5696067682786852	0.3075063615633067	0.11652218026496586	-0.10484010205198313	0.21295013373291577	-0.053501009863820614	0.442138344552008	0.5937059348847263	-0.012449844806239804	0.20945709335195603	0.2048849194189423	0.32427929035308894	0.4307777046287863	0.48271388678337646	0.21478245917603295	0.20130785358936393	-0.05325159813232759	0.6193952265110546	0.22155125701121178	0.17164612498671908	0.45845878207020885	0.16451502111369695	0.4210773896922951	0.6262489196178029	0.31185114046028967	0.2561258329694289	0.2274522500343911	0.6485646799887671	0.581821166604881	0.14504861881309067	0.3865721332574355	0.4149159946574209	0.6547712881632046	0.4165755082833833	0.38294618888733073	0.40837153732432485	0.30229814677911804	0.4258038425348537
0.7007965773954947	-0.05665811854088225	0.8687473972104451	-0.2985554037050686	0.2912424137743462	0.08779108650126494	-0.04734462524641675	0.1715710970327817	0.2233765859459756	0.019917686436832983	-0.1937794730528871	0.019123112973022827	0.5836357214169078	0.3019463830989312	0.10936909299233563	-0.09799278927230862	0.2135216226300151	-0.04997724890823329	0.4427940530661153	0.5933671195993214	0.003872431559888226	0.2055041856094418	0.2169561818326815	0.3256977962168913	0.4328349997806372	0.4842331914733304	0.20789966272488197	0.24684956502140132	-0.05409459419664786	0.6232129664226657	0.22127977854592543	0.1707957879908097	0.45828530241704035	0.14472606372050373	0.4231146558277702	0.6175620408086566	0.2944331448567521	0.2601843947995869	0.229083981295801	0.6614498358276726	0.5843750155760354	0.17061032482411592	0.3409088891154431	0.38825489392872514	0.6636384979094332	0.40748088341297806	0.3581468093127124	0.41139998220476326	0.3289081392749459	0.41456015724149975
0.6506448561046204	-0.06930175761533196	0.8288005952547934	-0.295515235384476	0.27693850973739015	0.10074823094806276	-0.03979109175296761	0.1694442346776001	0.21985347478491463	0.0008053433229710402	-0.19997996267289314	0.03160881180068718	0.5605376756400893	0.3122569553448778	0.1024313845801321	-0.09667065163819177	0.19493115136612812	-0.05599273749425012	0.45083745570213674	0.5996018717699363	0.014914905202026573	0.1941237834546021	0.23167337253333628	0.3423299064250528	0.43465416434059617	0.492656217852419	0.21722162729830133	0.29505347649881636	-0.04210482459050866	0.6390587215090775	0.22708901759190508	0.16260452674950315	0.46146920797017266	0.13875776348476226	0.41651271808703977	0.6039013328562582	0.2831812344432272	0.2671608910506483	0.21276210163274065	0.672306931545436	0.593411002315986	0.17057473603153345	0.30366046040675065	0.38867463642955996	0.6867423582546166	0.3935785235263486	0.34817346479421735	0.42104835682574615	0.3368358210657687	0.3856948138824833
0.6129514156338668	-0.07797406526660997	0.7977061509302462	-0.29974473843030164	0.26027442052414096	0.08947699167670828	-0.025938995449573087	0.1693287641149511	0.25122071204654134	0.0012310142122891967	-0.20267045690697366	0.04223529606331139	0.5371348657465752	0.3183829823103599	0.10214389193518622	-0.10102604693332298	0.17928268197830854	-0.05995415786884152	0.4359537450890641	0.5862750270268412	0.016306043781357058	0.18312471933763727	0.2637921233688275	0.33386374760956616	0.42959498327786194	0.49378649337093866	0.21512043198781866	0.31926787723665995	-0.0336524620687494	0.616337773071237	0.24409440063222868	0.1381516752979915	0.4494269565398337	0.12458252024233299	0.41341384398156356	0.6028204172243601	0.26956438942658983	0.28167831900681867	0.21675091275915453	0.683144639116375	0.5897839720918382	0.1891641108393459	0.26307590582466484	0.3802370847229575	0.7043541124029056	0.3808964623711425	0.340837632319074	0.42757172709161867	0.356612660987202	0.3757453054011371
0.57605556880292	-0.08685011446120137	0.7478810721211109	-0.2901703864807474	0.23483460159929717	0.08284164011464228	0.0023739706745517647	0.16507091887828584	0.268168076921324	-0.018447444368615493	-0.21059105567590555	0.047424477759848635	0.5291932066850314	0.3336525923609373	0.10842667927702758	-0.10098873974599301	0.17331478693936447	-0.06667029377008815	0.4343352048383907	0.57257399798806	0.012603541733688422	0.17647570381049124	0.2846423047770186	0.3350644741367513	0.42294072838827407	0.5065256526315867	0.20050462322004498	0.3570185984174064	-0.034956535603648906	0.6072494118610162	0.2268970198115666	0.1314379160857167	0.4518953589592344	0.12243766087238414	0.43014466742864405	0.6075103487375794	0.28171688569792325	0.2956326240190899	0.21545131660229355	0.6730365743584474	0.5920826877582523	0.1904147553305811	0.22624130243130275	0.38382434897212175	0.7098588153233433	0.3832362325072665	0.32791795264001905	0.44291495029665817	0.36005058767873843	0.37772534817743064
0.5596598560198967	-0.08634491108819937	0.701885825278004	-0.28259861732615915	0.2310141951386701	0.08202076318267915	0.024850707141072043	0.16490370217137923	0.29653019711547746	-0.022350150380056454	-0.21518329057463434	0.03830176168286615	0.510947179935252	0.326633236989378	0.10857924442012587	-0.098900241632856	0.1721345572975407	-0.07181995263046542	0.4378337568703083	0.5418985986100713	0.0138951250802892	0.16483883007150726	0.3040093477835517	0.34727672640143015	0.4270506691283515	0.4845098704336352	0.18099110921323458	0.3769357818856137	-0.03874379050520812	0.6000236432144492	0.2115121577488769	0.13350850188436117	0.45917332345709133	0.1137725458935869	0.42894866421474365	0.6029078611432094	0.2806527040675952	0.2933141701950034	0.22303508973585967	0.6592587198371346	0.5923893509086909	0.1999859717934414	0.18370325600314058	0.39054132479474285	0.7327364701770349	0.38174225960330965	0.3292323497437681	0.4627586614333664	0.363229223314428	0.36342888186486577
0.5337040056974826	-0.07821983704062234	0.6711260663926013	-0.2837462683658295	0.23268327779556214	0.06688965877612067	0.02529955848203249	0.16880047431255793	0.2873132764010143	-0.0428113257367346	-0.22382667830974928	0.03679177116892703	0.5029642482113599	0.3126719709103339	0.09254221684426026	-0.08321332405061597	0.16742772494594377	-0.07485850843061106	0.4235806821588225	0.5340658503145043	0.0037951257684157857	0.16228670085289418	0.3120630127152585	0.3522242685262472	0.43310285111255864	0.48349297586212703	0.1733294793913081	0.406634598407576	-0.042034024623579594	0.6141611848104802	0.19517722784116137	0.12657283232533129	0.4717211493798118	0.10898139228604428	0.4289184961300544	0.5801833489333924	0.28826320017377205	0.2814403283845864	0.2414262663255849	0.64332308450098	0.5849239528653805	0.19851478884468138	0.14984702950529888	0.4072843076365727	0.7491068554604812	0.36278355332056506	0.32065203504012524	0.47020406552421334	0.3569498495575866	0.330057250720519
0.5239516107380282	-0.07714113116973252	0.6442724959095303	-0.27663981757869055	0.23427595878154003	0.06305032259467938	0.03494443472137593	0.1728649422916086	0.29020791923464107	-0.044470626073543025	-0.2293119177753722	0.03442060213437765	0.47236567672332325	0.3119221046750316	0.08062830929635308	-0.07362792700090691	0.15420604811205996	-0.08400687586175155	0.3942712105722723	0.5209792063265907	0.007341684829574787	0.17566658354982537	0.3268872280229351	0.35747418451919555	0.4341022337880257	0.4820811621998592	0.1681518440930932	0.4284434745974231	-0.05493243281355439	0.6245659301797236	0.19408683779102223	0.12214949868290756	0.48060573025018183	0.10730130271541068	0.4363423679943801	0.5662043437564463	0.300211100049989	0.29141989272763863	0.249835557100549	0.6196974616419593	0.596323327557655	0.19730007626472695	0.14664740724825778	0.41297800366347603	0.7672423216953226	0.3403136650198299	0.30557086776661385	0.4688371792885408	0.3734397171042691	0.30304080327429583
0.524543763591824	-0.05973266143918706	0.6344062581006202	-0.2688541891316305	0.23772049227114445	0.0680377334848358	0.055786524802515614	0.1764094094339666	0.2658966930794689	-0.040521365587682885	-0.24724987426941697	0.02987829545680696	0.47162155845904874	0.31198098840184224	0.06911043954109945	-0.07543794105506471	0.14504054012387219	-0.10101586251630304	0.3896626147502755	0.5031202801788528	-0.0024011889163314303	0.17468396196798353	0.3426379188353532	0.36148623492234283	0.43321480531119694	0.4655727490670033	0.18161343894488405	0.44774418134724725	-0.06631063113511326	0.6359097078140656	0.1882937252292457	0.10093094774003823	0.5019271465872766	0.09741238504460188	0.44410664327230637	0.534630166974961	0.31007753037045777	0.27901110767839177	0.27401854041417856	0.6025839019995003	0.581516929923126	0.21027960513087277	0.10972694832087963	0.41243600604479214	0.789024093397974	0.32794517685073216	0.3017355301788201	0.47991800439235915	0.35655568551502714	0.28843876205986285
0.5605244651032683	-0.04306473285088495	0.6082601018766907	-0.250889173864142	0.24216380161931683	0.08561768897859365	0.04063924482649992	0.18501373913588662	0.2441111151485203	-0.038323936449754514	-0.2320545913568392	0.023553874078080322	0.45068227868118915	0.31963215851484195	0.05569987332355179	-0.07645894359174679	0.13786898740030365	-0.12197930255038261	0.3962343744247371	0.4699683559230273	-0.0165729859955498	0.17159005172051828	0.3464095030954134	0.3727281260121182	0.4263476733419506	0.45998277388337055	0.18171110370639948	0.44771280075895514	-0.05935367759607	0.6436690178643801	0.17937902655430876	0.08851741681244898	0.5170595393399615	0.10562404078500816	0.45989465451632777	0.5049608395550379	0.3200398223618727	0.2852647137245676	0.2770218223950927	0.5603104574874861	0.572015963201198	0.22892328534954554	0.10216290342989916	0.43462854241324134	0.8123670588686427	0.3089439171149394	0.2968025972872435	0.49466915837387376	0.36097112092105543	0.26125504848703446
0.5832174323537458	-0.03948107776812316	0.5999500791255352	-0.24404322601005374	0.2380021386674726	0.09571694996493393	0.04545678416729494	0.17828127828938983	0.23614559829778106	-0.019693709047902037	-0.23294697127932706	0.02120840101983785	0.4427062459067218	0.3362619498808701	0.046386427417726764	-0.0745738382264126	0.12618791430926318	-0.13211582345316428	0.4015188019745265	0.4561409460281943	-0.032627368962774864	0.17504981011606963	0.3621797349649213	0.37615306973374546	0.42690607681642934	0.4507581294841126	0.18479012983267645	0.45187705543916656	-0.054801599155659145	0.6515127493582054	0.1870743015129354	0.07808187800507521	0.510286966724325	0.1065477365938277	0.45817959998459024	0.4752312086055793	0.334665621914407	0.2817957494019884	0.26478984101434044	0.5280456940483618	0.5620519733268757	0.23619125602022617	0.11567796903037811	0.4345363993309189	0.8460810924279439	0.29371308517921674	0.2848441626429955	0.5042148413340459	0.35917529656356467	0.24966578482070645
0.6236552101691786	-0.03469181178665478	0.598844499953022	-0.24578367322968173	0.23518625595105308	0.09427204908229365	0.03981046209413615	0.17082542551140997	0.21559735107974784	-0.0057356224755233595	-0.22920413430609549	0.022123293194481284	0.43212047370247475	0.3429106764368865	0.05178164455016425	-0.08312661258096207	0.10874424595039789	-0.14223455131922996	0.40596913642718946	0.44119362765828607	-0.06482070715181362	0.1884994736478789	0.3436766563215027	0.3865383896099097	0.412829295024285	0.43736283321062935	0.17103308978072534	0.45252984759642	-0.05178194295104125	0.6594178283119762	0.19512800719626786	0.0747148351531155	0.5224414990557988	0.11296035336454621	0.4722744301825427	0.45031957711219944	0.35378118694275207	0.2742731704028881	0.2601599480459818	0.5098463093491737	0.5698198972237912	0.22977500874960283	0.15371823126520837	0.4318103386637924	0.8766666802421993	0.30213936891248744	0.29883149979947465	0.49731103219587275	0.34389595776887705	0.2370352695145251
0.676384279502734	-0.030355185120920402	0.5993755662872501	-0.24472635356158726	0.2318269720012683	0.08286216906840478	0.03758317387607145	0.16253171641432532	0.21402887572351476	0.005312408375297938	-0.23491394420550699	0.006502433921083709	0.4388297625351892	0.3552345270009859	0.0492911398837874	-0.09410238295814843	0.0943015862262955	-0.15126507538704623	0.4017410907643185	0.4210396824602391	-0.09076743735526113	0.20335519515046738	0.3288855857502796	0.3830344222161608	0.403080071783415	0.43523230214269526	0.15090824980823064	0.4644985051987248	-0.06872436667824926	0.6449436484520138	0.19617924693712202	0.06655565020216378	0.512437797899336	0.10382160864704304	0.48384898003624455	0.4339364217408785	0.36630649638899604	0.26907495713256036	0.24669668791088495	0.49822050581236965	0.5712928308059797	0.24247973862786854	0.20721094204262877	0.4150557954040561	0.8855080840262864	0.2939925209132775	0.30336454485892606	0.4852025400217074	0.3475716808449343	0.23759247915399562
0.7120101287474323	-0.02691574626724456	0.5843753116292774	-0.22961291575446677	0.2319707337252368	0.08455721384655081	0.03641618363407674	0.14880883060958816	0.2097662148128116	0.010447904384652828	-0.2235720172471479	-0.0021807574692815587	0.44056926606384117	0.35818052682920587	0.0394785647620352	-0.09346485323258225	0.07354297156978014	-0.16334269926023864	0.42380414317465454	0.4209136321556852	-0.10770701898405868	0.2211860522105124	0.31865111523278034	0.381744768266823	0.40524239237242493	0.4312513056707439	0.15521290277034633	0.4699811241910946	-0.07900373613881366	0.6353475778612387	0.19647844225231886	0.08059371165335526	0.5185171458209108	0.10487952311216456	0.4850705384116189	0.4055522616760913	0.3662166809685793	0.24919867363830997	0.218447901029446	0.4761497545861662	0.5612441381654014	0.23187185489104145	0.2496991727990671	0.4041208235808226	0.9083075344305055	0.2937940351186715	0.2990005569396722	0.4826265329058946	0.3361048368885152	0.22703930538931397
0.7405740882997376	-0.02499023632334664	0.5710693261609927	-0.22687216729048787	0.24462893414576659	0.08111594251512452	0.025271025855360923	0.14335402039528947	0.20955369888628866	0.009276522455050016	-0.230039671587612	-0.007408903311198305	0.4289032636207114	0.36355751783085827	0.026460412620073953	-0.09360350322671408	0.05957599327323032	-0.164105750697968	0.4212518380516272	0.43241131509292374	-0.10979676001540015	0.21823681522537122	0.3141150935904933	0.3726737585510109	0.4102161490995532	0.4010334721419898	0.1728867104987126	0.450376481259506	-0.09077542178542768	0.6277702651240549	0.20087124206788234	0.07332894358663841	0.5056494599397798	0.10347098125838898	0.4762014571951882	0.3751533964408923	0.3551654468822021	0.22839205602749263	0.2120167074508407	0.46292109763966816	0.5518216309915345	0.2204178476829549	0.2944012734411632	0.39569520742451747	0.923163852787303	0.2839104652244671	0.29561667187572277	0.4671740947038902	0.3248815977274654	0.20606509835805556
0.7381329683718445	-0.028995559695596185	0.56484183660264	-0.21952441243276666	0.24599318511481877	0.07898233741652756	0.016287955465533542	0.12440506149911094	0.2191735202892197	0.004174394566353347	-0.2473802310951688	-0.008610754130569725	0.41645098670129566	0.3673372850116171	0.016495251181584406	-0.09002477079072885	0.030624117610459106	-0.17053792332653916	0.43551620086571957	0.44952440687744016	-0.1064029279448169	0.21165249099438627	0.30337147606543635	0.35168513313393956	0.4136930198434216	0.39674929207277015	0.18358791515695821	0.4234224539360594	-0.08503056869555543	0.6295605007753938	0.21649246608687892	0.0721625842801481	0.5168329444778967	0.10552780676247686	0.4836425787935089	0.34876953981866904	0.3658600499727015	0.23264590141889602	0.20040722190607632	0.4677398405323455	0.537787249218866	0.1903377751304675	0.3344790306493706	0.38405036570930273	0.907535179723121	0.26357690632233666	0.28614178094196663	0.45715506223511343	0.3208744367850772	0.1915180296555296
0.727945522336132	-0.03800718265308607	0.5586561755007535	-0.20779182224646991	0.24757159326117542	0.07409264997065247	0.0007803857026257022	0.10386294423005235	0.2223035195461453	0.007375227459827788	-0.25956305866115353	-0.008817664273384805	0.40072610234657746	0.3721595891217888	0.011122810835053006	-0.08940917118512663	0.018829273661033104	-0.1739821532628257	0.45081765810679597	0.4636532797384092	-0.09620471417985973	0.21628503348727302	0.29967478372896594	0.33068670713090015	0.4068192326164387	0.35057086680760396	0.16445458041909947	0.3871324485264574	-0.09443994281279351	0.6136003612178068	0.24343547357731668	0.07042518688841722	0.5264553677917221	0.11517420715613336	0.48231844243311606	0.34795746731942195	0.36467422508533526	0.2526046935639368	0.18336693837882298	0.4664648200314076	0.5406528863703206	0.17194037306272633	0.37307835509285864	0.3928073400050061	0.8880763629977938	0.2529596447793774	0.29707223797322546	0.45187662809117607	0.3082064081384407	0.18210289012208686
0.6919538346863983	-0.039287213329024136	0.5512045077339847	-0.1954692171920293	0.24946116222787357	0.03653970977705918	0.003865512281029286	0.09203574008971616	0.21480465816183103	0.0007619271074747636	-0.27263665068995474	-0.016932168696511617	0.3967734037390306	0.3697156413435331	0.013367655161249516	-0.09309560098670148	-0.00048479642669570775	-0.16321830523929787	0.48799102979003245	0.47002983850164703	-0.10909331950536612	0.20934696548682505	0.2806207434206519	0.32081122405320217	0.39177515925462586	0.3396455082031737	0.16785442294786193	0.3565656044412543	-0.09979290512940323	0.616162474070596	0.25449073420848217	0.06283598423418406	0.5266386840455755	0.1302635322305965	0.47500495587220826	0.33004541690413547	0.3707697040533358	0.2549292499993121	0.17864675202750385	0.4616900391509161	0.5296773087837041	0.16661648832482193	0.4108393494292509	0.4097526502377072	0.8746457487400795	0.25727246166043005	0.3136009486394083	0.44565007587416056	0.2829367358541374	0.16260184317517207
0.6406859217453261	-0.042069378181250186	0.5287953865205107	-0.17720246175548338	0.2478000232781011	0.021016727328469147	-0.00880983108937095	0.08448262372577062	0.22156118921428702	-0.013852392175767517	-0.2906287789316476	-0.02017030681511438	0.36009500598448185	0.376290298944489	0.014413890034173945	-0.09371779775463743	-0.006146101097286432	-0.14711344290194975	0.49671825265722963	0.4674384249415041	-0.10657530626448278	0.21195924413351466	0.27359068578242346	0.3147867522765863	0.377218196058387	0.33405420778769296	0.15875746933070634	0.31989422365619935	-0.09475097785050646	0.6141338466130659	0.27601606022715586	0.06193323379588619	0.520111734270804	0.14641718108803836	0.46270231131412015	0.3158238806465122	0.3650949600094686	0.2651268929516595	0.15536152341578974	0.4459670060600535	0.5329133458206018	0.14541344664592828	0.4676713046888382	0.4182212132408637	0.8191455949559462	0.2638631118911914	0.3146874320505856	0.43199026682098374	0.2805133279080046	0.14675066131458953
0.5708129836112427	-0.04264014871414261	0.5027685998313369	-0.1694655062651659	0.2444293081400224	0.01851542898268416	-0.008713133959469592	0.07453524201488246	0.22481220054419254	-0.006958290926760946	-0.31157962156153113	-0.017239845033674712	0.3375454387903546	0.3654437853704818	0.0121619827869827	-0.10684434505636872	-0.024544084328621107	-0.11623192344520479	0.5067599967808583	0.487864997996682	-0.10029709150835735	0.20605929990650135	0.2627740317643162	0.30606082635091375	0.35816338176393847	0.3333499206843736	0.12986272930120818	0.29539209582272125	-0.10272027896862597	0.6307274209844549	0.2831053825418504	0.052113283249237606	0.5237831115623346	0.1369590072790975	0.46004366168179195	0.29191970522950805	0.365227111298592	0.27397825946874416	0.14131737702738856	0.44634917241807104	0.532534559522658	0.12580639915200525	0.5187810935368914	0.41353658107712815	0.7900484354600386	0.26693402418509454	0.30661737412890055	0.41860403309148986	0.25570538766452444	0.1463924366830078
0.5151187555533921	-0.03510749076826798	0.47075762785902375	-0.16548876641712032	0.24482358726168796	0.009514888850465133	-0.011400430879637078	0.07591293519264532	0.2302180212252038	-0.03302698595545271	-0.3218389751454217	-0.022994589545253276	0.2923345898350986	0.35618319955549005	0.005417605578681224	-0.12355771686292771	-0.03763765217398238	-0.09953281696372954	0.5148760340155754	0.4734472231264994	-0.0950323748994045	0.1955208537459852	0.25544870765707006	0.30233505622209755	0.3505864164147262	0.3163466070802118	0.11134727208001396	0.27529346169479274	-0.11029293309374474	0.6310621549597737	0.28529922727358786	0.037271071757341956	0.5150489892908074	0.1481783296786297	0.4603113844836071	0.2830254211403057	0.3661687150861409	0.27648345992909273	0.16094630510399519	0.4371436558764761	0.5270011113724019	0.10614864392640044	0.5559543743258264	0.40893493242511053	0.7613609749000472	0.2746984629418523	0.3127850357316725	0.40701131314661376	0.23821780958617703	0.13639066560231344
0.47574992899351287	-0.03587448994073632	0.4547945193097659	-0.14809645480222927	0.24950236617211963	0.021018555249009536	-0.0031278287050585676	0.06980104477246776	0.24589585170528155	-0.03425791050986369	-0.33471031162336196	-0.019628564783005027	0.2625788763120511	0.3542263807899402	-0.009202640880507259	-0.1257112299695104	-0.040807494705288064	-0.08746384952801206	0.5128024963982963	0.47864856113067084	-0.07938719225446421	0.1719450089418699	0.2598290924122033	0.29338485162385003	0.33888711148910533	0.299374362800491	0.08817702578232448	0.2542010245811948	-0.12200627354919416	0.6493520448020706	0.2864335619931805	0.03895963636733045	0.5023345498569808	0.1493958173074586	0.46197818740537483	0.2811666598917359	0.3485309663566979	0.27565085733743205	0.19349981813013453	0.40672302278394346	0.5101162252637248	0.09415351826245233	0.5836935435072143	0.4033092991511646	0.7140047700731629	0.26314682015824814	0.3123340168675489	0.38674793442968936	0.22926387903415626	0.1305048645680643
0.45265267185398733	-0.03974038275104282	0.43684470836251077	-0.1446977943801659	0.24566071190952238	0.026245845557790397	-0.022211100269102852	0.06571961555724379	0.24638628398698356	-0.052931552145178765	-0.35038996319408455	-0.007634347750193829	0.24262406451368984	0.348951425782427	-0.021732066112880012	-0.13224009113444612	-0.03835318679678348	-0.07158569455414243	0.5172548822465293	0.4858618559190681	-0.06361590318937259	0.15806892194953165	0.26351330276140883	0.29302326158365893	0.34151493544802347	0.26667369267936186	0.06784698501287652	0.2247490771227722	-0.11097460219682183	0.6811557051614969	0.284031402312122	0.03904753332439197	0.5069629626554967	0.15348920356064494	0.45556372276235635	0.2760912407698543	0.3377091124947149	0.2767946482326857	0.2390234865440975	0.36964593475046054	0.4959112265878498	0.08647594059716641	0.5922060921532837	0.4022158569178112	0.6654392379476588	0.2671525458099106	0.3106460474238967	0.3859423132167842	0.2136384104451245	0.13211519784526485
0.42918298462645277	-0.03689572419954617	0.42634954123384317	-0.14508428338689963	0.23770712359330903	0.023591142495874545	-0.02903696461554179	0.06402334820062076	0.23461846282204793	-0.06768902206512711	-0.36838963024757726	-0.0034849400693829245	0.2179464013869939	0.35239202706660677	-0.022441693060493408	-0.14108858611638297	-0.023521178402706497	-0.05819818431066268	0.5068316219626862	0.4818538088225181	-0.05015462274885103	0.14912963850404964	0.2538921279411533	0.29790292175513927	0.3238998357378395	0.25270795771922605	0.031142667753249986	0.2177720841476221	-0.10441051742350045	0.7006818385843273	0.279587150294932	0.020101644053229485	0.5061198405844878	0.14614732995531904	0.43880386821870304	0.27596327074242494	0.33985840009168167	0.2826507992825997	0.28219790734661165	0.3569255337422706	0.48260256768003884	0.09010964000025808	0.6084662017477418	0.40731571308631487	0.6198099456818609	0.2513684599285556	0.32154642887806195	0.3658635823224221	0.21309772441152025	0.12279903464194575
0.4046421489157068	-0.0322965662053082	0.440809464308884	-0.1356826453873726	0.2147423183915759	0.01873787285153729	-0.03896550513968123	0.06127438220003075	0.22687950667535225	-0.09009032861895365	-0.36876549386445906	0.002059580591881614	0.2052883905336787	0.35473131694080956	-0.016899651865920344	-0.14467906966162328	-0.012379341813105016	-0.044372788515656875	0.5128337449054159	0.4500942666415331	-0.04030379280124492	0.14935924359686406	0.23495212914081004	0.3131756391074953	0.31830267281340757	0.23850379882480324	0.009594995203726163	0.2208876198126531	-0.08282612353872043	0.724911716255095	0.29721355007676264	0.006564887392947569	0.5006965622761694	0.14447449799461184	0.4355874912642001	0.2929785246126743	0.3379130079505257	0.2935533162748879	0.30054716831428985	0.3368009926771631	0.4834073837330129	0.08798311047201947	0.6188497116586844	0.4231090466954347	0.5903302236752068	0.2463030822847469	0.3395691100364159	0.34745796491716907	0.21431915530875267	0.12331933785323454
0.39492600821260726	-0.026371669659247015	0.4398212879728048	-0.1294444754269882	0.20199105389007643	0.010621905651654797	-0.04463507171522026	0.06658511773304919	0.21466565742430985	-0.10126913871835015	-0.3672803479398745	0.005200020503799585	0.19876025358875535	0.34652693476065555	-0.012654314569099271	-0.1576826810625374	-0.00785542033688647	-0.02997255116958311	0.49513834159614956	0.4325671040139104	-0.03428809201105705	0.17041046523537423	0.22075541200777843	0.31842287283481024	0.3098539598686092	0.22495124170533515	-0.007879052760350717	0.2311627379242271	-0.07682654102828194	0.7306121088517409	0.3077191046257908	-0.013826560871753652	0.4747360443591214	0.14362658294398523	0.4332932982997869	0.30321558283241	0.32731753152356563	0.2716085728767229	0.31232062033339125	0.30557219588741347	0.4792443872041881	0.1171802387184191	0.6276604614411933	0.43134621430262216	0.5913353776153822	0.25868842302131123	0.34739444867588615	0.325170700975595	0.21689302262493096	0.1219559937492499
0.4016583137563198	-0.016205371188878874	0.4531507254999186	-0.11215138129113116	0.1956427402418597	-0.0037303639953722963	-0.023571136103364636	0.07009566240306055	0.20198818864865	-0.09895732489866199	-0.37214438931318394	0.004065791783220042	0.19248550174244278	0.3586576051872426	-0.002169347856241406	-0.166558221515341	-0.02631990898004242	-0.024660506333870964	0.4772188043264725	0.40549141044866344	-0.02612940098524884	0.1848311720772693	0.21024420402532978	0.33125276834360434	0.31239143642455464	0.252199760755043	-0.011510937837760082	0.23991197493009858	-0.07176873182055818	0.7359946199731683	0.3102553320511974	-0.03267874122379579	0.47298095375151766	0.12640267225907942	0.4432981331884057	0.3021976975387828	0.32951721406054013	0.26372655680352663	0.33218333187973204	0.28226062547311187	0.46217727367010886	0.1385142590835438	0.6453812183510876	0.4281846090789595	0.5914933094342721	0.2629475133411246	0.3502787360587162	0.3175067998040425	0.21698920431545932	0.13542387203609924
0.4126763118467071	-0.00796219219303762	0.47504688710220283	-0.10531809943302348	0.1831376014950969	-0.006715892553266681	-0.03707061330565255	0.06565177061255048	0.20700098254538948	-0.097315967796547	-0.370477988813467	0.009581289421601937	0.18623396425577363	0.3563917287906219	-0.00905106031162033	-0.17540601418758112	-0.024116917213462836	-0.028356321592468998	0.4674703337917201	0.3870594181873023	0.004266261109303631	0.18985981766125143	0.20543530758712536	0.3235735449993238	0.31963600355859145	0.27100097223324404	-0.015893901779470854	0.2536088425118118	-0.06988630530905658	0.7293452922051399	0.31956121782706404	-0.03223315746595758	0.4763460085845903	0.11263866216092362	0.4519402715767972	0.3077502911901479	0.32938813046257565	0.2646865962779853	0.3492401533033561	0.26626745975329114	0.46036375855803485	0.15792981159760844	0.6449167121259601	0.4166394828368093	0.5600406279037593	0.24639368283975954	0.35273828818290043	0.3137337599354474	0.21559862592462653	0.1524647055099931
0.4291588151222161	0.005569120099996089	0.5046207808346402	-0.1025702521913698	0.17509288658745512	-0.019094148625811012	-0.041250707035425924	0.05987019307988415	0.20584973638802415	-0.09933535352681828	-0.35634443984559694	0.0011931162865765608	0.1827007459800945	0.3319137486979681	-0.012746079607933974	-0.19221328459384143	-0.012158108453736875	-0.03897921593160926	0.4663298012706581	0.36070520835826064	0.021571937463573793	0.1818362101077961	0.19390887548372646	0.31130826640635434	0.3322521841973278	0.28256847929211215	0.01345758750334448	0.2719959692315196	-0.073172777917969	0.69956317195882	0.3236501968594955	-0.03971563322608885	0.48507550473203287	0.10020920399716342	0.44832194225199123	0.32502173887941244	0.33556256634925496	0.2746007146021781	0.35833699682052933	0.2531463192975202	0.44976997705962596	0.19482768164082584	0.6402552361442994	0.4154176882633654	0.5528909512052954	0.23103263961352605	0.36048194573852566	0.3097891108434434	0.21434384726943606	0.1596626203965201
0.4622743317677983	0.011626779637277717	0.5431741934025858	-0.08942031408146064	0.16277594265814252	-0.03905968103421213	-0.03716304506936706	0.05561987019937483	0.18237580595937938	-0.11017649503414584	-0.3476515436564188	-0.01090718853016782	0.189260363920551	0.31857942497777464	-0.0001062867825004643	-0.18100903957043518	0.0010923810940751788	-0.05491152436101045	0.4567687783628445	0.34185393576218537	0.04070408479604061	0.19340948299102784	0.19792056932313348	0.2967348982358685	0.3404847289007652	0.2780274987403106	0.045612586191651275	0.2855439941277168	-0.07622871179159184	0.6727798672922265	0.3212831013853056	-0.033597195235063715	0.48119895883735486	0.09030171815550378	0.435991179436361	0.3615553471561116	0.33207174149619867	0.27104670635279515	0.37431294581901065	0.23375286460733014	0.44325133044174414	0.20663358530532214	0.6338670122777625	0.411563292766974	0.5461159489616794	0.2233374980380345	0.3691507331219168	0.3013010645494018	0.22961526247729586	0.15942130913533212
0.47902599543139635	0.005435148739643032	0.6021697688191082	-0.0714246446532042	0.1482804854885313	-0.06004069360750493	-0.02645988150340949	0.05531423255657908	0.1682185283522374	-0.09433760886113077	-0.342517074334115	-0.02145387703128158	0.2086547389572179	0.2846388011456492	0.017079032606059936	-0.17223542706764502	0.01610700646335212	-0.05617059642889387	0.4459284009797969	0.341889194588634	0.045724132559817346	0.2005039140200247	0.19724418055377563	0.2909059223583004	0.34060680273787985	0.29365374920622356	0.06385320280671218	0.29174697476987216	-0.08803333154324725	0.627201990888653	0.3251695884585586	-0.03250094848674252	0.5020414008955539	0.08079226980370595	0.424972887483049	0.3884801865297841	0.32532668043968577	0.2695500970243655	0.3737955085881948	0.23519858075144112	0.43848499676115393	0.22458487515492198	0.6271693731797044	0.4266733718630714	0.5353269096368152	0.2009611630925944	0.379782169021123	0.2897941133418611	0.24078116105971875	0.16688686014790405
0.4704842729114282	0.008407999494771601	0.6290225206471483	-0.06057951960631641	0.14324088144251465	-0.08395284707214817	-0.0441140926833741	0.06411045421012115	0.1272358491046702	-0.09549982679952562	-0.3424798110643611	-0.023048732155913795	0.22293574581784642	0.2598087647548183	0.0229108879838501	-0.16344834041905215	0.012389214339958212	-0.06452667919336749	0.44757787497319035	0.33281478468291137	0.052850170104071094	0.21208083436516306	0.20637745304614952	0.27881942708620144	0.35075078304723856	0.3021769042138417	0.10812794540225198	0.3087961243097393	-0.08423621312799534	0.5918682032890965	0.31030442414186055	-0.04411542175943141	0.5189872622895857	0.06586044429011398	0.4076383125176866	0.40053262402279743	0.33024201039798184	0.27945393962807924	0.3645052835055598	0.2547679145824775	0.4413569516766923	0.23992300484881773	0.6174813564043946	0.43956327058681177	0.5226405229265818	0.20679647260716308	0.3783919197303617	0.3024433363000621	0.2525749428622185	0.16818800530649158
0.4375829859624882	0.0074646882329218785	0.6589819045868305	-0.04793351047554579	0.1431338028538625	-0.09274050476603332	-0.04046804139578421	0.06467027083003427	0.09854962084260332	-0.09453288885016443	-0.32984702413123257	-0.0337281374505867	0.22621548216755433	0.22815210959018017	0.026785716846987894	-0.15909209049779338	0.01569332411816965	-0.0763422767618995	0.44211878574345304	0.31335092082876403	0.04152851426097621	0.20521094952061225	0.21903460982157563	0.2693508230722734	0.33734636462232365	0.3088051102017384	0.1444864164949674	0.3260993553870681	-0.08884188889874253	0.5493929398183343	0.31297504619980854	-0.04634084970774004	0.5431441883402074	0.05130601449269688	0.40010203042825	0.41006822698059847	0.3301455576880902	0.2947452101061834	0.35603353009651684	0.27744377364653083	0.43161219194337175	0.2358430050190159	0.5920145380576235	0.43714089808258627	0.5202925150793967	0.1989649260625193	0.39785102218502344	0.29736385538084037	0.2506524709557699	0.15844651487489683
0.41832098969977405	-0.004236506978564152	0.6857564507813205	-0.05135677539887003	0.13781494198195207	-0.09474531177116012	-0.042011011463777684	0.06351187589511141	0.08341186171144423	-0.10435347653051186	-0.3190888166008102	-0.03658147830644191	0.23512372035377221	0.1877399566137021	0.0182517799717494	-0.15433961867339518	0.009740879831466903	-0.07201794665846804	0.43514536498720224	0.30315362748448466	0.046507466659801544	0.19336515230016224	0.23789144316487842	0.26772753654376935	0.3242014100812237	0.31297384785218274	0.1775664211612895	0.3095604567435227	-0.09049845766450357	0.5053023612611403	0.3083024300907746	-0.0425803359993649	0.5442177766086993	0.05270220898413001	0.39759773288837913	0.43050721625951177	0.3290371216922153	0.30277707669702186	0.3487664723918801	0.2855010366311421	0.43572365862649853	0.22938190619871382	0.561960631927714	0.43753246232895177	0.5107668851201146	0.19998645092126044	0.39113299537801693	0.2991267707732841	0.258612635013603	0.15946763573574219
0.40362373389628414	-0.018192450692349867	0.6978257181723612	-0.05430767678164814	0.15020163553475338	-0.08719023495867079	-0.048231124078190295	0.06972644408116312	0.06443809080003923	-0.0754992394704724	-0.3133973367838037	-0.04645242321817467	0.2353930335531602	0.16080821143810584	0.02001312878958239	-0.15291878895190142	0.0015894901538563398	-0.06478361645959045	0.421626494518719	0.2947476687344737	0.0524922100668558	0.19563503265849586	0.25871723409525177	0.2595089714790555	0.3039693353939114	0.3274349986515655	0.2147070216837101	0.2993620186178561	-0.1004240111864407	0.44602070629969265	0.2835376311801611	-0.03747487071827408	0.5599743552404901	0.0494998121677571	0.3966017746122207	0.424863887642896	0.32667389184272283	0.30617632092923225	0.3619521548243341	0.30711755444727296	0.4344750149875206	0.2285117890304619	0.5267812418649743	0.42754047189226824	0.5113626028699029	0.20856080678577565	0.40587432648694843	0.31467327486861385	0.2744726151388348	0.15805641650988556
0.4098495784648577	-0.03598461965272534	0.7251975666349523	-0.05853097241735178	0.15946109180183954	-0.0896933612249963	-0.059778063080546714	0.07056554614077779	0.06502300613051576	-0.06663664563743102	-0.31536195113886323	-0.05487268034317925	0.2453130692413347	0.15146316735002088	0.01887414581601452	-0.1463078292307573	-0.002361304981411243	-0.0559539318854546	0.4241954061773118	0.2972120403355688	0.06637384799153254	0.194540904355752	0.28725212807239275	0.25584396498324147	0.2790257029007118	0.3209125608899525	0.23122504352952702	0.2850010972968006	-0.12496309582802605	0.41141524097610427	0.26452166237740415	-0.022328884267661733	0.5753126348629566	0.049673806296642906	0.37336937157548655	0.4357827636410797	0.3218511871195665	0.32267633472788926	0.3757970813578786	0.3242150128223237	0.4306350723864548	0.22255724633401747	0.4963204768758744	0.427827897273489	0.48593900074112506	0.2098266218532626	0.42133020126845516	0.32349833556088975	0.2737236919166127	0.16373768366767333
0.39813725643458364	-0.0610397086220406	0.7369012515828548	-0.07493504534948112	0.1662769862593697	-0.09553905111356026	-0.07564231973247784	0.06873224732806513	0.07260491612857267	-0.07842486581576828	-0.30759363636828974	-0.06116212525843191	0.24181036368758532	0.13618955888682513	0.014968395877986243	-0.1471610080076972	0.012961390753546655	-0.049120409958059115	0.43020653789423735	0.2921060113466414	0.08583728040951792	0.18955128183583683	0.29146229394308787	0.24905638863393134	0.2572158762902439	0.3080361665090258	0.2580370461785485	0.26636786072133417	-0.12716759113832055	0.4052955582375078	0.24804097302429323	-0.017546059758637156	0.5786694515429557	0.06778361666594619	0.3527722362811779	0.4269446721292779	0.31569555025199436	0.33399594949652534	0.37016940236751433	0.33147387502992853	0.43702768054268903	0.21570190847262344	0.4594921693205249	0.41465815084282465	0.4655369443023007	0.2187102295327407	0.4365859127530995	0.32552462908708635	0.28135267445945344	0.14966510774984704
0.39129069505266195	-0.08683500616939879	0.7448342114579671	-0.0753844048683068	0.1756595376953166	-0.06794549380217611	-0.0707481897563402	0.07279714652498459	0.07230628727321171	-0.07431468750973916	-0.29801891459314356	-0.07088605248216626	0.24169852808638334	0.12975364401879957	0.009388884148272696	-0.14570697192585688	0.01927324346925382	-0.03909609474462503	0.4172201185425529	0.29185997084832943	0.10123027459196723	0.21538201405527196	0.3109324988876109	0.2496663977373977	0.227543626651052	0.30301427404431563	0.2747117018155621	0.24789528516584564	-0.13746869376464824	0.37846697751971475	0.2420458130494887	-0.022747591544868544	0.562902890222351	0.07642149204385071	0.3200988470054494	0.420570676814073	0.3050029980579821	0.34579237564424975	0.3665340196228982	0.33242907883241524	0.42683957777164244	0.18823680577361615	0.43725559538965014	0.4278549702082938	0.4882281301602909	0.23283801051411473	0.45001381611530455	0.31718507198048496	0.27614257764757416	0.13655119566055846
0.38225349769584416	-0.11665692590841319	0.7326859390408172	-0.07397736127612825	0.1790763650844796	-0.059531575554189885	-0.06603788892727587	0.07716878536592012	0.055354666405241074	-0.05640616172438686	-0.29979979733490786	-0.06668841350788565	0.24340201183698604	0.13358059858624438	0.0052660136667733535	-0.13665941728842718	0.003765695018452569	-0.017930792337046156	0.41615740880580787	0.29353658313787895	0.11129263831294059	0.22363308257714243	0.32153248078759383	0.2553459920519997	0.196790081788842	0.2956228523102502	0.2561077310446704	0.22480808022083884	-0.13920249885796826	0.3766228753260174	0.23016876639662395	-0.020392352860206908	0.5702735232900269	0.0851572037737506	0.30907861675811044	0.42004820742257465	0.28959957990114354	0.34416725250161834	0.36914398216806427	0.34747069740309927	0.4314477903036519	0.15419232240767153	0.42694254376121155	0.41599344991065496	0.5323130644543842	0.23740318379005115	0.45421112181906614	0.30834343414589516	0.2831804427461434	0.11978677326766182
0.36367813507621427	-0.13791586387997654	0.7183008217731386	-0.08511357449666299	0.18760241697717844	-0.05871252654276722	-0.07312258080771757	0.08234066874518056	0.05992120522957034	-0.05330143414837751	-0.2987034387045764	-0.06118576350662889	0.23909359371436073	0.1306003970356634	-0.0012754837826580447	-0.13923193153052382	-0.012084981890751051	-0.0023562974125281516	0.42576347558459987	0.2920724251107724	0.12502694743216983	0.2122043114262829	0.3268546989520697	0.2511474210232702	0.1740830899683088	0.29850375910022386	0.23958470595042686	0.2078299039550565	-0.13199904106570928	0.36327057274032803	0.23437896646740652	-0.03580900761158636	0.563372259206766	0.0885153093121817	0.3028449981963536	0.4102474018822123	0.27790826707866756	0.34800901457852335	0.374497387751022	0.3524549502204119	0.42702058450811353	0.13390665272535496	0.4043083738254083	0.4111960244190094	0.5587883080730368	0.23606895017943078	0.46905514510590907	0.30650672330001044	0.28637108472439443	0.11563789714014558
0.3528348165846277	-0.14818273543862853	0.6984194472520328	-0.10010807676365507	0.20444281773869077	-0.03773727894964058	-0.08153499866411272	0.07953995660033293	0.06932950377105562	-0.05820785369557606	-0.2947877798556972	-0.05872042129195239	0.23612353546988576	0.14332663670255213	-0.01561738763373543	-0.14469503945356166	-0.018377279748152935	-0.0012939902261544633	0.4394471523511398	0.2961106625774691	0.15098698229518057	0.21459418923813964	0.33153999841502557	0.23294835186490545	0.15228774993940725	0.3127940286151822	0.2319602117257744	0.19803671828956335	-0.1290601319308121	0.3771143831159332	0.226601028000664	-0.03217568054381982	0.5424817298061099	0.09471010353043266	0.2890513940500471	0.4106498207006674	0.2756178916491085	0.34319511998493646	0.3741437310167761	0.35007699290200295	0.42514985542631345	0.10598174201543795	0.40443533520235936	0.3992951765095583	0.5937463881586219	0.24469026277039121	0.4638829357442523	0.31429204130228533	0.29081914666442	0.09731772685158974
0.33628749509321143	-0.1664238870846672	0.702004193164251	-0.10818603394745092	0.20109257540676576	-0.01483807468298673	-0.07485463328032232	0.07988152906552981	0.11030196863497148	-0.05216917989624792	-0.28558719854045006	-0.06260347569140268	0.2538293865831238	0.14098731733186293	-0.012463679979358813	-0.14917738118937834	-0.0040689594864287025	-0.0017064897603591132	0.44690663446405415	0.2947450661923464	0.1697745867629726	0.22914106861182773	0.3288352023773603	0.24018479505155402	0.1329362114346101	0.3135405758896604	0.21355304102728212	0.17454936022998052	-0.13030820076932145	0.39365773149672345	0.24011545761380057	-0.029483522316108225	0.5240126805352257	0.0935957305153638	0.2824587038126637	0.4230565896564514	0.2715908395736274	0.3376845966074701	0.37106034911785324	0.3365199145176641	0.43127460156727826	0.08220115503307061	0.41525265180055937	0.3808255269017714	0.6401964840685092	0.23157406795412397	0.47896035313665025	0.31560108622946637	0.301919026454071	0.08828571733657871
0.3259341583693297	-0.17762577366300678	0.7065621754397945	-0.10815662800756862	0.20229323767554294	-0.0015516233203517957	-0.06704230711962406	0.08249547596008464	0.13824439115420822	-0.05899739542958534	-0.27354470057125535	-0.06443865183594209	0.26119826339452895	0.15912624617784835	-0.0063635999680731565	-0.1501801195386552	-0.0012511075535506719	0.006249297017896926	0.4465580057566264	0.293321524129632	0.1967236875801397	0.24943538738268506	0.3230530904523722	0.24767172058273443	0.12846676825846542	0.32962241161538314	0.20863430693227425	0.14878248080716427	-0.13346552822014024	0.41416340343186253	0.24196112283457422	-0.03719131769738731	0.4933795703346546	0.10449468127671453	0.27378445904555576	0.4380636932503613	0.28518424206459664	0.32766748549974134	0.3693068377312826	0.33108605768226673	0.4504957278791918	0.06818645008392524	0.4486532706599619	0.381118210476731	0.6753632995782194	0.23928246112112764	0.46582127225024517	0.3217670317983486	0.31229283602199687	0.07720875618731834
0.2909268287103217	-0.18575391066364605	0.7078334022344042	-0.10436144686490542	0.20156261036949824	0.012757479280064538	-0.04632843371361322	0.08928054538657668	0.17263470293723296	-0.050669239501103205	-0.2744744514608085	-0.0547583433933326	0.2618242522791788	0.1694025598933859	0.015595452439481766	-0.1449105148228513	0.018051605391565927	0.0019297093572617995	0.4493208014314328	0.30308006545229116	0.2166616716080465	0.2692018251768672	0.3172866653492171	0.23540314073975463	0.13410720859176836	0.34307204239464206	0.19935804770934595	0.14267405797574936	-0.13963925190071244	0.4404878093588559	0.243028924910556	-0.03874282455660393	0.4966577757750462	0.11268692055420074	0.2629149609370804	0.44039040865874457	0.2916908539535997	0.3274106822320467	0.3769751248121379	0.32630542815519326	0.4627993404764588	0.05755092864266409	0.49641129603920015	0.3820611231770686	0.7177139794982619	0.24595867054056514	0.47848175096335677	0.3368728587819794	0.3186206968034439	0.06368655060583786
0.24623148286223495	-0.1823659378274611	0.7119288925736103	-0.09184779509479238	0.1957901186129721	0.025449997076304843	-0.015065740237449022	0.0838413548417483	0.2028825998037608	-0.06484814911404005	-0.26963367270676747	-0.04610257433663435	0.264967970394438	0.16427425486211772	0.015747157025396762	-0.15050243695819226	0.02468241327599366	-0.008052439537690926	0.45935946303473435	0.30771869572494703	0.22354943479466619	0.2700085550451315	0.3065379875590527	0.22802814821673617	0.13610688562184442	0.35768611022450725	0.16420316211480615	0.1228932282250563	-0.12867595643139557	0.4770553125882434	0.2572056735884238	-0.036160273578088625	0.48770996309284775	0.11660555864110633	0.2473647534647246	0.46651454460255704	0.2997887079668801	0.3218892885782219	0.3680911081307498	0.3064144998236973	0.47103638165218553	0.06525319029606205	0.545377088251852	0.3736510565225454	0.7626626135727356	0.23652094468122561	0.45296349111895734	0.334739283267614	0.3246829287693277	0.056369528610179055
0.1970488488298639	-0.18407389404348215	0.7117066036546044	-0.08991979158329348	0.18584550146107845	0.03594071427685973	0.0058824377525534596	0.08602676700089552	0.2259839889620124	-0.06787898180929068	-0.26769329024677907	-0.032083625857437695	0.2589731827571516	0.15291930925735628	0.021260538187239404	-0.1481007438702161	0.038792224960009	-0.021814847915093638	0.4544254768011567	0.31245296446250653	0.2262635290890956	0.2738127708235905	0.2924206069491303	0.21446661317440835	0.14895208006105282	0.38444675253170446	0.12952952309772073	0.099244184214991	-0.10852972971427488	0.5022362840278196	0.25745283375138284	-0.03302345720131112	0.4848472444652976	0.11122917776040439	0.25422104086132913	0.46976562518930437	0.30078138513445607	0.3263777367451494	0.3617433809031512	0.31019556600135806	0.46938212451349814	0.05431723006883118	0.5769501707149384	0.3637522743328324	0.8096937452800201	0.22671462292319475	0.4342647344561851	0.3501770078614902	0.3171199317268772	0.039139775517900585
0.16946375419913956	-0.18719287708083868	0.714080703244507	-0.08545943123334059	0.16766913707781755	0.0585672771644322	0.02444259179053273	0.09080619420643907	0.23295275220811215	-0.057798731388752536	-0.26485363523637145	-0.032066916908608266	0.2645838320490973	0.12979124526585645	0.021737905439527718	-0.14739230016327973	0.045170162180496076	-0.03633879454437813	0.4529127625124204	0.3169396501280969	0.2186928121303883	0.2907659948845219	0.3012618178070544	0.20943272272900929	0.1577319148702278	0.40156138561111376	0.09544362547696303	0.07282387996177017	-0.10780568093795928	0.5001032083077426	0.2557683244099093	-0.01558913933225609	0.4759346718920132	0.10620662892728502	0.24558014774563652	0.4884746120102643	0.29099779545563387	0.32428781673940454	0.37434363357482814	0.3191750540615069	0.45396251239692537	0.04622279937904529	0.5975165983377666	0.3673842004707369	0.8562153514857768	0.2143004743789954	0.41527102540991523	0.3481077446868261	0.3120892309134099	0.03563185823226703
0.15088179989653597	-0.19097125822242894	0.7064828140579655	-0.09474290942755945	0.1541876973511663	0.05932656723510725	0.024717109363642208	0.08866342470320789	0.23743558983307667	-0.07270444344026768	-0.26269484262880816	-0.022878258754453606	0.2622517571785355	0.11154776666960191	0.029109712772811984	-0.14051796327839172	0.049990450497430235	-0.03905519984039782	0.46001384736757434	0.31336596973662767	0.20999705915969832	0.28822612638183087	0.29545356117901134	0.19745294036349342	0.18255950154879966	0.4256060977686384	0.05813494792285667	0.055590217624130675	-0.1045784730003015	0.5374405557818182	0.2367937592657166	-0.006274419469759584	0.48307728573836634	0.1126887113930138	0.2393452297688894	0.49187839715003995	0.2913899839775251	0.31817302266398084	0.3839903474328953	0.3222674035166111	0.44906289998522847	0.052476043551594555	0.5990020057654915	0.34470192084059414	0.8847088355568002	0.19436043012916074	0.3986368206393472	0.36373320991733793	0.3218997577985735	0.021546507012377907
0.1519024121436164	-0.18709257140989766	0.7197591931078349	-0.10542317742398229	0.15245680877790513	0.07539933193857515	0.03112480511226242	0.0822776630232372	0.25877130928404923	-0.0980600645286602	-0.24902062269417602	-0.021255286260047523	0.2744545099903344	0.09621035839850747	0.03790818401875634	-0.1353935767720394	0.0591567310232301	-0.0546894867397791	0.4563642084238449	0.3025334445603427	0.1981875123556174	0.2939163262340368	0.2896802203802095	0.1812957975005644	0.20607057613899937	0.4500644442355786	0.033072408839358844	0.049314821213106215	-0.09741446926281284	0.5566280497725562	0.24917802743186174	0.0048434334329384215	0.4688606622484318	0.11366848873308308	0.23124348558954883	0.4783388690619789	0.2913632704017638	0.3210095141474623	0.3981505769059994	0.3067987648986389	0.44279824984728133	0.05017464365114642	0.5720898658378281	0.34654947428370675	0.8955839901471577	0.2042000249050102	0.38725581411683874	0.36628937526639344	0.31525962557489995	0.02057816492470157
0.14684109823371364	-0.19003963136471358	0.7258743535646988	-0.10584646980234988	0.15440527742666038	0.08265730135859475	0.026119543170245285	0.07588294159421452	0.26708354771317405	-0.10023928728777094	-0.24631181991715284	-0.01239900279682994	0.27896614453549	0.08253915967552199	0.03888067413200079	-0.1417099392856252	0.0714954162601062	-0.06501819746160811	0.4453346467826882	0.29017285693768974	0.17979682554342377	0.31351264307231025	0.2783753351169883	0.17872257628159546	0.23067522809361823	0.47116758343407916	0.012131768927477634	0.03336542210478335	-0.10720325430081934	0.5833185619972058	0.25314466310981176	0.021307174138928624	0.4614021328231507	0.12041797170999773	0.22138384949762718	0.462193988169998	0.29320094288270704	0.3211137633509695	0.41091178274135787	0.3165787091458614	0.44970166507069076	0.05950968731545592	0.5634064037137823	0.3466494391405578	0.8948390982049317	0.21364696926279306	0.3778775272631954	0.3632379389519245	0.30981123965125185	0.007314949557768858
0.1448548044309995	-0.19344131656366406	0.7164950710306993	-0.11459051747125988	0.15392116337326067	0.08802885678080388	0.01722898589989083	0.07657581288320484	0.25881168021676654	-0.11370213475309743	-0.23723369044499862	-0.0015940206249672475	0.2790001551458122	0.06525528677961927	0.05312368952713743	-0.1371009681478478	0.07896480532528283	-0.06623764773022892	0.4304141630045855	0.262568325049246	0.15612086693893645	0.3310226656093864	0.2716936767314054	0.18815455705322168	0.24477389930196208	0.4691131795734244	-0.00365496731048223	0.0016403179750269377	-0.10114346256230647	0.5899648970954507	0.2721493324773533	0.03213134357611426	0.45307620513202657	0.11275959090813956	0.22470894417297713	0.44842178854109865	0.2871260576845791	0.33135751242904743	0.4182881176860844	0.31470200093835754	0.4486546857658201	0.07205571393756317	0.5350666678616354	0.33919878150117455	0.881255689891218	0.23396093885573147	0.3819392756575349	0.349990915967651	0.2943497415904769	-0.01443622811713273
0.14472626661301408	-0.18909525411113776	0.6998042648400027	-0.12396590454320451	0.16715370027683252	0.09133668991277258	0.0148305019217965	0.07259706143385501	0.24145871919116352	-0.14542306879817607	-0.24835946889932292	-0.004390291293833338	0.2410680137329793	0.05916886157845782	0.05741782828074623	-0.14423760633245938	0.07797800398665389	-0.06342482121756973	0.4180339364707667	0.2639302853678911	0.13290185447625064	0.3388600283914505	0.27896671143254165	0.17343665603072225	0.25847302712632186	0.4848370554521539	-0.01584842461767521	-0.028428404823506087	-0.09691360338106687	0.5572688368357956	0.2818865690168341	0.03930527282843118	0.4340589394613114	0.13169215033001289	0.21618803037471337	0.44702452175382684	0.2889743221372527	0.3474931980901491	0.41711843523900516	0.3173441967114207	0.43984855195603884	0.08211090149603731	0.48318201025020835	0.34350308225605347	0.8649050690962861	0.24940336413853412	0.3649003388206687	0.3376148953761417	0.26282840368881655	-0.022815535835839527
0.1531295637905366	-0.1879394359013624	0.6845121741103315	-0.1210327386179179	0.1775145547651939	0.08905558568748342	0.002147580843620453	0.06233728633355973	0.23271252550994195	-0.13770688326984243	-0.24413127783754676	0.007357047509740216	0.22676576537017445	0.031162242584513944	0.060011727607154584	-0.13898648704195343	0.07156698095357177	-0.07189772023877256	0.41800126609687627	0.2573241806260893	0.11090706759110094	0.3545680454688227	0.2857112014432083	0.15377080022715442	0.2576931129707099	0.4878653574732425	-0.04325601666385044	-0.06697831872865893	-0.09661009136227189	0.5294855581272647	0.28710982828749265	0.03674973773563381	0.41163514210290303	0.13324876627722262	0.21631299078293797	0.43425206586525056	0.27451806604358586	0.3609320579310197	0.4124335493511849	0.3121033130106961	0.43104971432513317	0.0664217338663567	0.4507094823273404	0.3428351923203949	0.8478427347599867	0.25669924390410676	0.3623799799508375	0.3218603278993479	0.25514600240990487	-0.027170752448189877
0.18538816164954958	-0.19099582699378406	0.6676484583458518	-0.12419235325368842	0.1940000720257149	0.08904869583313856	-0.015696758743562557	0.06281526738459131	0.21471009992384382	-0.14671479515175984	-0.2482981945139863	-0.0023111153524176782	0.20481684249912605	0.023709059443868252	0.051754702606994794	-0.14125372745282794	0.06833248353192585	-0.07346581190811609	0.4343128457120736	0.23997717958323578	0.08014492635173683	0.36398271192397375	0.2893092186100842	0.14098681272631608	0.2661022863911195	0.4870952505214632	-0.06407173932287152	-0.07759718942101637	-0.0879780122774696	0.5089414250116215	0.29662134852949523	0.03777863952676626	0.38464172024388393	0.13078673992802098	0.22790323107264654	0.4431840881931476	0.2681241928863672	0.3586147483465498	0.4146574903223466	0.2932636164405102	0.4202637628433911	0.04935389503822194	0.4182695778660254	0.3251846226256327	0.8242331244159077	0.2525381001302528	0.3471856529996443	0.30576298110985206	0.22338354998302132	-0.024339668084979445
0.2265229000780586	-0.204299503557352	0.6426526858027206	-0.14139216317150652	0.1977664225281381	0.06654333813832944	-0.05093507568431329	0.06131453337492702	0.2013476999777885	-0.1529858449164399	-0.26419657932421803	-0.005853875861653878	0.1972640542201599	0.020650920528641682	0.05428998422635491	-0.1384858622191036	0.06869999520870898	-0.0820953332727492	0.41814065245617843	0.22941527691832747	0.05757119456591296	0.3695574108578253	0.30029184932371467	0.13883904010242498	0.27784033768027566	0.4860288806276225	-0.06411707281030385	-0.09594236991080957	-0.10503311411025065	0.49716237059618723	0.2898978249993839	0.018980048130003035	0.36863098478969303	0.12835082212361956	0.23684537189690155	0.43120913988358717	0.2546178923153445	0.3652079131079906	0.39858817552933995	0.2900975187389469	0.4073264635993429	0.03601782704460397	0.3787344234121255	0.31618886335421414	0.78910990458154	0.256697803513725	0.35055701932783584	0.2899958718171653	0.2018640536375599	-0.02832001346002976
0.250771394648925	-0.2099116636643396	0.6214104176830215	-0.14903210969139996	0.20501515214920674	0.059628033515020086	-0.05522868394146013	0.052949270859477246	0.16517802837606313	-0.15990992815637614	-0.2724801180326605	-0.015442565908371111	0.1866804243212604	0.025372137994555278	0.04377061791220666	-0.14252070724098098	0.06752962276894346	-0.08364471723102636	0.40343856090167973	0.20753060815051563	0.03062640862142446	0.3692741781507499	0.3030690071524159	0.13697971419818425	0.2772441906893178	0.5034961726266327	-0.03983835851400169	-0.10476384553706786	-0.1132007721605102	0.4897648965747078	0.29977870710727655	0.009723101425452862	0.3429878920289059	0.12642397381548703	0.2383507116776784	0.41825034277186096	0.2530573158530126	0.35215419198225284	0.4021813836955247	0.2694661497513856	0.41203530376312336	0.03350049400553114	0.35682587905544	0.30801947318802503	0.7623700795623254	0.2648859907168915	0.37572794324542846	0.2722033217962801	0.18797439433940108	-0.03555057634071753
0.2553767838198197	-0.20860389828991907	0.6112306061035311	-0.15222235551454782	0.21310862721030593	0.04497317271390178	-0.07659479808425756	0.043298950347105084	0.14751579851212906	-0.157376411039977	-0.27224361473676584	-0.017443427427857434	0.18073210171352105	0.040762457500169436	0.042435597289957265	-0.14884146005169027	0.07430264790010524	-0.0967115504245323	0.40938543726530596	0.19328679151532402	0.005990132441127141	0.35132696252259077	0.3064313846407899	0.13752607107488954	0.26686144161266784	0.5166517491835774	-0.03822692375473178	-0.11070886002861402	-0.11588197610291362	0.4847816245563079	0.31395678513046393	-0.012149935897401824	0.3177826497387055	0.12853009451427005	0.2376789141277428	0.40265234675586753	0.25717860532403647	0.3414465210478271	0.38870769585765574	0.24949719134673226	0.41314352531119136	0.023594570319616166	0.35670835674587054	0.2871374274841895	0.7208752471804867	0.2661185327665597	0.395607466044516	0.26583277293167856	0.17326937132274778	-0.05061549642888367
0.25853310135034946	-0.21222700925174948	0.614741769375316	-0.15339007763974716	0.22032041536411948	0.04452673827419941	-0.07736488844811149	0.0385651843225592	0.13152702516973305	-0.15164198874416768	-0.29061774534209184	-0.023794569083577605	0.18051820523314435	0.03198127698826304	0.05071931468682731	-0.15118035121436266	0.07375768349411595	-0.11780761823941639	0.3939191303103936	0.18386918100765676	-0.017771206261125543	0.33971756187835955	0.3151323418174868	0.14516192424715976	0.25647130793496753	0.5118893076651455	-0.03339753821101664	-0.11638198956022797	-0.11678273223470492	0.46576883163775157	0.32472695567197374	-0.022206885341335227	0.3047454894539422	0.11833692275459692	0.23990979309675842	0.4091570591702916	0.2573075781562836	0.3343907020680453	0.40165139732061095	0.23706003273046758	0.4091266210199505	0.017082032649730832	0.36327627578786326	0.2777003645815011	0.6731050290356886	0.27453343741581465	0.40682068196830495	0.2490321406890573	0.17197787105964507	-0.057579713618078385
0.23994785120625922	-0.2218138742333003	0.6080075130903022	-0.15758920833172882	0.21098823865624783	0.03333747420862347	-0.08027786624188783	0.04031358112821216	0.10502443351929883	-0.12494918277583007	-0.30544691124447193	-0.02294859079200533	0.1720009196177516	0.03741098476611675	0.056753612739083435	-0.16039342763470685	0.07368193492168075	-0.1323474068255642	0.37516150569189866	0.19369816285453037	-0.03266192657365989	0.335572173025487	0.3328700047607578	0.14228055197254152	0.24484058863119978	0.5123007185300157	-0.037326203815024564	-0.13253953813524627	-0.13381994600028074	0.4507271465237984	0.3209411218537416	-0.041371076827604145	0.2867078019059157	0.11971285249104072	0.25071031392617044	0.42570516124328	0.24468634386802018	0.3236789926408547	0.4034490372292411	0.2370800205106987	0.40649979162356864	0.019714679631086182	0.38988099826947514	0.26219027811846474	0.6279267051627726	0.27633032441705485	0.4349186049247978	0.247202616087637	0.1679663166326279	-0.06847988523374124
0.22220194202747515	-0.23086960266412984	0.5857934918175693	-0.1611258239639429	0.21074127332270987	0.026725463785767123	-0.06739597222333776	0.0359201418283533	0.09359682226317136	-0.10696364915087364	-0.3263556980742429	-0.030050013394132463	0.1647189937759391	0.03653056926636429	0.06113489992203305	-0.16151854982389097	0.06672919088100768	-0.14281892932255907	0.3640162952687482	0.21250368932696512	-0.04289696958651336	0.333084204585398	0.3607728125895564	0.13124633014122694	0.23977894603478225	0.5079231832394904	-0.017428656685744753	-0.14820990687306895	-0.14071378976951124	0.41460457775543114	0.31306314908387595	-0.0513979926757137	0.27265363693721906	0.1254674773799868	0.25327156915644544	0.4262549835821715	0.24107431709008123	0.3086977662267268	0.38934696700593585	0.22906848401509486	0.3959576797443995	0.007536383597049083	0.3926428323372307	0.2555585714733689	0.5849238640632962	0.2731214227245795	0.44862843812418485	0.2548380690550347	0.16359305046691786	-0.060680756889527086
[truncated: 210 more rows]
[truncated: 31 more columns]
