# Supplementary material for: Obesity dysregulates feeding-evoked response dynamics in hypothalamic satiety neurons
Source: Sci Rep. 2025 Oct 14;15:35837. doi: 10.1038/s41598-025-19800-2 (PMC12521569; doi:10.1038/s41598-025-19800-2)
Supplement: Supplementary file 8 — Supplementary Material 8. [file 41598_2025_19800_MOESM8_ESM.zip › Supp Fig 3/Supp Fig 3a/Supp Fig 3a/NCD_to_HFD_1st_MPK172_matrix_4.csv]

0.0098704400704157	-0.5024830027225174	-0.1288611697470207	0.00929206315841732	-0.24575530917757385	0.1943271563751019	0.05000132084768931	0.04427536103214968	-0.058560590438992546	-0.1788372284850253	-0.3085998292234661	-0.18263705179012427	0.16370283447708361	0.02523642658441012	-0.13315217090717207	-0.3003726045723881	-0.023655776388459903	-0.028926319909982717	-0.2715332752003275	0.15658287311456157	-0.02743433497842296	-0.12379892843646152	0.2753077572399901	-0.48760980542773735	-0.32034549387784617	0.13373521020911355	-0.02656540834421912	0.004653383617202021	0.14694450688738553	0.30723227076124937	0.13284232656999512	0.0034209092044789	-0.0478861550023115	-0.20237492021002024	0.14906492911492655	-0.18657838575188324	-0.05860694234476079	0.07359511931735145	-0.38323693948410736	-0.036234746650190684	0.0609870420148796	0.008940059747060919	-0.07487324559715304	-0.06443707037341204	0.6004879349168509	-0.1825957175996117	-0.7402010725789853	-0.6420390113264097	0.03647281139111062	-0.07551370026180894
0.034757956411852656	-0.5648109091907978	-0.11792185831633102	0.009729556750571602	-0.24283353530624802	0.1869273181848805	0.04864262908265618	0.015253857038255058	-0.0265916216577169	-0.16329631633516334	-0.2755564337101342	-0.2230948644119784	0.1934966072293547	0.04467435046568596	-0.13432050575748883	-0.2392439467020769	-0.022470862044103892	0.03152754925025912	-0.3358933813852485	0.18926616690454298	0.02396160569811933	-0.11244360603189957	0.22389006328027505	-0.3644415772149617	-0.18467787026510113	0.03537125261425449	-0.04957319490322901	0.0003225125329588607	0.14114680653686779	0.2842644315329207	0.12733588176059946	-0.015488253818058129	0.018968146072747716	-0.1842938311895794	0.1697833844945359	-0.0804955672747971	-0.03170836600041016	0.030751721616544075	-0.4528169730292171	-0.02155093205058816	0.050108427592189704	-0.015339080307981902	-0.08732246405291766	-0.13397237736524903	0.5954858514640488	-0.10512587810551287	-0.7653940514294214	-0.5427775614671255	0.11547141422207093	-0.06540326437230368
0.03827496724936102	-0.5499146402803481	-0.13821625420053285	0.013582995354680908	-0.26141611054990554	0.16117225779672636	0.02769018837997422	-0.03130221429785526	-0.043425697594855796	-0.16183527551238716	-0.2764148194414238	-0.17471466463545357	0.19986698056347932	0.07605454939998973	-0.10549836705260134	-0.1717063120942016	0.010947615972155551	0.05139644402946288	-0.3241480632017323	0.21919881352165352	-0.018705018392672326	-0.08005004178787702	0.1556777272943021	-0.33289017933931736	-0.3015147865153483	0.046311434591041034	-0.013257525737920542	-0.02473447235361451	0.1539600534591391	0.3007024333538207	0.10796025462500734	0.017637370166750477	0.04759752490774207	-0.2193258259359232	0.1489571669091983	-0.10398327223011034	-0.08147238436477229	-0.007869779812428599	-0.45071641280162306	-0.01931880739710381	0.021788751582259267	-0.04988777076052151	-0.0903674769898994	-0.16040035056925098	0.5629382555026226	-0.09686325321846057	-0.7298730247344922	-0.48394166204686045	0.16085217433434118	-0.07267348609504244
0.048942387802861434	-0.5651999258705698	-0.12403442352077991	0.0232682554927066	-0.27834569981640034	0.1830150854462094	0.04686253811351903	-0.052195180228731194	0.0005887315101226337	-0.16277171442899874	-0.2735805973834371	-0.1782028885581591	0.21281336309119314	0.07206517238872034	-0.10761626785657634	-0.12363222603848568	0.020216695143632266	0.09450282641004921	-0.2999022358102191	0.21667890219551544	-0.045238334145987734	-0.0653719665065665	0.15113456261990382	-0.32462431280690646	-0.3539894163318496	0.05144371490083557	0.03718085714692827	-0.023231985085983516	0.17341150270893949	0.27681111386365126	0.1463238691716153	0.02987517517429284	0.04038000747697171	-0.2144105426353731	0.17437616284954793	-0.11361363511330352	-0.07762778692210132	-0.013771075364407689	-0.40866997584126885	0.009065654881528972	0.008379572904131091	-0.042256103190756074	-0.06162104583731679	-0.1354382665323037	0.5341100604747094	-0.08313497183556542	-0.7053495610205841	-0.45439305643550926	0.18006450005763114	-0.0680986476921277
0.04361655503604254	-0.5580356147394924	-0.1297408608688237	0.015206336210302188	-0.275944169853818	0.21897818581674228	0.05552288602369617	-0.01803802842098222	0.015900625149506315	-0.1646359736180182	-0.2644047432104041	-0.19646428764650617	0.19354346096948577	0.0819836119659347	-0.10629669893860613	-0.0733289698741908	0.008584916237037155	0.12930135626048422	-0.2910316781265581	0.19742802739299195	-0.06377921823130181	-0.04533383633093787	0.15182336665361867	-0.3154639088465986	-0.3819223190037038	0.04173935020657531	0.053468173873427526	-0.03379178424813957	0.19504426030635152	0.25602948546338633	0.13482170032151633	0.042638525485195165	0.021611894787495728	-0.24712132895133715	0.1743628097066643	-0.09508537633517498	-0.09047472891253557	-0.038493751001982504	-0.36736182141427953	0.004207654164827126	0.016105343831398715	-0.027414008641969412	-0.029166032478947522	-0.17841310072671565	0.5152905728214957	-0.09352979834304125	-0.6480893495930197	-0.45200857564168323	0.1951973261503106	-0.06312898988467772
0.044603013354321513	-0.5402204695141771	-0.1309218645109572	0.014103135319366272	-0.2750071469304161	0.23532539275469122	0.06156004644297077	-0.004405212960800822	0.006220841673494272	-0.16703622302151142	-0.26320289111889444	-0.18394445704289727	0.18599653816095707	0.07582066573694962	-0.08555058817508937	-0.037923054128873875	0.011784034162010406	0.1449204826867513	-0.2870884621772525	0.2070032170476309	-0.06957570856588373	-0.03183212838682178	0.15457824228522332	-0.3403288487516347	-0.4015263077845159	0.013755710525991843	0.06941351729862368	-0.03196279013600279	0.19686209563117715	0.23673586258988943	0.13681181387493027	0.028136307125288626	0.007028273417709297	-0.2499827391848157	0.14548066444613428	-0.09467823417833637	-0.08770381985577523	-0.04768656868662002	-0.3415971969594944	0.007240888176611455	0.025205861844657174	-0.020062552312314328	0.011331615317168309	-0.22251927760343126	0.5165220489393264	-0.14305560998236547	-0.6307561582834682	-0.4434789352531423	0.18978809978629063	-0.046007322967378396
0.05458573747838803	-0.536990364227496	-0.1397616760507058	0.015471075979800809	-0.2898020662523442	0.24727534823045808	0.06986254264886747	0.006854102147207309	-0.004117139149931206	-0.17650112617334943	-0.2568939035609786	-0.19106922560118192	0.18483312756606088	0.06571520888249589	-0.06780390054439092	-0.010129788858143255	0.01219600542254372	0.1482442317826915	-0.27587682230700156	0.2025399854516374	-0.06677769874769798	-0.020943106911213	0.16028780085822758	-0.34193919593963634	-0.43717024482793204	0.004206618581741035	0.06808198093514317	-0.04094940426523227	0.1831816454702871	0.23252735643358938	0.12329339105604843	0.02768504564595028	-0.004552167511119034	-0.2511368904774431	0.10894927670420437	-0.08747707020876719	-0.09028113846496726	-0.06974112792353994	-0.31054271887990703	-0.0005674310527024824	0.01082070217046458	-0.019290257985967552	0.053661372284481104	-0.21760899855305055	0.4940312316682542	-0.1787296377384035	-0.6151503348592139	-0.4464708953437307	0.22426357581110112	-0.046353808519409956
0.07146734294586647	-0.5240450082846748	-0.14544399143904813	0.014598878525665033	-0.3114697696191223	0.2634324165053963	0.068625200473128	-0.011653099497727212	-0.007606178302146296	-0.16100966616719578	-0.25031993186007734	-0.18696577129527303	0.1789407119619511	0.05693142490879113	-0.04923705015411365	0.0210407337276469	0.014616833548499554	0.15523203063764596	-0.2636065227438929	0.20857768745803204	-0.07553127761983083	-0.02453069702130205	0.16455592402872887	-0.33604188525083645	-0.45424404738972335	0.008287383207808072	0.052641330955303156	-0.04361624251191944	0.19078168097930115	0.21960759847886846	0.12080694775288502	0.03861480530929076	0.007388507446879468	-0.25269112296895235	0.0902179798247933	-0.0916362600362699	-0.09007122111218237	-0.08587492234760076	-0.28089318680939257	-0.010011892162158623	0.010661094160129664	-0.017902286811053165	0.1046969480287055	-0.21801594017764703	0.48856537172933734	-0.20716540123762028	-0.5868150135525905	-0.4653085874052938	0.22586179912185617	-0.06050034586189754
0.08455568434534445	-0.5215856991836888	-0.13879855601056856	0.02078120905737496	-0.30730216047771086	0.2623807562576277	0.0715430065325965	-0.02166435809233549	0.0049761724187606755	-0.1468133743318305	-0.2450303473769418	-0.181770360915548	0.17778325104834145	0.05542265406292941	-0.032122117529278175	0.050207136536617944	0.011282585394197691	0.15094203822483795	-0.24382114431481383	0.20502914543391632	-0.08859008521073866	-0.026273968756183493	0.15793231284404272	-0.33299646840130676	-0.4724440122809578	0.0029700079706366494	0.03894171644074058	-0.05499052348774677	0.1930816000254868	0.2095751294106894	0.11539120834270092	0.020893643943481217	0.003708343768028465	-0.26048195147621345	0.07226795893691323	-0.10729186315930533	-0.10288654592108623	-0.09781605688322978	-0.2530370197056945	-0.014446494007720452	0.03229203634153018	0.006055945999867547	0.13735214035438903	-0.2222414881089243	0.4871241932055346	-0.20828689927873092	-0.5397789385837024	-0.4754443789213392	0.2039110624552275	-0.06992669233890009
0.08997670854599835	-0.5174425480937863	-0.12324270908816955	0.01321805416883361	-0.29493944156958685	0.27698000855854954	0.07135050362520932	-0.01800200330152541	0.0184662643115835	-0.12790166054558444	-0.2328740011134359	-0.16131094896181514	0.173877384445114	0.05418810227288251	-0.028760276713061982	0.06052579941150913	0.018098367711974882	0.14735197200451539	-0.23032533296077226	0.2037085693611147	-0.10245067631689295	-0.02306105349657349	0.15770869300664342	-0.322945869079715	-0.47677084764153427	0.017708719533516864	0.0338130065077741	-0.05833954194046169	0.192840852046617	0.21127963965595525	0.11550722646578213	0.023173103209275688	0.010852049326452128	-0.2558206060426034	0.06037897645709449	-0.11486961332453545	-0.10471645509147387	-0.08666149701319674	-0.24943015663309484	-0.019719325499536384	0.024344015750201276	0.014669134029561487	0.1797873215883359	-0.23641914445373927	0.48431549265657836	-0.21537866112153514	-0.49851300119096925	-0.4808652835501528	0.2070324990881956	-0.07371049407873186
0.10286563168176714	-0.5372502409008252	-0.10633521242138537	0.013272832970051097	-0.27083333573423624	0.29123616201147795	0.075248652196878	-0.015522167831410316	0.04481196165721191	-0.11841041732286708	-0.2127829284106045	-0.1454317345497014	0.1744385881324624	0.05186314252226335	-0.005900901007005607	0.10364081577359505	0.019074184363630113	0.16228494760126666	-0.1960689241015596	0.20118437249282334	-0.10739720864761695	-0.015253627799798355	0.12801047244062408	-0.30380372161380503	-0.4898754267039408	0.00992197989140801	0.036621973044688456	-0.06459517855003802	0.18095203974633395	0.1906305331097709	0.10983576318716819	0.013093003907387218	0.008260289843530756	-0.26043131139819825	0.05860933362650237	-0.122221505790711	-0.10712817223346896	-0.10612810878830652	-0.24224337680458247	-0.015524561253353173	0.013192042416213901	0.008708679822373201	0.2497997926452718	-0.2857953277837938	0.46740527225774003	-0.22889207302441758	-0.4509907603010717	-0.4631056708944409	0.24103711640110143	-0.072611309208672
0.1084770799600672	-0.519860801033652	-0.08356773025338485	0.013591496795107835	-0.24954852838096722	0.3194642517198222	0.07843570579212694	-0.010994408377493398	0.05588801870002853	-0.12217144914909943	-0.1872958423299353	-0.12931050860459142	0.16759690087909274	0.04259121969507467	0.021076858538152776	0.1319214397066946	0.019750091421427536	0.16718312228918245	-0.16360368150971538	0.1844302742993052	-0.13701803926817005	-0.006532775646822043	0.1034352459211179	-0.2994237091565035	-0.5274599253375944	0.026871121939075582	0.04892158403750664	-0.07033992224571528	0.16314139141892858	0.17614513873418833	0.09746690292279088	0.009260901046501905	-0.0012614416891929734	-0.26720688008894156	0.04420340084593146	-0.14703055307281046	-0.12105618859074534	-0.1070450731852749	-0.20621415281556219	-0.010436995914732627	0.005372253266327571	0.032911731703493166	0.315775589383049	-0.29392696572766586	0.4711254299361026	-0.24406442391903935	-0.4092939225898083	-0.4704893929772437	0.2705239903783755	-0.07641495920083939
0.1200668597780438	-0.5057741626896617	-0.05748121364098657	0.009703506010585228	-0.21545065657087975	0.3472439350129671	0.08583566880549452	0.02402541870122521	0.07980695036005588	-0.11415879368945289	-0.16557673643324256	-0.12335970098195034	0.1586509600967229	0.024441533656987625	0.03656695344649731	0.16288283675055587	0.009665363992199564	0.17369198129231883	-0.13192153005520033	0.16021343112544761	-0.14804792023900262	-0.0012947220933072282	0.11071687397024951	-0.2985758579078995	-0.5021943628333532	0.023535668838772027	0.04473622666028213	-0.07106099558331859	0.12958667165304927	0.14818649781723617	0.09483275453875238	0.0018032537389524304	-0.0023272209416424507	-0.2613693819695861	0.034964431564373	-0.15133471277346694	-0.10156419617715431	-0.0980623795426679	-0.18295181698237056	0.012805679089950539	-0.004792119955282259	0.06994439785651903	0.39003753758652615	-0.31336483594651693	0.4738481979033011	-0.23995212444655928	-0.36508829583868224	-0.48653972338266566	0.30569760473214724	-0.07009304015295995
0.12159399126026112	-0.48816034254152924	-0.03920796051679507	0.008912522551557186	-0.1938753534269509	0.3565177949636806	0.07781126771989658	0.06775776544169468	0.06828960881114002	-0.11585506672947443	-0.1370594213172442	-0.11288397580247074	0.14208555997480665	0.014491916285472977	0.05980094353614923	0.18851333528162464	0.0016226704816548732	0.16720378533363683	-0.10864895509648631	0.15197155295015072	-0.15904949735089116	-0.008728094083279734	0.10062180372972329	-0.29862452083700053	-0.4638242212667053	0.02227233830097646	0.022050856283770404	-0.07501066530073318	0.08930563203768735	0.13552696186987973	0.07142281267561426	0.0016201872363075492	-0.0005547732417694719	-0.2675531254767298	0.0005807914357431332	-0.160780350982268	-0.09609235051456189	-0.09719349713855882	-0.1862696099987026	0.014850134703117229	0.02081695743194501	0.09059639214107433	0.46612609073171624	-0.3367021512134357	0.480843547288733	-0.24153272083471178	-0.3266060347694337	-0.4926375286021526	0.3329945134204298	-0.08139510409997884
0.1277290233804831	-0.48162446120274793	-0.008126601661470422	0.013104605126264357	-0.1931844975427477	0.3402064454410884	0.07476467268092198	0.05368405780710682	0.06399203149652724	-0.116107536235127	-0.10854689945847633	-0.09740931624623583	0.1419512459197641	0.00787220783912052	0.07598688555241521	0.20415989199198165	0.0006560666315663085	0.15623377503279515	-0.0818007604121421	0.149687907607072	-0.15256558860811448	-0.008004508831126462	0.09853485928232693	-0.29278331236341026	-0.4452860697516335	0.02059305292760521	-0.0003069114226151831	-0.07088812727972468	0.06224828643591614	0.12951628286243802	0.06516747865395421	0.0023232405071036953	0.0012571477637498738	-0.24587904917342635	-0.020081440184355703	-0.1844092543931491	-0.09501477477026624	-0.08736080620838065	-0.19230819115826378	0.01184630837203748	0.026881838856555908	0.1093055301533185	0.5304513770481922	-0.33115515465981876	0.4850434812014492	-0.24451661192921512	-0.2917035609618214	-0.4862605881231441	0.3588578971744259	-0.09424537634153754
0.13013226299979827	-0.46188592489070573	0.02197406449880723	0.02656203712702641	-0.18689644779914447	0.3391284583015183	0.07065070558361056	0.07573087099067721	0.04407822838380154	-0.101239291202328	-0.07173357675358286	-0.09946699603519668	0.15025060508832444	0.00899569799994055	0.0872151959144441	0.2184254990030492	-0.009673211324962596	0.15491960540549515	-0.05216328865640789	0.13879203424470285	-0.15400521824828964	0.003715345422022236	0.09457620249476198	-0.27331361454730146	-0.4145251272213268	0.01914478121829725	-0.0137625591126006	-0.06689029179217196	0.032207452697564795	0.14900789536774134	0.05138117650947185	0.013195370216379721	0.010364890968963817	-0.24001942674814192	-0.02250749540723259	-0.19721673210125362	-0.10017757544125874	-0.09062006420291188	-0.18665491309123525	0.0070148897846292555	0.03261330862372213	0.13279920829014266	0.562005964763589	-0.31766717568589786	0.4626756169506273	-0.22267139541330633	-0.25289089276021703	-0.48716878969052013	0.40626797499171696	-0.12192322037761057
0.12284424337425912	-0.452858520828037	0.05446641457465003	0.0384981820721453	-0.16310175961723494	0.32557888465435847	0.06486413314492767	0.0882316202949653	0.027417587074107776	-0.08702131513339265	-0.04947616106564272	-0.0911984625773223	0.13986781627526673	0.014288625619715492	0.08706138494565614	0.23753164118721376	-0.0070583385660088595	0.16031575946476212	-0.0304141018142985	0.1294659671995831	-0.15140140557509868	0.017751197534881646	0.09630091957992308	-0.2755576906971757	-0.3711646421783723	0.02655642890691612	-0.008513394099808273	-0.06423500434834796	0.01700506421154795	0.1560568238389784	0.04318494125030887	0.01817553375076717	0.008379672524021773	-0.22432333790684286	-0.013309288351319106	-0.2177754665513454	-0.10092977928873795	-0.07192763506769702	-0.18508363713587497	0.009498293437865842	0.0655094300068981	0.14464684056094687	0.5606051410650535	-0.33209404318154	0.45812455342791114	-0.20783715470258501	-0.21639423843848968	-0.5050104718425296	0.4067374199545064	-0.1258646269707308
0.1134447523918454	-0.43673795587110903	0.08314613332031781	0.04731468048241034	-0.14710333104199425	0.3110826752417779	0.06946763408448207	0.09474302386964133	0.0021928167950672093	-0.08057271135778207	-0.026150753658222375	-0.07879164825691053	0.13570199818049694	0.021237084326707255	0.0815948767719495	0.25468714685097205	-0.012916281990743555	0.16518541915133086	-0.005549017782711381	0.11165869310314167	-0.15127293499992478	0.02488158365876206	0.09417536206345585	-0.272857159760715	-0.3302201465045378	0.03328496642329405	0.00448105553823855	-0.05968673445041622	-0.021434394428728545	0.17298746778117782	0.008979802726487223	0.005794322592161206	-0.004478034717588413	-0.21025117312072933	-0.01102379252721839	-0.22340515666857197	-0.09579613380563237	-0.05465525080259661	-0.19004248680007202	0.0188925569217695	0.08139888124299025	0.15169103492976177	0.5476628290316914	-0.34025086204361926	0.4479826589597633	-0.19963042336896902	-0.20202729109612166	-0.5066666127455514	0.41676508069376955	-0.1142483326647028
0.10142760789810612	-0.4228645394176381	0.0978983488536234	0.04870740917062048	-0.153352283667607	0.3239166103677104	0.06717718054952587	0.11839843341255278	-0.03309893458775189	-0.09149444308370379	-0.0001803391471658082	-0.07284723997769008	0.1229588220590555	0.02307023771793066	0.07823426946965478	0.2642068660247294	-0.002809180614853614	0.17156306782218186	0.013111857319842152	0.09799706407243766	-0.14265579786070198	0.03530894695543428	0.09373570426112623	-0.2543805955831556	-0.3137169750061164	0.04230117413517512	0.03263088667548763	-0.04199173354202619	-0.06625781236494246	0.17833915240785317	-0.006987774379445954	0.023610077108541475	-0.008213557300699463	-0.18763017652366643	0.009244872776307107	-0.21503466093712417	-0.075556602374624	-0.05151245083471194	-0.1869959228102631	0.01578605974524467	0.07147694868713714	0.1473943692359955	0.5473762067698914	-0.3478644925272317	0.42289656721083746	-0.21382005563965242	-0.1887975590000007	-0.5063068798554807	0.4441295344871648	-0.09328730355937953
0.08988830150768674	-0.40242979794261	0.09592090019756708	0.06267593371163634	-0.16680239292150212	0.3160117487906736	0.07725169288176342	0.10381263801076512	-0.057149975509198515	-0.10943505414481494	0.008811068799872255	-0.0793408282740943	0.12287865010372004	0.022659797117703672	0.07680515781132545	0.2902556156396562	-0.008658322523805845	0.18258060312526864	0.037629448592526	0.08993618500191126	-0.1332458916966529	0.04324016525038287	0.09113861783769964	-0.2542398393688739	-0.3143075807074932	0.05183150527983427	0.055702090792207073	-0.045111125504635204	-0.08781651174619833	0.16993006855067472	-0.04120425328618756	0.028575147394040646	-0.02782793915268944	-0.1653742309744314	0.0037490002841583754	-0.21140627943800944	-0.07299561067064853	-0.07635808939800791	-0.17350625192496533	0.013244681995096538	0.08866883101664466	0.1653694039723058	0.5192271945338364	-0.3392202430341439	0.39941931501117933	-0.2199046645182184	-0.18395558033329884	-0.4843347323252548	0.4585844462715246	-0.07698986883269802
0.08092964613123146	-0.3748411242805535	0.07864531227585454	0.07640962666347373	-0.20123896628780039	0.3204776955117499	0.08186319581681605	0.09638121621943298	-0.09500462815752418	-0.1039740334559103	0.01782888691914357	-0.08010537528530502	0.11614004107863882	0.021311645193380902	0.0708748982185813	0.3330001552873766	-0.009200808473200242	0.18039755247866113	0.048121359450689474	0.08374438855483882	-0.14834124359194106	0.04894305768866396	0.09874250157200984	-0.23442460859328212	-0.3043112358362853	0.060386662465550724	0.07676558495271861	-0.04702696375009595	-0.08253369232705263	0.1863494352610965	-0.06532450586268473	0.041430456975387345	-0.028483581131838586	-0.1594946966738109	-0.01809252469167255	-0.18802507162291257	-0.06478434355421357	-0.0968710953781157	-0.15289179341007708	0.009461967271085045	0.12338303442487933	0.19089826398870746	0.49790332455433306	-0.3338764924631985	0.39117230964527316	-0.22071832805020652	-0.15053233383332226	-0.4773833297443108	0.4287881094038396	-0.06436262653563826
0.07162768594529831	-0.35828179937797533	0.05756992848271227	0.08168353220366603	-0.205818934414253	0.29595122340766483	0.0868404370166983	0.0927010576501333	-0.10530268543111536	-0.08328381685061441	0.02410602857109834	-0.07433677442260256	0.11852333465997542	0.0211712253782254	0.06848420437926281	0.37376521351235564	-0.0002400428351057221	0.17361594128872665	0.07471027188329546	0.0879237561661759	-0.15311873569217316	0.055216828577957136	0.12249602563753373	-0.22667194119489217	-0.2764071766986845	0.05891820351569044	0.07135918020240757	-0.04816494105775573	-0.05274536183997689	0.19250693194792892	-0.07529121866089028	0.05647842611700442	-0.02784238060597472	-0.1515410086923506	-0.015497798190264206	-0.17745493130716347	-0.0340232879186211	-0.13362504813570594	-0.14527769893364698	-0.010823315545123585	0.15304522624079386	0.19400820620187095	0.480366999922651	-0.31881830337536454	0.3420217316937583	-0.2270819465520725	-0.08815951272606282	-0.46549062270649977	0.38040675631114795	-0.038934344925188234
0.059023542418435784	-0.3636420203018111	0.04061886399551158	0.08466046369267677	-0.21444019926373498	0.2872390038153828	0.09314036100187173	0.06905440406385598	-0.1379581967323881	-0.06978443959539637	0.043389572451926574	-0.078922776621183	0.11310079513546634	0.01851101396845987	0.06719287662169116	0.4065438394033237	0.01367367298811199	0.17511401201167073	0.07036341332391463	0.10618601564539135	-0.14611382716531202	0.04588370912377421	0.12745831576800964	-0.22133742020889594	-0.2545011991841345	0.059636152957916924	0.07777686213368694	-0.04055895562348889	-0.034668103934408986	0.1973694050544501	-0.08548696480012381	0.04114611964149208	-0.04546480466815624	-0.14393245988338205	-0.00713591955706912	-0.15303358147933505	-0.03877558354416753	-0.17821986672790377	-0.12611810997003106	-0.045739870506541665	0.19346785937745023	0.17550938705712582	0.4470606668030851	-0.28783857943259683	0.30188549838517564	-0.26072390985016625	-0.025646573683057595	-0.4512175516483926	0.32236102105699815	-0.02061323322721651
0.0495314671420478	-0.36068070746121256	0.02419288645698391	0.07938179954977762	-0.21491314827168342	0.2737924730565643	0.10813544157763955	0.04383496355262897	-0.13692929980263016	-0.05856379058068919	0.049563287764767636	-0.06075608781546048	0.10533140382750036	0.011527926070276992	0.05548190150365458	0.4474702488007395	0.03219140413711543	0.16375326354019631	0.07842497262260083	0.10061272826697147	-0.12992360466274586	0.045732946368685454	0.12714593808224667	-0.21557627010253638	-0.2437054763636215	0.07000523138746302	0.07868953325930853	-0.038948705661773705	-0.02482005394485442	0.20159654110647152	-0.08168316720202516	0.011574793476874925	-0.0542221019403155	-0.13716242226912095	0.003500210148324641	-0.12531052115552754	-0.02865290230987465	-0.22628926797345655	-0.09523925891240378	-0.06887716981753575	0.18205456741047682	0.16739636445526512	0.3934688935763345	-0.277548577070975	0.263668370014007	-0.28352710522045954	0.030316349056503777	-0.4222495594569541	0.2808980499014216	-0.0018035779251437344
0.03970245652665273	-0.35268631327270233	0.0062830268401281395	0.09176489152188075	-0.2082680395437091	0.26373276953981956	0.1124562367232986	0.05494185883369147	-0.14534695130544512	-0.054427460666741145	0.0461789106067321	-0.04373034376577699	0.1056583388141931	-0.00133158111492395	0.04777517934331691	0.4887355858005916	0.04796956067738759	0.1511829004463613	0.09211606145821946	0.09219194830051093	-0.11770312293305159	0.03505113504700532	0.11974469123977678	-0.21548783961847087	-0.19874939447580825	0.08490097291023163	0.09410224240498442	-0.037955488758634116	-0.027837397265963227	0.2060955583240816	-0.07605113030141326	0.004721484723602205	-0.04943235326738319	-0.14309173625808164	0.003234552884637601	-0.10794311112068496	-0.01651618069636246	-0.2808420024191333	-0.05923244894491568	-0.08018038132120989	0.1913865263290593	0.15991129973473955	0.34501561195802233	-0.26524230261577203	0.21082941766779348	-0.3074683299902228	0.03995284708909025	-0.39709976080118525	0.25627524025649256	0.01714610920834868
0.0258139856927597	-0.36311988329478606	-0.014093983734266586	0.08279927166508269	-0.20804200495116962	0.24431654529380165	0.11691758456635555	0.03699668997531419	-0.13626083890376645	-0.06329857437598346	0.04559541592725436	-0.024351270261102086	0.1002441288434851	-0.019961327466675748	0.02684742498372032	0.517795022096737	0.05992062073827753	0.13276820185904342	0.11334636913392548	0.08447208489846345	-0.10340469192789996	0.012629953039378885	0.11082987338031851	-0.20947029343405177	-0.18600879334564552	0.09543708447531617	0.09531074676634402	-0.04384993707314066	-0.006718815283578801	0.18323103051516318	-0.06733514515590097	-0.00398232937522334	-0.05139831644127822	-0.13516017258255025	-0.004802633537384555	-0.08435190051785796	-0.008380717068433028	-0.3243785724874667	-0.03588265043378816	-0.08707326369532677	0.19617335450770076	0.15562145525650406	0.31947768721204417	-0.24976682974050632	0.19454426851434325	-0.32850263183742734	0.05338823615541879	-0.3698140825495256	0.21089721997766073	0.05439373892821884
0.014973773096472775	-0.35718372168374823	-0.021666374003161473	0.0777102812568661	-0.21595685914907597	0.23458522021243017	0.11671913507800014	0.03254557870882773	-0.1097175413505973	-0.052913262936601445	0.05165037997997722	-0.005689388626325608	0.1166627205796571	-0.031255960155912706	0.02792910193112249	0.5158759346882595	0.055507442016372865	0.11644439674006635	0.11886241024190122	0.07574983989565227	-0.11100521518970834	-0.007071750807991706	0.09079990563022639	-0.17700313713992263	-0.19172393363268814	0.09786769335795652	0.0951083607261036	-0.04523277761262342	-2.2541910365296917e-05	0.17164541554989635	-0.056608520717172504	-0.00874583175621448	-0.05223688349537344	-0.13687148764615506	-0.01006798861554046	-0.05942349267692032	-0.008526493007866991	-0.39749140316183074	-0.017809135325310758	-0.09806850838356196	0.19133271669018517	0.16815875839006947	0.33080380086567995	-0.222801663614753	0.16443944492593435	-0.34475391157091834	0.0754324146948055	-0.3100711683794786	0.18864311734229716	0.06806830422440373
-0.010830317203525227	-0.3812557356121248	-0.0250964116769685	0.07574297830301069	-0.1975274026064608	0.22385403941231868	0.10747508866679081	0.05448753466947498	-0.08800648169572114	-0.07922262912804627	0.055261457951814294	-5.610478904364939e-05	0.1229182154842751	-0.046632652502243646	0.016758019026343402	0.5055873185866341	0.06397260828447464	0.1055074473103517	0.12417811595310504	0.08331695679416232	-0.09528898149344148	-0.017815994455351446	0.08514084368987825	-0.16660592733640342	-0.19171294561963925	0.0965978508070795	0.09167184174423407	-0.048545645559554436	0.01843530469461125	0.16272163520062505	-0.03490408765728341	-0.0203609388139911	-0.05802790626274786	-0.13329177494684974	-0.013168728952543013	-0.04592228781105772	-0.022371708631544925	-0.4502714469115275	-0.0012137499989406102	-0.1144924694526219	0.20401930524996797	0.17783039256933922	0.3275108984049794	-0.20629557173001184	0.15719891020938173	-0.35734095654717934	0.10517387033588947	-0.25738081126728074	0.1814782800408456	0.07922934212164769
-0.02984126058633495	-0.3950429297969852	-0.01456178847035712	0.0750226380450767	-0.16687652329934072	0.20152657048580216	0.10300041985475746	0.0507622250742034	-0.07216990123873604	-0.08225298571694675	0.04669637985562692	0.0006738857676959378	0.13704201514824704	-0.05341846177736119	-0.0006153995367407128	0.48697063833896703	0.05918022406951333	0.09178408633596105	0.11855928495568616	0.09320738083490551	-0.07623120797069999	-0.03682999728751625	0.0865608444125047	-0.1600851820464047	-0.1862065775805252	0.10004921774023241	0.0707755709959739	-0.05744527937332744	0.04259859627226514	0.16372955148755736	-0.030127348795586466	-0.026934535583834258	-0.05036142009539909	-0.14068793041890026	-0.015010057076510958	-0.04151761395559024	-0.03043136877096862	-0.4937736521274038	-0.013948673756105997	-0.12504418486694605	0.21732856943749762	0.16793235260869405	0.32636420278317657	-0.15990692448152566	0.1456343354248545	-0.34676195619969286	0.10792707477496037	-0.2024480476133561	0.1982828798963447	0.08648985109583904
-0.05250920770618359	-0.41668525708182813	-0.0027896118535469527	0.06915427068493452	-0.13566188877474616	0.18469774184263907	0.08596111185256929	0.08023181836270506	-0.07724570839791636	-0.09184620762796528	0.056969612803156044	0.011623744118790838	0.13371644079316214	-0.06543588987433123	-0.009842591134916475	0.4567925606741414	0.0685294080022311	0.06766938362067426	0.12039901420143424	0.08761489880473583	-0.057371181861453326	-0.061976937829966626	0.08773210750765141	-0.15765203559134905	-0.15065348785928084	0.0772301471009723	0.05382228665344128	-0.04963674405895553	0.06318960162907934	0.17071107289909873	0.002270641418255241	-0.02749919349990468	-0.04889705673227745	-0.16352906385995622	0.007132265012701033	-0.03996861903412787	-0.032857080403149386	-0.5120722851675692	-0.010622986996277995	-0.14172926712077022	0.23138522275281687	0.1521212977429182	0.3297137273425866	-0.12243232227834591	0.12245070022666185	-0.33224658362988585	0.13053114876582056	-0.1704633028530742	0.18202771603982432	0.08150548363662738
-0.07340478681913745	-0.41630513338397923	0.021387346132522335	0.05488185322927711	-0.11008564722313278	0.15564757370642934	0.07146022510465813	0.09515193989986077	-0.07478007148327186	-0.1152166677546338	0.06800841669425547	0.020743622954998663	0.12534628041729262	-0.07601499896215788	-0.023127661771577726	0.40381439051987167	0.06991190403732929	0.06320306656185543	0.10554713382860374	0.07364651743829334	-0.0259372909722417	-0.07522861258227245	0.08897998383508143	-0.15704619084499521	-0.11666618999750027	0.06976721730933724	0.043440018416383716	-0.05772645610800499	0.08452824231089953	0.16105839258270488	0.013984091140792515	-0.02480395309560451	-0.04099373073105109	-0.17105685895228415	0.018611751110751803	-0.04651998805305886	-0.03747292974938568	-0.5162388075236116	0.003048450489254618	-0.1493911694894928	0.23970223080335087	0.14273605893689473	0.3094175246985803	-0.060920735009493465	0.1020185892999352	-0.34487486155540303	0.14442670095290547	-0.11334212173154393	0.18959108242595263	0.07780002226683243
-0.09653190517412172	-0.42600058955297043	0.049873350983099515	0.0554370941839344	-0.1263979738066118	0.14640768393868536	0.057193043695856295	0.0897274176501622	-0.08658652570703881	-0.1339550452953801	0.06761172402543544	0.02782548543930155	0.10893497704069662	-0.07809478241247672	-0.032221133849646824	0.36069396573859797	0.07131685627624616	0.05251500350259397	0.08931786893723484	0.060075412412958384	0.0016825778181799081	-0.0879444219717834	0.07707530904802427	-0.1625682123642664	-0.10021164045682011	0.06406611265688048	0.04300765623101273	-0.06531484763303357	0.0885259753506483	0.16317985435815896	0.022881310443249564	-0.015415221968598677	-0.04470229593469633	-0.17430470706265505	0.02010168073777937	-0.033141733537277625	-0.05086449064954528	-0.5153303220174942	0.032496744725577245	-0.14923992476348066	0.23317610266761593	0.13136949388318464	0.2965971949683481	-0.027881571684789414	0.10868551142084111	-0.37726196876446777	0.1616839423147048	-0.06615274947097866	0.2079493493441603	0.04851120990254461
-0.12157787097279298	-0.4214009897944468	0.06938302096565285	0.05936318756635185	-0.14963273240302216	0.12472111913086281	0.04105650199755069	0.08855557212151859	-0.10251222814852982	-0.16428740880992812	0.06330947186309809	0.03594043465508212	0.09571160214262245	-0.07953756873262949	-0.04071728862495365	0.31092388956590206	0.06401965937819006	0.02587692979853575	0.09253508758916365	0.038944742699096875	0.010155704543495913	-0.09099204970322192	0.06828797560708535	-0.15838197952786565	-0.08809735607044292	0.050879937368311846	0.035691770083913096	-0.06889143687598594	0.1068077749960763	0.17214499329768515	0.030633680995228497	0.009775532145692828	-0.0465007382504828	-0.17932360586263907	0.00019846987107190046	-0.045942929110706465	-0.05889033077102039	-0.48880567874200465	0.06761190479273291	-0.13784243677098038	0.22988776887983517	0.13700172230714142	0.2909389410010522	0.001218576577521227	0.10196107669140067	-0.37472751681685634	0.15474804799611694	-0.02174688833223946	0.22246506468763316	0.03144177800672292
-0.1376714635141095	-0.41417260452349536	0.0922701441570235	0.05961650343096222	-0.17954721258813663	0.11477012019962088	0.020139803541427408	0.09211266164944734	-0.12199063668391348	-0.1856045672702252	0.059172890873205375	0.032903888026170516	0.10216388275579125	-0.06818070320794338	-0.0439402377289851	0.2530384804018856	0.04864678384969438	0.016222432222883575	0.06988690876499576	0.043840315632691404	0.001497641874785624	-0.09793203242823438	0.07225848190791018	-0.14052617292977182	-0.09337572283879293	0.04574163344641694	0.03240886155403058	-0.06513986154406838	0.12943714458804817	0.18733670521218931	0.017394048898419345	0.05282464268854923	-0.04931489611399657	-0.16943625354298783	-0.0034729416249619457	-0.05254814499828606	-0.07035298444058999	-0.47158270129645896	0.1053499979487446	-0.13067953409678157	0.23491555127012081	0.13333989871838994	0.2955381489506401	0.025305923479608187	0.09884934187174513	-0.3860033540067718	0.15902595027293986	-0.004735235675515278	0.22289133782700113	0.03884977544999825
-0.1626698375014135	-0.414735082211513	0.11005119456569105	0.04215054902557215	-0.21895682725638244	0.10853319460639368	0.0012148017648068762	0.0986251079400032	-0.13221141165010183	-0.1874280040187356	0.06409786141151205	0.030270150977659387	0.07672334305881456	-0.06108367327406892	-0.03969341387453929	0.196966694472184	0.045545935808098945	0.015667319533616084	0.04398008067019484	0.05418474599635888	-0.007013444761939183	-0.09552687688547508	0.08014474158622129	-0.12098853015297732	-0.10752691014410402	0.033117444886774865	0.03855572845938629	-0.05481573931242102	0.14201857753847813	0.19184744955706176	0.007673433008065196	0.061538681246299055	-0.054166261654279194	-0.14790377279762965	0.00660938404925365	-0.04017772437404723	-0.06965559234633804	-0.44952986652857296	0.148048309017826	-0.11688259516141444	0.2303353402131237	0.11737049503980801	0.31437400342422805	0.06801455939583105	0.13293161638722348	-0.3859305091297527	0.183841107889537	0.017161442971622358	0.2015936272077926	0.04944434214367367
-0.18051002232458827	-0.41102807984588124	0.1262115978249836	0.03708187391709052	-0.2392185232890495	0.08546868594337902	-0.013792893721511055	0.10262760141205367	-0.1442273609765949	-0.19873483947547868	0.06272233160769858	0.03348145785780203	0.05227953859356064	-0.055878977305990174	-0.03696378420960659	0.1479069240194883	0.03791683128217225	0.013384776327960701	0.012409215004148376	0.05672428240946087	-0.01397766500875915	-0.09315040509645549	0.0823752081554284	-0.11135396786735989	-0.10178429982443929	0.02234071443833189	0.033983582174281116	-0.05177573986524949	0.13188036040485998	0.20956214179739985	-0.0009895596938959198	0.06816826910072771	-0.06612282221089148	-0.15500678121612155	0.014587535523789861	-0.03446995629728006	-0.07242300278055204	-0.4294120851522994	0.18278067515038152	-0.1035302370805806	0.235543726778084	0.11289443114422201	0.32499538265502637	0.11934765979797882	0.14375306772989724	-0.3809935506721496	0.21493196705085485	0.040554465480161936	0.18713352961881752	0.048977084372166815
-0.2019510307911319	-0.4090802296402411	0.13220251409781714	0.03121118525552779	-0.25658843392082076	0.0783326828408885	-0.01564347285687486	0.11110568140620677	-0.1678337812994822	-0.22500611848475421	0.06175618647776606	0.03282535062964532	0.02124487056377241	-0.04602153550184202	-0.04133289564064468	0.10940709203100689	0.03967425543817106	0.01210118800645327	0.0004155228836917671	0.05896985370443046	-0.00022217936147518255	-0.09939506425487102	0.08022145696948088	-0.1105593144444758	-0.09143084452914318	0.01470130909219024	0.01823479365351734	-0.04954264108051608	0.1409196946739882	0.22353666721109314	-0.007277537060783541	0.06211964960874872	-0.06855283741701845	-0.16729793937495407	0.01066873948590999	-0.032988269961628756	-0.07886513309601664	-0.387195272877281	0.2260713327314038	-0.09598599652488629	0.2175335514596183	0.1093464072733468	0.31208461972792245	0.14801613517673964	0.1673559395745123	-0.3609186021109715	0.23729639417225554	0.05416143516352416	0.1572378845927516	0.05715601211180882
-0.21312689347556582	-0.36823780214046875	0.13177092748026417	0.026151126348442272	-0.26657333337662736	0.045830917647076176	-0.014132696106814138	0.11279066741657544	-0.18516199771797276	-0.22589275505611753	0.06396952363693292	0.007611123090693933	-0.000857079850305259	-0.04748264442429739	-0.03823002035261049	0.09458261503719816	0.026020719002054948	-0.011249498640132017	-0.02431509519048085	0.050156913713463834	-0.004075703493074757	-0.07930471158291784	0.06306739673283826	-0.09870832143644837	-0.09544284279361119	0.006651972522573197	0.020574113061310705	-0.04178291257362358	0.146981183337291	0.23127370055669996	0.008616486533500764	0.07105241855562963	-0.057522455397765127	-0.17730365673132514	0.022409666065684543	-0.023475323167016768	-0.06324494963379101	-0.35890377159934117	0.2677470356430547	-0.07658215773039515	0.17910113173425365	0.10459197570941539	0.31317452799133344	0.17110164126158772	0.14529834071183706	-0.3451538711787031	0.27304459272042947	0.06374954376852598	0.0992294741673196	0.07472840090994505
-0.23650894076755397	-0.3264330382191892	0.12059680444005956	0.02705078062059863	-0.28332287504300985	0.02258036561533109	-0.021117167271577985	0.09830662965762983	-0.1795580526110601	-0.22212883314560122	0.06980372781439349	0.008871910096245604	-0.04017423970220656	-0.04951545167441278	-0.02768206915450398	0.10078607184562524	0.007664294137625119	-0.029806772234185243	-0.03557751066889894	0.028189763855237852	-0.005797778599075408	-0.06505944612021276	0.04566001228987658	-0.0998130920204141	-0.07897318473498877	-0.010080970690791278	0.031125915397601723	-0.03417325441080326	0.16675825363273086	0.22443167135702108	0.011402829215418188	0.06735956308771364	-0.05712675957775008	-0.18019972837742573	0.009319369257658656	-0.020979520805147284	-0.047799697298886085	-0.33567310829803587	0.3298692182079986	-0.0407911083235455	0.1698805082287012	0.12674377046525728	0.2998254808931993	0.16268222139534896	0.1561379539308901	-0.3328939409332075	0.29414300909303226	0.06199294776325308	0.024978086526212924	0.08239130064383857
-0.24599793209456539	-0.28766992025660887	0.11302653573459369	0.0330475302944144	-0.28327957393383774	-0.017965425671750322	-0.025981297911564994	0.0860585461231668	-0.1721194867264439	-0.20085089725772773	0.06821702464977863	0.005144699784706207	-0.06964326397565761	-0.04508532056125517	-0.022925179495322568	0.10443224778141244	-0.02154818351577074	-0.03727625617400672	-0.04966601878115038	0.007834009196635627	-0.023617347261554057	-0.04114163565855596	0.031307800108809715	-0.08127120788963484	-0.09727784097277219	-0.0038235773208541283	0.032986771903113964	-0.044108372621235126	0.17129202709418193	0.2144426680880478	-0.004648052011777255	0.06048860497082146	-0.0512192424205415	-0.1784972630361925	-0.010180436134561145	-0.007154337279581457	-0.030922342134982156	-0.3186876780391011	0.36695002565557544	-0.00029597302636850953	0.13725700252976666	0.13274844705845518	0.2871711235278271	0.16287287691891675	0.1710791242322714	-0.34678394710596294	0.3066002755293197	0.04833034600516268	-0.013991679415499383	0.10492707602595315
-0.26393221272764344	-0.2469352131597077	0.10830772404780242	0.04567123689566745	-0.27233462302515565	-0.03707252125274437	-0.03307770287218016	0.09293789984938858	-0.17516375162263917	-0.17672086105088894	0.05484525470074628	0.013738552591742859	-0.07097703377805707	-0.03932249688999208	-0.021789876467133904	0.11035536819527092	-0.03594409079241537	-0.062269758169939224	-0.04136856717495629	0.006436982019616955	-0.03607199419475091	-0.02512845319629734	0.014397421026316184	-0.09236609409603742	-0.10406156552881732	0.007805412839619753	0.022514336641426994	-0.03554658992227341	0.1628098927370863	0.21257469513235158	-0.000985214313524588	0.0584808377094328	-0.050805254093031806	-0.15377777602176795	-0.00929912870423451	0.002925796531464101	-0.018377447891054954	-0.3119340571526401	0.38208033218908505	0.020229051883345818	0.09108729185776215	0.13467920343253642	0.28283988415337924	0.14601784945330618	0.16622082230080532	-0.35143364935041493	0.3148718327705715	0.013337241171882081	-0.03773423762053577	0.11575091138430675
-0.271797915357219	-0.2186469065938112	0.1029782809440766	0.05295011437372105	-0.2285782216080058	-0.04419153926374996	-0.03449151426502736	0.11152093943438002	-0.17206208292859632	-0.17878262653552018	0.05565200715009947	0.018421359403521787	-0.0752188590512618	-0.02679154024680609	-0.030590091609343117	0.12187530106532293	-0.06007110198101022	-0.08033835076264582	-0.051740276795056495	0.007146645228220091	-0.030888924166061378	-0.013791175894845714	0.0070881304927815384	-0.10963150075914632	-0.1292886699873877	0.023924110419079114	0.02840302195077223	-0.03245832940462205	0.13447451391936163	0.20243639692138354	-0.008029817789434892	0.044447159237058116	-0.051617826531213704	-0.13557279088812513	-0.033167520210418105	0.001749242451488993	-0.022151295411120826	-0.28976290960073403	0.4028276160945328	0.038825898564172096	0.06837263791849021	0.13317377540009617	0.27779101152801455	0.12012826826239813	0.15158537691847598	-0.37109077069246393	0.30315343080913904	0.010531159322594862	-0.08644566717698379	0.13853725426501073
-0.27996358237501234	-0.18734593488882983	0.10617320392787885	0.07184862147975268	-0.1725910085127117	-0.03783911504842597	-0.03619866939872633	0.1332817099413272	-0.15643283486612194	-0.15840969989767148	0.05699155376935187	0.04128935494109369	-0.06698176329736465	-0.007309658687914021	-0.04140231484315256	0.1381032628383704	-0.07275425073782293	-0.09439459338319693	-0.056786945703789185	0.001782507041371928	-0.02598023312202279	0.0006448643867286594	-0.0002996324208064949	-0.12150272638285735	-0.15198029043493164	0.057616289300387404	0.03781757699132368	-0.03589851697900804	0.1345309392269093	0.19577128467333488	-0.024379682383145793	0.03542273531910563	-0.037943695797212164	-0.11690098289938129	-0.026892948649049276	0.01565429883221717	-0.016190808799545854	-0.28976763289590907	0.4154954956569387	0.03828749842977887	0.04392046776705972	0.13056558807959268	0.2817126960943582	0.09850685270759044	0.12888757191342992	-0.3979650325859813	0.3015832511414372	0.0013665962465233042	-0.1518614809147425	0.1412924254792151
-0.29435654272659095	-0.1742948845177042	0.10567910695929336	0.09303374871975915	-0.11190443394140295	-0.04658530482367764	-0.03573398881308952	0.10822034801422895	-0.1541883348665125	-0.13221397594895912	0.05536542437624971	0.04289012160982565	-0.07178583345214287	-0.0057564916796358865	-0.048871626892483824	0.14500440572202594	-0.08011807593292367	-0.10598366849589247	-0.04337727041243181	-0.01841006157062726	-0.023183655273709435	0.02204445230412768	-0.009558065734604063	-0.12666143291532708	-0.18525474095016692	0.04742010481815288	0.04966472031040976	-0.04843444610707925	0.13283253746972595	0.18451026553338493	-0.027709303596349055	0.02282108969488128	-0.0280397471342062	-0.09544372479418158	-0.04456407626319101	0.011792580902291117	-0.013246134822980333	-0.26006501838382856	0.41513027845785644	0.04420351727093667	0.027591174759064398	0.13333782995083326	0.27599841909470185	0.10372110141347086	0.10314765261484912	-0.41764551926594223	0.3081082040751212	-0.012079517266482246	-0.21389809472013294	0.1336882897859918
-0.2917829951304149	-0.1530429732696043	0.10669745740520484	0.11698721895461754	-0.03356053587452955	-0.05110560383750532	-0.03311823062585047	0.08838370683373042	-0.14302379084713382	-0.11744337447803554	0.057699268072830434	0.06063131225392933	-0.038367663602172995	-0.003970147152724741	-0.059365613311416286	0.14839909016557962	-0.08782063609991311	-0.12729356955693877	-0.03929231629584647	-0.029908588122681358	-0.027142755408914327	0.028122816598307492	-0.014870222959173502	-0.1351483175182014	-0.23530926089265503	0.0337774374125767	0.049684223010862304	-0.07094841061049087	0.10950490469685233	0.18998288948246383	-0.046412774577939006	0.022003011261186617	-0.023611034793404484	-0.08993919747905688	-0.06730377579720177	0.004761077304575553	-0.026880266886357983	-0.22766899663919352	0.40429585238479165	0.04815704892238436	0.009502663308867303	0.13257158085076845	0.25242694513236963	0.07755632875929967	0.07440496975488871	-0.42578490344910647	0.3173258737779963	-0.020362338449576918	-0.24558699098212894	0.12318073631798418
-0.3014123143126578	-0.12384583221178644	0.09933805695055525	0.12728311014629368	0.020904832412966128	-0.05630553297861239	-0.028880656233372708	0.05752599445934188	-0.11642923250775035	-0.09880903997150738	0.05462510242147085	0.06019103742659383	-0.026237022043379243	0.010530855840650114	-0.06526210781748212	0.16479381153025144	-0.0864215241191322	-0.14365250185148834	-0.026048468366947887	-0.05100643252734723	-0.03501955565094421	0.037250387158931454	-0.024804405411904897	-0.12549500517925655	-0.2861192067322529	0.06209590309909657	0.06733561109979393	-0.0748233550856131	0.09417866266076858	0.1626366321340215	-0.058807707124543585	0.03572703469185328	-0.00997926565570632	-0.06176500009382555	-0.06799954482114393	-0.005704959065119251	-0.020589743547904483	-0.19889282767512798	0.39608741164806816	0.05207374781951664	-0.011279600284090948	0.11693742719720641	0.22787793535922032	0.0378819934870299	0.03931017063126356	-0.45072671445415213	0.3153800989436609	-0.025142034378505113	-0.28375840230333377	0.09977221885600888
-0.31375355088321205	-0.10336788843913258	0.09205791204400274	0.13870789716641774	0.08405606688110356	-0.06414585120800687	-0.041937324005543494	0.007328280764477152	-0.1040960437958377	-0.0696972209804019	0.06158923260268245	0.06966183298564618	-0.002211673537207587	0.012331789165415956	-0.06794928495668215	0.18814375997045701	-0.08559344132117104	-0.1607272020059383	-0.020251538152922282	-0.06664129414182303	-0.05140993364888509	0.05501355378776994	-0.01161262832248868	-0.12212453047692717	-0.33842214884486566	0.062246330601277454	0.07710403278196325	-0.0732974645791106	0.05176375897722468	0.1363406490734307	-0.07571123676847644	0.04365610258766337	-0.002565023539072711	-0.036783340054142896	-0.06499579046929696	-0.014311483570810668	-0.012407631619356303	-0.15655367053484232	0.38464885107277513	0.06541345035616661	-0.011909708182400459	0.099158511158534	0.20874738672121645	0.022151114155663853	-0.008540319669432108	-0.4981432316670841	0.32254814834207945	-0.04100448732013097	-0.3076507006166335	0.07054258160344203
-0.321162100170454	-0.10582182270267575	0.08560093374789524	0.14600377361301958	0.12856414192155277	-0.04525933534842911	-0.04989008369615165	-0.0483447482988321	-0.09220278214550603	-0.03827828899242654	0.05628363693387761	0.09446848052455631	0.005731076609243593	0.022084579765956576	-0.0652285731853768	0.18868279908284283	-0.0821919433713062	-0.15397720527401898	-0.005898503406818083	-0.07371858956069902	-0.06429245995849192	0.05091438538435977	-0.00043777118616207674	-0.13450959477136182	-0.3738035508622214	0.06817275090635126	0.08685902485185702	-0.07052544643468796	0.014334877595126017	0.10440243994763072	-0.10480546608156786	0.04858039675721444	0.0029679785962723705	-0.01028395262773374	-0.061963924237694736	-0.02970989310873079	-0.007178357119981903	-0.11825492376942401	0.360248974176851	0.05957639150346802	-0.008571280891026756	0.08826848606973552	0.19622824276230272	0.013767667029720973	-0.0441194354965054	-0.5528566064667129	0.3045331989030341	-0.04701699002503464	-0.3112327951545709	0.023160104109528908
-0.3210810581145257	-0.1013286561209367	0.06993243012363676	0.1544112534965886	0.17826512700275576	-0.0345177370255403	-0.04806139237200348	-0.06799635740389873	-0.09512485402752532	-0.015345676634759563	0.059188823390196946	0.12138074475223246	0.024476320960904817	0.018794629627402522	-0.07154286437358533	0.18904696597482257	-0.06810688589037983	-0.15067628392242843	0.0013050749779445424	-0.07779330310405305	-0.07818258466655362	0.05619615507203217	0.00041523032698221327	-0.14794204576562503	-0.39747310447111467	0.08452864856230143	0.09020261403118376	-0.07824314504728913	-0.026901442477017035	0.08872560984388442	-0.13058523002031158	0.06806797202747007	0.009025686867647282	0.016003041461757506	-0.0698338449751732	-0.016589206114652734	0.0036067299830987386	-0.07010182803741491	0.3280712339394326	0.04811151090935293	-0.017565666080649214	0.06853669079580148	0.17441763137424715	0.01707356186290774	-0.08398172716970004	-0.6083327908275804	0.3108006854687801	-0.0360015213312939	-0.3223719034679831	-0.030695212866631592
-0.3370539578222148	-0.104220903629859	0.0661361954479629	0.16304864654893872	0.21050987949992192	-0.017387592859436467	-0.047755198367792864	-0.09454403225682176	-0.0800028070566545	-0.011355399194441132	0.0642973554272309	0.11805552955920362	0.04127297032022374	0.01669651468835666	-0.07722178182886544	0.18773452291857878	-0.0599322519002554	-0.139568864375965	0.005168086843446458	-0.08041992975930497	-0.06660125294520339	0.05796960960615112	-0.006753510678154329	-0.15080818763822013	-0.4087550468690401	0.08392726415423217	0.0854193663973293	-0.057267767336587415	-0.06927402717990018	0.0732520003298894	-0.13410710781871832	0.08025418814801931	0.02144822498359613	0.04341948136892203	-0.06835937688201113	-0.008985130813638857	0.017703846430118464	-0.030501467844293296	0.3150044572056947	0.02900590952350044	0.001277666767900261	0.06409729997652903	0.16132903353570036	0.03188713631673013	-0.11897512248354063	-0.6369910649922472	0.31256063002081586	-0.02282095825499069	-0.3427754517264189	-0.08445852640576432
-0.3424995488554624	-0.12450466952966395	0.04870035371723972	0.16592138746697285	0.25119204229888753	-0.012446063576785134	-0.03697189751666158	-0.13168654319116585	-0.055999506768688236	0.01624872475616328	0.07081044685412202	0.09082934844882373	0.03455653873213798	0.012719952704454585	-0.08008277060039978	0.18487437057142106	-0.04519390807966401	-0.11649506252506865	0.006457155967177641	-0.09368912508018483	-0.07708174723570116	0.05282704644670766	-0.0010882216142861633	-0.13178717423776073	-0.4541767458097989	0.07664032151612246	0.08451484546655233	-0.05435683061713796	-0.09122488244861196	0.05525491078472851	-0.15577571798676693	0.08019831878318281	0.021263952039676712	0.04246039270690171	-0.07369641725354278	0.0023577120672197195	0.01175735430872914	0.015423027461087197	0.3031805766978828	0.03034011569699201	0.006497201738704691	0.05090278684507797	0.14478997878666944	0.08570235579929013	-0.13634393026095665	-0.6642597887669819	0.29587869708342207	0.0028175867212896543	-0.37569623587475154	-0.13225333684293208
-0.3657939728238933	-0.1291074144227478	0.023850178193080867	0.17335610512465968	0.24697529901053925	-0.01923783549184991	-0.029417354778493443	-0.164196124633906	-0.019412580758961163	0.06054009214435543	0.06707211127834933	0.08060308131104801	0.03700230396698288	-0.005590374282960849	-0.07641547016229308	0.1717147852842622	-0.032651172289586125	-0.08005278748828604	0.019284285293262135	-0.11659565511942349	-0.09654248894299067	0.05466354699364482	-0.000619828742301443	-0.08885721783728628	-0.4751762122478172	0.051274076960064696	0.0821733911849168	-0.03593152771412293	-0.09531571724581432	0.0428292911561529	-0.1602959734216765	0.09155903156534237	0.0354697208072849	0.052438454680861744	-0.06963565622289893	0.0011676962700823868	0.015237317534896235	0.03599358852093841	0.2801013757137987	0.039854798878407885	0.013854703659588425	0.04225141795147384	0.12386746601200818	0.11707418261128248	-0.16503818145057234	-0.6688160296597866	0.273293267817883	0.013487394790719684	-0.3944169905355605	-0.1891208157560486
-0.3953112300935013	-0.1505654368223614	0.0063640251010418005	0.16409880722386894	0.24231167145956944	-0.04814838617605438	-0.02067286823918073	-0.21717194767561634	-0.000659139626454782	0.07156782803311643	0.058475033126848694	0.06258369375569715	0.024964016335958652	-0.027761280353307626	-0.07591291158985926	0.14306458603999514	-0.032581582734895066	-0.06565043887312369	0.028419474498418102	-0.12905755399155344	-0.10656521042684412	0.04583612600092084	-0.008315372547715416	-0.04874047583329315	-0.48731384616192325	0.033453953162757046	0.05780304023324571	-0.02999015416298604	-0.1078463674194515	0.026045422365230886	-0.1541159946547461	0.09519054027971242	0.0376112920531283	0.04814855176123688	-0.06764252394825276	0.01132860038410095	0.017294507592187962	0.06569305800964624	0.2534840936448871	0.04692426358502452	0.03472422210895341	0.03371521395230603	0.10410677704034584	0.14213099486434197	-0.17430981934221132	-0.703102601397918	0.25499670166768873	0.0053207121864860315	-0.41366540081596437	-0.2357581533601219
-0.4149277588794691	-0.16491219146898067	-0.013765444483264232	0.15877964934699654	0.24352802624149308	-0.06691929017959214	-0.01648660075901496	-0.2286444934197775	0.02872090636812541	0.08447257044693468	0.056074758935693615	0.06579313900866281	0.015646681573482764	-0.031496373332701194	-0.07148608874696809	0.11430080999278391	-0.019584622924717725	-0.059552464508963024	0.05052874061650543	-0.1369933071441952	-0.09575778639933888	0.03626255092614393	-0.0057932853711452825	-0.014095348228462947	-0.4733398405670252	0.031294081223976936	0.04340831428401894	-0.01173229477488314	-0.14069506552464117	0.00507631940919087	-0.16014653473086243	0.09187830246722915	0.029581844026544263	0.03154979123803629	-0.05419801745531087	0.02849049487026753	0.014121256942590027	0.07728667402272557	0.22360174876619682	0.06436015611474943	0.045170724321124935	0.032397993594360186	0.09606796767566667	0.17995812992242075	-0.18927974594785976	-0.7084766291176364	0.21348526066411258	0.017783674481724628	-0.4281856537384755	-0.2791635566774203
-0.44574527882627263	-0.18352696664448706	-0.026797754006767382	0.146453747460564	0.2514161150288755	-0.08144154339911618	-0.012260040877987672	-0.24742057828031783	0.0452643588023335	0.08930623641165461	0.050183845799450066	0.05808774777179891	-0.012793538686111262	-0.04074332304789004	-0.0740913427772078	0.08371800229206994	-0.019110410415504896	-0.038270458557930084	0.07049095669693789	-0.15362807007448226	-0.08947376031507379	0.031598089722060026	-0.020002571992103566	0.015964562847067664	-0.42154646755955366	0.05050679901874634	0.013073376978871723	0.0057946924456101796	-0.129782411044932	-0.022077455698126747	-0.1483249804234808	0.07581299966264242	0.033722690065193954	0.02712493005224469	-0.03378879275300921	0.029013706943971235	0.017600053961241643	0.08916987411096693	0.19558527435013814	0.0766854674064964	0.06327439760326996	0.03004907313853522	0.09114392116270545	0.20527394590561024	-0.23638862629640017	-0.721240975775699	0.17246811923938543	0.025252465954225943	-0.4724789074079034	-0.3404548239283057
-0.4608142060711913	-0.19224537080876195	-0.035349624648749876	0.15311588253733688	0.24562904090109905	-0.07862552846487567	-0.010712454948635207	-0.23054933535920644	0.06319907683006706	0.10543177132521908	0.04749827153708436	0.06038371583940226	-0.028494747601164418	-0.04898234889560141	-0.07822346310555413	0.05246545201526455	-0.00932806029484	-0.01939776359028038	0.06666360662981412	-0.14958263615767917	-0.0763142452769066	0.02602719488743647	-0.008867911264981399	0.0407137611438503	-0.39476043874967515	0.037909309712737996	-0.019592566284165645	0.005676389696639835	-0.11224006505491564	-0.03295229830459618	-0.1418364796501958	0.060884802754138934	0.032702160699704885	0.01400521663637271	-0.040912343082986136	0.03980282452555857	0.022563433147088453	0.11726333107828465	0.1605928356818673	0.08383365526732768	0.060492350086223404	0.027600389780234928	0.09498522135374514	0.2325880476122332	-0.2611583986983861	-0.7170846944906788	0.13599769183127625	0.04453284760129177	-0.513043567559015	-0.38834766047138397
-0.45043919119312514	-0.17501358878821074	-0.04530059060202373	0.15175616066876285	0.22775437106143728	-0.10108604727468999	-0.0002130366554430968	-0.18865253994538836	0.0838003680724461	0.11176208807978387	0.05015130565881498	0.048614392475378285	-0.051565529241731314	-0.05544555987630277	-0.08381694476550382	0.027872468565058827	-0.01127344205423023	-0.010930564548978061	0.07805440458239377	-0.14304494285037012	-0.057089804018136237	0.013352229036027313	-0.026561890487268286	0.06950425000433468	-0.37015553052999695	0.030468846366233714	-0.0360826005842549	0.0024332114685612473	-0.10322866131302341	-0.03817930538770259	-0.12213706868450633	0.0747099752963069	0.04620000942727142	0.012765149289054612	-0.033882967550189255	0.043433898368105704	0.03803667446236463	0.12235066558882832	0.12355170745159716	0.08937503708159826	0.06623853574910402	0.013526119535236292	0.08897008910213536	0.2533587078590448	-0.2868574537751135	-0.6973217419122058	0.0673402084113084	0.07576013782183237	-0.5360828010131173	-0.4285900823687606
-0.45643140817407685	-0.14679443871731107	-0.03757946358273265	0.1500247045474319	0.22785666818019346	-0.10452971795626627	0.013247496536578158	-0.1612791912372595	0.09958675759355748	0.11857721647296268	0.051123189195290984	0.06106879464049941	-0.07029119914196	-0.05676650428003427	-0.09592041893869392	0.0072898279426200615	0.00726468886967081	-0.0075868706953668595	0.09215969471741144	-0.15064163187073676	-0.049449185599902426	-0.0020312530207799843	-0.035998393383087364	0.10907619394722631	-0.32668695090867417	0.015166429626530448	-0.08171183688532449	0.0018918729463517497	-0.07907242289881308	-0.053673657988995115	-0.0999707534866257	0.06798824559181019	0.04682484297274543	-0.003000631115920721	-0.044069307179499154	0.04857986411530431	0.03236307489959557	0.11796577723267865	0.09114262790478897	0.09651880830381623	0.06966674486887561	0.024545077965830338	0.07203926768407307	0.25627429846002164	-0.30091474609270163	-0.6638447104111366	0.01098858043825427	0.09262449793784776	-0.5377098472111308	-0.4668652902936124
-0.467693534416029	-0.11484142136183591	-0.023046754094204282	0.1396013178313888	0.2025459787382283	-0.13801333467184457	0.022853939202732522	-0.13729734020508455	0.10255461446864964	0.12812068764738097	0.038894712361722705	0.0414596938277794	-0.0834607442985946	-0.05299956401215851	-0.10869926468016929	-0.03194915466819639	0.019435046510710242	0.01524145418741119	0.10094686672545264	-0.14785152761407544	-0.040630030557151364	-0.0113945824272537	-0.024381375745509786	0.15133227343111083	-0.2805757541490987	0.002865888117035035	-0.11272043991041843	0.004453774200631197	-0.07398060314571607	-0.06074512636031963	-0.0656009144482472	0.04165527335197324	0.048871678285037704	-0.00726398486843096	-0.038103966295437955	0.039940134040612765	0.016456004388563986	0.10779895348967479	0.054916976002613936	0.1020252236907713	0.05475998844658966	0.023196703578690397	0.055101430992489556	0.2534324519766512	-0.35156670582490634	-0.616359471616111	-0.05338811924734099	0.10254300808380631	-0.5528757328082322	-0.4945725306897083
-0.4615941678711989	-0.06766376481515904	-0.015013454170363053	0.13297524117274867	0.16631738406418364	-0.14756042812757736	0.025109372239743678	-0.11306069511998743	0.10688325195444245	0.1459070920684901	0.027406489972268112	0.040760885526252705	-0.1033155893359834	-0.06666313446297484	-0.10851413283987102	-0.05053068019114261	0.03779122460366953	0.01722923906392449	0.10928858091669265	-0.13504712708445377	-0.039080791672783464	-0.007052405734876787	-0.02632235666276016	0.1721871292565491	-0.24462297545320194	-0.0038242285221624277	-0.13107400181993897	-0.0014682867769852826	-0.06495255393809737	-0.059162368196957194	-0.04228710087771091	0.024717239946346448	0.05121023095369146	0.003892196396246034	-0.02173441871396365	0.026605854467561384	0.005993956767268949	0.09132718734114785	0.031855246504134314	0.11582719558243806	0.048499192369944565	0.025368267763448193	0.04583935912936883	0.23512952171413345	-0.3900350734859888	-0.5662751825863062	-0.10424052051644346	0.13090148466793777	-0.5755143628558115	-0.533853046328384
-0.45739031518482537	-0.006127775880148406	0.005571242309704563	0.12766330802052203	0.13023116455816133	-0.17268047256208546	0.01663041073928607	-0.08092590575901784	0.11711470241650301	0.14311506421571032	0.02968416479538764	0.06525861930549695	-0.10299281912619121	-0.06984991170734675	-0.10616042346778073	-0.0766803869642419	0.0402311363900134	0.02360699104999772	0.10792713931978212	-0.12677019649744048	-0.02598746923013518	0.00016787247069133745	-0.02947238223528026	0.19399126103766048	-0.18867338650999613	-0.018533726470802404	-0.1634092154505754	-0.00015146412378762053	-0.056674961320861875	-0.061110719286927816	-0.017110072991917587	0.00792076660892164	0.05461109692600626	0.024844467218617244	-0.008239310837462328	0.01901883067495285	0.0158332495753022	0.07224010961370542	0.009846121388370188	0.12017929732131653	0.055337178578492366	0.03457504182171034	0.042275740651306945	0.18528209548620347	-0.4498103491194015	-0.5018005942661047	-0.15211558740841613	0.15166803745416954	-0.5972778883745788	-0.5671329762035545
-0.4293214807000295	0.05138123746193753	0.03013402175935882	0.11949337030197556	0.09807385507757595	-0.1785566348121749	0.006433750299296548	-0.07198046051026159	0.10460297523914042	0.12277506389523818	0.03616363591100029	0.0717213744017839	-0.11286073739491913	-0.0765010991827271	-0.11771220336018777	-0.09261809690754313	0.04877132118515813	0.009840031051808293	0.11066260903067786	-0.11541253794181412	-0.009110018118931367	0.0007688832134483258	-0.02192173958985808	0.20570960831958973	-0.13599822545535303	-0.013794771751125695	-0.18378100043974938	0.004497807845696973	-0.04663407784276337	-0.07146580455581306	-0.015132394998590223	-0.020380657413344997	0.04328495394347148	0.02439755623885222	-0.005785143734830203	0.020927702168550933	0.011041302894229636	0.0704821452304628	-0.010586254776543215	0.12339333004668682	0.058002390802292546	0.041262540058516886	0.02921630081798765	0.16349160805200508	-0.5146240319583752	-0.4278218111423603	-0.19089639007947162	0.1607294957517449	-0.6132709098078019	-0.6028416668030891
-0.3848017615494922	0.11408646891412452	0.0544662327263562	0.11593215485646209	0.0695524374370585	-0.1809491547987271	0.00025837502052453236	-0.031563130378531826	0.12549381629952042	0.11224287424385959	0.03920897450831185	0.07051492363945788	-0.10803573923621564	-0.08258144684942088	-0.11864519520718295	-0.10205668979348329	0.07207757046275105	0.017656240877574635	0.12318724239640108	-0.12195860169356303	0.0013192302911645948	0.013726587476058367	-0.020449913590876202	0.22268930777476292	-0.09084573283429113	-0.02546120598681778	-0.19186610674835627	0.010534261814675342	-0.04101411721102065	-0.08345167286008681	-0.018528680705780825	-0.033618288726611836	0.037958560866460225	0.045276263744009726	-0.0005703900402336843	0.008280867618581888	0.003311679481684422	0.0705909169582292	-0.029005094850492973	0.12558269438401223	0.0390938026182023	0.03720819903827192	0.011277847735182655	0.12147544738647698	-0.580096082816099	-0.3217225605480743	-0.24241673806820813	0.20229894761303086	-0.6163460919446051	-0.6244926834469534
-0.3442368403376133	0.17006049249684174	0.06564649314648033	0.10886866937229234	0.05424822793896632	-0.1899789956017754	-0.007170018612142547	-0.00859232808769477	0.1363265686680931	0.10823185012707517	0.050892977826898264	0.06226954416959611	-0.09755955530116323	-0.09417974447736129	-0.1179990424853635	-0.09495092838388856	0.0745600091991839	0.03492930625878679	0.11443751527665709	-0.12128017435021135	0.009140870036928685	0.021790730236395085	-0.022780488116933388	0.22862915024981095	-0.041858423659174346	-0.030087014479204886	-0.19479200158141596	0.006615218531860645	-0.016569968665048507	-0.1004098856517801	-0.015133984771896735	-0.06276676048285881	0.05071517793507395	0.059955740727873186	0.016684681753530505	-0.011539267283211103	-0.008418035708928235	0.0627522952648415	-0.014388092144050879	0.11513712460327626	0.0180294100346823	0.01908635531495058	-0.011338187701625962	0.06278772023084706	-0.6397366578663652	-0.23435543880085768	-0.2504382638929882	0.21547707347463163	-0.6170772903953459	-0.6434915270302792
-0.29708200338465124	0.21657315820150144	0.07229319982923679	0.11156651718161839	0.03754997496500137	-0.19005237119698978	-0.00834419377509944	0.009199661522810682	0.14112455985171826	0.11004228149630835	0.05672832968566751	0.043735998458326784	-0.08561601634462643	-0.09629979683544015	-0.11207425095112382	-0.08158221755480079	0.08552694463557728	0.025880959092204465	0.10736179492784477	-0.11726010382056055	0.03211812303734228	0.027840782196836444	-0.020269735612702053	0.2497539196336147	-0.03363938989862099	-0.026839147954846244	-0.17720791225083926	0.015944470358713166	-0.02299850395394854	-0.11840175487102447	-0.00628043124292584	-0.07416618014523187	0.049772632417325005	0.08130569594931744	0.02337109235331351	-0.009679755419207719	-0.011886336859940592	0.06727876036178342	-0.025944216872477867	0.10076891220884762	0.003395120651226498	0.03024591526306846	-0.03544641478392059	0.013364772338407844	-0.6906837480897337	-0.14027971620966526	-0.26093467925704716	0.22980450501718735	-0.6172121213153405	-0.6389200345545215
-0.2548241734541364	0.2504109772100992	0.07701360268859982	0.10510404010904513	0.047093455346722976	-0.18066278615629291	-0.009034765986594369	0.009132299220221792	0.13890157189659286	0.09855006777621618	0.06467379489648556	0.024377170149200558	-0.075747577478786	-0.09844549933056901	-0.10796377938569432	-0.07839395444358216	0.0827269932737217	0.0236501768129073	0.10493007982901784	-0.12798951819850082	0.053690503441464386	0.02420380377827384	-0.032968552520314776	0.25830219975994273	0.020788359237316624	-0.02315009254422128	-0.15880945645603356	0.038807266694085955	-0.016228877680923036	-0.11298391776399783	-0.0006050465234892006	-0.0750251564146239	0.04985735560993164	0.11432312514545688	0.049983203323608116	-0.009732704840045722	-0.028170092398469616	0.07371672688776218	-0.03332991903708994	0.08650265741387698	-0.006966505031118561	0.04562597105379941	-0.06944410145640818	-0.037450320603479956	-0.7291566562199109	-0.04447495861299822	-0.27225903342369495	0.23112272027360267	-0.6114377278763349	-0.6304816062643683
-0.22790216564668783	0.28072724830776713	0.07836913017947456	0.10030814008720237	0.06127281693761453	-0.1761690971191248	-0.011462053644569852	-0.012492099761808852	0.13604288577131513	0.08666593798377634	0.06270423874942026	0.01939289608646334	-0.06228389495355034	-0.11191384708533547	-0.11007991104345247	-0.07898617634464818	0.08796619836466642	0.02681461875587656	0.0942766420017295	-0.12739565867797456	0.06321428933973956	0.023912872179498022	-0.025728111744858707	0.2536234073831064	0.08865994233854468	-0.020329414078003896	-0.1313616597446695	0.054861309752877396	0.0055961491519575055	-0.13249732167459338	-0.0071855421787788394	-0.0963685926993926	0.05858403700112622	0.14272232672198565	0.044432512665936695	-0.011670294663589788	-0.042346510956541454	0.08669334676857425	-0.041404376634207735	0.07424173943292675	-0.020452657258041677	0.04920086673337649	-0.0903389882863859	-0.0812813060169326	-0.7600424404926303	0.060729536982429375	-0.24640026838179593	0.2282574035104621	-0.6323287417685977	-0.621342445229604
-0.17582449699466463	0.3094787921708911	0.0694550025819933	0.09331540865278996	0.0828154690833651	-0.1872130300704435	-0.02263594601713697	-0.006998658277591346	0.14307617394086675	0.06263468072906736	0.06303598615830072	0.013978702497562062	-0.04416107650967555	-0.11648808136127956	-0.09697821939564041	-0.09016808301546157	0.08639796566941164	0.016172117709637154	0.09436474762125217	-0.12506326443077745	0.09945354913912396	0.030559137655724572	-0.030664149074405594	0.27550253937752783	0.09553706500550507	-0.02489970765887195	-0.08890283668008003	0.0526073344915803	-0.001798387402157632	-0.13171525093372657	-0.014577564114610173	-0.0962275195101868	0.06740198837708343	0.17042660384928585	0.055763005801284724	-0.007995245878312785	-0.047355372235491584	0.09752090766552957	-0.05017832515498568	0.0677219212868534	-0.018324500905105245	0.012930809209588279	-0.10482281371747007	-0.08979425500794044	-0.7903773145151771	0.15779877168961842	-0.21346599957807183	0.24925909453254488	-0.6655412274265343	-0.5841874537169424
-0.12087993787495148	0.3287598344749027	0.05322814892530013	0.07747684955589543	0.09371767941503262	-0.17114739820466512	-0.03271549489948216	-0.01793749061288188	0.14950562937514336	0.03848338175928314	0.07700799343178491	0.019405694773304578	-0.03584786945792103	-0.11422558263141562	-0.07627675745977161	-0.08212396087678052	0.09013021964695137	0.0026889646270289577	0.10560240961609002	-0.1273079448847388	0.12415596148834016	0.02517250090721964	-0.04600748110377709	0.2751284104064816	0.07674069518378486	-0.03517257109514014	-0.06716661865572857	0.052787965293092744	-0.0009845934040522003	-0.14916420625765547	-0.034263620984524644	-0.09517951247044401	0.06614442662500628	0.17771213779169162	0.05003942708311857	-0.0025414555320054854	-0.06259770446270443	0.12917927742636795	-0.040730250939647904	0.057838275956238604	-0.01558065525875112	-0.00046554002560746793	-0.0990097010989611	-0.10512044101097831	-0.8192849677522496	0.23348185004928368	-0.1860620952995688	0.25919434728385016	-0.6768359098784018	-0.5502853725863928
-0.06536589568432387	0.3477254516896856	0.04346729020928761	0.06497874368412225	0.11708724599533822	-0.16432346784972243	-0.036473655620494067	-0.02476973643538476	0.1529740151569189	0.014659281617347761	0.08596976419679228	0.02861853861665859	-0.017680592020632893	-0.08969844864573122	-0.06780227938126929	-0.0804545621541407	0.08498026357118374	-0.0021492872319690054	0.09596596236843526	-0.13293344784797417	0.14639252171739137	0.0038657156537005343	-0.03984593851062691	0.2856912311461353	0.09367871729861536	-0.050311210705845856	-0.051717514934275746	0.056441552324947374	-0.013091207391468917	-0.16009072541260572	-0.0566906590046767	-0.085537360825814	0.06710333912314517	0.1810980415710593	0.033232739771450415	0.007862656938743294	-0.08521513301775917	0.16031408719739498	-0.04748834787137005	0.051738025676576906	-0.021134493759467674	-0.028515134385430456	-0.10878447046951338	-0.11934406252394907	-0.8304045765654839	0.31942643504716317	-0.1956948643870911	0.27173392289342857	-0.6797620001325188	-0.5000277303266099
-0.0004302684887733943	0.3651540553193827	0.029471487808536628	0.049941711710291964	0.12835408249550403	-0.16892031300917507	-0.03808055045765674	-0.05454715944888502	0.13929569095756664	-0.011371088223410672	0.08348307635415829	0.026212850897317	-0.013815991415195	-0.06422325366379956	-0.0674445161153893	-0.05885153311160024	0.08674344572816174	-0.017437460562891333	0.07695245501250628	-0.12666565999187934	0.16448219887448762	-0.003578317778583101	-0.03643991850526524	0.29898632709858086	0.09977157053421275	-0.04778894523908463	-0.02067108696793067	0.0627726961283377	-0.035122045533629534	-0.16962926027270736	-0.06283386101578266	-0.05640386059870624	0.07175348708098703	0.1793153756208335	0.009880201258775425	0.013296703433212747	-0.1014499078406382	0.19109500695748588	-0.03687231536836194	0.03855625226102454	-0.03297291160263013	-0.04603326669657972	-0.126786827405787	-0.11774507421779953	-0.8272625719518627	0.3892310692745431	-0.19359083538419755	0.2672632234024189	-0.674305237226193	-0.46186284240002295
0.062043529488370594	0.37597969963901107	0.0047423171699521455	0.026573046420653855	0.155138130713638	-0.18195455898068544	-0.03664033247966546	-0.05187948656910818	0.10997603974028114	-0.024824120912791483	0.06802637453120336	0.024980802761308575	-0.016125151967701985	-0.043244114262060505	-0.061761576180289914	-0.06398412292083935	0.07951427549881664	-0.02723628950405748	0.06624636358878883	-0.11713540112739489	0.17470136289988103	-0.008872102059162439	-0.04805670119559713	0.3107718257342875	0.10276992459492287	-0.043041199301747726	-0.0033709283235175275	0.05712448108988276	-0.07343511148499937	-0.17394303566049435	-0.043792510214110916	-0.03333163871748376	0.07892992660019055	0.1849476708026979	0.017498520672444624	0.020929497064172686	-0.09191149657159657	0.23034795151013077	-0.0478829297962577	0.023949623679092154	-0.06207054814659847	-0.0670699373985391	-0.14420612752481357	-0.12395936510390397	-0.8027213364943165	0.45471861371480415	-0.19574334067292576	0.2696515878448903	-0.6599418548932909	-0.41265964518431375
0.1203842370038141	0.41495019592326116	-0.019031619534733014	0.006627583470164458	0.17094527769010853	-0.17707462896315246	-0.040261470795411064	-0.06225714350168632	0.08166423355895364	-0.011565859260682177	0.05544150889595012	0.005018109136677248	-0.022524748153078828	-0.02136950266972119	-0.05137039345132467	-0.06112937899286943	0.06593658016131174	-0.03715083149416826	0.05291409537744063	-0.09670382340915842	0.18407674926949286	-0.022447519990816907	-0.04980120686575122	0.31316747208268814	0.09585022337739803	-0.04217493876159176	0.005256083058919919	0.05787976480656043	-0.0993485750395115	-0.17399842852816225	-0.033111883216384815	-0.028802203414010047	0.0894705508003644	0.1891866878186861	0.012798214377368994	0.024308388071881515	-0.08073806236586391	0.23768825404231367	-0.07636660857736724	0.015920906214475818	-0.07886302025606418	-0.07012769952984663	-0.15590331113799616	-0.11440860255536145	-0.7535147594239654	0.48935566552161286	-0.19293363706621533	0.2728210266165446	-0.6266580644218955	-0.361450612436895
0.17719270575579754	0.46593419459437957	-0.0407743107964126	-0.005775990726719632	0.1635639099731681	-0.16401433918469882	-0.03831110206912848	-0.05991337816874729	0.06260766816326392	-0.019695563133824073	0.042743292853796126	0.008480968389097707	-0.02992826381033189	0.0013178402175185345	-0.04550945878421765	-0.07258891784865755	0.05722562950855632	-0.0547692796634357	0.04340183509825597	-0.08358667862227838	0.18789693985388667	-0.029221147073775166	-0.062085535971613794	0.31024944052762854	0.09596559751441117	-0.034535696215777165	0.01204223165728145	0.05892073776982212	-0.10641725544253919	-0.173095450360977	-0.014619640114789756	-0.0061779102094720265	0.09257450049313498	0.19916585600794254	-0.005505430531265456	0.044996355006730125	-0.05147558338765237	0.26258304021994133	-0.13067597430461664	0.015244456404834402	-0.08014285724696876	-0.07708986662329292	-0.17600157399731287	-0.08504585328889122	-0.7017488712738296	0.5084052880779548	-0.20975558624085325	0.2949233849913915	-0.5769085664266034	-0.3190283667956409
0.23564926533776945	0.5276534035711047	-0.057797432670076275	-0.017575713569818147	0.18100767071669915	-0.16565634459550838	-0.03152738685024602	-0.038411633998491665	0.05435291000263783	-0.03941491785434188	0.027524363593738416	0.0076192677095927724	-0.03677411584060209	0.01834362701802551	-0.04227619648887151	-0.08773699859053737	0.04576827690305152	-0.05933488265085799	0.04196487439889738	-0.06571963579053858	0.17349779645877875	-0.030128931322501495	-0.07939801194242295	0.29701626335593895	0.08666836497343756	-0.04204567530192564	0.01846769959904405	0.05060044776581172	-0.10591323638287013	-0.16999838303272555	-0.009507353100527123	-0.006008719758224426	0.10057670231118761	0.19649987714350317	-0.017565426946261915	0.05815473480886231	-0.03779713543868683	0.27224137934890497	-0.14690477418303186	0.015166977773425665	-0.0919927207867978	-0.10333311069864795	-0.19361377348071335	-0.045520804888849305	-0.6531476900827891	0.5363474833572066	-0.19025602851344606	0.3093718295422131	-0.5007180767947645	-0.280930206216358
0.2880121150016337	0.5777248574031539	-0.07058500469802184	-0.03353499990210642	0.16411799601092444	-0.168450958314478	-0.03535958956489717	-0.03619720542922566	0.036889156200131	-0.0443073144604012	0.019162222557195834	0.019713212312587793	-0.039215716298546366	0.025650707927413013	-0.03179105184372259	-0.10304823331124971	0.04426264190415603	-0.06997986326243191	0.032427126422636475	-0.06069501787816269	0.16504602218363001	-0.017279259632098976	-0.08355829432716229	0.2929086935339633	0.047611472591235555	-0.045673680589912134	0.03053275074701157	0.031618493123287274	-0.1309907590060643	-0.180294917721525	0.0004166477881762332	-0.020702119270715934	0.11778927792913452	0.1790745525507967	-0.025308844224841736	0.06911347002669324	-0.015475923592561728	0.2665589096462991	-0.1546301178177992	0.009551601260068616	-0.10305788520061225	-0.13105167891306457	-0.21060907922687905	-0.017735460284351114	-0.6258836866580442	0.5586503856098586	-0.15407617632450665	0.31592581777447065	-0.43241221414496456	-0.23697347058190807
0.33568915650423825	0.5950841769092055	-0.08071463660006496	-0.04383368839240452	0.1636387410162033	-0.15260047094084078	-0.04493364768456474	-0.02153154941807094	0.030550810601315915	-0.0478137092177683	-0.0003611867171513544	0.029525616458600256	-0.05096767551765816	0.04457184857185933	-0.020001694236983347	-0.12388236542592204	0.031074269689999778	-0.08374403374961994	0.0274657311670846	-0.055251059509335544	0.16106046873516205	-0.006207541722649953	-0.09713488435969087	0.2874990851251067	0.012985496470989543	-0.04030892141311078	0.016717228629254864	0.02143170112763833	-0.15977782241070762	-0.1905354747810976	-0.0010608875229158403	-0.032566264935149206	0.1101573549733151	0.1685340907201227	-0.019613377386430892	0.09636985748887827	0.0074517161616085015	0.27529654491094335	-0.17227179253208788	0.009677451594239276	-0.1361968931857787	-0.13675776688938018	-0.24700938346436102	-0.0037132861170370277	-0.555277878743768	0.5712965311467202	-0.13285160861039846	0.33077905189759976	-0.3444797664131986	-0.19998252509786202
0.36956012355585305	0.5968545685949922	-0.08636167850681073	-0.05896736083913625	0.135153477699849	-0.1615539920661506	-0.049151640723352784	-0.018552010217300758	0.025855202944914057	-0.0493222299966362	-0.011182336223588468	0.01796956575802916	-0.07029473920232546	0.06108453473008093	-0.02351155928438155	-0.12139990101871367	0.018933442368267796	-0.08022253439847857	0.004857304759344186	-0.05609106652635727	0.13828001415045793	0.0037098365880932995	-0.08882469812941224	0.2497661289706651	0.007134379522467186	-0.038777784337341796	0.009865627310507774	0.025283056731855953	-0.15429229507419728	-0.2005747462800775	-0.0012813360880884407	-0.029723013315944496	0.1027845116894325	0.1671024268834599	-0.026150795023511038	0.11654089448469895	0.03140328611436276	0.29089026776676785	-0.1604247570433544	0.009005034367679623	-0.16999395440657056	-0.14083019358200372	-0.2926109336730812	-0.0017239935786777676	-0.49533914622294156	0.6125143616548107	-0.10183096661462296	0.3270723662328565	-0.23533361809699	-0.18523377378737663
0.39772571572855037	0.586649746488557	-0.0932820668719059	-0.05020568687365604	0.12831610644182861	-0.1570596236253231	-0.05304851838985414	-0.010504857557075555	0.038396264728391215	-0.05002245613169196	-0.022628904532603716	0.008086885186088834	-0.07427262173945809	0.06658743048581878	-0.021884242726341034	-0.1350507510487659	0.003188435462204206	-0.08576477618203812	-0.02580439482334158	-0.052841321415014506	0.12309177909694155	0.01206270943956161	-0.08447424127195056	0.24229227050477742	0.02544315626514384	-0.041921621452724586	0.008629158613431677	0.031000832874428657	-0.15547369995097557	-0.19752739431635868	0.018301915441336917	-0.019606884968322656	0.0929048246679457	0.18103952278187724	-0.01843830081266192	0.12765040093474628	0.04648701411947148	0.28499029608146476	-0.1662873877128886	0.014926803068796065	-0.2042565730554129	-0.16002084220201956	-0.3436559312480646	0.0033805382693003197	-0.4197479032425441	0.6454361227725636	-0.07328110101872218	0.32414664893143974	-0.14422279071657865	-0.15548983885139114
0.41778567509798553	0.5688637826421613	-0.10157359137310333	-0.0507808754365115	0.13386859786166255	-0.16587998163339193	-0.046239290926500955	-0.007584053256272665	0.04449567708446176	-0.032225213894518476	-0.028723699877805108	0.00520659888833772	-0.06951144878675548	0.06880225882004963	-0.023585353632040167	-0.15195206101069672	-0.0008607553406601897	-0.08826531450668754	-0.03711191198794385	-0.05706350526041065	0.10580519131558579	0.01509585179094792	-0.08838917744162596	0.22580356081813346	0.03717835420133508	-0.047030784116080034	0.013522754108764978	0.03387328291741944	-0.15013050545275403	-0.21311449584218395	0.03419477320186303	-0.03319178272576906	0.07989788907572147	0.1982502416070728	0.0006552879170947351	0.14020479836020167	0.07742300088238467	0.2750014138440086	-0.1671503317518731	0.013679125520989762	-0.24691260349617417	-0.1570977308186145	-0.37468085445100446	0.017832586683149583	-0.3620173521915024	0.6366108972001052	-0.04074142240179212	0.3106688516273034	-0.038232334153824	-0.12596834784466246
0.4235849140826732	0.5343976660280824	-0.11243546573863517	-0.0476113013595885	0.14264274785712128	-0.14093465717329098	-0.040142852979790644	0.0023224617904884677	0.04175329404460277	-0.023960605015698754	-0.03545802375461507	0.014019774647152183	-0.07768711408136962	0.0664693765960963	-0.00939330458124343	-0.1855049922487207	-0.00970167230123115	-0.09128273888836383	-0.02768198850795605	-0.06021342482756299	0.09606681329312824	0.021022474131853545	-0.11007372541649833	0.20861019796457728	0.06873043367116026	-0.0635538777078956	0.015198291006692916	0.038271271507274704	-0.1466607722283821	-0.2209839192047199	0.04350310788138958	-0.06478889067464157	0.08184074592436012	0.19197800087621336	0.005458202573276905	0.14749763876042582	0.09346885008775739	0.2683687438747266	-0.1860035382179302	0.016048958467027488	-0.2763607459198817	-0.1642055167451475	-0.4056702468222112	0.02509908022290701	-0.3097762282761079	0.6520031571574265	-0.020803205136832096	0.3067703677620689	0.0760620216941071	-0.07397053666944212
0.42066701933476425	0.5104919084707255	-0.11890206684029554	-0.047266340319282306	0.1626360891193525	-0.1368032035205225	-0.044336039832534244	0.0162163023641942	0.07168045920263648	-0.003691102108293083	-0.029120932631946872	0.02465141110269683	-0.0701389765462451	0.0683672675895283	0.017539872479250113	-0.1853220073995329	-0.016435654446367805	-0.09022458438185395	-0.028139718178905055	-0.06090339397924801	0.09295457505650692	0.02598637582928941	-0.10632340554525559	0.17287085213137493	0.10899326048547564	-0.07401363591960052	0.02343356182974381	0.03872694561121641	-0.1267592841297997	-0.22701542635568578	0.039202877072104125	-0.09396779236816327	0.0787416100493513	0.2011175516554658	0.016299549000883866	0.1588341097618276	0.10322884078473864	0.24097432307309113	-0.1922806430459619	0.020657999757465625	-0.2726906907159984	-0.17098250988978886	-0.41957715896474435	0.04461429183339429	-0.24389402171015143	0.670338075259995	0.008451837870210307	0.3089850541655318	0.1640474942780632	-0.020792397110706847
0.41312412516286284	0.4642976306632135	-0.1206218970799755	-0.061063432186039115	0.17745095404388736	-0.1402814105547846	-0.041171250612994946	-0.0029619280152367033	0.0889078105911616	0.007217830672942921	-0.02270532660563032	0.03589819898850638	-0.07628056480263315	0.06728030266658318	0.0394645663381094	-0.20479411928207317	-0.02304304282711956	-0.0841521288775945	-0.04165333712377077	-0.07133267619655241	0.09376074867504929	0.017779251562891882	-0.09003539364661117	0.14118238991241394	0.14980686145386563	-0.07574941300645319	0.045144501691995534	0.0380809396196962	-0.10642064096099221	-0.2199390991474084	0.04385879316250459	-0.09712483750054524	0.06899334025276006	0.19614400768263612	0.027302538737083437	0.17398841349520677	0.10778171492513947	0.24929132240585933	-0.19069136935543077	0.02660074703478621	-0.29730339791158394	-0.18709497707097303	-0.44775414140205905	0.0902726924538751	-0.18541126627906643	0.6997632822808263	0.04937304370828565	0.2874598918117215	0.2333888324643997	0.022081548696752974
0.40022902868927657	0.4141650974063714	-0.11316907206432825	-0.07991220410503509	0.19793223854928194	-0.1361600347229638	-0.04346222192413045	-0.015328006992707857	0.09654608187269861	0.02313734386398817	-0.025321094840160773	0.022203604068478006	-0.07829808685267951	0.05326832412989517	0.058463164516829993	-0.21540814193816565	-0.027343529244146254	-0.08669027394315096	-0.040772280928543646	-0.07369313212360937	0.1043614098101002	0.030255798096495017	-0.08323005473993823	0.12376141013241704	0.18423917384412533	-0.07341420511545584	0.044073875018214116	0.04367148573342585	-0.10302383744662566	-0.21682529700654468	0.04784509673619326	-0.10083753328756435	0.05081443885732121	0.20123481047688935	0.0314574745649074	0.17604805622102132	0.09654297309854039	0.24713092175346624	-0.17485631992758807	0.024001123605600617	-0.3183233455171389	-0.1887847622799173	-0.474800437749311	0.10137028283513838	-0.13714002584225002	0.7495314520330008	0.09311891413266224	0.2757368890932954	0.28989763784023637	0.07632562416939852
0.38572152164656714	0.37339777207336455	-0.10742554524133854	-0.11199322874598747	0.17812639529375732	-0.13832008542406043	-0.055905842700015376	-0.04549250613806912	0.0969721814062209	0.05062999313507305	-0.02345915069345268	0.030451543275708003	-0.07454687229835896	0.054675496974384764	0.08186764350288206	-0.2341825677454774	-0.031117652114520094	-0.09726252063824532	-0.03689353591669834	-0.08163598604653437	0.112609030936704	0.035133859566803344	-0.05705761598398571	0.09767886502017403	0.24225176223725628	-0.08892923908226756	0.03973383975208172	0.044646400083760675	-0.08604701410150516	-0.22022927909697843	0.04584865941784873	-0.08889195711098385	0.040051031171133976	0.19951365009714603	0.05072535694914654	0.1689968087714679	0.11178880394829968	0.2474941546726634	-0.17720907648905385	0.027910452294198168	-0.3369188864651264	-0.1796581485889074	-0.4865783920323053	0.09674778570712446	-0.06027593802560244	0.777832373970781	0.10020820369139125	0.2613181149823288	0.324748319176109	0.12715656714806728
0.3651662103872289	0.3485648835456445	-0.0972837143495787	-0.14446933106409374	0.18845083710401114	-0.13914103151249357	-0.05529048924620357	-0.05078947423973571	0.12358534133701113	0.0666037986237361	-0.027372001338813477	0.035085366022394884	-0.06244403062537629	0.05263516638694905	0.10273088524733376	-0.24584942933679846	-0.03173087921880147	-0.10404227215417897	-0.02659241567985849	-0.06959414241038092	0.11230630064321959	0.024568733215089174	-0.05502149164733725	0.08245033333623805	0.32180360320943113	-0.11989662888998236	0.022789973970617678	0.053312377822988755	-0.05293029578546419	-0.2248103011491993	0.043948562361880196	-0.08655469448878386	0.02488047704771761	0.2044451578887107	0.042019107788949725	0.16446559477467576	0.11151591138967934	0.24854537585492587	-0.17247640888849597	0.035703816871384124	-0.3260013269446881	-0.17706162944413198	-0.4945138521230542	0.1269612902815911	2.3005043413781844e-05	0.7896304951846076	0.11804799667088757	0.24276773212155262	0.3677719971241596	0.1713806901613273
0.3474679851385326	0.34174951369860956	-0.07490175056467331	-0.1884857703530889	0.1655720164276568	-0.12233711433684162	-0.0522440354189142	-0.07806753585698882	0.13052579410603563	0.08479254406407388	-0.03374170011278193	0.03694513157211224	-0.0658872599279015	0.052053759264020505	0.12319113108000601	-0.2526766571582205	-0.02764343883800403	-0.10741613405269368	-0.02045208332497885	-0.06629139075424793	0.11912686635030223	0.023785982444995354	-0.053272544350579376	0.07848317089034271	0.40370825247569486	-0.1330012412147063	0.03387097385814568	0.07171194148841456	-0.02123450777674111	-0.2150285161126344	0.05438139669356131	-0.08051191754476163	0.015378963549593224	0.2048753650174993	0.030959894293239688	0.1496882191218379	0.10512626041241083	0.24736547367972245	-0.175556442350728	0.030911362637933405	-0.3143802286927803	-0.17760991702159573	-0.4838724713063109	0.14917086014023578	0.037509117890315094	0.817596055801771	0.13051201814765795	0.22185431065803854	0.4146613034774824	0.2363043915318564
0.32957830483153583	0.3440659736747085	-0.07411301314017442	-0.21859203909770378	0.1592410859739996	-0.09758021115827914	-0.05211054330577949	-0.0839708760954329	0.12425163952765932	0.11215823606126166	-0.03153518153080209	0.04560134888957483	-0.06020348477230579	0.051353930745001795	0.14201836882503227	-0.2806111422632997	-0.024998953502585953	-0.1207126998438786	-0.009683373978814771	-0.05810516192698571	0.118813341207011	0.013401999316206722	-0.05256739616064408	0.08154335401248977	0.49645257661466724	-0.14057454962807137	0.027417400930154535	0.07259592953836685	-0.01578198924514584	-0.20274756649372433	0.05679732219505632	-0.0906542156384397	0.0030825474590019603	0.201199411587403	0.02713105627057636	0.14381801299131367	0.09573362508280302	0.24249091785670088	-0.18272059344788524	0.023312595340932635	-0.31031774960318403	-0.16387320710041114	-0.4664650492269626	0.19010244268584472	0.08492372315790728	0.8112571770694588	0.1193901163184294	0.19296695848349166	0.4333114015504095	0.3040272955619977
0.3183897147369763	0.3510025907381234	-0.06631073631972478	-0.25956521962190376	0.14407883124481174	-0.08932409788933617	-0.05589096840250107	-0.08678949424001856	0.11535922755647336	0.12974016701928923	-0.033100618835873355	0.04218549572337102	-0.06259333787726079	0.04760627703055665	0.14817560522175124	-0.28695792218020394	-0.02224292746248579	-0.1300172687616955	0.007094348394083042	-0.05423507283270904	0.1044172820547051	0.015908763553423143	-0.05320941504717789	0.07882939280527357	0.6073065197598055	-0.11118843939685259	0.013151181828146712	0.0843460544044291	0.009277195153095465	-0.199215239873146	0.04762772173274654	-0.10118358253425283	0.005095686046962032	0.2099554375233769	0.025894133561345963	0.1521639186527452	0.09816400154504565	0.24742319004271582	-0.17793298539259517	0.013310184494845148	-0.2887195713478476	-0.15402445001358875	-0.45134399485471466	0.2208465451796747	0.13204319793433567	0.8085193092388504	0.11732857468960071	0.1896894345380797	0.4668166258788731	0.3618588932520471
0.31895336495548954	0.36365241310268437	-0.05733576531390523	-0.3013056111312026	0.14139668487084658	-0.07873457275220806	-0.07002230417008054	-0.09227385124068073	0.11043872125319346	0.13321136467877107	-0.03983744060729644	0.031206549447637157	-0.0720568563089458	0.04721693114521245	0.15762175659815073	-0.30633628813015523	-0.024325678673807652	-0.14005950836653458	0.015090248028696273	-0.037448268773416026	0.10891387081051278	0.03182232948305001	-0.05802395400542106	0.08660935679292632	0.6816445485402924	-0.11129507361106086	0.006194092625432213	0.08161215639668937	0.027841967715874716	-0.18506798652698953	0.04672388261553881	-0.09844172346604771	0.008057146733985051	0.19221616902953859	0.024866644356292017	0.14776732182757504	0.09830861127696408	0.261731237711995	-0.18154779366420393	0.0008911727975693922	-0.24268364154597255	-0.14911949898276483	-0.4481286611574779	0.2501733217058492	0.15983843624317545	0.816107546333624	0.13748487874164905	0.1689624070163691	0.487038152395316	0.4183208471320966
0.31360926685939766	0.3727468659643781	-0.052940037429298946	-0.33968252686526096	0.12205748463649782	-0.08273173094830327	-0.08044664491727478	-0.08959409856885561	0.10883049461209149	0.14077822463763542	-0.04388565013641897	0.00801602700166836	-0.08209011622062527	0.046915214442109325	0.16065123559642508	-0.31751188497858285	-0.03221117875762094	-0.14219389754345196	0.004046628172093008	-0.025178259988822276	0.10431372267139324	0.026664428365824066	-0.03873254802963727	0.0886526765578709	0.7252834423638725	-0.09447731142731088	0.004014548431797196	0.08397698957684399	0.06538313545999323	-0.18487831114134742	0.04202896408668478	-0.08549658470986585	-0.009092560423993534	0.19158230766467393	0.0393794022799329	0.14783175858039135	0.09473651765707476	0.27689324562869966	-0.16551865287128126	-0.006659889315900268	-0.1976488385888992	-0.13507964985616408	-0.4359498488571698	0.27699279823340434	0.19138410202434325	0.8091199358663484	0.167691966622917	0.1579780922844761	0.487724726997343	0.4674902026845599
0.3103129220274963	0.3799578846227579	-0.04089448221063991	-0.3601259741755391	0.10918640510137108	-0.07525070402078446	-0.07992119623641339	-0.09349547716812676	0.09400397941811564	0.1607610931144618	-0.05177555406976273	-0.01125553753354105	-0.09803506870378276	0.045261300232292564	0.15496507628077577	-0.33723188274056465	-0.03706311715413814	-0.15302112620711372	0.008594136791172645	-0.0019372695617503378	0.10620222826397636	0.02644328152048156	-0.03577137509620525	0.10636319204506428	0.7708163949367515	-0.09078776761570503	-0.01690605987826405	0.08404970292303364	0.09132749187038762	-0.1810094010834953	0.03672685813962208	-0.07671158353839118	-0.022939988597417783	0.18179174918346186	0.025842126583798624	0.13287229076673968	0.10009057636060455	0.2843872603142052	-0.14239482592396632	-0.015262239437843717	-0.19295907586380726	-0.1429469173408395	-0.43223615392995657	0.27539201129024	0.21866626732546743	0.7840420561287573	0.18167586090852295	0.1413358366039468	0.4827105725149231	0.5308613173758694
0.30749086359002076	0.3799761172868752	-0.038657748195512896	-0.36720979060866676	0.08915018312908583	-0.08201643212890593	-0.07941735294339715	-0.07533903693197332	0.07770210609308595	0.16790682650625255	-0.04918570993067593	-0.013112394290794572	-0.10398257835660556	0.05118994315315913	0.13919027220618757	-0.35560067710878995	-0.04615072332808802	-0.1691023471841961	0.007816814474169227	0.02437847666290175	0.096949499858104	0.04261879984741617	-0.03943920805402301	0.1285833133813949	0.8253485301966533	-0.09110473985244318	-0.028258552928112624	0.08890423716696409	0.06969106662798491	-0.1931815531563697	0.04138881536858742	-0.07337962712655387	-0.031431563129128946	0.18125744719527753	0.029069370379699762	0.11892954157795735	0.11610143934051323	0.27942346646902416	-0.09867022295048969	-0.027149270214611367	-0.14660222061903294	-0.1511013386301836	-0.4322054776013964	0.2532220114459206	0.25345382804034244	0.7556476728393298	0.17891039615007426	0.13904390109100423	0.47907661993083395	0.5733707483190451
0.2923937619927727	0.4083434077537277	-0.031780851880711884	-0.35495387335185785	0.06253611628773453	-0.09303115072287066	-0.0716452500688014	-0.06295082952380439	0.06174799164760207	0.1785815592432018	-0.042761327517881094	-0.015038713012085847	-0.10912076773822994	0.055538213729107964	0.13024539095165472	-0.3839056389282347	-0.048761647743513145	-0.17320561455195108	-0.0006937688211559899	0.03644018364586088	0.09185314450203882	0.03973350798065366	-0.04909987105240537	0.14196213050218648	0.8660962030867501	-0.10278533771658735	-0.034016583958315375	0.09483867904367418	0.06769361074079913	-0.20342443863014953	0.035863505249287414	-0.07174614809364466	-0.03751719154352184	0.16859460069683857	0.02426786131750524	0.11159111082894402	0.1257832941339578	0.2751565222494664	-0.07495320749192755	-0.045137830541728	-0.11512551426792987	-0.14533469282183908	-0.4313252632175913	0.24860311159193613	0.2886470039943555	0.7040899930894384	0.178301027767449	0.12488898196303397	0.4710893140174144	0.6065330927541239
0.27851196489059943	0.4196312501087287	-0.03142374729354071	-0.33099030284761644	0.07598972886761443	-0.09372199101053005	-0.0684728824888197	-0.021230895863729955	0.0662135239619294	0.1885482213306107	-0.03514814980126529	-0.01187464492155699	-0.1286882431694812	0.055291894092399284	0.12184716470457571	-0.4086960296787958	-0.04759195097317366	-0.1569863644379133	-0.006915703761736466	0.04470905227222922	0.0792496235412859	0.029610000010531094	-0.08385265748393902	0.1691199693703734	0.9088807788957807	-0.08813802949287497	-0.05517369861584811	0.0922844669793581	0.04827766241366406	-0.20774380646484497	0.04617975620515612	-0.06931418750664571	-0.05194324061190734	0.1581838979204379	-0.008811387590481648	0.10619565459033956	0.11392879473918978	0.26863192357783705	-0.06807407315993316	-0.059214471634244856	-0.09750657367188703	-0.1561074527445701	-0.45320936352069935	0.24606883203809488	0.305822085090392	0.65783624504553	0.18470477789572454	0.1206677260985197	0.4542205398298026	0.6427272295851914
0.2817062184882878	0.41913805654435654	-0.02630055046316091	-0.3050582035337133	0.08638900172090358	-0.09844124206261669	-0.06378484282035488	0.0019515491831418818	0.028671555207250364	0.2085548297854829	-0.03849505854010491	-0.011547347593519195	-0.14808402567300744	0.06117930091610435	0.11792915762494849	-0.42276332798631006	-0.06023462920881854	-0.13141770659959257	-0.008898499751566782	0.04879574777762416	0.0746150742324522	0.02159257006845363	-0.09608007725935165	0.17413713480260817	0.9303019103345493	-0.06363788267664611	-0.053606399821719664	0.09263927748232906	0.015642534097542037	-0.21035524526649393	0.055893377092961535	-0.04273887124635265	-0.0704822155759243	0.14761290454758189	-0.021539041149664977	0.0884575986096314	0.12660896905491173	0.26908471478164675	-0.05371419599163468	-0.07185934456081304	-0.09132039759169201	-0.18679778863517818	-0.4730529198943948	0.21107275164129774	0.349578585757251	0.6416083306499508	0.17167323357984934	0.14311129453169905	0.450489314515644	0.6825070531536219
0.27592842029450415	0.4307048586603518	-0.035022449259951856	-0.27269579216908274	0.1056211403131569	-0.12361654466142198	-0.05644574204333534	0.04254830643535531	0.015862915800940423	0.2259851345359048	-0.025933214041690984	-0.02194488443156923	-0.1590254151878508	0.06661105406623932	0.11303514051136887	-0.4414674443441802	-0.06488133599900686	-0.11082605296378123	-0.029736737420396637	0.048294847215349525	0.06919475475745826	0.0037457545904954564	-0.10561737456658224	0.17216881525097355	0.9396334804163006	-0.043520646264867256	-0.08564545621811738	0.07840450165606856	-0.00801687948371162	-0.20542708748886856	0.06524029027139326	-0.032661449778944404	-0.08924455168408611	0.15535099116776435	-0.006480912758772492	0.08904542692571356	0.1257623023986794	0.26235736002445226	-0.008615660650198148	-0.07362712474018605	-0.061805959314564826	-0.1896420231506613	-0.49237043404129854	0.19026971592821998	0.35779834830858814	0.5910127530493697	0.15454025648735623	0.1544602377762388	0.4302472651774366	0.7078915509172737
0.2700822585033404	0.4493596089519352	-0.027810497463616534	-0.247616445101725	0.10623702502128515	-0.14272239466904058	-0.048701363729612736	0.06007031547891993	-0.01005973050944815	0.24702701246816622	-0.01691864993648317	-0.027178383832613173	-0.1528859093199129	0.05968169891258128	0.10249361061568237	-0.4558105720302731	-0.07988882523679594	-0.07638695677163061	-0.04529272853591286	0.06097966324940583	0.06508274735411003	-0.003215753611867165	-0.1251964172616503	0.19100084555580193	0.9516914512358025	-0.013184107724415084	-0.10203247155304726	0.07661670797228595	-0.010918550924347927	-0.20405374838778156	0.07749182526574847	-0.016487451238412217	-0.10027397093978707	0.14335076763189766	-0.01660400065863308	0.07915465460274955	0.12206892319718114	0.2645600284085463	0.03236265633605813	-0.07162543645371579	-0.03026563272744475	-0.19735865448668702	-0.5224357149255415	0.1580741133634532	0.3518291449385874	0.5626266163497935	0.14031217957911263	0.18936327163138805	0.3945120152193291	0.7342878570532261
0.26701371799549556	0.4821948137607245	-0.013672626083246275	-0.21847255793169612	0.12857297030303444	-0.1739625072673602	-0.042518363019836546	0.07089157802782166	-0.026523231762285417	0.25754795143429693	-0.01974552402114978	-0.015931130540009438	-0.14148483255467198	0.0591540629416053	0.1003799999912833	-0.49157644811931267	-0.09153462898863315	-0.036187107100815206	-0.0556447192792629	0.06285022245687881	0.06911005670512754	-0.011411701512769781	-0.14223797178389272	0.1993433111432794	0.9136372150443094	-0.03507619330153502	-0.09073937822833747	0.07179858334608454	-0.03874328070876675	-0.21290623567099778	0.08508755015459028	0.007088446964582246	-0.10509837910060396	0.13231604880677067	-0.013291015629478467	0.06391724720208916	0.13326101672316137	0.2516392240524252	0.06563110142479918	-0.07236811755419789	-0.012375860192095581	-0.20769000732162382	-0.559514616734204	0.13507314321830038	0.3559322155106137	0.5540542861994396	0.14498008431031728	0.2087412478324056	0.3547180952791489	0.7682897424109754
0.2459171110713263	0.5158705443853198	-0.018595789790322073	-0.18701193369791463	0.11150350490771985	-0.18583803029777593	-0.03320093360285247	0.0801313691140354	-0.04673995207038667	0.27983669430044295	-0.010236174250560452	3.5231294322726756e-05	-0.13953769523424486	0.05731918950008765	0.10422468061586969	-0.5104671549391624	-0.09407407193475972	-0.00751196715921979	-0.06643807722136469	0.05381861636116211	0.06125555791105029	-0.018761639064259702	-0.1485522811622157	0.19662586155404888	0.8798861594630797	-0.014412761792552218	-0.09866885223384816	0.08400484659980442	-0.06989964277733449	-0.22217987354492935	0.08024064929763161	0.02746177684903161	-0.11062464189108263	0.14434503394034506	-0.02974068206825503	0.05994334829581162	0.12727720596127695	0.23590709136762214	0.11593613947638115	-0.06264154544949586	-0.020701192385659768	-0.2196414863564083	-0.5914737735796592	0.11952032895139879	0.36432905635664925	0.5454352253732622	0.1359684557719897	0.22788726477327087	0.31559301448921195	0.7902546070221736
0.23560913265898606	0.5693879717355326	-0.01696082208780141	-0.15636524511698158	0.09787584709291504	-0.19533892430467	-0.02336106802095931	0.07236616254256595	-0.06521990264376874	0.29864082125864655	-0.0006456091497140777	0.008591735206122877	-0.12297906287479207	0.05774224355144343	0.1014612551369822	-0.5207197149128693	-0.10089639826634818	0.021573437530017805	-0.07396649263429625	0.05401264138228025	0.0430547293883604	-0.019797014524809503	-0.15839844011860232	0.20303750769654672	0.8720970317130632	-0.01442415781544477	-0.11568497596002185	0.08532398252625376	-0.11357847334994509	-0.21448952543577735	0.07357960512814424	0.03873777268581828	-0.1148184399251114	0.16179679707863653	-0.0526560808507361	0.039985006431153436	0.1264970131334266	0.2369740952679087	0.16471610628453287	-0.06600354928468036	-0.022163565941585466	-0.22238374101602773	-0.6297735312926371	0.10974653541302207	0.36435175870212333	0.5419895252470898	0.14041506456338407	0.24273721395484463	0.28776743894943463	0.7967935046662936
0.23469966674141776	0.6324392591526653	-0.01586708037003865	-0.12244666262235553	0.09313094237909789	-0.209818261859709	-0.016779520864810864	0.07220547716873771	-0.06507069878443336	0.30047808912480106	0.010374291755124406	0.026220879164517284	-0.1046551898260435	0.06819094661954475	0.09688298872228013	-0.5529322595955122	-0.10060109507327378	0.06761917242265028	-0.07510305512613927	0.04547917078067488	0.021227661703630572	-0.02358972766166063	-0.18388129849341964	0.21839685370602333	0.8357280820229406	-0.006540551978749842	-0.11230410183694521	0.09853456476565572	-0.1357625062020974	-0.21042832451331073	0.07836439884126098	0.07976803947011776	-0.09933720200335228	0.1832758476251763	-0.056892541129850226	0.03609995485814631	0.11557897837358215	0.26662326742311776	0.22873247153878062	-0.06348862564531535	-0.011343517810930256	-0.20278937351581927	-0.6592973801421576	0.14445843116148202	0.3735098848663917	0.5662441204311998	0.16840820996103253	0.25993896935835414	0.2928904953287734	0.8011671094501898
0.23612693156666195	0.7034099042291337	-0.007299298002338775	-0.08444995780354472	0.11182188717321875	-0.20928289177610732	-0.016004739418337802	0.09401940761664021	-0.07337682126517764	0.31479123154051125	0.023127056414774423	0.05249169647805487	-0.07633043800601717	0.0867732057263779	0.10099190297347398	-0.5529989634321619	-0.08811322480681169	0.12129339338218079	-0.05424614745698199	0.04127969059019771	0.037217325386763325	-0.01926517484834723	-0.19935303430009785	0.22299018072350646	0.8068831742680305	0.022509375577140618	-0.11502416971545418	0.1003797259970147	-0.11685847647768796	-0.2087595319765954	0.07895166110069432	0.11976003679460243	-0.08278825930203898	0.20988298042145948	-0.05627970215118605	0.03361043463095255	0.10769658177651005	0.33110815848322095	0.272826922707524	-0.04088655526732506	-0.007306159795835957	-0.1673066844901637	-0.6667061782823053	0.19626996900956434	0.3800254580174701	0.6214972345365916	0.21595616927203967	0.28412906704042706	0.3338471374862351	0.8242241802833774
0.2568282273079542	0.7585245129560194	0.0033862592882201335	-0.04651118771260164	0.13127515570163276	-0.19051504508903683	-0.017053471534219884	0.12115388868562707	-0.06922384630305875	0.334981566781999	0.037027974957784336	0.08930141794338778	-0.07049121255260855	0.12105404154765383	0.10411116497834183	-0.5487037771938367	-0.09330718846149152	0.16806874037449807	-0.0451125315664604	0.04051531853293515	0.041765041398249526	-0.00795544424894939	-0.18762817383373878	0.2296939788597116	0.797690327851021	0.05726089618646887	-0.11049821205382897	0.10448603037861963	-0.12592574127405232	-0.20983529123638558	0.08103648981488214	0.16970688379915264	-0.06788275398458406	0.2293593387953099	-0.040667769729115406	0.04078373498277641	0.11957440532158752	0.43518859427941353	0.3501983442079841	-0.0094693222819938	0.007246671902252137	-0.1488044582381061	-0.6591800457675973	0.2583643146712093	0.40625120750919763	0.6982405494647967	0.2439778038099787	0.301674893580398	0.37300851890847836	0.8420398084260412
0.27233331310756326	0.8029848644059792	0.023337214464001783	-0.006349784552569853	0.13713692073940503	-0.17918417732556785	-0.015274110158790058	0.13118095882862443	-0.06167001267206316	0.37036548797280916	0.04987140644082193	0.10285150405380979	-0.05000623677016732	0.13244621178240745	0.10731451566680883	-0.5404027551437341	-0.10110187664414769	0.18938019116387844	-0.041247421948112595	0.0533749978538377	0.0575070166594404	0.0033250539080703634	-0.16987124642173163	0.2366314985908827	0.7958209921310824	0.07640947065238628	-0.08559744541702284	0.11786065953101135	-0.10750428899244395	-0.22364470124990948	0.06378109034576987	0.19223465324265515	-0.043116624363978825	0.2599409925302007	-0.03995091679535686	0.04628598751086754	0.14135216446550275	0.560633208406963	0.4450994545150029	0.02076851274254044	0.03855897642850715	-0.12428810417051088	-0.6439652065255422	0.3465658766025522	0.4419574564709263	0.778791314927315	0.26996573837891835	0.32452070840532593	0.4405112300685019	0.8739887284781256
0.2862641161777845	0.8519322744951987	0.03699083899170687	0.04673958522804751	0.13675295621147068	-0.15821245840136985	-0.01664245138898278	0.1416316858619498	-0.024197181557677624	0.39224858686625924	0.05675756180370682	0.1208627469902616	-0.05756239150082541	0.15016237586235665	0.10663656021391751	-0.5439326500669833	-0.0991492562549551	0.18862660993262637	-0.02094536990666381	0.07341331516329903	0.05682124713489749	0.02599726518841968	-0.15796567372759213	0.25366701215828646	0.792097429209147	0.09647786696605432	-0.06617579482197662	0.12925654406708725	-0.08134255408472231	-0.23887859042085094	0.03774070956964183	0.2042267263633914	-0.02371212496640085	0.2913419093136408	-0.03821079143850774	0.06356096042119648	0.1388961314379197	0.7022794853204165	0.5509704475334779	0.05148491753615379	0.06832135525160743	-0.08050747529405526	-0.6058479574744025	0.44428402697915653	0.4708378668934299	0.851260010006135	0.3072599462508779	0.32136504519503284	0.5031487489836767	0.8929524876252615
0.30520249156662144	0.8983927491988227	0.05706833027200283	0.1029411479489857	0.14047390880644955	-0.138669412138932	-0.016130794382715318	0.1571387278854027	-0.01137151657605412	0.4127062549040018	0.06149100458479049	0.1507809573501291	-0.05084491871851442	0.17242353185707415	0.11169929800881	-0.5482098082413491	-0.10302480219971924	0.20305974648402575	0.010646997726051832	0.0983878340388672	0.0637297137618359	0.03763660065009639	-0.14621720617059225	0.2888002516164839	0.7964322003569254	0.10131466468227952	-0.036197770749000865	0.146493932283388	-0.04097842820399662	-0.2516407456425728	0.0213315994240409	0.2413200895828313	-0.0006192783997768146	0.3039778747803762	-0.05173260560077654	0.06937283244401794	0.17034758192267127	0.8636714861931317	0.6528168943679443	0.07244988720148429	0.07628101973348447	-0.048292108835783706	-0.5548775333311378	0.5437162784308571	0.553727459896854	0.9523266417005436	0.3597968272637835	0.3332819654310827	0.5825895713031966	0.8971224688421696
0.32881323518918787	0.9452160539183805	0.08851346148527553	0.16423833960897244	0.14362802325708746	-0.11949222474707724	-0.016283397143922258	0.16930829348574133	0.030588646491320304	0.420222538387899	0.06288638252417801	0.17902079445832791	-0.07040708405921749	0.20484871657150036	0.12672152823316282	-0.5403838256765766	-0.10300020730982244	0.1985345397485119	0.03321997211069857	0.113761772911662	0.0654955613906797	0.06103465102669803	-0.14686898047537017	0.30458866861373374	0.7740331357568077	0.10323717374424199	-0.008138382914172418	0.16922176052798427	-0.038223462562984215	-0.27323726585520003	0.003537584758675183	0.27742228888535775	0.008981399744239432	0.3446669070573817	-0.03605179907330573	0.08277980528974518	0.19624438601123195	1.0339099885241612	0.7522801674160068	0.09000259662206794	0.11040287117786836	-0.009608220794594863	-0.4887733504775345	0.6654422759534945	0.6363066361631619	1.028556194081017	0.4279123819675871	0.32738602516846654	0.6905788962548732	0.9050561401211977
0.3605975868632158	0.974878775170765	0.11578426511178075	0.2232329632725849	0.13761351320637766	-0.09944868445555319	-0.01324560429999568	0.19379553319268314	0.05129462201434343	0.4330400621867228	0.07832303367956323	0.1859491890522355	-0.0870981563241077	0.22917278144956935	0.13509515101036046	-0.5390236082508404	-0.10310269972725164	0.18456528854511395	0.04789333371635318	0.1440280773571388	0.07164079654885681	0.07949128749867214	-0.1376094099147526	0.32800356079000204	0.7862078542149535	0.10139769284906766	0.0005903627416946972	0.19431385177975055	0.0022532318062990385	-0.2916776684541576	0.005255069854166667	0.2967466379720715	0.008627102756975326	0.3640539938568089	-0.023079572160251794	0.08340353151825985	0.1964554695715323	1.2192566416866668	0.8644018475342801	0.1128715032968997	0.11090395485920863	0.020740937637723316	-0.40221793074029916	0.7826144842820829	0.7206134609200519	1.1024335441495914	0.48590133095919885	0.32340594759363084	0.796886724060077	0.8950680695677231
0.39930751524460223	1.003456652908172	0.14318660567088284	0.2812477499573904	0.14228975273089267	-0.0927579172178515	-0.009340065650131592	0.21151547542103036	0.06954891469221883	0.4313039472705027	0.07591749365652116	0.19374568366906858	-0.09481267669640894	0.2501853872764511	0.1448797773032283	-0.5232481508831737	-0.10279851276123793	0.17506338755275755	0.070636226081508	0.17347840454463204	0.07092999720772876	0.08680128895865451	-0.14564999928817518	0.36229261180071065	0.8057335534027926	0.11204320623392013	0.018105520763331308	0.1990504416691582	0.04366348288895768	-0.31201376170670214	-0.0025455238214437377	0.3092863282440044	0.025421550164137365	0.36843316835085715	-0.007315835587502878	0.0860976698463188	0.20839743452996076	1.4029124012574161	0.9557345647814465	0.1358827574112616	0.13228317842376652	0.048115528031675486	-0.31889833690092817	0.8945170458847354	0.8112242729682009	1.169806671359336	0.5411499573219616	0.33805572727204003	0.8938123941554924	0.894599639765732
0.4417623752741776	1.0328395027663564	0.17425993289322642	0.3345231498771264	0.13758408526810526	-0.08108644175314016	-0.013471213502483264	0.23169921243547917	0.09503511958245878	0.4331752768442881	0.08181981609518647	0.2178390952958312	-0.09934915993532718	0.2533765776095816	0.1574948843722504	-0.5147983973054062	-0.0904496570898443	0.16873842964526525	0.09868276207900349	0.1962633374196421	0.0983238859005455	0.10251915875439424	-0.1560256986910062	0.3794746374127199	0.830228581491982	0.12666267560170952	0.028177591831117378	0.21036707216037862	0.08956970247701039	-0.3425762607890946	0.007000428974966016	0.32373555793980313	0.03545258361605334	0.377283886316207	0.013321095340816264	0.1035754659618914	0.22871510186450558	1.5669199556339217	1.037585317341199	0.15778271026824914	0.1421627470374119	0.05711449188021987	-0.23042374614233121	1.0048423826891173	0.8963842518680091	1.2249161573581524	0.5827771428593589	0.34945553412775976	0.9706027647007043	0.9045561630060114
0.465730699291569	1.0545117589693478	0.20014876525611708	0.37269466955853003	0.11885096042912742	-0.062322331786196374	-0.0162171217929725	0.2389425111415661	0.10064562183662058	0.4355575320325379	0.08336000441146629	0.21559583454767353	-0.0950844283891695	0.2490861666939248	0.1717170321869734	-0.5084426033565224	-0.07926992238869225	0.14805575529863219	0.11594160406708069	0.21713061087846577	0.12275013989426338	0.09818481395922733	-0.15253027615111875	0.3901342607532737	0.862461917770837	0.15063030254820522	0.02489140564198298	0.2089434316711855	0.13037267618718776	-0.35785246543284194	0.011123347068129435	0.3137102325250093	0.04379396703359818	0.3806708963108711	0.016521632850949937	0.10101414990983264	0.24280405485891707	1.7163349471681255	1.100081663347854	0.1736448712480268	0.1584024068624204	0.07323255978575358	-0.14918207590680338	1.0854117881755956	0.9780562424091702	1.2857109798435706	0.6087324423790867	0.3649858900747228	1.0475380655203987	0.9111323438384531
0.493047963891253	1.0872886192529616	0.21263659067959648	0.4124131801444519	0.10311542143578634	-0.04578813786332331	-0.01145141569761333	0.2363578755836447	0.12217762535652718	0.4194979529710222	0.0802210285214976	0.21382379817866726	-0.08547732927383818	0.23862473645858487	0.18113897186626565	-0.5192504277001784	-0.09419375609796964	0.1392016407499212	0.13167684816326866	0.23122583739565078	0.10151951731754283	0.10051424633362735	-0.16455283316491573	0.4027918548925845	0.877181734751427	0.16646751836222018	0.026051609110566816	0.2101469853883337	0.14399656669455985	-0.3808269922069988	0.012679417180564215	0.29908475263251516	0.036098597959678944	0.3659596709479996	-0.002496053803467455	0.10615024373111234	0.25759273236261154	1.8199122022651522	1.1538854190166965	0.17272089764827533	0.15024281430240535	0.06932173732696437	-0.06497566762505828	1.148166233621669	1.0283031922981163	1.3129107071498833	0.6180588729796679	0.3615737894913971	1.0906657447800066	0.9149304491513316
0.5170862886643355	1.1150533201707384	0.20877587562970606	0.43301694722446393	0.11209794926082124	-0.057347058788461816	-0.011514396109240408	0.2368442382645506	0.1364310228733951	0.39561966374876506	0.07098496192371004	0.1969908488934909	-0.06917222770820604	0.2236288198695997	0.18868264392448025	-0.5225162114864224	-0.09782409345817808	0.1266178466771908	0.1565142418572915	0.25045456343788663	0.08518714680922349	0.08837980125707531	-0.17930855600381124	0.410409609116567	0.9084852104260215	0.15175199680147994	0.03629490961857875	0.21808672565178394	0.18897853974498263	-0.40498306692296016	0.022788891621696356	0.2780684990333246	0.03662330409570861	0.3715251507259586	-0.0041574658970018954	0.10898258902203646	0.25097217229727975	1.8895324211228708	1.178143419029519	0.17430082895180404	0.14186545621490196	0.0589062569450278	0.013245282846812218	1.1887316136710662	1.0654773749182027	1.318796848099363	0.6371535237722702	0.36722070999094447	1.1363643515001491	0.9270102021675743
0.5438455596722288	1.164608789608269	0.1911830382052382	0.4424878570200156	0.10860162992798783	-0.052485925605505336	-0.005830060930687568	0.22965606923256732	0.12090116735869685	0.3620926217103212	0.06009825956134631	0.18724115831299998	-0.05951202768739293	0.23017743692025294	0.1978127059036147	-0.5350312934870329	-0.10031854173951045	0.1246445259317955	0.1660359420242822	0.25940502700950263	0.05471281130559025	0.09029309542169832	-0.18566583008279858	0.4087229764125966	0.9212285585594465	0.1628842831641685	0.031908371776930615	0.21338157672981128	0.20580597708837073	-0.4155734177150231	0.033244936643652856	0.2892720472754475	0.0284677340437669	0.36701643842069626	0.0279547343474049	0.11344559698520681	0.2520614101167301	1.9368137578488072	1.2212864109822092	0.16472594049372172	0.14073753483429985	0.05901243734415353	0.09957218975809926	1.2290719842299132	1.0882340546725116	1.3024567800818072	0.6481912802611499	0.34986456233433233	1.1538318268305836	0.9151990793030856
0.5773146777858507	1.2098330896847422	0.1759680187639246	0.4414041483231518	0.1272995813740784	-0.06562559237816473	-0.005876001798959612	0.23267108934080807	0.10933458968657708	0.33259827942079045	0.07497896038866272	0.1638037375626955	-0.03650101059534888	0.23016373074014998	0.20886907829882234	-0.5470992795014504	-0.10926499463231384	0.12051191704091524	0.1686602308343516	0.2628584936905225	0.039541539587484624	0.07936251711275791	-0.19239255359805124	0.4122732772077691	0.9398903252213181	0.1683494901427508	0.021181886528021898	0.20734124558453776	0.22676656820962182	-0.42574433498894815	0.05374294373365744	0.2857587284374526	0.022561179650110712	0.37541294438532474	0.03616480882992177	0.12521831736744454	0.2578516304310463	1.9659207763595397	1.2346636749601239	0.1564638809467082	0.10777229333489033	0.062251056199246646	0.14946381935159975	1.235818671672396	1.0914912358521716	1.2718065421385756	0.661634918205954	0.3534748190695468	1.1531021841212277	0.908528256531058
0.619887048796522	1.244986577736042	0.15085795171971536	0.44184904269371145	0.15067657500547182	-0.07617786354796936	-0.00623863340671349	0.21555847911919906	0.10310472461155018	0.3089862908218298	0.07298334512482338	0.14344812425204095	-0.014409159765255114	0.21565272675382077	0.21476934387971885	-0.5532071875708928	-0.11242070819752514	0.11246252475848088	0.17369483766422106	0.26381005333844487	0.011184774016841363	0.08179007603468888	-0.1937866590481659	0.39739794420279284	0.9694151162836271	0.19282651931254058	0.01016543517901689	0.20218020263475797	0.22683145731330162	-0.43660718466744636	0.07968751417184505	0.261569362698999	0.018256663807561874	0.36598290146922496	0.05453311106199332	0.12460356561703807	0.2406570668229341	1.9620234818284779	1.249913334895293	0.14480685371246674	0.0987122068734932	0.04955141373677607	0.20754226901289993	1.2443586002186255	1.0550112909566844	1.231337501988977	0.6606020004231693	0.34614622042536036	1.1466213544485186	0.9142450120737242
0.6623704911082385	1.2637607519775937	0.11464763750470357	0.4390967355881387	0.17823345693585335	-0.08461039530046796	-0.008212207919940864	0.21820519198141466	0.10301775613224602	0.29334164528963674	0.07027880036553152	0.1112196345656477	0.017081863693410332	0.19850124976324804	0.2197774010895667	-0.5721835276945497	-0.1263038325841121	0.11371057264352664	0.17685510232638704	0.2561219506003003	-0.008519741496525924	0.0621567387916556	-0.199326378002812	0.38067115244366495	1.0063691776686021	0.20632934123719324	0.00034418667152641706	0.18954867178783075	0.2529126450944991	-0.44489219275386016	0.10570849971363341	0.23494535853906626	0.019580463692040646	0.3489016098337138	0.04811938569583616	0.12569127236374278	0.23515723217997034	1.9414011142847183	1.2435541351349029	0.14544514211853699	0.060289746390682596	0.02821366909650417	0.24227913125892675	1.2231152581643268	1.0364590855841862	1.2122161341009294	0.649997671648919	0.3407970639829293	1.1161802924220507	0.9162850716603547
0.7031172402348613	1.2782438687191457	0.08607252699010906	0.42724075378814164	0.19584257466586713	-0.07458466196669289	0.00012427099008699983	0.21231710396237355	0.09568007828512959	0.2796189058061963	0.08003287629753553	0.08837176787192605	0.04970424879710878	0.19150281395569707	0.2289362524316445	-0.5764660942881035	-0.13572663667220636	0.1125038508473896	0.1803059057576934	0.25744457487174144	-0.016754195278859716	0.03852196725374616	-0.197669877339676	0.3647353513063061	1.020899451424099	0.2513828665413291	-0.014540078407798071	0.17790492491003296	0.25459411925941805	-0.43516697010808086	0.12279114381676896	0.21734224842436203	0.03010924590052062	0.32955545300025524	0.0361184242283257	0.14001812921555282	0.23330762706043254	1.9205126293786545	1.2311904278218768	0.1417513143040583	0.07344575715920842	0.03062746460937746	0.2716579234221511	1.213747956591293	1.0066805703747257	1.171816502749245	0.6311633351212989	0.32323216358876583	1.0987584521722298	0.9201051644945512
0.7445971752097479	1.2734915248169798	0.06457631593680366	0.4268801696068145	0.21867150798019788	-0.07754856043079457	0.006637895325624208	0.2151108254798574	0.09112079026890688	0.2609892160779815	0.09693390129216092	0.05319050477958135	0.0743943998160298	0.17945862115318517	0.23341356577643518	-0.6001513647179537	-0.14697415127059887	0.11683999072614573	0.18757461936831743	0.2640947519043326	-0.017553251414013007	0.03362915027974829	-0.19270024255399854	0.33909399930933637	1.0486222083463936	0.26094087374158415	-0.026744637282312706	0.16529677115547317	0.2615541809454166	-0.43746136182453654	0.14556973370743911	0.21954720167929126	0.02334390641816981	0.3089525249685023	0.015543339435467984	0.14759348618662074	0.22066360517769018	1.9118908876492822	1.2336774832726882	0.13127899779880087	0.06094869149877562	0.014012682463098197	0.2987850937265163	1.1929859298021523	0.9992659843428712	1.1540881213302345	0.6188687772479462	0.3069335551812714	1.0728456347357396	0.9152382744497828
0.776137220439069	1.2683490019027042	0.04746946807781758	0.41806013708034195	0.2444495411085358	-0.08303666995742745	0.021646155658683157	0.24201256665096813	0.09089819237544963	0.2493813989865358	0.0985094651970149	0.0175631492749734	0.09902072562895013	0.17642139188929995	0.23626727777024073	-0.6213316356606463	-0.15586614992557077	0.11803958377194597	0.1915981093265215	0.2669110772835763	-0.01631516517847339	0.020640888280664592	-0.1753480604986714	0.3209108080591895	1.0480192411303368	0.25739785022431017	-0.0164777401393039	0.15494560643370042	0.255801620840937	-0.43782880472407626	0.15922228292439852	0.22606724175953077	0.03437178525218702	0.2934986972771253	0.003203629816906897	0.14582641144713093	0.20897587345763466	1.898762431108939	1.245144461324567	0.11938237386350492	0.04127874151823784	0.0026548802093599	0.320177308913455	1.1467748080270261	0.989296627700327	1.141840286083187	0.5970747883227006	0.2878565220130689	1.0648071060372333	0.9143673774097547
0.8254314588872544	1.2388640491254632	0.020904917762796092	0.39666099823833556	0.2493250498150664	-0.08946496091471692	0.03158016236408462	0.2795903386178418	0.09506232599165913	0.23231545129046932	0.10674198575633922	-0.009033685497917589	0.12832721948385745	0.17561212479376628	0.23172047887995903	-0.6350032179642519	-0.1673488377353839	0.1187245636956094	0.18928114130835855	0.26880101077817986	-0.019295611347672617	0.011067411125706259	-0.16786542997332135	0.3038744223962821	1.0454590340899503	0.23026717572384134	0.0022587917655362056	0.1523444772780824	0.23490027629261084	-0.4661236091131828	0.1738086649816156	0.2305316787169856	0.023158478157987532	0.28053219467981144	0.005588922814138743	0.15304817398073878	0.196368004007872	1.8834716269969718	1.2370244305149989	0.10622555308449078	0.03134863346476586	-0.03208746306634744	0.34619960462441474	1.122277911476671	0.954485305197189	1.1264131155621626	0.578535603446829	0.252743993659372	1.0629227142851916	0.9065159203408719
0.8698740521080559	1.1993556892497537	0.010661100286200233	0.36582068312459043	0.25400409200036933	-0.10662126212170742	0.03601180868267468	0.31669674015843174	0.09633878398948945	0.23155990068483723	0.10523298736739004	-0.03698753013106598	0.12959227046739788	0.1647216828372467	0.22915957967319986	-0.6562844460651172	-0.1682052992524567	0.10638356039521828	0.18249595972868654	0.26752362452668926	-0.003996936676901564	-0.013870601529722892	-0.1592900495932687	0.28354413201626183	1.0453903590083953	0.19131703468026712	0.00471266599208572	0.15742439275748593	0.21762566838690783	-0.47785743455355345	0.17885142590993916	0.24195702468591662	0.018829893226630083	0.27547822885492995	-0.006182926833366717	0.14082852458871642	0.19291602976207625	1.8838805952377427	1.2426100434127796	0.09224551110234831	0.030683742540222776	-0.04943477328483719	0.3440832695059982	1.0935878524537328	0.947047562772951	1.1125930679599785	0.5652684689017307	0.24383332477577396	1.049690070719607	0.892953443604449
0.9058931666700571	1.1527311205690742	0.012023977478953918	0.3420003486549099	0.2318196305342029	-0.12081185312150448	0.03923722478575332	0.33143345797098156	0.0820196999624593	0.23125540966207553	0.10182093083661514	-0.06766970574365154	0.13290430929755592	0.15432001757185054	0.2210163625846842	-0.6918384924026336	-0.1711291298925211	0.09114404853398599	0.1715918404363275	0.2673889450161507	-0.009193411299307327	-0.02245611161075687	-0.15644574554889085	0.2583615022541879	1.0137805924700634	0.1742060691075261	0.010543257616760273	0.1407896773858779	0.1700027088167189	-0.46865062960978693	0.17791907685810102	0.24868033674715165	0.022070555343834165	0.2504439129671363	-0.018462195910454025	0.12291636373271064	0.1877404008084136	1.8660357556615828	1.244128799661413	0.07413314133044406	0.04177358209230551	-0.06468589573377262	0.3382798039214539	1.0750593731095601	0.9227822364874004	1.0989363028368486	0.5602721345090378	0.22838350287984593	1.0333887532020114	0.8761817447347939
0.9347207506046514	1.092989061689226	0.011307570971060051	0.3112777939446868	0.18370663305539137	-0.1566610401451458	0.04278413282561265	0.337698609192682	0.07876804515291803	0.21139536976731227	0.10317762516483284	-0.0964981660948446	0.1326471343239474	0.1419530517587806	0.20900996565449614	-0.7182658313607077	-0.1826336158488982	0.0811524333880603	0.1762813669230663	0.26870592629134016	0.009640754620292232	-0.042838712734217875	-0.16262208981851808	0.23784807181841075	0.9926382818624097	0.15086180461324936	0.009451118949498303	0.13794304803375984	0.13643670398933017	-0.45835733768963216	0.1815053934678659	0.239949768647474	0.015102072751937918	0.2407307895566757	-0.03605601585526885	0.11878810380297336	0.17138667281895642	1.8628193068496628	1.2265268041644308	0.06732928668622162	0.021752531650383444	-0.08770860662641304	0.3167594814944033	1.0571749856803847	0.9072682103352218	1.0998064555093172	0.5600312220582232	0.22943892281183115	1.0089633412097592	0.8633161768262314
0.9554424972271713	1.038068630835189	0.008768211086813246	0.27635094504936253	0.11128280938398132	-0.19462192697612354	0.04726379111719195	0.32910420210092833	0.07468892437560515	0.1847993691452883	0.09144838970055047	-0.1229486304309523	0.13009308488968843	0.12212020914970086	0.18965887673118662	-0.758130387790915	-0.19266109229696196	0.07838978434450687	0.1684714330782313	0.2641206156371525	0.023230165655163126	-0.05112597086590416	-0.16743378897961803	0.21761371194378687	0.9515582215775847	0.15179139448062212	-0.003939814435289193	0.13307702887685435	0.07251078030940812	-0.45688108055418325	0.1813909297897955	0.24178055539367288	0.010349871857547223	0.22760244766149143	-0.03464198830358055	0.09476881059438882	0.135238904669401	1.8420621525899314	1.2075123548312283	0.05900952919651219	0.024430081443317864	-0.11867011092094229	0.3136418162695117	1.063096098733078	0.8766849726531877	1.106777847683219	0.5564600226700681	0.22899068723830734	0.9970930344456066	0.8607541526030966
0.9633405622884765	0.9734320132730598	0.016336433998972655	0.23930297437852813	0.04457597930734765	-0.2388143041710534	0.043359758725303996	0.3382900290694192	0.08158117636046497	0.1714946597100459	0.09246699061735725	-0.1461464830339302	0.11636910380816887	0.11786775380971395	0.17156184673124444	-0.7809611279890902	-0.2021423812235732	0.06559367749000748	0.1685018504944951	0.26826219868608814	0.0424203243689425	-0.06398770020016822	-0.17878722645284817	0.20280291400607736	0.9159309627682607	0.1381243070259905	0.0004224863092093349	0.13042865681680035	0.004582045312058159	-0.4486132963536854	0.16250505881750277	0.2533610940427053	0.009741405292463189	0.22609467621243295	-0.04574336961892341	0.08152966048928342	0.11371071393379657	1.8168121077977901	1.1693676812602152	0.06634566651916032	0.01850462941446395	-0.13868616629196442	0.28683510721268013	1.0702510767779185	0.8682191166769109	1.1258933055152067	0.5495450895426746	0.224576149651309	0.9778607649820676	0.866884847134053
0.962662310988191	0.9152597867737082	0.01906590112048082	0.2054788349450655	-0.025255257015572786	-0.28620248294582434	0.0399692190915919	0.3423504789754718	0.05843310063029167	0.1515221129628047	0.08788396159837894	-0.16997612536006662	0.11792673036897254	0.11394022530858705	0.16177659890937676	-0.8146808188187386	-0.21304269658863767	0.055874814530879856	0.17263022809498813	0.2563702800553463	0.06759225337239513	-0.07758052422370365	-0.171683504544176	0.17981709281758232	0.8810357803283175	0.13286260045620263	-0.005197870474334269	0.11466350411863488	-0.06553218290987999	-0.4323370431239796	0.1463734171063354	0.26421058387864893	0.011632272909275005	0.2309078189672777	-0.05033966195890455	0.061422342288030396	0.07896006238777613	1.8015247597554633	1.1388736238855404	0.060134924377477916	0.033480505952983526	-0.1542207087293356	0.271249776419967	1.0665009186020782	0.8478321077431928	1.125602063450294	0.5550653972160556	0.22948448813017994	0.994998163848746	0.8704516054834992
0.9589147957845278	0.8606684555069881	0.011168457026216895	0.17965575855180962	-0.09097151466335147	-0.32827580012710755	0.02795290487531101	0.3405754337374053	0.056622867838848234	0.131897202067991	0.06693931779986576	-0.18538679148209578	0.10722741851147344	0.1062251445533525	0.15831677742167594	-0.8489701964695037	-0.22979574850040851	0.04956638705895115	0.17980349395112924	0.25293557633686314	0.069533546966781	-0.08035857700644329	-0.18030606846021757	0.15097166194037076	0.8417385251606714	0.12391672248560104	-0.011676999098024693	0.09081878845054545	-0.11575493852532545	-0.4208051199018457	0.13304783126608632	0.2630314846691265	-0.0006930260878867257	0.24135181882410156	-0.04504760059498138	0.03882640130739444	0.04798792319188338	1.8009833088451472	1.0997059211574436	0.04391432985657451	0.03729816605024307	-0.17448342933524988	0.25331517595350983	1.067770756334521	0.8233692710520174	1.1316929947144125	0.5632826361575389	0.2406352752228309	0.9952710668166199	0.8713397101489067
0.9601804660136896	0.8226369414247774	-0.001215714869732132	0.15456046883846017	-0.15734104451416828	-0.3536278609112983	0.020312175938571025	0.30865151580839495	0.033724671185818664	0.11703391146539288	0.04744716596351444	-0.19905276388427945	0.08534453536236444	0.10844667536027108	0.15072290816738204	-0.888366924639965	-0.24292851487653735	0.047086821724422995	0.17717815626463687	0.2499515599190089	0.07334555244527724	-0.09852312541281937	-0.16846646384511302	0.12398963752571038	0.797896353095687	0.13266235605394905	-0.019303697760385742	0.0810562295914031	-0.18760706621973017	-0.4030085929393503	0.132234609227351	0.24415640317633733	-0.007026084735233223	0.24024007245117143	-0.05128703230665611	0.007893170164310844	0.014906114600502599	1.795048085249513	1.0409291070861113	0.03428341501177655	0.05051304040162576	-0.1857066975228431	0.2225090668989027	1.0587775712605638	0.7738300289459853	1.1326375041387067	0.574799991480843	0.24747113263371098	1.0125281281247935	0.8751158279404672
0.9613281085506603	0.7719209629161827	-0.012025686701376317	0.13631823472320828	-0.21104927398982837	-0.3896119095613291	0.006401177470562696	0.26550239005541637	0.005413624253120033	0.09450157578103752	0.03672296177233005	-0.22264819024122282	0.05947918842153216	0.12193528868133272	0.1447214241446416	-0.9231980456127099	-0.2549670060694382	0.03465851706121202	0.18987690311655983	0.23275065398478484	0.054158122100130435	-0.10438020779983803	-0.16449150376171817	0.0983753204893524	0.7464738255286149	0.1436323304905833	-0.039980176967550914	0.06256478662217767	-0.25273583639329866	-0.3919495823379206	0.1292449875319716	0.2239842760371487	-0.012240797240172041	0.22922991160562564	-0.045800998972421715	-0.014954056203352533	-0.026150220981672478	1.7972115848443502	0.975205798738285	0.03242741270470751	0.07696449133443437	-0.20009134124220948	0.1924230252670482	1.0743016073352287	0.7414227334795889	1.1558824418386977	0.606093750452988	0.252858436784527	1.0289800932664606	0.8786539069142814
0.9493801163186039	0.7224466288339741	-0.020000189010185816	0.12640999434824235	-0.23706595368425115	-0.4184541801777645	-0.002507161694216175	0.21153907222422746	-0.029701107161506757	0.07644164552592228	0.02542208147885492	-0.2369101160434098	0.02866816891130312	0.14113079391562167	0.14363032649363464	-0.9508062227601242	-0.2712337454442241	0.03630329539978231	0.19534784253835136	0.2099749944336149	0.04852000763342905	-0.09177673692214104	-0.1620511067209573	0.08044590903075427	0.707333149546915	0.17165954639203668	-0.06801133423533659	0.04954293164066905	-0.31552803458132017	-0.36236564451220504	0.12657438034676988	0.21233995623958837	-0.01053189193475399	0.21699848907280134	-0.047789914465104735	-0.038845911822801685	-0.0520820112956973	1.7923535029532807	0.9234333663957504	0.035392670716236155	0.09327044701286272	-0.19560737799165567	0.1645582183699368	1.074177501381208	0.6959665838815658	1.1665781314325792	0.6337512229958568	0.27588873816583914	1.0394392129497065	0.8993527682871594
0.9408451368446002	0.6685736645334743	-0.04907985277026574	0.12017645236800889	-0.28426206068632004	-0.44009080881662177	-0.012161757545045084	0.14154912561831892	-0.0655994176724044	0.053224979170072365	0.018087452766927855	-0.2662775640029932	-0.0006479039304754713	0.16215356716764479	0.13838981254940527	-0.9636214720256586	-0.28939047460898076	0.02222029413666283	0.1810359237480244	0.20025196141218146	0.037525393792789644	-0.08180460792665499	-0.14871945429958708	0.07382321577638418	0.6613593029504503	0.18122585640897063	-0.09341261576540569	0.031502576955523734	-0.36154400139255294	-0.3287472772113909	0.1286787102801844	0.18237973547659986	-0.00321970275466945	0.216720829033393	-0.027525465943542365	-0.05533023321180486	-0.08738894382659779	1.7906346843188305	0.8865674792710919	0.036343884826192524	0.11994694709831129	-0.18753101679793255	0.14662120098062342	1.0830537750492037	0.6475226542701762	1.1769904132219065	0.675146129155255	0.28124425255966773	1.053121725065658	0.8998393616937177
0.9378030682620041	0.6087660592261244	-0.08208121895180713	0.10990169414797243	-0.31388296215390804	-0.46509275024833857	-0.011185984799881843	0.112899149862653	-0.08691367788857161	0.029749237401635487	0.02141221800757611	-0.28152417423005865	-0.026564477627184536	0.1774995486335031	0.14264047731340082	-0.9683150784774863	-0.30531418518829073	0.03100467091034016	0.17654358602878878	0.20053279452563683	0.032741377332784136	-0.07450207622938132	-0.13867940257493797	0.05600804882875819	0.6087638049904116	0.18915325553363813	-0.13853522138755858	0.01623195972286273	-0.36689932733189734	-0.29817923884223163	0.13997362568355493	0.1517272945004851	0.00923364379495462	0.22358179754502214	-0.027393340108692765	-0.06638499534539266	-0.09744398502499334	1.8035281281236326	0.8527433146402312	0.03435739416575803	0.13176797342835694	-0.15656939582164603	0.12316186604158355	1.0807263387520638	0.6119114524614993	1.1854679075889711	0.7014929340072238	0.28733093136420884	1.068081863864652	0.9113933261567052
0.945384579789415	0.5685475370830472	-0.10420700395266298	0.1250345580515128	-0.3265274465643377	-0.4633291315824978	-0.010184417386877328	0.05928747010719219	-0.11595429373098905	0.016355245005481765	0.015195565911656553	-0.3021505379432527	-0.05133657063162391	0.1929103407509914	0.14400324040182044	-0.9777780092497717	-0.3193343088696034	0.024683019089960578	0.17195999606076182	0.19291587818520634	0.016552779988925136	-0.07209603434343695	-0.11946306735169414	0.049563263057123386	0.556261705141288	0.18923009728799903	-0.17451484047996915	0.00238511330464839	-0.3693062898886099	-0.2780285681639919	0.15467171581177772	0.1443718917821789	0.02078584365958072	0.22062930891880272	-0.03416689753571707	-0.08428818172329029	-0.11282859456909373	1.817632348325758	0.8254699046119309	0.026974456933331736	0.15042891835729671	-0.12767829262831198	0.09554635337549217	1.0742872182391103	0.5690851425632009	1.2009306758895204	0.7428316799939881	0.28883988516254916	1.098616153693589	0.9304574631185536
0.9539032420709497	0.5072915289382213	-0.12419682920126847	0.14359897054650017	-0.32465528317136294	-0.46617300206677337	-0.01245354795735891	0.028119364069443174	-0.13556165949560553	0.01604425129308155	0.00942461922750511	-0.31060460581964433	-0.07236380036651605	0.21478901901215258	0.15794367495974862	-0.9725498707015477	-0.3315359406816753	0.03275813686274061	0.1672883004732121	0.20237890074935283	-0.007959832803247555	-0.06681124264757185	-0.10069570609982559	0.03420653333415758	0.528379622029785	0.1843198766242808	-0.21248949917791493	-0.003687147527761185	-0.34124936996363264	-0.25072465818444045	0.1707702902381692	0.13010219871630113	0.03018434145760384	0.2090379425565032	-0.04942040349090835	-0.09339458465960421	-0.10182775907565089	1.8550097414857647	0.8111843338824082	0.009998187433127418	0.16680072395291098	-0.10332821006484214	0.07019377252777949	1.0732170292153094	0.5545117502585006	1.2058955353094536	0.7813484055554968	0.28446667425963457	1.112098727112602	0.9357793992566845
0.9691016190427874	0.46396069103032633	-0.14766676783991609	0.17218658000084397	-0.31421719346616195	-0.45922292909907003	-0.008843894858681325	-0.01931166730191601	-0.15896227742500707	0.010320852238122808	0.0049581811273580285	-0.3432337025487843	-0.08633829277860343	0.22499319479017413	0.17013226871666115	-0.9879710766124123	-0.3396749573228858	0.032965387198618266	0.1615152846416284	0.192724486562339	-0.030168753471804248	-0.06426580852339789	-0.07726245599053867	0.011067921013431107	0.48636420713417516	0.18352703903161777	-0.264056748932166	-0.02117886547649453	-0.28507825842651746	-0.24242944335081726	0.1833288634504595	0.10606741705920335	0.0401075453916568	0.2090776556856458	-0.05746180669489376	-0.1024875258787559	-0.09996999050350469	1.891054243787823	0.7985332943061271	-0.0047541353579675935	0.18860789765647176	-0.08201628709745665	0.05432887193021627	1.0637561985175064	0.5128916916497281	1.2021107628972314	0.8323369833784107	0.28977662333511434	1.138343889802368	0.9318484128367107
0.9817648482113921	0.4194401717887796	-0.1612184815529076	0.19827843832065475	-0.29255921182899164	-0.4414199488422808	-0.0027202501272771116	-0.022830619139447682	-0.15640076811532	0.011008279428492942	0.0050462825454672695	-0.3506046990039985	-0.09479695466360956	0.23088876507499548	0.16824024365592335	-0.9926160072915501	-0.3370918193750429	0.04969625429334705	0.16156143520423552	0.20661250225716477	-0.04731014459202175	-0.05261516501095318	-0.05587546359475696	0.005285055729031868	0.4838067470970511	0.18022870440587815	-0.307693507476311	-0.029506453694707453	-0.2256777854751831	-0.24220042946030543	0.1980884248132016	0.08514476594706996	0.044340816731331875	0.20974492475246315	-0.05619817769989589	-0.10311214955508138	-0.08417137729141196	1.9231081376785313	0.8048356591133461	-0.013820104515795958	0.19106158746005628	-0.06629890434642607	0.04967913583271034	1.074877171179962	0.48292610911356054	1.2143401807602776	0.8585380203778697	0.3063941889710501	1.1378201235362344	0.9354390706658503
0.9889052516357305	0.3722929637911787	-0.16454554763028656	0.21787690583184033	-0.2715386673614083	-0.4365493040080928	0.004544526232732627	-0.020792152445837445	-0.15708466706963703	0.02110829826214173	0.0021948345786613173	-0.3655534488827607	-0.10479169038895901	0.24393524865557992	0.16283219412556396	-0.9898072349266765	-0.3342526807036662	0.0638680033323982	0.14853124340267967	0.20879530725722706	-0.057586485733974534	-0.03987267331502793	-0.05285580922734869	0.005882441149000726	0.47816577589808834	0.18298491394258942	-0.35132082234322465	-0.04442507870800705	-0.18814367089450806	-0.2515324796979544	0.22115094821641862	0.07122136556737908	0.061679032992860205	0.20192995616917736	-0.06710839823290313	-0.10161610405445702	-0.07262359047321296	1.930726467188999	0.818195030606003	-0.004723676096640719	0.19728834373752388	-0.05277163817956091	0.033497021340374265	1.0668714378271253	0.47248757066455055	1.2148430852980385	0.891909140745782	0.3137439807865615	1.1487932861019605	0.9494833609128923
0.9955670174143177	0.3270741335139406	-0.16340164609145283	0.22789214776947492	-0.23699026782967514	-0.4249316146664168	0.0058006983142652405	0.013625041989491576	-0.1421800930639787	0.027689433045625468	-0.0001099795318757986	-0.3658888908296974	-0.1023520682000425	0.2496852171348453	0.16949523640915437	-0.9848017429683511	-0.33600303896989203	0.05385748150079667	0.13996506965694136	0.2013313067102216	-0.06935951500793872	-0.01590694123183472	-0.05690435887412606	0.003501882052812434	0.461278573343609	0.18069919735101075	-0.3903461529235679	-0.060317322964433595	-0.12222748555411264	-0.23501216825763124	0.24608262108857032	0.04848606395166267	0.07194979456931092	0.2122224045303877	-0.05567670233043616	-0.08094698352363543	-0.053034802835837724	1.9349094634769934	0.8503762440905595	-0.0045651526038870795	0.20503663444459663	-0.03198501648345471	0.01662560871241726	1.0745084505919296	0.447834336969332	1.2354838873661753	0.9391517107558641	0.3221407152655281	1.1547144378115761	0.9622839222366888
1.0092489832993903	0.2964295832988412	-0.17006638606335564	0.23832828860231148	-0.20570164306028146	-0.3971382300661408	0.008760824731297554	0.05371215400074408	-0.1143446118633484	0.05258544480497738	-0.00571566010757395	-0.3652154471984558	-0.08760459319521403	0.24974064432471246	0.17247257680615868	-0.9701872929196693	-0.34183196206969174	0.04390967200911424	0.11183105736577685	0.21389592692411843	-0.08113788239444479	0.0031371128549837826	-0.06816749488423832	-0.0014126377386481377	0.47653130895706913	0.1882531325254587	-0.4209335327815144	-0.07671074927429908	-0.06580372970245277	-0.2207110588293208	0.2591248033407081	0.0306673881613041	0.07005892695249906	0.225110918949302	-0.0463463694396732	-0.0651922872048228	-0.026376465239674185	1.9444182630807134	0.8836878416437454	-0.0035944065268954965	0.22332849281739042	-0.006883736766609486	0.004622901261251165	1.0676016844551304	0.42546344573911377	1.2547629025635456	0.9869563344856239	0.33598303511645466	1.1739078785630588	0.9704422486248351
1.0185851369236105	0.2693406760765711	-0.16652708787295598	0.25245647238543806	-0.17109536858327934	-0.3841818890475743	0.007583401699579638	0.10079683229466999	-0.09342345837665011	0.06378865009668572	-0.01840678752988012	-0.35981021269034336	-0.07288106565756369	0.24857644741145593	0.17953705698894573	-0.9611002472809373	-0.3389007529626582	0.03935336739169649	0.10291351001837054	0.2191593188178876	-0.10197312876889897	0.01903783947047341	-0.07641560396617227	-0.008113994007443249	0.46841116731395555	0.18896343035231458	-0.4342087183298105	-0.10542400915108285	-0.000442769388325967	-0.21124472607369765	0.2747316078909453	0.01677295708189884	0.07061925533996566	0.22886651988074255	-0.04431950290932059	-0.04320750818335013	-0.015007108171342317	1.9581538358545387	0.9105665644972453	-0.006253035516420273	0.24136572160070444	0.02142022382408628	-0.015234846787677208	1.0513707840336524	0.42698450288588113	1.2628419491976317	1.0379488672502728	0.347796108813012	1.1578403111884925	0.9687243540244722
1.0174674092394993	0.25252286669480245	-0.14936348819224474	0.2638145480717618	-0.1460086117382628	-0.35674847515283326	0.002408558281453545	0.17700622202891925	-0.07739756042443899	0.08813864236098375	-0.01924959067445956	-0.3568839209309832	-0.0480639930625984	0.25071182508629836	0.19339539594615746	-0.9585069102803786	-0.32135198644414487	0.04304285729425212	0.09500917729547548	0.2209401355749724	-0.1184110278309346	0.03704876349947758	-0.09655823402811141	-0.02281054743418067	0.49381820048620106	0.19662481374260599	-0.4417397620859595	-0.12432735322969153	0.044564595050493164	-0.21124706511993313	0.29149703922698394	0.012317040506880966	0.07005796418894666	0.2279541135042323	-0.03297354824010712	-0.0166161295489771	0.020774470818355078	1.9677882059885234	0.930664035438101	-1.3998540656907921e-05	0.24546803766051709	0.04338183081601278	-0.04524886721703428	1.0514997463076128	0.4208367077314838	1.289976803330448	1.0652745766807628	0.37095918541267525	1.1581203446377126	0.9816635323304904
1.0207406380487365	0.24620606904805414	-0.12336866100503971	0.2749423845638241	-0.1277586656191088	-0.3063186061949602	-0.004306528058391381	0.22109139239878833	-0.08198797763444435	0.10896995700970842	-0.025845180134246897	-0.3248308896060122	-0.03196900449159874	0.25033241994696287	0.20090107023536982	-0.9629823771582979	-0.29086727847440197	0.02833913817572246	0.07859111464798654	0.20761401182690759	-0.13261859229815162	0.042962954244111076	-0.11800397345040789	-0.019304723509691916	0.49725332806560346	0.21342255148613049	-0.42109538133491586	-0.1357400415781556	0.05732856387083973	-0.20490995094627124	0.297683907011576	0.008422373694958648	0.056512843770959685	0.22877271282360376	-0.019062384543228377	0.001338211354136884	0.0382909077007374	1.9756311800256117	0.956169246923294	0.008518115139902005	0.2669093950069795	0.05883492938680172	-0.06297500292277398	1.0435425761541754	0.40712903153419777	1.3055771522383486	1.1033882371803316	0.3806349277811059	1.1768497855212519	0.975833971243671
1.0231169651786067	0.22204897421584077	-0.10136198663669671	0.26657031104742684	-0.10823252791021101	-0.2819824803494485	-0.010857573490523173	0.31168863292301935	-0.0533998049522168	0.11837418805202313	-0.025970142375565115	-0.28802105178898063	-0.009652047470030404	0.24769443212922154	0.20393243337436506	-0.9599266203171808	-0.25472968594622386	0.020233129151483054	0.04440697337431086	0.1945448983431226	-0.14987540527399618	0.05519036237045262	-0.13619674567524953	-0.028493121735665428	0.518332457598226	0.2352752393841077	-0.38349828135500386	-0.15243969150737807	0.08460780199454185	-0.19577818685855086	0.3124563985305445	0.003876019346360132	0.04524562191782859	0.22605142319434185	0.013686549777634439	0.01044820408169408	0.07072430491351603	1.9709574218486925	0.9745427242846201	0.02530165277250318	0.2952370483206474	0.06564249315185061	-0.061922092170778056	1.024622713395584	0.4017092249246711	1.3070677233539585	1.1457185435591684	0.3925211179187344	1.187608644711256	0.9657952337932463
1.0231941998896255	0.2135212837182324	-0.08330778493654765	0.270907623628533	-0.10756773677133491	-0.24554945911450216	-0.009622441950094684	0.38807218477674826	-0.04489967143926808	0.13373942436434655	-0.027488727278975177	-0.2606534335538363	0.009515609378768598	0.2358663752437189	0.18992015495248224	-0.9721189999729182	-0.21133202740058973	0.008376157667436213	0.013394529515810796	0.18286267533408962	-0.16265444337512508	0.058303604821673086	-0.15715879000930003	-0.03162961321437777	0.5335165181301308	0.24816104806929587	-0.33022737715851497	-0.17194518712966494	0.10993232640152557	-0.19910666028369137	0.32580530104595606	-0.0011144903667007794	0.0524076199837469	0.22848288441593426	0.06792279938941233	0.022665161130284016	0.0906279685800686	1.95026708493534	0.9894755819808161	0.05683151461456313	0.32731101193417256	0.09755348357807872	-0.06679364807709175	1.0188706722222813	0.3909044219686785	1.3112455832157557	1.1758563295614097	0.4124819063311895	1.2197109792461975	0.9594590037369265
1.0207177939792804	0.19612549888394637	-0.066577295610552	0.2582433594575177	-0.1316996270859337	-0.21636307054458426	-0.01022094414279849	0.4889216935064484	-0.05087075927329643	0.1294166840140909	-0.025137128277442182	-0.20188034286258466	0.028446186302504013	0.21496292935122902	0.1729183353098235	-0.9726138703286036	-0.17852894259374172	0.011515700641837975	-0.015099562051331583	0.16123195150739125	-0.16745328792552458	0.06146242219533053	-0.18661123532615473	-0.03181170675553036	0.5623916429209255	0.24546344665031752	-0.26449649526941454	-0.1858759467205516	0.14009165328572704	-0.1831957235478568	0.36242551719217597	0.0005227619784305422	0.053371346299647404	0.20266713804272976	0.11890791010749709	0.038446780883421	0.10817122823530671	1.9456094550834089	1.0224640623002317	0.0763377343840149	0.3351012206472192	0.12330750088105305	-0.06635831275852078	1.0268368355607926	0.37448154525268496	1.313243869379873	1.2059839457134758	0.4365764228105868	1.2272121159769436	0.9630152463153075
1.0225763222014745	0.17427775328882622	-0.04651806492976977	0.24941367657682517	-0.1520067262233639	-0.1959937561983813	-0.009615193083584533	0.5373161372155971	-0.04718840342339138	0.14383614024452812	-0.02986030943741271	-0.16394992183676144	0.020834119441956154	0.20305323785456325	0.17516170582575716	-0.9718476776103294	-0.14323897716399125	-0.019886237961182527	-0.04909543000709843	0.14308163966881407	-0.18396027402632406	0.0636953401538328	-0.20359014749870008	-0.040178591017108675	0.5607063564195552	0.2472265741921122	-0.1908251384954755	-0.18528005078904694	0.15606706848514612	-0.15957870330092241	0.3873355691473589	0.0011986717451775964	0.05857412053653714	0.1900882532852912	0.15126890048773758	0.04660188914027375	0.12429054851415411	1.9472003991411668	1.0484944708526929	0.09718075727388611	0.3611755581716743	0.15762117871686132	-0.06491944834682475	1.0192303996252394	0.3623176285476404	1.3256317592112268	1.2575575159181287	0.44693670461281504	1.247168129297089	0.9580537143309533
1.0231952877024568	0.1707527411717141	-0.038879224263474274	0.24691377839818132	-0.154208916937411	-0.15851252835093493	-0.014466096895718709	0.5793528708139919	-0.03490652151276134	0.14493643661830377	-0.027429317893583473	-0.13181567702619842	0.030066700994505906	0.18762410807303603	0.16486636426526619	-0.9942908144333776	-0.10929075757383781	-0.04654714432936284	-0.06613516171043408	0.12814895488791436	-0.20295743031553473	0.06845787312099746	-0.19951765366305976	-0.04851390542145656	0.5752352566734213	0.2395912388541465	-0.07539163078206364	-0.178364243461948	0.17466484985284078	-0.1446967236361113	0.40639512815263473	0.010827921096403256	0.05729094927396746	0.16610152328323383	0.18946437095177868	0.05105682007314678	0.1448088035413601	1.9581860925045151	1.0743996320083506	0.10595722171432982	0.3774262177571158	0.18893723219906466	-0.055553975566122724	1.0044815761039498	0.32570933972573923	1.332710631939523	1.3003545054216676	0.4519054436299622	1.2628741164448618	0.9587898183055106
1.0135034192824168	0.16712352937917177	-0.021921264695129356	0.24645238713831324	-0.17463863248430928	-0.15459803093339933	-0.01477257332329989	0.6231382246589796	-0.01754296552172819	0.14627722929141312	-0.0183427199085882	-0.09805053045697742	0.03359280935735202	0.17191800802127305	0.14679108582494732	-1.0038321672838861	-0.08543633837731246	-0.06437893843262207	-0.08667258162117923	0.11995091338849873	-0.2385351947674749	0.057485282145087455	-0.19166796403429182	-0.05689622577344873	0.5857892432068592	0.22684495004922778	0.03130735455802562	-0.16505634898473628	0.18046678210142453	-0.14074839232653563	0.41144017835451974	0.04846038108460293	0.05235774883173523	0.14416062785042721	0.22330264061315686	0.0543989157206123	0.16864142032753618	1.9605949730438144	1.1043242873521795	0.11783157865855494	0.3910348538029127	0.21670618359627536	-0.030613146447418305	0.9789607155010742	0.31384358049125494	1.3216945623299212	1.326300053185061	0.46961445758913556	1.2947638329905806	0.9693543443091907
1.0022499955431148	0.1656038368249974	0.007813280233403894	0.24837841526634952	-0.20135345498098367	-0.13434376227352024	-0.015841969415792086	0.6468275867449897	0.00829242471517859	0.12282316315510497	-0.0009546054644160876	-0.0800598817711701	0.029826809845034535	0.1474982642159563	0.14024968165506174	-1.0208470540487613	-0.07303631052864534	-0.07306289281025108	-0.09308331431787971	0.11029363067839042	-0.24091765370726384	0.04792499040017662	-0.17163839467300757	-0.06728837742304705	0.5855942059752418	0.2022783806995684	0.13592559138685614	-0.13022426143336005	0.17833108421074712	-0.1453895597630938	0.4316966882807732	0.0927619878456884	0.061396173061180205	0.13032851178364277	0.2500257935084848	0.05416468184199018	0.1999727514381943	1.9569280831554405	1.1317608347460641	0.12469541911914006	0.3838979416723314	0.24660915098875086	-0.0033667578081125636	0.9794319583989497	0.30319920744327955	1.3033676159308754	1.3501517417957358	0.48982320610609315	1.3238607344607929	0.9761790797304439
0.9891429387393591	0.1806509810310175	0.027358865254005004	0.26078198946323355	-0.24272661379719168	-0.12468400104427153	-0.012981491377993301	0.6664100766426291	0.050398743143605984	0.11021929915869347	0.02053950763830514	-0.05560356919661169	0.013749729814707215	0.12150012574701674	0.11908026425006642	-1.0415730177796771	-0.0543991419879027	-0.0949217076472286	-0.11022898253992712	0.1040877653011633	-0.2539208213603166	0.03007711975176014	-0.15460706883448277	-0.08167725555611295	0.6007356879565822	0.18118759833211728	0.22214842403466709	-0.08206264541267183	0.16194235363354176	-0.139554606920108	0.45064002637855055	0.13381696373905502	0.0751222930270085	0.13156813664484224	0.2845120419982212	0.06357352469054793	0.23099853617979874	1.9521529469357382	1.1719126241633309	0.13180305510504145	0.37896960306217536	0.26698225253705304	0.034724628102719104	0.9835958030881917	0.2824538041490097	1.3026714663042676	1.3707276086666746	0.49933046276249005	1.3774509689992047	0.965105972798888
0.9765738053806576	0.1835280954287225	0.03728035662964048	0.2640247040964304	-0.2554411647273174	-0.1301166259387207	-0.01180797520290096	0.6722814240724773	0.09991049660739072	0.08902053093673791	0.03149432826187362	-0.030012711209434845	0.008644754528864604	0.09310026538801294	0.09610193906699009	-1.0709263115183607	-0.05411782251149187	-0.13169283503650298	-0.11916047994375786	0.1030315562877547	-0.2581557714267396	0.014879862618805795	-0.13482017954777895	-0.10252312879786404	0.5847865870161499	0.19420999649168813	0.3031398864710646	-0.03554142521392588	0.15878817894162994	-0.13900768475010702	0.46922317483751097	0.17709020902790237	0.0924970943035261	0.13403012940861667	0.320085798556289	0.08637444275117345	0.23624413758438964	1.9311653880333188	1.2026487563385502	0.13195210522801581	0.3847814899968306	0.2882659385191766	0.08995868181858332	0.9781087011471676	0.25594049161460986	1.2942867460730292	1.4104691231842716	0.5026037480736368	1.4260966684821554	0.967931847277838
0.9643136108660316	0.19311938838761172	0.05137784253473763	0.2685899084883392	-0.2829836129546416	-0.15988265906404403	-0.018714120952905932	0.6895937929458474	0.15485482355954386	0.07263684956624895	0.04788787558605651	-0.05223390765473446	0.008305325211470354	0.074655663020797	0.079622321804897	-1.0866287552269918	-0.06107743603785507	-0.15439273909799694	-0.1238070024971583	0.10363245074360797	-0.25854557226701785	0.0031425431842305672	-0.10884930509841488	-0.11719508913139978	0.6084121885728477	0.20206348426788154	0.379200179632506	0.014479386438870095	0.16318794229765538	-0.1450172792906576	0.5025420041444517	0.214297501932499	0.11797152906959389	0.14265296702289829	0.35654971778680633	0.10871039310101702	0.24741523937509147	1.9157328850660988	1.238107452122652	0.13876140065893589	0.34837867471674033	0.2838869888501757	0.13702546568708512	0.9773101063126001	0.2255344835762439	1.3041958484382674	1.4426939884391146	0.5131197996851039	1.456168112284676	0.9740615858296067
0.9522138687440155	0.2018288585464692	0.062357236360210636	0.28057467035309597	-0.2970315297545833	-0.16752130764054202	-0.028297122479306762	0.6839437012554186	0.17722700470987168	0.07354165238168212	0.07208288787214782	-0.07936409861380579	-0.01281904794462697	0.0522793901749505	0.07096493263016343	-1.1019805530916127	-0.07447449465892773	-0.18577608096100837	-0.11138704699843945	0.1076844230120679	-0.25582930335627857	-0.010382049296786206	-0.09350809780935208	-0.1217707998197101	0.6087995160328203	0.19526168660433774	0.44422375270152303	0.07782166268591066	0.14698118333729104	-0.15255545117813393	0.5149751336443678	0.24516696922125739	0.15325459890698526	0.16185498400322967	0.3783241959294211	0.13879383091204237	0.24004947270737326	1.9042184130477828	1.2794843505305005	0.13577335718136863	0.3206340087060141	0.28347241856655614	0.17500771823509967	0.9800854032264233	0.20679899460128465	1.3115720107307003	1.4799495395805753	0.5176795104956786	1.4785496560684575	0.9831003690496587
0.9338369026792591	0.21809968800471974	0.07522103313135461	0.28001749280708504	-0.31835686078018366	-0.1870699023661982	-0.044831975271175835	0.6736533810622276	0.21078544899186982	0.04678958720833082	0.08999650533437561	-0.10184150149932558	-0.025672278295665284	0.047871121172144086	0.07183822766424194	-1.1103951519446593	-0.0943478237527409	-0.22091792729505313	-0.11034163186774548	0.1062856164102312	-0.25833434908497305	-0.025707572950657353	-0.08087595484402112	-0.12815924822181207	0.6168097775454453	0.2032389026290781	0.5118083329897237	0.1353765935409323	0.134728427803326	-0.15569360066390345	0.5396158462059578	0.2696567393004874	0.16906914557056735	0.1775313822122521	0.3954330859484581	0.16639645373963888	0.2546468921785304	1.8931762705469761	1.3108761896654557	0.11945994924033079	0.2957171729990009	0.2729369426654317	0.2305890940941384	0.9655380270507902	0.20356164013667216	1.3093558771513463	1.5091177998661234	0.49809913950850726	1.4880894622385477	0.9948780326425766
0.917938518150511	0.23408608790274094	0.08969085341823814	0.2827638662489145	-0.3376867701940208	-0.1973743044342676	-0.0540636891952056	0.6522084291979714	0.25854592647061775	0.01571715568252846	0.09971601580578807	-0.14046258620777663	-0.03185426488798867	0.054111891392988845	0.07844252358544238	-1.102976603625369	-0.10093111078653698	-0.2632118732061	-0.1054448473998437	0.12060090097124168	-0.27755288283253043	-0.027969394138354677	-0.05807507035400032	-0.13308118082505324	0.6212928868693834	0.24108183864848381	0.5734279501820054	0.1951856218371763	0.11213855592663739	-0.16968705108804766	0.5484217733062116	0.30549456330797076	0.18367253568529537	0.21772604687327507	0.4040564050633769	0.19225066874221047	0.26906588189982045	1.8769684559571125	1.3271541412533725	0.1118775747136034	0.28390536268445304	0.2563919163741078	0.26377378575866933	0.9413445605648306	0.215375940721415	1.3115968879434183	1.5367764023923451	0.4738817026354251	1.5158070693262367	0.9946055785740716
0.9045981254944516	0.24927161802941109	0.09581224584195411	0.2752926011348743	-0.36152844498403847	-0.19616972174616396	-0.0604527648243414	0.6463659350020566	0.296020713225411	-0.027385561326639263	0.12602964778774567	-0.17693488774729751	-0.03495879370907713	0.0557658959732239	0.08120588341969391	-1.110763825852629	-0.1115594757653553	-0.28172151848268584	-0.09448964782568998	0.13015223642672602	-0.2869320651932831	-0.03399995499008947	-0.06293566918749222	-0.1302666670062716	0.6074727134571695	0.27076685028013986	0.6141212828114218	0.2476411454420504	0.08744684134380012	-0.18364306614039552	0.5700858462612434	0.3422512497014027	0.19590637214498394	0.23181358805200922	0.4341947296707698	0.22391594806457388	0.27806550529671425	1.8604058182175098	1.3457907433978993	0.10224450184248515	0.263554765365779	0.22566095189561444	0.28909598981099627	0.9182140885546126	0.2059196570865863	1.2952511847561303	1.5520142279047078	0.4569547166981443	1.5256152408851622	1.001110060967433
0.8900921413897059	0.2617737558146222	0.10823907631685026	0.264132422915156	-0.3776291706780355	-0.21672791030967814	-0.062225818744496106	0.6343825584632631	0.3225449490364893	-0.06869952259870267	0.150351715145777	-0.19095177687232576	-0.05246501693282625	0.059770841799328275	0.09523002885539111	-1.0967470061242008	-0.1204430019331721	-0.3034999540767357	-0.09680913314726775	0.12857051398239194	-0.3054535090589671	-0.050396375362820225	-0.06811782907952359	-0.1301241666009827	0.5967758827540962	0.29520480737144117	0.6251698828488739	0.30531914406312777	0.05824533405521944	-0.17254345182272326	0.5811650824193608	0.38290004679202577	0.20988945370293405	0.27003244157204664	0.4543938180719011	0.25840908543880725	0.2976239715386872	1.8432210879426498	1.3649272826305068	0.09275794615666856	0.25710786523424284	0.20188452352364128	0.3186636221476435	0.9089079406400815	0.21552880318094095	1.2918460303633934	1.5710115080318001	0.450062697383253	1.5360362449044869	0.9969936145850383
0.8838812740296724	0.2700440922582153	0.11651931106980058	0.256066943760531	-0.38330792196636165	-0.21717790200008272	-0.06615541045141657	0.6357396603226715	0.34768114030883124	-0.09944248451614739	0.1590053672347302	-0.22376074518281447	-0.059335961743922215	0.06741121634213312	0.11198640879104296	-1.0846817243193771	-0.11901625154769122	-0.30605163343640973	-0.09229225171973648	0.12831713404570072	-0.31657592561758907	-0.0628777165909861	-0.07835495966138849	-0.11966887523692342	0.5865748861398532	0.3000373722791633	0.6368485218314033	0.3529153684069859	0.04543961050728768	-0.18051713285519239	0.6109486808919689	0.3961460767679805	0.24526985893546774	0.3048817632991037	0.46976258273408894	0.2879307209202641	0.29360988527043425	1.8270017531206517	1.3747618345274095	0.08895879568474094	0.26942952930939496	0.17291935075078518	0.35197321604731924	0.915406416174523	0.21979987110947605	1.2990697681867425	1.5749495000162708	0.43115414992708434	1.5312545441139425	0.9836462331658563
0.879081299911773	0.2856913646036553	0.11803092501295046	0.2514825038652784	-0.37760282566662956	-0.23951239143107977	-0.06967845371646655	0.6247184391491002	0.3532444771178677	-0.11499361517829905	0.16971255873827967	-0.21967435717783296	-0.09609928040040959	0.09414715396749765	0.1204822842274734	-1.0794986559310518	-0.09759747499106948	-0.3258572648611756	-0.08752510837770387	0.11974978947809627	-0.34596140478740833	-0.07936561602177375	-0.09512747578616272	-0.10872093712287809	0.5710337151838603	0.30712716372123294	0.6326382994529581	0.394514293375249	0.05171833660464877	-0.17812173686947663	0.6270996860420098	0.3973515891630575	0.2650431930499504	0.3312828081856588	0.4727016797624989	0.32087683775821907	0.2940275041817245	1.8051501768081533	1.3904609115922852	0.08499869759812097	0.2739758492126258	0.14237813414598238	0.38010617330522145	0.887067091369469	0.2310874772792188	1.3092538943235192	1.583652631799453	0.4106974413056241	1.5053122972362611	0.9703237072055554
0.8838214443239536	0.28571050890097843	0.12246878108564649	0.24393814383853157	-0.3593936582619389	-0.2591849773245752	-0.0658968518557011	0.6232974887967797	0.3530317724641197	-0.1303474975880788	0.17814936657055316	-0.20384273061042854	-0.12174379004609048	0.11588952351444734	0.13305149312572312	-1.071602363916838	-0.09895554065058455	-0.3280992051844781	-0.0908690313015178	0.10905396879734122	-0.3658847200438881	-0.08442363048273063	-0.10169478248768024	-0.09702578758134474	0.5489533029621596	0.2928684598781544	0.6475716163983275	0.4247856731123014	0.0984130998656794	-0.17260040759855771	0.6331238649052022	0.3910864302374314	0.26532316469097333	0.3586340920118624	0.4916048105069139	0.33238122124502395	0.31805790976252474	1.7764060456096538	1.3961591418972756	0.08788118268129622	0.281153490185891	0.11927817993002184	0.40681062999926504	0.8675932484103221	0.24440618662404803	1.2920333653961804	1.5990915943486121	0.3814508648771183	1.4913171070310374	0.9606883929723559
0.8904641733779941	0.31019697681047026	0.1289719033863343	0.24659662081084402	-0.3235081092683262	-0.2713917096389449	-0.06058230301028875	0.6183107358112341	0.3530076145532019	-0.15157196691670122	0.19096478112752535	-0.17989394414497095	-0.14382314654548267	0.14744692628751546	0.14323078335003617	-1.0590115640475977	-0.08969346704696587	-0.31813166248534175	-0.0796258102616386	0.08845997624198945	-0.3829691594345203	-0.09295264082847011	-0.1116346138894053	-0.08036867625295475	0.5479808638073347	0.24358635887959829	0.6653215854264432	0.4533419725117609	0.1392311673456257	-0.1586410540893101	0.6370776607943188	0.3831989418079135	0.26091004911971966	0.37628895627858183	0.49645509368048374	0.33307692278796575	0.3306867709475658	1.7552318589466573	1.4043002226894998	0.08110526350490732	0.30074941475162387	0.08844537561377361	0.41518595765537664	0.8460293892399877	0.2617084008547398	1.2774421241997422	1.5905093707841782	0.3647972708499302	1.4653197609793194	0.9641624213405915
0.8950960804134652	0.3329540765284391	0.1346970938396878	0.2563779068637405	-0.26614436932708335	-0.2656355753686813	-0.04703219453924937	0.6062790800988294	0.3680514359077673	-0.18337486724524366	0.19252427749405748	-0.11778156784978418	-0.1614700351090479	0.17058160274515063	0.14358768066539945	-1.0592558443142477	-0.09038615456475974	-0.2953500360830307	-0.07104914775167134	0.06277671584720594	-0.3745732574039763	-0.088555551377168	-0.11315509031239683	-0.06728305764047496	0.5295237488884983	0.20899373138945662	0.666277255422863	0.4801589184951413	0.1868978565291641	-0.15474645705098095	0.6270761923720858	0.390440171401565	0.24511427634540847	0.38377737010635615	0.5039713669706412	0.3311309866997811	0.33102846974959893	1.7243933495461263	1.4021699644447085	0.07888481901647895	0.3354178353731919	0.0692170387861559	0.41541097606533883	0.8318921023037268	0.2835919484021133	1.2474881733262828	1.5742274406538381	0.3565732607172623	1.4544606861151272	0.9646614424765902
0.8945005028883548	0.35283497348190895	0.14894263456407897	0.26635180877045983	-0.2045254896446988	-0.2601358027458956	-0.039024456432512386	0.6010357904393021	0.3862158841645625	-0.21643113519730947	0.18555258611834158	-0.038554438455518515	-0.15880718087826223	0.2007403500856503	0.14563075124004934	-1.0597867707978517	-0.07836369529172807	-0.2410485884090868	-0.04741166868543397	0.03939022076178613	-0.3408622463291349	-0.07536722061781767	-0.10269605614303685	-0.0759505532221457	0.5083196307074449	0.1930306709226431	0.6696917977622392	0.49833277511196006	0.2311804378925341	-0.14236279140624747	0.6423806209795717	0.38213949311175555	0.23550782162007802	0.38566733894033745	0.5096077988615663	0.3322114241192182	0.3492523281108664	1.686529802590049	1.3943214784114033	0.0730680328093407	0.3780271911548191	0.07298200904834387	0.42032290697782815	0.8125927271350146	0.27197440147814644	1.2272771560325595	1.5573409694297562	0.35597137465163214	1.445124941356645	0.9820373201928951
0.8970851461754096	0.38153318680248993	0.1635936212137731	0.2842450652114869	-0.1096880477504653	-0.2563893445001164	-0.025991465152903938	0.5959999012533946	0.4026973312940815	-0.22692389584167283	0.18538245924199265	0.05194367997785635	-0.15799140520286803	0.22751612600373186	0.15129194464362525	-1.057880303034146	-0.0723498745547716	-0.18562957997582666	0.0015599519487066505	0.012769776252031134	-0.28193411023131987	-0.04577777524340152	-0.09333708583828845	-0.07885794521206131	0.4724478886077835	0.13075889463025	0.6529884192400582	0.5206656363848148	0.27296055686616727	-0.12743180872280274	0.6455669294284353	0.38120425941955305	0.22630264674336636	0.38449939683034773	0.49903070410365846	0.33268500732898393	0.3518121536073263	1.647255027197509	1.3857615029643242	0.0678854594475482	0.4047540820346832	0.06554809761021033	0.40759099117772235	0.8118750709661129	0.2626664398337488	1.229390894454594	1.5469699822178566	0.3689405358439685	1.444036052032572	0.9855706192707707
0.9047917561784147	0.40783380479165	0.18565788087518847	0.3000561925244603	-0.004594616233060211	-0.2549281736966488	-0.019389489372954198	0.5890442721463789	0.40776773168272296	-0.2231405690795365	0.19046391950227426	0.14243877326706866	-0.1791637774127442	0.2551406307666547	0.16003270948947626	-1.0845807671612047	-0.06652680816453935	-0.11185631236027763	0.028201098427172507	-0.02525908086213664	-0.21128025239913373	-0.027974517201963978	-0.06855628047882224	-0.08449394961365357	0.4099933959396475	0.07456836175394155	0.6502520132976158	0.5452791895959581	0.31032962742226555	-0.10504749773806024	0.6563283349275641	0.3900692304661857	0.21664882405126057	0.38360579611387713	0.48647284629819687	0.33058129991565843	0.3647406135030921	1.605631276472769	1.3824271857116073	0.05513891239108108	0.4321527015280083	0.05754606269587527	0.40243519894627455	0.7999357184619273	0.2533932884524115	1.2116733710455543	1.5367538027252894	0.38078857827321205	1.4249983150646597	0.985605034521529
0.9166597941673743	0.43972820413198815	0.1908981425447746	0.3192264255671348	0.08292365178977587	-0.2609391975731277	-0.024567533589279572	0.586646596974078	0.40425666692499246	-0.22526044590173205	0.19002307485840175	0.2521081610714975	-0.19704951593155554	0.29021896293648564	0.15540192736602115	-1.1057312917983642	-0.05198201543400481	-0.04734938703030493	0.06223818722635899	-0.05834546327936454	-0.13420277090847685	-0.0034042653011375655	-0.029012983756765837	-0.0946328447290052	0.3808119802851157	-0.0004983806411537784	0.6529931913109996	0.5735499952367139	0.3612393611571033	-0.09343615326420282	0.6452740380732307	0.38726651152343095	0.21007314898872229	0.3790172150642113	0.4718529821126885	0.3110934899382093	0.3970087591109285	1.5630478904112342	1.361725580268523	0.05423360206132906	0.44490186980592944	0.056465589623452626	0.40535337507695346	0.7808252001797683	0.2759034207348711	1.2121112649666548	1.5351537462977398	0.37019199261071	1.413686778747793	0.9992009705295226
0.9229255960753859	0.46095649496372404	0.2004387375147853	0.33470181184038794	0.17222665420231004	-0.2434479503620565	-0.018771829461616433	0.5928271882230629	0.40656777373613256	-0.20588521764558262	0.19014391894914168	0.3568581990609834	-0.20630614907070602	0.32559371760908323	0.15395423268894293	-1.1331817233861339	-0.04154489834485172	0.019120527522835835	0.10231900686187685	-0.08874673879018621	-0.04346911994750073	0.021032764998299692	0.020087037345208794	-0.11166809666775794	0.33895039757219003	-0.07360435589743348	0.6454405099805559	0.5932934566267761	0.4301360723054327	-0.08621081286268181	0.6451458281553031	0.37682271361123454	0.20356111259699428	0.36752728864459605	0.4641638207620362	0.2939076335954941	0.4116230885910599	1.515986590119065	1.3240755812899265	0.0468644999722194	0.46057756894063706	0.03396969686493604	0.4078695570300015	0.7672346988960039	0.2914106361834075	1.200212397913479	1.5336327887048855	0.36698016749640566	1.4010551958661313	1.0229216821148372
0.9305223369824344	0.47749352131808676	0.22272811021004016	0.3511276927992115	0.25169189685039917	-0.22087544318238553	-0.017010966816956023	0.5898903003869089	0.40836121102760464	-0.19369401639798495	0.2006127978044722	0.46530624308567115	-0.21202771957667416	0.3596864248121428	0.15691864667944447	-1.1677920005753761	-0.034154257316619384	0.06972607975044323	0.1394555254907017	-0.11433952314506887	0.061347804054515155	0.05559544737423082	0.06022498452454304	-0.1342794400470054	0.3064437344687444	-0.12485487565017617	0.6387797035928944	0.6090945790949398	0.4937824085864563	-0.06975257120382601	0.6256200723672818	0.38268353170232844	0.1745801966969191	0.3608189778438768	0.4695327681170901	0.2760653839239505	0.4567371266025666	1.4762844141143396	1.282328203187332	0.03434994074519159	0.4489967535951795	0.03411251533584807	0.4072604718127639	0.7367621905914074	0.3250388637894031	1.1843382622225174	1.5443653705896776	0.3569217824197021	1.3786268501956975	1.0422697448954432
0.9303183720765746	0.48664449543854393	0.22945952788971097	0.35075908839106645	0.3039972544687046	-0.18953206122783817	-0.013426072833761108	0.6080985478901297	0.410519432773936	-0.17703433197838947	0.20328554504044644	0.5584115703802863	-0.19549636650591995	0.38233844792757854	0.15335790703919175	-1.2057023148723853	-0.03387515878344348	0.14947344677864866	0.15179450772957354	-0.13468317639820954	0.162093290308501	0.09751441520712933	0.1064981918723151	-0.14904619716178297	0.2663484748534242	-0.14491155034029765	0.6284938814211782	0.6195328173767851	0.5478237468901868	-0.047070797330098425	0.6340108216897434	0.3885592117747875	0.15290059074878695	0.36192032579302025	0.48445230494078917	0.25388594847231266	0.47297644963475616	1.4493190067573885	1.2374559551594477	0.027582453416556997	0.4696025750849781	0.037320330207018866	0.4187099724768307	0.7173890713050887	0.3501794411674667	1.15170980481714	1.542165293001797	0.3453566688276473	1.3767103064550414	1.0618615823689224
0.9351341194805272	0.5038451907667751	0.2358621032378896	0.3535734707481082	0.3346933967475484	-0.12971181459166561	-0.014324555716524018	0.5913219635736106	0.395510697909037	-0.1416139750821438	0.20694394798860122	0.6260153977922157	-0.18526736207991484	0.415583390236925	0.1585168700935135	-1.2257783668975653	-0.023083019805346307	0.20964784826264476	0.18215822152051642	-0.13116240758189535	0.25469821068978626	0.1326668703383679	0.15531779832903517	-0.17338001637019892	0.25249945790695694	-0.14514044760010963	0.6069931902139472	0.6291996930637879	0.5769476693808894	-0.027742939325336512	0.6391253873790786	0.38951580728295687	0.1476631570240127	0.35401531128460373	0.48481860273399996	0.25034731175427904	0.48233619791242754	1.428885571020633	1.2066871955111118	0.010200055250292977	0.4886584560070809	0.02790761284715588	0.41264566514095324	0.7252203368674908	0.3712381368292797	1.139216221192526	1.5436184515934839	0.3507185411728734	1.3487348352328623	1.0917349760065114
0.9356497427625408	0.49535241582095146	0.24887031786244931	0.35649915820415995	0.32841767871141164	-0.05209243765277356	-0.017452300403962763	0.5852950657885476	0.38816059599344854	-0.09923305662286477	0.20682580432446995	0.6982186078480593	-0.20079385860399013	0.4332726465248367	0.1737800231152428	-1.2436829386188364	-0.014107283364705982	0.26535076692670834	0.20666941464702066	-0.12480727648931852	0.33366347416221503	0.17424677391686258	0.19439543982527385	-0.19549313158823736	0.23639377778057838	-0.13945643698199167	0.6067646331320176	0.6267854177405424	0.6141079662990616	-0.016240929314946174	0.6339920093722827	0.38877112585796897	0.1488229019991713	0.34370914585371726	0.48073802282812855	0.25334128739593054	0.4981551031352896	1.40764226296483	1.1687098693022142	0.01460315133400534	0.49650434729118365	0.02792488174723351	0.4301976894424711	0.7104787078942603	0.3954797013265671	1.1054890431326365	1.5552911796277966	0.339015671967206	1.335900487390747	1.091974926782633
0.9385014440996681	0.47863579772503373	0.2520716055365386	0.3549227598013093	0.336551981249006	0.023164879230295626	-0.023290038543272346	0.5653731932977124	0.37194005430184224	-0.03936330920641619	0.21275256562394412	0.7530388741396529	-0.21280059804999268	0.4595845209625081	0.19476043285303057	-1.2585452745469596	-0.0022481045480121356	0.30975440967654955	0.2345223280568507	-0.10990133951065154	0.3883938371818427	0.21338144235790796	0.23385836415911632	-0.22436088811034116	0.22684382093948066	-0.13189029178301606	0.5981247986926373	0.6243173832501803	0.6509226582085045	0.009125080858496113	0.6253940309796165	0.36293635255119433	0.1514735826114964	0.34103210483631347	0.4727084266136403	0.2564207000691713	0.5334993543066853	1.3927316265132976	1.1360150362408503	0.014172890264292803	0.4946922110825753	0.03348021689314207	0.4544642592632348	0.7104607215241124	0.4473984519362288	1.095974127762287	1.5819723465538558	0.3365434885321442	1.3134252101885457	1.1032746007816827
0.9362632691993669	0.4698203046243343	0.2487233238248699	0.3569688957163264	0.3186892227176925	0.08330444558638299	-0.03023369953099536	0.5505080643103802	0.36161289249747863	0.03861395163853524	0.22597101885226686	0.8095811455698737	-0.21887898581691498	0.48422793155302274	0.21125057490563712	-1.2698488706494993	-0.0015234189962054993	0.3263396023078747	0.23742247136614006	-0.1011705521401147	0.43159613098081556	0.2466448384796108	0.26739013721193094	-0.2542830080963022	0.22933535289831147	-0.16357449143066813	0.5761150028644488	0.6177498050007445	0.6904302479206574	0.024157206027569385	0.6053706464708821	0.3479447396534103	0.13870377568221542	0.3420005963283536	0.4730144244247761	0.2526837273849482	0.5669971491188347	1.3711219750756214	1.097472517997638	0.0185235856283913	0.4858620790723894	0.01754557271005409	0.4740990720004989	0.716820702008415	0.493387349908045	1.097583862101247	1.5954722576696285	0.33067509939225054	1.2913615562276746	1.0847343404147143
0.9361262047826292	0.4406535118359396	0.2445536939856951	0.35022342852676225	0.2751184975777372	0.1617824755168044	-0.03670270097398966	0.5419990742180927	0.33009740221543243	0.12173267242443533	0.23907213854444098	0.8348632061490833	-0.22920107300664722	0.5093387078233141	0.22051089609454758	-1.2784653838188909	0.00356418615467339	0.33924780617853917	0.22118901096907959	-0.09123296769869797	0.45189495635717547	0.2706914801894138	0.2954681717869166	-0.2954222819038521	0.2540144302060695	-0.14085554299253483	0.5517999200291278	0.5915194041119218	0.7216376748925559	0.043627692692554856	0.587139433547731	0.3225874120624768	0.1400150596405137	0.34855359450145157	0.4910449624215885	0.26251122963724993	0.6046894425018806	1.3496805190271073	1.072663008439227	0.02348761310435015	0.49297996459033006	-0.003549438870545994	0.49550712113076506	0.696406171890532	0.5268506071369283	1.0762173601262022	1.6153012055443738	0.31567669204554505	1.2861850860607995	1.0825900790966203
0.9364596194154078	0.42657242533817297	0.23216603666411267	0.351722493685661	0.23214810237853767	0.23999780269892726	-0.04190060896737528	0.5312272478289153	0.32502550633706745	0.2018618074532962	0.2500230435494268	0.8591167177130586	-0.2128200683820026	0.5419597177032454	0.2321412400459269	-1.2878363714649832	0.006946353672679692	0.3286662611134402	0.2236926789905167	-0.06836898585119644	0.47051547915037784	0.2884119791014622	0.29772172447678497	-0.332834219703417	0.28068783188219726	-0.15578726338757826	0.5166727058295818	0.5590724886255927	0.7675382519498538	0.03758329952323709	0.5631159451731582	0.2868778806705439	0.1414765347129782	0.34827361140992064	0.510986405444763	0.25902850391783006	0.6402535237899425	1.3541999060934258	1.039601905679648	0.04284314319947478	0.5045230240013289	-0.017701302484136604	0.5121482547199174	0.710617202944399	0.5533094340421904	1.0724830293552368	1.6303684035704655	0.30445702714608786	1.2903212838218692	1.0736526296704687
0.929224032368335	0.39507185154276775	0.22953893497805294	0.3539733736023721	0.18421167252936038	0.31091678751494284	-0.040745638593614054	0.501440426088718	0.32135350387755574	0.2767067330210458	0.2623214614321608	0.8667563702402384	-0.1882368480100029	0.5631542165894834	0.26115656020639916	-1.2797282496992464	0.007927763811000419	0.3314661036370116	0.21303294790469093	-0.04572874880507153	0.48822852281146584	0.3067719704008153	0.3041579510454147	-0.35948288561182473	0.29978911906602357	-0.14937781451219015	0.4825152266776511	0.5255479461984224	0.8107007909584037	0.04732550151828035	0.5585467777128509	0.2541445188638319	0.1475120031462938	0.3649883032961889	0.5095531212554423	0.2821008999412263	0.6569695924544567	1.3397731193915376	1.015553352994253	0.03940167644596832	0.5331717514033075	-0.026282312278100274	0.5038543050629505	0.7558223470371523	0.5714092573438736	1.0328110221147593	1.6430694164558162	0.29965359486527554	1.2942031178665638	1.0425995577152125
0.9309019836605413	0.38496275092294807	0.23539975395061638	0.35940808795051893	0.10400526623592635	0.3765251003933703	-0.047827498750647214	0.4785478132050843	0.29924222816514057	0.3423156717387184	0.27054561066899807	0.878429936156351	-0.1665195147426905	0.5831667457135401	0.28031399047021	-1.2809027780662008	0.0018064329700472545	0.32564842347087486	0.1990776470981464	-0.015090213516850665	0.5017042913615568	0.3350444186958939	0.29399157942337684	-0.3751912180789786	0.3289650407140309	-0.14031797631266368	0.43712328788318267	0.49971096466895426	0.8495538471030043	0.05870280846823368	0.5347850614109319	0.19935310412539048	0.13824925500915172	0.3748097251841719	0.496866792159499	0.28201205260795587	0.6858367270849235	1.3408986460710668	1.006402925533672	0.03799776145023922	0.532988917547464	-0.0315131554570101	0.4957180544579895	0.777567868545981	0.6032318917398258	1.0050686691962356	1.6609468830802947	0.2936654643073957	1.2995805379622776	1.0011387403430654
0.9233498430795741	0.38333366238407013	0.21352795040025868	0.3594946151130182	0.03646408404275209	0.44265259090151715	-0.05111391830175914	0.45388629710842937	0.2701164154235529	0.40679293602467653	0.2708014760901737	0.894636564248201	-0.14937552298986626	0.5934139980575998	0.2921109600613297	-1.2746758847746267	-0.0016495192176491774	0.3301705307497206	0.18740155475854076	0.018384284777569537	0.5073994643200945	0.35867514682060697	0.293571636759488	-0.395619150887869	0.36726925420238554	-0.12760359637184399	0.3911677423943738	0.4855511258635232	0.8725203579075732	0.062482749712910166	0.5216888798588156	0.13795010388341214	0.13732115094468805	0.3913289488275578	0.48494904185606397	0.2773785295607311	0.6984773669658708	1.3467958529006576	1.011447553877192	0.04305494068096745	0.536415045631478	-0.055311099945025886	0.47198542131904964	0.7983025560524967	0.5964302690357733	0.9803257384497688	1.689378394219824	0.3099345082408918	1.3128708476751827	0.9809455919604998
0.9200608409842836	0.3790508095829237	0.20450675961973636	0.374763366436791	0.010109123191236882	0.5078391073414048	-0.049504434583700005	0.42499849642950116	0.25464983062792534	0.4574437274448638	0.2757844382899025	0.9085976045579226	-0.13475559427761696	0.6066445285258424	0.3159822827477804	-1.2554615742067057	-0.016128177194080003	0.31973052753913445	0.20422763033453384	0.052256858837566186	0.5199309800738939	0.35955811346015293	0.28257436909559397	-0.4266358379404037	0.3989490693239038	-0.15201517981016552	0.3757840926491148	0.46186206742022196	0.8987129856711771	0.0704733037743599	0.49110202298670885	0.06888885001539417	0.13736640083164844	0.40938559048994694	0.47770123701756895	0.29017344299948433	0.720840795524056	1.3318587199152163	1.0167858294787644	0.05962193500300685	0.5399429214994962	-0.0835605701550713	0.43323740601320393	0.8359965919714808	0.5833945822645217	0.9710425522542389	1.7269944100508243	0.33988999625021893	1.3041417124115613	0.9689490091335902
0.9011628125733578	0.37164834795131263	0.19461951633945446	0.3922011652816934	-0.006146449511288329	0.5587366324848267	-0.04802406541653243	0.42176079220392343	0.2507189934085796	0.4831448341118564	0.2793760056794916	0.9243516245423902	-0.13061372365002538	0.6135337667446603	0.3312279701062662	-1.2543429328380253	-0.03600035468769735	0.3018270326716185	0.20515169046309945	0.06795890972741118	0.5414910235068081	0.37000430099780207	0.26608863162190255	-0.44646682748174554	0.42979516895533915	-0.18232990310679492	0.3607922550443064	0.4573226759301928	0.922886998057265	0.06205351346463974	0.4756086858566032	0.02106418683638583	0.14012645138352034	0.42339049738603657	0.46417787670191357	0.30038460419090846	0.7351838651360888	1.3190793264085448	1.0163785123143698	0.07724480679712245	0.5339556478441014	-0.09969660705122634	0.40774480889951087	0.8472740460542232	0.5774450542605986	0.9742599592846963	1.7496302365738985	0.36290895928487216	1.3130603888338677	0.949698456230133
0.8985324811473905	0.3634728213611293	0.18111803821765635	0.4071117450126942	-0.0007437603105645563	0.5973969653831497	-0.04070666416848162	0.4116741587017666	0.24086486650752162	0.5006731952933369	0.28589483551292627	0.9314386065014293	-0.10423673386696115	0.6209125113957293	0.34874091145461317	-1.2648136323856407	-0.052830991549804626	0.30077838316555766	0.21138096753863994	0.08626694519221965	0.5668257056304257	0.3686140084018822	0.2488322671824177	-0.47106191778208634	0.43838642165792285	-0.19174741362481845	0.3249919276803963	0.44766150197303584	0.9473939197578842	0.06393417574616352	0.4746863735735737	-0.0239903782926264	0.13768815641084325	0.4580703469296779	0.44375417438153797	0.2982718325546937	0.7604313248800348	1.3154953821915383	1.0065871128819122	0.08588728157793772	0.5193480254474248	-0.11720820518396784	0.36036378374477473	0.8672694937476596	0.5456087984573619	1.003312420444252	1.7600351232863811	0.3877409981263796	1.330029767631014	0.9399503364527805
0.8860650582884111	0.34736663285985764	0.16926289331674846	0.4085453442551278	-0.014651403938074825	0.6266147197553431	-0.034650612763756354	0.3973975928353365	0.2345868006483302	0.5243904655340661	0.29903983713749194	0.9257967126384543	-0.08499504810875497	0.6224902282812151	0.36162339191921294	-1.2738204531397535	-0.07167273363962148	0.28559207864379543	0.20663270397221928	0.10340788488627659	0.5948424927445147	0.3507920949467412	0.22606751349274176	-0.4849024484253509	0.46658715714784327	-0.19360984936610467	0.2872178466589659	0.4451967256140141	0.9623706070137104	0.05208813987865911	0.46540867912490846	-0.050964205011469775	0.1300956104843148	0.48661756011287133	0.4361712759363604	0.30853280209961786	0.7771067162264095	1.313762739278527	0.9945707302827106	0.09565481960600933	0.539478330266619	-0.13743662135324147	0.3143001984500331	0.8862738924459457	0.5034792992161498	1.0169356494353203	1.76207248327146	0.39962824792257445	1.3303092824997726	0.9358195503825696
0.8832389205528182	0.3288352265410275	0.15511456565947818	0.4008394060002926	-0.007482197642773946	0.6574098229567602	-0.02194353805373352	0.37382035841584915	0.21171581615638463	0.5509028601464505	0.30807006371703016	0.9158986736423047	-0.08440354566945521	0.6180470160500142	0.3802065503375601	-1.279173886732495	-0.07944981879071276	0.2793962647641432	0.21333607319090592	0.14413010649136532	0.5928104512369173	0.33985533755959674	0.19707124379109703	-0.483415787220357	0.49819005617801937	-0.17839485640201946	0.25893240080041136	0.4396489424741274	0.9791317446207302	0.044510384949661225	0.4569253732005403	-0.060641655383338634	0.13005036059735453	0.49591729086704933	0.4221757766002157	0.31283238481643927	0.8042267787020986	1.3190908466406792	0.9854318803125899	0.10914746311393593	0.5588313385012792	-0.14914283533422104	0.26043726507052456	0.8809751078003701	0.4777575417939482	1.0265928184806032	1.762827312151123	0.4015462299274873	1.3499310707124696	0.942556335718551
0.8763514336117462	0.3154478929129229	0.14583310450829318	0.39753292078312874	0.03333631460352017	0.6895965713205007	-0.007670425754150649	0.36033389979447944	0.20282674027765868	0.5688956991592623	0.31687412956808875	0.9301599013343003	-0.07950816278113262	0.6175710651805024	0.40900254757926946	-1.275736836338637	-0.09004709056424356	0.2689273332913208	0.23846925003618358	0.18545245134281965	0.6033621203613063	0.31886563356122044	0.18378783727587017	-0.47242024158718915	0.5052113965162461	-0.189049975006167	0.25610695806066786	0.4630260348415843	1.003826280468945	0.04850031938614363	0.431201844842893	-0.05701391998119065	0.12374714762013087	0.5219633512649742	0.38779677493174547	0.30510419248319	0.8187356713607563	1.3320188511418842	0.9770960871807978	0.1264024471999231	0.5855350852906108	-0.1364543943204495	0.20879950167194844	0.8857900590889669	0.44584409801609937	1.0544438889419987	1.766221782142902	0.41484918356819234	1.3280320660481304	0.9535797317323448
0.8599972555067031	0.29570465257353856	0.13768880135504266	0.3889231746915168	0.0722414503299543	0.6990323558100362	0.005554613417414646	0.3568737971271484	0.19443692789123473	0.5938825421389634	0.32833946584203455	0.943518239845502	-0.08386847595715785	0.6047520213500783	0.4270903683351362	-1.2595133815815793	-0.10711117323747765	0.2682692153254481	0.2751180411283648	0.22636580123095063	0.6178082391467825	0.31842946830055746	0.17162941946349086	-0.4705394019355211	0.5450072327759846	-0.1957475804604082	0.228559048324186	0.49073399829328396	1.0001233696611327	0.06046766669704349	0.42877644429249095	-0.06531119011802541	0.109507874680901	0.5508226277832955	0.3770765907058836	0.30695634527514476	0.8206173471869695	1.3255640650769893	0.9702601053132481	0.12850052428064335	0.6068902134340045	-0.12596283743276576	0.15492298601228618	0.8731348490528944	0.417672000772389	1.0879266930559637	1.7703789908978138	0.4307906870388605	1.3060638308921786	0.9769572467892618
0.8491963619052019	0.2916451499078288	0.12896106825882203	0.3898067037434124	0.12163386245841572	0.7132081131632699	0.01878017036515921	0.37519288675676654	0.17939161104694584	0.6138375419459099	0.3293203958076498	0.9581296861501507	-0.08182242518534283	0.5919209281305524	0.4374745117244176	-1.2451305921547757	-0.12289492326441535	0.25806167136497393	0.29224409536130425	0.26061767868899344	0.619974326591542	0.3083645771597371	0.15751225667906915	-0.47839176729188315	0.5736667178106952	-0.21060864551351816	0.20898752958541747	0.5142365287173466	1.0035399220331407	0.059832594380049356	0.4065850106763671	-0.06410080893298462	0.09720288999469384	0.5720122924082844	0.35756582168055934	0.2990656251433573	0.8302376262235972	1.3336915888477967	0.9595519791361197	0.13080767387741796	0.61275638567285	-0.11851597431957395	0.11919774692027167	0.8356746359458331	0.3608586244785025	1.1511869710205715	1.7744593607847357	0.45824008253900583	1.295241834530985	0.9903877983977767
0.8351271346522038	0.2747164859282271	0.10342994664408225	0.38769458027116144	0.20697614464557096	0.7269864193757588	0.029432003137311195	0.38749136346415863	0.1816544020362502	0.6360530005320015	0.3413690242290778	0.9794150658839655	-0.08421581835066332	0.581247428647025	0.44167779363151294	-1.2237249704125905	-0.13074143345588413	0.2625331541849064	0.32159585317944334	0.2831388955391779	0.6231000880466028	0.2898254854474658	0.1550858645371697	-0.48126247022396207	0.6024086129432722	-0.22555811114420848	0.21664343834517236	0.5500181416305876	1.0126229859156184	0.05754702724711859	0.4044100948081425	-0.03297134826015062	0.08943627641790092	0.5990199857634114	0.36355407374662113	0.30529669503860923	0.8379144204356915	1.3337249975209864	0.9446191214399237	0.14200693435054165	0.6450846711798535	-0.10229032583382706	0.0684645737086662	0.8287786616311228	0.3236600746742737	1.2118674407933863	1.765666960316683	0.47896276546059485	1.2943347076586744	1.0104557135067487
0.8200979125756259	0.2502564553817054	0.0948201118584151	0.3795263378851131	0.2705459565023725	0.728797030128041	0.036521159231416224	0.3841363894115551	0.1911834324789568	0.6601459817296298	0.35042963060796406	1.002225816385848	-0.09739660840492934	0.5747272029694424	0.4542802368725759	-1.2136004096929958	-0.14460949655705274	0.26336794118086426	0.3377412079569811	0.3026374790671599	0.6240917907321551	0.2684045121793533	0.14246133181957893	-0.46871723425304895	0.6226622679955987	-0.24241054979761678	0.22916397110641382	0.5806079222528817	1.0454808531332849	0.06707045399494459	0.39528299428556074	0.011075012187074254	0.095461250728496	0.6136504574096423	0.3560047689977512	0.30864327792512886	0.8496794134036474	1.3291802659439722	0.9351918867074154	0.16074506774609665	0.6621176515647295	-0.0870770082742506	0.04342124537052297	0.8110998584127378	0.3067362328681509	1.2689471745508254	1.7582158500883907	0.48088498609977276	1.290009746609612	1.0161753369869784
0.8046602167809128	0.2278393948495235	0.08462759075472713	0.3678589944280779	0.3368374322502478	0.7205139671806088	0.0388268636283808	0.4020279655304681	0.19697822508212054	0.6967148374768136	0.3481950275892535	1.0128359277771595	-0.11115723952317376	0.5621755049597091	0.46345302722458326	-1.2062855227414722	-0.14897241615612497	0.26157852153111294	0.35560776894448043	0.31429560836319725	0.6260028350221373	0.26291889200049157	0.12958479264326433	-0.44603368136610316	0.6602495136325147	-0.22916462678902602	0.23523216163164373	0.6283745713018285	1.0864371626167226	0.06286321153115622	0.3752667944923228	0.0741647925400922	0.10926901304356347	0.6132792115561545	0.31982618534674956	0.3115273162099558	0.857924733779534	1.3248452025918036	0.9169478667394241	0.17000160160102848	0.6664895360778529	-0.06896461577326907	0.022938434591680275	0.7753555450177874	0.268342026202284	1.3161363607701917	1.7529037983469284	0.4687603727847379	1.2906066327208197	1.0081843069566858
0.7984988449047014	0.2170392762596594	0.08291594368827324	0.35304367934245134	0.39809574962227645	0.7134221253159788	0.03642080479375639	0.420433757699678	0.19840078092216817	0.7240189087483782	0.3407033690700298	1.0273659278928193	-0.10790767234652383	0.5504803678977331	0.48216782408840847	-1.1966278888784254	-0.13790504473122359	0.2726942062953581	0.38446131046174703	0.33350408545388355	0.6211143101810348	0.2574526025444269	0.11287064558639234	-0.427216938895453	0.6815607649407947	-0.223040566886931	0.23769668511124128	0.6646693399011843	1.1230839892362114	0.055440652319883564	0.34803882126074825	0.13516266076916936	0.12212335061274049	0.6164674346620469	0.28894669102961	0.3060582692508647	0.8617519936038086	1.3290074624619563	0.8871716137733205	0.17698437125789618	0.6834478964662789	-0.06589343523987432	0.006108791348469825	0.7282078729490593	0.22432974577641626	1.3583980721102837	1.747363489968203	0.45672900942353306	1.2957974934955019	1.007792355489714
0.7816018481968636	0.1945693410015375	0.0739719626625413	0.32688658984452135	0.44513336615679283	0.6823892308337741	0.04303101792201312	0.4308417762332704	0.2036534009817328	0.7420716137927837	0.32687380930015525	1.0483650824481865	-0.1143756749924922	0.5554371853393881	0.4872276986598184	-1.168838529688219	-0.13594995662732562	0.267228831037169	0.3828586272875719	0.3586588698447096	0.6098449614815747	0.24490221940283044	0.11083896481721627	-0.4120851313238217	0.7051149444126747	-0.21325154602261248	0.22050190886291174	0.7048852695687261	1.1663184705118843	0.04172716340286893	0.3334323338704479	0.18690791706665796	0.12760253426550938	0.5986363502986034	0.2671206275876443	0.293569834239504	0.8586339045696922	1.3333863026962354	0.885046618024193	0.17282009370557783	0.7079187216168219	-0.06661336168229845	-0.010243509630629482	0.6833192889709092	0.2017242636429651	1.4006134651040447	1.7513839707374266	0.44691021314865875	1.2984745354829745	1.0139632011465551
0.7677616055448441	0.17419178627751336	0.06889392482514989	0.3091167014452792	0.47248397225318906	0.6562604984329539	0.04690130072112335	0.46000332554008594	0.19718356732492195	0.7510897089313184	0.2969463314090867	1.0663146589844037	-0.11709110953164728	0.5595046072479841	0.493779801508668	-1.1277038961520727	-0.1313298188987983	0.2751055835831867	0.40056051467667764	0.37747231838779544	0.6103147153852575	0.24398240621087894	0.10875314403056006	-0.40124914410957413	0.7201437992602644	-0.2181467890562435	0.23076487532643472	0.7379210922948345	1.2131881522263126	0.03689320539636409	0.3221344508902384	0.24384196454848994	0.1366332563865355	0.5796640942353443	0.23505621753882164	0.28101400089755124	0.8421594507782333	1.3462037129689504	0.888396722763902	0.15528849819505228	0.7158619756452965	-0.07062476381586405	-0.025973928095829258	0.6268960458169017	0.15700669701770095	1.448708937803745	1.7420830777606189	0.439148214150876	1.3172738550837035	1.006998892763892
0.7469060579440804	0.15492715337120727	0.0654291844352545	0.2945813248781469	0.4925846554235946	0.6355885097564915	0.043279268064704376	0.49580561804200646	0.1970647334107404	0.7402859545745549	0.25890602936812507	1.0868728406022439	-0.10521326993071656	0.5694016742212795	0.48202654845169646	-1.0933901806149622	-0.13348956280892724	0.2719606682172269	0.40912354179314736	0.38022008136258206	0.6152839050381036	0.23227871716915213	0.1132244965685647	-0.39285679465929046	0.7228495974735483	-0.21792814821703482	0.24349839314863914	0.7836929504306139	1.2609169092481536	0.041022323715886946	0.31513446705179826	0.2752832712185156	0.14072981530177714	0.587032151838865	0.2091047357427751	0.2892393793179907	0.8250691227978539	1.3624483923016444	0.8845108959655968	0.14053539814871469	0.710783386253444	-0.07529226747062098	-0.031210129491533428	0.5928478471268998	0.1168159780799803	1.4927560358466283	1.718926328911909	0.4286671312720953	1.3223867991440426	0.9920129630169294
0.7382176968608702	0.1342613402274891	0.058247540687904734	0.26091288869361584	0.4989060568305731	0.6160692426221325	0.029430779302705528	0.5247509823510097	0.19772827069728374	0.7322122976930603	0.2142728382939847	1.0996447665527243	-0.08210479705919976	0.5703565883075784	0.4816012550124599	-1.072141403029224	-0.13067365355864363	0.2724948079163732	0.40197964447684703	0.3961319200430746	0.6144143858173979	0.23608205798285975	0.1168305281856739	-0.3810984966823411	0.7461991252023932	-0.18538892125179213	0.22705609713927766	0.8140408148008825	1.296711713723673	0.04020997402150164	0.3189961323982547	0.30748508288091214	0.1465999772331546	0.5756467627647642	0.1790868705401336	0.2884077144317108	0.8125206249727039	1.3904056916453658	0.8825227251037336	0.1391309436464056	0.7066489627848003	-0.07895082397016863	-0.03883696712525224	0.5647711233260053	0.09101097872437366	1.5440670326054364	1.696281462522013	0.41785119628637946	1.3324530941276889	0.9714584545013993
0.7317528252047396	0.12142116884954375	0.051508849076477424	0.2403012970020741	0.4915841055223348	0.6112307562278223	0.019148685793132243	0.5281150980222853	0.18274265840426335	0.7124957298395306	0.16893456583230929	1.1270293023248388	-0.07241960837698325	0.5789937410329418	0.48071714746882516	-1.0501057004516579	-0.11806034112799255	0.2738141433047867	0.37190940630902863	0.4123708644062859	0.61570976779422	0.22127729893632	0.12523990301401525	-0.36193104972587153	0.7551076567817632	-0.15635543652893216	0.2475250163766553	0.849139849198307	1.3373224181983818	0.051335200895452696	0.3131320521858212	0.34717971885834775	0.1647002208463665	0.5648735532357174	0.14843480133021375	0.2908930166541937	0.7988357628824033	1.41169968872256	0.8776907015850393	0.13544703818091103	0.7096580067093742	-0.10487961070965113	-0.03850407215235813	0.5161611593642518	0.07505274334575099	1.5589317856986074	1.6726207410979597	0.4174845544224569	1.3332163149219283	0.960328944797767
0.7175242333719631	0.12239369915355884	0.04796409543726037	0.21499128690733044	0.47255123611209715	0.5935809814962262	0.016120165849871228	0.5218663302952984	0.15795100495667835	0.709193808545245	0.1278021403030401	1.1431219057521038	-0.07114622783964177	0.5859085842036007	0.47888440510111996	-1.0330691800100318	-0.11126359677218296	0.2667463489491587	0.369258895588387	0.4430114876031198	0.6224049471689307	0.22305766694728207	0.13361750888870316	-0.3464031538184133	0.7635739208359161	-0.10892014244026678	0.262708113561562	0.8863118696610688	1.3894495279435595	0.07732312093480029	0.32677697049090915	0.3741834886354697	0.1781564781884717	0.5575166684066908	0.14194517388871736	0.29667446519622864	0.7735522673262292	1.4336388187992797	0.8690286337220782	0.15587487875277428	0.7009038027752574	-0.12070550749495304	-0.036201209463200254	0.4707887420291228	0.07745616498661344	1.5759492286065435	1.640120159905036	0.4180832615123883	1.3198823148051404	0.9555031618580714
0.7064372449958425	0.10682154538428197	0.051863756330097176	0.19101374295099893	0.4292663823725017	0.5719985919161772	0.01070818094162781	0.5163343654586462	0.13322089666309836	0.6927915480615029	0.08078210966012309	1.1567781046116088	-0.07411259018705463	0.6026225930611048	0.4802189465828623	-1.0288325849795743	-0.09084926235779854	0.2678993468297144	0.3661993230628183	0.4623492833579057	0.6306125917638321	0.2163436595276295	0.1321061851931951	-0.33582001325352573	0.7535143948896772	-0.05689729793606753	0.2732224928152075	0.8913741912312341	1.4253092215227585	0.09715334227877685	0.3308175383267941	0.4041791663613707	0.1971906987238166	0.5503351187021511	0.12832679541948927	0.2985259897747158	0.7548814016242815	1.457028346101718	0.8745237316944378	0.17572341727612992	0.6848309335068556	-0.12395789479740531	-0.02693210373484401	0.40734002269533987	0.03775430322143599	1.582559420144961	1.6103371886755706	0.4353419205809054	1.2944280521417475	0.9481564618003135
0.6939154314953004	0.10264043084890988	0.047585396365187105	0.17281160996983677	0.4071674020603645	0.5674194112518688	0.006274275236073554	0.5313440462912287	0.09051470279527962	0.66924355418597	0.035388410942303834	1.1623385522855947	-0.07775239695928564	0.6261445067609915	0.4705615032803948	-1.023233068313787	-0.07437743121385028	0.2561090136640329	0.3992368326309911	0.4671946420893553	0.6432247723293751	0.21537594159686896	0.1389780856760757	-0.3346369284933363	0.7679553910391521	0.019145758020259817	0.2672639343408151	0.9103128941802145	1.4449113733648011	0.10889960719230893	0.3381071788616846	0.41304547632524347	0.2077111048893911	0.556325385153946	0.12105706331478512	0.30900880841847284	0.7465590532419979	1.486724048474518	0.8589078020610531	0.19485994427645478	0.690442892363373	-0.13272722894762065	-0.01409043484811165	0.34646335429270875	-0.00012985741611190385	1.5701510512821435	1.5863792816297333	0.4413279318216528	1.2644946803871062	0.9306075518510282
0.6816954860554307	0.09612872602274798	0.043128446221630215	0.16067048628467814	0.3796368651413887	0.5641209064855162	0.008755646969504505	0.5423574113862537	0.052447587072315116	0.613245074667723	0.0026327087532642527	1.1842824826332357	-0.06060101272746282	0.6475336785899015	0.4558243523462967	-1.0194751183814514	-0.05002108707197085	0.25050416285577665	0.409458133372049	0.48390806838738987	0.6403611715124807	0.20780976163232695	0.13744020272670948	-0.33217474125801066	0.7764999446862784	0.10350791068810197	0.25331969188845527	0.9180672467703953	1.4586438825892025	0.13062780507596608	0.37174873214985155	0.4064017689799192	0.21648977551241244	0.5739747183441831	0.12567022278261952	0.3108882436238763	0.7361744417997301	1.5094407942203083	0.866470008330236	0.21822990625732225	0.6831032130272989	-0.13603328985842222	-0.0038362161524965422	0.30021320209436153	-0.003783421547750303	1.5686959405028937	1.5488717442006008	0.44416993609633587	1.2458126896157957	0.9257760330362063
0.676337463955099	0.08138232961134226	0.026255424960566986	0.1460168798373321	0.36144479396750384	0.5437014295024614	0.008656186872518058	0.5571762609290593	0.027643279480915973	0.5908593075434766	-0.0151201658150799	1.2019935381874134	-0.060983547485777855	0.6659425846419041	0.43779163118378905	-1.0251467473030764	-0.03228825371358484	0.2425809184597365	0.4073383541213894	0.49764180456469653	0.6331582783226785	0.18358957308276208	0.15003531596310346	-0.33443939886177	0.7867393993461925	0.18960665444443203	0.23862460174771255	0.9368552611448818	1.4837150573652975	0.17558511365245735	0.39925414202039355	0.3948594868480286	0.21897611238635167	0.5888843434204726	0.1531003894537916	0.30806218046762784	0.7220010553811984	1.5280482731637643	0.874218506945925	0.25014656688476966	0.6801423450805125	-0.11707600475296846	0.0026415089365631737	0.2744819009607553	0.00763131775664772	1.5688755787184865	1.517161021371277	0.4410863296685477	1.2182593428892925	0.9348262880065109
0.67417489204657	0.07954155984206275	0.014630015070968904	0.14915004990911312	0.3418163591398497	0.550116132386563	0.005191322821796127	0.5775784969135467	-0.0026176099607970464	0.5963453068179773	-0.030921374562641508	1.2188843142667722	-0.04832085567793949	0.6785206406902973	0.43130272875571274	-1.0436696816181545	-0.014130233111465768	0.2528163575302242	0.4461362930040712	0.4969023839558598	0.6256932244947099	0.17959963592520006	0.16148470384844518	-0.321851485153197	0.8011762749907743	0.2618816968315224	0.24263376924254842	0.9644793277145659	1.4837319849575619	0.2243959169089059	0.42191326574632215	0.3968821039188074	0.22125545509653605	0.6002213908861187	0.18335298885238938	0.31590192556376107	0.6986757388642525	1.5479126094330815	0.8664205408709943	0.3017945193682859	0.695946786005908	-0.11586263115900267	0.013234685569673383	0.2491283136002552	0.019498590480830153	1.5593051363098056	1.47589628929412	0.4386120269163535	1.1832823872110398	0.9472463696135881
0.6723054856960633	0.0796138523552877	-0.006738674866230204	0.1528242918681731	0.362652740767064	0.5396465219953178	0.003765555506263378	0.5770762792377566	-0.015130717590212154	0.6014153403901968	-0.037974281268614504	1.2509438612868622	-0.04073159097092207	0.6990701207161922	0.43290194382279273	-1.0723397117327769	0.011962888640044338	0.2650023879972074	0.47716939972810224	0.49910964193967916	0.6058817094810593	0.17924991022848502	0.1595083889084658	-0.31260840653914757	0.7921784658053822	0.30588809043216564	0.26259961173805246	0.9958469871943834	1.4844175524442655	0.26530020059272624	0.45525942855564655	0.3965440029717349	0.21824585623189557	0.6081502996449386	0.20000927760736706	0.32526006261100804	0.6895499318141847	1.5720636240796027	0.8653459392564035	0.3505967392370478	0.7095384170166574	-0.1250991590653713	0.022869490317895945	0.20211014339659208	0.07353319968868174	1.5568403817907535	1.4319568866209114	0.4592806672510637	1.1268850895989415	0.9634196255117201
0.6764995480669556	0.08348337066089564	-0.019914341461434552	0.15164902217539258	0.3814221600632445	0.5301880907171358	0.014947073309834686	0.5934260642325294	-0.016184347619243093	0.6120673653220587	-0.02578435302488563	1.2741408994279504	-0.03497378690591911	0.7147787586705348	0.45343705247432575	-1.093062069850901	0.03360548692044204	0.29779670585078766	0.5065064732763209	0.5061693124002626	0.6131878061800038	0.1911478772550029	0.15855634180862568	-0.295199810515302	0.7860045759735493	0.3528530543760255	0.2711550558702588	1.0242130931768463	1.4776267666809095	0.30894290139269803	0.4847117384083014	0.38876866711903696	0.21516019904661957	0.6050875213536633	0.21067070800454052	0.3266947226813728	0.6889431540438848	1.5974588237966372	0.8696538182069624	0.40711798150509504	0.7230377838206409	-0.12734084898625497	0.026791908224080535	0.15911192692098772	0.13157250263817183	1.5482852320359228	1.4237023582287862	0.49182490113773997	1.0720438445196747	0.9898849533450271
0.6759115852316638	0.07663399689528189	-0.03033076327700268	0.16900862054856516	0.3853388785142543	0.5157213221297954	0.03342965887652816	0.5911383741598754	-0.022855727275711266	0.620568341808378	0.005208308141990095	1.301305530489794	-0.045867385605828634	0.7360670168657193	0.44640567394838576	-1.1087879500426794	0.0669063097833606	0.31912923294551154	0.5250495595565841	0.49421264979252727	0.6530801143288605	0.1973498315546281	0.1623619764335768	-0.286570251088038	0.7736760253327193	0.3588392224011215	0.30895626234756646	1.0575152681400337	1.4750382556971626	0.33886042867650606	0.5096246519554362	0.3639832397692453	0.2086011797935369	0.5984245653800984	0.2383665319393994	0.32982143085424337	0.6957597535925675	1.6027454583231056	0.8568122762876442	0.45048662943381135	0.7393877236762596	-0.1436849294556422	0.028652525674193748	0.10662590019235867	0.1829463969564541	1.5602341668849489	1.4068972458061046	0.5123229364432839	1.0602373231522884	1.0065333308994644
0.6707607914756853	0.060179199856088016	-0.03755044362582928	0.1669284540939034	0.3950599074568856	0.521508708968391	0.047129875369001505	0.5853585857545385	-0.01800113755793581	0.6285521996424819	0.04406420652944844	1.323107511765197	-0.04285708486211498	0.7517545683891341	0.43713895589920704	-1.132491248536489	0.07837386227631424	0.3494718805745771	0.5582402050824987	0.49501395526025666	0.6846639468681366	0.21303240800887702	0.15871978337082998	-0.27595519182771844	0.7509692963672332	0.3702596653426629	0.32217628024416384	1.0843166565462636	1.4844499969961054	0.35783796134736046	0.5271552305854206	0.34938392962280745	0.20314490991331394	0.5798503255805012	0.25441279290368846	0.3331745651097819	0.7011185937469108	1.6136412938758053	0.8594214216378606	0.5104619473642342	0.7700612988703524	-0.12535434206854504	0.03986476611074418	0.0640233838600087	0.2299024148454686	1.5858657364094682	1.4076441648022984	0.522805078980631	1.0843065870480815	1.024041133743677
0.6719111535447344	0.0418409686135804	-0.04001789766385807	0.1667140206149319	0.4138321294138539	0.550581523893247	0.05900154174901192	0.5696558988077266	0.0035923535971401676	0.6449596209910167	0.08587848977741777	1.3469409936973857	-0.04827972850604651	0.7743351235654612	0.4275489031006579	-1.1507122127802476	0.08638209003814065	0.3755176481093499	0.568362911439805	0.48873612193033444	0.7523986637880485	0.2299938932654626	0.1572188790749125	-0.2605912237120727	0.730946389588933	0.39902648312983857	0.35431379199893126	1.113374300905729	1.4714354998102475	0.3599008938067854	0.5540871244363864	0.3513028414673539	0.21646965375416832	0.5593107836852347	0.26437704868293216	0.32877886573242254	0.717962362134369	1.6213471771504946	0.8857012724847959	0.5562124254022607	0.7939172671417806	-0.11162848355078758	0.043525051174326215	0.03888023703023921	0.26603698139180937	1.6196722604080427	1.4212751539869948	0.5219552328104984	1.1010356038013138	1.0491537510263362
0.6765006358797867	0.033771920781841956	-0.04491522375917375	0.1735767265672494	0.4272840603972609	0.5830683422065527	0.07353100032790785	0.5528323208577219	0.04366814209408748	0.6641146867551149	0.13369312094994878	1.3659947478528984	-0.04390994046257265	0.776233655435776	0.4136416679681834	-1.171808653225529	0.08904927834884799	0.3820523359180544	0.5679507030056093	0.4912587293546816	0.8266601129757948	0.25737489135051017	0.1617691943176571	-0.24205919426048408	0.7535157683913084	0.44604972959077693	0.386111858812789	1.1582127044124806	1.4547815702875684	0.3600875922244914	0.5699034187144699	0.34940430550880663	0.23154499056225747	0.556049107883658	0.25871672169421533	0.3292726415179315	0.7332463279698843	1.6014586483936948	0.9091646356523528	0.5930625536583679	0.8317050265830737	-0.11802311057681877	0.047528157120481314	0.038896424763372205	0.31880782670160046	1.6602443142092	1.4314404842286865	0.5031590091623521	1.1308920960025355	1.0823023293611118
0.6845189042589455	0.02264087933824941	-0.0426139335997077	0.1877221244957413	0.433720370896541	0.588263515522044	0.09383168634235475	0.5259783874955095	0.12743714767635392	0.6914992675174434	0.1877457375886083	1.3828913415171848	-0.02976417160045034	0.7851035119881633	0.40573519057737084	-1.1797680434636009	0.10505759041397322	0.40917258176445603	0.5288213191732944	0.5080374263093599	0.894242990250072	0.27096287003130093	0.1722797125791114	-0.2304246553564512	0.7301154211021124	0.4658332253321328	0.44681649419246694	1.1923701388525259	1.4546306325898783	0.3687777869110633	0.5904940290397312	0.356768350329299	0.24003550605406104	0.5426020653615671	0.2622784968592038	0.32485953165304227	0.7514584076352453	1.5569525355889318	0.9300809509185287	0.6144007704353285	0.8756310834175969	-0.12405544074649229	0.037962379275884264	0.0621366136314925	0.35839163627031245	1.7211332852620866	1.4230119384002315	0.4969515292812584	1.1546626575524939	1.1478280108261587
0.691971509965853	0.007615249675887706	-0.04699549247141331	0.19750484506075155	0.4290469340328137	0.5970708516266411	0.10423286837316599	0.49805102812830243	0.2097368231015289	0.7422697910008182	0.2491023330971859	1.3976365922751728	-0.03099444669687122	0.8032867932292392	0.40280255138405374	-1.1915944534209628	0.10985762454452108	0.4303067436324177	0.4942021039594044	0.5340603856734969	0.9664712116829894	0.29616128600939134	0.19310186115101266	-0.2249350757899141	0.7283092664572046	0.4392316518945295	0.48406652647604453	1.228864467996482	1.4642596113228792	0.3773575148231497	0.5940241842578206	0.36211489030847466	0.2493512061865823	0.5353983913510985	0.26131285378961133	0.3236461822128239	0.765834480919966	1.5450659600726753	0.9418868336911697	0.6282340849160447	0.9206162834009344	-0.12537896191933126	0.02305971557403267	0.08762509876810207	0.3711488409370812	1.7848503280942378	1.4405334602685813	0.5106190054687536	1.1769854720990085	1.2115354198761303
0.695312183170628	0.0038376239974307405	-0.041400702398819676	0.2036096069762253	0.4335508099188764	0.6197312283462603	0.11385253786717327	0.4801307416132479	0.2745962124090887	0.7708599497786909	0.30485291047673924	1.4138502014689363	-0.0217655093241094	0.8134188232900152	0.39975566259031126	-1.1829031237861396	0.1141506255602748	0.45798179222241997	0.4798692076406196	0.5537710894305768	1.0464135988624956	0.32245872533007924	0.21421105396653523	-0.21571249142019927	0.7140811630605514	0.41972491670913403	0.5233126658020784	1.254470936733616	1.4818840561353774	0.37395930592410626	0.598108810011274	0.3611918894510565	0.2582085345918305	0.5213183171256153	0.2331953516584237	0.3470824933235046	0.7853058314605332	1.549283517057073	0.9404406998826996	0.6476065774638146	0.9505025002026052	-0.12383059500021165	0.0006580426028598319	0.09168462251048634	0.37285757080643495	1.8420976050688211	1.4734724750023873	0.5227626926379809	1.2124234458075507	1.2537266053477085
0.6967921525275463	0.0071334515265888245	-0.030926922600546636	0.20617425381527738	0.4453345972013597	0.6291760715512543	0.12035109962294924	0.458236993407316	0.3292178241826809	0.8012213173533731	0.35689451941988964	1.4163378007840612	-0.023370093744466656	0.8168205164507498	0.39316312543911053	-1.1629118036615689	0.12470940098440204	0.48004062532971614	0.459006006712925	0.5792874017812564	1.1197082565565517	0.3400861244422466	0.2359048568198674	-0.19838081421977147	0.6835688243254754	0.4082719137021854	0.5713394156602634	1.2873259331703317	1.4906483170302112	0.3738457558614012	0.5929379101748972	0.35879729682703104	0.27621866353654273	0.5101529542739779	0.20793120532239265	0.35893777890433715	0.8253912992860784	1.5526266884224706	0.945750558007686	0.6639343326222111	0.9711995156522086	-0.12189939523545287	-0.037727267981991476	0.11538346381737845	0.37601319682734063	1.9117476157364908	1.5237183147675128	0.5359798139348197	1.2415493877836081	1.2861218720825471
0.6915450873360023	-0.0015996299323004879	-0.02417572891891276	0.20234977931484707	0.4386642645262948	0.6525803952779088	0.12307177809233823	0.47087128176311044	0.3720550919728796	0.8199769321825267	0.4075012566845001	1.4168788361823463	-0.02159693997905978	0.8141884780188773	0.3907005437399645	-1.1390119992706018	0.13812143040802058	0.47903743452145503	0.43330748547570996	0.6065016917040469	1.202846393777778	0.3410706238039767	0.2673018787683409	-0.20215803426498188	0.6764115073257688	0.4202654137948921	0.5728445017190139	1.3180468535790772	1.510802026253531	0.3810913768569869	0.5848096430238329	0.34776726008724884	0.31331153629963804	0.5044609234661053	0.19576438376432626	0.358751020014907	0.87929060009106	1.5468562041463583	0.9415005665094313	0.6858040091014583	0.9872714737242395	-0.09947129457791673	-0.08142405574791617	0.1450807595686001	0.3393473953969049	1.985557206325121	1.5843159320275404	0.5250483761653826	1.3007500017255589	1.305608551845375
0.6847756280871209	0.0009765543441490124	-0.01498064570733632	0.21015033016409554	0.42867978546960633	0.6732954128527995	0.1275891399038826	0.49460949437389895	0.4194284101697514	0.8523510370263105	0.45683386516445434	1.4167019816005413	-0.016657514575013882	0.8200866539840919	0.3853169852455888	-1.1297870389425806	0.14578746839737078	0.4730937097841464	0.4305804067761973	0.628922914660653	1.2810912611689758	0.3399431952726406	0.2825659927155314	-0.2169506926162164	0.6754830202231394	0.42502081134759945	0.5933210813860604	1.3559975674321976	1.5252892239663818	0.38745443317980616	0.5807969587518955	0.34388756480446586	0.361793613057947	0.5069893997691962	0.20185482251329825	0.3643131323119793	0.9133592266592598	1.5504263240848037	0.9410648318684514	0.6975510790694992	1.0180807770433493	-0.08150883813504137	-0.1270169091658459	0.2021874847882285	0.28378870206288925	2.0542157020063443	1.6330555039833978	0.5144072848430981	1.3893457786901642	1.3377772515127202
0.6792152728001762	0.01231088999264909	-0.00967923754892203	0.2185411175430679	0.4322111380622878	0.6977482828937835	0.13199682730653978	0.5157641998453208	0.47787375909095353	0.8861402509962171	0.48190665111970804	1.4081989994700765	-0.007344448708861087	0.8233723717747241	0.3802408391846316	-1.1166463831225788	0.14328849597241194	0.47783277902976334	0.44170688787020895	0.6594246260997597	1.3142611062567968	0.3412675608183228	0.2850346753616512	-0.22565551388544142	0.6813217756569817	0.4478975133026301	0.6137754332489855	1.3902625202064764	1.5518965777404607	0.40811214528973155	0.5797828529581467	0.3564135007447506	0.39728367705909323	0.5164040662926753	0.21358169315319525	0.3657400743311711	0.9396753243331034	1.5454196311992008	0.9440739268891323	0.7097210673312557	1.033675731990663	-0.07796999711846406	-0.17588998136384584	0.25249895936597466	0.2034541823680947	2.070169488759815	1.673198162591235	0.5093060885051697	1.448637027532277	1.3805898234563272
0.6730180031005335	0.010887648231655105	-0.02234580469129312	0.24547909675115265	0.44578022026662667	0.7131175260086843	0.14036503177518994	0.5673326421249271	0.5417630357186555	0.9297763949903446	0.5121635810570397	1.382123420306716	0.003633694962129465	0.8294896960042234	0.392469736513301	-1.0947143419127794	0.14504057341321583	0.4636300354240306	0.44010315581961085	0.6728765886642356	1.3519066621491507	0.3313699775053782	0.3059175016135208	-0.22863363282069932	0.6902564037673427	0.4664258185225423	0.6311453947331896	1.4373042350321816	1.5819952474190486	0.43473740226811025	0.5689972585282346	0.34402364748395853	0.42529374219298044	0.5196421797084376	0.2154370772170408	0.36820617117050275	0.9787957321154452	1.5513156860055781	0.935705506284223	0.7068863717409449	1.0451205367848226	-0.07500604712001055	-0.23444189071959204	0.3195665363735179	0.14799083888507047	2.0977928708754185	1.7178957840941655	0.4930774175630477	1.481111573193473	1.4163243254939306
0.6540949549944889	-0.00571902689963566	-0.028927955229710534	0.27392407657832923	0.4698788990508896	0.6987605943462791	0.1451285726247084	0.6112961146962259	0.5958390238185176	0.9434093354263945	0.5445714007882118	1.3585133336357547	0.03510910050741776	0.8361251439650899	0.39356970317363194	-1.0771667258579045	0.1494840227688396	0.46537916213709585	0.45050381442898296	0.6790566100591297	1.356686052244953	0.31751364787362035	0.32301931162574615	-0.22533746065527707	0.7203951500587571	0.44899967151666065	0.6397288433869731	1.4869198736168123	1.6065839858156115	0.47141300931900243	0.5560861583844648	0.3175242843471031	0.4406719355317318	0.5278646780069348	0.21517985351728033	0.36686089690209484	1.0053280493274872	1.5720613200331757	0.9341509650650742	0.7010679304373492	1.0789742170427614	-0.070604811235369	-0.27407897109811247	0.36025890019615947	0.09328878072027902	2.1212987169339863	1.750960226980131	0.48705855690674654	1.5386218870856168	1.4603959220277873
0.6280168179908842	-0.01748492970779145	-0.03287482090884212	0.2982891996257654	0.4998911920974998	0.6799343189445007	0.152551129507718	0.6454553440796559	0.6481687400720331	0.9465605594687372	0.5748836894710222	1.3244199589249075	0.06515661229235441	0.8430143821839078	0.4115767251595157	-1.037990841470946	0.1470027356326025	0.46411561696870907	0.4688444675596285	0.6945471990694391	1.35033962955631	0.2994158706538486	0.3459125712437053	-0.22465399940910258	0.713759763678872	0.39144487189979466	0.6489514983852737	1.5389449003276776	1.6441251535597299	0.5174211982089607	0.5585345576553681	0.2808230169554359	0.4619013532427858	0.5319707279442902	0.2162312378201261	0.36597475693369874	1.0420156782601047	1.6007006171192526	0.9296231137957598	0.7075849870412666	1.089376556703249	-0.05644571335282694	-0.30754126804301807	0.39182138253171983	0.022743512393934025	2.1479515853786304	1.7912079740397775	0.4879062837597468	1.5834089589995253	1.4945434986137476
0.5981246460289851	-0.02827055332968235	-0.03947735361020228	0.30292704249470825	0.49225674411141707	0.6833064257739545	0.1541703568320602	0.6736813772694105	0.675681149477322	0.9552266836284187	0.602814201884947	1.3102599572106555	0.08790774730580449	0.8488764099818177	0.4241624080679978	-1.015299818768456	0.14286108778544396	0.44922272767819943	0.5065033266470523	0.7029214055068363	1.344479568232591	0.2923761954239314	0.3579552519998487	-0.21470461064668403	0.7340546237801314	0.3336312197629422	0.6411742785589563	1.5921811373643415	1.6672496552254323	0.5524677658771127	0.5527640048664069	0.2409650330747093	0.4856589880423063	0.5441890971366165	0.22628910615895456	0.3656200855588657	1.0710861295088185	1.6295806870569383	0.9236649162049669	0.7190636753461603	1.0964837992097438	-0.019890135568971918	-0.34740908192446995	0.40150884149338645	-0.04009506638878951	2.154689310429098	1.8396673101241432	0.4963549415084597	1.6524079044361444	1.515354209551591
0.576595415941827	-0.04330292907776745	-0.030662106022536086	0.317094088515099	0.5085500126015388	0.6725254220388208	0.15834692777650466	0.6766098376758511	0.7018211594671356	0.9577709899711548	0.6176550714197848	1.2847789352269154	0.12410590573688798	0.8514798311145739	0.43939566484648623	-1.000901705487287	0.142306674548307	0.42397145420269833	0.5467287863412867	0.6937317861110806	1.3427227360827065	0.27504202396145727	0.3742312735190366	-0.19118559026728543	0.7321839145585616	0.3297419199500637	0.65854097494199	1.65462648263468	1.6649517345755556	0.5957566008777387	0.5521262111325009	0.2208430544721495	0.5198185031864717	0.5521600420767013	0.25419689366716813	0.3706876143673992	1.1099786836667878	1.6852729452641875	0.9220514350343814	0.7358359290614762	1.1086492072285847	0.016169463069208447	-0.37889363361930517	0.40981854450172284	-0.08803939305077829	2.1542071735534454	1.8621517188779433	0.5003562122546205	1.7278067809934758	1.5260592644958684
0.5542767600830292	-0.05743333493197121	-0.02236883880852207	0.3341907342973064	0.511265790904958	0.6239899569512217	0.16939768355952303	0.6741764530556129	0.7400677339569184	0.9802238483377046	0.6200726283412357	1.2663406815567635	0.1663150866685275	0.867946827495496	0.4433615087086875	-0.9914766336493164	0.1495502397801	0.40888639859876263	0.5795879869175683	0.6878822561966562	1.3453467149588332	0.25419676857814694	0.4021736515973927	-0.17400975653335177	0.750411654705003	0.3022172686581689	0.693090140653557	1.713221531193486	1.6702655879138526	0.6365365961502276	0.5485559300361545	0.1910023625027763	0.5464452908291432	0.5750559221127786	0.2824889705716358	0.36697262915454104	1.1493801241362083	1.7203474440205309	0.9496679597799753	0.7400587110731071	1.1321495844607548	0.028185000388740188	-0.4110344728281861	0.4287725813635951	-0.13156432979380103	2.1485886344446383	1.8689948980624347	0.5275576476502633	1.785701881588066	1.5377394182116373
0.5334092465411217	-0.06955030768770507	-0.026503917471853444	0.3505926849858684	0.5319508288496289	0.5772503822032846	0.17738461647796466	0.7067384702517041	0.7837613421703189	0.9713100026679798	0.6177441854978724	1.266127757948406	0.20737989102731977	0.8861956272898116	0.44211740318816206	-0.982283222433224	0.15610531260909827	0.39286840653771077	0.5988642378174311	0.6895187251096246	1.3507299048954806	0.24742358719919025	0.43340386100144146	-0.17881639811101654	0.7860073229768118	0.2942791247119172	0.711925755820838	1.772426664845785	1.6828695909873013	0.6600527290802138	0.5516782585882213	0.1507386866983026	0.5754800059565236	0.6125479368722849	0.29106168830299506	0.3688744108104337	1.1823371368613584	1.7495673608061808	0.9783454036514337	0.7346572443466666	1.172488664011745	0.059328423211046276	-0.42729013820795564	0.44820505567140173	-0.17890628755587595	2.153550607558123	1.8833004873087464	0.5607037676025698	1.8585927733883794	1.560270891687407
0.5233817878626404	-0.06573247898486964	-0.021859284734954056	0.36988015679129627	0.5353518577156756	0.5451542209941299	0.1832025379107758	0.7253470920851978	0.8307576819192013	0.9706906988928715	0.6204857936123689	1.2613259233490044	0.2366145424806927	0.8917594327074578	0.44655295537093903	-0.9807264991103304	0.15173745758061527	0.39353995548247883	0.61578681002433	0.6851943089821367	1.3472221718318698	0.23374559825762065	0.4697009631357768	-0.1615844014266507	0.7884466618736604	0.26647445685752136	0.7605176193431344	1.8265499281398756	1.6877066504768208	0.6786148684037008	0.5618510801963744	0.11809771018115671	0.6011501705527837	0.6491711522622668	0.3310409980969047	0.3825698233825561	1.1900455469591973	1.7649030938234715	1.000531032871769	0.7460554638735127	1.2008567488772743	0.08989134262270344	-0.4385527921435194	0.44417610875826885	-0.21146145096579377	2.1495699786369347	1.901930522846182	0.608346016741179	1.9297076567531086	1.576534965608374
0.5082996980824637	-0.06317644180226975	-0.01973613013340009	0.3841045832962382	0.5526302614727239	0.5103189306981892	0.17956210066471096	0.71468139417529	0.8621664172425249	0.9460300225680609	0.6207922920324578	1.2573792737339886	0.26177916570800835	0.8869426894141086	0.4434222649142926	-0.9858428636620061	0.15721167136866682	0.40967159428802996	0.6179160291627956	0.678722732780909	1.3338353718241431	0.22985095565449293	0.5295650105772822	-0.14376304260094927	0.7885826385351401	0.2858183917158814	0.7827004655333555	1.8699262452076169	1.6851322458199607	0.6969778698363202	0.5648530501909501	0.09216349183936824	0.6277284522421608	0.678359395085446	0.33644691257383663	0.38090864748474224	1.2327312178840106	1.7840428074915362	1.031214540090348	0.7511880917278398	1.230600695669379	0.10151459587425626	-0.446416983996199	0.4289236668728373	-0.22812648603351132	2.1539578516536095	1.8955721065200368	0.6537820567448553	1.9891992072984828	1.586583262850676
0.4982483075216949	-0.0593629889388224	-0.015075434130538357	0.398361155913548	0.5811235123723235	0.4655213180766836	0.17848324338930616	0.7295908028780645	0.8923592043829837	0.9081317280503111	0.6337644663540657	1.250282983639065	0.2755781127737378	0.8835093666069824	0.4502391810179181	-1.0014876175659673	0.1585154473046641	0.4094443007990316	0.6179726684896317	0.6640158619000114	1.32434064898304	0.22326466606711898	0.5959806130397478	-0.1361766838150966	0.7843728560357925	0.28767757145062706	0.790961171494524	1.9188617488749364	1.6520162328202646	0.7091792918832234	0.5770716980748375	0.06402261616616314	0.6579729664217864	0.7102959302532732	0.356367131127796	0.38354965690240106	1.2804065554782766	1.8274429780113988	1.0644650926938317	0.7632894986446696	1.270118078251493	0.15174948782288938	-0.4454181957902151	0.44306095380909805	-0.21067140934329354	2.1748997916944806	1.9076708382783512	0.7006793659113908	2.0260119378105097	1.5851684136528255
0.49433163742277203	-0.04767366331995908	0.008552493548159361	0.4009706638587036	0.6103762843454283	0.42140197677513846	0.1806033014907124	0.7435346281086149	0.9214637351554295	0.8626407692497343	0.6495241560425185	1.2444549270584004	0.29944957277343437	0.8785111293902906	0.45445733772017893	-1.0100581591722626	0.16547933820318322	0.43653045262208356	0.6189827364848743	0.6596463018025105	1.314947943403848	0.2206910631123889	0.6466349327529924	-0.12303647202409115	0.7734919761141508	0.28630679269698794	0.8200670368125543	1.9509356083227885	1.6252621732465617	0.7127069988874866	0.5915895291070769	0.06995548017674899	0.6973528262376718	0.7485676276780218	0.3839370138413516	0.3786132452190272	1.3168759869847495	1.8497403873074976	1.1107308495735455	0.7830006915945851	1.303376299856486	0.204753109521869	-0.43601832833809706	0.43591676758634634	-0.21653920890350978	2.1897642836456397	1.898725890057672	0.7473997120973623	2.048431467613098	1.5929175809486205
0.4949783421509514	-0.026735363011008272	0.02285061873754025	0.40959468986635716	0.6420785818471075	0.40269799403205087	0.18395237195951916	0.7661984148498664	0.9602406333086941	0.84640675295823	0.6591889828751044	1.2597958985129944	0.315062280179351	0.8795044509043507	0.4647595649839718	-1.0352776178450571	0.16633193363388427	0.46259998265797886	0.6322468277287345	0.6505608897375347	1.2852644789294705	0.20742442064051084	0.6983856388956989	-0.12666578467189019	0.7635986438652761	0.2987821817577194	0.8396287602478114	1.9691721839679102	1.6120826320361268	0.7171713875887826	0.6018369110833064	0.08866234497628334	0.733000138409823	0.7644479013661795	0.39173946606741755	0.3843587958486296	1.3558986794055776	1.8575361283928344	1.1274076983327945	0.8055886433596997	1.3498083696793555	0.2522578700454641	-0.4455552580393712	0.43902121507387637	-0.19734967301906775	2.188965601418548	1.902050301081578	0.7983661101582985	2.0610589018510668	1.5783102189600013
0.4842113883097851	-0.0012794643504012355	0.03820558559504418	0.4042779315370205	0.6879595402744814	0.3768070529120183	0.18480576124412162	0.8014834917078633	0.9839050326177844	0.8447728231649027	0.667013468973852	1.270478147957411	0.3361173098000544	0.8897117896470113	0.4617079274293315	-1.0474348427760736	0.17228735178948063	0.5014671692767078	0.6408444677671596	0.6426195011126363	1.2722062694048755	0.18779426579157993	0.7406526483914998	-0.12746261833353328	0.7530872358824026	0.34549447959402	0.8629905591221834	1.984136781214423	1.5920403627952133	0.718300508998827	0.6142155685906475	0.12442226834434326	0.764967835678348	0.7951192691616124	0.4026314138785839	0.39327233725039984	1.3860522342222106	1.8810846348987276	1.1387525864852681	0.827534673736299	1.3956474929567286	0.3021028699021424	-0.4512053832960351	0.4309849048917881	-0.16353831315958084	2.2049293912855084	1.9040707113163649	0.8418237676187857	2.07493092919668	1.5636034351358579
0.48840925802558666	0.028707707159950035	0.03985995044891556	0.41781001033177584	0.7574613238217909	0.3522420812672343	0.18245082103956228	0.831685685746467	1.0167839493769653	0.8511537163944347	0.669340561603911	1.2737394860679323	0.3540133561416946	0.8801144512276171	0.4670828962532595	-1.0541530008105415	0.17926687154780038	0.5487969057517366	0.638021941313164	0.64839604827554	1.2649582988202754	0.17355832803572663	0.7931009435518898	-0.12914776847514764	0.7285990753013685	0.37717867924167214	0.890481455168997	2.0073672576715613	1.5877040779101788	0.7213295738737958	0.6333659248487039	0.17384998061898602	0.7888949072354463	0.8170909284418132	0.4392353302702823	0.4001268641398232	1.411014626201075	1.9029534915594275	1.1485471434151244	0.8356089840790226	1.4356797237852654	0.3292118809483472	-0.4600843728864389	0.45375385086203296	-0.12541956161880013	2.23134240766433	1.905856085013772	0.8647282875282839	2.07611588555125	1.5273546162952518
0.4805714034044911	0.057259603350989896	0.029318280620915082	0.42416444256014313	0.8108912490812182	0.3535578596875919	0.18210626452752196	0.8628951718924857	1.0523225370905291	0.8539973528951401	0.6744821738669017	1.2936577333437154	0.34992354522535973	0.8612119720745419	0.47501940257327924	-1.0507096405942975	0.19126243273054358	0.5915012197256477	0.6568482242276072	0.6739146178247203	1.2527897747193217	0.1691419753925369	0.8487812956048701	-0.1547184807363254	0.6918688946822642	0.3780789650501787	0.9207803382223739	2.014170235910342	1.586304730282998	0.7162729811937851	0.6541464007401155	0.22170660740410772	0.7954025149148335	0.8243779225884103	0.46371290621076183	0.3903739398006	1.4228804378087432	1.903350939568064	1.1472736194644342	0.8488040348429529	1.4756818390534818	0.34598494189837814	-0.468972451759379	0.4726899013537573	-0.08419361572745869	2.2727721205543316	1.9194723844148818	0.8923927937173781	2.060290106316866	1.5138791336649131
0.4717772525234419	0.07515049617938038	0.02964810796399936	0.4311081332417931	0.8657715512983539	0.40729868914557327	0.17606711145446644	0.8936114391435946	1.0847838671038441	0.8577503337722963	0.6859171303414995	1.304630862034521	0.3335434776755178	0.8301079802824972	0.49541260707562856	-1.0521356604534855	0.1982024690535776	0.6357149690969528	0.6716216486440055	0.6972822653026596	1.2567008318416502	0.1788808441858186	0.8768544269329895	-0.17261074092646997	0.6562498768827265	0.41533907589879726	0.9261878480838501	2.0342558010911476	1.5734820791428021	0.709024064269413	0.6826057911779534	0.27650821008554866	0.7995602073901222	0.8322939550011794	0.5072528666944698	0.37351933144485566	1.4363613768528887	1.9286320889869681	1.1377621848013015	0.8616159444932249	1.5219298858572174	0.3750379760344669	-0.45642066901317546	0.47144524453952164	-0.07286060486676764	2.2972518476413804	1.9249968730266684	0.89591615845016	2.057221406435832	1.5024370187668907
0.46193657130808674	0.09046812195758021	0.043079422952396106	0.4458375732158812	0.8804112499236487	0.4652665417044111	0.1733271340547582	0.9137387123789651	1.1280874976124282	0.8729408232027431	0.707644087728557	1.2962081625760602	0.32331062083087975	0.8034419291139219	0.5184423515623683	-1.0564966491252625	0.20152648076169427	0.6588606783425506	0.691688752366727	0.7126077026226718	1.2589119966812072	0.17865140792135534	0.8920391695715347	-0.18027628598404988	0.6257718756884283	0.4090435872523338	0.9379422122973707	2.042452445010789	1.5723183071746323	0.7196475869899064	0.7039891006284114	0.3357212772896365	0.8120160956355245	0.8230427738239318	0.5895229855951636	0.35141456365107737	1.3985368471996633	1.9617884690929366	1.1241081135514601	0.8659365692236177	1.51855667553961	0.39192718200569543	-0.4545030369726069	0.43087518803388597	-0.06125516586038687	2.304733153954417	1.9363611156056695	0.8841889170974688	2.0510710421622256	1.4767345623253978
0.45762404611987123	0.10865411045470871	0.06295369876424456	0.4681246750563166	0.9050494409095711	0.5208077908597837	0.1764789788698151	0.9318662565298477	1.1713635190799632	0.8939455429084984	0.7244636948609298	1.2842157930059046	0.3265758059209067	0.7930139359333389	0.5144899159662316	-1.0534291740425719	0.2029914807251083	0.6832668332998666	0.7114307043983528	0.7331538519748035	1.2593734468542692	0.19466332417906393	0.901537167355133	-0.19382603382354785	0.6406867299006358	0.4333789801376028	0.9267667756375291	2.04653081091615	1.5598722949623167	0.7227809520629216	0.7177178211837313	0.40061613717784345	0.8123873180060389	0.8409720071395528	0.6433911213862984	0.3199075043777603	1.4102172318123714	2.0233537416422944	1.112729545426737	0.8654281528532266	1.5311059157393934	0.4132077875894268	-0.44797269733213796	0.43690421930746687	-0.04441305249797099	2.3210961749803913	1.920630617351491	0.87693449455292	2.0315075942514493	1.466849737524199
0.4663609236553549	0.11995936500394175	0.0592158828529902	0.4857184444910444	0.9152188955782574	0.5742915792666281	0.18655961037508068	0.9557273096415404	1.2259270368296815	0.918941675444826	0.7291705384399176	1.2753463030249892	0.3185825578545364	0.802709928726002	0.5077679750805636	-1.0376762517548541	0.20168770478911102	0.6944259104574659	0.7362429250582263	0.7522817282690293	1.2545323719024277	0.19602800567761883	0.9056027762149658	-0.20257166916234143	0.667621096886674	0.4154302440819372	0.9218226589806242	2.0485378198218442	1.569904714644283	0.7132365802192596	0.7350956649929127	0.4484411655160991	0.7999761982658209	0.8368791432885312	0.7159143427508281	0.2984176678239506	1.3870518583237572	2.047384945874618	1.095046507496529	0.8565189789382597	1.530976296940779	0.4390888048174785	-0.4324901374044667	0.4368502601970231	-0.007715467783871557	2.3274768364346166	1.9237493714051894	0.8570584788257649	1.9969325384308736	1.4437485004525379
0.4616914870772056	0.1261622084999571	0.061631964747988675	0.49677527263347454	0.9158172636564619	0.6387239576445897	0.1924824991606035	0.9704381738137838	1.2749031748971167	0.9624735699701435	0.7314908800034547	1.2802854326286868	0.3302522627298624	0.817605986002808	0.5127408355919918	-1.0109550553542423	0.19701714342343749	0.721888129689588	0.7493486359622301	0.7819293722254541	1.250947532768768	0.18063115250076334	0.8907724974644511	-0.2127539946337726	0.6803067579515925	0.46130412023400486	0.9276219809825512	2.0531594791282184	1.609111839593745	0.6986164780445691	0.7437753715115698	0.5281512907295955	0.7985803836676265	0.8445285003797857	0.763447876872565	0.2804240187067231	1.362676955042887	2.07099681365725	1.0790411531840076	0.856384559502203	1.526422396121574	0.43726077389568996	-0.3968337909425857	0.4168404234074684	0.0287399585785036	2.339404291665944	1.9311439824658418	0.8323472410608102	1.991797295410689	1.4383835452509586
0.4585770789413311	0.14978116625074928	0.06165560502619734	0.5106411363150678	0.9121738046322667	0.7065171194576816	0.19893116612092	0.9875015764161355	1.3138986446253522	1.0089605756756863	0.7203023374569021	1.301978043307447	0.32086797917871024	0.8294610787051072	0.5083771433351549	-0.9985923104940886	0.19745886435569646	0.7182607322356178	0.7748814347246287	0.8147819559029837	1.2473437136794039	0.18544163241355535	0.888656950743669	-0.22226907983539618	0.6993778280995344	0.5125618032011372	0.9168860771725742	2.0699893565671172	1.6200371897676522	0.7047277679362222	0.7496582746399527	0.5955252410916527	0.7875231020347204	0.8609919597100776	0.8258559969222723	0.27499015170181584	1.346621892798142	2.10610702513321	1.0655049618370402	0.8432489459038759	1.5261029571327873	0.43088436089197024	-0.36552782299212955	0.42724373990102205	0.053070818967989375	2.3530378288943257	1.9349169968808049	0.8189828272232624	1.9913033475210926	1.410744274975111
0.4505694167372772	0.17559816282419882	0.06693329713628055	0.5256761273693908	0.9045323499942144	0.7867105303941272	0.20256595489957432	0.9973502421572382	1.3472262083015785	1.0377716194666808	0.7119944749951947	1.304376051814684	0.3054239452372657	0.8301712395752805	0.5179336754685425	-0.9736585966350504	0.1994716969836998	0.7192081328238522	0.7680154896603943	0.8633006257742482	1.2607174649675839	0.18690933349609057	0.8933538526375158	-0.22032003359439126	0.6761807590517426	0.5954711257505145	0.9082398381116674	2.0910368850261793	1.6317609580433587	0.6983953318550313	0.7662732392317724	0.649557990023132	0.7710747970075341	0.897729701569701	0.8958587942947744	0.2641088662300581	1.346822211096867	2.14143496899651	1.0618548948444826	0.8326480988140462	1.5062592406664925	0.41797607161158246	-0.32251134736659093	0.4405482578994345	0.0651711691057065	2.3750379438562734	1.9372142530370255	0.7924786471642123	1.9929563227421823	1.4068629994728994
0.46517564279442275	0.18745340568652927	0.06309410080116976	0.5470242106211659	0.8668127397810375	0.8690667096463068	0.20864276442203314	1.022901066345323	1.3687647114498989	1.0517348552494548	0.7012596041189059	1.324027853700774	0.29025478657125703	0.825301027117793	0.5344522402518173	-0.9662157104294151	0.18641674587794657	0.7091194013689908	0.7606492305424415	0.9132607049880501	1.259433945463077	0.2044383485147215	0.9016812002318257	-0.23233471892844512	0.6613634234553436	0.6530291813739213	0.8971472847892284	2.1178578222204516	1.6124888942504696	0.6936087926949371	0.7789532244913314	0.6959759380618028	0.7626287515642136	0.9098150262483233	0.9673426660521814	0.2558158202446835	1.3380649256216883	2.1673739236702874	1.055178892845119	0.8129908565221401	1.4696944018881344	0.4024823572879016	-0.29307725518211697	0.4584518907446685	0.10446136167295295	2.362018640128644	1.9263856225672462	0.7658695609071035	1.998420864355431	1.4118522548536978
0.47406867586183277	0.19340509423432928	0.08425358943024659	0.5647912952012766	0.8454760832031933	0.9436018204394413	0.2208053268736841	1.0679776738277231	1.3849919253264253	1.0566077437865984	0.696589891405788	1.3322073781092532	0.28444700518344757	0.8360182056368135	0.5443830864795085	-0.9568456241865206	0.1686565208863311	0.7004967129181691	0.7657352323170327	0.9586887058123048	1.2492950903752575	0.2224096741067648	0.9102557531889698	-0.2529759985650507	0.6647133939336174	0.7527574057093377	0.887059377980766	2.128827950443619	1.5707045433787705	0.6923616557702833	0.7853768095212662	0.7224595993510243	0.7512255874974909	0.9312693971315994	1.0034112760295808	0.26216346861055995	1.315706161893565	2.2016408541540105	1.053838008949929	0.8128134594432626	1.421471823763994	0.3902655206007086	-0.25372954450761764	0.45449129203809785	0.1322021143526547	2.3407907358403652	1.9144722080787893	0.7505066310136079	1.9932869177864003	1.430687912789677
0.4788972594571943	0.2025934453162268	0.10811254021233599	0.5854671791175541	0.8258084111245095	1.0025151764242675	0.23215733425192883	1.1284953322737876	1.3798934557460505	1.05550228654803	0.7024855977992619	1.325470614762867	0.2746077197559109	0.8497778549039783	0.5415724485404355	-0.9473006657232201	0.1640780875363243	0.7072235670402994	0.7511506056567545	0.9851458937380038	1.2599108168501487	0.24141565764344616	0.9034269604181209	-0.26222239114201384	0.6503891454227865	0.8329740108495477	0.8670807262422086	2.1458353960405705	1.559468854013351	0.6767072698783696	0.7773772928110537	0.7577532630481854	0.742524592637873	0.9658690571284012	1.0650439158203002	0.26430522781106386	1.3075277468428408	2.234433194924533	1.0678362474161966	0.8047126309805004	1.3930037005366902	0.3857761549847927	-0.22488171104673885	0.4599645444741082	0.15947973918468392	2.2955818472237874	1.8829196829188561	0.7311615042281441	2.0165011721462647	1.4366073359201434
0.4861816893003904	0.23390129985191238	0.1139174408345213	0.5937332291477238	0.7919648807809188	1.0404281652972582	0.24684052528551376	1.1989763552077297	1.3677144175133278	1.050875055175013	0.7054081344965423	1.3304865364876115	0.26667277856614824	0.8752894239792605	0.5323227003279947	-0.9420698229654022	0.1612986182065232	0.6923337772064578	0.7386731717300613	1.0158823538211776	1.23475407181126	0.25765903609289803	0.9043126093833154	-0.2588293291661411	0.6400274491177038	0.9211873680537419	0.8496526208410081	2.151889004071056	1.5387226790607809	0.6683339096364239	0.774568619113424	0.7810374233565393	0.7462318966212647	0.9708543048590673	1.1126100597225528	0.2750983839077998	1.2810041645250898	2.2470639774366705	1.0714052719755285	0.7879367195934551	1.3494879050372308	0.38665164154602394	-0.2160192474245831	0.4729255228026953	0.23467142088473647	2.2570034752407477	1.8702762991844974	0.7336453439074345	2.033196870104845	1.4369706080114837
0.5011448811381113	0.25480049109633157	0.13159006419794345	0.6034422679541628	0.7629993815385676	1.0761727241573529	0.26107325104311163	1.232167572876476	1.3510914740484328	1.0519980593538758	0.7001139481301591	1.3462126320644257	0.2414446424910993	0.8905612715786713	0.5292397069844844	-0.9413009260375341	0.16099015386835355	0.7075335127071154	0.7316142334040151	1.0520332688077763	1.2275084737211228	0.2963865775642943	0.9081371419388964	-0.2549683879525847	0.634727106323256	1.0099607583829386	0.8309360562856334	2.1576526384122454	1.5151975577114905	0.6402887452728152	0.7725451662473571	0.8056587116246708	0.7406532306106316	0.9937236268783074	1.1342717530035895	0.28745902235090076	1.325889392622061	2.2614873080689186	1.0760099556815377	0.7858737927380548	1.3134256363943255	0.38487336255872245	-0.18272706466532962	0.5235607520431039	0.3097193210634528	2.2275315375440923	1.8349948289603595	0.7427499303086563	2.051469052666441	1.4392219389986038
0.52363203920447	0.26908377783915866	0.1406373199005933	0.6103181453358886	0.752914006693517	1.0856956987831772	0.27380348446951747	1.254950200660463	1.335389982328547	1.0450618570726635	0.6901601756504409	1.3573800680918202	0.2208748093793095	0.9076555892796936	0.5353268502736563	-0.9450480591314939	0.15889259636879954	0.7033430472917628	0.7284759951467297	1.0749908585580985	1.2382629911221021	0.33025037411816116	0.9103405384993636	-0.25191884439558165	0.6331805434866279	1.1035041982942757	0.8287220665304584	2.165573155700787	1.4976662146564457	0.6210545554377566	0.7730801779574492	0.8186218892476692	0.7406593249039181	0.991766228690931	1.165221796894163	0.33409610939431456	1.3297230665876707	2.24186374465121	1.0960505916692223	0.774877002683514	1.2876722243127698	0.3971498469602374	-0.1461705796991746	0.5465473330921384	0.382365313091005	2.182414471956645	1.8206316105630556	0.737018237123809	2.0715796029641185	1.4431643971688308
0.5360184200075212	0.2897024595461336	0.167237861023785	0.6224528137165353	0.745636897957884	1.1061446165914723	0.28357203815035315	1.2598109707136858	1.3139400581869254	1.0215809544394339	0.681389190025339	1.363004509200012	0.21532940893623445	0.9091158246214391	0.5606450785048596	-0.9469887802167227	0.16260979728663658	0.7042015967888433	0.7131770836424638	1.1029058205154647	1.2439534190917136	0.3691815212812003	0.900101946137027	-0.2573188597538987	0.597823864498632	1.1540569558453442	0.8251246785255384	2.181820642162587	1.4775717520060507	0.5996750349236135	0.7747792216825848	0.8549363677926245	0.7441054503908286	1.001493920956846	1.1758501705319322	0.37348271557417456	1.315372628876555	2.2621992584148236	1.0861507848260856	0.788102229239212	1.2433137877059885	0.4085235331015945	-0.12661571133330998	0.5206613491752601	0.4324512276760544	2.1487987603029106	1.7910192668198615	0.7520081672019844	2.0993794050549583	1.4459118813543865
0.5480344005415311	0.2974014754596122	0.1911862205503815	0.6421669224656201	0.7329324366065946	1.1143382247237512	0.2923106879400083	1.2583983049532868	1.299931920984709	0.9974900375877229	0.6775869893602704	1.3694445757150804	0.20240298263116913	0.9114044554639171	0.5691621208446451	-0.9533959541478909	0.17708541174826425	0.7022654695234658	0.7113048392276062	1.1163295680986824	1.2575193424314004	0.42778422818195594	0.9081432709974793	-0.2525586136570257	0.5931525854512321	1.1428448973224081	0.8247592383560797	2.186542489007679	1.4454417712557486	0.5931485643251598	0.7854029347959369	0.853025818094841	0.7397148923696064	0.9955780142972784	1.19490801500658	0.42298827018289753	1.3393911391406972	2.2703406064641927	1.0839563241341934	0.7825023338214498	1.2219515097183138	0.43517437105830126	-0.11834809993823828	0.5172835088614818	0.478453747055155	2.118751348077804	1.7587548521476708	0.7684996334685363	2.119576817579941	1.4454979423660965
0.5578111183624086	0.28955951545945435	0.21516208463143233	0.6542148680684792	0.7170357446179525	1.120267153991387	0.29460584853113997	1.2507107750013486	1.280423832730198	0.9736354883435115	0.6668305150711118	1.3561339414002864	0.18904341952844722	0.9129708760471203	0.5598150230337978	-0.9574684937963177	0.17840234882935682	0.7126651797973661	0.7028519441355399	1.124037900978389	1.2558680862851215	0.4859063935732525	0.9129964638851839	-0.24390855998542707	0.5953392000479567	1.2093683669556607	0.8394735423614021	2.182459235905308	1.4360060492010984	0.5768613601062605	0.7989208620092991	0.8525059652184138	0.7404853920405507	1.0123136579012615	1.1934803138365786	0.4686861637331311	1.3447505623987985	2.2700894654036627	1.075539488569175	0.7815623121869855	1.190133810793792	0.4550617147828667	-0.10784017664382714	0.5096087247193668	0.5443359536211115	2.0939131692185553	1.7405824598681146	0.7795222018746709	2.169972466830285	1.4377726745499948
0.5818477026349611	0.2739849002805217	0.23748009843297851	0.6614206832363742	0.7055182101103142	1.0979272293311149	0.29967299450397256	1.249706625325352	1.2764285744150714	0.9443960927747337	0.6533763145998484	1.3596326369758622	0.18171237098926354	0.9186077308861946	0.5620434489198469	-0.9625460980104806	0.18458397416627761	0.7224594628687522	0.7166163494331184	1.1158414489229176	1.283265652344356	0.5533131557721026	0.909921719496215	-0.22416588755573524	0.6182409662450603	1.2713008673665116	0.8735549195398992	2.177528054121594	1.4068680203835089	0.5656918827303452	0.7979768122259248	0.857027475349024	0.7516312768031793	1.0088421441201016	1.1832590030288535	0.5076099830003894	1.3404008416075928	2.282723703985441	1.061888574816732	0.795700127839177	1.165956040071538	0.48204532444406895	-0.09595336787372977	0.48460407293973595	0.585057907442927	2.059989722320206	1.7201105514656323	0.791406272695167	2.1908375516994716	1.4210592904107915
0.6008291118994025	0.25812968440082423	0.2746543601459729	0.6751378792989031	0.6970990171036358	1.0696447873300192	0.29321161849198246	1.2480882731448344	1.2658600635768713	0.9367848493786533	0.6397155314930185	1.3366461954091604	0.16945959734786128	0.9288700449666312	0.575610239796775	-0.9698979424931211	0.1971725271927183	0.7365392613599812	0.7205433427604165	1.1044905619627932	1.3052586760167757	0.6063817299770037	0.9086908002308638	-0.19648252393707635	0.6487162204360963	1.3184071419942383	0.8907029797253287	2.1779336914734753	1.4156054792572574	0.5522571453956345	0.804017526851203	0.8578353293237944	0.7490466513981808	1.015551074401387	1.1760163707762332	0.5402797756573952	1.341795742416848	2.2911795543720785	1.0469862395953873	0.8086318262385881	1.1717049013518213	0.5148429900452339	-0.08388383353846109	0.4554589587520554	0.5891851938501257	2.0425594551243176	1.7224292773055558	0.8102978656142756	2.2055561616485138	1.3967353559580151
0.6205506146235859	0.24546162937214594	0.2903440794045212	0.6930164645933121	0.702962183471802	1.0183837812288221	0.2893598344236416	1.2430061045144	1.2473309459028878	0.9263340981737015	0.6277128103239387	1.3194575589814987	0.16029396458398776	0.9311910585423195	0.5904361506588319	-0.9690569333094154	0.2127455343838185	0.7401697582706196	0.7180061106934469	1.0873894618222724	1.346740555455872	0.6335246816066479	0.9170426640595046	-0.16301568456716575	0.6929402259545289	1.3149150749793264	0.9195463811415827	2.1891946079187745	1.4107881686253798	0.5221108795908489	0.7920840419045528	0.8527872461694095	0.7617749439630843	1.0211057132694408	1.1655333664798664	0.5692698258770734	1.3467541069103786	2.3058402017862947	1.040191305194017	0.814197888192853	1.184796474334568	0.560068057399599	-0.0673430538914942	0.422741751452999	0.6050389984395673	2.059581736031633	1.7256836293615891	0.8268327778820439	2.229475685436043	1.3730404558107694
0.6462405656183583	0.22535583250678964	0.3086764332242344	0.7033755982076771	0.705414511661164	0.961179125447369	0.2836675913907141	1.2340901695534192	1.2289007606259965	0.9215551373757828	0.6069964875951922	1.2978429039407708	0.16693886612880665	0.9404321868963988	0.6010538213487384	-0.9787064545436804	0.21403943946099435	0.7466362580326245	0.7072708605051731	1.0720395715185034	1.3780052874898685	0.6452258466806383	0.9305429370975814	-0.11410516755258004	0.7597528392981723	1.3185829663474364	0.9445595677233027	2.19382278348783	1.4089388291705065	0.5166574996130711	0.7995516310648881	0.8146842298031679	0.7816221798078453	1.0266728191838852	1.147284244562017	0.6139155211006849	1.362991482376017	2.2988335966021625	1.007369119737584	0.8246661446824909	1.1744060114424395	0.5823707718407609	-0.028636540456284186	0.3831825289496761	0.6152005682737929	2.0810651856462217	1.7408898153400734	0.811374478717586	2.2198663894841095	1.345254920719198
0.6675789389442734	0.16012163937821697	0.33797825498337775	0.7262586746262916	0.7195819619437073	0.9220409453086067	0.28135360257488085	1.2016902732509631	1.2254461793647453	0.8991033111821913	0.5959854980981623	1.2666420324560232	0.16377363568439282	0.9453069178747994	0.6169888472193267	-0.9727779257106342	0.2204267076900283	0.7550378519077839	0.6952958383850439	1.0519025393946138	1.4429902833271122	0.6685297505282644	0.9501007630348557	-0.0859930817843493	0.779391165619762	1.300963086952383	0.9919587902526956	2.19603505466797	1.364139956243076	0.5176618010103667	0.8066086983635214	0.7953652972452888	0.7876321157517526	1.0756493620323604	1.1366514039465545	0.6581577866099019	1.3904124730389984	2.2921253654303113	0.9876210785088185	0.8437482180949438	1.1824429715381692	0.6059240346837583	0.009865205903603833	0.359337998044586	0.5876429478475824	2.125259210431621	1.7479962806457645	0.7605225237818047	2.221571222751351	1.319678653530486
0.6830780961639522	0.10978389748673512	0.3500870782542939	0.732860038553517	0.7579517894596635	0.8950878698010563	0.28032934715111085	1.1793090196617915	1.2039640446752333	0.8740782778030253	0.586508350914882	1.2531033488120598	0.18451214226065468	0.9402928658349119	0.624024485663131	-0.9690163701655068	0.22765875691986287	0.7652515947815945	0.6726212278750191	1.034594529391534	1.4814709572704574	0.6764717231205244	0.9837574667317803	-0.07316682437464143	0.8100147579869577	1.3080318771522648	1.0485229006058352	2.2004579679625795	1.3291774250538835	0.5029016750223967	0.8117864734395246	0.783529463594496	0.8051904293889833	1.1199037040855113	1.1173349442340985	0.7025559836762475	1.4104242441422354	2.2978589849635935	0.9700980204467966	0.8619204456647003	1.1971767047017545	0.6443815741176329	0.045782435431738586	0.3281694172152651	0.5562758738508113	2.1475408089938246	1.7685766674501149	0.7191576919896616	2.2100678116637225	1.302757821907544
0.6831759993187648	0.0703854805756527	0.35090160707077817	0.7437160350000181	0.7833831334485453	0.8803663248414436	0.2830702659620542	1.1488057235581803	1.2024305925203058	0.8437241354390528	0.5834879237530357	1.2562669514957943	0.19958759344640098	0.941492533137336	0.627451414998142	-0.9617384407450998	0.24083635344647242	0.7712046178889076	0.6534855264158236	1.031230363126196	1.4773428169047604	0.6933637359541323	1.001848404648271	-0.05053838792352342	0.8218845590829975	1.3007595865435884	1.0870623966901012	2.200484847546138	1.2920806066067025	0.4942511378015449	0.8172871844665283	0.7906906746250898	0.814485998135625	1.1609059722858592	1.0959696345013212	0.7024829762968379	1.4289530657687988	2.312933208711434	0.9485354707130801	0.8763298434428023	1.2148171988824292	0.6500357387119584	0.06602619911274807	0.2996448327976876	0.5320554982092995	2.186084930140349	1.7916565774308348	0.6808542137954154	2.181086942571775	1.2940402476945714
0.6932660072350431	0.018108558110318484	0.3573685870230508	0.750605605451921	0.7928182909908167	0.8551366699498869	0.28453274831575515	1.1440263710462544	1.1863046117942924	0.8355844194882133	0.5814828569960657	1.276124695888328	0.20522149539861276	0.9398063717499362	0.6236782451259002	-0.9683925991525119	0.23025569761862444	0.7819483678529735	0.6406735009102286	1.0150189753946801	1.4851578136660282	0.7137308049684464	1.029341318430565	-0.021113187955515943	0.8647803885241482	1.3198642049212064	1.1421202907571621	2.1881723692107204	1.2464000882488402	0.5050503016302674	0.8270184518380361	0.7901445302828571	0.8191428373001557	1.2195039996696369	1.0919066807440563	0.7153802436584142	1.4750897161643968	2.3040637819911725	0.9500184419911983	0.8813326239507344	1.2613192509649174	0.6697328176626485	0.09039515433034424	0.29751704520918926	0.4994337412526577	2.214359325547441	1.8131838902848219	0.6425083492585193	2.1521683031352095	1.2881514158981124
0.7117582814599118	-0.0030919279086386573	0.35722613919281915	0.7466724340563241	0.8265160829734395	0.8210272092300646	0.2847177356234488	1.1621796259996517	1.157540592528117	0.8242490960578153	0.5851601629304815	1.293587922324582	0.21985235665022596	0.9174208660596908	0.6197060463042618	-0.9730844027979438	0.22580311771859085	0.7962358299409693	0.6543739247460107	1.014137727480053	1.4883144175491085	0.7197528738083323	1.051786952470037	0.0031762415917666043	0.8965000351929684	1.3304771582406516	1.172343825321991	2.174686963592755	1.2133997471296163	0.509914986198684	0.8128189782096745	0.7876105928900631	0.8260389585834575	1.2713603859858136	1.0648197039009362	0.7257074233130292	1.4790248501838525	2.2822640467232786	0.945022228607787	0.8788225467264109	1.302039472214906	0.6800502270275903	0.10487109687457422	0.27642982484777445	0.4805166335139054	2.2477540285931616	1.8227085199654822	0.5888472394636087	2.12379158028093	1.260960499861313
0.727485335467738	-0.026488264830558987	0.35100844294345185	0.7556694332135601	0.8438309213207298	0.7877805911576711	0.28840759695935547	1.1712755365782364	1.1262699024100384	0.8189189549000501	0.5932735946763616	1.3153794319471148	0.24272739377646718	0.8976410407626577	0.6380397551060323	-0.9800837986301781	0.23037332535291313	0.8037592444268169	0.6734435469905644	1.0227724522443997	1.5103928510221978	0.7200837752640703	1.0741559732772257	0.017441543791971787	0.9149914876525823	1.3015719601754956	1.1950714410844152	2.1538210759559204	1.1686756377346859	0.5198655015250551	0.8029999341546684	0.778328366543519	0.8256293989682886	1.3002026267885696	1.0410363620757639	0.7346917338593688	1.498532936261157	2.274151499254246	0.9374442348516119	0.8785399915853122	1.3373790268682904	0.685117832428064	0.11843661556504186	0.25143236761620286	0.448589568328772	2.2672502039899483	1.8153172988548882	0.5518916469656329	2.0954304148404974	1.2598142808152166
0.7478171011902539	-0.0513424855752961	0.35452417662576524	0.7690756009677834	0.8755037908841367	0.7566956090615795	0.293063346222457	1.1921641352436299	1.0932909028770552	0.8163746485573137	0.6068776688244086	1.3307541453942902	0.2443974693135856	0.8871369858133713	0.641544759656982	-0.9858518776939859	0.23879234535602478	0.781717974907307	0.704926621700015	1.0219739682747961	1.4909158577278365	0.7241128381422277	1.0862680145463295	0.013369729885644017	0.915594454868639	1.2183337809655066	1.2062619474419667	2.1246542841965512	1.1372171181442006	0.5310337030575691	0.7917925410710669	0.7755285688747426	0.8130174371234153	1.3347198516214802	1.0231980812245975	0.7526701263638126	1.5240368450377555	2.2461584871909084	0.9184161030296831	0.8604793230033035	1.3453324185138125	0.6944760594072766	0.12429981219607229	0.25165719724305197	0.42338391089368266	2.306921936344097	1.804198262663442	0.5118821184797239	2.0938357799213287	1.2574530122215068
0.7617590543419953	-0.07895767864731129	0.3479844573559274	0.7731131005171097	0.9204094233573414	0.7217097176211402	0.30332661150732865	1.1827268423427646	1.0715752417153375	0.8042786136564908	0.6179392913203517	1.3542781318083201	0.24291168515431635	0.8734466205335405	0.646664342913211	-0.9940573510051035	0.25132669091610443	0.7615136500397934	0.7463047965830049	1.0204249658037279	1.4895979370536154	0.7400914954270892	1.0909638949304123	0.011967400315848467	0.9305161765890022	1.139800531206844	1.2280351490161139	2.0889223577862515	1.0916226483803484	0.5414946620646957	0.7686767072696374	0.7781322760277204	0.8037969254233147	1.3454710364039748	0.9988297480488469	0.7604896250373339	1.5537429493548522	2.227860902491867	0.9171594190651173	0.8494020641707151	1.3373943076165673	0.7044662347839237	0.13768656948800204	0.24956718103186443	0.44247052947864196	2.342971079219765	1.7799906292966383	0.4664365415489513	2.1016274513556406	1.241867683523833
0.7796856658946131	-0.09718241155568892	0.35202679338936327	0.782174000668505	0.9313636230466236	0.7196692419640967	0.31564121187344546	1.176177729591067	1.0469203680586159	0.7771273039827865	0.6262174490893633	1.3933851012099407	0.23066411748403973	0.8602322061232212	0.6512832112335899	-0.9972591351642917	0.2632951072370887	0.7525562202688104	0.7873452332578242	1.0155418930473297	1.4818980062738054	0.7801297274350275	1.0902212573321466	0.016473953830723028	0.9286825519114723	1.0782701476037706	1.2351744183060565	2.046054309207615	1.0854200964481766	0.5582071474173216	0.7699473176871512	0.7833424290280305	0.7854583015545413	1.3484783048116742	0.9814838748834733	0.763233192098469	1.5853092712798778	2.2172069918139896	0.9016034818823027	0.8258594600842184	1.3403535404638298	0.7240756542308213	0.13764325079373213	0.23583638606094665	0.4502241372029102	2.349951405199339	1.7544733452239523	0.44348645632110417	2.1070984752246575	1.2143307030210728
0.8103326167894764	-0.09396261423589983	0.35319441097652804	0.790683917758017	0.957205556840924	0.7367007593656453	0.32634270408824806	1.1646392927735718	1.0237770893993248	0.7572404275911019	0.6275494345141113	1.4429869938213025	0.2122401856702556	0.8563101299706627	0.6699500316454026	-1.001791390443683	0.27731666219293055	0.7531161887735247	0.8451477640468406	1.028438960980397	1.452162346921241	0.8093203850629609	1.0696041257698352	0.0023904835430193167	0.9383987024499338	1.0298777503924634	1.2440642841466025	2.0058620009922907	1.0399765643820145	0.5736576110056135	0.7585419448344427	0.8004786343571657	0.7558546701888074	1.3573366556625697	0.9551062169903373	0.7608559156689736	1.6116915675571295	2.2066475470396134	0.9098834925600567	0.8076433404537088	1.3505143461955695	0.761561197288382	0.14272300497952525	0.22024939769076396	0.4385854014231674	2.3659911599031456	1.7279119565332892	0.4645842583751459	2.139967401326839	1.1869686667096686
0.834665902011753	-0.06872596336130297	0.35187904165055905	0.791082320895071	0.9951675972122492	0.7432853131645951	0.330411954151893	1.1692572385808213	0.9829973853932998	0.7290146258675848	0.6219791295269872	1.4871866770687143	0.21072628926690773	0.8585949953790465	0.6940492948549515	-1.0124865393875928	0.27323177178399527	0.7517482952306433	0.8898624148310418	1.0447632086369452	1.3944573503438484	0.824275104935041	1.0342496728455135	-0.011201735347504122	0.9761219247483298	0.9838834019983894	1.2233497288365576	1.9659743280572957	1.0354822886358466	0.573991456695589	0.7340225107791637	0.8164093516351738	0.747087899323293	1.3247061695149749	0.9324125647153656	0.7505991013074135	1.6331182865768124	2.1953738478729066	0.8994826961297063	0.7866537912343563	1.3558508651050316	0.7819900727166645	0.12414816784568328	0.19653436865073873	0.45156660256528103	2.3521373012825717	1.6969707523672146	0.506317851348344	2.1679370385188257	1.1834124241312876
0.8603578654602633	-0.04721187551952881	0.34102497160764095	0.801946141953102	1.0130611850122289	0.7456462408809857	0.331003160407525	1.1685459063779107	0.9594606778990613	0.7135516427760902	0.6225583710345565	1.4942329359332591	0.19239710612761085	0.8823759709446166	0.7217129221266738	-1.026588992419828	0.27776414112616876	0.7262387336994622	0.9259710345654352	1.0453717117327443	1.3557916218323856	0.8427135755924043	1.0040385215818088	-0.003751685088864787	1.0108206964550246	0.9316326370363406	1.183338425609317	1.932194836852738	1.0181978063013228	0.5926874532559164	0.7217608012356467	0.8246461514006562	0.7245171594311075	1.305834800286752	0.9184721646635412	0.7477423723594696	1.6276043408229117	2.156722317038837	0.8905417159965527	0.7735867589809562	1.3651498247423155	0.7929977130168024	0.09161401059250182	0.1692076764850124	0.46647447609330017	2.340898168289652	1.6559263670438518	0.5309559726722275	2.189736864669899	1.1751460720949272
0.8864876735733525	-0.03588173338377564	0.35441279454574354	0.8064928933028197	1.029578666365378	0.7433962824289627	0.3253377475947973	1.1889648543840328	0.9163503106778199	0.7051002105917794	0.616755829359083	1.502503214666612	0.1689223411276912	0.8924748651853633	0.7449740290377471	-1.0365576103861742	0.27603674083241836	0.7227260161422141	0.9523995737929815	1.0512300823412963	1.3434000832519057	0.8452265695560068	0.9828524090810736	-0.005847417793575916	1.0516768759739787	0.8849594112785283	1.1458977616497124	1.8997845753439884	1.0144159000629438	0.6187398565471652	0.7215845971214437	0.8249865406790114	0.7094409561358211	1.2887713187175132	0.9032748824678603	0.7679701998527585	1.636558715368205	2.114027184725599	0.8944959552384901	0.7576100488667922	1.3560696711503986	0.8109973909402506	0.07360299818035834	0.1395031861857318	0.48094192411912096	2.3060328508757615	1.6064568258420924	0.5570394682804765	2.2214804711705853	1.16069835863066
0.9030322189238644	-0.013503371681182697	0.3555720774194374	0.8070256189378003	1.068132068162938	0.7540357437350561	0.32318991786195606	1.194434113430107	0.8952604544465453	0.6857335493711858	0.6176091641674366	1.496210914808709	0.15903411957157312	0.8992541527286295	0.7680376433632438	-1.0394682413124183	0.29369068957738975	0.7175757523119546	0.9882166058818111	1.056713193699116	1.3137379712276955	0.8553215963651176	0.9609461321968761	-0.019811672625936957	1.065106974922958	0.8580110731443392	1.0865005481271601	1.8838164736446288	1.0189708330147254	0.6206368230441534	0.7022125120007786	0.8329093886956427	0.7077865721303727	1.246217521615841	0.8780037643856501	0.7870515557166906	1.6280856346645467	2.0633646598682214	0.8974808427791169	0.7527773500942785	1.3660782639810134	0.8237671591388471	0.05600628146346015	0.13929994020306039	0.47654069607653426	2.3150564069341417	1.569552699523349	0.5837471027842465	2.2287496727899176	1.1454696101700121
0.9113273356685768	-0.002520470633542907	0.34888460641079544	0.8095255823215404	1.0776218775905724	0.7828073563709147	0.32294420952959957	1.1809745083135863	0.8924454826362617	0.6524232636540297	0.6138555711813247	1.4770629157773663	0.14193458681216212	0.9226164120229203	0.8037567054815901	-1.0531984148238918	0.30366766013115043	0.700559735203755	1.0050972230317945	1.0538578375957985	1.2844174984061636	0.8749815323450649	0.9402503443827541	-0.017142362708505325	1.0869717473885747	0.8373012435421513	1.04708449795945	1.863325271111942	1.008952519659646	0.628233407295347	0.70570485181115	0.8430711741211514	0.7130283768016745	1.2098529061757097	0.8745331701026476	0.7912241711070295	1.619851393260057	2.0307197780690194	0.9002910154636984	0.7481897153276369	1.3393445354122315	0.8565673345646111	0.03715539868749682	0.15529521917560082	0.4646900717390327	2.3109907006943207	1.5314937302180556	0.6386003284661885	2.232242312198243	1.1358008366652415
0.9120355018217218	0.014480850512566035	0.3516449119721462	0.8063161874924407	1.107271226065157	0.8043127468695659	0.3251828854466262	1.1756009505879839	0.9017416768327887	0.614064619996783	0.6114893223654393	1.4612425753247218	0.11499056265408876	0.9439807319868088	0.8399017593863638	-1.057883908646938	0.3102457649640653	0.7048008250780209	1.0157254878249335	1.0400955102374838	1.2463638734661662	0.8817886480059622	0.9303498717522274	-0.009227223917793948	1.1102841905733798	0.7926581378624722	1.0100620181112878	1.8679958023884224	1.0107806996241888	0.6100277598822065	0.7108469947681092	0.8472809125036166	0.7389426982348102	1.1921363150954485	0.8660793656226529	0.7958626408865874	1.6234199882574	2.007124038611375	0.8857223224674519	0.7427663025708199	1.3263478725245708	0.9029957058772886	0.014970771586054237	0.14170651652885144	0.46869930594976605	2.3139358328165236	1.5185701106122051	0.6673361494657617	2.2073167423153683	1.118926848022498
0.9070429848326906	0.027605998430664202	0.3412257624321695	0.7889553306609137	1.106113727159778	0.8225298236567552	0.3195513634383615	1.162272756239872	0.890412766989032	0.5815325926903463	0.6086856044389425	1.4429451072098223	0.09851887001243484	0.9550699353943397	0.862801960469198	-1.0587835090385118	0.3219468455253026	0.7108540639509376	1.0161848956981592	1.043638371384123	1.2117574829809719	0.875665282802075	0.9321038040166325	0.010720216536144097	1.1422744170635286	0.7822714769976062	0.9549935752558302	1.873753734999766	1.0072512966370852	0.5876384093160294	0.7220735393208102	0.84729733249777	0.7647286351482402	1.1884832603219886	0.8942465414453679	0.7937732387913662	1.6211638431979687	1.9829741759880677	0.8927445966815073	0.7376245305371693	1.331864430756145	0.9346516999911547	-0.0074248900641682965	0.1048740277399522	0.4674067857474382	2.3018325877782013	1.5037639387406079	0.7130222688910731	2.1905173282644843	1.1055402714566192
0.9004769465832535	0.05114053894659344	0.32381909219859484	0.7856846430414982	1.1139079268107677	0.8410492350723743	0.3118656821151463	1.1655337430255048	0.877656239647702	0.5616147511099063	0.6057360634755751	1.4096533957020252	0.08304464143846137	0.9590161103251014	0.8666931510166961	-1.035237054701149	0.33851590462864195	0.7290675044852697	1.0193115963147927	1.04612599223171	1.1965319997643857	0.8661501776768723	0.9192552542078454	0.016339127865865725	1.1489578760005028	0.8086972260820111	0.8959856622574437	1.8730524222287426	1.0072315477794436	0.5724511947495142	0.7375784923945421	0.8455452984292384	0.7950760302410698	1.2061393635498399	0.9175621128361648	0.807653606382819	1.589852454235825	1.9535607193025601	0.8874421060504505	0.7341159089307105	1.3470449920259624	0.9514244692367926	-0.03619825338062989	0.11029691833954831	0.436192574210193	2.289464902091983	1.509725730909924	0.7622487075862264	2.1515576746417713	1.1102876641029202
0.8807581633911479	0.04661017773005504	0.32334022502462456	0.7762814161356784	1.1160799889213453	0.8739663423699622	0.3014466132708684	1.151355663816486	0.8708897238372859	0.5423224063423256	0.6052283832731369	1.3525270387450536	0.07356665040704703	0.9615856425510094	0.8707275027383211	-1.0390860463564793	0.34014459633417793	0.7517958202328885	1.015074135566319	1.0383687533844896	1.1675650286178476	0.8522725758086743	0.8966737593697911	0.009765097540596769	1.1491652747468	0.8317090523084815	0.853183953337634	1.8826761276754849	0.9894787353922745	0.5596642669017529	0.7597311037465204	0.8632967240582199	0.816552136857142	1.2304203246964465	0.9388716204876282	0.8259717421152107	1.5851009749555396	1.9077597324058921	0.8982175921720781	0.7430644028167688	1.3424882669439435	0.9468750475204042	-0.05780389111876042	0.12483350269309276	0.4030123395548869	2.302775447884525	1.523003035305197	0.7850631565175934	2.11872245626959	1.1191591509651184
0.8600065019157688	0.035607220751886236	0.32285605394208183	0.768368777726267	1.1077995276236652	0.8944379069669036	0.2989551684372221	1.1388073638113245	0.8768877880051725	0.5419446310395095	0.5994568965036638	1.2806368147583254	0.07367597580068629	0.9442074111192815	0.8651958946394822	-1.0413080052394743	0.3439029258304375	0.7540883850151043	1.0027267623160643	1.0113585518261323	1.151295647837522	0.8472069134722353	0.8903260976976808	0.024292464439634967	1.1523257019999806	0.8482691015745344	0.8275843043533804	1.8968335228824103	0.9906777731776613	0.5289671557085077	0.7766689089029419	0.8680011801889231	0.838338888761015	1.2474182076986053	0.9717981516088446	0.8376205070058191	1.5685758144613078	1.869685365201755	0.8906922233725434	0.7343875824984141	1.348547648488338	0.9417048788552801	-0.10774267343116431	0.1264810541986418	0.4017924668580764	2.30440043841471	1.5528910949864723	0.7843849750351933	2.079305155389587	1.144848223697983
0.8424459393808673	0.02403677210306756	0.3222256465231843	0.7623712129887502	1.065306986088793	0.9159874587034154	0.300775857765872	1.1195628281289636	0.9069701389814357	0.5456150380799845	0.6004459277491051	1.2170878440410688	0.07499829246660912	0.9243123635389653	0.8578548689691129	-1.047169830235871	0.34709532608760185	0.766483112231077	0.9940525542987683	0.9777432231552595	1.1392931983489816	0.8440430903699234	0.8990324254143521	0.04986378716766522	1.170289729833249	0.8832304718054115	0.8058939861166362	1.9036397592525311	0.9933875985726356	0.501263385774998	0.8162848302770609	0.8825182443008949	0.8532436720058056	1.2796337524885026	1.017477440197866	0.8650773394365491	1.5586904564564135	1.8515617360079435	0.8988954016136027	0.7245906002129205	1.3332429683001226	0.9466911570709291	-0.11954397064430893	0.1206768525519099	0.38799700825829014	2.3158420320606354	1.5762907902560312	0.7798687102258349	2.0176005627246836	1.1505238721355766
0.8085551306232105	0.015342982035350903	0.32724541713640126	0.7526536975198207	1.0317969723789555	0.9276437608197334	0.30177375367505965	1.1203127265356465	0.9264793776126574	0.5393807134105615	0.5956101387995512	1.1700980470622868	0.0787704350248549	0.8828918354155272	0.8495703762438852	-1.036718060155413	0.35084954272601915	0.7896277883244518	0.9944668604858096	0.972103988901145	1.1263429373224545	0.8245865912543457	0.8986391441552979	0.041957979798842394	1.1700960661032629	0.8919647093508669	0.79964257318342	1.9016262340841563	1.0084982959338877	0.48286359752431124	0.8388544179703656	0.8810855785100491	0.8503705833852525	1.2934052479570417	1.0334376506982244	0.8730810033753272	1.5669440569056599	1.8341477531136097	0.9017708292444182	0.7193153231611455	1.3259282762576805	0.9605982223577442	-0.12559609007860356	0.10644783512789482	0.3898101689168248	2.3237925624640487	1.5944778723191737	0.7985271782603686	1.9578069390604753	1.1505391678025805
0.7864235785713881	0.027783858069127997	0.31537602745247023	0.7435243320175405	1.0065267813853747	0.9452550360106308	0.29902483286861814	1.1254263194802656	0.947945407028224	0.521989631232563	0.5986967264133108	1.1021998498530112	0.08132344326488875	0.8494796325237146	0.8642237953497987	-1.0426682226652104	0.3518448543238467	0.8157324455359195	1.0043063702089357	0.9505411597243472	1.1066512332791878	0.8251293709381203	0.89142932824256	0.03144486850289411	1.172549140016423	0.8856073565801299	0.7988966231467929	1.9045137529845966	1.010356099184893	0.4424232955573867	0.8420229887885238	0.8884446206488535	0.8509588569475899	1.3175590164688629	1.0545480137935015	0.8695035870399407	1.570987531603303	1.8347018762792733	0.8814386509969475	0.713469449319579	1.3254603405030503	0.98343272557589	-0.13731651333463485	0.12507811732710447	0.3702876652987618	2.3499292768499043	1.6249817729277187	0.8010332707695502	1.9038408633325783	1.1453214333959127
0.767771939766741	0.030143620622505564	0.31168223398236733	0.7333040852578278	0.9799785770725373	0.9696875239418332	0.2986068462802415	1.1259091112163775	0.9660132236413478	0.5176049605047967	0.5894923223175106	1.0324365349158848	0.08651379647719246	0.82417892775771	0.8723267178054014	-1.0408789373172407	0.34534818407620865	0.8303649804663038	0.994291698123187	0.9433416370066612	1.101553928925337	0.8094377200179295	0.8885496922184727	0.036662790320058605	1.1950800607731273	0.8751620875975312	0.8162996123851439	1.8882312416108875	1.0025355515587933	0.41109485452112404	0.8489780965060673	0.8792810710576809	0.84576012631762	1.355680098256139	1.075549218459689	0.8557886998503237	1.5640571102011103	1.8471022541487236	0.8507751412618916	0.7049196416520289	1.3111389497102859	1.0013091875636495	-0.13574726936219278	0.12443060800177955	0.3792293624361767	2.337076691680434	1.6535522720196414	0.7952803844133779	1.8770924831274667	1.1464447089415035
0.7482767021114578	0.031875267897043105	0.310115307849819	0.7377360756384432	0.9680322354643591	0.9722760518841203	0.3009373097926887	1.1169688938307993	0.9592881213925052	0.5166791013610099	0.5690271392633744	0.9667257496394599	0.07900262133706022	0.7993662232503185	0.8815274420450436	-1.0344068623558187	0.33558343698710863	0.8506033993571671	0.9869988603548364	0.9260025905241976	1.115531480054362	0.7982073297956358	0.9000406555512	0.033808944994064324	1.2045737040473494	0.8800460974085966	0.8198774097830415	1.8895230906873608	1.004950554721831	0.37727107643271984	0.8536193283903597	0.8848241884316514	0.8424655879520264	1.3858734704219766	1.0949046693493658	0.8511757642558792	1.5681849017021219	1.8696911253178226	0.8236417136182539	0.6977707222568518	1.3244077823459544	0.995073014364006	-0.13860305996273578	0.09514699876396002	0.386035525609324	2.3248398518865216	1.6776005777337015	0.7661418931586297	1.8544992288702702	1.1405998521876806
0.7341519964040659	0.03516991030303356	0.3197100784573913	0.7400006486253312	0.9435804214208282	0.9678927659416032	0.30245721823172966	1.1106354661446427	0.9633201917623637	0.5199779261364198	0.5569224769898157	0.9132062953377209	0.07874544636345165	0.7819059053553363	0.8708462217607684	-1.0407563464823169	0.3225415647692938	0.8543155152934006	0.9722852218945428	0.9093755020688128	1.1149407289330644	0.777381641493305	0.8987893060905732	0.020164313163774227	1.2308542842569798	0.8594404600157114	0.8176383038650172	1.8799686205316024	0.9928783601720184	0.36335864206455065	0.8555874264097418	0.8990605789741757	0.8185002176608158	1.3976627387008105	1.1208893231635235	0.8413454063246432	1.573632373627641	1.8616142905684068	0.8035600301643901	0.697230301258828	1.348860844369852	0.988929253116129	-0.1393276203831057	0.1012605659772361	0.3768516701201849	2.329840034199651	1.7039517895207463	0.7477271465943336	1.830879185299267	1.1327971500573724
0.7203879006502341	0.037790217626646874	0.3208739075384329	0.7462342558106608	0.9191005807694189	0.9802194130018561	0.30336191442864424	1.118334423119921	0.9614738371422146	0.519697175091704	0.5454260858098696	0.863318177547912	0.09199151929563376	0.7632391423765603	0.8710473457517374	-1.0391527501931288	0.3039243024605076	0.8673177360163328	0.9465216703191086	0.8947422722889986	1.141032236790393	0.756294270917304	0.8966574152135707	0.00022123318735415426	1.2589602481343536	0.8301201211166148	0.8323840030739014	1.8841903442159413	0.9933015499786256	0.3380876928565246	0.862728444337449	0.898465138133558	0.7806434882952873	1.3981129683264648	1.120634432749783	0.8231393492595526	1.5800711219413108	1.866427443554152	0.7808997238351614	0.6978804524087348	1.3804906554945475	1.0048850166972847	-0.13469930607194117	0.10348907723856275	0.3786406149435472	2.3329568328339234	1.7084852827321366	0.7307387004602102	1.8209665197773461	1.1291108943094588
0.7062577558786859	0.03887250856864792	0.31902814735521845	0.7442663660109406	0.8770130237183897	1.0027246592192471	0.3132862716688861	1.1178159219358716	0.9652125614509279	0.51894988186974	0.5355978831674564	0.8236946066047034	0.1000097560234073	0.7538466435718929	0.8690891802285527	-1.062515318278106	0.2799710183871699	0.8856272597073775	0.9240337598123581	0.8814360871276895	1.1289645437041185	0.7210392532175139	0.9039183066144976	0.004208453829832428	1.2965378792598519	0.793522607599031	0.8577073742668115	1.8948403610349132	1.005270768342164	0.30791527226201476	0.8656866945062462	0.8876026486284105	0.7485626085435483	1.3832654572390708	1.1271206867657086	0.8183980786281616	1.6099316321334562	1.8650680561622945	0.7732670001240807	0.6825933962991552	1.4183959785916023	1.0394286509403425	-0.1152237107100158	0.08392530242867627	0.39544640455320457	2.3520905706067476	1.688884591494655	0.7012770133427557	1.8158636880360064	1.119555882328029
0.702291590295941	0.057029598293150595	0.3021344408507227	0.7338537642177894	0.8615955867244688	1.0103815384606054	0.31515450226490777	1.1408099496516473	0.9551985321871281	0.5244874897921664	0.524489678312513	0.7869297968950129	0.11858257861138599	0.7487987026251572	0.8689222752499361	-1.0701195556561778	0.26759542913980155	0.8900832452439692	0.9096725438301554	0.8785779095262463	1.1350405020239747	0.6862026739146867	0.9247662993834224	0.01898410631874677	1.3283577915477434	0.782168912791574	0.8760723125422949	1.888497593847966	1.0131547944392545	0.2843288616246803	0.8606642826762464	0.8679131524663743	0.717495191472824	1.3603057375182357	1.1398001143951717	0.8020453114214021	1.6200470828811528	1.880880726789949	0.7679529320025629	0.668176957502974	1.4632353128328757	1.0790272889540877	-0.09565678871606031	0.07575769174450825	0.42160858747760444	2.3394313679692886	1.6887331737253812	0.6752878273469032	1.8103433990231441	1.124660811190544
0.6871329184924442	0.072065438247418	0.2855589688605743	0.7245392162426396	0.8473917018516837	1.0354956947300655	0.31503729656614	1.1764322665359637	0.9558197356107299	0.5182861946574159	0.5274351686359673	0.7685392474212688	0.13607776517634868	0.7571602255748224	0.8743435444926184	-1.0758191280769398	0.24892798996533982	0.9090591521186686	0.9004917285006039	0.8570113183519477	1.1384865502315464	0.6586492187699264	0.9398550201041725	0.0331373442467388	1.3445335202573085	0.7693239669884716	0.8919633087771119	1.8766958276001582	1.0044892778326293	0.2827965736998629	0.8695616927515003	0.8659949831122974	0.6916773196923626	1.3301574989364933	1.137439728523403	0.7922487711185735	1.6337053554401009	1.8835142518558694	0.7531653191866935	0.661120760086138	1.4690216327567949	1.1166338193257732	-0.07852979166041898	0.08951186899661834	0.4426279324072623	2.3456141112670843	1.659796560027155	0.647474968958534	1.7878771969790197	1.1092494707050382
0.6837650499668879	0.11405307578979373	0.2678946802106231	0.715340081287553	0.8409553913524036	1.062526901658446	0.30971785238230515	1.2007218330229041	0.9332965099983298	0.5250097693091744	0.5210324571467073	0.7586505165610036	0.1518955878446171	0.746150849370089	0.8782179747075357	-1.0866152341790223	0.23712655567275137	0.925757991494493	0.9097973601244794	0.8525683993031757	1.1463252719374444	0.6467696876816569	0.9393473297515754	0.049078377957119404	1.3462407827847764	0.7505335532420324	0.9162481266361994	1.8676634729917008	0.97750528513067	0.2749198355018268	0.8622891157834331	0.8567630270221309	0.6561559658757652	1.2917697484649941	1.1304656856035282	0.7715385564524946	1.6539270438961224	1.8784879745756378	0.7371168124097274	0.6664608693693171	1.4955697032069195	1.1623821693570164	-0.07359007646381281	0.10844432221431304	0.465307575535929	2.3579081274172977	1.6397958546827855	0.6232268019870306	1.7840500731730153	1.0888383590676687
0.6962944781572487	0.14947194026732052	0.24919234088292003	0.7145960911412704	0.8434932006957949	1.1127223763538283	0.30960770726780046	1.2192593216361067	0.9275032128848896	0.5284592913365274	0.52352495090655	0.7500602706566223	0.1549109904400339	0.7527561738582015	0.8791467764713857	-1.1221719847261329	0.21601772408312253	0.9511198122578252	0.9113916522872711	0.8359018098740295	1.1711925726518424	0.6403182066720413	0.9345166100786738	0.08564822033840398	1.357778196486088	0.7599108520792781	0.9257972917515422	1.866583402452354	0.951184289792395	0.27952116472818306	0.8732663944801583	0.8823721806019755	0.6502270561124234	1.2450718653192134	1.1555943326791391	0.7728419827294843	1.6628324377257662	1.8698466484516367	0.7098939223398014	0.6456751439070875	1.4979649753638808	1.1940612664588242	-0.05740872629750819	0.13050820247475964	0.48053025492118967	2.356190775080779	1.6088218809994803	0.5837587590284754	1.7886926647547572	1.0665219809091397
0.6828871850120674	0.14527724239718104	0.2312562648036917	0.7094161983086076	0.818863417692236	1.141976365587856	0.3183957811472975	1.2154555512418272	0.9302583651062337	0.5267789137600669	0.5268113700893544	0.7625285186738715	0.1646721863006853	0.7486834803418736	0.862755869554601	-1.1257433441964884	0.20964937500016298	0.9555241401832809	0.9148676287527271	0.8323843422105226	1.1911867697391472	0.6250638183897903	0.9369324806700063	0.13503245963054755	1.3782886963434315	0.7884692854478483	0.9400996906861344	1.8565475433910497	0.9421999701981256	0.2868901172525495	0.878535984263858	0.876046660852771	0.6302418889845716	1.1986578038320421	1.1780472769837067	0.7699884854911072	1.668862546926015	1.8557574045512861	0.7023559235506728	0.6429110413811547	1.5167206074197896	1.2331879267643675	-0.03254571693041025	0.10700900987650949	0.49865580754774363	2.348118875491231	1.5840492559562822	0.5579454763546203	1.7781693707393977	1.0445612270084486
0.6717730013151655	0.14618222068064168	0.21198542224714387	0.7103075519720328	0.7962907877069534	1.1513872386098805	0.32162199744992587	1.2181937517096582	0.9211404792998146	0.5168659246665008	0.5365146780011146	0.7852322256130825	0.15644466953365935	0.7424765387809314	0.8480815000329617	-1.141219535702429	0.20451735098458768	0.9640393808029397	0.9287190907934054	0.8229454904803205	1.2212011971911196	0.6212500102851359	0.9417642218526717	0.16297274258456823	1.3829558548859384	0.808636989961008	0.9599188547905981	1.8606731522008466	0.9270272049985714	0.29825905148018267	0.8900742409680154	0.8848152298581174	0.6159773820126346	1.1489633604426317	1.1867720799845418	0.7731451616900005	1.6989181636354984	1.8601212684837904	0.7215998176948262	0.6314652721218259	1.5112558075204148	1.2671780227508838	-0.01936235918992991	0.11654898060296326	0.509507528684383	2.3352136770785092	1.5573646990801648	0.5238265898384963	1.7683876467840096	1.0118877703299787
0.6665721681689496	0.14528252986977502	0.202717069327145	0.704851189531987	0.7571193992056742	1.1797308269403215	0.3208373311854844	1.2127573453556861	0.9331826227040029	0.5090399892950495	0.5519509916031737	0.8134440219619293	0.15478708832724264	0.7347747198845768	0.8181049468650956	-1.1582677743856291	0.19313954104975228	0.9731579823206669	0.9329523560361874	0.8286656076807081	1.235832370544713	0.6204987289187918	0.9317564906969483	0.18550594620669272	1.3802596711840722	0.8132165631605173	0.964026603224618	1.8467755929683185	0.9034188563206482	0.31178320417325933	0.8867111974206644	0.8645488551172015	0.5927068863153313	1.0844635970172334	1.205130543058699	0.7724210738728027	1.7084471286236649	1.8222554174812857	0.7249604474258632	0.6264415514432427	1.5121233021404983	1.292762948351659	-0.009750856056936907	0.12592347672405618	0.5092199656417106	2.328849646247151	1.5467417255805933	0.5133794160338355	1.7652502349918244	0.9969161802708317
0.6629410489382302	0.12332903482277476	0.17786068065294408	0.6952634322042585	0.7291810751420673	1.2081933109111564	0.3195184140451336	1.2162111631601804	0.9270936787759967	0.48005966913885867	0.551248205578256	0.8150531659529573	0.15148962621623638	0.7168512535960033	0.8002314488621052	-1.1680218583908586	0.189263583819204	0.9919933804930766	0.9580425289481266	0.8283514808893682	1.251949911679404	0.6346160655151267	0.9197547724823325	0.21835063264433216	1.3707454253853837	0.8380240769941893	0.968754720881018	1.8302104387008284	0.8763869021072737	0.3199497714639301	0.8808083362781914	0.8441890117809523	0.5857996547406354	1.0266239134056294	1.2005248332389997	0.7723068197920082	1.7035870754236888	1.7939502071271058	0.7416246661955186	0.6139121969340693	1.4624794509166443	1.3073408170610827	-0.013032190339863864	0.10408622472747335	0.5249496640758938	2.3157606588352784	1.5182175558061348	0.4860762534158326	1.780116640372399	0.9733904884398156
0.6540878842110857	0.12352658573848532	0.17041247761476708	0.6779514791947922	0.6959008796168329	1.2192585318438027	0.31753768480651956	1.2289308685154405	0.9187971619407842	0.46445734269796474	0.5458777321601768	0.8087794823668236	0.13745120447872564	0.6929753890912584	0.7777509544409805	-1.183804526984109	0.17862444315283899	1.014504734273924	0.9738417545061108	0.8164456992978348	1.2349355676376823	0.6594893876956819	0.9114938230226677	0.24077395223300252	1.3487996163235316	0.8732442997450528	0.9618075902368732	1.8187214530617006	0.8272799569485823	0.3406609626764217	0.8634119133183009	0.8370544086875116	0.5939224908317972	0.9705574929142315	1.2027744864164127	0.7809783643915931	1.7094142645162453	1.7667624592899613	0.7619515819473252	0.6023804723890989	1.4277346265536914	1.3200579617871457	-0.02330412280769468	0.11213152809463538	0.5362418107147313	2.304123346123551	1.4985807051013638	0.4513554808340784	1.7733725014703539	0.9332362078235482
0.6484421356168877	0.14182953677592605	0.1650987189263912	0.6635802760185723	0.6805801344200925	1.2345168056943359	0.3069072691399657	1.2408121160331336	0.9101037651404926	0.43853431884489175	0.5444924133099066	0.8268535552204958	0.1311748856896049	0.6609511252065821	0.7598788531323718	-1.178456501810555	0.1817491457699196	0.9990487770220318	0.992980602594575	0.8117780008983736	1.2312961611313724	0.6896964699227333	0.9036128751951283	0.24033528819468958	1.329253314611226	0.8882007657898054	0.9478995150590166	1.806566994096293	0.7797204758493844	0.3630677497690817	0.8380115328814284	0.8268837255483437	0.5997855283128872	0.9276594040009843	1.2025725025603713	0.7690837077753001	1.6934411866598382	1.7591095690830905	0.7651638093006372	0.6003385771461428	1.3730674523018895	1.3167126958058977	-0.029075352425425388	0.0958124944594326	0.529173813823782	2.2906331621154155	1.4910719657220795	0.44417947302343197	1.7720241922704065	0.8917400192214548
0.636552341371303	0.16642695044657146	0.158126352257286	0.6467325832932016	0.6386621383467277	1.2308117910717795	0.30680041896478377	1.2340973114430067	0.9056529576480582	0.41397892416184934	0.5470436413484888	0.8429531397496743	0.11112252610770772	0.6316869245129823	0.7443783388839396	-1.166049588193701	0.17123956012558583	0.9825493360251925	1.0191679002448566	0.824449348981376	1.2146910723845261	0.7028514066474176	0.8973438697748287	0.22293262242026848	1.3332763008887427	0.8853647840928467	0.929203043433921	1.8085324618273966	0.7513032803357157	0.38978359162894416	0.8176955760319992	0.8080277905720876	0.6058140167104484	0.8778738527197583	1.1944587674897758	0.7616751863522623	1.681481378726423	1.752441658723709	0.7711704218515387	0.6070034951297225	1.3553648243393102	1.3344833274398027	-0.03818608773431582	0.07897185608994023	0.5298972618995581	2.2802058990211918	1.4636438797998266	0.4384223480329946	1.7690851375047518	0.8378907631533444
0.6312650271050025	0.19015402789557903	0.1545818259284364	0.6312039896615464	0.5954016677559865	1.210695781056587	0.30220115437578726	1.218512279985259	0.8907291205843848	0.39503029298945386	0.5363972094436354	0.8570433304447926	0.08225125143890737	0.6052317376536841	0.7275572500975822	-1.1616119802500964	0.17907948974450694	0.974759368265883	1.0539066873709562	0.8607958878380308	1.2118239128259372	0.7319715788887334	0.8928185815212967	0.17872461878021711	1.3414431415873143	0.895826333108149	0.9145716227660016	1.8079964992218986	0.7240188228710653	0.393545947498741	0.7784882921082893	0.7945479126141641	0.6042655078128516	0.8379286396080843	1.1892072294005196	0.7570808369019794	1.6682650988158385	1.7680089484069015	0.7815059633356551	0.6016964877756947	1.3487645221433593	1.3247333998013975	-0.033798329548460085	0.06990492689837659	0.506388226416236	2.26436653645077	1.4489235866630414	0.4471009516905838	1.7816412669292625	0.7943394104934544
0.6185631805808882	0.18663512372094618	0.15570095063722453	0.6186350553410013	0.556059316946649	1.1744971540841311	0.2997972607870036	1.1827014172158337	0.891494121096783	0.3681494126308801	0.5250027593681684	0.854755856051184	0.0510508252884775	0.5879054692124569	0.6979333622611027	-1.15075998714974	0.18842719304840153	0.9648937976911292	1.0632616161867074	0.8772226499264834	1.2102023128604464	0.7308843312484512	0.8801773981945562	0.13758255409263656	1.359371458378174	0.8748250909205675	0.8802717349707148	1.810860396670121	0.7336731929924627	0.40775416489541716	0.7582143900620624	0.7808569580049328	0.608109437571957	0.8198071737293231	1.1734677871142554	0.765425746396341	1.6417202332109304	1.7720617660717775	0.7929371564170186	0.5994689656924699	1.3472652845254423	1.3107082525762142	-0.02987692385783063	0.06035956026087841	0.4930165449319673	2.2347983885391836	1.4307342446331934	0.46315054033500946	1.7872937939598117	0.7564181060639028
0.6089904276658705	0.20082195967059296	0.16566775254609328	0.6031032014545422	0.5128913341619066	1.1310062611675247	0.29866756730490435	1.1478190000927775	0.8911236997960428	0.33622017433221546	0.512067040805778	0.8467706389792932	0.016486612954900188	0.5715582136357316	0.6686914703380263	-1.1309895108086718	0.20086529773497225	0.9396910823700958	1.0739926708692897	0.8831449744925537	1.1979898976119263	0.7166962560245888	0.8666679315686053	0.10407987159752782	1.3629329481076384	0.8275771800083198	0.8788363462638715	1.8027525368295056	0.7252361988814051	0.40268715282763007	0.7326991750000145	0.7300695996169289	0.5949007356220672	0.8047597695378613	1.1606497819735386	0.7505102714743752	1.604934083067406	1.7691690357828338	0.8114527211612728	0.6049317898621716	1.3508027480224865	1.3011251798507208	-0.04455399776436789	0.06311327353052418	0.46688311831183454	2.2268501877974036	1.4341852137926117	0.4843246378058209	1.78614902759101	0.7309240530853365
0.6100885747190194	0.2373050647526446	0.17780059494583042	0.5924773789972064	0.4684229167716053	1.1084908238952427	0.29025841144752806	1.1176002368703306	0.8690698278814754	0.3252750122801356	0.4970816984473741	0.8370738884216452	-0.02958133789451641	0.5655094203067474	0.6381855699994848	-1.1248203073217675	0.20760873945314612	0.9191458172690845	1.0637787122631919	0.8975929258954398	1.1869684745838547	0.718912958123487	0.8659865845561662	0.07660101437446415	1.3403196172530678	0.7853484031785775	0.8710955448736856	1.8029129997980209	0.6967259016102828	0.4090054483111246	0.7188233584438251	0.7019372930140604	0.5974318410011907	0.7959460577928233	1.139574853902693	0.7493859896908648	1.5588146342326605	1.7769947294717205	0.8191412273263919	0.5968354420472781	1.333549029201897	1.2680797393711518	-0.07229376505422333	0.07302016620799556	0.45436958548648826	2.2135367556984136	1.4186456827250544	0.5135648562829292	1.8198580540408504	0.7092367092323384
0.6133275374240723	0.27288656459409744	0.18113629881717017	0.5841911153872518	0.4369434308025596	1.0835952091362209	0.2813691358602597	1.078785495340421	0.8596321373495724	0.31311807917476053	0.4784122990880325	0.8094147626409389	-0.06805450570752233	0.5584477252064133	0.6059446958999591	-1.1301926703816665	0.22426910400058367	0.8850631585937723	1.0475914024287387	0.8999507578292398	1.1697500960183114	0.730728334847889	0.8552076135287912	0.05927334881335291	1.3398910847441616	0.7240703600824091	0.8587559740657742	1.7950991863108778	0.7067004853520127	0.4224637887487571	0.6991200892043056	0.681093540643293	0.5850455316777167	0.7852046408913964	1.1367313794332705	0.7401783344489153	1.502596096541661	1.7591130251527307	0.8120663281556963	0.588806395392206	1.3299558236756321	1.257790742014108	-0.09202027006056482	0.05139695201617289	0.4585104933009716	2.1971928255279436	1.4063164343627712	0.5334059032773981	1.8372655036828642	0.6963547940796655
0.6192234829694583	0.3188339721294616	0.17569297321938146	0.5766286283437946	0.40666908897228626	1.0725401792584655	0.2752156013221416	1.0581422920012529	0.8388816422478579	0.31238110768238164	0.46326898177301884	0.7812390353186445	-0.1185335800111508	0.5448138414379959	0.5862045158557875	-1.126349087145524	0.2299432026797692	0.8685833474891644	1.052029198573984	0.9011367275414542	1.1683301580821794	0.7361814557766335	0.8503697432875434	0.04365411834380227	1.351704572273326	0.6810910737450329	0.852323724760042	1.788461558237623	0.6968599117157083	0.4178172734019424	0.7076016357795477	0.6763939898184783	0.5704737202075058	0.7962598689481196	1.1203001262757337	0.7410153759450299	1.4612711250582968	1.7701275190964147	0.8141292264559883	0.584048770331939	1.313195013038764	1.2603997461069125	-0.10465344320038925	0.05572267403674638	0.48267638331334534	2.197360231301924	1.3858592157438752	0.5530763452427007	1.8499396101623706	0.6810916303682589
0.632995193413109	0.38685502796835874	0.16804807094328889	0.565869135439493	0.38350369623037506	1.0457184551250642	0.2672630299137805	1.039153435966123	0.8201017424510131	0.3241953593655301	0.4548733554465282	0.7738472119093885	-0.17413317463040306	0.5447566068397635	0.5671557693652909	-1.1304261338099406	0.23843214126619933	0.836074179649055	1.0316442852951273	0.9035340604490155	1.1589635499420807	0.7290772041146654	0.8523678163854912	0.014513919186372664	1.3490756901513845	0.6432986058270082	0.852134097730529	1.7871387569134156	0.7012342836833372	0.4144969972706544	0.6882069419627659	0.650944508205502	0.5276942363842879	0.8099070590037968	1.134878525438603	0.7407470112287148	1.4248937772972456	1.7767470444808313	0.8109485740766604	0.5767930469222625	1.3025551974692555	1.2556371468199716	-0.0983364951249216	0.07365868234824655	0.5083763464838917	2.2093918684517044	1.3633081379722607	0.5945566798185651	1.8270170573121098	0.669266167815954
0.6553780302289505	0.4290548025577389	0.14810643549257024	0.5644059330834388	0.3761172837240164	1.0467069874494812	0.2627136601202433	1.0006386537988867	0.8133053168461272	0.3244812712750384	0.4519629706689872	0.7657665864446821	-0.22000975398123956	0.5418903584072293	0.5414612716676498	-1.136382606142124	0.24153076836456006	0.8040113335691604	1.0297363790818914	0.9181832787182092	1.1710953003788576	0.7236443424587211	0.8382781322137152	0.015796771672174362	1.3627818629282165	0.5857128741480054	0.8497882481203949	1.7703243555983839	0.7132923719062629	0.42494647368717037	0.689511361559265	0.6311870802514938	0.4872205231307666	0.8189228132292238	1.160282795439274	0.7303989084758387	1.3641060502227034	1.7811708136204345	0.7956957566440925	0.571579218755542	1.2717849878933056	1.2498228948546561	-0.09848006447407551	0.0938555773873397	0.5604142087328077	2.1879557652583155	1.3566220264738067	0.6126461112030224	1.7999795684997022	0.6558302627239877
0.6825809657000699	0.4503788148760905	0.1331208479820766	0.5647365229205688	0.34293097733517464	1.0311939372266756	0.2611014933801642	0.9646356741995588	0.7948475225281868	0.32132282202198625	0.4479312337421777	0.7342003706264688	-0.283592445023167	0.5491139671736157	0.5266915079197383	-1.1540996859982173	0.22925166676217118	0.7869064653698069	1.0273554296019323	0.9188933557465374	1.1875865093914777	0.7184216707580799	0.8310856819669612	0.0247313901065991	1.3485702415511365	0.5462630989007592	0.8583528596520411	1.7572991610322515	0.7289828393025666	0.4213406212745848	0.7019500499665098	0.611784915729181	0.45716743522825426	0.8152678225789952	1.1615389747861367	0.7301863210384136	1.3171219518118373	1.7860657602543342	0.7829741996259136	0.556124915606134	1.2538857912388828	1.2489757852967958	-0.11214528433098284	0.11463163354519572	0.5820813272533276	2.164922627474337	1.3452781235951559	0.6206348771339827	1.7750892620882106	0.6242565836226739
0.7156662490561846	0.4630769538005623	0.1324023199107537	0.5749541614764382	0.3220553584569307	1.0328256383486512	0.24690265842702935	0.9346454514439106	0.7883110820598453	0.3276293987985053	0.4435295383699745	0.7097781490995871	-0.33385921982429034	0.5633149253166254	0.5050201185539495	-1.2038634523485274	0.21844414569574383	0.778380893227921	1.01361514846208	0.9083202617697607	1.1915212914584365	0.7328648439919527	0.8124553868951964	0.05066489409727617	1.3057760512306882	0.5098023376578851	0.8632856740356638	1.7390063826215076	0.7222879765620417	0.41459311080687666	0.7063778441859113	0.6105389193455537	0.44199259680702985	0.8230311419700896	1.1592504850468421	0.7252476657355126	1.2655857256333807	1.7847374774892397	0.7712577792795609	0.5454005306536427	1.2192915298129896	1.217640432651938	-0.1279381193125089	0.13719193762172496	0.623384461119281	2.142525164324724	1.3200105658434362	0.6248025142750446	1.744530093361632	0.6114105176895411
0.7418966798561646	0.4683680729273938	0.12677184211047973	0.5852304846187806	0.2990118814592906	1.0298328652290252	0.237177880368625	0.9010294341825027	0.7918335355470086	0.31757809852849833	0.4444294555373284	0.6886358819549964	-0.3796166136721756	0.5642427282774457	0.49562315875367446	-1.2286772795822358	0.1967405948621238	0.7561226617416399	0.9697102302763494	0.9029669393257281	1.1896600695521784	0.7464647249955136	0.8061097682426137	0.07456964231791889	1.2621083138728544	0.47585358546116885	0.8635167427338784	1.7158166328061246	0.7208702907099077	0.41581154125500364	0.7328149030777878	0.6020616013558516	0.42475624092933995	0.8169584624787095	1.1635915130850818	0.7114704956678253	1.2195581622887794	1.7575301452574663	0.765232221744269	0.5436904776783396	1.1866642782496915	1.2038722186562876	-0.14478418523666567	0.12384245369794282	0.6666404507429202	2.123247798445324	1.2924581817523766	0.6106889218311581	1.6972384074637055	0.5975505402298948
0.7644100542117565	0.47775607168137546	0.11986691085036719	0.590711624995337	0.30425986378452546	1.0482129988944688	0.22799017741983535	0.8813382447253421	0.788482488189691	0.30984918741514733	0.44540025890316093	0.6777279102153815	-0.430099332155592	0.5688960517311051	0.49724402258367134	-1.2593925935530514	0.16844841027951268	0.7309344105517248	0.9415909022551052	0.9186525879064684	1.1779363881630454	0.7540864322502558	0.8115666734007105	0.09337036439416792	1.2281265100175982	0.4485389465911499	0.8919407042305474	1.687222457629833	0.6977514315749603	0.41569288781869396	0.7335273546858664	0.6032198037188488	0.4277294473317017	0.822883179036898	1.1573126404061103	0.6914547620156657	1.1797956173242683	1.7241894414373475	0.7536031588259388	0.5293365850687316	1.1605089289761024	1.1705656444039236	-0.1582017221444572	0.1029243052159183	0.7273442523062252	2.100632075550982	1.2642662270836384	0.5769398561546553	1.6484813428266438	0.5713947584575768
0.7679111798091411	0.4737895556026636	0.10726027787486483	0.5968702463201736	0.3099660811485726	1.0368261935630434	0.214024812453001	0.8662004383935609	0.7635055090540648	0.29644745372180464	0.4406684363780425	0.6626580382184224	-0.44925532762906933	0.5721207694894107	0.4968564398927414	-1.2870025735068613	0.13988247387892055	0.7180148420066104	0.9151623630275593	0.933776758360173	1.179957753445559	0.7726958405218715	0.8215437592635204	0.12843584203173533	1.212112854500504	0.4461181057281318	0.9018352165850695	1.654376421054303	0.6953011625947052	0.41875969639428084	0.7300030286365675	0.6313583910607707	0.43172597511385435	0.8266021642420261	1.1408220711822898	0.6795237408140787	1.1277517060281013	1.6985108440098073	0.7271970080830672	0.5104273366454944	1.1398497140545807	1.1318549545630872	-0.1683868829502563	0.07105965186187309	0.7921931994551688	2.0869687818775535	1.2144031126801027	0.553836120434702	1.6196760132209203	0.5431626854874135
0.7758804966108934	0.4684592362479802	0.10793993587336381	0.6030992891487774	0.32903818780984007	1.0290164484983213	0.2006097023530725	0.8653244142167635	0.7738186362625619	0.2843090997296829	0.43065187897967155	0.6468074463241533	-0.4533333730506602	0.5634150858635322	0.508768846274511	-1.3192196252054944	0.10560928916493426	0.71652193704478	0.9078810628998605	0.9350784094955458	1.1886517594053845	0.7646081699927227	0.8359562405206502	0.1403957597681628	1.1845713997935157	0.40726417967783546	0.9268823099866361	1.630821760528794	0.7067089491481446	0.4087324178232721	0.7252642531374911	0.6497134127535593	0.4305300302291274	0.8196336461606306	1.1196541911810334	0.659763963316078	1.0962748905298885	1.6510866564054052	0.716015257296178	0.5010625997166267	1.1439890428217958	1.1039787492945838	-0.16203295802083395	0.07878479784040214	0.8338946838097085	2.057446636193021	1.182690129884073	0.5115292521771625	1.572669287286598	0.526554076667186
0.7771983818559552	0.47167730146467807	0.11121161399122181	0.606301511417308	0.3366628264831653	1.0209360743092746	0.18856528701142442	0.8577501546336821	0.7601636647104303	0.27704776296653855	0.4242410662105855	0.6335119377301718	-0.4541919418087074	0.561315479812585	0.5184021267641747	-1.3246722131500128	0.08169557078403915	0.7192804534794426	0.9032607622570323	0.9450994303390395	1.199540322743526	0.7378568976372175	0.8476443552377864	0.1627894281097106	1.1308317749747636	0.38439398973588623	0.9279949560008646	1.614803157793658	0.6669206435309423	0.39649633536397016	0.7324401564147275	0.6429330895962415	0.438620219008229	0.822167907969722	1.1151090905740864	0.6465146989741448	1.0518728105445019	1.6134546661152285	0.6959956712911496	0.49935272962490995	1.1478142838350296	1.0697370874393697	-0.16538194548627586	0.06785627933852938	0.8750949003761791	2.0152669646776324	1.1438865015492912	0.4784075043718798	1.521028655993264	0.5077454729422197
0.7762780922007162	0.46509804461796167	0.12366913136571574	0.5940501259146767	0.3383794562157188	1.004633783502141	0.17730553793421774	0.8501311868217833	0.7546153978362996	0.2627924222365051	0.41990215575703493	0.6189865916824543	-0.42848558522605334	0.5592452441475729	0.5107969861862202	-1.3503595902228733	0.07203529028413264	0.7103757144718184	0.8817325736772258	0.953069222045071	1.1934691094125958	0.711144793209126	0.8752486135843324	0.16528100496350767	1.0735485159477514	0.36243059761552476	0.9530332587454344	1.61118337387446	0.6682071405430279	0.3762077672781196	0.7232035205113255	0.656433112172641	0.45084529431959125	0.8259655118959687	1.1117719433842823	0.6286101655270832	1.0196011080037435	1.5878140854537315	0.6910962878279558	0.48563536333801666	1.1355378079648988	1.034167703868054	-0.1839875002635987	0.03819495632760367	0.8780325838805331	1.965128523041138	1.098972601232637	0.4270824118862679	1.4668137912889534	0.4924683519346723
0.7684969670187705	0.4432689875035617	0.13896908911431105	0.5900895683787256	0.35797846310510056	0.9935074162401497	0.16487514398618572	0.8394620608048736	0.759626438786686	0.25494584340588355	0.4245097586581525	0.595276442550735	-0.39383950379055366	0.5471295834059524	0.5063342682977187	-1.3579151518282548	0.06948449585036133	0.7072369980191949	0.8654781357517075	0.96317864982984	1.1998202770901654	0.6951381105968908	0.8768493193841709	0.1926491060576137	1.019585010363128	0.35604556878919175	0.9721140076621257	1.6003859266123341	0.6783030386959854	0.3543904198368049	0.7405638768141352	0.6877493883163922	0.47784022156388256	0.816882743147883	1.103973286261983	0.6194412293247596	0.993531332016488	1.5646445945850598	0.6732101175651174	0.49142564056929583	1.1563978874306493	1.001495995057056	-0.20681791882350348	0.03290696350411685	0.8669359801107126	1.8905203876685803	1.059825457958607	0.39080394121212575	1.4465669839750117	0.4821993190979218
0.7583765003432172	0.4324953062766677	0.1577393184717416	0.5827696442926891	0.3815908802426727	0.9682732319908635	0.15439394200039247	0.8178097084669977	0.786294471686561	0.2497116943332603	0.4074855942101697	0.5740248048095016	-0.34924671691931	0.551278338690984	0.5155414871662358	-1.3572796625736863	0.0747759342359027	0.7008231890205485	0.8368899599694318	0.9588203757248426	1.1776837175027313	0.6819501681402691	0.8955797224127858	0.18763630110289697	0.9798166441360119	0.35170856807696566	0.990167505518276	1.5978209627145947	0.6882564629473851	0.3270669575571303	0.7417262130709851	0.7172642365174273	0.5075697824022637	0.8062636625960904	1.0810722385941172	0.6252600386191587	0.9692289435189296	1.5415545933181154	0.6638060378135308	0.48096680258436136	1.1858032348404564	0.976028918031135	-0.20945122857650875	0.008404131451612978	0.8394862714999892	1.8563320877928426	1.01336687039869	0.3603228625539386	1.4051290343267033	0.47748691528989173
0.7380436468078699	0.4311743497613715	0.18151348248679425	0.5813742552365588	0.42517225549362186	0.9444454133165209	0.14726181048340592	0.8060003083585545	0.8138045803384293	0.24154307753958246	0.3919041326778922	0.5688564623596488	-0.28052364998788537	0.5467726202538186	0.5091446967326344	-1.375960342448409	0.0780514142214807	0.7179879800488198	0.7924920698649431	0.9633159627386295	1.1453750879049953	0.671813778649191	0.9156840560736809	0.18872554838689853	0.9619624964332323	0.33089943027528607	1.0082750031245529	1.5878909929218537	0.6995245968646444	0.31623770508819643	0.7379731345406093	0.7556569945744241	0.5185481751896901	0.8110491499685238	1.068151175302218	0.6227244254724017	0.9527821288455876	1.4964597966512851	0.660427515597236	0.4871645444462994	1.171249555863524	0.9490096235881037	-0.2209448329183373	-0.01793690763000773	0.8354134707219284	1.8039461755355592	0.9631431783072791	0.30519518530333783	1.3642559484461034	0.49848268467889734
0.7081505502050643	0.4148871109054154	0.17820422238819428	0.5679315726285303	0.47146100106562666	0.9329329183081075	0.14136622262370047	0.7877143570966222	0.8385871458100022	0.21203944569342523	0.37468553751408207	0.5822613415502731	-0.22499259718447373	0.5221060898979655	0.5016415846792652	-1.3506426308270358	0.10223189256202507	0.739894939779376	0.7517232921836521	0.9703791130469014	1.119970417194718	0.6600043108793557	0.9257163034637349	0.17674644454939176	0.9598940029767826	0.3056295635128332	1.0221454040581357	1.5788374604596835	0.7160755502010492	0.29421345837532364	0.7312855199599255	0.7665707280939422	0.528864475482167	0.8077154042403837	1.056325069726785	0.6186991925513456	0.9339141740735253	1.4371075606949426	0.6521075099524355	0.45740435562873244	1.1540247292515202	0.9318933432490303	-0.23812306047554724	-0.03682259628531795	0.8153766833043916	1.7520503856017675	0.9086736867660979	0.2678122325055933	1.3246059345839947	0.5106652054578219
0.6794649258449486	0.412947155443338	0.16790274384840367	0.5613549866378156	0.5145827399473697	0.9417696952379451	0.1309400931951595	0.7747302589888342	0.8418806743318011	0.19740323314170008	0.3646973345951026	0.6085870768655289	-0.17094000894492875	0.5036512455500131	0.4802602189018426	-1.3491084425840916	0.11199910736583041	0.7571744107043692	0.7441713819388479	0.956432447811034	1.081479067026289	0.6348861891524639	0.9381399052107909	0.1757025462315776	0.9593102647835614	0.28264704134522944	1.019131464516207	1.568507555044907	0.7463858147829405	0.28537994394668587	0.7279336949128742	0.7865953552411727	0.5357312324771222	0.8203029506635934	1.0360112932898162	0.6216993605828917	0.8938069331536665	1.3904575326899706	0.6269822506541842	0.443898219884214	1.167324037169404	0.9335085688150719	-0.24522457889358504	-0.06083440043278365	0.8103771727840762	1.6899334973200328	0.8634775166079169	0.24164195086076856	1.3041475464417538	0.5171737985616908
0.6480940355108871	0.4159291076597172	0.15254573119759318	0.5553182988426503	0.5521552104691847	0.922070386133847	0.11945633531456493	0.7707567972979568	0.8552319464323943	0.17698478767638087	0.3556880363217818	0.622226986487236	-0.11000265924692029	0.48409870185490844	0.44848262832873653	-1.3325631868853587	0.1232731087687271	0.7773270779607467	0.7315051502560346	0.9332246852268902	1.06936866903968	0.6343788631960898	0.9594792441760923	0.18342407982048886	0.9413888155008575	0.2528024853930787	1.012458100047121	1.5570185694057788	0.772826713899754	0.27383547493110705	0.7362247972444823	0.7981619204630086	0.5373971985281055	0.8194521339299282	1.0258250942199048	0.6011844215859676	0.8496704102816279	1.3286583994282846	0.6166519716657317	0.44119163424622665	1.1605128071348823	0.9514045166562972	-0.2474242885546854	-0.08414113887045113	0.7986650327539669	1.6536039703894232	0.8153265529805273	0.22340755818444827	1.3054585178484717	0.5378299276648772
0.6328989219775432	0.4051791288961756	0.13896014823986041	0.5358252353692794	0.5875388029156948	0.9154167596295253	0.10760349715925614	0.7637250356479386	0.8855018088124481	0.17609505458614208	0.3460927454743702	0.6198813362443494	-0.057003999037884924	0.4624122113499173	0.4232322096097662	-1.3179667649006364	0.14120154964609108	0.7947873505247158	0.7354342413361785	0.9208345464570933	1.0360979929371796	0.623041267655228	0.977638623246756	0.1797141855481567	0.9325159949638966	0.21673407293836008	1.0194931372612386	1.5593106648037587	0.7960203365672022	0.2685166964321538	0.7356159882575011	0.7759313297869314	0.534769720517392	0.84204857254741	1.0104587190674963	0.5954561916991139	0.8355354270765808	1.2717553648237119	0.6219965622621008	0.4477243273967876	1.1473964311788136	0.9749475115046542	-0.24871331407802347	-0.1041132042826954	0.7900198282484443	1.6014956246022158	0.7872784451925992	0.21160296175642093	1.2826238643864385	0.549442493652073
0.6184195892871631	0.4128705782540453	0.11679140157956766	0.5093382732902764	0.6103146258080959	0.9034943577466116	0.1039216378188477	0.7531097594785182	0.8991303217002414	0.1635190592596104	0.34066893863076886	0.6322262514611293	-0.02028524349423336	0.4471447316540556	0.3889460162576361	-1.3069435051926654	0.15079775182081517	0.8214437110231163	0.727040083323794	0.9062408176510404	1.008802444139856	0.6287856156304767	0.9724503751565325	0.1891799101442764	0.94891285743607	0.20949890080424777	1.0061639896370607	1.5470633490951495	0.8025021937717346	0.2657963856602708	0.723218257709877	0.7640527968481547	0.5309709443688917	0.8445879771514144	1.0236633665688026	0.5901876345809581	0.81089855860151	1.2480651594625658	0.6241868129574618	0.4513544751464568	1.1103692605778293	1.0083824356900268	-0.27068334941602074	-0.12101139903666089	0.7919734407509791	1.5862925551603984	0.7492972187419771	0.19689627841300417	1.246745615866067	0.5423427230185078
0.5909053217837394	0.4018817515905676	0.11024789380360671	0.4880194671266415	0.6396430696224725	0.9026405738146412	0.09572288737251239	0.7659617326289382	0.9267083025780216	0.14488420866660304	0.3263492514314127	0.6464269762698758	0.005588016522709955	0.4249664754563569	0.3479272392086493	-1.3037471294526652	0.1563014959281742	0.8488191454685298	0.7301426597827011	0.900381506543113	0.986222228087833	0.6340747208631755	0.977194266499513	0.19573283575835815	0.9709575586153619	0.21766822121488988	0.9962468727359741	1.5321516964829185	0.8477623435883673	0.2500392943745619	0.7148814387972174	0.7468667205034187	0.5248883005215111	0.8409859631517327	1.0037275318656393	0.5807675736347653	0.7955779738500091	1.2123916086352344	0.622994331439997	0.4417637855465033	1.0885848296221905	1.0195001068872809	-0.278456132006829	-0.10003569417016316	0.7945961670491216	1.584910289258168	0.6996338966950482	0.18769377956026093	1.2146259088856648	0.5335436993787402
0.5677572086411119	0.3972342455070758	0.09682786856345704	0.49013667659638677	0.6772898106551654	0.8858434506755831	0.08885388029573146	0.7684138289998956	0.9564225330069652	0.1311077961893199	0.313211675980021	0.6818316346234479	0.022043674773296763	0.40996641688986807	0.31665972142375076	-1.2932051289120905	0.15630231849974266	0.8718098818807196	0.730513962036404	0.8863614823559747	0.9530132368413717	0.6265649460906549	0.9665889521319799	0.21154131095219086	1.0042512381534325	0.20809067797539044	0.963872138823094	1.5200892797278776	0.8614229105456456	0.25129057779026936	0.6954651664574217	0.7364783014254701	0.5219972178501646	0.837483108078794	0.9908451083524635	0.5629221828958839	0.759077544547775	1.1513746991354732	0.614506978433081	0.45709180757945245	1.0528487038761196	1.027214404588161	-0.2660302564812145	-0.05692416356262693	0.8059636854749334	1.5617531777400926	0.6562545137714817	0.18936909975350247	1.1889493048493962	0.5106952232043169
0.5437544009569698	0.3900606038101364	0.0837841177514619	0.48835592542241885	0.7039459174083343	0.8796540833385134	0.08797554361339925	0.7327322344320033	0.9609239570746564	0.11184435226457763	0.29484742482746407	0.7062247682256904	0.027411759839831205	0.40029889077895736	0.28750871938756534	-1.2941254615772175	0.1563327536477754	0.9022031539686985	0.7326599631976359	0.8835550322201712	0.9210877650994173	0.6467129617178159	0.965087332779228	0.20500233886616676	1.0497608411985826	0.18474136667097563	0.938896626485648	1.5095361923162829	0.8542216306698809	0.24197010157867482	0.6977893609792809	0.7140340682457742	0.5268204706947188	0.8400447044678604	0.9717485678753327	0.5507335851981157	0.7153310947655114	1.102763927621229	0.614592230862838	0.4572489960220249	1.0237439620814932	1.0425200174177467	-0.26865158490724	-0.038500724620118096	0.818016057989215	1.527961401393035	0.6080853235126116	0.16932300882646412	1.1665248485324238	0.49415895332922555
0.5105041507849958	0.3844476781616352	0.07045115238202297	0.48997105565234145	0.722283726943187	0.8736764634752878	0.07862149329937049	0.717884674493056	0.9472850907964696	0.08990551603136772	0.28827391135520297	0.7173526446755757	0.01649671253888394	0.3875167482026567	0.2527260151496743	-1.307616763241229	0.1393056044379649	0.9308813933669619	0.738000841942989	0.8851190826812438	0.9063189870669672	0.6486975263158777	0.962517214213565	0.20331308987568547	1.0735045638955558	0.1421466147060572	0.9095220182251289	1.4987143090691037	0.8547604923569606	0.23656095083880463	0.6820750877535222	0.6971696509444024	0.5320021604098121	0.8592793680740206	0.9486472090082707	0.5373888683070245	0.6766653679693013	1.050091122256402	0.6057070331837229	0.47355818849639447	0.9764256385876399	1.0563125012189116	-0.2833812836939168	-0.0005189067787671975	0.8222356672680086	1.4895657463524654	0.5710121516842914	0.17005947153000806	1.1547524238303826	0.47435010858013016
0.49453179498372235	0.37335127877986557	0.05463088120246976	0.4815100423848901	0.743408782631549	0.8646687032911698	0.07249008192527688	0.6960613453184563	0.9414469289913251	0.06994834866120837	0.26892805513037865	0.7278999261496673	0.004062354624617958	0.373447881487673	0.22844266762061333	-1.2991048128428018	0.1291069508465062	0.9330014217279835	0.7584602254478713	0.8928556305422086	0.8918954069788901	0.6441038206220489	0.9621964601477391	0.21380178249753282	1.1366760244151304	0.1151090619926527	0.8873256093069694	1.488807960728581	0.8436954895468729	0.22024272236119996	0.6732847658680452	0.6741598067830007	0.543264173712125	0.8610439142176907	0.965628204030361	0.5221716893800198	0.6268202126607291	1.0094742398202066	0.5797629295601515	0.4902191575493423	0.9842994008863528	1.0676748540611838	-0.28859594968724783	0.05281607662084355	0.8148816208240852	1.4593675589762454	0.5318503186266754	0.1840787543614983	1.138056855516918	0.46139754656548354
0.47872369891996785	0.3793352391431531	0.045587110925453186	0.482177742568758	0.7553116829975156	0.8428587134852241	0.07390408160037111	0.6859511435806608	0.9166954236909323	0.05946756122316382	0.24904211358381162	0.7259184567232604	-0.011989007908348467	0.36995883025595194	0.20732465555233753	-1.313260448663717	0.10374287427611555	0.9111574842830132	0.7726829897422526	0.8912379716167453	0.9055384363886259	0.6258218528470678	0.9496737719535968	0.23563469343026316	1.158097155853899	0.10188918703638764	0.8528900942322959	1.488333088085716	0.8259060007097979	0.21174240506880873	0.648859849135084	0.6668634456896317	0.5378138729659264	0.8743172455393496	0.9706924186088679	0.5222872178367057	0.5857392700999775	0.9833210088287295	0.5539430208342507	0.5332915340679746	0.9832213842296713	1.0828185126116634	-0.28777037428596247	0.10352864725288828	0.7964364191732554	1.4261962010723286	0.5145556974155657	0.17996653736345103	1.1330187166881527	0.4431595668176775
0.46798361405573347	0.38866215847234187	0.05991577147418693	0.4769385130986614	0.764211532329309	0.8053193966248997	0.07390596442284125	0.6755168428933866	0.9191618313579728	0.047850351357795674	0.2301269754030771	0.7164171770191864	-0.021075509911111682	0.36277536101701013	0.1793003319565337	-1.3240114846059008	0.09159250512418955	0.8997618152664109	0.7635294451996961	0.9123587660871667	0.9255860146013493	0.6231974328830636	0.9293028242443558	0.250766422513299	1.1923261900027546	0.07361891024667021	0.8424807005393611	1.4974517831746943	0.78423873235126	0.18993465834908796	0.6306962333729268	0.6429910296574496	0.5400109571581981	0.8731702883335336	0.9959256418771683	0.5154535117364932	0.5570875339976183	0.9600155792208719	0.5595538937112187	0.5583415561159639	0.9538278660216916	1.0925561886655544	-0.3039345271165592	0.18125854448411519	0.7985008191217039	1.4075004946637688	0.4698727543963881	0.16613174108834497	1.110259257393039	0.43052276472874046
0.4607983383521061	0.37904989794971783	0.0696173021843104	0.472350030487452	0.7564747872244701	0.7870479675449591	0.07392898192753902	0.6789819448834289	0.9148490690707831	0.03204324180193256	0.2109588072491062	0.7135130386232315	-0.044643461794181084	0.3595829506832332	0.16439280525828032	-1.3421900828993547	0.08248606206132214	0.8800472045524664	0.7313803339617106	0.933807794839557	0.9171434930546063	0.6138292074856632	0.8945153092389301	0.24834897377730827	1.2219924517330676	0.07351309003409716	0.8308280567853806	1.512099527148352	0.7508998393867502	0.16493567642608023	0.6069448611959889	0.607350489019306	0.5206952245601466	0.8650460883262788	0.9886734937532511	0.5247051217285966	0.5207055913789562	0.9504272900154248	0.5398732124269524	0.5640512731274023	0.9181743722597373	1.1034850687795275	-0.3313614371700212	0.28707236006429565	0.793387796874018	1.36717095932582	0.42172243485950955	0.1501591896216857	1.0944018447505033	0.40719094547699725
0.44012391158774583	0.3912840155724051	0.08755209017145678	0.47532468697066044	0.7535670266570837	0.7578279484939011	0.07360843140199333	0.6626568708266287	0.8938029271545027	6.136268238372822e-05	0.19789832897739326	0.7373372124195355	-0.0681679958780623	0.3702589353532627	0.1479549694102694	-1.353103371417173	0.0663163614544665	0.8551668327249219	0.7050283627130354	0.9396586414531068	0.905812459499107	0.6137411640626187	0.8609372617938165	0.23786638582398623	1.21830322635191	0.0730898091838048	0.8137339963500771	1.5334109642459877	0.7235208695319576	0.154422088878655	0.5891161884126919	0.596604295431238	0.5155723596981017	0.8615183124351418	0.9972858492350654	0.520679350338854	0.4784137755548906	0.946798416893094	0.5300102430534641	0.567172913064887	0.8813995361630831	1.13326715387146	-0.3475127823752257	0.37883162601089604	0.7876516709175517	1.3321180045041807	0.3623499455505762	0.1193890361066255	1.0815276958579663	0.38516547178529653
0.4251574563115311	0.39499253945385754	0.10390547993266426	0.4844142773643313	0.7548338293331885	0.7416037891075977	0.06747984426160494	0.6321251500024597	0.8674477967198492	-0.023026901357427104	0.19448431463732704	0.7310786545542142	-0.08566307832360252	0.37361491614409337	0.13119120096133824	-1.3642302924929104	0.04774656152518012	0.8163874640451242	0.6837089005413838	0.9442313494156659	0.8870294208351863	0.5988646112180929	0.8399707738922937	0.22499338409528508	1.2209183734575406	0.059814093715366466	0.8063561235130651	1.555652597841311	0.6766864536347466	0.12390403167473699	0.5949048815749295	0.5760109911818218	0.5124619594895303	0.8642086512666243	0.9809006798820112	0.5143913822523967	0.4370183068272163	0.9131455147821335	0.48938061902990526	0.5653204852175155	0.8568562463745533	1.1440170441697641	-0.3437607678591374	0.4370319225355175	0.7830960669257409	1.2842219206027667	0.3045449804484655	0.09160012600185362	1.0615466610305526	0.3804330880122428
0.4282944909542957	0.40588199809789627	0.11130594779368916	0.48878562700559164	0.7503243481255502	0.7243593918927728	0.07123513367834987	0.5955086820875695	0.8470366627476948	-0.03854644752704833	0.19902845751313986	0.7345948028845731	-0.10167300132640862	0.3756243777028244	0.12953296857315816	-1.3875279595476335	0.028641020733360594	0.7718513711803304	0.6558045921868321	0.9434291034485611	0.8535487789727065	0.5915979477191758	0.8247645795487092	0.2161555682617604	1.2031754793868807	0.04837785914210262	0.8148805491841525	1.5773753740206735	0.631918614626467	0.09470820541166045	0.5772117645220851	0.5852799379037392	0.512319181654717	0.8626548004193924	0.9744208915984289	0.5160614428835376	0.4007942687061491	0.8736465556722589	0.4683758938365741	0.5609346624885455	0.8098963218317767	1.164722221999288	-0.3553057059898361	0.4674684580998183	0.7883622543308924	1.2501008304343166	0.26016679393953507	0.077442769659181	1.0551432294917251	0.37919289621199176
0.41815052752158743	0.3982306606010845	0.13895635973373724	0.49111670919048206	0.7566373415501652	0.7051492534234374	0.0702555952882463	0.5910380020436132	0.8149100923570984	-0.05193373079897175	0.19963470328679603	0.7311217046826799	-0.10555842581634918	0.36917418909939453	0.13797745263981287	-1.4018494535569754	0.009141797188879672	0.7489505190115173	0.638428905365245	0.9405342463714825	0.8278534776907062	0.5844152757887432	0.7968477392144476	0.21800266653839406	1.1803643642974302	0.04277101587899944	0.832247119986372	1.5909454910534901	0.5970280257043978	0.06737954407012606	0.568136278639522	0.5696347179488355	0.4948323147007062	0.862163056746093	0.9909362555001937	0.5162636378753136	0.36476428751565626	0.8444335510258896	0.4501234538755202	0.5484696830018102	0.8050964574505682	1.1934092487991375	-0.35808382453961374	0.4860735593808208	0.8110682321803088	1.232428113496802	0.21192012072216423	0.05462143294713345	1.0335076248083028	0.3896810394785715
0.41178149217588994	0.4153046389137008	0.15715475197693463	0.49710253701070417	0.7469891817880178	0.6909768930885006	0.06322861940621854	0.6019492381175379	0.8024687682344105	-0.0725092729885767	0.2024289697201624	0.7289075318591612	-0.09676574882391939	0.3702446267037045	0.12838899905633086	-1.4121083233530678	-0.018511742827984908	0.7252252113689737	0.6196645061597522	0.9251674270789586	0.8162187648439376	0.5476627601744652	0.7801072372056701	0.22168465375461088	1.1649729050192281	0.06294734880949207	0.8376295136849989	1.6002303508408293	0.5565597951312466	0.048495152220369	0.5374187752569333	0.5612955762183108	0.47559158138338253	0.8512785619582235	1.003839046070252	0.5031043606253707	0.32662976824274353	0.8103958731616405	0.4337528823639166	0.5376718702893504	0.7793902997452505	1.2179707587068007	-0.34008880100175015	0.5086590443755569	0.8074084627409075	1.1910321566479247	0.1681483284796746	0.01987999702333736	1.0067673733519256	0.39278025708667125
0.4168057189089522	0.44452065989521206	0.18133042187092208	0.4935886343829071	0.7320776250663024	0.6725039075896067	0.059676109969510435	0.6143572714112016	0.7710715366781906	-0.07369936840974319	0.2250544940612694	0.7382656989740115	-0.09485359562945687	0.36504734864079136	0.12137464190515149	-1.42368594602779	-0.03425000464718719	0.6995017873276895	0.609131689121096	0.9004670919862626	0.8140194624766955	0.5467730404439857	0.7545010519570721	0.22991897949964146	1.1298854323509295	0.10418271804366386	0.8507690342796641	1.5947607628531126	0.5179253870533931	0.019004393491052922	0.5310888596702193	0.5431823386351324	0.44659054372506324	0.8402224577789855	1.005511421796891	0.4971634356073543	0.29498531041418136	0.7663202714317394	0.40733199663318576	0.5289528038625207	0.7674327128758849	1.2233212006869238	-0.33023984036249476	0.5120584683335128	0.8280303652757981	1.1595961561350352	0.11162780415484583	-0.02587605986734664	0.9780881106563969	0.40290646663277385
0.413671730142115	0.47326354324288034	0.1964187536674764	0.4938957503854479	0.7169628754374684	0.6748059536555165	0.052356778828427666	0.6160047625012361	0.7393568011499078	-0.07482660449773608	0.2575784321366162	0.7376513620056364	-0.09864937329661325	0.3646490410223029	0.11421804972788943	-1.4419862337529696	-0.055921804218264946	0.6817553315980269	0.5839135532855643	0.884305550721636	0.8230396864251895	0.5508060707630666	0.719325363241411	0.2135584678520272	1.0526081100798705	0.1462874410242053	0.8496626673061479	1.582928044357571	0.47694509681424735	-0.0016543605576500656	0.5045081032888631	0.5139982675038665	0.41530381874474964	0.836106540401186	0.9987849377125169	0.5006469690298039	0.2582245835944941	0.7357295622244192	0.3895142388139793	0.4991683829697463	0.7267309236568918	1.2318045478500432	-0.3137902014304152	0.5292498409208893	0.8545233970482411	1.125838328249532	0.0678610629379432	-0.06955115926562842	0.9545842485555415	0.4059883523381999
0.41365285658949286	0.4981693624270694	0.22151427284817263	0.49276835427421	0.6977618463799602	0.6779957538363663	0.04787947406493609	0.6257951504233052	0.7228247374451323	-0.06477107231859913	0.2827315557834791	0.7257869793038922	-0.09314884832464151	0.36281331659267996	0.09745127140256563	-1.4635856571827182	-0.05950706465652218	0.6822874049927279	0.572121035663018	0.8732057770947085	0.8076528735851163	0.5582705154126966	0.7056524550532559	0.19224707003045216	1.0267258453432613	0.16726800757025354	0.8637578578972326	1.5617860300896367	0.4421574840784527	-0.020504415208670017	0.4913409648548318	0.4732249922511903	0.4042806574521389	0.8365218481373897	1.0041343191992613	0.49553005366824127	0.22480574103114206	0.695372345820533	0.37958075199859326	0.4687106761533764	0.7075939224745049	1.2274499846683142	-0.3035699229420893	0.5052704122396898	0.8612569127158711	1.0966066412038762	-0.0025733984031203554	-0.10209655877672759	0.9313080756885714	0.40792105546204754
0.4085170202599442	0.515507714369386	0.2100437370888902	0.49083763137925607	0.661187123098617	0.6787883914389914	0.043872921989547634	0.6282963829946243	0.6846672021127325	-0.07077976397929112	0.31264013068828667	0.6929734732771599	-0.09697836068469227	0.3758144568159016	0.098070490968275	-1.4599575093108905	-0.06637948559662936	0.6743465970089014	0.5653568316118037	0.8528119886413703	0.7960845905833129	0.5710608696406125	0.7151913132274055	0.17196212861661925	0.9817821249701282	0.19378004082798742	0.8710741961352635	1.554403104472263	0.44259478021194676	-0.03658410349836733	0.4828762592781503	0.4458739645502714	0.3911042754747014	0.8407757990598801	0.9842919705522238	0.4954848222985763	0.19333236584509958	0.6514942008694151	0.34786053313420406	0.42912479232723993	0.6828301023538376	1.218824402443069	-0.2889128351284018	0.47867036942793906	0.8601656866434142	1.041088124348439	-0.04466639697803802	-0.1297950800057983	0.906585799718221	0.40320081262467805
0.40930954629815286	0.5512346197071741	0.20671045786146927	0.4905618138228339	0.6570770210532462	0.6630545350268833	0.0374964142004002	0.6184135790212935	0.6428648132111856	-0.06430246579543383	0.34584781678095966	0.6434600079567004	-0.08811852666474117	0.3879130977954162	0.09239939500153263	-1.4650107756387083	-0.08045541253314592	0.6732442235872591	0.5750043969495413	0.8153415530312689	0.7923811267265009	0.5780494746203457	0.7242378036954148	0.14964093141142099	0.9580232937552129	0.2020454134315805	0.8735255336293652	1.5422233949889674	0.43810332573115646	-0.05335191792649119	0.46980479340170617	0.42409781455745554	0.3894537136405557	0.8420341233844508	0.9823445060262399	0.49309922652787463	0.15544461608246066	0.6122991454832454	0.3411729536443796	0.4137082546384384	0.6881786466770702	1.1991499912573658	-0.2530172959335924	0.4259649089835055	0.8601983780208968	1.0128009467270773	-0.08975416783318599	-0.14091662052202072	0.8737730747735573	0.40742499786153086
0.4186882334040754	0.5708319987336202	0.19545851890549454	0.4963363771317543	0.6286552380037367	0.661697992386962	0.0307424005059846	0.621571008407908	0.6087757001526921	-0.04863666071759131	0.37244215810889303	0.6044088873703869	-0.09636468080839693	0.39220456303261936	0.08082480010640009	-1.4787851179068823	-0.0969821914578668	0.6653902003901412	0.5786282649906244	0.796517458035255	0.7861817986945665	0.5981030313880754	0.7291788464228041	0.11707705972594207	0.9517436442977848	0.22178820909117752	0.8468358431774476	1.5332700500655148	0.42676466017946274	-0.08531434681285685	0.474897866415786	0.3998586605728304	0.38684549090088916	0.8197898484065934	0.9818907802869905	0.5002206543962335	0.11750671939665636	0.5750430603676137	0.33346023999920593	0.40618268649692296	0.7014068842509247	1.1769419523940616	-0.23728044266950618	0.4139877851020093	0.8510656784835595	0.9814262458654154	-0.11221213497653074	-0.17344845640347192	0.8330214274725339	0.41040296862924996
0.4253813281922028	0.5915552447693079	0.18934614312635173	0.4929372354730594	0.6451951406431886	0.6534670170534166	0.029013216349384703	0.6417952685038761	0.5773980250005486	-0.032320586675885055	0.3924651463058523	0.5834713992152543	-0.11465336149233593	0.4004467217214972	0.06705216441149281	-1.4856713876377714	-0.09696072233993022	0.6756194405472926	0.5826517549488284	0.7887225992130238	0.790770202986094	0.6235979755890527	0.7303004641434312	0.09038256519881994	0.916840220848055	0.23792465190628395	0.8261614737279619	1.52413750791834	0.4462638358352306	-0.10458246345035849	0.4566511373051633	0.38026087050416063	0.380545743872454	0.8061881127374472	0.989306553607023	0.5045970586456605	0.07490049402641961	0.5272967670727339	0.32698526533420763	0.3916497508561593	0.6993345145208323	1.139584887619443	-0.23303017021074307	0.4136568358912876	0.8532889948503269	0.9527369095456422	-0.13436569590446745	-0.1979564092690773	0.8139510199355462	0.3976489443723125
0.43559034283221987	0.6090832164184441	0.20036311893256667	0.49230735424491845	0.6276126481906593	0.6427313068955758	0.015202854742406707	0.6612787718118331	0.5534402796303132	-0.03615799930104745	0.4069954667806881	0.5602766881081375	-0.1224527391939858	0.4046820066820144	0.055424369427360134	-1.4827210949708167	-0.10613634367170455	0.6988168074040263	0.5785044975727234	0.7791257435877764	0.7964416510000011	0.6289333394946456	0.7424554088226138	0.061534430825547395	0.9064098494614168	0.23621638807470027	0.8119294000493479	1.518050504041615	0.45050560833012276	-0.11161589042427122	0.4731376694107926	0.3413373413092423	0.37937800795981086	0.8046045489473524	1.0199179730388168	0.5014090547873113	0.028500595608353975	0.5008872109162668	0.3196630288673036	0.3816400749595992	0.6997975598414324	1.1210047179535216	-0.23119651074633435	0.4148115608547836	0.8416408754344549	0.9089200288027722	-0.15266204735782468	-0.2270248570925963	0.7831466922957849	0.38308077753039066
0.44578499834286445	0.6266011601023157	0.19137754010960223	0.48949766665479444	0.5946855879246931	0.6335502987783125	0.0074203022031015	0.652880052494776	0.5285369246041509	-0.04325294978327935	0.42046789513156024	0.5065838697755505	-0.14569333961267245	0.4128703949720265	0.020910654560446294	-1.4995132450054736	-0.1213910156658136	0.6915062222760591	0.5734080070339034	0.7674541463406852	0.806663543394027	0.6595050886321021	0.7504987767025938	0.02694171616048376	0.8877096247538742	0.2421065039068453	0.7747741812805268	1.5084984774843617	0.46386712115739853	-0.12073754345303718	0.4857539937880649	0.3136070263497483	0.3795283916266876	0.7971917781215493	1.0106921601169838	0.5183278306615289	-0.0024633801349305206	0.48030239932926533	0.322808948775249	0.3752036700173155	0.6974665025021333	1.088934153556036	-0.24360193538624203	0.39758781280114086	0.8333433195126263	0.8641494299436078	-0.16953484578333808	-0.2439676849254425	0.7666221777475519	0.37705246837044093
0.4590575114782536	0.6381798134499872	0.2016489379107748	0.48730938363032117	0.5754817562063972	0.6425795734116447	-0.0010887844568787635	0.6372133178201473	0.49949336379735493	-0.051282120010262035	0.43439804579260943	0.4810842315200413	-0.18020955289247098	0.421819175023029	0.0010146453241050763	-1.510288348413043	-0.13352978655862446	0.6801952717417198	0.5687877063910752	0.7641238380528568	0.80517717561293	0.6900979411787256	0.7510105530942461	-0.008731088785793623	0.8686825066581276	0.20727423433530742	0.7457587341487544	1.5031592147502613	0.47101761825637045	-0.12042303742261784	0.5202656935978298	0.3021962258908345	0.3806619494332225	0.7909963087322633	1.0208093726339755	0.5358048998443746	-0.040735978377675106	0.4523021295196825	0.3209491828075878	0.36937087235218174	0.6878430350675389	1.0618736704526843	-0.2711677668602881	0.3951074923577434	0.8209145421103832	0.8464632435760027	-0.17021085041426082	-0.24408032663103488	0.7365525878701813	0.386572300317762
0.45807440063200955	0.6357968042498603	0.20800529348425054	0.4905520330584219	0.5706009224443696	0.6542992865361729	-0.0015744114424961597	0.6136138007051474	0.4987513708191642	-0.06839152218788187	0.4351939965355278	0.44275332794778866	-0.19902851379527184	0.4290023430272433	-0.018584534092478414	-1.5291087457834511	-0.12624945237772162	0.6779677955495353	0.5671556546770592	0.7740743214432053	0.8029043259173335	0.7009214576722802	0.7443196641415067	-0.03712215790562723	0.8637736118285458	0.17334322737423813	0.7155009160216361	1.5011465041147218	0.49231676122290724	-0.12156390722398144	0.5347654330098407	0.27922749014029596	0.3914262236066068	0.7763684920027438	1.047932979256417	0.5390930588784104	-0.08019810828620057	0.41667340391558605	0.33168572646130184	0.3609715778762979	0.6916472724841622	1.0351884358807488	-0.2896997810789078	0.39214513719438193	0.7477821144938052	0.8169418263402404	-0.17054408250499836	-0.24748691698981604	0.7216531229851849	0.39191335603964783
0.4531417677393388	0.6301747622693005	0.2146404831083925	0.49402029211896253	0.5540245852146757	0.6736849376175181	0.0003363709413511759	0.6117639084642044	0.4927187953499663	-0.06938684657177666	0.437707418601588	0.4217355571206524	-0.213498614658524	0.4418829893594493	-0.043029968004538996	-1.533125398433604	-0.12215477336712177	0.6764356308032415	0.5671640456884424	0.7641971970041278	0.7867322174099929	0.6972133354407338	0.7443135350829241	-0.06826643253033918	0.8831070207880295	0.15486718105930453	0.6880978009639813	1.5027511337998747	0.4922462295884726	-0.13423541377204942	0.5618349270397313	0.26015205794048973	0.3959242549231777	0.7463296581138201	1.0633482690795997	0.5413897175710607	-0.0869656104984818	0.36623518028191143	0.32538757165061416	0.3660661659446389	0.7099765895005923	1.014677649858855	-0.31394823100178615	0.3572353913742948	0.700678380010239	0.7974949930393975	-0.17457077818266278	-0.23272322401553494	0.7065165177373922	0.3861869451071853
0.4461407947246462	0.6268390963690461	0.21140055267184682	0.48795491408152153	0.55825380034353	0.6745919415028077	-0.007307229299655793	0.6093399511382216	0.46545728310520973	-0.09626793336494219	0.4506951203761961	0.39708644978158697	-0.22854918130228957	0.4531856928801238	-0.05134231081573827	-1.5331836290801926	-0.1277019492532951	0.6706582435737909	0.5517990549695344	0.7581206305405133	0.7741923979255727	0.6997616987181002	0.737707431440578	-0.10126077055639704	0.8771103126666094	0.14548337020897734	0.649899759113653	1.4963008482786937	0.5111487076169243	-0.13604645221596798	0.6053549289121252	0.2516081835919804	0.38868629481297917	0.7176788376909335	1.0535788567389397	0.533062299334532	-0.11591904448509346	0.3390229519514813	0.31169350543372626	0.36720022706434974	0.6961968075876388	1.0117009815488578	-0.3190116843856487	0.3598757905120087	0.6736641023857098	0.7750161635365859	-0.16328879839174462	-0.23344792450899338	0.6774956660918615	0.3912337504350856
0.44096677616472074	0.6151638099015531	0.22554350065042214	0.4737184246338047	0.5804144391929997	0.6816588718999265	-0.008251323556758502	0.5920810035989655	0.45273250616108596	-0.11361576749597879	0.4562769021764071	0.4031460462423778	-0.23021071904676194	0.4507882409923224	-0.0675748486516203	-1.5551628136772457	-0.14049533082599616	0.6692045983964238	0.5320717872078291	0.7488021627303457	0.769780744471542	0.6777782773888698	0.7124873768826878	-0.11928044389961814	0.875129723314551	0.11908187837330061	0.6103385375246735	1.4768709820301464	0.48520294057384117	-0.1366836190425457	0.6298903454883789	0.2401790643108272	0.39721666871585	0.700195326173634	1.0488018050121324	0.5382854455934604	-0.13704489362786007	0.29084903916000543	0.31821268506230244	0.3881359170674862	0.6959102043701981	1.0159058420359952	-0.32234280314792263	0.36606130320587654	0.6335339230359203	0.7768290388722147	-0.1610482673998342	-0.2330832536100041	0.66760237214308	0.4095676148954217
0.4280693408935473	0.6048897036714721	0.23266149749490253	0.46724812294970175	0.5697769401727439	0.6885933185834637	-0.007347709982764385	0.5840578048364166	0.4434351615878486	-0.12112110994651568	0.4666181858744759	0.4014473114434619	-0.23914406137900762	0.45435252559724615	-0.07486628468796648	-1.570668120506481	-0.1445158138811216	0.6638270410771658	0.5161330610856006	0.7476058475250031	0.7481661336659777	0.6695001696953983	0.6989901683739023	-0.13891026717114366	0.8745363706099122	0.10803587618394087	0.5611348442753654	1.4615699827227357	0.48567832378992987	-0.13126341099319863	0.6493392505749136	0.22541847549683308	0.3979899604010961	0.698244179208898	1.0591768315783594	0.5265347126825876	-0.1301514410039079	0.24699201079438993	0.3165371064428815	0.38710600815027096	0.6602161452755124	1.035295549733933	-0.337101732240938	0.3782560621661625	0.564963304718916	0.758249471937393	-0.15018008751270748	-0.24236029944288306	0.6376160403588063	0.42061816071814706
0.4167899728182197	0.600325156209714	0.23271377887940248	0.4607295694944987	0.5663058447870013	0.6809624831490486	-0.0018162599887889131	0.5598145177940032	0.44780429233384667	-0.1261895952592975	0.47790731931220315	0.39710506605335605	-0.2320892416677526	0.447703220838913	-0.0737369525282597	-1.578383681179502	-0.14818711530543896	0.6569751755360863	0.48862208138963253	0.7305111427802345	0.7302336342670581	0.6475893440937021	0.6863878024181854	-0.15546743635482058	0.8515824113508262	0.09963537930890828	0.5592327972627801	1.4297681772418085	0.47352995507492784	-0.1251652410245211	0.6458130909870679	0.21848276247342033	0.38839014874427685	0.6760311548131651	1.0678539989989493	0.5206980711001877	-0.11248339714451425	0.19130447588231575	0.2965985628710788	0.3821733634977506	0.6175696875992359	1.0430828902148708	-0.3422153832533536	0.3447708368617901	0.5255641408933939	0.7611316550903978	-0.15390937157191772	-0.24122345534666723	0.6191209070922923	0.4420417499132486
0.4039968587975634	0.584157341303726	0.21754725231646566	0.45495363687856083	0.5228828198705651	0.6654924618246716	0.005272849034754371	0.5395245523138305	0.4494769400707296	-0.12025449753054754	0.4901632054758499	0.3961637808120389	-0.21944560371423427	0.4496548453299566	-0.06843188825813709	-1.5969024690398697	-0.15483834675078928	0.6307754683201281	0.46215997811655385	0.7188997374931605	0.6889830730381086	0.6137444561944487	0.6806162722528455	-0.16680851512189057	0.8333519242011226	0.10741235093139481	0.5343576239959174	1.4149330907160769	0.4544215246739272	-0.11268791784211267	0.6642894681510638	0.22671466910498897	0.37901408333702336	0.6665169510373117	1.0713717790721209	0.5147260943879173	-0.12064918216784588	0.1625287216466071	0.295804978524946	0.3875685207404578	0.5913685555389805	1.0580525762652444	-0.3396791635638049	0.3034615405430751	0.48648280990450965	0.7499575258419808	-0.17154762072061053	-0.23796996445753785	0.6203089749296306	0.4818757010232891
0.3835249283917407	0.5756426871609616	0.18334621020894498	0.4473666327189771	0.5216538531150963	0.6597673536548537	0.012270641168494644	0.4930964136459003	0.4402210090590657	-0.10410243577194914	0.5015063474457515	0.3855711221755106	-0.2114240351649403	0.4513768536499335	-0.07272383232458464	-1.605338070587429	-0.16995359286404557	0.6054735703857137	0.44377632105257003	0.7027767567029201	0.6672415337787715	0.5936056416536846	0.6458236496986008	-0.17220207697348092	0.8272975290111964	0.14414336071714798	0.5064711483842257	1.396962867308034	0.42451893293906745	-0.11841904892832733	0.6599595403764121	0.23180024194209614	0.36294267135767483	0.6386287103062123	1.0551938420630582	0.5176221584734091	-0.12693737309126835	0.11653619821844985	0.28604410156733934	0.393029607516088	0.5792519478086545	1.069626006406438	-0.33780997326766304	0.28607951243213064	0.45249860952147947	0.748926702110577	-0.18534923739157808	-0.2442641244093509	0.6272429791031487	0.5113401267643641
0.3715518076832821	0.5725878042881133	0.15166058462697268	0.4416983537166687	0.4982530368670062	0.6602134953911885	0.01815389654102049	0.47503314650130485	0.4599499696419686	-0.07522863586507697	0.5139121072861819	0.3832080191778405	-0.18582648337881305	0.45863766490517105	-0.05228526318871681	-1.5982499766805145	-0.15935516949031894	0.6066854579429645	0.4293259505744217	0.6895918959610206	0.6481666782958961	0.559125456724869	0.6182520796644959	-0.19444251813504546	0.8205508889991912	0.14247302936176354	0.5052515075162587	1.3812912555606516	0.39286292477216544	-0.11110675448300175	0.6652530403506421	0.23122955889844538	0.3521797450532638	0.6213238083106771	1.0664996529679815	0.4887328647194509	-0.134813938650763	0.0622523920717182	0.2669580822931064	0.3851927715103977	0.5364883872773916	1.0933678269692018	-0.32756087762220487	0.2878313848845374	0.40671736233626693	0.744738808897794	-0.1994124452087163	-0.2651196885151478	0.6181557121728029	0.5155892630580169
0.36432546704527496	0.5632481220940424	0.11510975948160931	0.43448210573340074	0.47987739141151764	0.6491177012938694	0.022570715632657976	0.49378246355967137	0.47462532533620144	-0.04417767353681177	0.5195546486850889	0.3676122375034089	-0.1703520465659945	0.4490957536756442	-0.03809411500579627	-1.5913238649282753	-0.16183234376871372	0.6056812339824806	0.4147937677352879	0.656676675025098	0.6197370771452374	0.5234914217964401	0.6107398968616798	-0.21211352769592562	0.809209886031128	0.14022426844442207	0.49708975923671683	1.3757874571938606	0.3740408528069689	-0.10242815933935237	0.6339820934262455	0.20950151255047342	0.35060890004125245	0.6085282159766645	1.0433674834807076	0.47042404090554407	-0.12070516012858842	0.015784614139112273	0.24760578073827455	0.38377121739275355	0.5087452077207775	1.1100528515333639	-0.301248540839764	0.2570621014725002	0.39324730402161007	0.76774954344601	-0.21646260243133342	-0.2990659778440012	0.6190926626074555	0.5314445602783076
0.3580820196909455	0.5330685048139335	0.07878889665792309	0.43064739403288577	0.4523286371974208	0.6321631829737187	0.02414743823973624	0.507185790586243	0.49460506804196563	-0.009632805743977433	0.5191583610802603	0.3560992369313034	-0.16198063675705482	0.44523806644609715	-0.03574662092370466	-1.5752662683596441	-0.16323877663645386	0.6214512695100798	0.3897434521274186	0.6420187101117143	0.5742480545580595	0.4772720012434969	0.6121761395895502	-0.2344463237713219	0.8103540128898414	0.14183338687684102	0.5022835305523448	1.3757369561580843	0.33755342768130225	-0.10509115284643736	0.617395797746387	0.20258381404992726	0.3509671443590812	0.6205241119982914	1.0451603467239774	0.4595265116284106	-0.08875340661969962	-0.007920728807058183	0.2268199753645661	0.3791664830107768	0.48070982101471893	1.1319914722191062	-0.29524135138164326	0.23455036059537054	0.43943144216450386	0.7637362030517446	-0.23624465599693795	-0.30901822751870917	0.5961217002711121	0.5737397562855115
0.3468504609895516	0.4846224929879389	0.06371018766692162	0.4264364489279844	0.42380315569876104	0.5906493547059454	0.020822656180794655	0.4996002039662759	0.5192979041301296	0.014989164094888948	0.5149970036762326	0.3400857526590563	-0.1522157967166154	0.4442881980414846	-0.024723769193658537	-1.5713941106421259	-0.1683821521396739	0.6427393710592265	0.3733190962213922	0.635258400602279	0.5631376629876235	0.4531098639518686	0.6107674776253018	-0.2476451403801696	0.7948100949305863	0.08656495505286169	0.502361892980435	1.378391518667685	0.33073725052955016	-0.10203540158032738	0.6139985475767237	0.22426307512246027	0.3606089325067828	0.639813851851631	1.0173565731708583	0.4452343860068789	-0.059632038750860185	-0.04495401493725725	0.2413613033833597	0.37963247038910664	0.44687084178795305	1.1543259941073027	-0.29753267687921797	0.2156754637621492	0.46963161560390415	0.77349191884575	-0.26448373097148753	-0.34155846649259075	0.5720857551699717	0.6208774648681965
0.35053061338363956	0.43543814942851544	0.049423124915420454	0.42382042047322066	0.3901188164879197	0.5603672012673699	0.0199845177582005	0.47291867581870467	0.5577525817668189	0.05098227376581386	0.5024433954789752	0.3313267967917688	-0.15084475216095608	0.45277398031625965	-0.014846569997169684	-1.571393569800207	-0.17563918286804242	0.6612741219348245	0.37040741527145105	0.6331968259716889	0.5289832326976392	0.41177218530379245	0.5900481950866128	-0.26396298911574745	0.773976822189932	0.06328695029168833	0.515957523092445	1.3940167020434664	0.3129040320791257	-0.1075828494920742	0.5910890133580387	0.23676576259066703	0.36067603712638135	0.6379951232827409	1.0233861637561001	0.4505477257707941	-0.011318393799905745	-0.08188747595196544	0.23928682759260686	0.3750787605277556	0.40867372774860494	1.1552548975770176	-0.3084055245387339	0.18506805768144324	0.5085404087671849	0.782629140400913	-0.27876310460401443	-0.3789314584998128	0.5609950044845962	0.6528567850584508
0.3579339411692914	0.4094812171579659	0.03247107541662772	0.42575107816307856	0.3671664259658844	0.5223024789104482	0.01233555147315354	0.4760891034443685	0.5873575264082769	0.0960073096929176	0.4941186553509634	0.29830153067366466	-0.15795142334462278	0.4539978970142508	-0.0009001575872876408	-1.5724469495773543	-0.17513954467164866	0.6788573396132974	0.38399770708283	0.6253107387100564	0.5206462871545019	0.3655308425294066	0.591994171186608	-0.28049661172082707	0.7458736053158204	0.0517691527545797	0.518886946746385	1.4026531936940638	0.30613722707147767	-0.11047998152733238	0.5697408272991662	0.2465211136019593	0.36095822312357456	0.6194838271335117	1.0372259092224607	0.4406679920559031	0.04995193326868876	-0.09786547343098058	0.23672925469989767	0.37766574030019046	0.39987293834260085	1.1568414194307681	-0.3098574341366156	0.13140392370812573	0.5486221564466295	0.7684037729075409	-0.29978700987433426	-0.42619555788247	0.5449490230217406	0.67787275284523
0.37284350383443166	0.3839600455598191	0.03456005769295055	0.42844926503890424	0.35059289139697836	0.5021004110983993	0.004915912964972754	0.4627584808537972	0.6184257502253299	0.11559630096877505	0.47441769302709325	0.27741407374891114	-0.16836711389519476	0.4553662557640969	0.01632333980086166	-1.5731446356525831	-0.17934798533016547	0.6890142591148584	0.3812569929898197	0.6275801637025811	0.528382991598489	0.3104727148805168	0.5793703535258519	-0.2988685244379538	0.7390157116716956	0.006334023483872725	0.519394293235943	1.4067291160009192	0.2812607196064219	-0.12952275232410057	0.5491791868829454	0.26818357734911663	0.34917091639946507	0.6000060306797759	1.039294746789288	0.44176512200462137	0.08697902188490969	-0.10522748929669042	0.23451690152274765	0.3838423591078911	0.4013257985922062	1.1609124459423044	-0.3058635207602983	0.10923212522679167	0.6077557124479732	0.7751219947730099	-0.3260151664742602	-0.4743479796378004	0.5516886243447472	0.725440843258234
0.38682858876493237	0.36496525608244856	0.038243925277010836	0.4191034186176356	0.33675335242661253	0.46954338774028975	0.0009581259915615434	0.49273313429014476	0.6491638159265058	0.1441173041584272	0.4572193510628484	0.2601253748604913	-0.17252533127212097	0.45664401816963573	0.02743732583931562	-1.5722827139146844	-0.17968507515891727	0.7182927599545224	0.3818957587313594	0.6436356166376772	0.5590273163303995	0.2546210745669944	0.5766204492417643	-0.31098254144986825	0.7366986144200156	-0.02057328896790335	0.5021756566329066	1.4130629233266805	0.2748240026479274	-0.14582798846306985	0.5448756705421598	0.28083841450369723	0.3508821323374088	0.5978079808857337	1.0285149513224052	0.4270739910864025	0.125633086605965	-0.10978803815242519	0.2475373682946423	0.3825963732332597	0.4177271846246601	1.140029095069412	-0.30649295357594103	0.10962063082198652	0.6461135953610814	0.7906708024943402	-0.3457184602001752	-0.5365835710395803	0.5549142466734368	0.7779788782724445
0.4028198725094696	0.36904754957830493	0.06139662274761659	0.4216927781881024	0.35499447016428476	0.4428801911274139	-0.014487655213002132	0.49871618087314074	0.6765094207087906	0.13813999055567397	0.43072141496484606	0.21497381836719381	-0.17473859783649295	0.4612427428289288	0.0343171560413661	-1.5636907189122775	-0.1872199952402562	0.745933714521175	0.3779865963032504	0.649493046746854	0.5930287207275174	0.21881450660658025	0.5719501066017758	-0.33198513025361703	0.7290756803673633	-0.0766262555678667	0.5023662883089336	1.4016896013501368	0.26215511047079854	-0.15899277859814748	0.5190786119895388	0.2920489251154684	0.34873642120829035	0.5951944587506519	1.0369078233030304	0.41234741097965666	0.18185011988926988	-0.11099767404676761	0.2601073654376975	0.37948863244834685	0.409836342968194	1.1260817745763352	-0.3110497827457032	0.11614428727463508	0.6799052798544909	0.7910432734692876	-0.3373779400749027	-0.6078123999204404	0.5293746101086644	0.8270440320934445
0.42083987279365037	0.36405271124337923	0.0837297905736554	0.4186765860586904	0.35488796905434666	0.42489977328157974	-0.028090294430959138	0.5244224125786487	0.7078778928472511	0.14633957253810725	0.41586366776370376	0.19758156646705924	-0.1865716660857428	0.46183338882095104	0.048701434933309064	-1.5607671979203022	-0.18369347463770228	0.7595713238610798	0.3791655334025782	0.6509056768085084	0.6038425504900727	0.1816092300106703	0.5852603788237901	-0.36561322008214414	0.6981609056543725	-0.12243989559893138	0.4973886415746246	1.3944932037520015	0.26602729720125373	-0.1621635896749872	0.5159122816918938	0.3138323782932303	0.3611201599530796	0.5901055365224027	1.0452254931941225	0.4140828955562058	0.23138128548637651	-0.08746064745219656	0.2681095163443919	0.3960071351874333	0.4073437823895662	1.1210967798600164	-0.3089189657147365	0.09214687222328766	0.6949977991256996	0.8008058614215022	-0.34691115762904434	-0.6623346942321424	0.49921986931951245	0.8847326917753435
0.440440628293565	0.3867788154323488	0.09758708519054275	0.40763834136864324	0.4005307013147538	0.41487517228723697	-0.03713692690617161	0.531174497832422	0.7174432751940054	0.13521687673716298	0.39487595216078153	0.18042783554896424	-0.21876851510962805	0.4525072369650241	0.055975188818782495	-1.5649771114160997	-0.20637469290900645	0.7490104418404353	0.3722251181123185	0.6571054486902833	0.6005174995001163	0.1305864878213245	0.5888979750926	-0.3868658473877312	0.6955636140699462	-0.10928562917446176	0.4863689251244492	1.3816472064095917	0.25975421363464746	-0.18877726837450026	0.5056795998195053	0.3436267534636764	0.3725955312862283	0.5949232147599629	1.0334957551424906	0.43176764313695165	0.28473189731740395	-0.06881056669030775	0.2855746869541096	0.40069709332070574	0.4114713681692922	1.096849493924711	-0.3108977438378223	0.06433634670058239	0.738285874730942	0.8099307130918885	-0.35264853510449634	-0.7224324350730982	0.4839554923282573	0.9564466177184487
0.4595143384767379	0.39977505841513794	0.09567108610380443	0.40418833973500534	0.43657011638561893	0.40407378644232167	-0.04495280540319874	0.5318352654570535	0.7386274623155307	0.13172709996442797	0.37606275508452597	0.16514969401159024	-0.23015938817146261	0.46158991585241765	0.06396428766574627	-1.5772772988943145	-0.20858276289878203	0.7380703929540525	0.3647078207894697	0.6731623123744424	0.599160432667255	0.09409177145343009	0.5718254824105949	-0.4087504561419152	0.6582181047201053	-0.07408168645630184	0.48393843404551246	1.3633870093122522	0.2369527468546555	-0.20846278781272623	0.5211981931482073	0.3657460314292025	0.39115657279086513	0.5899143825191764	1.0355667573240588	0.43856697698601	0.3160562311829692	-0.054626040101996606	0.30875598035407537	0.4054786761308005	0.40867029403960486	1.0855252960170698	-0.33202041015390715	0.05750872059243406	0.7844899909378531	0.7830674466515062	-0.3907640035774295	-0.7693214577096454	0.4751640055428454	1.0049416255518824
0.4843009153057972	0.4394493355343145	0.09611608403303343	0.3931922827421226	0.46796832519181725	0.40294937338602627	-0.055380299878030545	0.5115482995705074	0.7325776311956773	0.12738474832796057	0.35536803576864917	0.15353779449571242	-0.25457809985589086	0.46088728585043287	0.08573991233324356	-1.591381284311986	-0.22875199566291457	0.718540716487975	0.35872293192046234	0.6678281761176653	0.6222815774568522	0.05546996397091488	0.5502481316703334	-0.4445363631540551	0.6240646131609606	-0.048654391777605596	0.48080042065910816	1.3485511082536854	0.23636310239078284	-0.21898519994367627	0.5213842496175152	0.4006110712018862	0.3929547262775859	0.5668172841331061	1.009348746796053	0.43537152431083115	0.3296402163231816	-0.056497467251530785	0.32491710453825146	0.39664667908932466	0.3953286251524218	1.0684408697977343	-0.3263522096194721	0.05451938587385059	0.8046088094970367	0.7839140965428992	-0.420027973452959	-0.8436903728198747	0.4732717054387653	1.0345855841844147
0.515782055470306	0.4951756501423345	0.08885427549611706	0.39340419930438536	0.5224184189780191	0.4056024446759558	-0.0662887142823043	0.505822689539581	0.739183094266641	0.10912251217297667	0.3328984610641954	0.1457131427678287	-0.28669407932430974	0.4600208594653486	0.09902336978789394	-1.607346216631866	-0.22791511134917095	0.6843733393303999	0.3545546970158996	0.658804084611957	0.6165614933064526	0.017198847032981843	0.534734156434923	-0.47981717861337236	0.5927391614602684	0.02537010292380849	0.47129119024269583	1.3431882240673674	0.2166763125874191	-0.21374849007150393	0.51640552369813	0.42338150113719253	0.3942156577020963	0.5442092302550117	1.007323848097283	0.42279280604970265	0.3350199315920517	-0.04283067026354783	0.32144806739653575	0.3878572024817035	0.38254690352943577	1.0289524960446197	-0.32215368409878536	0.05673530667607363	0.8098556242340503	0.7741831205184474	-0.4388740618074481	-0.9058447201993802	0.4580657595010118	1.051909839024582
0.5439407432949633	0.555513825975497	0.08379540749970885	0.39240330107954424	0.5633476363254329	0.3997505144897179	-0.06473020798262488	0.517161296286419	0.7592859272804153	0.08635927939780183	0.32462570414840125	0.13957908121996207	-0.3096758388586275	0.44782115423474467	0.10335580402446784	-1.6261732843859389	-0.22698653498269192	0.679213777130136	0.32970471680480207	0.6347379282480052	0.6070703292070443	-0.007579189034502648	0.5423352105871878	-0.5090091976856261	0.5750086289042883	0.05994807838451699	0.4598236526089156	1.3219655710487577	0.19686679774013943	-0.22207053376544827	0.526922669007501	0.4693234762689863	0.40279830966585967	0.538337218218407	0.9667456006492481	0.4077240290926939	0.3318863319979798	-0.04422636942709272	0.3270656762679536	0.37622632760032737	0.39229640740823307	1.00524054601172	-0.3364808722713236	0.04986091600554067	0.8052440211234032	0.7567594505944399	-0.4771941702655714	-0.9690163715922429	0.4299143598572627	1.072496850832495
0.5700226876434775	0.5845867205436879	0.07918759904232674	0.3951520219048326	0.5829676631707236	0.40178985780732895	-0.062096045205739955	0.5098072925782148	0.7797154672799358	0.0575955091283072	0.306021790134321	0.13004522304029245	-0.3413179291874181	0.4532243262339308	0.10050178475789831	-1.6348823716637622	-0.23727912624726794	0.6738889105742367	0.30331603488132575	0.6335905190101767	0.5745090289489941	-0.023713277148560655	0.5189983092788204	-0.5498861627820212	0.5643186657093706	0.1014489749520836	0.45112605099498165	1.312962539622364	0.1858427032780237	-0.2374549830897575	0.5192836386937891	0.5137492250021778	0.39844738862008766	0.5521547101189723	0.9300260179282966	0.3934257110812678	0.32361733760952893	-0.04822524936511556	0.3148998387918943	0.3529657300041699	0.37580018560339845	0.967859678158616	-0.3584703256220121	0.09116301777619654	0.7965248069716349	0.7275610247945176	-0.5157007259769049	-1.0183011974743965	0.40159442156352	1.093316165583028
0.5905491718627875	0.5989595296673308	0.06981650183626723	0.38041051898796957	0.5919095524143347	0.40889868476344376	-0.05579357941023181	0.5153582548411697	0.7947900036926681	0.04776406169846366	0.283880317262826	0.12577697733046816	-0.3643184302177883	0.44284430468370833	0.08660282503963554	-1.652469108617429	-0.23716018239846964	0.6668448787197312	0.3064846905548749	0.6253827809622021	0.5549881445070665	-0.03266909128265647	0.5072284737805817	-0.5853713799854733	0.5238195966145045	0.1756899940884549	0.44663327178448053	1.3136768849187495	0.185226256793066	-0.23609253118569384	0.523431707000662	0.543237051418913	0.41104890448041803	0.5504441694060749	0.8969768487316478	0.37407646704580805	0.31663175459185455	-0.0765613569818798	0.3068345379372321	0.3267727495499879	0.3684290083046794	0.9277328218296595	-0.3881682135746436	0.10603774588852174	0.7956000647659882	0.6894796472931782	-0.5466713097101519	-1.0573647687582142	0.343678188815123	1.1015366306183774
0.6217901773447976	0.5979147980134113	0.06136373851446721	0.3780802844693281	0.6114595127399295	0.4445764355970316	-0.05954133753709605	0.4901055331244649	0.8007144437510908	0.027124731220022603	0.2666630723123201	0.12801209345972672	-0.3880153340056408	0.4350414215362643	0.0682097008588666	-1.6615004475385267	-0.24029237041682325	0.6532640927520761	0.3061574411109334	0.6150908962986309	0.5045228147836534	-0.03644893218405211	0.48594327483276023	-0.6461731808203529	0.4992421584274485	0.214841519136572	0.42840584450059777	1.3117936850039913	0.19420352322389195	-0.2344561238073118	0.5000646890168003	0.558996192538591	0.41649121428913194	0.572629095933278	0.8866769371081269	0.35480108296517826	0.2888758991028807	-0.08144590084616181	0.2796118583671328	0.3121977506843358	0.37296180147548624	0.89906726447315	-0.404075387598985	0.09295266160591407	0.7819332527905554	0.6255632156627408	-0.5878145685768839	-1.0819308332995927	0.3117412295893597	1.09654259534164
0.654222773002161	0.5829403109738983	0.03736112758018672	0.3670338239371748	0.5930348207206536	0.4688209551824686	-0.05281566032085644	0.4866599999118922	0.8180184102285267	0.020233222027913878	0.2636433202571261	0.13913892274432507	-0.4084017086949617	0.4238433970834096	0.04713001408442548	-1.6838709312638183	-0.2406105657766477	0.6388009947862179	0.309358611953592	0.5909715076700386	0.46177283705405986	-0.03544176776087675	0.46167955771571795	-0.6980654795713117	0.4809924422549094	0.2737727955185233	0.4196338990446297	1.3158459858586289	0.18458582955240058	-0.24013724183220025	0.5064704240720495	0.5672360231258258	0.4445334742362097	0.5620444961122757	0.8650769634590926	0.3582144359688223	0.26725441176603865	-0.09117331989509594	0.26119101854483073	0.2906031128307834	0.38663599014764666	0.8742511549710995	-0.42479182495807566	0.07162981979556146	0.7544876306020174	0.5808021003819049	-0.6496007023273751	-1.1117871372671186	0.2644265342763557	1.0641243851062956
0.6873749568473977	0.5696195265698218	0.02614063322503446	0.35962509051027614	0.5766392551117756	0.4752741576072692	-0.04237145579660191	0.4703530662546441	0.824951730661947	0.016524624587973998	0.2509580662626939	0.11940532561415038	-0.4231271103822172	0.416627771037303	0.023599523934559344	-1.6997812385499014	-0.24462699355394069	0.6332447021324294	0.3161175716226918	0.5806175500476995	0.4369304475315242	-0.0431668986032643	0.44211866724915216	-0.74674916454541	0.496591300279409	0.31186318803502305	0.4154950065686768	1.311197446968696	0.16952450433525276	-0.2240503450272863	0.48475221297683707	0.5770627579011747	0.4585278201277223	0.5718247667912307	0.8458128087101089	0.3281990247018566	0.2473647425896718	-0.10227682376034301	0.23527270115001292	0.24985985022766094	0.3789820892767208	0.8377353656664773	-0.4551625263930007	0.07224135638059066	0.7573662880081384	0.5247555268896607	-0.6992690076008901	-1.1497736715841995	0.20178992287698874	1.032992922857645
0.7206870491788284	0.5393113690076861	0.023218709992468667	0.35270689502119384	0.5415695606735038	0.4749491761901929	-0.04073711882193662	0.4770565866592228	0.8246503319638293	0.022885906531294294	0.24027585370527502	0.09297568823208412	-0.42861035153005167	0.40267518092714927	-0.006408824980906761	-1.7083793630940545	-0.2334300506555767	0.6496790545392375	0.3139348597866587	0.5786547278515126	0.41557325237520015	-0.04302354736547494	0.42750597007832225	-0.7877861330038511	0.4920793474212175	0.3309661784093706	0.42263013169174934	1.3183417144653844	0.17186756523116758	-0.20753348899617458	0.47223728434105555	0.5527071254198468	0.46015681605829545	0.5498967034558628	0.8415234278173557	0.30130206508790197	0.21439010846896278	-0.10873710497596605	0.20297865975842005	0.22730100438533327	0.3963238061807733	0.8131283498734746	-0.47854780433682953	0.08527248155275471	0.7347449142328555	0.4751564122294365	-0.7465346292713693	-1.168043668788346	0.1576313704824401	1.0090676317261549
0.7454445814052931	0.5198890235567657	0.02990655985172287	0.3405876150432222	0.5020464382433506	0.4804568751890049	-0.03365700027568836	0.47602586915396106	0.8254786031952982	0.023909822106139962	0.22748865860636394	0.0838857117824052	-0.42370643084908294	0.3868308367280503	-0.04128746815587883	-1.7061793984490898	-0.2330749053808973	0.6529665449119328	0.31475403227293536	0.5755221125323658	0.40650676478467684	-0.05171992462863573	0.4174734162353392	-0.8317442115144796	0.528257380384616	0.3373235311801073	0.411260672673896	1.30727791496618	0.17483906298989388	-0.19406654724761252	0.4573003784667254	0.5471542704659484	0.4383497209605614	0.552779168653817	0.8270875558848454	0.28398760447389726	0.18339697753779144	-0.10106283206623061	0.1581840861665368	0.19281716113368652	0.38822426636690527	0.7878012909562904	-0.5071729503755676	0.08599553363270089	0.6983436708016784	0.43417360953210604	-0.7796352316246239	-1.193907179278241	0.10740722875523168	0.9891870885379793
0.7741443473322153	0.495474574670537	0.036647600336946584	0.3354762527665403	0.4788235909552886	0.4687439561010708	-0.025291102264564165	0.4800781773058841	0.8320806151361309	0.018760311216114815	0.22251379768646135	0.07180014450170624	-0.43112183694438705	0.3770938760124418	-0.07134814422635645	-1.7063642762449933	-0.24203389426440403	0.6483256251274743	0.32131790092737766	0.5901439622697391	0.39246515630514983	-0.042658329234022234	0.4145886726624329	-0.8621548009129644	0.5493612329465986	0.3312999190797933	0.3927980325249286	1.3062230949447218	0.17971279892931932	-0.19085333564174028	0.44671095146435064	0.5210968717380717	0.4378488913606299	0.5437347523900591	0.8446759502368675	0.27415094825392516	0.1547782451081202	-0.08747994257379613	0.1414356674662572	0.17448636435027987	0.390963801296333	0.7692556590905244	-0.5512102144023203	0.09525671562186198	0.6882930397623367	0.38481364597756756	-0.7981590487268975	-1.2219248696674665	0.0712401309177949	0.9641222702147069
0.8091583228381397	0.48153843785250283	0.025795121466600273	0.3112447349609738	0.4621996084922014	0.4783144889830525	-0.02027145048854145	0.4705858918551953	0.8222103829611276	0.019225821220404504	0.223209157538205	0.05104416499632084	-0.414108379711568	0.3621159581984271	-0.09620628736127423	-1.713533947141324	-0.2508958649442695	0.6439460928553637	0.31055537995210875	0.5901483826168029	0.3801659077592824	-0.041840867576530605	0.3917827521292767	-0.8833815008192294	0.5677661548034528	0.3288172140925016	0.38213760278431386	1.292033118424392	0.17373876949271533	-0.19075414944932684	0.43672621169669784	0.4890321652010604	0.44463616259670324	0.5331268114263017	0.8419202832238604	0.2709497519127572	0.12856306636783577	-0.07607257415363333	0.1423450267169981	0.14972501489935672	0.3871453979720173	0.7735042752366423	-0.5744623550144519	0.08808554984388858	0.6920681371167465	0.3212503058359269	-0.8320257797933432	-1.2529008088760925	0.06233675261910328	0.9516276222309861
0.8371863643417639	0.4572397663834188	0.01557062537123266	0.2948416105806824	0.45988461068144365	0.4782148431130082	-0.020001453746319765	0.476781481072314	0.7973507422499594	0.04190235146706422	0.21314736799413808	0.02727967962137585	-0.39887518760071355	0.35797172143430867	-0.10482842396981303	-1.714182957443862	-0.2561533311240339	0.6206764053430397	0.31657383286664853	0.6161293957088029	0.41519816100059304	-0.031013628441598957	0.3698103835633626	-0.9046887997919377	0.5835861465905611	0.31471544976468524	0.3728907106888636	1.2895813745907319	0.18780700929702493	-0.18912085725524927	0.4188067533189579	0.42739235918720986	0.4570996181636269	0.514764190612915	0.8646715086285711	0.2624557673625417	0.09913731833745824	-0.06961286894961696	0.13825038409074492	0.13671245452218722	0.39325739999199605	0.7585589756735406	-0.5851923563359247	0.09448869761654613	0.6736731833238995	0.2660861174577643	-0.8555271735646535	-1.2549946942030028	0.06532157211048688	0.9413757014216962
0.8604367318905289	0.449001337102031	0.024108705850926792	0.27268850521269317	0.4798199368653666	0.4694720503560534	-0.02231478357428849	0.5022631717691926	0.7623723879943475	0.0516534958407354	0.20564085712856645	0.014490533619509452	-0.3856649421618183	0.34525667889356726	-0.11145765926589368	-1.7180966698488072	-0.2525800802306761	0.5901291935738755	0.32339572512112164	0.6271069044169454	0.44663134014146555	-0.02344121875067087	0.3437452339778995	-0.9180344598416822	0.6295874632196478	0.2915541728379965	0.3635478748513286	1.2800765909379146	0.18780277739895884	-0.19344947495460332	0.4004558940567572	0.36875729038369365	0.47359196962333316	0.4970367807470545	0.8881231415173833	0.2566233437848527	0.054672624670566036	-0.05730594320324091	0.14606529540171365	0.12399934772950649	0.3927934776634697	0.7377369410640996	-0.5954260621734521	0.09907522200426433	0.6551026647260523	0.23080033391599195	-0.8741221796181531	-1.2880571011285755	0.04176842541902008	0.9259959082493859
0.8885610448297188	0.4566390001007548	0.0038328483900210127	0.2652501686721738	0.4987519104872419	0.4552487347466623	-0.02706693334786246	0.5253714697183673	0.7246572875447572	0.05715002327941286	0.2084574020814547	0.023444262230179546	-0.3686364188485615	0.33645234089441967	-0.1231288774783543	-1.699882646409673	-0.2534251902601042	0.5836616606596479	0.3076573343956651	0.6387427626877764	0.45314620993698496	-0.014462325928310085	0.3264209391391235	-0.937903673328947	0.6499688539236673	0.27708610777435017	0.36498050078025845	1.2620680844866217	0.16707635130403037	-0.19503647529727466	0.38550732984484565	0.3264728233046776	0.49602397528762526	0.48638702484509144	0.9000654897156041	0.2530559887368732	0.03200971402240783	-0.04497076984767132	0.14581059061157547	0.11639824683794231	0.39421764934870296	0.7182873172837982	-0.6082119972322682	0.1051708028473926	0.6230499798959622	0.20427792652279372	-0.8786703626131297	-1.3339795244141608	0.03838002068345979	0.90822329917017
0.9066986920715993	0.4744778386730905	0.007062928710646477	0.25701320011485623	0.5234994052438902	0.4348734190014681	-0.023817652469974505	0.5399169277277653	0.7038308675801582	0.051289654872859324	0.205378240640869	0.01640219202678286	-0.3591017347915884	0.3284012403314835	-0.12227338121912937	-1.70602390639744	-0.258261417539664	0.5615852639645654	0.29564455272431184	0.6381905014546183	0.48427096479766174	0.004805837922498027	0.3071938780633601	-0.9351325898662447	0.6712224181634407	0.26359158866637616	0.36139152668989305	1.2508136843040032	0.13162009867379648	-0.20277598590548548	0.39183897298521925	0.28778460272871753	0.5135045553956393	0.46530422061773946	0.9216781839902275	0.2522581576330608	0.017534746340375284	-0.0443629739204935	0.15881705914500371	0.10123785590035299	0.37496286600180007	0.7095033512412198	-0.6203410250532293	0.11122321640216577	0.6072779037502274	0.18025148699123436	-0.875628447427421	-1.3687024163130475	0.0035756226537776285	0.8955326754529634
0.9173685042269349	0.49184080471196545	0.024271081223366346	0.2545599235799103	0.5500195829488487	0.40407152176345695	-0.0253558713575379	0.5392148799813182	0.6592365144025354	0.056727864539380723	0.1891316640348653	0.01776513582366662	-0.3538766056921651	0.31109282004786293	-0.11486195516844885	-1.6897777362797934	-0.2561045279528776	0.5480127432146918	0.2825745036186861	0.6611756478366357	0.515360132241393	0.020345004049411895	0.2899998257194656	-0.9339095631319901	0.6892798441076246	0.2647132829196509	0.3617387576412859	1.2364795354718603	0.12159473215527354	-0.1991183555148688	0.39215484716319204	0.2545977009648874	0.5138482234732855	0.48172731415186404	0.9130270341143509	0.239655657004946	0.012047739980081747	-0.06564610741878496	0.1411060247378633	0.093996251103552	0.3821741008380088	0.7022213594510662	-0.6253256702260097	0.14037912241193506	0.5805027574980258	0.19208809229103352	-0.8558006295360284	-1.3933352393440999	-0.006519972125944376	0.9095674059081281
0.9228059366639482	0.5191013724668998	0.025423469015916002	0.25908828709253334	0.5807339425228134	0.38117788312077955	-0.027606220773879593	0.567084961394034	0.6327939553378934	0.04097339580440179	0.1774050614865265	0.028097515710525434	-0.3610401260805244	0.29801042175688763	-0.10111974646064756	-1.6860117638589962	-0.24673677035414404	0.5216115713153033	0.287036423921658	0.6810079581629381	0.5306295066055455	0.042128770245195554	0.26285177363342266	-0.9299168482878393	0.6745229425829946	0.2520327654468545	0.35426205270346134	1.2378821610139075	0.10200527600742955	-0.22093055705446543	0.39644257175579944	0.2195600065968967	0.5017841222278758	0.46584029255039805	0.9092032562300437	0.2311846471186872	0.01033341493233871	-0.09550448698955441	0.15630548046439804	0.08594447201868148	0.3592889506120275	0.6937795509935388	-0.6280493563678707	0.16476144578444782	0.5333530129276319	0.19335256940155535	-0.8232977883763993	-1.4314564562649512	0.013101816086752621	0.9127345649571001
0.9214951222022894	0.5432341266925166	0.030406794200227898	0.25413654689105736	0.6127991845965182	0.3459643914544435	-0.03638417448259947	0.5587546613792246	0.6340191065344409	0.023620194373980982	0.1719301490693553	0.04802076610934628	-0.3688662728857025	0.291049715598961	-0.0874456894552028	-1.6685664570670908	-0.24391671534315545	0.48660114194398857	0.2940712380899778	0.6905022993562812	0.5526035503222609	0.09393088665916852	0.24648442914135288	-0.9346027918478054	0.655850187908074	0.24405392141884388	0.34636980085129354	1.2371393070682937	0.07099392697925908	-0.2267075866070376	0.39812900327936984	0.21857480694768902	0.5169990597510553	0.4784286907593861	0.8856180216326945	0.22364339316443008	0.0031962249376529814	-0.10618305096419971	0.16670438239630925	0.06975988727595434	0.35232238612274425	0.6890392379222385	-0.6501731864978751	0.18590981980436555	0.48338969100814283	0.19844208977140634	-0.8001229597940451	-1.459445217975318	0.03460410669803016	0.9048238371785778
0.9261009217298104	0.5754375696896423	0.03930698009517583	0.24894752534494308	0.6463344222534462	0.3172052345523405	-0.04407503356760761	0.5625100097621011	0.6225406477183357	-0.0005666113455760846	0.1550171746869863	0.047381180822384586	-0.3821426445698361	0.27315774340115173	-0.07724346550914171	-1.6763563835039446	-0.2451997953784904	0.4588723694384048	0.2883842301250711	0.6948932087896005	0.5731873122836325	0.14120952952502025	0.2260518843933562	-0.9363016338888264	0.609454676310859	0.210743346504107	0.3556921670161063	1.2501009680732882	0.06763492842094943	-0.24680209891156862	0.38677102686817344	0.20077633663568087	0.5366025623749039	0.4732412047482234	0.8796275206162525	0.21000981474647268	0.004757776800869332	-0.10269621078385374	0.18522899863310568	0.06696519747018423	0.3493517075788151	0.6719321754419905	-0.6502423889899134	0.1833611511544061	0.4281533709798599	0.2197375336305666	-0.7871790004878447	-1.489215265735551	0.05336777389202975	0.894110178421611
0.9195495689535953	0.5995101561236722	0.04684580419981933	0.24341246035392775	0.6822673362143735	0.2941021131146837	-0.054086471347094614	0.5810373568920894	0.6016498066579556	-0.02948830407772334	0.13593967335640292	0.059904928599844996	-0.3707942314085026	0.2607791047423897	-0.07280106952389424	-1.6747065452307006	-0.22310760415592362	0.45133345766921645	0.3049522821010332	0.6965983341569636	0.5836156116959433	0.18384617365550535	0.2139463807867405	-0.9358941908695423	0.5925400037237575	0.214919174892568	0.3643804756497859	1.241506832130116	0.0337999159398273	-0.26335159526969387	0.38220371414339044	0.18365608876565254	0.5393295901369302	0.4878155912789244	0.8531788240029747	0.2071800720542	-0.00503136908399868	-0.09330203184495707	0.1863971674206028	0.06089695547582672	0.3507592309779877	0.6498738159369264	-0.6422500175960107	0.1586838513114675	0.35616983339324315	0.25956993704365044	-0.7874230768920472	-1.5043758008428927	0.07083732354431041	0.8819204877987783
0.9075912424996417	0.6219855611810293	0.07464093707377296	0.2485602722793189	0.6972517621165728	0.26102194893884156	-0.060732034467228656	0.6246230235042118	0.5905394683891699	-0.040185847837055796	0.12483889467463342	0.078767865969726	-0.3870578934439744	0.2593854422754303	-0.07341910678780948	-1.6624230337116483	-0.22500097882789846	0.43628456239307606	0.3314469005432214	0.7057703662144018	0.594933833781342	0.22913062876871523	0.21035424170241868	-0.9432574676255732	0.572613242059635	0.1770728200662945	0.36374415766399626	1.2370806607041662	0.021303403077256547	-0.2968581136323379	0.35738735282840595	0.18583158584129983	0.5266541532910505	0.5147583497961499	0.8498269040203592	0.19084023976273762	-0.01797394009070169	-0.07580352846352287	0.17132116984234574	0.058190077224101036	0.35115908713426325	0.6272486397913426	-0.6530703953063395	0.15093892032577555	0.2765875180784918	0.3092693852137311	-0.7766113961725599	-1.5211300624338748	0.059005521379425295	0.8664804679376404
0.8938663080077349	0.6373611668311219	0.09648205372453289	0.24905615703501377	0.7094573498476264	0.24762637345447752	-0.07012345880729018	0.6304828010729282	0.569661281472604	-0.07162459754583468	0.11675577521743626	0.09086425395839068	-0.4001508691772925	0.2510514069946531	-0.08272886397436127	-1.656530020164602	-0.22170707323918717	0.4297416093665899	0.34383098446827753	0.692531708908237	0.5779384696953248	0.26214403390542623	0.21008415452087603	-0.9443292729995025	0.5428110036678421	0.20764509348029395	0.36259597227933577	1.2249457505268013	-0.00764560096004846	-0.30948396625070024	0.34828802034624495	0.22072547319452007	0.5149883473272472	0.5320711722932077	0.8724161628298598	0.1698913847492857	-0.021041065856391906	-0.06290646730583085	0.16666091418212464	0.05458077180236408	0.3544370157432562	0.6209788622456021	-0.6457845090550356	0.12181179250824285	0.22290252499094193	0.3510823446227521	-0.7648493994533769	-1.5386864855595086	0.0392583663401563	0.8591098684001894
0.8743971778604017	0.6393877274477564	0.09592468870369028	0.2575914389069013	0.6853768883584845	0.2456413824296178	-0.07506436153349823	0.6326352237567958	0.5621677275812319	-0.08831483428500211	0.11004656530808729	0.10498911745967862	-0.39731621789935934	0.2513791503782156	-0.09199278863477656	-1.646620353967403	-0.23400447417997355	0.4264520526894492	0.3422503276989831	0.6850462743804693	0.5525017703097964	0.3008304659357651	0.2306017910321954	-0.9711792621549172	0.5168614373513086	0.21519219104100645	0.3756578839307962	1.2101570923726706	-0.016701862821440976	-0.31924788947964877	0.3538162980423838	0.25570505125110604	0.4951945833701837	0.5327339058773095	0.8575254406829098	0.15547998831369716	-0.026236520337817572	-0.05420122693394831	0.15396872188975103	0.05845272823006612	0.35506117782511537	0.6075978566614888	-0.634769228206683	0.08061940759548936	0.17203564972158217	0.3901574362011647	-0.7356393297837756	-1.5343440047550152	0.05332680603556965	0.8454001708688551
0.8576258235345737	0.644784596026468	0.12074205576482244	0.25377994022059114	0.6951890037767208	0.23869787703062198	-0.08565528499874038	0.6312089884061809	0.555833523338574	-0.11346321233271062	0.09725937020917622	0.11220059573617265	-0.40602351696532796	0.25019356579930385	-0.10318062488866456	-1.6399250014338438	-0.2405789843751344	0.42248061554531324	0.3450424367367148	0.6816821081151312	0.539513549371861	0.34121367115267415	0.23551668310963203	-0.985681338284351	0.48458826952515155	0.2319410886864203	0.4085422247878906	1.1988342714319036	-0.022083426528794962	-0.3416801934403323	0.36857352773760965	0.2646512093703878	0.46208832192465177	0.5231976662927509	0.8402497066575254	0.15183635020179867	-0.053400991995695854	-0.013001881561038594	0.14091878514213793	0.06300391612675971	0.3614246878809374	0.5919734809391868	-0.6247741160357351	0.020570112219662262	0.11010062428872942	0.39675470808214885	-0.7189460857130203	-1.525902764616266	0.06813214856680035	0.8191172438645683
0.8323684413121487	0.6434700209436129	0.1166569853823171	0.24552086713570215	0.6850770036541853	0.2528543846135061	-0.1044378672594839	0.6352827222268661	0.5397144448728226	-0.13926268508264955	0.09215866940930753	0.11478790845696005	-0.41803494178534367	0.25265721401848196	-0.11625670814498763	-1.6345501144449905	-0.2420419361353429	0.4150780798695239	0.34906592669491887	0.6757120061807971	0.519549008465344	0.3672340142696359	0.25376646579439	-1.0029918235640412	0.4572610810726162	0.2295755999345943	0.4338664750465006	1.190671023358501	-0.0520218483339475	-0.35801460386507516	0.3607489814775143	0.2904105164327208	0.44058637473483453	0.5094206397477296	0.8148608841347796	0.16959127820135012	-0.07777706148408173	0.0004204330605884807	0.12379494000118792	0.07140600872151659	0.360344481677348	0.5735584859688726	-0.6239633107185713	-0.01321908274020971	0.06654844473113773	0.39768794716697986	-0.7113130481649292	-1.52034591509485	0.10241731790938743	0.7830753945181074
0.7986826852731829	0.6291099746848521	0.10253782922219534	0.2299772111268524	0.7093858819975364	0.2961335300562686	-0.1197877892650353	0.6429845359579794	0.5493603535893032	-0.15792354643421147	0.09413754202817279	0.10612622260966528	-0.4338259120545459	0.2670171487889503	-0.12493563434708754	-1.6356474826981988	-0.24267441141432614	0.4147485043104763	0.35329289867916347	0.6688219077575748	0.4816690501200413	0.3812304705382624	0.26996801925179875	-1.017036136763633	0.4630023178906499	0.21899357867728592	0.45305133045820273	1.1861691003788866	-0.08051648758222538	-0.3854357744852234	0.34668877517035146	0.29625160375248594	0.42243356423166434	0.46508906174258036	0.8066186215499431	0.17259952326319347	-0.10787920987343272	0.03064714901339067	0.14716105224887388	0.06255826540324552	0.34278455330957336	0.5405381087307676	-0.6294230774784794	-0.057760529774504986	0.062448401138507935	0.37585372610420603	-0.7201088385830404	-1.5262143042347436	0.12238020242064795	0.7371874375275508
0.7456025318283911	0.6218570208990026	0.08557517190625763	0.2177569936601477	0.7249196294141527	0.31425435799171064	-0.13249552296292266	0.6202896105781266	0.5426722934705347	-0.16245550824315777	0.08768399500800379	0.1205782670872924	-0.42138613993030916	0.27820139175302017	-0.14232593894524678	-1.6303972597716245	-0.25227203663786363	0.42812575929025565	0.33626438995355273	0.6561157611976874	0.440187170680945	0.3929040323530624	0.26506691755617307	-1.0251398226022235	0.47681425029307734	0.21945267559952614	0.4679238662894766	1.1718935979108707	-0.09939230465286089	-0.4174874060893884	0.34546796705128713	0.29568268564519695	0.41452821642697807	0.464291591135371	0.7940833938076846	0.18960454387202996	-0.12581898008393128	0.07178230480487083	0.13871158921073873	0.060541854988064234	0.35655744253480703	0.5168373601465669	-0.6326528713979331	-0.10288113792756315	0.052845309002946386	0.38154937082812246	-0.716470631182065	-1.5309870064171345	0.13604868693511535	0.6996321775289837
0.7262552367181583	0.6211559749636937	0.060947987852509246	0.2092106269219264	0.721074378813233	0.3540764711475954	-0.1359257430801935	0.6145251058165067	0.5271709672982539	-0.18031653876916748	0.07928161761499136	0.13581452201318636	-0.4142832066339106	0.2861862959845796	-0.1492199525787437	-1.6451713483266666	-0.24496464807807442	0.4392228473144919	0.31647838511216564	0.6555439375775236	0.3929136763833883	0.38966204222319617	0.2516070963047418	-1.0083128270697315	0.4708518797124353	0.21978153226013783	0.4710021032082993	1.166779146239259	-0.11034318727843355	-0.4409582359466043	0.33433171102390863	0.2755837120752168	0.40375046356386085	0.4243581039058394	0.7735709985066811	0.19307398736384987	-0.14415059601962818	0.09893959314825225	0.12542410340885218	0.07057886923754804	0.3359575668614585	0.4940779999801098	-0.6342941066195553	-0.1465592391947585	0.04143662365734143	0.3643827196211449	-0.7048182428481026	-1.5260998611095886	0.12517379536684678	0.6625223082339833
0.7046360445098554	0.616842126633548	0.03158873234053842	0.19930766815974296	0.6951273452393881	0.3714205142324647	-0.14336256234341457	0.6087944536115315	0.5014934087460103	-0.18856029775422517	0.07890470557108017	0.12001314688740652	-0.4192466836245572	0.2895836061800286	-0.14459123756297357	-1.6532866813179876	-0.2430855573613858	0.4520380674851115	0.31345447438497526	0.6661508895318102	0.35835236329299197	0.3823510615650284	0.23609526623983537	-0.9882117146671032	0.47548332721253317	0.24193865676967158	0.45504668401577364	1.15749917364893	-0.12719347687137847	-0.46644894918048374	0.33249011762562053	0.2887584142781994	0.38576921752571913	0.40497721191207237	0.7740812291242387	0.1890695752320047	-0.16262682168724357	0.10728701511004066	0.11423224863028787	0.08200614896628458	0.3464562436129806	0.4815374064209892	-0.6369857736979359	-0.16441251020357822	0.04213736938764319	0.33492590067255035	-0.6796749832651895	-1.5116545955344658	0.12917710688465234	0.6309292036355745
0.6887866115585135	0.6150452975847911	-0.00049847489049126	0.19154337134391547	0.6537726839843797	0.39240049923451853	-0.14208567921471013	0.5912139782030481	0.4942747948884175	-0.19821194065469558	0.08424695953109831	0.11644010257645368	-0.43174663677500674	0.29839389356504503	-0.14888341906746605	-1.6594438961423588	-0.24705649693094328	0.45011847065529753	0.3004106471899217	0.6759179755439813	0.3405029012002789	0.37161930269453175	0.21227314779367384	-0.957737654157866	0.4633456932984273	0.23965782418790393	0.44194056791769826	1.1615816122184666	-0.13999496852124413	-0.48496016108820683	0.3172070969054806	0.31018109011963174	0.38016689641460494	0.3761372941614388	0.7684632105145535	0.18198000676092954	-0.172620053887319	0.12258704692794722	0.1038816564085723	0.09746199748199813	0.3566446973912136	0.45370591360187584	-0.6300128479703272	-0.1737006717479612	0.03707777332630634	0.31113861224667677	-0.6448229067151116	-1.4953464501998752	0.12663722942925137	0.590364903545687
0.6648764855275939	0.6085262085296617	-0.039546418076828	0.18046563844768176	0.6092201867704432	0.382986229194197	-0.1413137690725041	0.5519033038601855	0.47139276678005226	-0.20945540069178592	0.08258201150549599	0.09050879951930231	-0.43855771291815737	0.2903820288253708	-0.1407653424778215	-1.675630753929579	-0.2429625746861864	0.46118559726507485	0.289826435206544	0.6774980144944336	0.3127507658435425	0.3698296491835363	0.19856336310304631	-0.9156530705105744	0.4717748728085402	0.2681089721409578	0.4434406307438789	1.1549912270496479	-0.14953606483773954	-0.49467294426082475	0.33488601198345336	0.30265211503911005	0.3687021154805321	0.3557002984241529	0.7672995192520855	0.19395106310935686	-0.16949928257591726	0.1480115114906727	0.08531188795897872	0.11090217626105565	0.3825950646426822	0.4282994877533891	-0.633127992985061	-0.18204814613360834	0.05937601705100739	0.28910784745911533	-0.6296280205701549	-1.4622257620531587	0.1363178301946434	0.545992651557287
0.6376202472277432	0.6047347260264757	-0.06931801459524604	0.17859386095958485	0.5711950865313916	0.38036599574780494	-0.14033328927116542	0.5243458943736088	0.48287237597286803	-0.22223308261441113	0.07682679480634033	0.06837102724186715	-0.43395505137428947	0.2866911352644622	-0.1336056077382005	-1.6815881276649602	-0.2517479680658868	0.46105335378056667	0.2862644508744114	0.6855206622653551	0.31131540669340085	0.36034180966297746	0.1693158019995124	-0.881738410099563	0.4855057686147323	0.2270686376985746	0.4553490826164803	1.1559523757950694	-0.165642527813938	-0.5015133786562522	0.3285397429286597	0.2872729464601946	0.35482657461137934	0.3302423020778198	0.7475349421203911	0.20278374446337305	-0.1597019732384409	0.17989203740799048	0.06322414115799416	0.12045031525136277	0.39461884331367947	0.4009979868121979	-0.6439359762192037	-0.18469214254535182	0.08700174451364015	0.28351665953998123	-0.608687169076265	-1.4407199914511106	0.1488845905186153	0.4877006734100073
0.604244300283118	0.5994016717721745	-0.09657292922707054	0.17243047966273445	0.5703262616871604	0.3618024230943252	-0.145083415010584	0.48930149919470944	0.48357870727303726	-0.2344989099669094	0.06884453628297857	0.032193444554788356	-0.44086233386384255	0.27583719617913893	-0.12598670972058595	-1.6938031325409668	-0.24469924001479795	0.4714427325322396	0.2968476139813662	0.6825646727288839	0.2987696559728231	0.3503344886223646	0.1539632253067787	-0.836068251138169	0.4602209770876554	0.22774100304923134	0.4620694143100949	1.1564353937662855	-0.17230071410455675	-0.5242702784422528	0.3261167164397287	0.2628957671488811	0.3430947230678852	0.32327336695325737	0.7420525633305248	0.2131636258432299	-0.12343058709224548	0.19475222676300635	0.03670147876112151	0.11634531026941994	0.41612515870486033	0.3960812509238886	-0.6690386121258967	-0.17469172074311154	0.10228496348683165	0.26986580447291136	-0.5871542063055137	-1.4070461615328116	0.15451689291116505	0.45899978824617776
0.5677804878357009	0.5906308486985624	-0.13062378737485597	0.1667544412539923	0.5441620219022579	0.3545939502681662	-0.13978246955751858	0.42944391846674196	0.4980610297552695	-0.24302476182152888	0.07196292142005575	-0.025700135502460454	-0.4466908350167323	0.2694255656208341	-0.10813087990152444	-1.7211428718160255	-0.240708239569829	0.46049131897140694	0.3108280878220601	0.684433444987544	0.29193094068309816	0.33549490895069944	0.14049206529696948	-0.7852077721822994	0.4639115759704439	0.17837505988225172	0.44431341740289537	1.154003198720668	-0.2024637086337488	-0.538845513457335	0.29871930516914386	0.25866673618618385	0.3444739781329792	0.31808908896645416	0.7622533384444414	0.22302567983624794	-0.0778551973876182	0.1797327241178041	0.02433103545364553	0.11230521981649529	0.4218252642902519	0.3739770238200375	-0.7062313365408667	-0.14578762391541294	0.13978621123071572	0.26477216080813487	-0.5584264135308827	-1.3700829394931584	0.1532428703623302	0.4351267891762568
0.5513583214287047	0.5958791210647181	-0.15495145213450554	0.16238191792100248	0.5291257467754835	0.3308759685187588	-0.13407359461230078	0.38363092503275864	0.5162991021215285	-0.23691429790712748	0.0702038635271397	-0.07416794810799801	-0.44898229526741196	0.2506480235710055	-0.09355728187952686	-1.7275177755127065	-0.24448977381003473	0.4738613418856274	0.3246239594123254	0.6796390613222341	0.27992137371116843	0.32172535653743617	0.1214024994354104	-0.7254222591215898	0.45596312203121886	0.1595949025564157	0.4378968656989442	1.155997175101	-0.20124266497841842	-0.5509679395336484	0.30317374398916286	0.2756209948343658	0.33885933364839504	0.3164110709832724	0.7382578812417642	0.21918926993458684	-0.024287787579464627	0.19452952915561667	0.00950216467177035	0.112694599089288	0.44556586885800514	0.36493607787522336	-0.7463274670023938	-0.12423995247821143	0.1422925501710609	0.2607148386013296	-0.5300081231965807	-1.3346609908381164	0.12851565750598604	0.42060584770620907
0.5433743191537304	0.6098772489407513	-0.17954172098458956	0.16146532988539392	0.4963276089057581	0.30431015309706255	-0.13226650396894155	0.3510405545350053	0.5291649152503439	-0.25626702479278113	0.06254241568489315	-0.08675173336191334	-0.43969858066646567	0.2293928258871684	-0.08979486655402433	-1.7392818083687687	-0.25607165552528743	0.4659980203185049	0.3366514253535991	0.6649052921592036	0.2853657740049623	0.30910973853742274	0.10607740135532237	-0.6703395437385489	0.41977410105477136	0.13649451295203816	0.42721973371003463	1.1609788579204903	-0.1859388520020848	-0.5468502612766228	0.2947670227442149	0.28642654384088456	0.3397070469562376	0.30919080374335706	0.7520490072120882	0.21342675754136006	0.028978740689697313	0.19285925677938093	-0.030788344131199664	0.1292563080756784	0.47710059151312106	0.3736087295213556	-0.7822414946241805	-0.10719786676306253	0.1272635974671797	0.2476536147086227	-0.4899271616798061	-1.287306968829527	0.1121942449955067	0.3866765498481847
0.5471327668763477	0.6167108514519034	-0.19314229127254554	0.15904263454050982	0.46125791446748643	0.305963368668252	-0.13330878741786337	0.3389434791139794	0.5416968890578093	-0.26679942087875147	0.05911280638116164	-0.11921385725900695	-0.4469496654891588	0.21277430843829417	-0.07701497329176268	-1.7363265579842253	-0.2525284038170311	0.4639286164163966	0.3469650272198713	0.6494200639953331	0.3107989146487962	0.2965318027848177	0.11482223999008812	-0.6277345824484475	0.37194328025304796	0.09722349246387688	0.42810821797083226	1.164241061925078	-0.16259273994098927	-0.5464369943349239	0.29007556992116906	0.3081167596908365	0.3443220540444187	0.29080970913451976	0.7588033080014801	0.19783970447360724	0.08181843700819671	0.1880000562737712	-0.04904709908705029	0.14863647258990081	0.5066662084053432	0.3526855785010548	-0.817024526294	-0.10102674316531308	0.12855157720041266	0.24304102211850126	-0.4598964980994092	-1.2378156154928113	0.09368377471184339	0.3530440166094095
0.5276973589267835	0.614884850140559	-0.19252741672875298	0.15243319170187994	0.46045214949098173	0.2855755971893023	-0.1334874672702821	0.32687040044196747	0.5444301841216561	-0.26465683625146863	0.056548346252196756	-0.14822801492109516	-0.4494276836933963	0.1988937134280223	-0.07827053170621831	-1.7429600742584035	-0.2530231806154553	0.44820403958659716	0.3615003566882736	0.6324967182367385	0.33817156951616867	0.2812920180617101	0.11731962706057017	-0.5907850471268037	0.3394585931757001	0.047075619326145755	0.4598131038205187	1.1644487677980293	-0.14681721139355766	-0.553118479906621	0.29908937259943863	0.33541022247081403	0.3461686345378226	0.29498522939249183	0.7767391089635173	0.19596771808503352	0.14057640322621107	0.1658729620895469	-0.07136123845150051	0.16152784790174862	0.5200995617821884	0.3310485918260599	-0.8470542763465101	-0.08137663377871654	0.14057776634291425	0.23553525092223984	-0.4264077464644715	-1.2088784593656505	0.08272954033296262	0.31614398474611727
0.5120295907182606	0.6066692116893178	-0.19121727554123397	0.16865276373670376	0.4695804156769845	0.27154251460454126	-0.1365188114472484	0.2871510671769105	0.5544085517074346	-0.25800024962471746	0.056523569838061796	-0.14581429893455328	-0.4554528664354141	0.19625946845177064	-0.07351398423716043	-1.7442001346378504	-0.25664641918302805	0.43903687991440216	0.3795494221733558	0.6208627409646581	0.3443364963783889	0.27633803496658277	0.13386461210056075	-0.5714746375544283	0.3284994236610853	0.020790204123645385	0.49448734802307576	1.1578868912784395	-0.13749730228264884	-0.564774585219803	0.3070874161197204	0.3524619421220995	0.349149543048603	0.2868456972412282	0.7869659296996749	0.2117789536159273	0.21244545743691398	0.1337681303404335	-0.08099065826742005	0.15860468146206427	0.5253176102988804	0.32479021408800574	-0.8921567423141431	-0.07518032926276015	0.16622082230080534	0.22151604817514858	-0.3865750422903046	-1.1863215074658824	0.06097677535877176	0.25895855250864297
0.49450546991320615	0.6074340719490372	-0.18228094729787087	0.17921429396930377	0.5004797508629468	0.2644506727399113	-0.14539980261564808	0.28720377432206606	0.5638140316914472	-0.2526443041429895	0.05692593340276014	-0.1561635498177027	-0.44020368158126166	0.184561469659883	-0.058073339293401006	-1.7390393309085148	-0.2560356022134422	0.4404719283517603	0.37568011704931653	0.5970261604982093	0.33534948735237746	0.260801603841497	0.15735903021450257	-0.5555408596786376	0.33143322314513296	-0.008673561863569369	0.5238801655016604	1.1482208301242716	-0.1397005694791145	-0.548556170224284	0.32900286508983007	0.35880609716489087	0.34155430138412807	0.28810434900552656	0.7920621918211029	0.22910122202588606	0.28671888168226456	0.10853440971722658	-0.09385977566401778	0.1594147460199819	0.5288421416451452	0.3337763662796007	-0.9365640847423476	-0.08189104396494706	0.1865575833765407	0.18177848054535398	-0.3305799602245228	-1.1621104285441977	0.04637627210984069	0.22300255009324083
0.4874314230715743	0.6121244247932045	-0.17855415593943494	0.19476555289235647	0.5574956806004184	0.28044836423975045	-0.15378790381075175	0.26682667778892644	0.5806749880977183	-0.2680510338082452	0.052803462141897885	-0.14992069943168637	-0.43739818374163225	0.17637894791618974	-0.05844695504051363	-1.7186971846592942	-0.25124766811066623	0.43808121410838624	0.36386767077473514	0.585610849330879	0.3368950488703277	0.24771521098978674	0.17283745691013364	-0.5594319684198548	0.28458170900638996	-0.04983876415678888	0.5462646944795619	1.1448861326973598	-0.1330614267297931	-0.5458726462704684	0.32197521919585614	0.38400683229860844	0.35423072024883107	0.29818595273123416	0.7903479293936286	0.24050356569660147	0.3339273117708067	0.065052169063639	-0.10475387843791235	0.1530774731257452	0.5208985308676836	0.340347082412815	-0.959250107654686	-0.08395767789494246	0.2086666408889573	0.13594668301550017	-0.2718081700659321	-1.1614439033060262	0.037031711483512524	0.1972748261658368
0.48298128956020536	0.6221441853588495	-0.18169376673383877	0.2063013776705966	0.5855152818268727	0.2894051691494139	-0.16445126887053352	0.2550338468643262	0.5707127257858851	-0.2686626995034604	0.05732127585827577	-0.14530444579148144	-0.44195174256584274	0.17380197519251142	-0.06075181502660294	-1.6975792908179013	-0.24449197007612247	0.4281629527702736	0.3525240722611854	0.5565396374415569	0.32113421227815553	0.23876566878889532	0.1946286096439537	-0.5547231759576945	0.2339887764245073	-0.06636332295154783	0.5613273596636058	1.1458725319606695	-0.12148309468429089	-0.5535866081145706	0.33376964137213944	0.4026532997586399	0.36373791405191436	0.31297782118921674	0.7669554720117013	0.26624470227501074	0.3715228099300685	0.02294469185573833	-0.1208986888855299	0.1536599939253747	0.5044427406147103	0.32386489741551	-1.0097441707632044	-0.06002861105015698	0.23237394352275337	0.10750144575532347	-0.22082874510817585	-1.1466185382031895	0.04583928204193862	0.18119179558344334
0.49334618777894085	0.6437398643725485	-0.19133393879879126	0.2161202218588357	0.629983699217174	0.29259270465139914	-0.17009477692664332	0.25240763122522647	0.5876727296269193	-0.27089683787216334	0.06087861534059941	-0.1270011600916542	-0.4327387354647255	0.16025371739539696	-0.06400492574580788	-1.6971331863752261	-0.24283809945487617	0.412967349878507	0.327492636428928	0.5457950904286685	0.322632442531568	0.22507460923982406	0.17009470319439243	-0.5452345588546051	0.21825531524015912	-0.08846818855610324	0.5716776047930303	1.1480530363602406	-0.1284983121084174	-0.5349440906568093	0.34297750237869307	0.41676280963470325	0.3828164217106672	0.3082152324734196	0.773904588127797	0.2707254797048352	0.4175314457266935	0.022657100780735573	-0.1192464757468572	0.1523870601542766	0.4926413354789503	0.32107145446897134	-1.0473355841621557	-0.08659447975862648	0.2857622926294412	0.09522639676176732	-0.18285339457098848	-1.1454317206089892	0.03212464386639609	0.14166581316873234
[truncated: 200 more rows]
[truncated: 36 more columns]
