# Supplementary material for: Obesity dysregulates feeding-evoked response dynamics in hypothalamic satiety neurons
Source: Sci Rep. 2025 Oct 14;15:35837. doi: 10.1038/s41598-025-19800-2 (PMC12521569; doi:10.1038/s41598-025-19800-2)
Supplement: Supplementary file 8 — Supplementary Material 8. [file 41598_2025_19800_MOESM8_ESM.zip › Supp Fig 3/Supp Fig 3a/Supp Fig 3a/NCD_to_HFD_1st_MPK172_matrix_5.csv]

0.11961694334858512	-0.21908508159716583	-0.09295360076678526	-0.5310367904894437	0.19004244971544457	0.0106550258861221	0.0645681046455408	0.2127070913211845	0.34350790730716263	-0.42922851553097907	0.28546799117175004	0.01788647218317476	0.3221850527861367	-0.0722291747995315	0.050692676374586784	-0.17997103913224932	0.22865201080504222	0.22400555913239578	-0.24700134659683948	-0.2846064846146569	-0.7080173393710767	0.18092784740398074	0.14506720238924123	-0.80472019889527	0.21750472797994433	-0.2427043787860196	0.1115298032333873	-0.4339350368290841	0.011818809106341699	0.3846267570978233	-0.13194047332015407	0.0938933512197377	-0.215545067561855	0.05094201805948948	0.02905142779206186	0.2356506852160746	-0.18365670194019773	0.5232490818747502	0.2832872136668339	0.007702945027444884	-0.19135607710998154	0.9812307095806514	0.3066502319360966	-0.1100648791265438	-0.6008735851843804	0.295053057433311	0.03927634755262116	-0.08467501206051252	0.28232908485145397	0.396150823178404
0.10244098314380351	-0.1676699582921433	-0.10665291275298	-0.5531249620801812	0.17150110560785364	0.01576333238275389	0.14039798676257495	0.2115409762502552	0.38806716621759807	-0.4428596709295499	0.20674288432826277	-0.00458064920585774	0.3542090506826925	-0.06354131825690339	0.08644968927690413	-0.1271130282801039	0.1362241407140699	0.22118166078553764	-0.23810451772989144	-0.31608638291838076	-0.7189138335645391	0.2321871077962474	0.19060618130017454	-0.7712708705586029	0.20146269687038465	-0.1732052881941299	0.39769678094707434	-0.41345921560368093	0.04126825237108948	0.30731893842907443	-0.09398967493969015	0.07599762863021275	-0.2764421826656999	-0.022066327759706548	0.041035135942555936	0.31328840816007664	-0.18741305880504266	0.5034702797096945	0.2846070283924682	0.022666445319762932	-0.14495158957640972	0.8438392012460766	0.3113485907740705	-0.1148960440921968	-0.5704296654776708	0.329594211835361	0.10246689812396978	-0.05412834329079907	0.24751616622233374	0.37947856506115185
0.058444074109372225	-0.18546156196171304	-0.07078348179792467	-0.5752518873987356	0.2002542331756393	0.08255375689754121	0.13945763317438675	0.18751728458605485	0.3762620793899997	-0.34162644932064956	0.1385482524716968	-0.018491539268064853	0.44199125849172366	-0.043195224313225034	0.1150648019758053	-0.09787380593590833	0.16469538697210084	0.22825650420311897	-0.257259346283336	-0.38558270297302294	-0.7302216746112217	0.20926487421828363	0.19695625519998464	-0.7826807418854957	0.14880172007584955	-0.1738918007079625	0.49445215272125687	-0.33605539460191863	0.06297359707060846	0.22835961340853161	-0.05492582263017201	0.09377736269412228	-0.38984672840470713	-0.08709403878299908	0.05734986771033582	0.2813721572757212	-0.16530543099618	0.45164459237178073	0.2554357388156357	-0.010041049078537256	-0.10368278778610325	0.7482849909086916	0.28982897489132425	-0.13515772031298923	-0.601052656347684	0.29714020193219165	0.08695121075391833	-0.03714589146555241	0.24074322780529836	0.4183368352301469
0.07523543396845539	-0.21784329928987894	-0.06013132686102775	-0.5665872804913135	0.20595687850065988	0.06455175699764544	0.15865741817847057	0.16196172220137162	0.3998066931128874	-0.2915827496291269	0.056160863675379494	-0.04861552129976353	0.500470953185747	-0.0409716675715419	0.12948411923711772	-0.13615260092569292	0.16278723690948452	0.2647138064310345	-0.26769547428548335	-0.4167436959120636	-0.7182863197425351	0.1912963401785485	0.17583615590997445	-0.7703740839330209	0.14349481321123947	-0.19187036223564347	0.5386290358802215	-0.3121778047759047	0.08043126511524615	0.16341412612422002	-0.06463145653103469	0.06874352653767953	-0.3578926908175563	-0.08010437482329498	0.05584901794196957	0.28616942407365764	-0.1110881839370276	0.43001226067012793	0.24163633629138814	-0.03235662183835906	-0.09325652151650252	0.6936941552777047	0.2726517391015198	-0.14765742535050166	-0.5974238625122354	0.2658265800633227	0.08787716162436109	-0.06605015552266061	0.25564300987264454	0.40715451353579024
0.10150766346301687	-0.20976589343794974	-0.03304711377983448	-0.5347510446477177	0.2061913816721323	0.07928389439675596	0.17920838337935313	0.1449932418666755	0.35445491134860324	-0.2516859423154524	0.06088826243920733	-0.07500838793164452	0.5699354198743442	-0.02669912287169257	0.11087123021439212	-0.17311879770278907	0.1369428940962324	0.26539437774810154	-0.25493376599392953	-0.438708467021684	-0.7052974132395808	0.19427512280510348	0.19841833479740445	-0.7476943230787974	0.09861684803761532	-0.16932071120152542	0.5425020702638298	-0.2640096308528761	0.07041050448344907	0.1765090125675192	-0.045464760885586375	0.03388957903743296	-0.2999838046618982	-0.05880932113868983	0.058932522037505555	0.3398854952769377	-0.10029348633682918	0.4118075736758202	0.24624274064257104	-0.04423507958392117	-0.08495785588188143	0.6406400560303741	0.2650945626128922	-0.1780073561356692	-0.5687369744843087	0.22633056364438192	0.043291648052688286	-0.10070238072562647	0.24941929215595166	0.39929711646024535
0.11256051206158176	-0.21488517333782023	-0.04902659198673415	-0.5207631772452311	0.21527902929840614	0.08447961576391849	0.1957098545933951	0.11877171733262881	0.3571981108768954	-0.22541495699359204	0.07085751440390321	-0.06927818608216106	0.5729770372078268	-0.008623103593163395	0.11040215832924478	-0.18776284554374	0.10078355878621832	0.24997203305266716	-0.26023043414313496	-0.4348596282346575	-0.7065622348562847	0.20400659628943318	0.19706798792082317	-0.7117867337201415	0.07524480215624468	-0.14753336625997715	0.5362243169258183	-0.2242534981339143	0.06331963735533386	0.17667777531288395	-0.05540880053439153	0.021924104716453587	-0.2666257730950555	-0.05319412788193983	0.059221806707144546	0.35669315653144884	-0.10243346114689895	0.3707144058679448	0.25292291956632657	-0.04699619222278644	-0.0744630948549963	0.5934545915460367	0.2775435037143535	-0.18423124181904602	-0.5321373273723019	0.19376064656298686	0.02943683656287247	-0.15435913502559032	0.22741554544385453	0.4050724660637666
0.09841020510138845	-0.23082380497073562	-0.05430439710765538	-0.5059868652503132	0.2138654701129203	0.08833328472146175	0.2369162534338949	0.09765204356383261	0.36281661242940205	-0.2446051443750858	0.08681185213173499	-0.0858152652627079	0.5778061380232049	0.003630079925152899	0.13293297304933158	-0.17971627082956923	0.08304592757181815	0.2513015552271293	-0.2723244504481331	-0.4330157915525482	-0.6852613436280711	0.2077411441454497	0.19731683136585693	-0.7058607945335151	0.07446147005993546	-0.12008769263597636	0.5347076669941958	-0.1664948519854297	0.045757587536015394	0.1738849750395059	-0.05765700509914272	0.036026745803301195	-0.23791042446063448	-0.03261072435179654	0.0587300840279325	0.3438602828895572	-0.11057043143241596	0.33972489272107353	0.25634760982025423	-0.056046672276426575	-0.06647840074265109	0.5656596300511935	0.2691479312108798	-0.18123149911442935	-0.47684709784436674	0.19253043095085362	0.029184482467437326	-0.19589336935768858	0.21125434096860465	0.412280382281431
0.10423978208805028	-0.23128826065793368	-0.04991702979703262	-0.4988721349684112	0.20849982849309684	0.0921950024812581	0.2495549731568187	0.08346571892359926	0.33772197459263453	-0.2645927006446598	0.11030417584577897	-0.10884218311125424	0.590011383399699	0.021698124702516364	0.14773192261442825	-0.18128164251482703	0.09261124323973853	0.24755970705901237	-0.2653075619252182	-0.43321776659546485	-0.6679834266231197	0.2056522443715723	0.2023203413897919	-0.6940700049916848	0.07111343067902086	-0.10996386904778593	0.527891165983206	-0.12462406439014104	0.011430960980525269	0.19471501140479341	-0.07346690342329613	0.03231018288781952	-0.20960391234090409	-0.017852168442432828	0.06048763329749745	0.36390702401973163	-0.10720515531659265	0.30512208827589277	0.24203074073511138	-0.06432194938623109	-0.054721825805344584	0.5486294209996081	0.2588900773255639	-0.1816802856713091	-0.44553416615817965	0.18652137363925672	0.046992970996174055	-0.20960551571517075	0.2074618884055176	0.41210855594777357
0.13900856701485217	-0.23413306858477234	-0.057019405497546055	-0.5043571095217543	0.18847776245594747	0.0933531356943426	0.2751270186466823	0.06967033618796564	0.31146307219685015	-0.2677318119603621	0.08609502119013653	-0.12829339055960706	0.594532867764832	0.018090025402394433	0.1594581798353232	-0.18018049629384825	0.10372321291524715	0.24752185378038177	-0.27735979851727105	-0.4364751159740622	-0.6505854834833973	0.22095957071329572	0.20893471003334607	-0.6872823928935603	0.06674983905146925	-0.09817648789369399	0.5361972062273471	-0.08954853340918717	-0.014660347848254056	0.21389982913799394	-0.07023367295250156	0.031447960673046636	-0.1872442112488449	-0.008935552859231139	0.06698169479523633	0.36904408400461175	-0.09219047013030862	0.28645719095778827	0.22713659416601764	-0.07562635729003807	-0.037556452261307695	0.534697165619341	0.24214850283714873	-0.17839256996404151	-0.40705178184001084	0.16342193888794018	0.04821368701555518	-0.19826370216215464	0.2095395857146937	0.41111351324109324
0.1621898888759133	-0.22983425969461652	-0.06126878781194591	-0.5132257225113582	0.17565738943983195	0.09513466896718767	0.2954493828625674	0.058539794132103216	0.2891997789870601	-0.26863378853534936	0.06856977625631479	-0.13282498570180576	0.5842146208150022	0.011139740168291832	0.1466535108011304	-0.1687489228627961	0.1122859249342123	0.23681668401755554	-0.29486056456674975	-0.44392189599052667	-0.6438900439208145	0.2253502327838858	0.20189452219612228	-0.688558424833311	0.07751596735497157	-0.10299747394872776	0.5468094180369484	-0.06706027080184662	-0.024398873392806802	0.2190554701102132	-0.05953150957058917	0.028266063241698357	-0.1810151041156654	-0.007988456079655525	0.06754871913629605	0.36743125537855953	-0.07924935334880306	0.27792766647745826	0.21934087838019348	-0.09120828150477592	-0.032133903274533665	0.5342026737811686	0.2167193496084822	-0.1903165198185323	-0.36582769134309756	0.14955856770902087	0.05305722477849904	-0.18431927783471116	0.19878479090119291	0.3918434262062539
0.17108726239671468	-0.22447179742623574	-0.061454380064181344	-0.5247184311483652	0.17114845122211023	0.09916258229835552	0.3214389832423502	0.03233748969885662	0.2599996000871708	-0.24703968480322472	0.0005694603278743382	-0.13937215489026783	0.6121671342423212	0.0159140015206894	0.15538058026650853	-0.16204509679355483	0.12216206459188558	0.2226184224549014	-0.29588198194541315	-0.4597132051450541	-0.6515024791555076	0.21358497513119015	0.20688861042517775	-0.6856854564412649	0.07643788996140712	-0.07637811979377511	0.5969327617986058	-0.0005573249004449998	-0.04043610395642693	0.19908309899597706	-0.039853914937371226	0.019053503062351432	-0.16928080178500643	-0.012381258072255168	0.0721235071445318	0.4035087309460687	-0.050858901754170925	0.24432758125306625	0.20190095838636912	-0.10449132822652138	-0.020415331356087914	0.4703939991481964	0.18446812378574093	-0.20932589852478242	-0.297409961568304	0.1273798038905431	0.06901668331368126	-0.1856252951881711	0.1623437737414842	0.36191315025904736
0.18749333665335874	-0.22904213840250748	-0.05585102210732298	-0.5094496319361366	0.15868799625916957	0.08686030512852547	0.3227145883003606	0.00383651858335748	0.1934070451065215	-0.2172039192231491	-0.02878159853610269	-0.13906540246281104	0.6246759377145619	0.01930997908980551	0.13581496996324555	-0.16665195745067132	0.13057728814709388	0.21187027937460096	-0.3038446001266269	-0.47608362294719325	-0.6520279957475805	0.19847263663346612	0.192161866281285	-0.6912254845137432	0.07812712213734789	-0.07021284284342996	0.5902521434813108	0.05292760684820306	-0.05885213635838943	0.21091158916493172	-0.01923565021480781	0.011217220253288068	-0.14432553787297625	0.0035931897164463295	0.07512190811034497	0.4152453884340012	-0.03090447895905817	0.21391056162332522	0.18784282122367213	-0.12337084774472754	0.0037158547932027745	0.4204796209585968	0.15551141117371486	-0.2305668329874826	-0.2561135485317928	0.0960385300747001	0.07203081436129924	-0.1921654800277913	0.14184251682186727	0.32287505787750215
0.21529351736541913	-0.2144332486569783	-0.07021497611839164	-0.48932409444851716	0.14693704833421303	0.07499373645399646	0.33032023749197603	-0.024480714105836587	0.14803398323306172	-0.2053658207671997	-0.04334714635970346	-0.13458195387370234	0.6152954093806897	0.031071063390737296	0.1367906913154994	-0.17479864413881457	0.12133753568182959	0.20198387821660532	-0.31555227840700273	-0.46589060590963494	-0.6442846011065562	0.19688739709598999	0.17633358526748094	-0.7016791446833688	0.07854881804355571	-0.04495597503732028	0.5636923344029587	0.08276861658206122	-0.06284407766530264	0.2299571158012665	-0.0058895445239825674	0.012326593323359161	-0.0867516982269182	0.043382353774050274	0.07634402863601471	0.4308236641984573	-0.026365370493837935	0.19138417982748068	0.1758422033527866	-0.1397315897860551	0.026059071987823763	0.390960738914245	0.11463508047560027	-0.22945383549890036	-0.16459048518924072	0.07998001855922283	0.09511622572338814	-0.18771607862198364	0.12606358732945275	0.2523486670276931
0.23414493030112826	-0.19371876754355147	-0.08979210855593286	-0.4711145412641563	0.13926741519664637	0.07775823173452676	0.3232889747707851	-0.04637355638581494	0.09365879032646598	-0.20068756281442993	-0.029305708422987554	-0.1287068967112532	0.5942021118731798	0.034846627215337454	0.15045791702983863	-0.16169679945626697	0.1128165365987277	0.17449005732435122	-0.3302799789034922	-0.43106531086317473	-0.6414983557885205	0.20439774534504856	0.18218443296929587	-0.7244775739792855	0.07901350657526458	-0.005202989687576401	0.5370300468843852	0.1297662777949115	-0.06460463801353716	0.25565898951209814	0.020372844082279067	0.022312519249557274	-0.06311315832676517	0.0583534097084684	0.07550289305154564	0.45712777877590743	-0.043083328125637754	0.16631514164722155	0.16655353667353662	-0.15995361156793855	0.048675131369137294	0.3576477592792521	0.0778768834425293	-0.22373457901335758	-0.07435001905385566	0.0802551792109307	0.09309129131184717	-0.1770346294433777	0.10334209264840735	0.21141827334983962
0.27480600952199963	-0.19005065902491775	-0.10144437091487539	-0.46683191524529033	0.13403517563673617	0.07465773554539444	0.30651256574944247	-0.06736965187324098	0.06735786508882445	-0.19692286582551766	-0.06212910843737984	-0.12905666929621917	0.5446320570278003	0.034830388231145565	0.1622410805314593	-0.13161037276415538	0.10215141554447091	0.16268561084568628	-0.344211992796796	-0.4181737947148375	-0.6419777007950278	0.21327401282523142	0.16535879702374962	-0.7598570255548192	0.10383484449649183	-0.00461681938111274	0.5104653578803082	0.1769758702784069	-0.05007094605507304	0.24019424073038426	0.04168591489258902	0.036024323346770123	-0.06136666261409206	0.05966068564568226	0.061587541770600183	0.4535207921867913	-0.04644499100416294	0.12500705452119504	0.15200488928437245	-0.16000044353395285	0.0768776345229811	0.3251715208188598	0.04851609291015821	-0.20626530872833992	0.004634575134155666	0.08753205742372777	0.11435259315148028	-0.1526606878816192	0.09540531135974337	0.18070678302228185
0.3282601468343561	-0.17650164988150638	-0.10581389804514649	-0.45810513282580223	0.12383218854443996	0.05927271833200868	0.28423150410261894	-0.075115065628491	0.021423782155276617	-0.19869630959490386	-0.11014445358405048	-0.14900492928906212	0.5210367839717805	0.023941134394012555	0.17857955401163042	-0.10791298794985309	0.11315207044540662	0.16164427371471102	-0.3452505639065773	-0.4225084545563398	-0.6295239649429465	0.20237422317143033	0.15932168906147967	-0.7884620805182514	0.1185101551437526	-0.025929324419495692	0.47751447274433456	0.2305194906866182	-0.03492518730303151	0.23620489722708923	0.07259429601330071	0.04806981341401219	-0.04945803961907966	0.06535861300845938	0.046273926276884356	0.43878719049700177	-0.04949142620014553	0.1077864804158107	0.139591672462526	-0.18088306032538548	0.1116760975401178	0.3113979729389181	-0.0015916882671984877	-0.19665321617962542	0.08693771195607698	0.09041655634444656	0.09484785631810977	-0.12943063351217382	0.09833415984113597	0.1469740413487621
0.40668572503330563	-0.1484077803927853	-0.12280536246086937	-0.4408865609038747	0.11984443512469636	0.049786839022086436	0.2445583716077596	-0.07305091286271688	-0.04133964287732404	-0.1629703984105688	-0.18274227230262632	-0.1453656733560031	0.496723898349679	0.011501057566559912	0.18065474358086617	-0.10149641741651935	0.15169858023739127	0.1426016677076561	-0.3428409269107945	-0.42668265973764824	-0.636504269197079	0.19749559927307064	0.15860162879240203	-0.7828158468997828	0.09908897158583174	-0.046728615777748714	0.45399323075064446	0.267492259384441	-0.008833235276697025	0.22690409427208857	0.09209309925401504	0.042138715652039575	-0.04906225496605084	0.05694891021982007	0.024270808958450095	0.45680944064866835	-0.045967427446238204	0.11513019571528305	0.12962975197941334	-0.2034045633532217	0.1447718547859262	0.28751643088227075	-0.043025584829779875	-0.18946528273908597	0.13102357480561883	0.0747507432405426	0.10379842814902007	-0.09865709471765813	0.08177029895570816	0.07215406768352883
0.46927467732710415	-0.12268008828490203	-0.1517587651614139	-0.4218447956357296	0.11927946840467854	0.049725375441244626	0.20970474394777386	-0.07271613886818443	-0.08984152565141246	-0.12833146993238256	-0.2529630399625497	-0.12489431318707027	0.4579277004283033	-0.006014716757351062	0.19267762613981354	-0.09467768913291512	0.1651910291314929	0.140053463760073	-0.35635755344696685	-0.4325976114068733	-0.6411147118866396	0.20349600238797608	0.14319477405008946	-0.7716469248898137	0.07444394721711632	-0.05190585412870212	0.4389809525791531	0.3012501937306321	0.041367047515576336	0.20803209824710517	0.1359714007079143	0.040569341891224145	-0.045078095882652235	0.04533862603935094	0.005085990633624976	0.4207306968017678	-0.06109053379717492	0.12914764790828623	0.13015094761307117	-0.22683380308394407	0.18055681283432315	0.26978170994132666	-0.06452614043326459	-0.17901052673044715	0.17185648504036802	0.0512961851707633	0.0851934357289799	-0.08967227877003228	0.04648250877669232	-0.022050621407075137
0.4835838659573117	-0.09634411687493374	-0.17039961291233702	-0.3858393610903715	0.12814320848444846	0.053665873901881864	0.14769031322173287	-0.0642030685496363	-0.10208855090795359	-0.11986167591153625	-0.28491563909406936	-0.10061847474102144	0.418847895145482	-0.020691713657227998	0.2032382224490684	-0.09651193541949118	0.1621408790730525	0.1372390177926187	-0.34825205598440545	-0.4235548303926813	-0.6394626086067678	0.1978664629902309	0.1201342636550861	-0.7685843037370704	0.06163658616782798	-0.05456609636309743	0.4136248585129262	0.3332376868466649	0.07715558860586125	0.17827853890803516	0.16292539162552502	0.03386566253017909	-0.042989536979549756	0.02330140719015756	-0.0229802298919173	0.39925745842612614	-0.08479471962571626	0.1322069441655719	0.12438073360269988	-0.2200500395192965	0.19300864812950513	0.250125865143729	-0.0970304307049545	-0.17188978353475332	0.20507158305478188	0.03494484836914764	0.09051223203193215	-0.10601084758390529	0.03609914376629021	-0.07920443219615246
0.5101629191575062	-0.07814424493376253	-0.19951698332448198	-0.34840006283687464	0.13396140609686125	0.054572803183636734	0.09054383095598988	-0.06001107850498934	-0.12164432638867524	-0.11338623192704282	-0.3075383580802996	-0.0882748069386053	0.39915652039057214	-0.04196782775805925	0.21141264230390697	-0.11009253932855127	0.16887409833224756	0.1250328451892962	-0.3253011854842247	-0.41721573113333144	-0.6375729315320772	0.19601966191220932	0.11477683759426385	-0.7499842446979573	0.022712138971914105	-0.04074599261154951	0.3645637119173738	0.3771498461243284	0.09741399608508632	0.15824118266140305	0.17582772261148868	0.015509743212965249	-0.03489294511634167	-0.003927907733474273	-0.0333628117180928	0.3924100179920059	-0.10263109741782409	0.11393825475474668	0.12494835659965361	-0.20595478061947423	0.2001656397391845	0.21490252867414558	-0.09756815481870992	-0.13984762144594304	0.23860213782780731	0.015124856774372536	0.08795730944034194	-0.12288248241550066	0.03428143784080926	-0.14072065840916662
0.546830664722149	-0.05645865125034033	-0.228164442906757	-0.3133412123145197	0.1408291703335109	0.06945245317676743	0.03878258026393584	-0.0586982308734745	-0.12184938925891434	-0.11221460289429927	-0.2934842473656625	-0.09863455965125033	0.3599220201833261	-0.06376561922605302	0.22027252908483091	-0.11943432873587634	0.14101698594518378	0.13151402666710577	-0.31894177350234515	-0.4249937396903626	-0.6214153950342675	0.2245470527065992	0.10690814754034798	-0.7289100299292927	0.002437510243920326	-0.02439892844758968	0.3163044997826023	0.4230878509839533	0.11486909133950304	0.1548319568956055	0.1844771954512588	0.006962336386993688	-0.013454792470008387	-0.02385825100388181	-0.041547555740614556	0.3545049518215023	-0.13202347106093665	0.12843180384068048	0.10308726260481774	-0.20760975675481091	0.22508039454338288	0.18643700593227536	-0.10657234286115899	-0.10847649011586331	0.2634498234034028	0.006294577786106451	0.08478239875329212	-0.1401360487824205	0.048561365619193844	-0.15885769348957704
0.581730447895875	-0.03360306579927143	-0.279039806422982	-0.3037064300522858	0.14994240739367082	0.08220956084482703	-0.011482016760445038	-0.052748892507914126	-0.10043386120659059	-0.10083276878414071	-0.3380344929493015	-0.10396718874075761	0.3356005403987565	-0.06645520098282459	0.26046045721162653	-0.1180602897557855	0.1303137163398834	0.14156033057668088	-0.3045799918785176	-0.41110964355105895	-0.605593651886025	0.23055688253761009	0.10820864267502919	-0.7001315781560802	-0.020723459808239565	-0.010460601697115348	0.2646000600860995	0.4787399158283261	0.11722936908825414	0.13161232858923627	0.18972498119030315	-0.016193841576676797	0.011955459339548065	-0.046075938270207825	-0.061677414633872454	0.33782200470714474	-0.16484250148991433	0.13129495361400895	0.08432360380354767	-0.2001687599334793	0.2303070276822124	0.1686021358945117	-0.11506571541939839	-0.08152443493839487	0.3155095585770595	-0.004991764797033993	0.07417300595105547	-0.15521078774497288	0.06367012908239036	-0.15589479504702547
0.6240001673154587	-0.02070696250961317	-0.3278007550869407	-0.2988031146402752	0.148864052656312	0.07344485421678211	-0.061473942075516395	-0.04380336992136455	-0.09385637291590404	-0.1158203299527778	-0.38214390690096645	-0.10485190763214199	0.30421036198421925	-0.08083177667515276	0.2739242456719102	-0.12392927942379557	0.13060676657290018	0.13867184097056423	-0.2792299615117397	-0.42467967146013824	-0.6284250812064871	0.22684693278528284	0.10566638389085	-0.6721789286894462	-0.02729995531693083	-0.01428344500713719	0.22858620823683964	0.5409738051600153	0.08414534507829094	0.11013878001150654	0.18555707479245512	-0.046333541639955025	-0.0052595285326379245	-0.09032285144490884	-0.08598227473992434	0.32052901520552796	-0.17643590350843047	0.1461884965690748	0.054227025621759864	-0.17533629495650946	0.22507101559321527	0.1375697838048463	-0.10142629954746855	-0.07086822842828486	0.3518245658283258	-0.018266329926243694	0.05841982375751945	-0.1869153688074448	0.09237375413354701	-0.14398079939643726
0.6567701725391962	-0.007220527552779915	-0.372471622321334	-0.2939673760411451	0.14406423454558737	0.07143158047987425	-0.09409881611425075	-0.034882374478373265	-0.09074689756907157	-0.12388857005843712	-0.43869074718388956	-0.09527150559901106	0.28073111012151813	-0.07050073791961387	0.26829603093948706	-0.12176528771995906	0.15198469437021833	0.14550748667601296	-0.25160296336541793	-0.47399170049756034	-0.6355648873016642	0.22649074610712208	0.1033204683199104	-0.6334366627342372	-0.06423283682911991	-0.022419794532483973	0.2003997572502103	0.5936077513449961	0.033695141443949014	0.10225752590677425	0.19232303715339416	-0.08616844484043754	-0.047853412421924306	-0.1271649859642672	-0.1157612452297008	0.28170698303504843	-0.184778333934518	0.14184971822417486	0.00026188901085326676	-0.16168498829433314	0.2257087842046092	0.11123954816648056	-0.090488244359213	-0.07908110867567326	0.36973532604870823	-0.050617069658895654	0.06403431041374853	-0.1967187344973757	0.11216276059916463	-0.14292092013041197
0.6592062602522623	0.0197780511352171	-0.4116194329330127	-0.2915382439394333	0.13054881518719938	0.05179055175752978	-0.11980896961419933	-0.024372708614027346	-0.10385028600698834	-0.14276263634450087	-0.4454607261890919	-0.07773985619320538	0.27483014331689615	-0.08078914934164917	0.2836866423092017	-0.13217650554950647	0.17570008793148054	0.14327830053330498	-0.21730217773147092	-0.5025089921490492	-0.6348689555846858	0.19808757317938716	0.08737011155631998	-0.5967144696129679	-0.10273021739175765	-0.00809152667629889	0.17520144744908644	0.6333845337775078	-0.02178674520932136	0.11788319501851863	0.18924513816406377	-0.10041239122404519	-0.05941997222650739	-0.15838406869649693	-0.11840340053620949	0.2654438363992412	-0.18969188694248307	0.16190830092538283	-0.03741455510774747	-0.16973871214731034	0.2279810480406582	0.09067394742866455	-0.10229933882115075	-0.07904289459964567	0.3974424241243926	-0.08735366635706683	0.06462429004604556	-0.20537412888574388	0.11644115421576992	-0.14266250012959455
0.6584692666276764	0.03681957301787238	-0.41255537467942427	-0.2782160929175982	0.12327861711919941	0.06020559890345223	-0.13815118297712045	-0.013054507613786154	-0.12339961296977794	-0.1388090335291637	-0.4400793215646865	-0.05116150409960006	0.26196897918346557	-0.10636250463424304	0.2775919472490079	-0.14744653107912256	0.20414676883467262	0.12519983722542838	-0.1880281543337498	-0.5014613724781325	-0.6438480697521183	0.19064416654722924	0.06675587469343394	-0.594194797220849	-0.12477369195201907	0.017029137446637185	0.17306078669779354	0.6530908814664147	-0.06825751129722415	0.10909419477787383	0.1783163334389373	-0.12865611997663365	-0.07000638942774477	-0.19244412216929688	-0.13011794529967358	0.2613878789055727	-0.19773644635194962	0.16677538374352763	-0.07271875488457784	-0.15066097606865989	0.22518441562705935	0.05797114211200488	-0.08838938246657531	-0.10082350519687029	0.39529669349898455	-0.112251560941632	0.09925437496165719	-0.19565897546757335	0.12576217185466873	-0.13334389871763058
0.6242149953036575	0.03041517778228378	-0.38385604194312595	-0.27650269372650144	0.11224737202229104	0.058237398459161684	-0.1528662521471747	-0.006760928636881353	-0.12562435165633373	-0.13496278703048326	-0.4082154318786154	-0.03989708111817504	0.24734171466285165	-0.11231612221357215	0.2610461491787165	-0.1497158498127918	0.19594829841039396	0.12697215836362377	-0.16105468252793573	-0.49838764993718454	-0.6366419444704018	0.17295391950847155	0.053795216317783744	-0.6153871385661764	-0.12406576578291446	0.03469785682229483	0.15625432250147225	0.6839937212075562	-0.11427443719014133	0.09885037572310043	0.17075872826494773	-0.1630462930749504	-0.058243581831216654	-0.23703559202600316	-0.13819878433823152	0.2456650192904981	-0.20210811404004603	0.13398234164189768	-0.10374155211978928	-0.11134371172150752	0.21485989675624592	0.02360022360114606	-0.06329350880984115	-0.10638047710207243	0.3730288820086687	-0.10908238964297341	0.0857697994669133	-0.183923152897736	0.15883552509837456	-0.08631062495595723
0.598840623453553	0.006380869281720028	-0.3559631795326517	-0.2677184346844451	0.09688891367174306	0.03375713713853733	-0.1502286759495503	-0.002788391981966446	-0.09947432173830215	-0.12305965542117445	-0.40543104152963805	-0.036466067686682174	0.2393040242146119	-0.11981954784670887	0.25343863249998827	-0.14584747526257083	0.19374175153753137	0.1117577660150709	-0.12413944229431842	-0.4952859411182957	-0.6242285038202684	0.14309998690466347	0.041272977761600826	-0.6444083458730813	-0.12421290225742568	0.04499539469075161	0.13375298498427218	0.7091048597114276	-0.1733878944240686	0.07505464496004757	0.11934142420968938	-0.18849051623871546	-0.06486667072026747	-0.2638696506497481	-0.1434425225289391	0.2647754531599781	-0.1917019420032296	0.09877291528611418	-0.1291858643849409	-0.08163993998435647	0.1832187294182423	-0.01475032982454585	-0.05642384780610683	-0.11487232010446254	0.3630404590973803	-0.09352270022745666	0.08804934728194355	-0.1508954775195021	0.1948553567852056	-0.010153655277278401
0.5896359122845631	-0.006634561526529076	-0.3462878893142609	-0.2550227134516875	0.08807435328522308	0.031044544437384552	-0.12489370040784006	-0.007096132932177988	-0.11884824901334026	-0.09011262120260634	-0.42899245128046165	-0.03271084437251141	0.21721917521235118	-0.10944892656720243	0.2515882605331642	-0.13290721181897117	0.1962916353697864	0.08187643162509667	-0.0852091008806309	-0.4858634796000404	-0.6266319447197972	0.1081534797445586	0.03887261767519958	-0.6561418912448971	-0.11547719574087756	0.044959433322256936	0.12267555358890356	0.7330074465591074	-0.21128046335709239	0.06737841058596757	0.10011308170549645	-0.206684214984188	-0.06814148722607699	-0.28750447198606094	-0.14099036490739286	0.2738005293091167	-0.18904398982978105	0.08650017021311326	-0.15129099292105158	-0.08676883312916625	0.17512554805547406	-0.05784066992272907	-0.04792245871864857	-0.11088549184223077	0.35325661457905294	-0.06825248950181506	0.0797797612247976	-0.11877564128304777	0.19169777376804292	0.03096144320300258
0.5526330761737348	-0.024556002590988352	-0.32904650147673503	-0.2615965567433975	0.07905827610684958	0.005811695715785772	-0.11126277413898811	-0.010504975586016322	-0.14245369375538675	-0.05371986212826925	-0.4579778099815691	-0.03651469916908387	0.20670421743269712	-0.09140538525705699	0.2760227592575345	-0.11062096982481447	0.19339841457813903	0.07742042243453162	-0.05361131185966926	-0.46992291029649547	-0.6267385591082848	0.08838338888659063	0.03455366715968707	-0.6666768311691071	-0.09309306874160193	0.043706778986358184	0.10131709467645914	0.7457983138628106	-0.23824999412781217	0.05783781070055587	0.09994648533282838	-0.20380835300540304	-0.06414746093526218	-0.28758937458051637	-0.14275576006350213	0.2676328866287821	-0.18898264592718644	0.07806224744944118	-0.191400128211424	-0.0919600984183292	0.17342881070697969	-0.0991609546618192	-0.044636802931825495	-0.12339071257162922	0.3311730798091141	-0.04559080175436458	0.06472509097026845	-0.09852000777586631	0.18646724847618573	0.11031579472589641
0.5467052627386076	-0.04319486398063395	-0.281107781838706	-0.2531821535911921	0.06500008086564192	-0.011959474291614983	-0.11297092643193259	-0.004902889937149632	-0.1656644891999919	-0.02059837389513406	-0.47041433111440434	-0.043243924676280465	0.19754606305268577	-0.07925050558947336	0.2898163233939784	-0.0979613789777578	0.21979287683769028	0.06027538159277127	-0.02642459965983824	-0.4447468692724921	-0.6121021664840154	0.06431376088038507	0.02823347343883481	-0.671501597401242	-0.09689189748832168	0.020153805771237942	0.07615213103445484	0.7438246359782388	-0.26653164791124523	0.041373666139752116	0.09999278506915302	-0.22290793847234566	-0.07518776967764615	-0.2943903913971726	-0.14696638584222652	0.2671116237989203	-0.18415621657561107	0.04208533568847431	-0.19565782542044718	-0.09238099410566418	0.16411807108609583	-0.12955299912740403	-0.035618712097444355	-0.13809160950680782	0.3080666530743702	-0.026576453371429533	0.05249689697228142	-0.07389029326230824	0.18262960390289684	0.1653604457755833
0.5207357454092351	-0.06884057905338775	-0.20996819184976395	-0.2587353690186891	0.05821988047307142	-0.007822292372283823	-0.10900190204722879	-0.00906734073288903	-0.1595629015326903	-0.00395608026879841	-0.43044257915401873	-0.046681796393753104	0.17743679714776714	-0.08106825688244612	0.2892993076973657	-0.11034807706570235	0.2401806763329223	0.03939822628311325	-0.002852907896921962	-0.44176902564671156	-0.6016866962638081	0.04379860147352733	0.030742235556398982	-0.6793564728842865	-0.08744513709139781	-0.01607592443585206	0.013331545865166328	0.7404283015127725	-0.26919988864945077	0.020709633414167955	0.07082880852304715	-0.21170795574760531	-0.09181511053037658	-0.3106757484544567	-0.16337496195266582	0.2742190615082757	-0.16607559050559256	0.020623943231621276	-0.2024907583544962	-0.10167476076078127	0.14744315032001293	-0.14282788888992515	-0.03314098791273169	-0.13395619321429567	0.2620992936764355	-0.008129275635521006	0.04915406116709245	-0.048839803295232555	0.1740338032704974	0.19230638751980178
0.47180019104482723	-0.09233209286572733	-0.12410276778198426	-0.22909007517721175	0.050061449164788684	-0.011604351380084265	-0.09359884090235394	-0.007434779633587965	-0.13280413152187348	0.05493918214014294	-0.37340421612743674	-0.052637906026871684	0.15365460105806747	-0.07726021508946232	0.27635901382713585	-0.11122660024635274	0.2396448625932645	0.01449435734747528	0.014999503933977068	-0.41542481665088377	-0.5401265409709887	0.026100359624908098	0.03824194612639471	-0.6874172570789447	-0.0763756307238393	-0.06193311234511436	-0.021159118501182607	0.7185787309227777	-0.2472372649278311	0.00840311279049446	0.03331754759478992	-0.21179930896383664	-0.06356529569770453	-0.31817983850339815	-0.1969557663271148	0.2888169573031864	-0.15766654111177744	-0.015566668538137197	-0.19506152468606702	-0.13754913559738882	0.1379422738002777	-0.14767991100040262	-0.037190512420784055	-0.13189810371329028	0.1949741557783889	0.007906815382409695	0.044856049356177666	-0.02924743361822658	0.13910509560238474	0.237047463965469
0.42471482988021625	-0.09756698140488299	-0.03724952881376975	-0.20407648155790947	0.04237442320887747	-0.017269927676348898	-0.08508733060047734	-0.00962673172632369	-0.11984518988563456	0.0957190983855461	-0.31029740287343455	-0.056245364452206535	0.12305401132028185	-0.08682497677844929	0.28356483911250596	-0.13432074843524927	0.22357825351624366	-0.015840691253876944	0.032334016888848245	-0.378101694471768	-0.49378286131381655	0.006841339970478702	0.03736547516685636	-0.6806114322950708	-0.05232141314160212	-0.11006560600684326	-0.051705826896722304	0.6953412822168148	-0.1939551910972277	-0.01884244152740906	-0.018403495132473104	-0.20582439694472296	-0.010711708808296005	-0.33779860134909384	-0.17644977139190784	0.29553122840121054	-0.1435022765435241	-0.0373195627557904	-0.17405991868014742	-0.15664351129556664	0.12076856341164746	-0.14503742537757694	-0.040523067706519506	-0.11485467590208057	0.14310837966126477	0.018656288960662272	0.0369856293546567	-0.028937198396378157	0.11349592693121913	0.2860007864244599
0.3709584943452263	-0.11270120327494007	0.029866499112738733	-0.17242728089318918	0.03579813861758728	-0.028108005764791427	-0.0806698269245543	-0.01898276124190155	-0.09264276184109307	0.13323393742340056	-0.2890415335058506	-0.06075437574360334	0.08552652663325137	-0.07203126217969355	0.28984742208249636	-0.14459731523234004	0.2081072820430172	-0.034815555208538566	0.03975223522021114	-0.33189873360780436	-0.45473597114274406	0.005678990077023377	0.044765042124160395	-0.6428542769654257	-0.031360126681147245	-0.14510777195500998	-0.07784449838502136	0.670179062842583	-0.14442802741047625	-0.052731635578892634	-0.033018813014822346	-0.21119776959901712	0.005181073270114902	-0.3498562751586892	-0.16707853140964687	0.27383604113207566	-0.14122880855291203	-0.05779897705883726	-0.15282697436276838	-0.17023213923844302	0.10442957958792978	-0.13589217811687562	-0.0458988512933068	-0.10888564524210338	0.09904594181855061	0.03889466062783678	0.042679378602677245	-0.03208577734593081	0.09203935356906948	0.3269359436046325
0.3032075030239943	-0.12698072966630994	0.07169222222590874	-0.15016762405686263	0.03384894345829014	-0.04454473313924858	-0.09384649303996455	-0.028833636636287026	-0.05251105534280004	0.15283678793599909	-0.266654166109586	-0.05869065514425002	0.04694195996265125	-0.04695015109541449	0.3114208414632061	-0.14280675572518325	0.18478551216752298	-0.031065323680117118	0.04276687506799805	-0.32494207048189455	-0.4161566732109443	-0.0032742423637670175	0.061303056697159075	-0.5727802912129906	-0.012187176162338007	-0.18457147806302104	-0.1106239354638626	0.6285851056176681	-0.10377073810595916	-0.0770282655306406	-0.029208902792484448	-0.20789141048966558	0.025893437993165413	-0.3660034493231926	-0.15209741186461537	0.2783866275883867	-0.11844341995615915	-0.07589813339432534	-0.13921307976424666	-0.18889225681022445	0.07279693856826029	-0.1471500328258074	-0.06637889712126982	-0.09118985285560302	0.06678970741694644	0.07364140419829894	0.04386533701249603	-0.04373156999099009	0.06566834306767595	0.3573735325488354
0.2543428727322453	-0.12002820395914555	0.10617380266699687	-0.130516577524199	0.03583052524484945	-0.04055779552864198	-0.1129782565652306	-0.043346390509804635	-0.033182267693286215	0.13600352393868761	-0.2562697298015661	-0.04970006570537536	0.012246251808841807	-0.038495729950543754	0.3274690605172086	-0.14172655522036443	0.18182293037397812	-0.04440105562218287	0.05354116439826177	-0.32084487939136397	-0.3849891739874711	-0.0012037059351419637	0.06109920271296756	-0.5104202960356533	0.009643605095169547	-0.20810579631823473	-0.13823195258790855	0.5619180488348952	-0.055923014691773944	-0.11109185327726541	-0.016759027711943073	-0.19259298138050343	0.018164125517117095	-0.3634760850206964	-0.1204806096013378	0.276805083187322	-0.1068728198320887	-0.0733106305851722	-0.13943442649646512	-0.22436313673061647	0.047831878485890426	-0.14491752669108754	-0.08682005997953927	-0.08197919847419911	0.04905853891557564	0.06927987007557265	0.06578353888572346	-0.06043474653611771	0.032483522969144286	0.3823033219364462
0.1970547239558652	-0.10563759625981917	0.15445840462589672	-0.11851551686255615	0.04555431020413696	-0.02994235218858225	-0.14212767623581582	-0.050260463188657824	-0.020163999692072332	0.10513755062761816	-0.20562749883151038	-0.051760668902010656	-0.014513821576035766	-0.03628925797347907	0.3309942264385985	-0.14469127173054308	0.15932655642106353	-0.058481950140574314	0.044013139856345126	-0.31169512860370935	-0.3394346087017823	-0.0041541487506204745	0.0671102201775131	-0.4371763998544232	0.033366624862749134	-0.20558151802455632	-0.15860238920526534	0.5387740672534219	-0.0020526466492352654	-0.15488394828661642	0.030424950898383717	-0.18362870199162215	0.024024150365979272	-0.37083292395252065	-0.10123443785741024	0.24014660883061656	-0.08337444662542862	-0.07949173629786378	-0.14087604061493808	-0.2605238314244547	0.04798791011140524	-0.1498692083577816	-0.11513102154211274	-0.08079555203624973	0.030512180176604405	0.055943614607659176	0.05776277087946088	-0.09105077784259322	0.02171639350141345	0.3801025838649689
0.13877363816226065	-0.09676127811878793	0.2300069368835886	-0.13855211454483624	0.05638223925212169	-0.03557378205104577	-0.18657286424842673	-0.055746797931959934	0.01877215158161957	0.06345026705201098	-0.11623281817677551	-0.0486064808318812	-0.01919656585081222	-0.057375578946568286	0.32970168719706694	-0.14649260332029637	0.14911228187914016	-0.0536958953691631	0.0376816668856277	-0.30866286721526615	-0.2909426910907525	0.019287469042131057	0.07865254319478046	-0.37390282023555643	0.05298228950750816	-0.20673812553876708	-0.1865955951331914	0.5219293351317382	0.04995219120405185	-0.20020903241526447	0.036224509611171865	-0.16774000564196098	0.03289038440765353	-0.35775954629235895	-0.08135395092566547	0.2224287457328838	-0.05739775422943664	-0.1021100759141316	-0.13804437070640094	-0.30987613950503656	0.045488846207667966	-0.14081127159679188	-0.14789344405464902	-0.09172063975880798	0.010575937699195653	0.03333492076350045	0.05433179476651069	-0.11468677471932542	0.02890702931287593	0.384130125075865
0.1095765615843535	-0.083819578135034	0.3137027814546252	-0.13353762437615146	0.062399554646961106	-0.02998469376649542	-0.22115114944075615	-0.0570622273680599	0.05097605013425568	0.02875043450956761	-0.03868899527523058	-0.02725913049917449	-0.03604542136941599	-0.07543637417741751	0.3334166846962858	-0.15775720947110222	0.13147811415923694	-0.058418146579599206	0.030730399821702902	-0.3059177243079191	-0.23437578290600042	0.0265270676855792	0.07907386657899876	-0.31908450255359805	0.06905631263521246	-0.2000752331518764	-0.18152291234222856	0.51891773743452	0.0881311116886736	-0.23334532771662317	0.028481395449006568	-0.1731984583302561	0.045728717612550915	-0.3686567830898423	-0.09499420139192574	0.2078752397166718	-0.044464400585451806	-0.12484585427396966	-0.13783656547859743	-0.3284289558454308	0.055113354343248225	-0.12365221307946128	-0.20795754149514342	-0.09821264417660847	-0.002581107802305774	0.023420440866603564	0.050277085868724966	-0.12459581112605089	0.02812789874598119	0.38717638480900296
0.05793047418224314	-0.07948692205351636	0.3720461046874607	-0.13654660913032096	0.06858600020639183	-0.024656484236184842	-0.22846543161463462	-0.054406841352301706	0.09873377393898594	-0.02406061510731185	0.01761706222718921	-0.006239730932407329	-0.04300347015760759	-0.08823979827616228	0.347823152152273	-0.15682901502070115	0.11164606969170823	-0.051663633797365674	0.03739262138044279	-0.2951649817115452	-0.19713378198885284	0.014144897092819584	0.07503065395596611	-0.2726802650662253	0.08825250651692504	-0.17257677337626384	-0.16331834942574291	0.48828117031547097	0.12637332281273214	-0.2684481997497298	0.021230215985290495	-0.1652505324811846	0.05852758198778339	-0.3838877350506019	-0.13918855352833265	0.1951353732301489	-0.03634510286203775	-0.1443807756923729	-0.13594573981328273	-0.33275870324782836	0.06866423207170122	-0.11933205314684434	-0.23845537859282723	-0.09641450858292791	0.001330868337903335	-0.0065919089128426926	0.041856120106703115	-0.13721341981108093	0.023684010972466262	0.37877118496674844
0.016032849172840816	-0.06157518241333275	0.4342835001739275	-0.12543683576630288	0.06444471018333134	-0.030073474494378104	-0.2201552109353444	-0.04870363502385262	0.11783815316446442	-0.07185895055414511	0.06826562958620552	0.008519300495958943	-0.03797588511380083	-0.09112018809718779	0.34559635647651177	-0.14071637325242303	0.09988851285756654	-0.05371716322282142	0.03444238506206278	-0.27992199629889464	-0.16811368123586326	-0.00032642470973535953	0.06494450137705457	-0.2250535800699019	0.110204303391671	-0.15752004806560452	-0.12281187529001192	0.43134338909585124	0.13488668565404172	-0.32232150166040907	0.042103645995767845	-0.17833982126049483	0.0845934549123295	-0.3917013633816403	-0.14531726531102926	0.1594815029793643	-0.02021482151872858	-0.14849486891939126	-0.14837688877643151	-0.338006209182408	0.08160547803926302	-0.12433586155635332	-0.2582009085296237	-0.10352609402678917	0.035176567536116185	-0.03445243445503143	0.0385909802375463	-0.1493166102519405	0.01853947439718906	0.3776600980507915
0.002457570511885999	-0.04870769832528771	0.4849557198868659	-0.1441861314948311	0.05977323907694197	-0.0408978940093002	-0.2239257436347774	-0.04457403859001185	0.12790042054562845	-0.16079952981509776	0.09557094001432782	0.01970578840943254	-0.01186467099526076	-0.1179003029025369	0.3455983001445442	-0.14012390870961383	0.0864108031763681	-0.04403320052372184	0.03156425604454978	-0.2656984369734574	-0.15803736229871915	-0.004489214811684063	0.06083852751730071	-0.16071469380094772	0.11641129109079251	-0.16473449794178258	-0.09313607097216382	0.4048802377679673	0.14779257323967515	-0.3681729026460345	0.08805417069307134	-0.1839203069468671	0.10279187445700003	-0.3825703245662293	-0.12960485259314758	0.11510072906435713	-0.012437758960520745	-0.1566850038615286	-0.13612307637097248	-0.31381730844811384	0.09333257627604293	-0.13382097632869105	-0.2610759666594014	-0.10655135834660587	0.06816053881649776	-0.03527913934638505	0.02923167683495188	-0.14022634013507107	0.02018827391510235	0.36681836677225854
-0.031985831672556544	-0.044312468057191946	0.5450735058503782	-0.1492158809438437	0.07010877144007044	-0.05493207830151784	-0.22641012698350632	-0.03533935388993294	0.14381923191267648	-0.23430350946755124	0.11103625507033543	0.02375342409855697	0.00866033751904964	-0.1332644118210306	0.31897069599030714	-0.1437373439717169	0.04673544307850236	-0.032626541678296345	0.03847710696812658	-0.2601315516795106	-0.15785603388995267	-0.019199545631443788	0.05319507485254675	-0.10954204404461865	0.12167379934921592	-0.12649347836259126	-0.08132665071807058	0.37835731095349096	0.12512680595065456	-0.4163577656352304	0.14942633144862752	-0.16233203246692685	0.10947745565968688	-0.3587153299688755	-0.13731292013209423	0.09036623706169275	0.004492069109893723	-0.17683531788606527	-0.10772938999447486	-0.2888952918720227	0.09766820914895456	-0.13276367198932545	-0.26426015448897905	-0.11714819978055876	0.11915490467963516	-0.017669672927898422	0.026340827584851234	-0.11743474406578466	0.022803195335965094	0.33736086843023416
-0.059173392858461994	-0.04998101026147037	0.5853193319339417	-0.16898173539516437	0.0783211804604568	-0.05086318924978862	-0.20667507267670326	-0.024168315751041503	0.1498473064755528	-0.300717843131562	0.13934452535108036	0.04325527202217426	0.04099050245352935	-0.18331194616373397	0.30480265181295846	-0.15134901722423239	0.030410464269413594	-0.04448218854539804	0.051950489667169385	-0.2774831476556773	-0.14639036996897342	-0.037104578606780854	0.06068612574370532	-0.0987480926357994	0.14093290490906757	-0.08967428139025906	-0.05956169399274758	0.347590324590968	0.1106880499513456	-0.4644359526626071	0.15997616043022186	-0.1447399711047461	0.1326829347899053	-0.3278416103812896	-0.15112337685780014	0.07431616136363914	0.028388650176905582	-0.17669081273968573	-0.10690835230370632	-0.27015726197754925	0.07765182422772116	-0.13846466374026145	-0.24593694743839595	-0.14884197754421202	0.12902151755541996	-0.022064090447026237	0.0020480723249765758	-0.12094987182049347	0.03305507495434819	0.3064385931250512
-0.08280652733053527	-0.06160768218465621	0.6232685619268539	-0.18732775014359984	0.07649313527721442	-0.06696937914505183	-0.16009485038119173	-0.01001830542172809	0.13886032162293344	-0.3611222876073502	0.17795847967704895	0.052586905318404306	0.07285443407411762	-0.18689467205105612	0.2881123744189269	-0.14663024659791862	0.018335580851591114	-0.05611727989307981	0.03291385408741571	-0.28445318200326997	-0.11221584130012414	-0.041587399754232916	0.0708500765343328	-0.10745803113707257	0.1414493347215186	-0.031924249370500916	-0.03690322286720788	0.33427886714039823	0.09767796436176134	-0.48692451166854117	0.16949995418362218	-0.15801902364652826	0.14533488741027387	-0.29105463790641317	-0.16247474896302883	0.05220624673351931	0.02721205540716748	-0.19320245093885086	-0.09785016839482318	-0.25559161139380526	0.07171494877165763	-0.11298005565870586	-0.2401557180759283	-0.16699385402635408	0.1286935674598335	-0.03891384170319247	-0.04107431850638096	-0.12248926684536206	0.05000599880607422	0.2553702756363289
-0.11891510339479514	-0.07214682444653858	0.6381152985181704	-0.1917921795880861	0.06995343557968342	-0.08121527132683572	-0.12706890012146227	-0.0015456833750129473	0.14425386202129636	-0.37052835258211564	0.19984346194857933	0.05364744572308709	0.0998121731957603	-0.21442482493876538	0.28762127429607937	-0.1497134560166591	-0.009865735507388803	-0.047399035289725805	0.0043312184990050686	-0.2663428469362642	-0.0929925115207638	-0.0471494009074759	0.07258703663028818	-0.10945209444954514	0.1420615618620449	0.00882432646601867	-0.04251611343590959	0.29835053921739557	0.06416865812826579	-0.4823453892649133	0.17392457608377002	-0.183546523304403	0.17692639648790984	-0.25303206610150486	-0.1792895440822029	0.03680299352507514	0.03716621391927582	-0.21827092287637342	-0.07804152888853017	-0.23150576212784246	0.07927438260670858	-0.08279004359511385	-0.25457163514946624	-0.19983545578799294	0.11632766252225604	-0.051315909773332155	-0.08901721994995049	-0.12586258400444902	0.06942500355868335	0.20951918406272668
-0.1414710142705422	-0.07644067483095349	0.6463063288122631	-0.181259642999898	0.05065100573143141	-0.07742091960286676	-0.08936935398935433	0.0025568041106844787	0.1604357729199718	-0.37011854048872433	0.18700412751753395	0.07327274279433942	0.11315031334616746	-0.2229157837980677	0.2766790711631342	-0.13963856654373671	-0.01847603688043358	-0.04621197397627671	-0.0004418328637998292	-0.24443632874591326	-0.08923666290585228	-0.042664193249617545	0.07811902809816547	-0.12509248669172188	0.15461601617795068	0.015689111969199913	-0.049380379624649064	0.22312580640867669	0.046936623786010316	-0.4611586234212707	0.17363623620799826	-0.18176307719997237	0.19674851983074032	-0.21252423630453268	-0.1978954632106581	0.03586903258125486	0.04264887838973108	-0.2118599226126235	-0.07346312924911409	-0.19085448447157477	0.06271883029730371	-0.05984029541944354	-0.27497560803931775	-0.1844560135274817	0.09444745681158091	-0.038725373641997914	-0.09997107322662242	-0.12735822071592845	0.08433403661670211	0.18714025016705543
-0.17799793957497836	-0.08724806147405834	0.6586089639413746	-0.1477607269064857	0.03175640748574011	-0.08094619742848365	-0.037758209165768976	0.007187270634031455	0.14891871989333813	-0.3460789837358337	0.1703557181227378	0.07064477230301788	0.10962992954519424	-0.18784871237232614	0.25546004725366156	-0.13194311042658152	-0.028491765554425473	-0.06130427309086504	-0.006589442489001493	-0.2334313986894286	-0.07567900641706811	-0.05630298089688681	0.06683066516719331	-0.11782065798156346	0.13816943795626674	0.03496125886261493	-0.10930180092081476	0.15165388733091933	0.0206903043464154	-0.4494787703172022	0.19707113712206015	-0.18181551708268023	0.21811321659964164	-0.17043090992071636	-0.2279458731013991	0.016462455473885064	0.03639025183821672	-0.21946456256511965	-0.05996571371855658	-0.132529679137044	0.03464763244580573	-0.05077073027462568	-0.29742803398912454	-0.1679779616685758	0.1069720271287373	-0.018793823086703063	-0.1252323146976578	-0.1457058571183799	0.08080702059497379	0.14759365391293403
-0.22762217696375514	-0.09879566678939737	0.6506891598159605	-0.12150023209468044	0.013505343518795194	-0.05842594140803753	-0.002067686081836259	-0.00046907086303317886	0.17343856447814865	-0.33428733753228373	0.1627882593069214	0.06748871379125758	0.09984762411594109	-0.14527111075786392	0.22575432082548152	-0.13337639586095335	-0.043987880390839736	-0.058969535378149016	-0.014717743115084827	-0.2075668952280821	-0.06693242914421098	-0.07086164898031738	0.0570051020445541	-0.09899995150200516	0.13098213618159787	0.03905815776837349	-0.1516403618378385	0.08458144406634842	0.0068921731121370094	-0.46472459296803403	0.22377957408094934	-0.15996925798351147	0.2243723151706714	-0.12084645065435247	-0.22614881166446293	0.004055005015845753	0.03652451075402022	-0.2075859224367902	-0.032581406130411966	-0.10488353272745388	0.004773970898469945	-0.04129332469008518	-0.24805888348086907	-0.14356223303009763	0.12145180468243733	-0.01204484567977537	-0.1538175411566154	-0.1703134007531541	0.08687400226477901	0.08568979769869378
-0.2774632981109526	-0.09149825544923271	0.6372105983487475	-0.09644885359075686	-0.007190311054086627	-0.07168022115223995	0.040058959957484	-0.02437184801249891	0.15652152253522006	-0.29144081219123963	0.15522623168164268	0.05764021512437375	0.07649513614964365	-0.10199421788664106	0.17827698968792358	-0.13080725416168065	-0.06788534658208273	-0.0709905988848156	-0.032572003851134325	-0.19295598508536824	-0.0680883977500968	-0.06009311739887037	0.05131011998786955	-0.07610918840488032	0.12468194268659707	0.038343500489059115	-0.1740595539386706	0.041943046066613456	-0.0006247480765768524	-0.48404064709600947	0.24053687485406688	-0.1308566934920018	0.2247768706747369	-0.06378527626528056	-0.20982088561300505	-5.675677104392957e-05	0.04322627170448016	-0.21278403075874958	-0.01584490061577077	-0.07997579831526455	-0.03558194640886087	-0.00995326546588442	-0.22773514315477983	-0.11878204791141374	0.11302817222723258	0.0021548027663861	-0.1808143315200687	-0.2045932146589776	0.10046112941791449	0.03654474427135449
-0.3188120324710819	-0.09788518812112508	0.6097560742032875	-0.07692569435988847	-0.017142601661279434	-0.075044327810316	0.07534534296344389	-0.038465919242468845	0.13482999791540484	-0.252819377274001	0.14687215543628748	0.04035671097492542	0.03528505284505556	-0.07727239432760627	0.15965276260167569	-0.1272859800506813	-0.0733726688446948	-0.07336078302029563	-0.038310594570278314	-0.1658787429132544	-0.046794062487279534	-0.026594028800269807	0.04261305877468935	-0.047239269814508836	0.09478629536228866	0.07856236536765186	-0.1674311508266313	0.025772146702878307	0.008672029387029153	-0.4717411058038805	0.2611826300450731	-0.08248359720194871	0.19064839293474972	-0.00920979894237586	-0.18128877493079443	0.007469213137470463	0.044670737684938074	-0.21480970752465128	0.03326916970587669	-0.05755776961775536	-0.08556296869405541	0.002757936237160235	-0.20744370439607449	-0.09259518602191226	0.08367507700512897	0.01327903835817464	-0.20570135879428014	-0.26197102258845406	0.10053642641576614	-0.013790708385556554
-0.38135472993488545	-0.09086960315616883	0.5774709660231251	-0.04261265932936642	-0.018178373981312085	-0.03938179234853485	0.1179078891377873	-0.05203330233708179	0.09885629577969487	-0.21202294467218913	0.12966161782084268	0.023365619200430784	-0.002603386665632873	-0.0377091541537522	0.14622266438728654	-0.11382626284631563	-0.08405946521204455	-0.06796111128592705	-0.02857508178370156	-0.14783070322788724	-0.040637291422961096	-0.018732386219383827	0.030882194829075244	-0.021229531601462133	0.08086127796737938	0.15103456209984048	-0.18410357972971056	-0.0048024712755205656	0.01050437058242986	-0.4774564227672554	0.27954026880253624	-0.046151384110937214	0.18082832884283978	0.03912260915612812	-0.18397387763067477	0.016909904443167777	0.05210857101424839	-0.22463401900460722	0.046664889918551486	-0.0411556928163564	-0.145594218189254	0.01194636930555532	-0.1893230016007163	-0.06889083635510716	0.06154781555577869	-0.0017041045658869867	-0.21278557234538725	-0.3283199209412567	0.10134058015415234	-0.07104526724868512
-0.4246903662145745	-0.09919876096805187	0.5519398491484296	-0.03457101859659807	-0.03189351087448343	-0.01632475438873671	0.1422171084867424	-0.05571151326929723	0.09060348253026276	-0.1768472346107195	0.11193421190589666	-0.0011047451752247972	-0.03367558106885239	-0.00571937023236212	0.1450169423178679	-0.07818563067762603	-0.06412077820409856	-0.06948845825790964	-0.03893819515189871	-0.13896890014437902	-0.023525262329005852	-0.0031919077547448195	0.020364286096431417	0.008711654154332952	0.0750683098773745	0.17328212265469978	-0.1771773384842658	-0.042169758184851976	0.023390190404339498	-0.4666545856983181	0.2786153075523009	-0.029424727841145342	0.17995891823383184	0.09539433726824846	-0.18660762158133873	0.007388550568177872	0.05809369394678807	-0.21776549460968705	0.04205221045863396	-0.02499507021445343	-0.19191472148723446	0.0027471577302736624	-0.16557658450377144	-0.03425950529496006	0.01705123425319291	-0.01352391910883248	-0.2272507724491671	-0.39272376562993705	0.10151278507068942	-0.10794418982622893
-0.4696747302123049	-0.09761839895354398	0.5367861213105987	-0.03809663898472418	-0.04218346205850214	0.019722952846319815	0.14558318894164254	-0.057878938218474694	0.07019521297892464	-0.1385509654602775	0.09988240010281295	-0.03834336760349584	-0.057510416403668906	0.050962804089215184	0.11800837922928464	-0.036540759359436584	-0.04611032704890171	-0.06105457273495054	-0.051563135820796656	-0.11487333675465247	-0.010206019118414452	-0.005226515269201043	0.005432770556826731	0.06005575000633227	0.05713463899104306	0.18205250107441526	-0.1792874183676832	-0.08538960864507476	0.04070403947562298	-0.48335361448076475	0.28914539713738174	-0.011468429835707367	0.1753531250832107	0.13495894628447486	-0.18173596219034913	0.014524397735900385	0.052090031712756814	-0.22724100056389934	0.04447117532911465	-0.0010838100949300557	-0.21756615019550277	-0.03453212006822348	-0.14988156572477732	0.012284759376365877	0.007386076436125527	-0.006108849102066678	-0.2345293532107417	-0.38771546958142716	0.07591044090083958	-0.15484896811284155
-0.49770412930411795	-0.08104497079219015	0.5044550425933721	-0.03992411946208141	-0.05511052435496069	0.05428733899706031	0.12737150744770484	-0.06518888760037397	0.058927072744468026	-0.11269977086380537	0.07599873971342103	-0.07149258114622045	-0.08272568908491523	0.058826532184108125	0.08732045255540957	-0.016006177685282487	-0.02998129307017322	-0.0492595786356894	-0.025367025913788466	-0.07089528498698107	0.003970336616947753	-0.006604605703398205	-0.019768841143706938	0.10686898721877416	0.0389500362975889	0.18023233738552108	-0.1768092294204227	-0.11535342983320422	0.047132670400851215	-0.5213473692417863	0.2793022592204924	0.04054811109011307	0.17866412134954632	0.17612196425045928	-0.15890655285658353	0.009822886032013844	0.05028638484576142	-0.21688668588248866	0.02983535400621411	0.022774380844143682	-0.2421236522615006	-0.06897603898867051	-0.12425829414087589	0.01699184381828351	0.03269757714690751	0.00037787642446793847	-0.23271317886339205	-0.38593416962407917	0.05056310559682605	-0.17583445849258447
-0.5075625754037028	-0.07278469309266446	0.49990947588846757	-0.04056282933866072	-0.05842475587812255	0.08276409892975556	0.12750250178566602	-0.06418757772212583	0.06930273809712957	-0.11009018655122782	0.06599810753672962	-0.08211419568718226	-0.1121112791037809	0.07881367691471301	0.05074969063686979	-0.010218577085779532	-0.008851330854638522	-0.05987538840433795	0.01632023851310564	-0.04654794874866873	0.018300317809736965	0.00022797359023200985	-0.04413631999767083	0.18249936536761072	0.034070985441004537	0.18778206708729805	-0.13445635405460615	-0.12337747378793618	0.06884676258712166	-0.584190023054204	0.26283123137063213	0.11056296073862129	0.16733656723571205	0.21160003890214857	-0.13013773672519052	-0.006332964167281571	0.04621008847406656	-0.21041113394676675	0.011132001726205947	0.040098508226980294	-0.30136579099487426	-0.11108198614969371	-0.08515267796166752	0.03832193109915205	0.06838698054916462	0.009591477979878658	-0.2223220479562124	-0.36921593573111366	0.042490744215353544	-0.1975213745888318
-0.5160847708589898	-0.05855173353781784	0.49784723759576915	-0.04773759762232884	-0.04248573724628233	0.09996434056400341	0.11862032259808453	-0.06280330016375697	0.0599601253171818	-0.1100870897344012	0.08923545625213906	-0.10022194111528474	-0.13717400540121943	0.08283891512126254	0.021123006708673158	-0.008597378655001599	0.004879546483485594	-0.045459722115398525	0.059130404668031614	-0.017811223947547656	0.028381673647124534	0.00485458198967189	-0.059666982425537085	0.25750052984295735	0.024960677413673738	0.20691553795345538	-0.10527781416811846	-0.1378116235594105	0.06794911607901262	-0.6494016776144714	0.24995773437224553	0.15793793492472166	0.16623472907423284	0.23493637945520968	-0.09817161580153946	0.0004402819224421286	0.0354293868128097	-0.23526692511242345	0.0107137333896042	0.06327811137859149	-0.32670302487252945	-0.13224641850700017	-0.03599599350753349	0.02020202659304672	0.12698354196141876	0.008711779185233233	-0.23755516412284178	-0.3486684903740286	0.022259965031222226	-0.22235124951529697
-0.49298202510419165	-0.04573033121508231	0.47604984774142534	-0.04835814168899408	-0.036483415660360556	0.12171015546584252	0.10992579019824449	-0.05358066388507512	0.08362360672061667	-0.13366005941874567	0.11682318858822002	-0.10115342104743996	-0.14787373767393655	0.06944175316300401	-0.0025839122822435903	-0.0021263492596520703	0.004610772601132944	-0.02083469837216992	0.09803547771132985	0.01880374174678509	0.045873149226090905	0.007157683857404238	-0.06321822240334299	0.2892248850413298	0.02525477163633792	0.22386697786667914	-0.032982202547305474	-0.15136109612932022	0.05825329885212853	-0.7346326950655488	0.2271733034144944	0.18551425589907058	0.1405449063878831	0.24392001482167164	-0.06523462649915582	0.008271273024586077	0.030306235047505032	-0.2327482774200405	0.008345698310009754	0.09152518697014947	-0.33921795492338414	-0.1516597899677358	0.039177837595477494	0.022350090504835447	0.15087236392420444	-0.014852843145229245	-0.2622920217108533	-0.3386063223106019	0.017325509354785024	-0.2470326222569607
-0.46999131882649225	-0.020996064953028477	0.45967422302842886	-0.03645808293047348	-0.03313799701464998	0.1383708834460343	0.12257027013745417	-0.02774282419908942	0.08646998253582155	-0.13779430988230318	0.14973891884175264	-0.10953985783955533	-0.1609701670049298	0.05411722676847787	-0.02441130428585068	0.010028150603433952	0.015365195945332755	-0.010816751600806019	0.11764691735896367	0.011451642878860128	0.06794652505990462	0.014407663821120348	-0.06738481401495722	0.32979379968916855	0.020796978806383468	0.2532403734921841	0.015231626278225047	-0.17194560005761808	0.057103261623338744	-0.7526081321929449	0.20087598331073772	0.20287028877982963	0.09681892490104103	0.26544521950229694	-0.03919999580292509	0.001149250102229754	0.03912268112480692	-0.24428150947904587	0.014059686159770417	0.11973579071458562	-0.3523868535904676	-0.173185722937408	0.03481829203927143	0.019758867551960768	0.14779431802705792	-0.03178942287371215	-0.2694209422677757	-0.3373680742424934	0.01635017437505908	-0.26718973958339226
-0.45579416967338354	-0.010602444055281237	0.4272277582631713	-0.023071334288583902	-0.029345163110836108	0.16576998192796952	0.12820753574231847	0.004637738606261635	0.08670599829213442	-0.13702733158157318	0.18091847852007764	-0.10189598637488102	-0.16801093460687627	0.03376064514750889	-0.03362623442735566	0.02124847152578746	0.017850920850832647	-0.006648252283770449	0.12488435385339494	-0.017231493382648285	0.09403095245430104	0.011559602302077997	-0.06421408546962211	0.38395483508905376	0.021845566350820335	0.2677306323295343	0.02959080772354298	-0.186411267812932	0.054577810742399015	-0.7786196558786154	0.1956424595440433	0.21035890006746313	0.08880127069716279	0.26087696708231606	0.0036445811132279375	-0.02704815195068877	0.046095281786349425	-0.25006511279064647	0.011436026808899146	0.14172968883049342	-0.3659189734185855	-0.20284942860652397	0.03892034443458287	0.02020683591567208	0.15855888949790067	-0.060918133286216904	-0.29982552733375634	-0.2998288269931982	-0.0025486896355923746	-0.30398410328502934
-0.4611360885952417	0.004354241750530967	0.39271445815150885	0.01193636131305289	-0.028503110802019747	0.16021367421986826	0.13191584324078875	0.027675180918960235	0.09219755616306459	-0.12639905623256242	0.1952414331663292	-0.08456447422357463	-0.16526509969833567	0.026166890164805168	-0.04456455022423599	0.026881672274740132	0.0028490031529376557	0.0037359741894872995	0.13349922468490144	-0.013506208830086274	0.10418618282859353	-0.0012412815414910906	-0.06179357662553035	0.42344487478643994	0.02978325074101969	0.271450731012986	0.007269864793970815	-0.1920084270120203	0.05234411427252141	-0.829963883369734	0.17755001079418942	0.19761943921597439	0.12229057266785404	0.27224952399831004	-0.0017188952018570818	-0.06204023401504556	0.06316504372167009	-0.28245238534723105	-0.018281489632760682	0.17829350843630096	-0.37114824971609855	-0.21440251506042718	0.031910646437921096	0.011303978182293553	0.18713271282620628	-0.06179470679938613	-0.31637119533778224	-0.2636669568084283	-0.018230483725944414	-0.32039043888531105
-0.45406629480179533	0.0002966210472287803	0.3678575451733964	0.01972513397181716	-0.03592864473040672	0.13065515526435667	0.12601069248053515	0.05081030150512783	0.10267510809905231	-0.12070917144975872	0.22935202533814864	-0.06828352678825325	-0.17549967292746962	0.021023191922043515	-0.048574337375032195	0.034869769969101135	-0.0030588201836777825	0.00554689254358117	0.13174892780915484	0.02948486020220682	0.15031411525866875	-0.00168660438333234	-0.06669847016256263	0.46279099513170846	0.03908461724542624	0.27795867485337505	-0.013571972648404698	-0.21816074580962494	0.04547399254536851	-0.8636074270505724	0.1355337235129705	0.20548640180688374	0.12986968431989973	0.2713476299474459	0.02374089354023459	-0.0859755831731944	0.08282470949022405	-0.32074058671043904	-0.05217654478666719	0.19743086805633311	-0.3604784149527524	-0.1991032370860492	0.01619219472736424	0.0010379780672793548	0.19489263675462895	-0.045777503352115924	-0.32268392645520566	-0.21863393009004067	-0.03438362337384564	-0.3203610242584899
-0.4301206832559785	0.004736962938206436	0.3249048819264207	0.04225655132445845	-0.04297993318820866	0.13068656998345368	0.12991832410843623	0.06144776669643538	0.07685911140990072	-0.09570650466378458	0.2633485625086771	-0.03983348610272687	-0.18816424559444367	0.024199943204569987	-0.0597070199751503	0.04905361050356699	-0.0030891656220078446	0.013890980462205072	0.15074334672130693	0.0789231384490063	0.19798669709675404	0.0032025201608155652	-0.0645175171865022	0.49893286164254513	0.05482987323694657	0.2787110915696088	-0.06554236829691079	-0.22383615655479766	0.04392260004210177	-0.8765756342959866	0.09001240150530124	0.21344550176180319	0.14331649531546467	0.26095859902273705	0.04056904787163255	-0.09405236682138982	0.0918604536381746	-0.35436521289503514	-0.09422793973212443	0.21403750434811064	-0.35040329089321265	-0.18554848945045993	0.004079387256645126	-0.007694349101340314	0.19404777484171365	-0.02498636450906593	-0.3258129073807257	-0.16982803915108224	-0.04810018856860541	-0.32039424968716645
-0.39098087399938464	6.136150854360867e-05	0.27082413077232276	0.07511704819425007	-0.049760733333135895	0.09542286486846838	0.1344750309466763	0.06928225270987079	0.061488424067076684	-0.07144707391620284	0.2777738045767214	-0.0032788218307974208	-0.222112261613533	0.020795846143357954	-0.06227978856067486	0.059202707656598796	-0.008683130425037258	0.033263632050106115	0.16472517833671976	0.1360622038562965	0.24013883626795113	0.020370706115613105	-0.06007801708242415	0.5278162618348771	0.059541100043040786	0.29214549466014744	-0.1075941522455051	-0.22530337304387923	0.0274793831816068	-0.8702861724933124	0.04437688037120629	0.20988155010711274	0.1497806125294761	0.2494168641665512	0.04850145121881347	-0.11449487453564784	0.1203156183705508	-0.39440423679980063	-0.08970042767690059	0.23081381401562853	-0.3358139075916611	-0.13509464038740857	0.00434981898357969	-0.011370475083127288	0.17552327944244808	-0.011157945149554338	-0.32636251060036336	-0.16759081122846078	-0.044840351773393204	-0.30763425602468575
-0.38069379980851353	-0.008183393912141006	0.24939432133234382	0.09453339246282358	-0.04225123407480995	0.08172877905690895	0.14483792018392136	0.07846056800984202	0.06055467867051643	-0.03311777205294342	0.31395096474812323	0.027782355371372996	-0.26612833896393806	0.03243716793587503	-0.0721918476364595	0.0658754143761167	-0.02742620716277592	0.030283769443086982	0.16374525860698835	0.1827920323157157	0.249701391380257	0.0100161744269227	-0.06188368872907406	0.5258318437199485	0.07586605497786789	0.3114366501335926	-0.17795601196575794	-0.21946711189842194	0.024480024341957847	-0.8424766571275375	0.020225677063247013	0.19835457775860862	0.149280674020387	0.24255180615176153	0.04539815569776064	-0.13667809571459014	0.16441065355226192	-0.44214982434964983	-0.06393333230541857	0.2500560434105731	-0.3354796759129627	-0.12044520244064438	0.009075647047548017	0.02838642162330176	0.14094328436354603	-0.006403848497058181	-0.3140059272523429	-0.13699737716382265	-0.042096902244414945	-0.29784061434393805
-0.3588450738891333	-0.013393058748179882	0.199137307510169	0.11362856521211603	-0.05238764865551172	0.04920634964746932	0.15557795287256038	0.08338148754901085	0.03250620507329053	0.004290742940529948	0.3524581056601844	0.02930302441724093	-0.3070268838790594	0.02623083116506063	-0.07366450011565806	0.09468475083150617	-0.0477455126686342	0.04131942239691692	0.16660284423394095	0.2303116957303526	0.29390690688405874	-0.004197881553818365	-0.06056613145490174	0.49364516927749946	0.05847529221397703	0.3230930782140429	-0.25282204313003065	-0.1864558277211189	0.02094192323003008	-0.8173232895904892	0.0013532637820495518	0.17847447119633314	0.15729175008598767	0.2367623004760203	0.012054551558131898	-0.15267984996783163	0.18123923525561875	-0.4810540978102753	-0.0464769026499484	0.2729251601419042	-0.29833178587885306	-0.10622043020008023	0.008812615193738566	0.047865881557917905	0.14013121746018936	0.013637358673509892	-0.30784833326621003	-0.11822765255845177	-0.06193550008626123	-0.2875066724126334
-0.35505937302532653	-0.027198670563682907	0.13839449693062503	0.10824857894795989	-0.060248602794867864	0.01974207484924863	0.15874540290149636	0.08456395404897903	0.005488204641605462	0.06409750176877764	0.36711236292923377	0.03713144612282419	-0.3625440991523267	0.0463905151027036	-0.07044384218600735	0.11522591544502483	-0.06093797522952937	0.03611116134547342	0.1348571428009444	0.2613546971395566	0.33158711812239183	-0.023601285087837216	-0.06904335686076908	0.4793186371749293	0.06119479248262373	0.3067825747747194	-0.3266906174761478	-0.15537692200128758	0.013625679678554686	-0.8028591699913431	-0.0034693498247637686	0.1585163419300661	0.1552185401721994	0.24204024001799262	-0.04436338080603429	-0.17109602769846427	0.17048482383833094	-0.5003561802153899	-0.03437056271443741	0.28247317257188465	-0.26880983496280064	-0.09060954025116535	0.016908412750439854	0.06556557149962927	0.1184084277953957	0.0241077310277584	-0.29418008967350145	-0.11056633484948082	-0.08291174229746248	-0.27726752417748124
-0.35560723578948866	-0.03671819313419156	0.08716796448176686	0.09652436522940763	-0.07069149082984685	-0.00793019510309482	0.1469215741633885	0.07457021880088563	-0.04356051245312046	0.12590377199475586	0.35611420209045747	0.05020458616126551	-0.3815747976675056	0.04990828505325841	-0.06536050239199429	0.1279058535592083	-0.06526870278550148	0.030222328976962847	0.09544937299063304	0.26882081417686987	0.3386983817828557	-0.043228423972459525	-0.0724820210136912	0.4737225802582907	0.04067361074328664	0.2949092546905355	-0.3909107653433179	-0.13330781235144512	0.033669516453347904	-0.7467787328739848	-0.009881759958098854	0.13999967231819616	0.17121986153218896	0.251331406470651	-0.06783779269739637	-0.18764796155169122	0.17690872158372895	-0.5160694161559535	-0.020013442457886835	0.2916873354563272	-0.24676674417354155	-0.07922176347600488	0.011356713997997387	0.06118337683990146	0.10045706422984549	0.048397011015286685	-0.2580931295350538	-0.08995831227855264	-0.10497899478569342	-0.23806580549127085
-0.3329978748879697	-0.0564513751821336	0.022115609128713194	0.0855311437017983	-0.0715665295182821	-0.05642222867259376	0.11727222552780417	0.05575703909014752	-0.08496902550195848	0.1564559345340596	0.31545449932863423	0.056994912761736016	-0.3935013466325361	0.05649623795258084	-0.0648694022691467	0.1590258017315537	-0.0724328272689845	0.025241712729492032	0.08974550060153619	0.32294523918553153	0.3606240085428599	-0.0478101659762583	-0.07923871399157549	0.4483626249152942	-0.0038431305874772003	0.2664212579251771	-0.4384897158320478	-0.11552188802269152	0.030417766893018124	-0.7387193520127375	-0.022612740580611135	0.1321876000718035	0.21635685367955224	0.2616891645663729	-0.04668966496129297	-0.19202454007550349	0.17306200965969204	-0.5424461353121094	-0.01474627520279416	0.3027958143656245	-0.22968085486375295	-0.06567887392071439	0.042652582564504486	0.06670708426361124	0.09606097128186587	0.0592608970719285	-0.25759116284013095	-0.0455843530802873	-0.12223190282064653	-0.2057310326608827
-0.3101767696535851	-0.08389524924438425	-0.023346677677669465	0.07166699757536651	-0.06897320032788186	-0.089410278853344	0.10356071403957086	0.036890502084651014	-0.09951946136382632	0.19739998207127435	0.268164218118742	0.06791766840526203	-0.3819131928146849	0.06046869946050689	-0.07308982226741821	0.18721933413184144	-0.05961838216843045	0.02805064480896081	0.09100172893430508	0.38119950594232144	0.39478006857748293	-0.053064068636030116	-0.09279591277789663	0.40926478712702974	-0.035486740015896016	0.2494544595108253	-0.5039477219249979	-0.09498303082960952	0.03301577045819022	-0.7271797126938708	-0.04950441287991001	0.11827485810627063	0.2296425002873188	0.2863373510116002	-0.03265358598469429	-0.18731072606152047	0.1756705548924516	-0.5752882140347285	-0.015942526980216726	0.2993734865196164	-0.20056091985715535	-0.03994925148508973	0.05880235718282138	0.0792149300816094	0.07654325559311018	0.08212233107024854	-0.22032500765941085	-0.008052735485634227	-0.1181372020311267	-0.18914523211072454
-0.2611497335142984	-0.08632691123908283	-0.054023672112575506	0.05562440752403737	-0.06669114261061244	-0.0884528128495636	0.06524273126690303	0.020382443567628163	-0.12852231561499505	0.23214523459384168	0.2129733650733899	0.07573549094160391	-0.37561367172560717	0.07372174043406288	-0.09676369890178452	0.2017006038357782	-0.04823537474453495	0.02520154011702629	0.08871114088681983	0.41005232197045605	0.4289705474304368	-0.06266165888655875	-0.10924947404738394	0.3576066263033159	-0.061839512611277084	0.24184852518687192	-0.5255848245963304	-0.09463959348846165	0.031794724219300685	-0.6847073295414059	-0.06931801298858145	0.11108147845735894	0.21012077859249373	0.28359170415491575	0.02536200920432523	-0.17908314399368866	0.16542493201540784	-0.5933796694689989	-0.014956726904377798	0.2906117859704815	-0.18023178957942554	-0.02870815026248814	0.07911029990098147	0.09623101488980934	0.05577152120551698	0.07214031791710536	-0.18978795739101467	0.03539966129056775	-0.10901056893804142	-0.1644156289080788
-0.22498256799871164	-0.08404465117822967	-0.08965396433382292	0.04921914294833002	-0.0632617586349629	-0.10581012807929606	0.020796803303927604	-0.00756731226895567	-0.16277039435208956	0.2927953598712095	0.13602154194045085	0.07610459142342178	-0.3712897337338717	0.0853995999410115	-0.12043433608943024	0.2043068493751056	-0.047651875316072595	0.021437130019499318	0.08772197663133628	0.4013444434156221	0.44520027949840363	-0.048640910248739115	-0.12400419495567849	0.31745074285637376	-0.08604923999791422	0.23997150657438765	-0.5494234244263253	-0.0759689919581433	0.026005174384970343	-0.6157257309609079	-0.06941123254698504	0.09737653565321072	0.18724968815804754	0.2822682989649292	0.06173469101931839	-0.17264966995291867	0.1515836205476659	-0.589674177000709	0.011820568574906282	0.2693864395316032	-0.1493639593143287	-0.07012994648558968	0.10186737638496182	0.11401268374343942	0.046565493522270504	0.04814481438833877	-0.18656128337871314	0.08426086722568218	-0.10522183329084966	-0.139813330304914
-0.19114253437442505	-0.09059020213702938	-0.12417681712308723	0.04460793375973804	-0.06031217654467878	-0.11250419496164736	-0.020135493476781327	-0.03324594067219454	-0.17808820384787089	0.3431516660168432	0.054029573988556456	0.07861160668928273	-0.353808133003558	0.08553864624315403	-0.13856551938479808	0.19230136332127162	-0.04833421417223878	0.013919337600416273	0.09771941764755816	0.40882714491393735	0.453736985927781	-0.05689823625501246	-0.13543505676018971	0.2748804063689473	-0.12141700585371833	0.25091177898516964	-0.5510804845382874	-0.06193588136035124	0.012417754669792266	-0.5837870017482824	-0.06128686899352169	0.08515921920393694	0.1809960713689157	0.27473127835824385	0.08056623239866649	-0.17375903393656852	0.14044464667238157	-0.568230564565785	0.05464739288584236	0.24359323210059686	-0.11454759102869035	-0.08339384096517985	0.11586322732743301	0.12364946414829756	0.013685060772066892	-0.0006292795016846098	-0.16312003736663538	0.11653926451572208	-0.1111944093591187	-0.13003743267030538
-0.20237526286741464	-0.08085482287638693	-0.13952604846094468	0.06878226696100945	-0.054005780513906664	-0.09974298972153157	-0.04860092152920374	-0.05006295513789906	-0.18397699042341506	0.4017444726490499	0.019328792444977143	0.047431344703282544	-0.3283038816093236	0.11374982153040802	-0.1589442308149393	0.18823550059011424	-0.046701629590077495	-0.0007854139586198981	0.10858687125401331	0.4132396480692675	0.45368661692534584	-0.058613301958598686	-0.14732591041580617	0.2526337907455549	-0.15866326616263748	0.25813262099459766	-0.5603425835640186	-0.04961452333315409	0.005100739281250601	-0.5423297126445965	-0.05673636968524123	0.06518834753626425	0.15520757660840373	0.2716040850665291	0.11946726882344598	-0.18998286391124256	0.13555081900474608	-0.5542421040008957	0.06476353890992795	0.21605096174022959	-0.09488845884565754	-0.11280002817860404	0.1264302461500399	0.13762555608614055	-0.00544067646910702	-0.025649195945624443	-0.1503773943758056	0.16272924982003772	-0.10876829914132831	-0.12933957958054043
-0.1959427578427872	-0.05692674497164185	-0.16688245309209493	0.10411694714109987	-0.06139712855796139	-0.10580603050723998	-0.07836952935243778	-0.06639975395077806	-0.20416472066147723	0.44090475369412313	-0.021631436193263777	0.03947323904462818	-0.2749341326827593	0.14854590490744846	-0.16669363526003114	0.18314150242002128	-0.05065954176085078	-0.001389578542173626	0.1400572912535004	0.4184430227086279	0.47927910706262605	-0.042051934004846046	-0.15279436899241244	0.2669495288967162	-0.18395004326627862	0.24815918495969927	-0.5494684824071847	-0.04937324773272743	-0.011851118205937339	-0.49863945554952444	-0.06583953860194236	0.048011198367546214	0.1176924540118898	0.2659564272082264	0.15601312561171216	-0.22428284591171738	0.11643886154731393	-0.5530280795736321	0.0657222012223072	0.22014426585777916	-0.07134217813408905	-0.1031551451548786	0.1359060079252779	0.14771962291729682	-0.04101030000311896	-0.04669117259758941	-0.13648217675357355	0.2055788713412725	-0.1181053543583194	-0.13045781174997603
-0.20283369962691986	-0.0428664707689023	-0.18716147288363924	0.11585133371320402	-0.06718773756196565	-0.09802747288736852	-0.12170194763412097	-0.0813811053564883	-0.24415584946885174	0.4642196553095812	-0.06535795121202316	0.05661770703285118	-0.22602582834741916	0.20869307248095717	-0.1750507599099132	0.1827519120994467	-0.06810036568796474	-0.013827334440887013	0.1453359154579969	0.3921473232612307	0.4985528058444215	-0.03503082038910726	-0.13911945001754192	0.2875711779918544	-0.19178552298845586	0.2092309136607672	-0.5518978720971969	-0.06501268867930651	-0.021779258389778216	-0.4305000356149685	-0.07183969505626198	0.028318503124406286	0.0693902809966753	0.2578081975284219	0.20090898482556624	-0.2638140365038931	0.11294453673641343	-0.5407802491810414	0.07641292864423363	0.22248723845998084	-0.05075964567546855	-0.08384938649065674	0.1579705235563251	0.1745042435314465	-0.0873068588303374	-0.0715360732788627	-0.1150476511877047	0.25297959307666334	-0.1266120952485468	-0.12839985966051728
-0.20604275694345658	-0.034289441566775714	-0.20717197876819177	0.14963174719704503	-0.07882473253914794	-0.09227038414851728	-0.1420409864259277	-0.08854948578697217	-0.2500652713017784	0.44412647546609885	-0.10441364236838876	0.05999946550139877	-0.16006885421609324	0.23661296098927034	-0.19981309064241132	0.17472850591213035	-0.08387305751944513	-0.018412526149969376	0.16445975773067953	0.3590094971217184	0.5197312924016382	-0.01876233692498462	-0.12828987858615287	0.2950220497454116	-0.22786912454835334	0.2129822837509058	-0.5320469849053437	-0.06494204492242478	-0.017741006858886868	-0.3682546716223678	-0.09856342746375839	-0.0036943299455037965	0.04406664134110573	0.2353589658778501	0.271659867549085	-0.2958395750234044	0.1375883903366967	-0.5233524302340625	0.08607588884792176	0.2237737960816384	-0.0422026325953229	-0.08267598207018559	0.18783147824037733	0.20447073203340235	-0.11210457105803406	-0.07995041806718906	-0.10366723448517738	0.29694814833149896	-0.1295955397404663	-0.12422810341690693
-0.192974225642224	-0.012843958134176553	-0.24377316873223442	0.17773207523694906	-0.0849476043487678	-0.07792478438003439	-0.14021770248096047	-0.08373571113808431	-0.23860625493653317	0.44077159057057774	-0.1191113491617394	0.06480650049264176	-0.13434437740861518	0.2568842879432323	-0.22401305342420802	0.1661617080027224	-0.09761433900785385	-0.02730879056542655	0.17570664776078543	0.36185476871236466	0.5531737915684305	0.0005262754584845944	-0.1322618417724159	0.3174461153290128	-0.23375075163568093	0.21283145577787757	-0.498080261897651	-0.07463980250173846	-0.02825265586485205	-0.3016734315052597	-0.14133509287616114	-0.007212899047495708	0.02435305727985388	0.2146994540363106	0.30618482187781854	-0.33532745387436425	0.14509203435762552	-0.5287453260574113	0.0851021690123114	0.21651219846194625	-0.03223195593537638	-0.0824941198895243	0.20234565665947296	0.228706612044535	-0.16130239506420666	-0.08601088237673218	-0.0940742064225516	0.3474413261745008	-0.14229707410617956	-0.14902415747690578
-0.20429740802498145	-0.001479709737647783	-0.25932656441930135	0.20517262106077344	-0.08902951888851436	-0.06209040009782722	-0.12085840421861796	-0.0734747591154348	-0.21872547415203641	0.43314516299885175	-0.11650890369577378	0.07311063785300038	-0.13329911239843914	0.27151358282704574	-0.24030876620766678	0.14135300333387799	-0.10396693976913665	-0.032859700370254444	0.18706097972352217	0.3701791316065287	0.5767103869229842	-0.003212431744240199	-0.13267776357478528	0.35324115462465716	-0.22174866006657235	0.20903084858070833	-0.4552621669460672	-0.08276709502422058	-0.03614700537898756	-0.23177605324077252	-0.18141705365098018	-0.017372219651283084	0.006821222413968754	0.20203422711755792	0.29815643011688037	-0.358281662095333	0.15523248604898926	-0.49888281661476486	0.05897102379507409	0.21649211251715456	-0.006803916767462575	-0.09234140857200752	0.20767580769532237	0.23658879124489465	-0.19568249675151309	-0.07792605096143879	-0.05236269736730685	0.3856682521488266	-0.15685259799603649	-0.16553517104065218
-0.23617315320215018	0.01593095133869709	-0.2899759489496466	0.24334334748465122	-0.09634649764033747	-0.057551792702731495	-0.11932716943313	-0.06408129343337324	-0.2316650702344793	0.41972665568904305	-0.11906699443901507	0.08438129563986149	-0.14616887069433782	0.2671645798731717	-0.25780566583513526	0.12774307542219404	-0.12314699081882927	-0.03651146961322058	0.20435132438868853	0.3858970545211225	0.604707157443167	-0.01340903610678463	-0.11991982742332022	0.3864589982202679	-0.24089425606942028	0.17474115928438952	-0.43716058672879454	-0.08223128929894868	-0.03575028112690841	-0.13397631688091807	-0.20685049095130476	-0.020921468535120898	0.0011848542665411229	0.1702771621197962	0.2856927798976009	-0.3814436144806117	0.15799987029943813	-0.43190400177657134	0.0482625444658354	0.2157555926362927	0.019507448979868378	-0.1034569232492645	0.21437773824155498	0.20711215229117963	-0.2436419187300666	-0.06970126128873347	-0.013130720371623838	0.4027308527480843	-0.17838503706448078	-0.15498448975382334
-0.27539827692295693	0.0063983318454162354	-0.3232177591707587	0.28172407067113586	-0.10636536075912476	-0.03818530130814719	-0.08399488638112367	-0.05155179578196384	-0.22670229083397694	0.3968246629838029	-0.08625083601200634	0.08731539507809616	-0.15351580533420855	0.24322628730139254	-0.28284658898560766	0.13395318103909423	-0.1484923679246816	-0.04011203846774997	0.22002182270816678	0.3972149126261377	0.6325989925416101	-0.01603109509033735	-0.1034861576933402	0.4503136088741071	-0.24789244390979226	0.12065130531782875	-0.4578466113960603	-0.08427235045931529	-0.03686018282825053	-0.015477600368121925	-0.23393986725861482	-0.017811538444361213	-0.0006350973235639768	0.13906789134966974	0.25636485599535497	-0.41672051404789323	0.17033862949209222	-0.3703959977622822	0.03143131218661953	0.21927697590477352	0.05138394270389427	-0.10828876078238107	0.22413346188335823	0.17475623199817297	-0.2972103805101328	-0.04574856052801046	0.0076951021150681986	0.4522068641083238	-0.19605594580503066	-0.17038108194998952
-0.30147983372942816	-0.007543099909946292	-0.3576484042567798	0.3269482177684556	-0.11634464022236943	-0.006438678874666558	-0.04558787833022988	-0.020000422549188733	-0.21485249428204983	0.3608179737405196	-0.04682853949434819	0.0980617057277802	-0.16160935783849076	0.19513250574426858	-0.30847968299661116	0.14503526023479224	-0.15057319798160512	-0.05102953667903352	0.23556803351475453	0.41949924556868917	0.6713713716494111	-0.03298426839006692	-0.08386615484823902	0.48327298285013925	-0.25530012422062404	0.050947384764554925	-0.47926292996118225	-0.11405575836063928	-0.035044050211242204	0.08391889177219326	-0.2743298866361939	-0.03117880761125958	0.004139534709512777	0.12369563817392681	0.22964247326241138	-0.4371283977347663	0.18145582925981474	-0.2882496917330572	0.03502036410646575	0.24794575062145813	0.07041383259386735	-0.06550209377446695	0.2291696361414206	0.167646951021403	-0.31032994600071034	-0.012427081192493666	0.05450240739981412	0.4773282874234114	-0.20489367500907757	-0.1939738753241547
-0.3369685950717561	-0.0037726413652041436	-0.38933912258680997	0.35473028081866487	-0.12838586828797208	-0.017299976538093686	-0.008927638731926594	0.015279076504446732	-0.21869839037672195	0.3297971595881184	0.006494889204469339	0.11570433467034862	-0.1753879488153852	0.15618939177923982	-0.3433659326204232	0.16294683979669097	-0.17059858624192292	-0.06286234029590954	0.243927139133784	0.4383951658227809	0.7060176899744027	-0.0497462822062409	-0.07092233568965448	0.516305291859285	-0.2452637813127768	-0.04355121010625044	-0.46298479905666934	-0.16241847432184978	-0.01914806583075524	0.20512885609959416	-0.31402434548835845	-0.03293706296829581	-0.018879563836176772	0.11114896126305225	0.20885949732709505	-0.4421377208469435	0.18411485516426293	-0.22295578878188138	0.042551270278348464	0.28400499015099845	0.07434190745040689	-0.04497565628490205	0.23947295039447938	0.17964751349664326	-0.3090707738003708	0.04091128247079824	0.05008443815848114	0.48545603621487726	-0.20976978119926398	-0.22302707140683586
-0.32703408547395735	0.0045371135981275255	-0.43007679664053045	0.36103309022645674	-0.1414670669401043	-0.008923173398028453	0.007342135524238795	0.04219998321387489	-0.21035916698700036	0.29066681443903614	0.02005928757229344	0.14682411904361853	-0.18399822533805854	0.11529861464770379	-0.3755511315685737	0.1483309190602976	-0.19463650846200833	-0.07835321474202091	0.23349109672909735	0.445834333110966	0.7244955585177234	-0.0596383678409238	-0.06633939357869875	0.5293641090482513	-0.2087704951515843	-0.13230470065620265	-0.4394279336051879	-0.20646540015110296	-0.006712998855565899	0.34779511330183027	-0.33681838777530204	-0.04129558819804653	-0.02881913077346112	0.10733573708674571	0.18045979128159267	-0.4291378570851855	0.1648340037343445	-0.14184634115249367	0.03937527359804593	0.3006637441837354	0.0769603398108221	-0.01241791864550658	0.23901673700438963	0.1887488559825407	-0.31749003358763433	0.07421333070844129	0.06873872291826638	0.47651630255012256	-0.22509192407026987	-0.22714309467331134
-0.31289141423173145	0.006588964832433364	-0.44603395155463177	0.38424463550228144	-0.14393744689737967	0.0031510055940108237	0.019823884191885993	0.06356269495238279	-0.21178557915356894	0.2714149365001228	0.030604849199597422	0.1505600144609373	-0.20974418755170668	0.06920425801919862	-0.4048085185706185	0.1300034174203661	-0.19980477011589212	-0.09768805681230709	0.21816470020150597	0.4616704203101988	0.7470810192096276	-0.06769952269178796	-0.06579297641801027	0.5448812920197785	-0.1819598971166549	-0.20137917738959085	-0.41077366040573793	-0.24500537342467057	0.01517398483355611	0.45441059952691	-0.33777352653224907	-0.05909593881397372	-0.038214904946473074	0.09740531458253597	0.1527666391270443	-0.406071913449835	0.1646112139109046	-0.02893375697359476	0.05004079107577488	0.28746526986111287	0.09342551314588513	0.005106931501382581	0.23014406488884523	0.19705816314856833	-0.3489162419139806	0.09918799851187798	0.05732506254474815	0.47436328133057415	-0.2312112269168301	-0.23483615091884333
-0.2897383021064944	0.01985081181728468	-0.4602114122909387	0.412928449356626	-0.1366924384283614	0.006326623937505257	0.048385158939957026	0.07832244146454005	-0.15744004942946072	0.2659913779644097	0.0548940384824685	0.14637770697439284	-0.22133126709924938	0.022672463754026106	-0.4321254769870057	0.10074105504688924	-0.2019558281872368	-0.09915317561988192	0.20703634553493364	0.5147013074215445	0.7595439893788221	-0.0872341127028486	-0.056685196068914555	0.5680311099507149	-0.16141985974651202	-0.23065203102234616	-0.3693452056363954	-0.2809782612558601	0.031375616692298554	0.5423612268500699	-0.34154116757566555	-0.05364522958499442	-0.03313000405797486	0.09150460666962411	0.13735109779191637	-0.3704893839148161	0.17445466412057725	0.06709673035814787	0.044004207198002784	0.273358593687409	0.0963986403490007	-0.010672713573335286	0.20916273371630326	0.197112268028104	-0.34481483555189235	0.10865719373931967	0.049992858850272666	0.4594488773163117	-0.2216250774018099	-0.2482164716708438
-0.25576978284333307	0.04090726813642916	-0.46696516454961295	0.4399424619636676	-0.13365289348457127	0.006325258080153271	0.07436527870569488	0.08704721975906499	-0.14006645241694324	0.27662068558569597	0.08205994835345741	0.1421056182895683	-0.25557685599379487	-0.01123149042897586	-0.44185936649315566	0.09418444743980064	-0.20303352475421846	-0.11100882248698359	0.19413612343252618	0.5733066464871693	0.7588253916107478	-0.10342419930011978	-0.04641121591341788	0.5828110205243573	-0.1297927105688813	-0.2960498773764506	-0.3414258492511052	-0.31828251219751247	0.03463045360089357	0.6233918036432835	-0.32880346935748117	-0.009952907423601772	-0.04062688898155197	0.0867294517793556	0.11896783220052645	-0.35998882957011497	0.16874341916647315	0.16994074292780512	0.029891121482727	0.2538461554772667	0.0938526816944257	-0.03699903001567	0.17607857368983204	0.16743433888367193	-0.34033285091221155	0.1036639451129934	0.08366533498576799	0.4199498074111213	-0.2141977451363754	-0.25871356355658154
-0.2458702213393082	0.06168674879250308	-0.4716608710285689	0.46798320614705347	-0.13051858766842148	-0.021886525526246196	0.07026722547618554	0.08920603869295884	-0.13148605445656322	0.2727610195474334	0.0933975586008379	0.13075016714877602	-0.2752220371254389	-0.016306172988922327	-0.4402707418213586	0.08964281772729646	-0.18160791126809586	-0.12297553481207886	0.1923560386404669	0.6156384831946352	0.7573873565912252	-0.1249887073326881	-0.0341443950132355	0.6076353206100407	-0.09977480369188033	-0.36324293022971393	-0.3246621657369717	-0.3552389784899011	0.039241408234980915	0.6796099160641097	-0.30372615764064104	0.005563122694180101	-0.05612279005055447	0.08150294663233572	0.1289674499429496	-0.33386937647205156	0.15794299556815466	0.2827264774088517	0.020497987532454087	0.23874120784741568	0.10077775744541642	-0.042945412248645724	0.16324102713001465	0.15382455701912998	-0.3140462452505529	0.10035033145741364	0.11574867194122296	0.4005723157370327	-0.20604246606391516	-0.2885808421856165
-0.23442574851345302	0.09266242636231414	-0.45816431761255993	0.4921640790398939	-0.13497114916461286	-0.06745439509076137	0.06596198614462284	0.08034399445466031	-0.12680056132713888	0.2825025730117511	0.10143662579500848	0.12038168570852045	-0.2768184028038785	-0.02509044850018949	-0.4329897613720699	0.09740589858519658	-0.17751387813109878	-0.1337748782808161	0.16955390228794343	0.6216690078264675	0.7479515634683811	-0.14989241953268828	-0.01598067578249091	0.6088005699300952	-0.053280535632839944	-0.4187703399018502	-0.29291369429959657	-0.410052012867925	0.04544543457391531	0.7609448269527657	-0.27155680113417563	0.01785924599522416	-0.07563574089434293	0.06167749637305596	0.12977296096148822	-0.3285784953349856	0.1276790790670415	0.3770857106283833	0.046182312155023435	0.2136358911677755	0.09245607075129311	-0.05306110125711898	0.14727770689059166	0.14691686681574118	-0.2945628862384777	0.08773058073836723	0.15442220621241493	0.3793308074291944	-0.190938707235017	-0.30259423239584066
-0.16714450068794726	0.13508141893650077	-0.4304105142378833	0.5228475852495813	-0.13959164132068208	-0.10298075457454407	0.06315849920121361	0.07772389310156491	-0.11802412842162469	0.28219805269046533	0.12044669787526703	0.11030873404593662	-0.2681329273596096	-0.002099091694096308	-0.429254031413839	0.0865452455317606	-0.179820131444189	-0.15189981578742762	0.14502920263692984	0.6150891229239456	0.7019126162759413	-0.16325413332177027	-0.017287344153570854	0.6268530310066216	4.3153032406928474e-06	-0.44367328790635796	-0.22480457095811696	-0.46923083142123795	0.04886698828883147	0.8378239916229753	-0.24972523528560525	0.0336980509424586	-0.1059839818375337	0.0697384488739692	0.16454748516599013	-0.33261745788480956	0.1094370274957848	0.44382676014147987	0.06345213004663768	0.19402038034620223	0.06635956822598252	-0.0563891159966905	0.13006111723007646	0.1765630343920014	-0.2536832821567856	0.04508418547416605	0.18338974762480592	0.35454465133523	-0.17240222424423807	-0.2799546158357503
-0.10958396235715259	0.18026337714440038	-0.40534790149462346	0.5428663077749059	-0.14138490086723546	-0.16148793717788104	0.03579513472288292	0.07589081184615577	-0.09649510645369695	0.27894433047794753	0.11749665621489083	0.10488632375814932	-0.2626573715971559	-0.0012211716112255997	-0.41267000787224417	0.07823219001240421	-0.17093672112617303	-0.17193964782157384	0.11990669032060841	0.5955857967856577	0.6683030599177391	-0.17429938078484386	-0.025767056001876582	0.6248390270610242	0.05322214028041313	-0.43634750762688174	-0.12246144782371152	-0.5247535638491656	0.05319930974198389	0.8994090517197681	-0.22270871905443107	0.05012202616962985	-0.1112903467147072	0.08671132429137848	0.18328204856030528	-0.3393504107382688	0.07900606261432838	0.5075036153976191	0.09537011084066685	0.17477127944382892	0.05673164956306857	-0.057155914595968846	0.1196640712507667	0.20423086706746071	-0.21825420866373907	0.010810582342838238	0.1993896335208022	0.31367962640731695	-0.15921728770198426	-0.24209882472983418
-0.037302053466640006	0.2368765235763309	-0.3673900290407432	0.549210535229302	-0.145178334523406	-0.1965863735532694	-0.0012825409365048806	0.06967554760833182	-0.06613935314038524	0.28020886401549017	0.11397000315909882	0.08943647588746181	-0.25853539642341933	0.03535003572528408	-0.40171160750569596	0.08222863265571727	-0.16695453260473567	-0.17150483836900327	0.10531985585319166	0.5939905789430331	0.6187307272044761	-0.19718572920132962	-0.04243290801196722	0.6470655503290834	0.08373260627744401	-0.41228680484032676	-0.018181550488080636	-0.5619089194878519	0.05168882460323112	0.9393646048939788	-0.180109437481737	0.0701859173675639	-0.11875982272879484	0.09026549474676623	0.18616269054429282	-0.32690605334994	0.04567340249662187	0.555111538013347	0.07156272930328175	0.14369536281710804	0.03628809609329465	-0.09416887369274131	0.08561310658857543	0.19719372593007162	-0.21739841508097063	-0.024129385151934347	0.20141450424714985	0.30238549352078103	-0.1472198143886913	-0.19438008298442572
0.018348674327919867	0.2891856331283571	-0.33329414140562347	0.5811184170271988	-0.1379849047570645	-0.187566251600393	-0.03463510991180392	0.04858177384743674	-0.028878526825438837	0.25423895810733044	0.11720699271954851	0.0676651587850995	-0.2571377707520534	0.05000470402189734	-0.38185120755085555	0.09200130536690361	-0.1598797104111957	-0.17670128394619214	0.0860809705933708	0.5881476660262852	0.5809707650456207	-0.19576802269438545	-0.056515089110369884	0.6685404092640459	0.09105288046272494	-0.36396356608654046	0.06442420553996639	-0.5850105148151961	0.047264654539188766	0.9715252272746664	-0.14928892251241638	0.07878909670430319	-0.13521174656079227	0.09087966084956031	0.2015416177422144	-0.33998150656342496	0.020138709509754833	0.604255292128401	0.036922862888521105	0.10359430261798423	0.038261938787648664	-0.12417976557729067	0.024407903864478674	0.18207501909181176	-0.19025445416942183	-0.061199164031827805	0.2339951455045138	0.30258275375352306	-0.127166585980461	-0.144915755814141
0.045312156559627684	0.3358470585382976	-0.30039180521251535	0.6130175792363369	-0.1309887935160796	-0.2003329202699169	-0.06875500741506475	0.04012679413205299	-0.007343056339579132	0.2245239683834935	0.1346293467659622	0.060238882030145505	-0.2712654995792122	0.05586900718817136	-0.3588271639286476	0.11416606220733275	-0.16454250376375182	-0.17792694247553967	0.08569783635941926	0.6023895719117058	0.5719152578911616	-0.21151783391932502	-0.06691673522416954	0.6943194213470788	0.0865070649012833	-0.32834098365086917	0.1435050285527765	-0.6104835667197075	0.04191427999558425	0.9741565875758708	-0.1298470638134763	0.10328597133279364	-0.15217676517843376	0.0796249370857657	0.19224459560564183	-0.35464015294118334	-0.008433008637551177	0.6635597738580781	-0.0024026880186771016	0.06450991894336681	0.04715915196932662	-0.13069734550873088	-0.020456809329395937	0.18344267021340874	-0.16699467172331334	-0.10294069519140996	0.2652508577071306	0.30706384066625664	-0.0971763149478863	-0.10703960073581024
0.07086126887860178	0.3694115611760732	-0.28439132766428477	0.6234854455412309	-0.13125688281952752	-0.1954923218142849	-0.07837609641192242	0.028422183045577698	0.04391105388790637	0.1763860153580059	0.11860552428299784	0.056521691029135054	-0.28103921084599737	0.05903256429604198	-0.3456776018002651	0.1603908639761474	-0.16461966787836277	-0.17709119459659511	0.08139502320654206	0.5859543710587778	0.5435415593360893	-0.23533240362584254	-0.08713125503023311	0.7212920537194363	0.07078677698202436	-0.27221712471444126	0.23142795165060032	-0.6562444187736136	0.03594026110240782	0.9916359755079087	-0.13496504493461065	0.14669109937019723	-0.16186636286117354	0.06478436680627736	0.19064247971004725	-0.3455172924509685	-0.03900173882165396	0.6989531838038368	-0.046003571688622104	0.03767023378871323	0.049772468538741364	-0.14246504024639678	-0.03668636803431584	0.17398483668790382	-0.10540220810452132	-0.12733718592175183	0.3229926687067725	0.30314332018819845	-0.07494095224390775	-0.07335092145874317
0.10622462823738785	0.40268017037344067	-0.26206422850545785	0.647936625685593	-0.13262191918339222	-0.15979973749075876	-0.11200324478106431	0.021359226302318058	0.05036988944864336	0.13421872517427041	0.1191051938124632	0.048268055592808924	-0.28734517755692596	0.05606083018893733	-0.34224054882967625	0.20848043293222823	-0.1725051467815793	-0.18215451916384845	0.07285102707246896	0.5531814030613084	0.5071113388415209	-0.24873106059601616	-0.11304755774174727	0.7258408155796034	0.06588493851475041	-0.2399050859267779	0.3130003020743187	-0.7134571672315575	0.02019169760158452	1.0348197308357758	-0.14327642635158527	0.16763068760011704	-0.17521340542619673	0.04400935159349463	0.17252639836313582	-0.35195812251220887	-0.08346041317075686	0.735400926400284	-0.054389699551172364	0.009982287470856676	0.06136740884134204	-0.13568190248279105	-0.04286299728409993	0.16284384043773173	-0.09243365582462583	-0.1458146652997991	0.35115117889541037	0.29411182870629093	-0.07054938564714766	-0.03473332724442657
0.1148629747102177	0.4388887961975524	-0.21907144217373248	0.647502099512448	-0.13716804204722982	-0.13115770881846653	-0.1657305782767049	0.02846564342275995	0.07137271235331609	0.08980108142984689	0.11816107185733205	0.05759345408360288	-0.28706801581733155	0.051250031122108186	-0.3638729261407014	0.24423237662108205	-0.18031086053261364	-0.18237113619185008	0.08541125606110163	0.5301652807770459	0.4760370222725527	-0.2703394565549589	-0.14723425500316265	0.7563427666182276	0.06780454896660378	-0.18420662001183524	0.3878897568820707	-0.7685549502911662	0.004801266499525332	1.1091805215335468	-0.1624424502374664	0.16872751430572727	-0.19338551241775725	0.02755043481568208	0.17137651654060287	-0.345114613744202	-0.11979971577537044	0.75194663542491	-0.05905825040732739	-0.0060715624771536456	0.07632512909492854	-0.13195938405482582	-0.04702710770630117	0.18156983982770253	-0.08654148577392372	-0.1606805422276021	0.347948101520993	0.314874486424688	-0.07911754704921782	-0.001235664410360049
0.12556531448593217	0.46873668319531586	-0.17076201612481795	0.6415466203902134	-0.13489797937709455	-0.08973398704577794	-0.1989906072095465	0.02990112677206629	0.08895008253248629	0.039722456526334826	0.1253456317402429	0.06578411798502427	-0.29178943382321426	0.01520253102578498	-0.3938533576507908	0.2658166378993648	-0.2062986939185411	-0.17889108517471797	0.08344114490635862	0.5082769018409158	0.45955796364253204	-0.28082277544245393	-0.17705853187609052	0.7644957654037874	0.07074012940249516	-0.12126820161689031	0.4487440573126335	-0.8280489486828744	-0.014609663880900287	1.182064363829365	-0.1776783706122919	0.15901878461933847	-0.2137865119290067	0.01775702135307908	0.13510279185319443	-0.35450419339042627	-0.13037947999590924	0.7618338791226115	-0.06587539575641287	-0.01634013174766137	0.08724904814463215	-0.11811318031000181	-0.04819639977935276	0.19992902817326558	-0.08666641914367092	-0.1691382333111852	0.34514418510738526	0.31344118623565137	-0.07349529538182986	0.051971227444573775
0.13477208142514402	0.5014144756542945	-0.13885861878270334	0.6318504376904699	-0.13587677522324004	-0.019512392276929212	-0.23645768174824006	0.03462410795971206	0.09450870498990978	0.006967424951018121	0.12272598750424142	0.07643753003371019	-0.2892885325450129	-0.014095641265809571	-0.4306806837496045	0.27278318309415484	-0.22350022238910902	-0.16967265216125102	0.09375310523206036	0.5183001354589665	0.4562772626172585	-0.27891134885588126	-0.1920220282098168	0.7831058055967632	0.050901861078411804	-0.048868377138797346	0.4919070003487721	-0.8791004747137052	-0.02660787107656269	1.2250941677061746	-0.19379305584865378	0.15765534766893302	-0.23440678271617235	-0.0018371354214424581	0.08767313538753685	-0.36166895732827253	-0.11629326937528454	0.7710283588066505	-0.08693788206648728	-0.030223959649676356	0.09506768205704104	-0.10073160333669948	-0.05092235607162464	0.2253581211666032	-0.07642812949288826	-0.16774422189100177	0.3227534263615791	0.3185843476500427	-0.08086234455230751	0.10674543065008717
0.1409342526655789	0.527345897671967	-0.12038914827454458	0.6172807315069749	-0.14271455184205442	0.05465407169608329	-0.2694215500567727	0.03986689247048795	0.13794721148375585	-0.04115401171806071	0.1158935498078559	0.08626046599830593	-0.2925908394733595	-0.04798335646461964	-0.46097210214487455	0.28652536824216285	-0.2154638833067656	-0.15442990267448709	0.10518242057034266	0.5435292467581762	0.4905349001401257	-0.27008519809423354	-0.2056805709603516	0.7895326499782614	0.05614381580562493	0.031313877063040466	0.5616443922404373	-0.9138669845427613	-0.04480470175169546	1.2383853594216547	-0.227645707478634	0.16835896484968682	-0.25919649681488577	-0.020095915516142045	0.04665144771861955	-0.3288560329142037	-0.11794657688599046	0.8029239627950482	-0.10125098188201598	-0.03199606855779835	0.1101839918316427	-0.08377752020739246	-0.05250884402192483	0.23115656114528876	-0.07253879752594586	-0.1367511859606882	0.31712896660405276	0.3222591371482201	-0.10497103286749128	0.13203248271163898
0.1931025057040765	0.5586378416731652	-0.09129810978603002	0.593275703654103	-0.13346517099692198	0.11521960132894546	-0.29632968319680836	0.038072538283855026	0.17405762219962523	-0.09348918381591395	0.12499713034740915	0.10084991071880989	-0.2943580141308514	-0.07179173716286413	-0.4740296639863912	0.2950784018238086	-0.2103372382540203	-0.13682248294022858	0.1379111232416547	0.5765582373723632	0.5325443271377567	-0.2560891498391204	-0.21180510738311958	0.7859207510813369	0.05072340280959971	0.09772502487790428	0.6149331811556022	-0.9498833454551088	-0.05631433608438889	1.2397114921441037	-0.25788894328018214	0.1660026007743634	-0.28673477635720973	-0.031511752593742254	0.013921377770015342	-0.30799765638750853	-0.11408846231309677	0.8461783111431685	-0.12605708786934655	-0.030196579335460334	0.1169283096339496	-0.06031791621135578	-0.06658912078959585	0.22322157959027109	-0.1037944718025872	-0.11920042048123258	0.3206441600168464	0.33422942573726067	-0.13437098453624347	0.15326698517511886
0.23316946733079083	0.5930560696472005	-0.0668507023520853	0.5892588797658999	-0.11868307466116919	0.16799223183973971	-0.28204548481164377	0.04221676494367798	0.21110951653357332	-0.13511969241636618	0.15594676962630624	0.1373746479246459	-0.2910202562823242	-0.07478478493672047	-0.4727753502161631	0.3033220372553207	-0.20239800457433327	-0.11702998816714619	0.1676487082473715	0.6071016318938834	0.5705955900273618	-0.2372640455067895	-0.20122220818949949	0.779003573033682	0.06335319028554987	0.15810023380099475	0.6865965170666678	-0.9614058856160282	-0.054498203467380615	1.2589960392340838	-0.27891677464349207	0.17028306746194136	-0.3085182812631111	-0.030352059319397173	0.012072858626735117	-0.2930687396714447	-0.09118856226211064	0.8771369079759003	-0.1023830452630586	-0.022936250301755067	0.1268418599610573	-0.012704077379885662	-0.05795694455061642	0.2254017056528959	-0.09709335818277205	-0.09769970686128446	0.3249726897724715	0.3335432056226765	-0.16741863215832625	0.18273758314852112
0.2887965537677976	0.6229495533390599	-0.035330451967596516	0.5761213660360316	-0.11343824030176816	0.21217225374884635	-0.26725133344638624	0.059182663473788956	0.2554340493912825	-0.14204933620209942	0.2164909661449525	0.1720089921222526	-0.29376501692055634	-0.055107195842272284	-0.45746118978905537	0.32069980027965805	-0.1762818533348956	-0.09425684308876092	0.19467764720769856	0.6259446891785314	0.5945745931199705	-0.2322077459086706	-0.19037214504284228	0.7635582738771093	0.0851349290303262	0.22873101367550858	0.7295317302356478	-0.9556207053409318	-0.06292048953486655	1.2572146223464793	-0.2778530175319086	0.16882945351697273	-0.30358467755499513	-0.013152809839325316	0.005088464561814563	-0.25963993878491637	-0.07476551480392185	0.8951270059603198	-0.044872512142461324	-0.0005112443813180933	0.149620772022553	0.04290314120714657	-0.004923332023108046	0.2251182562006616	-0.09634063463004514	-0.08364028843614155	0.3504860641087105	0.3517908037886722	-0.1905474358262403	0.20835331687009875
0.3970965848328022	0.6493301513006962	0.01517597040636624	0.5647197771015535	-0.09859676848270141	0.2544223192195196	-0.22673306201805063	0.06605973028692261	0.30665462732552135	-0.11475192814758883	0.2627212600015766	0.20913601153321718	-0.282455099112608	-0.03987705854336112	-0.44854688030322487	0.351179407986543	-0.15179655265257166	-0.06510806810257411	0.2187740171655276	0.6336492078427476	0.6173548139546237	-0.1986551636793098	-0.16727009391123865	0.7400404645666168	0.10978218747852093	0.3376597969143744	0.7893579929801794	-0.9505354416724783	-0.06468568090549894	1.2819988647748803	-0.27351882480426964	0.1925636464120984	-0.293762420750326	0.008380459467686096	0.020010209830295344	-0.2261487385523317	-0.038976352145292915	0.9011896536925154	0.019943942657074165	0.02967813150004688	0.17249688411305786	0.0807721503380862	0.05464683509821655	0.24625723302370334	-0.07244400433165019	-0.03718596869227008	0.38239549208524803	0.3799930479880414	-0.2055624761380323	0.23818832277092103
0.5005028548843439	0.6804659023710561	0.053588546636455514	0.5585855464097642	-0.08646197904945255	0.2792112643017052	-0.17979905095452384	0.0792759879579642	0.3387798539593865	-0.09494881681353458	0.33589025892503044	0.24937981018169456	-0.27883803098386917	-0.010792022919284373	-0.4369652103876273	0.3632453373927242	-0.14001645349281336	-0.03690925724646003	0.265058276098124	0.6784199968463122	0.6466183648860497	-0.1645564046783317	-0.13243152003398861	0.7177330733613962	0.14178560836475315	0.4279910085971716	0.8239436532339717	-0.9381934339317313	-0.07545435165454256	1.2951435711620505	-0.23965139446381079	0.2194079654349283	-0.2664664359678897	0.03960790252926964	0.03179600372562035	-0.18966997938538635	-0.016852703453131328	0.9227035934753246	0.07778787443787975	0.055555699899178315	0.17738161188668816	0.12650586613291895	0.07846586064721901	0.27452021937405535	-0.05586846950044096	0.019980864779352937	0.4088839727085089	0.4110084917150365	-0.21393500183571432	0.27604149395056166
0.6059001383958893	0.7078918287983967	0.09551317995717276	0.5537868660628589	-0.07122407092260258	0.28642982040723985	-0.12045458081627751	0.0986287648269847	0.3697959355089398	-0.06329315521167318	0.381801922936778	0.29216865640919315	-0.28175145206053676	0.026227786355524585	-0.41059287463497596	0.37031720961734693	-0.11777671524691942	-0.01669298079677801	0.3091895876999896	0.7268466229719928	0.6548956709528863	-0.11324857879929373	-0.11337379613754524	0.7085770282177611	0.17302643962517952	0.5252398390270304	0.8524863387985139	-0.9096250986487726	-0.06930512574731554	1.2831216203136817	-0.20287135932660544	0.2576861392575288	-0.2345789106677667	0.08082405742244367	0.05775938528998996	-0.15633173364740333	0.02306266790315371	0.9483044808083596	0.11551586775911793	0.07143300496401951	0.18269862399985953	0.17863088622443543	0.12445862843936646	0.3074500521670259	-0.020452982511354613	0.10431305248741769	0.4529279137634406	0.4482768862245334	-0.21498824987212978	0.320879150405751
0.7213604171441081	0.7378027750539521	0.10567781734850412	0.5584402199304517	-0.055036155062729096	0.30632899616912007	-0.03854219108600417	0.10209827988857254	0.38118788728769176	-0.042026281790896125	0.42586426657044985	0.32482344988083406	-0.2574793887101584	0.0512256726458206	-0.3737137173886322	0.37742020119169284	-0.10826645487425524	-0.0040787804825287615	0.33819788234081194	0.7724953518798477	0.6762395357347649	-0.06249850426734418	-0.0898101241063422	0.6721557652598654	0.1892236945769658	0.6134727048581622	0.8778505660742821	-0.8875462075556696	-0.06404351246633574	1.2921720543084605	-0.15867650409511164	0.28645848163150733	-0.1874991750157852	0.13296356954189656	0.07070594629188223	-0.1075353182033291	0.06527373909713531	0.9708364797321514	0.1712607579870808	0.10280651072015419	0.1901386893782325	0.27837514301448285	0.15073602638366657	0.34745329640551875	0.013132230610935398	0.1728599869864669	0.519705168577625	0.5136616800985944	-0.19544401552037458	0.38229498580738774
0.8245898909565579	0.7591575501695738	0.12305468035875808	0.577745389442351	-0.045996087790087334	0.31551985029100144	0.03286597888740918	0.10778771659256783	0.4107840051886084	-0.021541870754982123	0.45161354090953054	0.34986242851226307	-0.24806555799672275	0.10696091120171188	-0.3350159347533265	0.39900685626610816	-0.1152658469782318	0.021085816584994765	0.38390589916818896	0.8120731315321781	0.6890450151205181	-0.030573582633212415	-0.07367422729321	0.6476344327500703	0.19770676244966887	0.7105006425820423	0.9090381713816832	-0.8841640018415797	-0.06079407841720489	1.3048853681232677	-0.12299501288030856	0.3396138991875766	-0.13539045265066416	0.15840737618360892	0.10557744848141701	-0.06232027010466483	0.08484027359076675	0.997807753761734	0.22382571604571475	0.11725781942028393	0.19401049053376673	0.35437686718073297	0.188578304829561	0.38603288095267313	0.06832779336524661	0.22695602758502953	0.5817388521355313	0.578880203601857	-0.18036436992945917	0.4442074163258026
0.9269281883777725	0.779879792422421	0.13282617771711666	0.5980954563405086	-0.02991732685913447	0.33908635304311063	0.09984423945456997	0.12245796054577558	0.4266370416727495	-0.02971230581592036	0.47950723031256687	0.37464453315972435	-0.24432924586373977	0.15071279436054574	-0.30097906805966385	0.4281842388768792	-0.10885689040290732	0.03279731466618994	0.4028713518996508	0.8321092334801534	0.6870554395243311	-0.008669187788559405	-0.056888511609709355	0.6193112668128377	0.23594204974410485	0.7751071889902279	0.9311881542466954	-0.8578258356220246	-0.04781949733267053	1.3112733827462115	-0.0920607948531657	0.37816848510220746	-0.0700673468424494	0.2086158403969581	0.16793775635703806	-0.005403188545453008	0.09631000936459319	1.0260987923872125	0.2663234992524077	0.13609970422088039	0.21244609603585013	0.4293246578033247	0.22047142164076453	0.41340794611331144	0.08797668909223692	0.276583595081659	0.6484510028501363	0.6397105424577353	-0.15240575293861802	0.5056375422343969
1.0148298394150153	0.7841673368810569	0.15602282797272707	0.6131701720396153	-0.0075261723738424295	0.3467351542145383	0.14363450653334534	0.1294808993179664	0.4173808390330911	-0.02719975509724386	0.5070487975290777	0.3917017138718418	-0.23414731187972254	0.19404855354946401	-0.2657915498908332	0.46482547782897987	-0.11794491567652081	0.04354939623790864	0.4323459815061943	0.8688738739350285	0.6675659935154385	0.010171834568182447	-0.0425776635463677	0.6053026794356009	0.2527909409984336	0.8451619426609746	0.9020940370752474	-0.8678159496721258	-0.03540218261000615	1.3151124630630862	-0.04833513784246169	0.40372876213723635	-0.009772131390994605	0.2506092639812405	0.1990845122642888	0.009367446902565139	0.11622633768127635	1.0377832112568892	0.3063358671415912	0.14404168679151638	0.22199471993825654	0.4900720527233031	0.2675725110361846	0.44417518683239565	0.1329355238628874	0.34064493537155743	0.6834591103371415	0.6969071460894595	-0.10905845418894111	0.5439932629087147
1.059013480911278	0.780385236627184	0.16544228295824842	0.6332034272128712	0.005532235688734912	0.3782099710349629	0.1944998045129876	0.14493170885739765	0.40142333655845086	0.0027474958885905436	0.5203289635920972	0.4011885938234311	-0.2254467966511347	0.2520156374952197	-0.25466793774153285	0.49739965715185697	-0.11223910625793168	0.03595677248187957	0.4308083087227478	0.8745789285196978	0.63610383562772	0.026957713488420697	-0.020583193911982614	0.6050290484324672	0.27139778471348863	0.9135229158756208	0.8817008274711746	-0.8721143505716199	-0.03003945867334079	1.3263353894549945	-0.01283481501555391	0.427625665696465	0.03823512175811265	0.2873166654757723	0.23802908982520546	0.03571290738817459	0.12664174108207543	1.0314193223888242	0.3578972526840877	0.15038620245821935	0.23080240677742592	0.5462226900918771	0.3296742644490292	0.5084153130242348	0.1978145159395916	0.4154172946893711	0.7328864372182415	0.7749033102838723	-0.06629112430942438	0.5850534620247666
1.0982643017598597	0.7672946197807983	0.1739877460931059	0.6387875971804617	0.012444381599780847	0.40229686543819965	0.21338125670402067	0.1508061748899906	0.37202325360266814	0.008519962453437873	0.5116969914308981	0.4025459109668728	-0.21976820380037349	0.2596479600653791	-0.243958326883129	0.5262706338576599	-0.11341650926514095	0.010353427470367183	0.4280986355078301	0.8672651812178398	0.6027822220667719	0.04654308844093045	0.005981116853889685	0.6117223191796527	0.2890953580804403	0.9790258323581245	0.8404101492714628	-0.8827293901633666	-0.023194035732309538	1.3078845096310243	0.008599689254982414	0.46032462807283353	0.05837628480740119	0.3140501850905685	0.28083596407574885	0.04182728233407081	0.1297694633301231	1.0530591945562526	0.3861910118609609	0.1733192770663873	0.23679896646182855	0.6189205607160652	0.3840811588854038	0.5669530854956749	0.21872523870102847	0.47053013882212164	0.7868304708646292	0.8426409550086253	-0.0213836308172519	0.6153981626737449
1.1314331264066646	0.7491970978657354	0.19227657261763884	0.6375014578385443	0.028583717518761098	0.4093815675232343	0.23155212531066774	0.15066288473551845	0.36267290260120183	-5.615561178956841e-05	0.4739266820351138	0.40081512897780786	-0.19892306273412835	0.2675309719539999	-0.2319218386479549	0.5415645973486016	-0.12657602535013482	-0.008812059468935925	0.4174561320280114	0.8732076009005993	0.5750532467428691	0.07938970509441101	0.017690031514530365	0.6243873197017062	0.3028814157317329	1.0098094080974387	0.800119855845342	-0.9169829176347587	-0.016026756734630353	1.3302097098712382	0.017982930237397245	0.4976745669622679	0.07578203868963442	0.3201885306609957	0.31427753577168627	0.044641721131506634	0.13327078781212828	1.0821580690443244	0.39197481186388383	0.18032018026578298	0.24110134669323693	0.6746146332810736	0.4126850320925116	0.6167038247536314	0.26011722576539636	0.5386576061943449	0.8002792552806435	0.8968281086872135	0.011452116038973243	0.6578731219786038
1.127506605282651	0.7235450768672025	0.20695533286652293	0.6458417444863003	0.0353765127108224	0.43142650518517023	0.2271513861351898	0.15359753594722986	0.3528982391198069	-0.039442504285207	0.4294144547852385	0.39356030937234704	-0.1803102553689583	0.27147907498563817	-0.22221127315819347	0.5494174455614729	-0.12396198259112468	-0.02268342624387845	0.4035554468053122	0.8776180309983042	0.5497612916534518	0.08871821629661379	0.027434570909435234	0.6483167730386171	0.3194375532110851	0.9995697080966439	0.7291397095357528	-0.934371063270917	-0.014994810576984721	1.3329005005095143	0.030795762179483387	0.5066344355198934	0.10355274578442945	0.33106063270624186	0.338770414420149	0.05408152464163013	0.13502702035174785	1.0862597049311378	0.40292254383004994	0.20161466464094419	0.22994124862567755	0.7324094236307489	0.44499220544085	0.6417513781520209	0.26389646020024904	0.5694772297672711	0.8031890317702433	0.9536799192495924	0.03541748982652388	0.6822443907192866
1.1331579176229198	0.6943462151534817	0.2286412901390234	0.6590402953374799	0.04760426375936086	0.480686150586516	0.19917756260616618	0.1527162799821881	0.3419099645636011	-0.04733216128719696	0.3736922502656179	0.38387142172462774	-0.1596724484722548	0.27279138789564034	-0.20540567146090752	0.5609244235707007	-0.1414548272696618	-0.047484894402642905	0.377584492458846	0.8665613781540698	0.5165169105629042	0.10343284283510515	0.04097024910775506	0.6595141971491938	0.3277716526641038	0.99402386571862	0.6778598233773103	-0.9529677605632669	-0.00020023769011057597	1.3562590121380118	0.01484054232961462	0.518568184528655	0.10854774544980203	0.3246498819778786	0.3558682269242151	0.041895896249145144	0.14097940384778498	1.0941043185554036	0.40828176730671445	0.20094125691292786	0.23170619652084504	0.7830109818804774	0.4816095806459648	0.6659001893847896	0.283373572543837	0.5907495260758509	0.8174760407026967	0.992846639154552	0.058368515235159533	0.7069419593688355
1.113400937904421	0.6709832452127948	0.2500187851078234	0.6550968613213297	0.05640502984167658	0.5173061520520778	0.16170312324900132	0.14619076889338994	0.35227660199115773	-0.07597771693356932	0.33272568523841645	0.3719311458339281	-0.1407674395831711	0.26482413627652446	-0.19087027402543935	0.5695720120995826	-0.1469733619831277	-0.06606590921548335	0.3659548790625998	0.8510652724053772	0.5091672336242474	0.10827244728831956	0.052559900270746654	0.6807904549643445	0.33777675420451153	0.9764273687580225	0.6290979788928813	-0.9767649251891385	0.003555521474514295	1.4058131620391388	0.018613970840071773	0.5158109249014151	0.1168329106102981	0.31539258695604266	0.3820987927330632	0.03985066890258793	0.14581005580391757	1.0812378113488073	0.4105556814589001	0.21573222951103516	0.23616972416876875	0.8255091357651875	0.4868444302855065	0.6946909988932789	0.29624795629628553	0.5774303917151546	0.8217811597812027	1.02212869266732	0.09897827902366521	0.704622133739378
1.1081998392427697	0.6348085743736482	0.2733088383006408	0.6615558966943828	0.07172270503196851	0.5260667611080664	0.12269120577514803	0.14398332597314373	0.36242527951261133	-0.09291730497526193	0.2824754051854956	0.35634912008799496	-0.14133895138729613	0.26765986889102245	-0.16594337939953313	0.5808276415148914	-0.15000530477856996	-0.07206659474027109	0.35998496976574557	0.8348010988065317	0.4991119017714512	0.12359754318877751	0.0815617562983835	0.6934936136218501	0.34246921474297903	0.9565936251599487	0.5859643154110915	-0.9990840050556393	0.0076539762965772504	1.4367736798493587	0.0068297578168226595	0.5158207267486503	0.1037270664487829	0.2968370465317204	0.3990461904032007	0.037688252540266184	0.15904774667339622	1.0807682828716212	0.4072793012903902	0.21915751739101247	0.24440785294321737	0.827819164458762	0.5018818694299768	0.6993480263022038	0.3064768759443371	0.5737914770224446	0.8111565589547656	1.023957565765378	0.12653914132948002	0.7039957331844011
1.115372421547316	0.5978068571149999	0.29451182911074514	0.66678764994964	0.08692402826505934	0.5513679026972673	0.09162704891923615	0.14740981095831351	0.3451458308619017	-0.10658149308665044	0.2484299873001281	0.34780120183508434	-0.13148681838799012	0.26420705487723495	-0.14443734051061258	0.5909456193181999	-0.14439053167497132	-0.09735170964519187	0.34806158588448544	0.8105701647538769	0.48178748338389454	0.1406403299542688	0.11302407572791542	0.7016423316736684	0.3435612327924948	0.9216850257279325	0.5326218473129535	-0.9976646089558315	0.0077303881661411585	1.4441024259385145	0.008963369549907268	0.511042326221528	0.08848661641622282	0.2948968766371042	0.41710586618738904	0.027587548639288872	0.18472297845602584	1.0797305864325337	0.39783161804004824	0.23473120754300236	0.2425687260785428	0.828039529510321	0.5064753967320119	0.6967008949738089	0.29268110859000296	0.5957404647115209	0.7954143433515449	1.0352101843545962	0.1411524459971446	0.6971922609969827
1.1274541831419902	0.5630204600897027	0.32252691798516564	0.6712833245871785	0.09853523389090321	0.560129877610608	0.054803534648321515	0.14454357756810682	0.34865769372769384	-0.0896553245845399	0.23240435442031782	0.3436899711305115	-0.11713349279604517	0.2682475171314642	-0.11879064082338235	0.5944405616717412	-0.15789511874440504	-0.10360288322417792	0.3651156815582072	0.7870606547548065	0.4737418747282594	0.1707913831036784	0.13187137800255408	0.7025120033731213	0.3290332820276932	0.9203698885142743	0.4731599523558761	-1.0046257360762512	0.00036783439068758736	1.450568088238035	0.02168535892898149	0.5135535594831665	0.06805162985720645	0.27956019742442073	0.420471398096541	0.012681714608148412	0.21024038284232804	1.084590308095103	0.3970765745077258	0.26199840617522235	0.2317795228585186	0.8458974251836674	0.5229328266814683	0.6960666655525848	0.30722491449569844	0.6084331839589463	0.7805581161598653	1.045124247357321	0.1569422946916645	0.6759148870126299
1.1328310501576224	0.5412014718224899	0.3528847573694499	0.66852575464222	0.10366611530253	0.5752608453565141	0.04674871246202003	0.14302590677284202	0.34298557735466645	-0.07721541139194785	0.22717954912308186	0.34402041581862547	-0.1160785593530925	0.271292326667432	-0.09190971193559197	0.5863387586610835	-0.16020917517020883	-0.11677634931981336	0.37586501066894007	0.7710431750133651	0.47886356279253633	0.1754411406540607	0.14606767823494027	0.6904166222084964	0.30429076243049824	0.9052887394408456	0.45051547035074735	-0.9981743308324088	-0.014134984085124428	1.4808372430818166	0.031043073047842352	0.5304509639317941	0.04600609577658513	0.2709957434161249	0.43775228128663846	0.004916547206417686	0.2420509178110159	1.0844896301365359	0.40913639582222433	0.2903869291043134	0.23063188041074295	0.8749688154350455	0.5341795126386845	0.6974874196115037	0.33087167805459894	0.6251221870417938	0.7902739292754993	1.0605451257988618	0.16565286068785903	0.6814786577214728
1.1469161598336324	0.5253760234727908	0.37609206359555186	0.6630280539298204	0.10502455439047094	0.574049329885254	0.02726975035167235	0.1384440642358474	0.3474402135421236	-0.08395718162353187	0.2039693563603607	0.3487594914306148	-0.11493983282607648	0.28030597783040884	-0.05158313548915341	0.5790107502502766	-0.17680639591174513	-0.10649373592514552	0.4000589617319311	0.7990097589067082	0.4785176956424819	0.17828609970957468	0.15646477158689587	0.6763461104955668	0.28307844586342346	0.871071047801034	0.42170764215515605	-0.9946921370316556	-0.020711035890016317	1.4930682453671218	0.04194232035201154	0.5516494189471934	0.05386477830542412	0.26745187776111967	0.45802166972979075	-0.0024626827765128144	0.2785893796489076	1.0802149504694187	0.42422688590341623	0.3187130798890513	0.23404240774440005	0.8899288030101695	0.5345192340866992	0.70307925910574	0.37537606769279386	0.6243585313071771	0.7707424446608717	1.0508240481782631	0.18448746064445276	0.6783097378036151
1.1770044128027748	0.5019077930787128	0.4021885261350623	0.6626807236442631	0.10178349265482736	0.5600233407371487	0.04111479975724467	0.12899164734909313	0.3580647916869621	-0.06473111049150726	0.2020983112201343	0.35516949489948246	-0.1281479862691543	0.30465937943559157	-0.03156141108762568	0.5795511497272026	-0.19486366574322278	-0.08852003648899338	0.41579211739261857	0.8196729607863198	0.48466775083980895	0.1835019375283639	0.1495857113452842	0.6521349610364073	0.2653684510145665	0.8447223029440039	0.43562031039665194	-0.982723997788867	-0.045882186296252785	1.5104141390244303	0.05515810468679801	0.5583636843032524	0.07760966477439653	0.27234889811678065	0.4678758204946645	-0.005067094506734378	0.29945113066322937	1.0580560602096256	0.44598648991023176	0.34811023439318206	0.2496745597782173	0.8926842992965703	0.5534909391093346	0.7063025072069687	0.4088394707795803	0.6340265216128651	0.7397143815508294	1.0332332061958363	0.20563158558802427	0.6799221833386694
1.2156981199211956	0.4801120882297617	0.4183154502425417	0.664309106844962	0.08565435252591112	0.5459768637287628	0.047251994327108214	0.11807147455571901	0.3431403417850357	-0.050392848584187896	0.18742685518104904	0.3656308749407361	-0.15019416154030873	0.32123836735893646	-0.016486969717844618	0.5692566294591177	-0.2146358863466149	-0.08618529877627733	0.43564011418255555	0.8475814990661561	0.4900857765350792	0.17050106411273533	0.14888925024434696	0.627542633370308	0.24347125504229625	0.836010961104234	0.4484463818434186	-0.9709601820275207	-0.05911919198332981	1.4959298608938654	0.0751017161086311	0.5751297439989295	0.09796571367408298	0.29844719399321856	0.49286447435232594	-0.01919547327095228	0.3334184406736186	1.0360809723421318	0.47976074266185254	0.38095075412760276	0.2421893049126734	0.8928473837907532	0.5653643718963866	0.7149632957015358	0.4216076611677438	0.6429050386413071	0.7375287057109724	1.0253914920348985	0.2210212910220572	0.671278808380454
1.2353122236092653	0.4640712682611426	0.42627386961908975	0.6558220404531001	0.07736097693736939	0.5097529608952929	0.06903994842635505	0.108900904669503	0.3296100614600176	-0.0318625289658806	0.175495434768217	0.3669395606017761	-0.19413503996911827	0.3485310251028401	0.00723096339192231	0.5584803577193544	-0.24216353397466572	-0.08360952538876673	0.4647295552160915	0.8769940406531063	0.48141811069937024	0.16082090060214402	0.13493327753454204	0.5958275549012588	0.21859084805963452	0.8323847066086498	0.5012569380375499	-0.9697994507606029	-0.07480600851884897	1.4625041786748054	0.09743534472297158	0.599012924972029	0.10722663601240652	0.3100808655902079	0.5251492372267995	-0.03780950258664194	0.36098291916646325	1.0346047775278238	0.5050361642709813	0.3891193907278882	0.2508119706439919	0.9091944509281991	0.5732104797947615	0.7141567322195683	0.46801884636170515	0.682456155131491	0.7367567137957408	0.9987550212693155	0.23522239581024357	0.6761018544786591
1.25812304999254	0.446628592484688	0.4418100723252946	0.6426300292934897	0.054310694612056544	0.45743106331067207	0.09259569019323334	0.10045237946558194	0.3024102128226488	-0.016341283030786823	0.16893908259082963	0.3759426196515231	-0.22073826988895412	0.3723779733885403	0.02028010267196533	0.5495939880262494	-0.24732225849078868	-0.07945599233912035	0.48325044897582614	0.9238409968683519	0.4712167087395123	0.1558573169333152	0.11078083308180316	0.5834670716890813	0.19768880045065468	0.8132358772413646	0.5388063398482235	-0.963248057430097	-0.09961748285218874	1.4398161248690526	0.13055712194382732	0.616339650329555	0.1372536445363799	0.3349580874248051	0.5607658865870462	-0.05495955700084891	0.38548431197547817	1.0233042712335598	0.5481727743079678	0.42043232150315113	0.26611756468561154	0.9395438149183255	0.584258714609078	0.7091099492895436	0.4831998124531113	0.7049595405780825	0.74088657122182	0.9810093421779735	0.2528978542183374	0.6854311737708413
1.2762919472145462	0.4286043163229065	0.45051597263450593	0.6369041660085691	0.029913968245936957	0.3937834765629301	0.1274305878596182	0.09441009613495856	0.2580740726326619	0.01671207523216245	0.14926731046339867	0.38625561132339725	-0.24703318423024875	0.3994067476393267	0.02562065453559647	0.5377387126797338	-0.24458336592836302	-0.08043273821083691	0.5028375447056461	0.9861021730560928	0.45859759466276906	0.13075540385080514	0.09532682167255538	0.5548555652805951	0.16476865632717594	0.8228657323681032	0.5855316286634894	-0.9543719410846692	-0.12626361389212803	1.391883915473639	0.1502427776918517	0.6305621306677177	0.163468621928549	0.35669351003323235	0.5872883759222689	-0.055686281092116006	0.4142086300997284	1.0380196742236925	0.5824853335150999	0.44648358046698133	0.27342376686613845	0.9525454965206045	0.6055277438791796	0.7048977842234679	0.5020600662835724	0.7380861654076492	0.7501517479084672	0.9763429107578361	0.25758935764792973	0.7090486182695084
1.2891477062978023	0.41277789783077984	0.47434985728079254	0.6269972599138223	0.007190550955029353	0.358593527744955	0.17553002074719498	0.08274765452337292	0.20296890749615865	0.07086611107952592	0.13281170833268977	0.3972457028656333	-0.27897338904274094	0.42181045620497815	0.024385129556348077	0.5256416639238293	-0.2364915380445017	-0.08597419563626116	0.5374192612055066	1.0456352054090137	0.45377392319623333	0.08807385848687584	0.07002882174480587	0.530202895524692	0.14354758216854208	0.8309213785889865	0.6556220018492509	-0.9481574641331374	-0.15048308919561432	1.3509322322024284	0.18078665173663278	0.6570839689165122	0.2103312790173733	0.38974566442166864	0.6236264227426075	-0.08487091182329323	0.42538360033882655	1.047829829635233	0.6046674607495512	0.4788039799467961	0.27435995661922735	1.0028863492761104	0.6290088867365197	0.7272120392630907	0.5370773281565897	0.7906860114699373	0.771068258110659	0.9808331869163812	0.27650744400395416	0.7065942236995328
1.3110385755067333	0.3975757659907929	0.5051023077552357	0.624334152180417	-0.013056488855035853	0.3254783162447296	0.22446975976743003	0.06748832882400205	0.15400789024530873	0.12499537239227634	0.11826698007281669	0.41271550211371644	-0.30224315819528347	0.42548452637837925	0.023947156359718842	0.5169868940065496	-0.22890171041187307	-0.0956746999993173	0.5749386825555056	1.1165368857787685	0.45049574062108155	0.04646372503736447	0.03868327937048469	0.5110782569494908	0.13098919587275254	0.8460336941817772	0.7443065186885303	-0.9288380268665366	-0.16806090654357303	1.3213992370615713	0.20830347382393985	0.695156303947175	0.2631000079230022	0.42275238808146237	0.6602316538074242	-0.09323280467867351	0.4426908337949958	1.0562584660180252	0.6511913290806584	0.5225300246033262	0.27385349331017933	1.0590811601472023	0.6591431882490406	0.7445907269584013	0.5763235845955494	0.8390178100901784	0.7853109421484581	0.9938136978804515	0.306795718260655	0.7287659452443183
1.3333837699347257	0.37847754216169405	0.5265282556701012	0.6139549350279037	-0.027767214660340527	0.30193776478230916	0.27443433004246454	0.05444892476703865	0.11467837937776215	0.17319629402657205	0.09081140670648555	0.41981258114164366	-0.33463992788889063	0.44576803257048503	0.02688533453533054	0.5041693126147438	-0.22477646482402217	-0.11218328062789462	0.6145021712662648	1.1946113455318648	0.43651246606172067	-0.00020862655607375435	0.008849502572654228	0.498542426213423	0.10926447083628968	0.8646009982526961	0.82412421048579	-0.9112042583218358	-0.19165172055655638	1.2976913108884807	0.24489680114051113	0.7380825137286704	0.2969576856372328	0.46018166324452486	0.7026001479827678	-0.11565319410380588	0.453332341802099	1.0566456628013101	0.6985163260909468	0.5472632227268256	0.2716852505578068	1.0783977719696636	0.6801958272898787	0.7658649659802824	0.6098026043535543	0.8895155646552213	0.8238145006382812	0.9972279683328388	0.334883898408978	0.7669251714479681
1.3541018222320076	0.3510530709479947	0.5361949402039536	0.6154953957086183	-0.03923747848235827	0.2896819267624486	0.3262721309120685	0.04953316883703994	0.06882554777015822	0.22938803534586133	0.0665955384958729	0.4322790746111512	-0.36411145953243673	0.47482870971827396	0.02268701158539365	0.48646659176541124	-0.2380755699253346	-0.12093933474886345	0.6513467422363544	1.2714440437674401	0.4253574109890913	-0.021721108661781653	-0.011895572606128701	0.4857673512290609	0.10390071409586137	0.8532211730315842	0.8856096479767643	-0.8759073769026523	-0.21059414583773678	1.2688750635314041	0.2912998850908628	0.7716234547825362	0.35688233263238905	0.48304828411406586	0.7286308203938952	-0.11539154806536192	0.45568910477279434	1.0567024003235173	0.7208443515997358	0.586866362926113	0.27069790289471307	1.0841430549425586	0.7002842404386616	0.7891721457536068	0.6203782141026543	0.929039504784743	0.8422249984774671	1.0174095268695085	0.37489920263619625	0.7849359737169196
1.362354711788213	0.32406370861305955	0.563153901959862	0.6160585358159552	-0.043824384506451944	0.2748623744928077	0.37986604210761465	0.04056699181380972	0.01898237326620439	0.29634431195453326	0.06103218898845566	0.45102152323265	-0.38135349798395357	0.4921557058509549	0.012404359804768896	0.4764323968267424	-0.24847538514733372	-0.13647353260057507	0.6962124800507545	1.3185822645790322	0.4116016364240623	-0.04460989131888195	-0.029190828936774472	0.47036223678315475	0.08401436838138196	0.863340252608886	0.9620195249761834	-0.831413765164501	-0.23580543177142088	1.2521464689028763	0.3324329635626392	0.8087871585745031	0.3852483612412968	0.5140254101333157	0.7627027489925464	-0.1189952371280604	0.45988601465793744	1.0731509590818253	0.7569276527244148	0.6151399731078959	0.28140525345872947	1.0934772017095415	0.7156311288229078	0.7959603042509104	0.6384654427078046	0.9790086791349001	0.8857140886528194	1.0305527289987437	0.4020502536379934	0.8043853536862737
1.3473311430058619	0.30208901248622216	0.5827713689466233	0.619844290602051	-0.05177650100402753	0.2569273016031621	0.4070349383807814	0.02871866027209809	-0.04714459871975123	0.3511104852612949	0.04396648312068202	0.4638745746391966	-0.39275902584935884	0.5232371215941146	0.005006759273537496	0.45360635380469283	-0.26151612051657824	-0.15937822329232862	0.7598846647536792	1.3602724899514853	0.4008713599386356	-0.07197302301149133	-0.03167718563578677	0.456801847647298	0.06461826906785541	0.8757840848203349	1.0074516334743688	-0.7984220438737191	-0.24618046561665055	1.2249772482239454	0.3825261778371139	0.8569710792129184	0.4164506638041815	0.5354298246320666	0.8004489557384137	-0.13573487633121314	0.4734990008871178	1.0946689758123382	0.7858651324266314	0.6322426265205293	0.2763133361495794	1.1126770990128387	0.7331811612512105	0.8148048334047531	0.676184388701605	1.0299018497475825	0.9239266058084892	1.037725726370453	0.43576402718451523	0.7961849844437453
1.322056476011524	0.28422092925527914	0.5946271704554712	0.6212830227472467	-0.0573158137705716	0.24655361501441334	0.42872843319131315	0.021148378927869544	-0.09048637744461666	0.4273778577953822	0.027134318446028077	0.4707952086732819	-0.40747223199465327	0.5396141371515736	0.006859722797738062	0.4493687362010241	-0.27502937771124913	-0.16145695906286095	0.8339887831831785	1.3819214307318997	0.3909881221774928	-0.08184028893794736	-0.045969771208115295	0.45031041295415664	0.05894147311077783	0.8870465860767329	1.051702799947145	-0.7694200646062097	-0.2592052161104945	1.2050879451914005	0.429921295646796	0.9029544851470485	0.4559512878041172	0.5539712967636927	0.8261382260593741	-0.14782576425316118	0.4792443125521773	1.1256017972757	0.8047509168670771	0.6460670423121606	0.27085819767939495	1.1396107329236527	0.7699361068248779	0.8310613458208044	0.7317063398843808	1.079721554114096	0.9436597177456395	1.0465839798116607	0.47957526918264737	0.8103861757329046
1.316686804191669	0.2628263783001272	0.6006539078645831	0.623666377007975	-0.06961433559720144	0.22648780465558427	0.4436014355172852	0.01172393159078702	-0.12508654526080093	0.5185677583447473	0.018298676639666254	0.4881086398888235	-0.41890998796931384	0.5392781931661051	0.0030190347657587475	0.44278938753067615	-0.2880857193059206	-0.17360405429491038	0.8982474816866025	1.4205300559444287	0.3927988878150351	-0.08601799472993636	-0.04930254720891903	0.4482618575267504	0.04418600369179735	0.8940517108204649	1.0992039969526592	-0.7391269348283086	-0.2786241735964096	1.1975504463102182	0.47657964823268745	0.9523528546578955	0.5056567969851959	0.5787368683263201	0.8456862170424346	-0.16867057019036846	0.47930922988599106	1.1402338493350053	0.8300133342515972	0.6968665110003343	0.2765904414954391	1.1325676648914131	0.7893663797426882	0.8574294590567504	0.7606534016548062	1.1117828656056923	0.972350406884982	1.058495217117787	0.5314270226146107	0.8036755918407106
1.2933795092997822	0.2466526488189312	0.6087171400656375	0.6255541679742471	-0.07393795033670085	0.20241866639792402	0.4520928284186277	-0.0016579918744640877	-0.1566468817238189	0.6068910387849241	0.008125151564192419	0.5019274626574239	-0.43910734403952995	0.531715901215273	0.007364428596812259	0.4312010204529411	-0.31558822357078364	-0.17999780126323567	0.959330172009388	1.436704051536576	0.39424783611841846	-0.09449655025088642	-0.051864183096238935	0.4302989233905737	0.03503387369661279	0.9059576208948471	1.1638630128066827	-0.6980329180367104	-0.2880691437767456	1.1852507556956344	0.5117168075027989	0.9955309719133336	0.5410142902266938	0.6035329062552954	0.8719078767098001	-0.16764339071128093	0.4974798723900527	1.1756046548707189	0.834823756635347	0.7561401340806252	0.28433660170200775	1.1261519553447195	0.8186362415310529	0.8888994620444706	0.8189098319679238	1.1369101286742491	0.9725362402795247	1.0678325679902039	0.5723912282531247	0.8051201239190127
1.291581738240646	0.23054537409402368	0.6166029259936241	0.6147745763712275	-0.07955643041433028	0.19075424461149693	0.44004666771944373	-0.01633253883531359	-0.16721858202161455	0.6637857575238594	-0.00112235552460914	0.5222610336262186	-0.4520834550959706	0.516655258313864	0.01904133824599632	0.430766546454881	-0.3703808140321988	-0.18708708581601724	1.0279348247858664	1.4308476637452643	0.38361997660460995	-0.09255249887380258	-0.05966964034676432	0.4289136562772395	0.022190597585614147	0.8986279448004504	1.2155219065297538	-0.6726837644134991	-0.3026715292341106	1.1858089230322535	0.5369212264645178	1.0468073753544298	0.5700589634345625	0.6345279536665147	0.888081429642226	-0.19824177248004177	0.500075544762254	1.1975980890028783	0.8837504406432695	0.8029541284601311	0.2873182552234575	1.1383273038937254	0.8477659542071999	0.9060988020835424	0.8769976022318826	1.1604136041932207	0.9934522410001687	1.0786554575017802	0.6051347601727362	0.7982999794734768
1.2850197196920328	0.2171098716146377	0.6186743583937353	0.6134608249982405	-0.09243911103639257	0.17612864408584575	0.41000375798375355	-0.026900295302823868	-0.1622106629955879	0.7094049661970174	-0.015166509056593818	0.5331507448009333	-0.44576567141164836	0.5018767677627881	0.029258553202864322	0.42964146227257655	-0.40743259423329337	-0.18731709371484082	1.0920415021991436	1.430602006416673	0.36412297524535214	-0.07388664638089329	-0.0831085615590749	0.427405537524176	0.010641568398603718	0.9133577213358788	1.261328142666843	-0.6385813058991312	-0.306571621930134	1.1477875436170657	0.5645212433905331	1.074935736365061	0.602306093627188	0.6475406763755557	0.90592537888828	-0.2092132770111482	0.5168985782882346	1.225761077495903	0.9267864390477574	0.8590266862336193	0.2955487103114054	1.121728862681179	0.8889910958641511	0.9241578085419035	0.9115291856300075	1.180314853106377	1.0076908491855856	1.0853852616994197	0.6389483625245065	0.8010485203116637
1.2542725923667404	0.20361616058959772	0.6072617128621859	0.6072575642287779	-0.09825191087759501	0.1596768922805162	0.38632187780318095	-0.03656269896249829	-0.15901090839770693	0.7745795408580987	-0.02926497449395512	0.5419156342830206	-0.4675185708885808	0.5007806363298397	0.0432918363966348	0.43082938360336065	-0.4583721810393051	-0.1710526995541926	1.1538606730735195	1.4192426871591528	0.3638493036654547	-0.07554789627481434	-0.10040682734246512	0.43207565547658816	-0.0027808704766266318	0.9189425218631057	1.3059566900623396	-0.6080686370613824	-0.3174230336126852	1.1254866829370092	0.5880142256702523	1.0903275770783738	0.6308881044428734	0.6541384368291207	0.9244669758838052	-0.20513804167073055	0.5330631645712474	1.2496755467362408	0.9637115926076291	0.8970261223145386	0.31927319107615737	1.100084277128371	0.9172754290954035	0.963067232465783	0.9747048673769211	1.1938201455376114	1.0542439613891195	1.0861628132681036	0.6732400826139651	0.8076852699179099
1.2328278252959826	0.19551207582091046	0.59252723632238	0.5989848543939024	-0.11381068651528307	0.1261000209953011	0.36529919424494484	-0.051951545191887515	-0.1625253506706719	0.8413128466552529	-0.020299889313112267	0.545859148721362	-0.46451705964661566	0.4829370375125562	0.05312744452981255	0.437933572075773	-0.5022057332009231	-0.1679499560149252	1.2139788512094938	1.4150571838137869	0.3549331507510659	-0.06918695110025633	-0.1118060513104325	0.4373100716718287	-0.021624061927963033	0.9260161230460128	1.3578872329840928	-0.5676125877357775	-0.3200553839273076	1.1110697492336283	0.5939877184371349	1.112731659303693	0.6780204652010744	0.6488874689820624	0.9430343017325024	-0.19395790517974026	0.5484222824411344	1.2715168880693504	0.9943969997982544	0.9382266237022604	0.338258744110793	1.1091343180731812	0.9404146081189332	0.9989097112737589	1.040607219918567	1.2163656543432293	1.075255744640741	1.0815064799202867	0.7171245719847203	0.8129930023770949
1.2138582055725087	0.1978409027182869	0.5746134374392166	0.5792393456496856	-0.13685437156467214	0.08460937221236244	0.34135948760925017	-0.0741963734969655	-0.16121501182688028	0.9102717314784818	-0.031000239870739736	0.5489491182954994	-0.4785878521474237	0.4706035290188625	0.06679207868677534	0.4555549038565985	-0.5287380504517456	-0.15899225113334398	1.2651329208744344	1.3910377016389066	0.36028821519329224	-0.06895868137988058	-0.11633995048777557	0.4400773763829151	-0.03062007444912927	0.9514402112156229	1.4363857181937398	-0.5614263682869985	-0.31493270131826223	1.0719926600619138	0.5938512995711785	1.1283822687840133	0.7138165009944049	0.6736189898999477	0.9547498360672423	-0.2035717166223625	0.5685778809057133	1.3025612593518219	1.0519863225498796	0.9679326788941875	0.35994884532101856	1.1132329644718857	0.966774974337666	1.0446072936949415	1.1016746510509965	1.243160187138431	1.1059990075655899	1.0920455013988513	0.7539470105229729	0.8071267492709818
1.1968703483430394	0.1831694387861796	0.5711242736760466	0.5730455311013782	-0.1617392963491511	0.059739841546406346	0.31992300993312955	-0.09615720329768437	-0.1669258193074999	0.9600055774419619	-0.032644080206807036	0.5433153481034279	-0.4906143082511454	0.4554170339899669	0.08067505155270861	0.47643897976610683	-0.5581401791560751	-0.1629709151640217	1.3167502439965126	1.3939037038058055	0.35638377802119725	-0.08680556702916485	-0.13746750910510097	0.4542061819358326	-0.040507216593026356	0.9581780231202108	1.513091644020465	-0.5551445080596723	-0.31739941539845623	1.0383538946996338	0.5964701284070403	1.1576927325712	0.7503909498172381	0.6818359481179553	0.9569516321559994	-0.18413457398166005	0.5835283513911871	1.316542472009683	1.094524966399159	0.9891920657237128	0.37371202837599177	1.1162788832334027	0.9984419465413955	1.0888540637907966	1.1675535785858147	1.2487123176217818	1.134459283674961	1.1048745412781131	0.8131645733410083	0.819235572166426
1.1880716517928938	0.18558072778989929	0.5574756212216962	0.5582890803919666	-0.18079642748350996	0.038625052741210045	0.31065628779050936	-0.11316742280650594	-0.1534445477187652	1.0079742378142602	-0.04480813661433586	0.533534185335254	-0.5059591853378411	0.43748006101358045	0.10306221994964057	0.5015684531167146	-0.5734238759241783	-0.16204064349104	1.3528562800759554	1.3886567949563149	0.3535396083503614	-0.11294370293014999	-0.16579691963617985	0.4739855451901628	-0.05882033247445172	0.9761008694998978	1.5810690093673743	-0.5493691092278361	-0.3105408712272979	1.021158667399374	0.5837821403968293	1.172033815260908	0.7881472708172598	0.7067834218090729	0.9570021002910677	-0.16792545604792614	0.587243103306838	1.335578420328597	1.136687172167661	1.0112770905996755	0.3858475372609771	1.1218490226474038	1.0237472702433563	1.1344574636438989	1.2133229185927	1.2755190797792817	1.1713891810341646	1.1401448638777807	0.8696427267348443	0.8283148075868494
1.1900544421720096	0.18329992294268752	0.5589402425325606	0.5476235700752073	-0.20084075099700832	0.012227127698320553	0.30388921047288553	-0.12676320575155475	-0.17185377671116925	1.058694936073161	-0.05817429652753501	0.5334319345261018	-0.5181714902049341	0.44538844631500085	0.104164279723999	0.5133537099263529	-0.588875773121883	-0.16613037297971128	1.3743590469755333	1.4000482466070263	0.35601020791980365	-0.14134858221282542	-0.18354951847064296	0.47089799824601364	-0.06896001496269674	1.004661388358387	1.6659845969051752	-0.5382421741054542	-0.3119965559343433	1.0052250655210229	0.5648767592230258	1.1882274470780538	0.8102542008551377	0.7147369355651291	0.9618401142586785	-0.1546416245304356	0.5884870827795652	1.3384945704220708	1.1735256308968078	1.0543698994177728	0.4049251745336214	1.1073907783004224	1.0288599098570443	1.1815507515686599	1.2661541173245454	1.277471701292883	1.2253164017894767	1.1704446908796582	0.906193854948451	0.8254614696976397
1.1793870504900692	0.1870286653630442	0.5518543439494903	0.5406391794794387	-0.21118707890255747	0.00489520543256639	0.3038048098844374	-0.14175488437560538	-0.1912754230189045	1.0743101187853294	-0.07061986964459958	0.5254919098032121	-0.5081302856313311	0.4785322130505227	0.11368436574658736	0.5280504212822202	-0.59236116346723	-0.17407588556681206	1.4047889442431356	1.3994097448584513	0.343178704549459	-0.1680137789370722	-0.20482009039787394	0.4751257180803329	-0.08161616457650347	1.032453232965302	1.7165682803268747	-0.541737409830555	-0.3087614780546456	0.993715440015602	0.5516193257950723	1.1894252328101858	0.8369669240436368	0.7191581429640003	0.9601162810961548	-0.13212700194652288	0.5921785223105962	1.3554564848453778	1.1970370408449857	1.076524696523012	0.41920931563881075	1.111721992375691	1.037591760144633	1.2132962886651268	1.3011542008592225	1.2950371420070965	1.259656094959908	1.2142209563973494	0.9361898244396241	0.8305453175478219
1.1613887821964886	0.18468431618682674	0.5424460138339385	0.5253239484570698	-0.2241603221304825	-0.005273602553376198	0.3048430527395932	-0.15418928555813088	-0.2016369016321155	1.0913973217624249	-0.09105834483626457	0.5079053941095688	-0.5052340528795997	0.5031423935932388	0.1145648473652547	0.5455945531377706	-0.5909158535901917	-0.17273837388118726	1.4384020398780732	1.40379011562059	0.3258912234303547	-0.18565186879089723	-0.20857513291623472	0.47658582759168844	-0.09999132531322999	1.0499253635265222	1.7502218747672242	-0.5349675642672305	-0.30838019054389243	0.9581314510326324	0.5608741056787114	1.1891282368389617	0.8607775918953842	0.725222742006473	0.9618836553948157	-0.13306527504027388	0.5756692700783314	1.3499874859982304	1.230490979011509	1.080425598432557	0.42525021217855086	1.1038721154901863	1.0318635856300862	1.2515925239542682	1.3393072903128942	1.3212813534988825	1.3075702871182617	1.2404905305352854	0.9641461438483558	0.811391274722259
1.1403654480212402	0.18595423262451288	0.5258920234371331	0.5232167145070357	-0.22850612770718004	-0.008150098136773764	0.32519746862491167	-0.16229055804535825	-0.20850715263691696	1.1283103460636368	-0.1034849087864473	0.4908357437865791	-0.5083988532084576	0.5580017419392834	0.1134556608081109	0.5591721648016651	-0.571701989052074	-0.1759773892235248	1.4749610577193728	1.4282615243577732	0.32218574381787835	-0.20317338954391978	-0.21062696236428682	0.47140108958244975	-0.10806035570418049	1.0613622774201195	1.7796510801717775	-0.5117333760423544	-0.3075435191640212	0.929988199980035	0.5607635237191861	1.1993378409190651	0.9001510385552883	0.7319728342917785	0.9831337089723313	-0.1203990955863908	0.5755588340373218	1.357297566479149	1.2305103712762762	1.0946570188949671	0.4360419732940753	1.0875277759983297	1.0032193494786599	1.3123943852458348	1.3566214936927339	1.369986827078233	1.330996248683907	1.2654047189661939	0.9951887234109981	0.7990347497062158
1.11772422268128	0.1836127938755781	0.5041507176380073	0.5208849511464633	-0.23583030348728365	-0.021673451779328196	0.35847303651540746	-0.17232603246757716	-0.2211591448195905	1.1680456027661883	-0.10213344754099112	0.4832754187147487	-0.5220302691530867	0.6028456967850178	0.10425757578955319	0.577080153669365	-0.5694824369913556	-0.18854353994247192	1.4934983861915558	1.445735327080948	0.31424171265048734	-0.22134762089310295	-0.20009327758306825	0.4663755081699882	-0.12254519230955734	1.0663848818865458	1.7724092703961272	-0.4886622118718207	-0.3109920871762579	0.9252424337166781	0.5451487309484542	1.2099699046150025	0.9201288445040193	0.7607124745236385	1.0055098946617593	-0.11272384919350957	0.5710953631995725	1.3427817074293933	1.2241109239030639	1.1011479505276518	0.4411117221755565	1.0756826161259267	0.9837756222460768	1.3522476387349482	1.3817768276913316	1.4108954027835092	1.355209868722377	1.276510354502746	1.0332399634575151	0.8005150080519117
1.1075851639463927	0.1833591016307691	0.4916163910020924	0.5072555072841215	-0.24906323948566267	-0.03849125335500452	0.37826324024781294	-0.182013393571574	-0.21432887462596767	1.183557558250802	-0.10540483464151269	0.47826138818302677	-0.5218250835241621	0.6556934409642997	0.09584214109869979	0.5897283739847919	-0.5301235364646472	-0.19915856201283683	1.5091760746977303	1.4791125913761762	0.288785218819782	-0.21244139077476717	-0.1875184807781011	0.4575166651583163	-0.1321576320406712	1.1001131992367585	1.7757487662338207	-0.45721161130808874	-0.30514140784627647	0.8982668842618228	0.5402758903955387	1.2410692055225991	0.9543285854086794	0.8017694874561234	1.017407510111255	-0.13803654977070914	0.5558321324007311	1.341605055022745	1.2221762603121604	1.11487616521528	0.43504183615348035	1.0677954135639367	0.9771437662559528	1.3661706277354688	1.3804306706323055	1.462007343099525	1.3458927249178592	1.2816985196594461	1.056821151943489	0.7814240816320785
1.0818952313672119	0.1840294700482184	0.4857588251693767	0.5022998743395584	-0.2530383981059154	-0.060059506801078265	0.40261801279108117	-0.1853800667505227	-0.23152449254356067	1.1886972419107404	-0.13278256094347068	0.4747480753197772	-0.5291268988110757	0.7070776466932929	0.08393328706431867	0.599325102680235	-0.5015788831462747	-0.20566101134430478	1.5211148661219105	1.5048340538613807	0.2738717966821194	-0.201422967688662	-0.19422270124659552	0.4388209127548059	-0.13625638148933722	1.1175943201401022	1.7614489572181546	-0.44317089292109396	-0.30308600573871464	0.8680555172081086	0.5387525463923578	1.2533646426943368	0.9739829662254339	0.8458812016498068	1.0307063584873484	-0.1549815234073282	0.5462583145928793	1.340950478419239	1.2467702149229367	1.140720433232257	0.43463854129627544	1.0744752740519126	0.9672526025121027	1.3760187177531804	1.3630664939045674	1.5107413518575714	1.3557040658236967	1.3069695066456815	1.0557042085614587	0.7425408030759079
1.044601503769971	0.17888723011089544	0.47811208603412353	0.487251317406728	-0.2452770028577726	-0.058241550665512155	0.4270109390250176	-0.1899657819943949	-0.2370508724113237	1.182723482252162	-0.1511390797623632	0.4684902011035508	-0.5388436737515099	0.7497699361336098	0.07572193751686493	0.6131875760839043	-0.4867581710658368	-0.21997427685637075	1.5383826130574607	1.5297625718049301	0.25312312561234906	-0.21121057189775114	-0.2164804765612685	0.42432125477497074	-0.15630600266848693	1.1277483122126513	1.7263297584184472	-0.4244492105204151	-0.3092623231269688	0.8701957559549681	0.5540417941420571	1.2759814250046584	1.0072157208033032	0.878499927173461	1.0582936265153813	-0.16807067403824025	0.5348917403750806	1.31803350238369	1.2636916770146	1.1565756437578274	0.4389511531096849	1.0893151016608118	0.9700634331067335	1.3716462419329247	1.3576849890027067	1.5413188340569945	1.334043457821013	1.295895287334127	1.0503674485324512	0.7268545899387333
1.0397889456802767	0.18740411048251282	0.4541531615270225	0.46815541802503907	-0.2424557677718237	-0.0604337517155373	0.4727883151750724	-0.19017447786502245	-0.23454497834293075	1.196241087700423	-0.17671274560739264	0.4561309462875444	-0.5540574898605679	0.7969533196394795	0.06218364178200675	0.616144512756652	-0.4641586226225999	-0.21650525361520961	1.5411919217165964	1.5503843125320367	0.24627545973129558	-0.1981684476497472	-0.21954077276658063	0.41441346943713464	-0.16486416242065055	1.1643327114165203	1.7055607945335622	-0.41205612190930746	-0.2969554582884922	0.861858038037686	0.5616109742501278	1.282167370794744	1.0326621523733857	0.9239772514352188	1.0714677889107183	-0.1926381336450586	0.5143252824020005	1.319578778811863	1.273603405753609	1.1886000398407117	0.4288773079978953	1.1295167215195998	0.9784712586468753	1.3728435628782054	1.3603491931125657	1.607171232396356	1.3142182570941066	1.2680380718257909	1.0282320647727503	0.692506165590455
1.0418714409151595	0.18815306043659516	0.43608922286980745	0.4538996170368595	-0.23005108977805683	-0.05625559407564503	0.5006543834322692	-0.1938608645117573	-0.2536080870536443	1.2013291577465839	-0.20879840890708512	0.4463597592080684	-0.5512901695458571	0.8369742961802409	0.05733872526663207	0.6245269883638527	-0.4418495233748085	-0.21585461483292107	1.5301652568332977	1.5850323611515384	0.23814002635465106	-0.17906570862928342	-0.2233351696669838	0.39119272137369737	-0.17297069764426892	1.192795834902003	1.6985743675375111	-0.4029409036175105	-0.28780532986748353	0.866332186755481	0.5651909360052284	1.2915389169362448	1.0639521634466367	0.9392928730123382	1.0940775134212462	-0.2179967459362265	0.5078449499678493	1.3059704936203247	1.2844687776305868	1.2041888473090447	0.43584331007688987	1.132257287535406	0.984430398898356	1.3549138069654019	1.4050972028217674	1.6322740367403163	1.2965764395400918	1.2471025238891853	1.0097723574217747	0.6893253369167993
1.030666465320167	0.1915073278799107	0.4070946857326979	0.437899171664531	-0.21845487796113067	-0.04970767392996218	0.5498287098414921	-0.2045904140665995	-0.24253856117149467	1.196937871486416	-0.23623768870180326	0.4273068172758513	-0.5560277016063674	0.8546839233779417	0.05799114983616702	0.6328968965413575	-0.42513352191752274	-0.21783016212829617	1.5295879875585503	1.6160898739641194	0.23642999872197903	-0.18830346084072935	-0.22902149204483124	0.3727084047051127	-0.18579160615152013	1.2230877438144767	1.718157509471262	-0.4038027574514672	-0.27859885734063494	0.873080068494865	0.584578950591166	1.3037333950814607	1.1069589351484734	0.9747261531447997	1.121593532317418	-0.23761512570195867	0.4967563376498795	1.2958414302995325	1.2993814292366481	1.2168651927825822	0.4357401416250468	1.1496384194717963	1.0095271807213375	1.3266941045186784	1.4170814363147675	1.6823682223495215	1.2621929309565534	1.2435109761671703	0.9917393292672362	0.6927633947156926
1.0283968949950824	0.19041300722161428	0.3917926569422979	0.4284042661386356	-0.21520122142599618	-0.022691015506598283	0.5873927525631053	-0.2189284658298598	-0.2460143123368672	1.2007552143613813	-0.26386977576060855	0.41917351358444205	-0.5691133882342756	0.8708193840455474	0.04507612365035812	0.6393278298514865	-0.42272062606401517	-0.2084675803289227	1.5221543616842674	1.6555940600707533	0.23444042312579222	-0.19480904047846953	-0.2367051136158746	0.3315961294792265	-0.18949053580024036	1.2546511867813088	1.700386446623332	-0.3871764775626022	-0.25526081996686545	0.8938293195454914	0.6138304625762607	1.3266275696685361	1.1271066763360396	1.017985705150334	1.1468840054142126	-0.2622777062631313	0.48891699529042454	1.2904959856175107	1.3069900413541748	1.2372365694213168	0.43005564519167383	1.1507524473545967	1.0239928114879613	1.3223877568845217	1.4653759920576679	1.7217508454035975	1.2325543513976185	1.2213445854154914	0.9803389998190817	0.699968191973505
1.0350288097312437	0.20020902038397975	0.3679424987258908	0.41338768103125406	-0.20444466290845947	-0.003715159314697619	0.6151316418514077	-0.22703748373084243	-0.2575687667675067	1.1947339701781274	-0.2866843968125031	0.4133639218790721	-0.5744535859378576	0.8827702614742211	0.04231352348700455	0.6437892673935499	-0.4106968963850921	-0.20937500875167872	1.5023094464029145	1.6918311073600045	0.24990706480686703	-0.2217519912163696	-0.2493647066819309	0.31584313768369887	-0.18995018424864368	1.3093623632920366	1.712931109019967	-0.37846664575260325	-0.24509726947780247	0.9262054142286781	0.6252338395987145	1.3623758867197517	1.164164618322268	1.0588859059030864	1.1542573009905408	-0.2763528172929107	0.5038107162848712	1.304824871315642	1.2968855306889497	1.2577326903487576	0.4186602207380921	1.1637920288745378	1.051506885198467	1.3206373638373203	1.501281842523012	1.7488551887103523	1.194418893326046	1.2243100526536312	0.9766406888143248	0.7172906681573297
1.021951027464012	0.20274788311692457	0.36762070496644156	0.396962155706936	-0.1926091499012073	-0.005690189045748412	0.6521661575934427	-0.23905535377364115	-0.2928382907450374	1.199294549091485	-0.31711716779189886	0.3946065097245267	-0.5971615117190515	0.8766999261960132	0.04257786233940797	0.6459592435877177	-0.41292858662114257	-0.20337589862345817	1.4841121110445061	1.73141510618521	0.24712585638907503	-0.24578236112638924	-0.26034029230203043	0.31076358651419306	-0.1952986330764794	1.3726743004344129	1.7248641540590892	-0.37284122905076217	-0.23065851347849348	0.9506511426516978	0.6590140445430619	1.3853141696193854	1.1941762778569274	1.09425914937245	1.1582047008098901	-0.2852614653939195	0.5092028538311092	1.3178427918300044	1.3053964534788849	1.2734324990909394	0.4104127130134758	1.1926720532537805	1.1061874628211796	1.2925579333005044	1.5607969765363325	1.762138993802187	1.1597333895550777	1.2266112911346847	0.9840665424378076	0.7460943758060419
1.0042775708655067	0.21195744518182535	0.3680813297478246	0.37595884628426773	-0.17487327320867346	-0.007539559900411423	0.6731668738752333	-0.2524510468633461	-0.30875968151925826	1.2063707755403457	-0.34080621052035764	0.38232706041810255	-0.598392625492599	0.8829854280147627	0.0510982551040098	0.6391812098383671	-0.4012057102879497	-0.18958802786658172	1.4807471036707116	1.7902080569659193	0.2510487621953963	-0.26565196946830566	-0.27530104497513497	0.3060018933716157	-0.20003340350575893	1.4323751168237802	1.7496818296536762	-0.37516812571974245	-0.21514381660875972	0.9582854024836902	0.7058780589041453	1.4049257055674185	1.2293890520563207	1.1149915116723452	1.1596672871555902	-0.315442710070852	0.5146823702788238	1.3363472647163486	1.3223669665931947	1.2752888632516877	0.4016161103881407	1.2129212327472048	1.1432406457056454	1.2709039581796595	1.625242293653302	1.7705949184223269	1.1332323247375873	1.2373152477944849	0.9819983773140342	0.7694903174468655
0.9884820603647956	0.22176412991089411	0.37221224220841037	0.3598210673889887	-0.15942785076640298	-0.004413112421590417	0.70651782420911	-0.2620355660847038	-0.34403049520037526	1.2212437544863974	-0.3628740428733229	0.3746495210040732	-0.6116330070449321	0.894131460789429	0.056642244221696524	0.6307957419860009	-0.4132502482674421	-0.18228212628579854	1.4792751697370583	1.8448020295266985	0.2595141125379906	-0.28479919065623505	-0.28313411031066604	0.3072077598106312	-0.20415514610042668	1.449759441710259	1.770009973581418	-0.3843724638279132	-0.19090118619328447	0.9740626637517042	0.7524413316743702	1.4120859549726754	1.236466032486518	1.1312972901557785	1.163515729847355	-0.316245023613846	0.5302744418315186	1.3386790523056544	1.3214475450989327	1.2764623052895183	0.4009706680902461	1.2290215197389631	1.1767351623326892	1.265593664447452	1.6881431219867715	1.7664912879622878	1.1267848357507835	1.2615001310022416	0.9933062347693591	0.7757686135035905
0.9859524351066288	0.22895919122495045	0.38499664856595445	0.34188995973899095	-0.13961023364373987	0.02455945372989563	0.727659593529129	-0.2713313534932963	-0.3865017240044145	1.2349781371125228	-0.36131076519689764	0.36072034217925364	-0.6322783338337951	0.9053850768343663	0.06011881844227694	0.6247609819358108	-0.4104706061164018	-0.17393646297060733	1.4700326983239314	1.8847197906295687	0.26486665853009517	-0.3103561993407007	-0.2809341231890426	0.32264386893628555	-0.19941890654048153	1.4594612195739871	1.8123482091700602	-0.38263245375456545	-0.18091207088120576	0.9830648665935329	0.802749922400855	1.4241941768622222	1.2485391089384676	1.142723073605922	1.1573081492339736	-0.3150325485156762	0.5466565820104181	1.3419394779829794	1.304939024174668	1.2721533415542052	0.3937761606798965	1.223626523883856	1.210649005103487	1.2589988807973778	1.7596362428246042	1.751029297563353	1.1068534081211703	1.2784906986856126	1.0172224721474354	0.7730641350618563
0.9710326827204883	0.23886337526798979	0.42180525759323056	0.34112844898739236	-0.12683011067467442	0.03379128357233833	0.7452206967885499	-0.28217751455523143	-0.41675817014157285	1.2420399117495258	-0.3622241104056487	0.35205583306468763	-0.6301201247840071	0.8997440597007298	0.06401781651522762	0.6098907203603326	-0.4005675890704932	-0.1647967997855046	1.4690866751886247	1.9327473531623902	0.2716505236747308	-0.31939873500090005	-0.26945936281458427	0.3372268657578212	-0.2007621789981969	1.486106945399169	1.875295997736576	-0.36919057706052183	-0.15816363984238418	0.9915616129253412	0.8460484436744391	1.4265505409375459	1.2455625013679044	1.1463548436885374	1.1448751757242452	-0.3206065096129006	0.5627894328209373	1.3451557367268498	1.2981266356340575	1.2710676433804646	0.3880422116001855	1.239270289140137	1.2298292520051017	1.2555592131780065	1.8243907700316977	1.7355048015348937	1.1119265706329124	1.307543974759918	1.0350556902776145	0.7675872982703391
0.9337554012850233	0.2513864587942482	0.4659581196218775	0.336564470904577	-0.10904145577475044	0.022947742054487665	0.7617921164354837	-0.29447766189933267	-0.4550327034754368	1.2450056299971664	-0.36497591361140025	0.35201405986826567	-0.6293090507010852	0.8964333367986208	0.08146353288451007	0.5901347208782945	-0.40376513125796576	-0.17002790408717378	1.4714902518841924	1.9747298796600028	0.26460054230056296	-0.3356127702300999	-0.26273996647327613	0.3435169434056052	-0.1966714901082924	1.4856064830209512	1.9107519114112965	-0.3563192845566764	-0.15503384053853012	0.9975052439223415	0.8911968874484941	1.4358662165498062	1.2325268240146823	1.1512088527034716	1.1418926078988458	-0.3340554711071502	0.5904389419604575	1.3396494791076343	1.2779107699748657	1.2684353274577638	0.384381863139338	1.2426195508032465	1.24244827806915	1.240371773103892	1.864324160004267	1.7126943232128162	1.110422326363174	1.3556814855120585	1.070917079792229	0.7772131455818926
0.8873340539021173	0.2605087080406679	0.51223417687537	0.33448339572081914	-0.08938397253132808	0.010472001000948413	0.7842831389982272	-0.29438299573121285	-0.48439409532362704	1.2721327131262121	-0.3529693617294637	0.3540964848839273	-0.6419671777462082	0.8827286490772297	0.08914361316978041	0.5676426124167373	-0.4061563517983803	-0.16818232700859959	1.493841460813915	1.998636380194307	0.2629047858852475	-0.34365863948181086	-0.2555815844324975	0.3467708429141373	-0.1869902594954816	1.4783317978525445	1.944781260132458	-0.35020696934586615	-0.16339746698897714	0.9871522701529963	0.9627330804988145	1.4575194772769153	1.2287093111009801	1.1519212280342586	1.1413740725503023	-0.34088769218857384	0.6138034816597926	1.3397969287162443	1.2653788040493559	1.2726766332737784	0.3675372686384057	1.2653781642388549	1.2504917159175268	1.237705604873438	1.8921124647702876	1.7141998935935192	1.0990198745837065	1.390248309073393	1.081932734849546	0.7618710954872815
0.8507053679716924	0.26917547541734455	0.5544443240076854	0.3272781088764953	-0.06667614880169481	-0.02745649180786815	0.7866371060952172	-0.2945594190445269	-0.5190793835765144	1.2759985727981278	-0.3355117049445552	0.3585842978368413	-0.64032676698512	0.8834979709533176	0.08571563065000944	0.5535868399753636	-0.40578873848832375	-0.17092588013052606	1.501736285806279	2.0156644755280544	0.25630812553299576	-0.3426630231379012	-0.24684791249789662	0.35788221885786053	-0.18465303703470876	1.4530939596039298	1.9310686688456802	-0.3441066092323743	-0.16627487557215045	0.9634594255478562	1.013955264236705	1.4535477687772436	1.208113160154165	1.1385751674345852	1.1245493817183698	-0.33680345206447726	0.6286191827392889	1.3446371716286742	1.261245970211005	1.2753364352261944	0.36186470905070056	1.2847731599819359	1.2463713320183374	1.2358490059515925	1.9048509834831358	1.6837895460121703	1.0922859295966791	1.4031592555392554	1.1031256208550193	0.7385799508974806
0.8123981456550071	0.2838401483524588	0.6098179505461758	0.30729862450058504	-0.05029751169238855	-0.06646947535420504	0.7935313623817354	-0.28877058286400586	-0.543120748130767	1.287589958180222	-0.30777008887657353	0.3520764079226268	-0.6524789127149367	0.8687052712910738	0.09032665911215457	0.5299319450424143	-0.39968670434639547	-0.18289574324875596	1.5048516909847647	2.0234456973244046	0.25582206465949686	-0.3421930595761135	-0.2415252108918177	0.38376288482062704	-0.18352131492468565	1.4303588827635108	1.9772994585208294	-0.34793767450942026	-0.1726363566726105	0.9366555969161985	1.0420730527676005	1.456830407416286	1.1999310524933495	1.1275472388861645	1.1257972310972115	-0.3415874019288042	0.6495400059749301	1.3459498355406532	1.2628178843786144	1.278039580533161	0.3534441170639011	1.2960124954129193	1.2450326276984374	1.2300487624769223	1.9019088026255893	1.6649440987107529	1.0766828024559947	1.4316313314511102	1.1170600013834437	0.7138407016026384
0.7677848481823473	0.28966730884364456	0.6542114223658165	0.2997038626917033	-0.04177862921772503	-0.095269943479334	0.8222992451456376	-0.28425027333628916	-0.5495653969520535	1.2927172545728538	-0.2725144206997292	0.3586204597083708	-0.6661081801189489	0.869072678308414	0.09182004405036512	0.504234543559356	-0.40580000965113205	-0.19118626768409214	1.5280770211828325	2.0207590146420893	0.2515197123681645	-0.32646969088647726	-0.2283732164835624	0.3920203660213798	-0.17836955802874077	1.4061329075209157	1.9755719648142391	-0.35514225088432455	-0.16902956206178193	0.9023972926883133	1.0720366298939379	1.4341518734683834	1.1830087917745118	1.1158571149044714	1.1298742647536968	-0.34857067508574247	0.6479712696697432	1.3392998808420593	1.2737334479996958	1.2811159015512572	0.35082824259898615	1.3049548661370978	1.243845284419732	1.2209090456042433	1.9046167334148598	1.6567545024251054	1.0784426790923178	1.4521820306314988	1.1248483497684876	0.6831351656529796
0.7496848192627779	0.30078077542264703	0.6814177056111301	0.3008054374048935	-0.03587046875180627	-0.10245571900841974	0.8403413161419679	-0.28173344416659707	-0.5420180515643871	1.2622156733750516	-0.23970459866168098	0.38085626981572357	-0.658529203092441	0.8761406961779074	0.07691340602071267	0.4933702998117212	-0.3994361377270409	-0.19480022740944347	1.5355455708210684	1.9968670255111618	0.25451079162943624	-0.3180084733636299	-0.23385127787234464	0.3938013680038351	-0.17291910470640418	1.384467681393214	2.0011818150181573	-0.37058714979272167	-0.17269424445258313	0.8543890781633282	1.1062684639627016	1.4103294639481416	1.1654078864567132	1.102212663128506	1.1159925588961301	-0.35039978762400653	0.6489668956727423	1.3226614042698968	1.2611558532159102	1.2834004134825654	0.33951893396057925	1.3005174174441394	1.2287719671025341	1.2140577647474813	1.8898636641148379	1.6624384382576693	1.0864940159914453	1.4641538563715482	1.1313593789905787	0.6578528770937468
0.7401943560329305	0.29865519336384605	0.7181178241709348	0.2956630599344135	-0.029944915467543	-0.1063183635999907	0.8641607808434355	-0.2717848904987426	-0.5482782727728172	1.2287979229988353	-0.21921000116779346	0.39360145908822536	-0.6733143853484054	0.8691345894356454	0.07112257106291388	0.48061316177226254	-0.39998929171717296	-0.1962614077256001	1.5440145835795962	1.9583693088815832	0.2597382545988269	-0.3183666885756361	-0.23187498483078342	0.418322982283446	-0.16187890946161493	1.3557439878251798	2.0412232322323116	-0.38534843449990974	-0.17457521138316073	0.8294694002682835	1.1253774399591827	1.3942965824256517	1.141410838020437	1.0808261700217248	1.1113019910486206	-0.3518050411896678	0.655311012312089	1.313458827314724	1.2522605072949995	1.2738712184113896	0.3329715741117912	1.2897575733957016	1.2208597088231925	1.2126049485377264	1.8886424404255588	1.64495724426151	1.0803412620800164	1.4954926628144087	1.1283485227517072	0.6171332683935188
0.7214138671698803	0.2955730508714633	0.7519319124138513	0.29162080391233075	-0.021204124620897984	-0.12113108658287146	0.8807171702485908	-0.2659861574006454	-0.5504475542051575	1.1997518457095513	-0.20192071128955252	0.40036934038912575	-0.6780594373010752	0.8630317761890538	0.05996332499968654	0.47491233628256513	-0.39762061350237504	-0.19692071118900878	1.5619489635388313	1.9125174203264546	0.2476622862650089	-0.3137706895586693	-0.24003857553183378	0.4424276530966397	-0.15679731695943094	1.3409383927378413	2.0736064193422963	-0.3984642630852687	-0.18917914051465834	0.8221427446934968	1.1235512874126288	1.373269659736867	1.1332725846148048	1.0548526966403542	1.0987522481283423	-0.36804738804345627	0.6538739824718347	1.2957386006185665	1.2546697110119736	1.2723076861826046	0.3322050580935517	1.2687080452622501	1.2059960545778716	1.192610189722643	1.8917126779870963	1.6452099844156713	1.0870562288793901	1.5060552464617212	1.1375369175817007	0.6011183735963186
0.6982525319637551	0.2921377765354458	0.78076831090346	0.2930442767771987	-0.011358589933198942	-0.15110892374545945	0.8909099865192506	-0.25932725307495136	-0.5266318877785262	1.1663908703084895	-0.19853255359247118	0.41042919896029384	-0.6897808006371812	0.8646566895447487	0.05772357153704274	0.4684520789698121	-0.3966183470249569	-0.1979470820525948	1.5845733995630071	1.874556625621814	0.23773371640167448	-0.3231303566542281	-0.24807089922001513	0.45840775136377704	-0.15826505355946913	1.3396138156649535	2.097641680179002	-0.42682066709758226	-0.19516396512676296	0.8148383381644984	1.1039555440989848	1.370897612705967	1.139368326085277	1.0324814230448496	1.0947721924568898	-0.3941484510903446	0.6491186814178586	1.2849541679544367	1.2643156516515248	1.2611599868232142	0.34256112434220143	1.264091146201573	1.194141682070081	1.1958965601833305	1.9038296531854528	1.6648666460828647	1.10670616795387	1.513199071624504	1.1562374160874378	0.5850153540062129
0.6939035500591213	0.29294008432304436	0.7998727466965854	0.2920575099826654	-0.0012245743619239574	-0.17684850554466533	0.8981661247808956	-0.24992389047531366	-0.5039305252505527	1.1390903654371525	-0.1962596003524574	0.4193194080316471	-0.7021886227004221	0.8678801279068266	0.047997456703022315	0.4679607523136037	-0.39810180545303864	-0.20625493585017124	1.5831281720370824	1.8367772234593822	0.23223090288563858	-0.3209288127368416	-0.2514690086393729	0.47341444329001076	-0.14338700377398272	1.3166828992052737	2.1101326633926636	-0.4714218747115996	-0.2067600452108822	0.7900231859879217	1.0817213359005913	1.3617064205535927	1.1419831360505786	1.0078466776435997	1.0888347648018144	-0.4169902136604726	0.6456065090196526	1.295323204946999	1.2595485766831374	1.2535706711569206	0.34619759911171333	1.2405070610744569	1.180625701687842	1.1949727694623689	1.9025584561482745	1.6849662824288572	1.120046942281761	1.5180382922821267	1.162185082725904	0.5694256017910027
0.6899194673688918	0.2913961026495703	0.8084609624309124	0.2948390587967105	0.007106585625090314	-0.17583913696150738	0.8857233969332501	-0.23708715807827932	-0.48379180374877395	1.1253735314397113	-0.1867857936579197	0.4277912616582372	-0.7163088316354214	0.8819978947885975	0.029984837157629552	0.46271774033425866	-0.401281140377513	-0.20029048444643105	1.5881191887737331	1.7973010236306888	0.23220823683454278	-0.326440923890038	-0.25506834841745274	0.48564682960896316	-0.14056301113992692	1.2977273621936474	2.121527289960146	-0.5073034690723573	-0.2139581976912134	0.7570023169442426	1.064763023995439	1.3377801114526588	1.1560099195709421	0.9823328879662465	1.0851129872333578	-0.42552560713659515	0.6420177630953229	1.313957800414213	1.2709945757816776	1.2447666844082241	0.3552005386407347	1.2176508266388093	1.1513356584273182	1.1969566150453446	1.8972675279394813	1.702393123703692	1.133834786667804	1.519960292047141	1.1684116439848118	0.5319320750364629
0.6967888235656934	0.2877692251841082	0.8288829138162968	0.2905737266288827	0.006662768881127297	-0.1699113160536509	0.8739558737931894	-0.22599228317464784	-0.4502543516877909	1.0890716123256219	-0.19692401599489873	0.4415664407887848	-0.7437467695849662	0.9155801140972987	0.030136443264155034	0.4630977554703031	-0.40691238671906244	-0.1958636200923608	1.5803198905474747	1.7940318117556804	0.2256468347839955	-0.3425335692674144	-0.2594250242665135	0.5072446366356304	-0.14477417946799492	1.2750904299214119	2.1295547677774946	-0.5337188000109677	-0.2124407660188639	0.7555332826324024	1.0304795161138132	1.3161405733116789	1.1410961837394973	0.9808839434255139	1.0732203196402412	-0.4341710872638904	0.6404046141449841	1.3274084436278826	1.2749802565520882	1.223103464372887	0.3723392911241949	1.173151872934178	1.129716816973122	1.2005465739967598	1.8721949622983405	1.6992080542340453	1.1510909266901705	1.5210845440988308	1.1762272903751192	0.5092113598493879
0.6968247995445783	0.2862058406620827	0.8561094240979182	0.2976867311588429	0.008192737143086356	-0.12999003736820702	0.8549322123914834	-0.2117097402099668	-0.4237393356548055	1.0697123780700522	-0.18613586119024553	0.4497440115987904	-0.7703693363703551	0.9444662221650255	0.043254258814675435	0.4531347759665779	-0.41309071796307795	-0.1872698318178223	1.5828035864662282	1.7910663028227702	0.22006007293056767	-0.3453801630825568	-0.2649871960012294	0.5398877023187216	-0.13874176273939126	1.2597807763190065	2.134901539730002	-0.5577778899508162	-0.21011830828636158	0.7527042194008384	1.0125476695743356	1.300991818409797	1.148175356882454	0.9795756818117418	1.0814654275105897	-0.45885103056993104	0.6489287790730717	1.339829657546419	1.271159980392928	1.2065727318093222	0.3743046075002148	1.1472277550120051	1.097700032585298	1.1937443883084657	1.8731350859056881	1.7114510047125062	1.1647065663130736	1.5232971439450702	1.1762292239838252	0.48080064114201093
0.7005776080848332	0.2795288354043476	0.8689664639040237	0.3157682517149293	0.02235169078022071	-0.11874903136091249	0.8454111323110745	-0.19799691545706083	-0.39256848967488306	1.0594546884679619	-0.19241884344390364	0.46024841179755327	-0.7877864808821584	0.955960378163304	0.05122524141545841	0.45721619837259697	-0.43351059692168753	-0.17591043486941535	1.5848928492862213	1.7728762586900735	0.21842811725167008	-0.3581387985324009	-0.27019329203088654	0.5770990261657796	-0.13533096678928425	1.2524708789772823	2.1315246311284186	-0.5823477885942708	-0.21442052809392811	0.7591255329312373	1.0012280041287185	1.2835778566118785	1.1487246314286241	0.973509290630072	1.0833278006517317	-0.46479203172302413	0.6482149436462077	1.34969473850341	1.2693108709112921	1.1742491608645405	0.38663707433871886	1.1295238995343087	1.073717716502669	1.1915331018429973	1.8804561813728742	1.721850039120016	1.194028248349307	1.5254491553573866	1.1662184767452695	0.4769255320053295
0.7106817187259467	0.2779921297990803	0.8801750002510081	0.3473266233300791	0.04064413765977842	-0.10040829883771074	0.8232912411030135	-0.18614169910312234	-0.35044161172841504	1.0546246864906872	-0.2004923081781461	0.46787482580700646	-0.7955104844003145	0.968738428849249	0.056344863012742566	0.4626914085768005	-0.4411090946795532	-0.1689857792579151	1.5780621719248864	1.7734463495370156	0.2082611341101428	-0.3657229615483304	-0.2843801609298856	0.6083879061136896	-0.12517177274449823	1.2156837475585243	2.145697562075239	-0.6102357701571075	-0.22584062932693055	0.7681298262874352	0.9892892864050111	1.2750492693325983	1.140154413609437	0.9707090731348403	1.1006997243992072	-0.4684289497057771	0.6486630689374226	1.3338972456436409	1.2649293597953373	1.1349377954422268	0.3983599094163316	1.0984574518747767	1.0568605812851688	1.176574104593589	1.8990400201227693	1.7253136662864528	1.239491706892586	1.5125584050361656	1.1691695048559387	0.47210129503154474
0.7173187728876628	0.27338395326813336	0.8767952463660509	0.3776075751920703	0.05978883263821653	-0.07945058362799923	0.8132706945265831	-0.16978080344744922	-0.31528945077724757	1.0800898112561055	-0.21098446309849636	0.47320059661053404	-0.8011493292496612	0.9760429269260358	0.06081465159786827	0.46189487291369025	-0.4435497349338199	-0.17704865888927862	1.573512838085284	1.7826310313456553	0.20777255478652212	-0.37857899764739233	-0.2813389846095308	0.6316787931866829	-0.10360304543539364	1.1921247058624704	2.1276711164477096	-0.6374292692484455	-0.23196747195923476	0.7795462745809646	0.9717408595569716	1.2724733438792082	1.1328811853872947	0.9667654708319559	1.1276803852351465	-0.47710360025907433	0.6526011603042676	1.3155828038196984	1.2724387291461137	1.0925247372820803	0.40932304953037235	1.0866916808450529	1.0359200615341044	1.1800819042834871	1.9335700418537727	1.708590692752777	1.2681727158825207	1.4984637400927259	1.160829736764573	0.45222200897788145
0.7188482659328281	0.27495703921443443	0.8766646900407885	0.42023837126605484	0.07273568676244643	-0.06928723907146477	0.7869353985858967	-0.15729777827857133	-0.25483975397866504	1.101196682474173	-0.22291950430502022	0.47957007384406686	-0.8004703904146855	1.0184317503492681	0.05868309565569356	0.4556105596166806	-0.44775734671142403	-0.19007561310415655	1.5637752709596513	1.780829544269319	0.19158311792050334	-0.39395262323696534	-0.26666408707744854	0.6424642806637247	-0.09149665809987013	1.17864923189233	2.1199884867149157	-0.6471259400007302	-0.24415400739907495	0.7944087864899286	0.9714308166797979	1.2712902609179288	1.1302795316985481	0.9791608015876483	1.1587459962977777	-0.4665645790004322	0.6439476711987265	1.3020987522845697	1.2852148094634	1.0697018182237699	0.4108202710298478	1.0793902042832977	1.0096673298335548	1.1780098877857124	1.9320567864127096	1.7168903532991073	1.2890396790041936	1.469752676469284	1.1523820278107277	0.4440192579841936
0.7303256310822354	0.28351951628014754	0.8672683122648734	0.4552344407493466	0.08755016972546134	-0.06533171617995506	0.7619343256461564	-0.14980882377877291	-0.20712845950304543	1.122738140320245	-0.23215343341747766	0.4770156740568915	-0.7780417749137029	1.0368792363911852	0.06366018159726997	0.4384320801203791	-0.44802612059377667	-0.2032616823723302	1.5453067628458457	1.7788767239863401	0.19450452006173985	-0.4190198603232697	-0.25394001798678256	0.6443167979929136	-0.07635710573679644	1.1755700397149718	2.1060123794389973	-0.6525665961076499	-0.25189090215168486	0.7910508231229169	0.9812312720272629	1.2783407296341525	1.1245203716366072	0.9902586235647501	1.1936066132032783	-0.45371487951861483	0.645650155929543	1.3007848426385702	1.2815131683357577	1.0463862649405686	0.4064053433964288	1.081991660374048	0.9880204585569151	1.1903968993727476	1.9175473371836944	1.719557713098133	1.3139163892770631	1.449580093996899	1.1328108366787748	0.43156627204618614
0.7276294884360868	0.28194885568991535	0.8516898166645696	0.4905168033968845	0.09309188150143227	-0.05149694706113543	0.7578807850557601	-0.1406778415628615	-0.15408553040121045	1.145895104277545	-0.2471254153329804	0.4790613137204801	-0.7508186910258593	1.0541778143015306	0.07101307776375665	0.42984194269867865	-0.45077541730648685	-0.2132229148672719	1.5278736416162844	1.791096362158336	0.20336274862332812	-0.4351617394103308	-0.24063926572919506	0.662862345409952	-0.057876308785967515	1.1682983513272729	2.0850238188964947	-0.665936742217783	-0.26913536307070773	0.7889786754155164	1.0012941466091825	1.2574539733608299	1.1139536888502026	1.022966956048252	1.2289521200339433	-0.43920944129133643	0.6459300747083728	1.3030911493047295	1.2727820863046406	1.0304507106358316	0.4072153436381723	1.0693239000160206	0.9780519325031211	1.170205759883794	1.9220543084973243	1.7077183315755105	1.3070689572752738	1.4355740676882736	1.1096416547114085	0.4289677815310545
0.7535630297865744	0.2708916573717117	0.8149667128362328	0.518742838841394	0.09767578876374242	-0.05605891061695116	0.7409393902265882	-0.13409510047242731	-0.09936082782269795	1.1705581534848648	-0.2577289096593528	0.47993792736479757	-0.7299466932019016	1.0723938948187142	0.08095753130674754	0.41198123130459674	-0.4642548610127328	-0.21952765192954557	1.5390872513536824	1.8033885573472155	0.20443392940844812	-0.46130951681335813	-0.23877914956708354	0.6801284627914257	-0.0388481176811035	1.1772043340740204	2.074883333240294	-0.6498875674812902	-0.29815620521253805	0.7985536791945493	1.0087961507605319	1.2538253295143875	1.096200389995642	1.0456939692743505	1.2576764054579233	-0.415330733490807	0.6384284215991232	1.2899407279900035	1.2807374777450653	1.0107453416401901	0.4163555568923732	1.0447613079238058	0.9806452516755906	1.1582435717953357	1.9335575485167975	1.6934847126785209	1.3083159133633973	1.4419728795154056	1.0983874833331018	0.4320235682688308
0.7701202031545353	0.2681476095153363	0.7795326228671753	0.544307946449688	0.09475979280543392	-0.06313541755787369	0.7260871990046169	-0.13072971819577117	-0.03323772494750159	1.1842966652000926	-0.2724619191911982	0.4758665994150159	-0.7097085148599624	1.068697496042049	0.09682822868045957	0.41550071006849676	-0.47733201090797356	-0.23389518985335447	1.54724503174522	1.8167349023385313	0.211668597124878	-0.5005249421931859	-0.23482922140518836	0.6939752167586344	-0.016113499356786447	1.2043785421770392	2.057858899028264	-0.6398637617932916	-0.32104842949681167	0.8137918864001785	1.0215781851101524	1.2580156192074023	1.0931821208826547	1.0412342308827447	1.2844888391769687	-0.4080338148403778	0.6274356112705037	1.265523888193757	1.2616726000358862	0.994434497314345	0.4246482541041603	1.02037472075225	0.9914389757021203	1.143896761238452	1.940235237129785	1.6855084508240743	1.3166230099994967	1.4321362350671385	1.060836006067613	0.4279043296382897
0.7768600458273512	0.2642961440778923	0.7373574133430287	0.5733950412841253	0.0932004366779962	-0.06331980830039916	0.7231112111324892	-0.12745125667347953	0.023884536598145434	1.1956919188498332	-0.2647297142624059	0.4762026554280224	-0.6585710996344727	1.0590911219560706	0.09298948431651266	0.4146114148052497	-0.49965845040623924	-0.2475333979363389	1.5417229683625826	1.8201378264303678	0.20581739800866594	-0.527067114305981	-0.2388555433675187	0.7046949120673952	0.005095957588554719	1.2414629542420197	2.04837232341919	-0.6404071753077661	-0.34797466020811185	0.8044911879708965	1.026216426552673	1.2617893303929244	1.1163623838161425	1.043880324407039	1.3104185753179596	-0.4006859113584148	0.6163195175648252	1.241471935216973	1.239162743526867	1.0049997042747765	0.41945913676600116	1.0312360619286696	1.0003703983255061	1.1329004454439269	1.942505901124941	1.69425380368527	1.3235978123882237	1.434137897402682	1.0268560064499255	0.4319175803422282
0.7815615923250576	0.25624638728514876	0.6954626240949735	0.6022568800756279	0.08526211448462484	-0.08191049271902434	0.7328357775631291	-0.12419301928710433	0.07200853622141597	1.2206429720220302	-0.289558401805352	0.4703974280864577	-0.612756693787629	1.053187236265829	0.08270035364244667	0.4199603522634606	-0.5229940924821128	-0.2548692320519005	1.5369610104306803	1.8247026993211535	0.21031031302587788	-0.5536183909559765	-0.23543479874803194	0.7086696546260857	0.016495571539984877	1.2531051476141077	2.042809208092882	-0.6299671148676801	-0.3746731218011465	0.7724942230008389	1.0405290392392748	1.266422663580967	1.1169960778035404	1.0540704278808861	1.3318061793028177	-0.3978669194379639	0.6191161529022533	1.2198331955350177	1.2244542810615913	0.9859487142173485	0.4346530360374434	1.0078133385722066	1.0176221934430105	1.134488523852521	1.9413455824534136	1.6863305357341152	1.3500322624933454	1.440354943928044	1.0169342052118533	0.4280519982101853
0.7878830857576972	0.24433012784733393	0.6632050982370497	0.6207264223314792	0.08046229637390026	-0.09706331418256327	0.7398167467829845	-0.1257076779770199	0.1021102179282051	1.2370767466487056	-0.3029290877106658	0.4702908129135001	-0.577653837186896	1.0614508493464458	0.08672957747356663	0.42749003799843593	-0.5259306638999462	-0.2561705096164777	1.5358126348983536	1.8391125228742182	0.2155579235962426	-0.5695804417108918	-0.22645333996353467	0.7022165081160041	0.03011550304119151	1.2579780628841748	2.0062992304615976	-0.6175001220186037	-0.40655755664266324	0.71876379281506	1.0495709230139212	1.266554988518641	1.1233878354965	1.0497406195810595	1.3454266383435614	-0.40401985007735836	0.6205399950796753	1.199088213388507	1.2036863062172594	0.9661048579181435	0.44216983828082357	0.9879187530053954	1.009378062065938	1.1205795620429913	1.934452383777612	1.6660746353143132	1.3532343540209681	1.446205093825759	1.0125591311599398	0.4116322057158519
0.792918694916478	0.23401411834379213	0.6421515116724038	0.6355039453803913	0.0753518065424015	-0.11773283349099425	0.7653508152196367	-0.1256500176746197	0.10822857174213	1.2461370004111638	-0.30848248003543055	0.46012496264991826	-0.554928723080766	1.0603973452470008	0.08413931587575066	0.4458941411146095	-0.5311544143553479	-0.25450531544485766	1.536992852686049	1.8470709910975274	0.22121939946994917	-0.6028396263508855	-0.22392574261580256	0.7099324819171138	0.025923297579744514	1.270290336422547	1.9622416343759064	-0.5990925326292912	-0.4335478498304666	0.6755814112537782	1.072706322508633	1.28139596541734	1.1229010532639658	1.0483633606082048	1.3564672850681743	-0.40758257371571477	0.6241027910868187	1.202663923021569	1.1904094491803936	0.9580609656065642	0.45588186342579184	0.9576849550520802	0.9782649591536915	1.121998312217483	1.918938782589254	1.6709908389581614	1.3228679800710688	1.441510612204731	1.0235438484779582	0.3880659688671164
0.7796620606399328	0.22150219145545075	0.6341462023480503	0.6351297296961611	0.06704463664965549	-0.14359944002393993	0.7699072908233878	-0.11851434010221351	0.12625088965861117	1.2498696969595342	-0.3154362143204906	0.4408806121908125	-0.536256830848628	1.0620587963171273	0.08879310503460816	0.4574118912064339	-0.5405120805238377	-0.2322780452770366	1.5562748790660468	1.8647614283425398	0.213184704098175	-0.6162289639979218	-0.2289732207657683	0.7051906427092562	0.0035730749706478467	1.2736671089241995	1.9365146659545924	-0.571324102039639	-0.45943086556295326	0.6396941185003058	1.0994785249525945	1.2906508695767425	1.124244089828953	1.0469269610418508	1.36417703487829	-0.43040521063262077	0.6164543720524985	1.2245298392894468	1.1785185687136621	0.9583981980480667	0.4870975674789217	0.9020279210429688	0.9764867472178779	1.0997461775951047	1.8896559623876332	1.6723360688109554	1.317295525642529	1.4615261135521296	1.0375962928791471	0.37073872918097256
0.7716867000636969	0.21420672040014122	0.6180960490374681	0.6381358079207443	0.06979150244337268	-0.14550207931533257	0.805007530065784	-0.11450996119074926	0.10635463243107753	1.241377192948626	-0.32154268288167465	0.43929946553221433	-0.5277604269786562	1.0454777785207585	0.08729194542426807	0.4786400753099981	-0.5564893873109157	-0.21119687611191523	1.5661028371101453	1.8894816039947524	0.2141652206789118	-0.6272802135346673	-0.24020765361764546	0.6851840754476111	-0.009637349761990445	1.2755839997040024	1.9252257711111476	-0.5753986165711695	-0.47898512608659105	0.5927001020893703	1.1268129384804977	1.3079217244050283	1.1018389508558288	1.0266184396620335	1.3372646544603841	-0.4678308671931788	0.6118623427725574	1.2310068634562839	1.1596430507663282	0.9550649883676346	0.5190831980776247	0.8598611043172152	0.9883343925682819	1.067832314206749	1.8802313013073289	1.67143789009106	1.3222604233253743	1.483444540527937	1.0523997736501474	0.3409608853079809
0.7681723608691936	0.19968950911401723	0.6142170551199939	0.6537271592538074	0.07043263771269229	-0.1257149038563198	0.8503341145797304	-0.10724476308832476	0.08014011733372543	1.2302265878281893	-0.3280709739079507	0.4460929095354028	-0.5438014312252636	1.0507666126847348	0.07682594095925568	0.4975367019804463	-0.5678030337329136	-0.18418827736238486	1.5659364356466061	1.923949296600858	0.1968794185265554	-0.6463888830334913	-0.24520437404610984	0.6516360084650744	-0.02679132691002193	1.2535311399917346	1.9193763668089823	-0.6117681962679257	-0.4982318095393078	0.5238396488165767	1.1513745352102094	1.3085931509406343	1.0636561472241501	1.0226345142272177	1.3108935695303656	-0.5221601387994024	0.596106148628871	1.252276526122525	1.117607465079542	0.944616068455997	0.5492467544483215	0.8336392423449224	0.989749338005228	1.0206248048696347	1.865398586984093	1.6493435088724389	1.3199066185747592	1.4975122772785217	1.0599041090387626	0.32269404478937186
0.7643095686220619	0.1933995906848816	0.6026674173879933	0.6518023100353105	0.07070552503499386	-0.11540677842046905	0.8934824702082501	-0.10436088736678668	0.05104053531357615	1.2331499829125325	-0.3217354901457618	0.4582913063711575	-0.5665372880344787	1.054151425952219	0.062319698544273106	0.506992196704068	-0.5819708853829917	-0.1689557679533082	1.579215683304853	1.9482289475077064	0.18049102410091797	-0.6534426918417984	-0.259225337216891	0.6225283628484941	-0.05906176497562832	1.221086193979676	1.902883844500959	-0.6208975433110988	-0.5011952007716671	0.4965548525575113	1.1867659296396031	1.3349228729836204	1.0215812784449574	0.9998958520963388	1.2974452958916196	-0.5625298776767843	0.5841377064957401	1.2565328595249767	1.0966204717154855	0.9494314094310587	0.572648940380043	0.8111808134844347	0.9679118639359728	1.0123046767276997	1.8117256496735756	1.6671304369260518	1.3277118758863227	1.5076686940169401	1.039308901484364	0.30532631533351456
0.725146118007915	0.1871067618284633	0.6210326469451268	0.6581254651502063	0.06054811912180731	-0.09385354940526773	0.9298695293813684	-0.10193614256062926	0.013744887001796702	1.2344165809946264	-0.3282248576398513	0.45420439140778557	-0.5803201760926072	1.0856063383317907	0.050773662542602536	0.5330588412405741	-0.5822708717161981	-0.163306395863025	1.5761526637722962	1.956447584462983	0.16352590459739844	-0.6820991093213121	-0.259829371250635	0.599780457048027	-0.11139409378488507	1.1874591678173898	1.8912891409787584	-0.6388638809266581	-0.5056375861904742	0.46584579376143437	1.233400512271578	1.334168130746516	0.9913854310385284	1.0031199105116486	1.296086614529883	-0.5918682111874041	0.5700965891738328	1.2747367707667352	1.0487010447540062	0.9786046585085115	0.6013297699924322	0.789593652049297	0.932663801616866	1.0038222339471579	1.7512110487022774	1.6861185601209479	1.336859617076213	1.5022976415504345	1.0408537410988987	0.28223404696554083
0.7022479213902054	0.17579102055331292	0.6454990861814162	0.6725651041347164	0.03861997345589287	-0.0915274943347425	0.9504216507546955	-0.1005329317686365	-0.009077707663299395	1.235789503121101	-0.3333772470632518	0.4392645506217721	-0.6048103163156122	1.1225540871142483	0.03386569432894468	0.5534623625764705	-0.5783094914953301	-0.15227869866185986	1.564812712182952	1.961503772010951	0.15399273140317973	-0.6749280035265286	-0.2694132350203821	0.5813758812373401	-0.16966701865614336	1.159222451114388	1.8797887826872377	-0.6813816411261798	-0.5042350038735904	0.4177510170093123	1.272343964597127	1.337051834203089	0.9540336655425721	1.0288863918157716	1.2942173143898101	-0.612439068776071	0.5634802111082686	1.2831812619461518	1.011325306218659	0.9869075537924047	0.6278704937029517	0.7715202723743932	0.9222299805105105	1.0131733606269118	1.7407353856489756	1.6896514870070738	1.3437987557565978	1.5432520568585453	1.0722012917015107	0.2636075620218311
0.6786384282756852	0.17655500771502253	0.6724065609358126	0.6878919612754305	0.01245037912334791	-0.07540764586595886	0.9690129036621606	-0.10292884642359383	-0.029445996403458925	1.244722787393667	-0.3340805862378798	0.4180998800883435	-0.6333751638187795	1.1567493280761911	0.026725953756675476	0.5683733186862021	-0.5685972172046394	-0.1552932199933593	1.5800846687255583	1.952665290825727	0.1514155174452499	-0.6638625900505207	-0.26912755135814864	0.5805114764659844	-0.22649762181552074	1.1200549767793522	1.8595907701121583	-0.698278540945253	-0.5134385434195872	0.36774561464931377	1.3353808489078554	1.3280537384412465	0.9127569442077146	1.0525336685195033	1.3067759634515708	-0.6444628570700223	0.544193637083498	1.2889219440583184	0.9776306758247296	0.9768064378721604	0.6816937308190608	0.7232942063123834	0.8902614074172892	1.0064463206046397	1.7209459398810196	1.6752493746739767	1.3442445521108808	1.5793201271715376	1.0985807304620292	0.2394839954017475
0.6565861811043273	0.17814022044166827	0.6915054802644901	0.706832361324255	-0.010710857387955658	-0.06512683757714896	1.0028864439409486	-0.104430596090584	-0.052762547542149686	1.2575859322192326	-0.32381382572484274	0.41425861645915435	-0.6527517773732973	1.1750963354034214	0.01799888429129743	0.5827049761318537	-0.5607117383014228	-0.15453939273591355	1.5685238756876894	1.9699203859694385	0.13542503813884982	-0.6677918601091996	-0.2858121802956189	0.5661233559840404	-0.2791328024390008	1.0834445055833244	1.8454926646931185	-0.7226571580316126	-0.5131367551266631	0.3431541475102585	1.37073813862076	1.3329693648296606	0.8925072418768474	1.0825905310611201	1.3060852427010305	-0.6642908707363575	0.5182911104016414	1.2888314584690101	0.943323478008445	0.9827370773606556	0.7244080277776156	0.7084042761608169	0.845903652804056	1.0073520763657557	1.716384310218125	1.6959373792283123	1.3545641008606013	1.5957081765397814	1.1061392068944171	0.22105638667986502
0.6343355521065468	0.18377529273219562	0.6959149741796848	0.7309696362733017	-0.0507377299222115	-0.055242127920430796	1.0205342601337066	-0.10028464822770433	-0.0790467066331679	1.2555100326731117	-0.32799855803411543	0.4123033814743894	-0.6672071586445502	1.1993320043732134	0.0032768947247209176	0.5890533234754094	-0.5636040920805466	-0.16017064776567297	1.5718570408061154	1.9946457442657135	0.11477374714045403	-0.6620269697737534	-0.3041135112544201	0.5517081422505685	-0.3303980455257316	1.0580622225045893	1.855807201033505	-0.7619394341659524	-0.5136137581520084	0.34000531024141023	1.394313799001059	1.3519545627393692	0.8958500324781908	1.1264432811408445	1.3212246936501972	-0.6706376832463138	0.5006649907500148	1.287136014467092	0.9187660264842894	0.9887163459786462	0.7501157301868894	0.685082475691159	0.8568711617297351	1.0019556156031761	1.7203728080473044	1.7247144275338446	1.3814851058438264	1.6273028008147628	1.117606530197156	0.21506509163787255
0.6222280933840976	0.19004968888249013	0.700803481091088	0.7374388444999066	-0.08578305938166053	-0.022801649952113583	1.0261197292130575	-0.09293898388237808	-0.1101027689938999	1.2727045919668636	-0.3434846926538508	0.40956318448521795	-0.6843192103887379	1.2368531922849448	-0.0011093161350125183	0.5883549334537344	-0.5739224081253163	-0.1776835437058944	1.5880493412458279	2.024244861038936	0.10529094294867039	-0.65964940878134	-0.31942656709922856	0.5267256067386599	-0.3602077254716739	1.0523485604069234	1.8844979110117002	-0.8415114750904682	-0.5143583493698698	0.3128377918384658	1.3968303136874536	1.354336411617504	0.910545593390099	1.1567752370491928	1.3318655535793686	-0.6836389421154024	0.4776079362989142	1.2842753561618045	0.8970318605659628	1.0169973562453525	0.7744541058716998	0.6639936120371035	0.8929264829352139	0.990797987112258	1.7202931630240905	1.7497506497941817	1.4091295746248598	1.657515111189862	1.1148363513713575	0.21567958343705135
0.622572434896282	0.19261280517612414	0.7008614039677888	0.7443069739122248	-0.0992966794829784	-0.015058604623395044	1.037886096180674	-0.1048492787341317	-0.12326161468603225	1.294504117881822	-0.3518369585023602	0.398882339292613	-0.6948588763854875	1.2660407364967328	-0.008349479555621256	0.5795511497272027	-0.5780970734270191	-0.20653535643914797	1.5857700520631508	2.0420690105007773	0.1034986459453543	-0.6725808347441414	-0.3230850670594636	0.5305083990289235	-0.3851482828102382	1.0506765066109554	1.9126648422954304	-0.8860974671260802	-0.5118352911838356	0.315980088783787	1.3775063746294651	1.362501350364361	0.9185555730993201	1.1805667809582787	1.3420274610110305	-0.6943655418960313	0.45806416030806363	1.2427995479371978	0.8743771324319175	1.0439431797609053	0.7860848567113039	0.6534907409152394	0.8922896453692983	0.9720817065617592	1.7150990581768508	1.7500455133073705	1.4319683587067207	1.6833482242019424	1.1134645128651797	0.2108041388133349
0.6347395109551691	0.19258515611693844	0.7269643943235624	0.738210528105057	-0.11900814043850438	-0.003189304234161871	1.0364813466606138	-0.11080162920504136	-0.11460512421405408	1.3458575990456318	-0.3479681404426952	0.37323858453388103	-0.6909614237062288	1.282676560864749	-0.00509837082679667	0.5933842991282481	-0.5785982066657283	-0.2340819531164061	1.5931215043751923	2.0542077994253884	0.11215288004708042	-0.6856685771385643	-0.3392526874485341	0.5327710106505432	-0.40633062696701766	1.0480212090647278	1.9338583597183756	-0.8951735596448351	-0.5078096977808316	0.3258852445107241	1.3546262437702927	1.3589256364929885	0.9559588673451168	1.215506326741981	1.382964045550225	-0.6732779746005179	0.44222101267137903	1.2533486501199977	0.864159690342459	1.0610976337680016	0.7800524864898979	0.6417683250943564	0.8857687874760505	0.9484028062271802	1.7189298276267242	1.7365116856974403	1.4512076556537121	1.71305899698512	1.1106603252744902	0.20234058606767005
0.6280901221721209	0.19690520034689768	0.7332770684732134	0.7207749837495158	-0.13173608495253633	-0.014799091726507447	1.0145152263876702	-0.11640629665849307	-0.10409661939199244	1.4133134954356676	-0.34408664960510893	0.34707609396286443	-0.6802874739209159	1.2893812314629503	0.021796163737220355	0.6083904086342491	-0.587897782995129	-0.25964985170515453	1.594470177965483	2.060777319039784	0.12641654205333008	-0.6844553945734517	-0.34449187888444044	0.5466658388832637	-0.419340047100738	1.0531659323450007	1.9384536231092588	-0.9048387124132804	-0.5137185736256121	0.368810477872329	1.3190240201844206	1.3754966394286865	1.0134232906244924	1.2337494076973152	1.437372653438786	-0.6565552415616522	0.42315896924154217	1.2672986061787985	0.9005863486256651	1.0857082019127726	0.7800252022712286	0.6217076402671844	0.9124744811072867	0.9675248733741965	1.7305361376762387	1.7351949910233415	1.4443818766177023	1.7593238763258134	1.1209124323762503	0.19889538301529797
0.6331617073097867	0.2035133254922755	0.7603757806617969	0.724506967738266	-0.14609955414330772	-0.02096866938567505	0.965122383386438	-0.1231460975278531	-0.09022585732016217	1.4598648459736427	-0.3472865260302179	0.33005756904445094	-0.6662865089901608	1.3030849042478294	0.05141118565722271	0.624323515692585	-0.590527431979566	-0.27446094253248254	1.5673303046961298	2.073437481957144	0.14824730719208137	-0.664659803851791	-0.34875398418144726	0.5508274706909952	-0.417071491306843	1.0857061759835702	1.9654217193065886	-0.9040518496443211	-0.5173465937557641	0.36933295714221404	1.2741628828098803	1.367246424610884	1.0767093662794451	1.233797795455633	1.4829374628351117	-0.664843675674683	0.3961136507476464	1.2797037388036157	0.9087641807501854	1.0893966156695212	0.7774059172789799	0.5959352655759543	0.9492417598028295	0.9649047944855695	1.7653535061576604	1.748711153998841	1.4447283240701738	1.7991517955661631	1.1531746936385656	0.19962896237245698
0.6508526379551787	0.21207580255798858	0.7790885474791354	0.7409085141934975	-0.1410130544060773	-0.03256889587655622	0.9238065610824412	-0.12447830869375609	-0.07087901382043872	1.5011381883667565	-0.34593596998318465	0.32701373703054065	-0.6489101867500807	1.3045910700316217	0.0812607435197987	0.625145186215087	-0.611020139990168	-0.2711967208450684	1.564862016320297	2.11975477194914	0.1651251204247134	-0.6258782341313016	-0.3702051232733433	0.5388944106149259	-0.4007919596759904	1.135226628630159	1.9879620962295874	-0.9043529007313399	-0.5086804843590335	0.3768613473536439	1.2394029423736634	1.3707201992710114	1.1384517721519472	1.21622318242076	1.5334164831872887	-0.7017034386535963	0.3934530610416314	1.2924200784364666	0.9313721393044977	1.0771505322765216	0.7571525007080574	0.562901252304603	0.9891001673174374	0.9304419901057541	1.797178720433637	1.7671978733395133	1.4388119695969017	1.8138242946479461	1.1659341225237752	0.19367220272227886
0.6700052212284103	0.22286621170861104	0.7957464312897059	0.7424380753882637	-0.11652396617702479	0.0036973485348269107	0.9060789689910133	-0.1266224974016678	-0.06179950057211843	1.5320908725489715	-0.349210072678975	0.34510028412016025	-0.616779836092983	1.314286758530655	0.11753671578676113	0.6133168410750627	-0.6446246783969591	-0.26843032447291626	1.5672717560330327	2.163272397618245	0.17714064595560924	-0.5758284094828091	-0.3808299490308386	0.505099459087164	-0.3748181941961252	1.1647085077172896	2.0358455540835467	-0.8648673879425866	-0.5111244292457715	0.41973103276200596	1.1835714545284555	1.3719170048184197	1.1910308314039086	1.2009908953162989	1.5946927157302206	-0.739549149348583	0.3998619248514005	1.2967295254076108	0.977652349532411	1.075658886586991	0.7840521824204443	0.5198130656108325	1.0188207486506928	0.8846782794984722	1.7721108397938619	1.7888003624301425	1.4391482274184182	1.7866817982582994	1.1562049997061874	0.20655985824691453
0.6917377961302478	0.21863396536834667	0.8142514112795146	0.7455226299116757	-0.08320652325724806	0.035091579771481106	0.9034567698869006	-0.129406543345916	-0.057439012746469086	1.5421204299781663	-0.3507887387285903	0.36001892656769097	-0.5730924854569808	1.324257494824438	0.14160904436776495	0.6080564740737566	-0.6819235571673136	-0.24597225870798786	1.5837886420435998	2.2255895463618676	0.19601139271792373	-0.5297762761463478	-0.3807792770487317	0.4750437230639081	-0.3384874534024291	1.1975317972937192	2.0891099433700875	-0.8597408248470332	-0.5107710822368186	0.4685260273021452	1.1091776996268492	1.3853661194097318	1.2352973165858843	1.182980792456568	1.6436883687399046	-0.7804987328809146	0.4072811337975236	1.3112684871610196	1.026712497950791	1.07339974637542	0.7972330179331955	0.49033324632252573	1.0549029784857171	0.8905246123149689	1.7612884866395109	1.8217544173695022	1.430557094819447	1.7413448195630625	1.1576711300722127	0.21573198196256263
0.7217869894651725	0.21599711825021753	0.8136464390117503	0.7282411316242058	-0.03317698091783611	0.05055581671128526	0.8695913228152239	-0.1316527133349385	-0.050417866422057755	1.5283757246292855	-0.35778501733952867	0.3645235734952825	-0.5560943063654946	1.3466439494693854	0.1786495260607961	0.6055609416055603	-0.7078134181380609	-0.21879115403433974	1.6197899068311845	2.26868323174661	0.21496776678437796	-0.4671334327106867	-0.37433681895142545	0.4573519381890252	-0.29662196568037624	1.2621904876862222	2.1427972595527804	-0.8346753330783777	-0.5193279766886676	0.5289638429775243	1.0521980196598406	1.3957639189567494	1.274597307368357	1.1441657456594652	1.710052976783236	-0.8233811742057264	0.41494214492280623	1.3333578428127588	1.0616607812258536	1.078463518772905	0.8029311564759029	0.4599109537029581	1.1094344374530305	0.9084032691748778	1.7404808339081153	1.834409089712	1.398156615790147	1.7070820601793806	1.1855141855074387	0.2133025957797631
0.7410546958708359	0.2056728625360414	0.8104891825261834	0.7006261940252061	0.02092308066654502	0.0862893767553725	0.8436791859892223	-0.13964727123264908	0.0006208633064975044	1.5387799968945028	-0.35254301327225684	0.37108632969733485	-0.5151033742038417	1.3842574966037082	0.2097242426731145	0.609611244661856	-0.7305707628606146	-0.19350210063800072	1.6358445665541421	2.3132871396113424	0.25349669571374267	-0.4105883262168576	-0.37471321489296355	0.4522750313208686	-0.2592105175347525	1.307209775709558	2.202699974467001	-0.7827532585973586	-0.5106931189747514	0.5909974229322633	1.0102564527120206	1.4040631430107278	1.2907137461482026	1.1065621849594993	1.749677389810659	-0.847085876229832	0.41779544466956586	1.3462706686752086	1.1265313290368755	1.0998434212711805	0.8239954259204026	0.4203989113612117	1.1517247123628338	0.9123358923633524	1.715814301718653	1.82870069515484	1.367144473978472	1.6706134329976723	1.2161774661114462	0.1986560170237573
0.7422090108504871	0.19526468950188064	0.80887469726449	0.6785474686556239	0.0756804708338768	0.10593860062182921	0.8349281167568465	-0.153874735699515	0.10103202572996714	1.5171446022713564	-0.347006819717528	0.3856595639237049	-0.45723028414402134	1.4273577905218446	0.24099267819932652	0.615714227901824	-0.760658698471205	-0.14841818937372825	1.6143982939786057	2.3615126791473746	0.2883008369130309	-0.33770990670371515	-0.37855091018755266	0.4346108382133419	-0.2313302779903728	1.3366476021202827	2.237192916132021	-0.7083262568278883	-0.5055255926321538	0.6759522535706577	0.9969370107086325	1.4162899672518194	1.3043798284196835	1.0751800354817393	1.7920340091306923	-0.8798191526981214	0.43511739725909004	1.3816325275756838	1.198435565351146	1.0951834820795074	0.8534930768292025	0.4217119138117388	1.1710081090110402	0.9257779491013338	1.6768522686958682	1.8212706781497097	1.349752047642082	1.6443348827954516	1.2383376455592614	0.1995670368423071
0.7451467064977203	0.18703109071911306	0.8128355187379384	0.6818194943373495	0.1024780058838938	0.1315347673990707	0.8465372442720117	-0.16041186490894596	0.19400933668137446	1.500980250708598	-0.330683376556569	0.41879755481664444	-0.4054515295443538	1.453194014371044	0.2648311187271009	0.6340955899547381	-0.8100723432354731	-0.10171792123142162	1.614274006465715	2.4083036628067385	0.3267659651059778	-0.25893967029916	-0.38803454460521375	0.39980959997462173	-0.18619761881978264	1.3538584134037743	2.2769496710122272	-0.6608645204736767	-0.5020953171583884	0.7238721438635373	0.9994958979215738	1.4190942757457878	1.3161842975586358	1.0402924617347487	1.839084165012063	-0.8909584886410904	0.4437305576408727	1.4525869326675243	1.2512213100477632	1.0943441010182124	0.8927081727434251	0.4320015978967525	1.2060285691719062	0.9667413545631426	1.63999223961908	1.8336141811626216	1.3067798264969244	1.624208302652527	1.2646466668403693	0.1997909214513103
0.7295639682149858	0.18963204256742228	0.7899826453526012	0.6943916880626914	0.12827095573642686	0.1551941484511187	0.8545529878296894	-0.16108528560488852	0.26677183361940504	1.4778718035482488	-0.3228353062296397	0.4504460506908966	-0.35489744309638294	1.4921178445423449	0.2852674923088693	0.6389220814070173	-0.8524050967185346	-0.06412423294630472	1.5949919800857173	2.4637548446955555	0.3693353275140123	-0.17149065015055462	-0.37520793119881213	0.3906669280599408	-0.1462843501736641	1.3715526054154492	2.303660757788049	-0.6013227016926947	-0.4868940633212798	0.7571382003782514	1.0025374185466494	1.4320493772364495	1.313538789614706	1.0125053434860665	1.8587914769705347	-0.9028261593901536	0.4675101258517981	1.482510936071365	1.2921629438573814	1.0981879165583492	0.9478265576144906	0.4365106831765041	1.2615567686253093	1.0403650703624572	1.6018094784900931	1.854266856448096	1.2606812992043723	1.596247862404914	1.2888264437109267	0.22530304899744502
0.7173866133049888	0.19262590209889638	0.7657129600149466	0.7041351018682114	0.15798268748768224	0.19384244808446072	0.8899457387005427	-0.16272559211794485	0.3333218283817028	1.44575678078377	-0.3306344958417299	0.47759987532625525	-0.30168561190516885	1.516991908578178	0.29002300009475457	0.6620539318850017	-0.8878529037507507	-0.03261551390232533	1.5758167793366336	2.5299133692187543	0.4192577247941993	-0.08231009737655867	-0.3728209464579416	0.39275310842760924	-0.11251094854278887	1.3936751402791752	2.3648192402554598	-0.5510330414091571	-0.46006130207870866	0.7958124175664995	1.0170339900070409	1.4376080048034876	1.3080800312007708	0.9825345036259032	1.8556951084484126	-0.8929392112978014	0.4984064375806579	1.5016295558298223	1.3342110774801934	1.0977840833525372	0.9653438786319869	0.4480128775061221	1.2821373854561995	1.081585974973167	1.5606095764817114	1.9115233719099052	1.204800216713431	1.5412515165310374	1.330700332626508	0.24205747752970344
0.6803221040875005	0.1908224073260479	0.7529441836400043	0.7178517416181408	0.19016599870092638	0.23416938640346072	0.9526600006072359	-0.15951597871792206	0.37496248807609445	1.4151561014475156	-0.33187009168904924	0.49259769980282464	-0.24458599646747264	1.5345107277116248	0.279684629830535	0.6865490492604804	-0.9307726247123697	-0.009428827225027794	1.5727157545315404	2.592164180118369	0.46019261307321446	-0.021859991634884314	-0.3571510432535246	0.39097600787337405	-0.07242827411790861	1.396650044487899	2.4334342492304133	-0.5207464325934298	-0.4432669765367532	0.8413397888248741	1.0352097369432287	1.4592720475625551	1.3086172458267655	0.9690728500480267	1.8373652797059183	-0.850241317307231	0.5476665868199896	1.532288202560124	1.3714293964544884	1.095898118852096	0.9567834550245076	0.4629652563856549	1.3200314630139693	1.1314265884476857	1.5137486311566604	1.9372512325491038	1.1428336318753638	1.4773924291838108	1.3910439381616615	0.2528861091768585
0.6420559971752552	0.19188180285695194	0.7450997711953754	0.7311033366342695	0.22495223514227808	0.26373746636043655	1.0090280319661011	-0.1533631080909043	0.4017573697873306	1.3954975082320376	-0.3304552665539869	0.503051598077555	-0.1899980250110628	1.5560953825121009	0.27216133876654314	0.7200256897253337	-0.938609550914258	0.014479391080086182	1.5870745573637366	2.6610083507950697	0.5124328239487905	0.03064544482886412	-0.33698428029015737	0.3982110222733559	-0.04577505357782402	1.383835810180955	2.488266721316534	-0.4745997569442467	-0.4133186177923479	0.8563637183076439	1.0315646661839217	1.479359953286215	1.3019941569377145	0.9703873841489882	1.8124181878418422	-0.7914166167154278	0.5800054586993239	1.5639151243700062	1.3995048329517252	1.087106817963268	1.0031990267719135	0.4870148357666345	1.3644351865360096	1.2193049361202306	1.4640282733315197	1.9573046690819698	1.1076150830350595	1.4459313238650682	1.4567928899640468	0.2930722056173346
0.6241440712309986	0.19332003900582112	0.7440948552551527	0.7586993817909585	0.26043778283154995	0.25835052496398825	1.0582474491006595	-0.14624076984218773	0.4366657767606668	1.3947511753768185	-0.3084507980906278	0.5125640407314322	-0.1303899884030056	1.56828375508458	0.25764278645402217	0.7580182265942659	-0.9335609369886473	0.02806797417120112	1.6052369689581922	2.743714021282959	0.5615291695890415	0.032523938765083256	-0.32368635743258595	0.43947612511246226	-0.01980718606778451	1.3790169868026654	2.5308912458810324	-0.4290073630798278	-0.37535534858405084	0.8747288870424704	1.0494985796759138	1.4899822151349171	1.287435640573254	0.956603145515661	1.7757238953621992	-0.729706453680271	0.6033767198526185	1.6182262964506964	1.398783896990964	1.0958695756673922	1.002304615978662	0.5109018331144605	1.408714457646401	1.3157679246791072	1.402614152098042	1.993242688422073	1.059551103301667	1.4272151078229158	1.5354141024067305	0.32467923438090474
0.6097793768047971	0.19290918368774618	0.7390261438384579	0.7901618379297619	0.2973477423680004	0.24742503200501503	1.0964959459094132	-0.14261548590396653	0.47381697827076835	1.4281358930402177	-0.3013757672168932	0.5225366120264947	-0.09520333871820916	1.5903241163789394	0.25229316413957326	0.7947276887361447	-0.9253832748649378	0.03085878919014608	1.582997721507024	2.805924407558882	0.6198472400917877	0.018619651835097763	-0.3186605713494105	0.46017569439899564	-0.004352590071952702	1.3763513503629958	2.5719021416725205	-0.35453362774811276	-0.33658805670378716	0.8799889198406898	1.0745893162493356	1.4978129108910567	1.2671398912744445	0.9338591069671913	1.7448027617058415	-0.6731668501163189	0.6476093321362651	1.6783737324174903	1.3991340984782323	1.1145674759584818	0.9896174542974576	0.5687806062362283	1.459344165329584	1.373351547580513	1.3548677415149073	2.0363253729803503	1.0139507215924297	1.3894539273841753	1.6030364935620096	0.34552074790304943
0.608637396446478	0.1938351846348596	0.7458895450221376	0.8378274698795352	0.31317640656620654	0.2666972792423085	1.1422086920198207	-0.14886732570674582	0.492190095562753	1.4526306818666237	-0.28610506982181866	0.5228327652847101	-0.05001415819091587	1.6040622970052265	0.23595987377415528	0.8302767582027638	-0.9093010595624902	0.030218390485544817	1.5719145622996846	2.8638124686861723	0.6742440837549604	0.0046931226281242714	-0.30206091015181824	0.5030314062722281	-0.0005231097547761021	1.3710845082688765	2.61803858611699	-0.29438318583091927	-0.2976556688750414	0.9091405454315936	1.106500996120582	1.5031529572647513	1.2512591691162087	0.9075092843544619	1.680756719161817	-0.625564557767621	0.6940571314489741	1.7312438167335416	1.393158999486987	1.1132946613516816	0.9709738066280211	0.6030378249941003	1.5205007531296348	1.4290084356051196	1.2893183257427974	2.0884632209113763	0.9698223594450356	1.401754501478661	1.65814354549581	0.39556491239314046
0.6109624725675562	0.20978529628650117	0.7660099296843809	0.915082299649771	0.333715525773988	0.2767650137842001	1.1732634838789324	-0.14918445736994687	0.48462469432487704	1.468908583379692	-0.2775409875423402	0.5261185077495416	-0.03881918730597775	1.6052386084226218	0.20884116949707057	0.8545516463340468	-0.9024187141492155	0.035607034443942406	1.5790780425880981	2.9140105225526236	0.7277502355584055	-0.004029381986571814	-0.2752769522053008	0.5209496473806841	0.015249848822288437	1.3734264923920938	2.6478126396060984	-0.26354664253854365	-0.26335028989136217	0.9238237210721577	1.1419016918362914	1.500436865395899	1.2598140379460818	0.8832213178878211	1.6409007464558463	-0.59555413548584	0.7434203401462984	1.7887367067511692	1.356690134509876	1.1177177978258106	0.9560305811156027	0.661523082934641	1.5544448681086718	1.4925015136824804	1.2315678755771562	2.169556122310273	0.9448220998968362	1.4172191382335906	1.7109351578748258	0.4346935113187508
0.6417651056888428	0.2263558140205723	0.7960636279954487	0.9953606468221075	0.3479854335971132	0.28229810191731675	1.1810491491201556	-0.14371103164957022	0.3975993654247477	1.5183265540268551	-0.26828895446142403	0.5273660923173077	-0.04173475692326235	1.5734822598989893	0.1802763762038966	0.8742124924198155	-0.8920275690524535	0.04369905891180074	1.614325364942116	2.9488223427245197	0.7731855942049979	-0.0059304761763398686	-0.23454105130051653	0.560515353110938	0.04295002156063098	1.377819772909863	2.685397827538754	-0.22297538954787005	-0.21863738272196193	0.9281612397436694	1.1610220360716021	1.4888961704612658	1.2580324588292624	0.867324147141292	1.5959098883995109	-0.554650856834088	0.7836929950673072	1.8301403756511334	1.3063957254751297	1.114403616935181	0.9352348906986286	0.6913760154275094	1.6167495574360067	1.5372512587695748	1.1888781431345392	2.2119852153946167	0.92288038545018	1.4532916965787253	1.7500947151337098	0.4671246259835451
0.656295289617915	0.2485589786891019	0.8180945481780786	1.0627717875160974	0.3737945767632773	0.31198637732127227	1.2114102375125704	-0.13767348162735282	0.34420692665099584	1.5684268566481534	-0.24969255806045113	0.5239512893799487	-0.047841983627117377	1.5709682621587917	0.15913833846243963	0.8969619339656232	-0.8593923506471791	0.04601961805541125	1.621702496492358	2.9888178434883366	0.8184706853276588	-0.003050077441290226	-0.19251725895203192	0.5943240203263536	0.0523337809162366	1.3717076888170827	2.704086316422952	-0.19041187810649413	-0.1787232953285869	0.9332849411405156	1.17365111593515	1.481935878739605	1.2518555869867012	0.8592586246854268	1.5361665017628645	-0.5176691107433109	0.8370117368790938	1.8547243703032237	1.2627540039770278	1.107495109081827	0.8778826104240178	0.7216653712146706	1.6819536515968945	1.56377667693306	1.1503315135661636	2.2656558100670074	0.9205408461829021	1.4878865703409505	1.7632739645915336	0.5029152006589656
0.6799818741157602	0.26821066877312827	0.858140402425413	1.132392617328037	0.3941993514431564	0.336376492056662	1.2526798129187875	-0.14682296677612397	0.29486931595291443	1.612588496868242	-0.23970731425694977	0.5166709070721999	-0.06181501752985132	1.5583911689022207	0.13330439875475703	0.9054832497485125	-0.8426806842525121	0.06625952545360252	1.6638452078879766	3.0244298639035767	0.8614429997551744	0.0004145390412551825	-0.17264775446914593	0.6219714263839708	0.060972876899778816	1.3589204255365097	2.73507872470136	-0.2209321547334456	-0.15089301186152732	0.941036568422102	1.1776713385758373	1.4698433398056345	1.270231616264864	0.836461718030647	1.4808850920090073	-0.47529273826125185	0.8815817831678586	1.8877046122535723	1.2260604168729068	1.1096104762148893	0.8343216500548827	0.7466500305717608	1.7151331130196734	1.5861540543321413	1.0963743528394716	2.3307975465750443	0.926149601171719	1.5191681543739943	1.7843176556240732	0.5125470023484179
0.6940423145491061	0.2830470569179221	0.9204930000777626	1.2241008920983176	0.40308708161719464	0.34818706057975757	1.270668699982671	-0.13819672735659633	0.2610519982136804	1.6347885444261117	-0.2386065929746492	0.5167544534650437	-0.0737694975229031	1.5355368285252462	0.10240137281863207	0.8964484646951885	-0.815076739522374	0.06910863014553709	1.7287119907519888	3.050919394238934	0.89880672576154	0.0009530551144678046	-0.14221258441091983	0.632730644244331	0.08061097170251064	1.3491988689201093	2.7296912867011454	-0.21664679575829893	-0.13783430053676599	0.9665288979318962	1.185109267199238	1.4483429878953933	1.2784290729149934	0.8236335856588918	1.444688553881115	-0.4350402644963981	0.9253304507664039	1.913458464399472	1.172687200625986	1.0998698501459063	0.8602220472585079	0.75082619952932	1.7544241969280254	1.6153306115928756	1.0561379994452653	2.3732959393790773	0.9577933727322199	1.5684927496278191	1.7763853102612646	0.5086433121978213
0.714913521727927	0.2973969186352906	0.9576390328470896	1.3092600290783714	0.41695095709482927	0.3749346451047694	1.293382863827202	-0.131711234238867	0.23748266517205358	1.668929917667485	-0.253203822743053	0.5108600684057427	-0.07656689740625203	1.4990549356017915	0.08381018808893469	0.8906465013188903	-0.7617615384013746	0.06784201130544014	1.7926584297188946	3.057301302138245	0.9271611161990123	0.006687600970096158	-0.1273265964897564	0.6422891217088649	0.10040777551145694	1.3362320984751332	2.70902642789839	-0.17420511345080375	-0.11290079876324385	0.9921094770125686	1.1963369532579597	1.4214016305849355	1.2770904217755246	0.7989396996641422	1.4341040995146668	-0.41940631126666006	0.9551617949102746	1.925299732507186	1.131111325686331	1.0989057247959049	0.9052836396544522	0.7622059369280066	1.7727198226333243	1.627364939520715	1.0193263820492537	2.4105737532998424	1.0051238264072364	1.6411248178055473	1.7460049052367996	0.5122576195825255
0.763111054582638	0.3143855677556435	1.0056561782213502	1.3818840305853077	0.4289484032383923	0.4283847408621758	1.328688901764718	-0.1321643409435491	0.22346358718778628	1.7063910785470113	-0.25419592021460025	0.5091249220528724	-0.09531828564121939	1.4691488163395154	0.05182259539074272	0.8691125097593912	-0.7206530066018028	0.05687094961086888	1.8390320524004289	3.03492471813137	0.9538936247580738	0.041561438888324934	-0.1008858533391334	0.6644684615375227	0.12714702598413313	1.3299013992297126	2.696870532917834	-0.18399199084649126	-0.10471546667511263	1.0589981720644275	1.2269567878076484	1.3966460852079103	1.260796373262187	0.7728165826598267	1.423575061139666	-0.4049100046509998	0.9791131430648041	1.9257164871613213	1.0766361725120441	1.0974119647963962	0.870037544924773	0.7783011993094688	1.7729911513145773	1.6165569888623517	1.0028101905686744	2.4256403276511382	1.0299260250037472	1.7052464550331088	1.7153401459908402	0.48479841046341166
0.7932116421731127	0.3307213110222433	1.0435947430496633	1.4472635070985063	0.42978805653778185	0.48646236132829596	1.371622209318562	-0.13253353899921602	0.21528557674636595	1.7049748009849637	-0.28146683310265064	0.5028975983832831	-0.13444106173638087	1.4488368919250738	0.02234427812235097	0.8517676614318767	-0.6732941815187469	0.05494423960907953	1.8846938465990448	2.99626426647821	0.9749789286607855	0.10647189678197466	-0.07712695270681821	0.6672564037201631	0.1496117675073423	1.3120389379812898	2.6871383343806103	-0.21597513665440832	-0.10095121730275836	1.1252226808366497	1.247096139632604	1.3843251632333613	1.2395029396579584	0.7613773581657062	1.382790870576952	-0.38800054283733976	1.0013330787119816	1.9207743205563035	1.028430424464883	1.0970979897646527	0.8484130963657203	0.7970674009640624	1.7798494882700442	1.5979729646840515	0.99976806301533	2.4599301007170604	1.0568172253164287	1.7585642768857	1.6750369160531053	0.46000199914073897
0.8088694160689501	0.3608093082708299	1.0838143659271007	1.504267091976517	0.4348745562750123	0.5524441982906751	1.3665003653894532	-0.126980507637466	0.21842729468285865	1.6827757856993695	-0.2726737356221673	0.48929699380494657	-0.1749346067451957	1.4222262715172271	-0.011977011993383097	0.8254287225852917	-0.6148263249692906	0.047724197141213336	1.959800482487892	2.959194886552424	0.9809955060016596	0.19385099217567142	-0.061138784870285165	0.6604290127080725	0.1659800635840691	1.289900520179812	2.6633242968434305	-0.24277737801532456	-0.08649470905092439	1.212505986108619	1.2583899681717896	1.3637589273646273	1.2291171556741847	0.7451136949534012	1.3330946011039693	-0.34186722241092665	1.0058279446954415	1.9072682988029945	0.976539005390476	1.1124996807999261	0.8456539797527917	0.7843568596383708	1.7858456278871504	1.5750505307207585	0.9878619128784225	2.4697815314572202	1.099113619188493	1.849956319418969	1.643566865651874	0.4436262690428582
0.8012517595113415	0.3835964986807553	1.1447308440015653	1.5393888688644142	0.45039014974301744	0.6300836277527214	1.3706995837078555	-0.10500117490388734	0.25276436296741533	1.6617793676147852	-0.28491835468933824	0.49067800320904553	-0.2007858474490774	1.4017204942289954	-0.037818078483851124	0.7872357052902573	-0.5638598607750434	0.03539593130392623	2.014875258241286	2.9099411104342714	1.0014931715426283	0.27087060387158457	-0.06021391402259226	0.63109066588727	0.18147420904210831	1.2578038000860103	2.6100224947929993	-0.2944190511228747	-0.0769856763940854	1.2485050915163611	1.2455138874827603	1.3618612897399076	1.2082359520686785	0.7435581181304503	1.3456116881721445	-0.2709113913920866	1.0013900834480958	1.869392322152029	0.9209984183754442	1.130335999774951	0.8243944576184402	0.7934130736758302	1.777496104377691	1.531868825197986	0.9628752389289833	2.467781351312459	1.1396004619733286	1.8858269163176924	1.6010513598709128	0.4106044800904812
0.7913861182159797	0.3972895739746605	1.19686327185381	1.5463267549868025	0.47518751068341725	0.7041813891009263	1.420019587845085	-0.08255668704422951	0.28454136963295007	1.6491856458531369	-0.3228434530154461	0.4700694773205183	-0.22614399808135496	1.3901603673574376	-0.05779185907391352	0.747638726563475	-0.5000234626787243	0.008679568617627162	2.0642821125390647	2.877587936605914	0.9993751549902319	0.32683097951818035	-0.05367379875503264	0.6266544277193496	0.18299543844120048	1.2140831669824395	2.5611614251521653	-0.2862993663895952	-0.0538568068652837	1.2785442897795134	1.220736294215284	1.3493394298970387	1.1600467037605608	0.7190067072018582	1.3313668096563422	-0.20523126020599752	0.9947026621666281	1.82738050855296	0.8755281203819301	1.1153117130707633	0.7936485537055217	0.7960764042533699	1.779250771262652	1.4867142954565875	0.9495089300331552	2.4324942058102232	1.15350319444839	1.8973387187631385	1.5467792856731084	0.36278606205904335
0.7590067093344217	0.409913552313386	1.240393692810608	1.5550761356738239	0.4979397160874468	0.7918516749563589	1.4792075237960711	-0.06501031278323896	0.36440497451774945	1.6349444175397192	-0.3610645512258567	0.45266190054289135	-0.24848774622796546	1.400737020748878	-0.08123638288045926	0.710711428973533	-0.4206978858461808	-0.02500319768920527	2.105030954885159	2.8362055602908094	1.0170865752131648	0.3730490946534093	-0.05203643353964456	0.6042072136616427	0.1689622022363105	1.1891187849734197	2.514120567806694	-0.29699700483554226	-0.04108753444038565	1.308927079011515	1.1817618376020176	1.3463214411333446	1.1149546622247604	0.6873458800789727	1.2795013999467053	-0.13346300745741413	0.9828414229700705	1.8002076521091486	0.8384090441743857	1.0916842990657962	0.7540924050579334	0.8002458258771028	1.7566037959212295	1.4503327717376817	0.9407979508275319	2.4370462462211937	1.1590584538746929	1.8934195446947228	1.509170596338255	0.304012779568991
0.7400812886707208	0.4132459915520813	1.2927918303670833	1.567720992638822	0.5120530885454715	0.8731748216968587	1.4964460549434784	-0.04861843547254489	0.36882994752271925	1.6025475844440162	-0.4033934398795897	0.4254332582422994	-0.2808984814355832	1.40677893780475	-0.10087909201567324	0.6656218850205862	-0.35040397847320903	-0.06262918160395155	2.1396291060974684	2.7855275935841144	1.0265525897374703	0.42207219479484437	-0.05215243894030539	0.603345273292446	0.1546450592111823	1.169799588622891	2.4648983836622222	-0.3405298614801024	-0.027300980762101728	1.3283585593971705	1.1533360731464626	1.3440052646316851	1.08533878734313	0.6576465493071468	1.2556913254785764	-0.07778655679886098	0.9564267044801424	1.7792521409131716	0.7914683562229271	1.0765352680729023	0.7648961030191257	0.7988947799486192	1.7257317494819966	1.4112840778461087	0.9356147776501453	2.4093562523421626	1.1564502904613625	1.8587966207316071	1.4893226716779435	0.25618126190617513
0.7414843518472335	0.41253584729510173	1.3325499090523965	1.5715241866024354	0.5338876728437395	0.9488310262837419	1.5038039363802385	-0.015984425517091512	0.3657153133615413	1.5646683532928944	-0.4212131760336761	0.4049369588516222	-0.3290429795815758	1.4101383776594345	-0.12276414617090756	0.6248860577837373	-0.2765561867655166	-0.10853072368664478	2.155133202953407	2.7449049928886615	1.0389391669196382	0.43388613725983144	-0.032852929951575474	0.6071223326506863	0.13183725244312117	1.1335807966653848	2.3992698892308653	-0.32750532636517515	-0.01904463966387064	1.371407177903304	1.1309179061742791	1.3409098412748333	1.0534512620430068	0.6366157958309596	1.2624857218585346	-0.03242350049522145	0.9065443272756994	1.7523408886136678	0.745165673782313	1.0603597395856537	0.7643273975862384	0.7899865765744545	1.7148023611148404	1.3527916933569457	0.9281796804830653	2.399780661662727	1.1618762689449231	1.840909568627777	1.4718758340639313	0.21014082111538407
0.7695857028968163	0.412959314464735	1.3647375596939828	1.561439982202927	0.5596812224486293	1.0269785546807475	1.5141643976553503	0.0054785462994704475	0.40027421066296043	1.538874965943853	-0.4044443752486283	0.3792414552077704	-0.3869687088865129	1.4428203482820012	-0.1473398847722974	0.5898414808520556	-0.21867789873218862	-0.13092656128716534	2.1614636487545966	2.6958543764177825	1.0575211314013249	0.44407713332292065	-0.023092014332334838	0.613324682350022	0.09553498007741477	1.0691707941199264	2.3507422811812284	-0.34197642825563374	0.002510454086741481	1.3836431078296225	1.1087756773627808	1.3305884961362493	1.031501110967409	0.6181388407104237	1.2609805839479729	0.012291084555599893	0.8331061467200035	1.7210944819227787	0.7018650279998243	1.0694026433618726	0.7368939683461342	0.7960798497004303	1.707395760832379	1.2899098000298954	0.92637595495734	2.3823456674796937	1.1467258161594165	1.8222629170838331	1.4546189450698774	0.18219930738644974
0.8004674831716498	0.4111247751342043	1.4034861253853665	1.5316262549719262	0.5747727910004428	1.082859876524786	1.52957964485779	0.02671044660566743	0.4708119689144354	1.5122000180714958	-0.3909125640240302	0.35718084313317244	-0.4258465513513351	1.4961359781933101	-0.1803712272038765	0.5477770967616346	-0.17885774754286204	-0.14129345839818291	2.158430417138353	2.669604284238141	1.0885988059037888	0.439154001005481	-0.00625764154249642	0.6221470578451372	0.04918485482638333	1.0122333092213058	2.3089196910775103	-0.37892311310476184	-0.000415580231608903	1.3734760405166955	1.0778116952194292	1.3108867831936533	1.015949295723048	0.6156199890691129	1.2468287251321002	0.05973031422294657	0.7587436386222993	1.6959623643016628	0.6462658079019078	1.0665113244668576	0.6901748596660326	0.7883687956193931	1.7221405686305395	1.2188270096843319	0.926916291781497	2.3239640506864565	1.1229927645908637	1.8209871939473348	1.433512923591986	0.14430921906383534
0.7922916849987692	0.41166902503606984	1.4279231434779347	1.4885042553978647	0.5799210652304141	1.1315335691221065	1.5330701294677178	0.04857273753138893	0.5166983328152861	1.479427437867495	-0.3923047591985189	0.3403917590548079	-0.48196320945674864	1.5251154604201402	-0.19894167947456184	0.5158588175790796	-0.16261513492352647	-0.13983700427172813	2.1229160307070494	2.6315056312014216	1.1254563234356818	0.4193637441345787	0.016382857281023382	0.6228799064569126	0.004418102129242185	0.947883736758822	2.266752252889237	-0.3720554531088318	-0.0035723938327834786	1.32801646165287	1.049838593364548	1.3036814452911145	1.0273864854748402	0.6006923656281328	1.2269096449205974	0.10247386627160715	0.6903515683564582	1.6749456988901326	0.6085715799357938	1.0699534211111608	0.6504899636115987	0.78659553886574	1.7397702057545819	1.152070605817197	0.88740923693319	2.2951543907481295	1.1029425003902378	1.8054933849834793	1.4117574370722017	0.10607639674935329
0.7778447597636878	0.4069056257167121	1.4344941720458866	1.4615207613514787	0.5988222607520293	1.153622214219308	1.5320816020276753	0.07357579373486431	0.5359845602464482	1.4603913048341706	-0.38477169792277444	0.3026711861663253	-0.5334024946389283	1.5554864206049073	-0.22271338739989122	0.48946302607434616	-0.1553868515132884	-0.12474549285542344	2.085905058273421	2.607107816009934	1.1610277524387314	0.40630141807598424	0.02664660872676485	0.6316937063960539	-0.04862580601588386	0.8778372691867327	2.226894646210718	-0.3671256057055183	-0.0006340101213723207	1.2785100949373287	1.0343467842684284	1.27637251870934	1.0594560059339737	0.5782171479592052	1.254639411212352	0.14269557157842577	0.632620149479251	1.6453232763678034	0.5658723225053829	1.0610712048932753	0.6344178535517397	0.7890039063608245	1.74933510236519	1.0987732917056754	0.8758700785699144	2.2645714732765736	1.0781816971694815	1.8291453143743168	1.3946415877720089	0.07502431600597166
0.7927922650478253	0.39490205346041624	1.4342339788061031	1.4434675794588583	0.6067725779925348	1.1463517555343956	1.5671795289251826	0.10122003602887997	0.5229198629161237	1.432519953394457	-0.3828680656393221	0.27220480940276	-0.558590910562462	1.5793039357317598	-0.24856870745593002	0.4557314463213752	-0.16439597864724356	-0.10338232770475805	2.0273605038543736	2.5879548366103124	1.2063800022313056	0.3837667935631992	0.0292812088387429	0.6571993909203702	-0.08420689071669606	0.79461194899897	2.189006902883123	-0.39971628782261803	-0.021605595049860288	1.2124367004895202	1.0262412299828467	1.2494380226919466	1.0887177577049996	0.5525098072485817	1.2503268595922155	0.17911434113015837	0.5922457368501937	1.611574076781156	0.5267234465374295	1.0368221837547549	0.6304497049990297	0.7773249893090766	1.757121787039985	1.047775434974421	0.8585917935338772	2.2709456886699653	1.0517739948456168	1.8273141972601876	1.3818857986208346	0.03454883679960333
0.8024759706785405	0.38166300482261273	1.4218973254795642	1.429339665772474	0.6138904389619312	1.1025719298294367	1.6021098108182383	0.12143642653161082	0.5424137326246977	1.4158043684365578	-0.37251259568083644	0.2553215797623102	-0.5928053456180609	1.6149962080488867	-0.2877193647427797	0.4290962752033855	-0.17329846324078144	-0.08825615756397322	1.9805123288508946	2.5694911488710845	1.2399517818376815	0.3706732042182804	0.05362913911077712	0.6807255774642351	-0.1191748814541439	0.7218943159268052	2.169885727251323	-0.39157595337578854	-0.029139496654032804	1.182796043858641	1.009531985855691	1.1917610130063154	1.1143933277584146	0.5303419414519308	1.2483318839001103	0.20495198254745475	0.5554182950328806	1.6016908760565935	0.5137160279086836	1.0112707476697413	0.6168996799024102	0.7446225285371231	1.7731369063912834	1.013414828700395	0.8640826151342665	2.2900044704025837	1.0361867890032996	1.8389494205895514	1.3686246551472203	-0.009147365412344104
0.8077551886086278	0.3579915295899593	1.4205834875302705	1.450983138336515	0.6174109852958001	1.0678491042258595	1.6066165710068763	0.14058308933458885	0.5692550436650446	1.3685273304888745	-0.3210330561695569	0.2514316846507193	-0.6206450606629867	1.632382070499263	-0.3197924788343963	0.4176700878136317	-0.18960870283696704	-0.05249701858145944	1.9377902938414724	2.541154524191635	1.2832145575125729	0.3508597981964357	0.05995113335891232	0.6973821942220308	-0.14668297697516816	0.6612340667082933	2.1327185862890943	-0.4204746840755478	-0.03494679874088803	1.1394560972428913	1.0038768037760402	1.1537337664729341	1.1377808020476434	0.5315641803842495	1.2725269015945433	0.20328406831983634	0.5047143689748262	1.5881814568468655	0.49916464278802275	1.000041647376195	0.6006715382170364	0.7315741898392372	1.7942007573610987	0.9944841325161808	0.8663392241253252	2.326006354190244	0.9963946243088244	1.8313410841000224	1.3626401362016485	-0.03521527459157329
0.8176681126190954	0.3356704926164803	1.4106529321136696	1.466881128540928	0.6211450434686567	1.0185061415260395	1.6092780799741018	0.1561126439138651	0.5976027284943176	1.3130767606634266	-0.2557591978910254	0.24980689435406833	-0.6376776164043451	1.6374628426782813	-0.34245435231323784	0.40629955618395985	-0.2144312713910174	-0.02115844236674678	1.8856789021764164	2.5387155718955365	1.3180875363485225	0.3434258182803832	0.05748989830246735	0.7290701360903493	-0.1816589835897879	0.6044478742837109	2.1290993080431773	-0.4082424458647245	-0.026302995435373438	1.1169681355267773	1.0087579121390138	1.1164445990363574	1.1916875488752778	0.5304566383605355	1.3404203972590567	0.19343841540446785	0.4653611919391718	1.548021936487752	0.4774626452147809	1.0148365314477616	0.6451755093939278	0.7012678939373633	1.8291651578770776	0.9690939148807318	0.8776456940874464	2.3550429367401025	0.9670873351263152	1.813254314565852	1.3398536950164137	-0.061375476628237204
0.8312012479904995	0.3238755009821114	1.3989929650927153	1.471339018293845	0.6207426096373065	0.9645766298380668	1.6210109179408279	0.1717415979696671	0.6248515858679698	1.2739371250638645	-0.20633626919667597	0.24427038712680008	-0.6452351080246828	1.6530055804228856	-0.36888305443882824	0.39852690014152947	-0.2470734258964815	0.023371717004125082	1.8614264024503284	2.519417478462148	1.3662755609781938	0.33230229327597866	0.03747069283691036	0.7474515525896301	-0.20283171226848817	0.5594176480107913	2.0980483406560713	-0.35605735924269966	-0.01087165696880019	1.1085312674994054	1.003589497376526	1.0763687664308357	1.2356295125688976	0.5280229133310799	1.3980174037983935	0.203590991932553	0.43928722564049394	1.5037952078002106	0.47403181136100664	1.019670901212626	0.6514832796975265	0.6737748055601482	1.857748849612026	0.9450212512561986	0.8948583891043661	2.419982209361204	0.9222380565888517	1.8438323995605632	1.3137413331148917	-0.09237646880924522
0.8139235271597288	0.31076499621596065	1.3853277632450218	1.4856420503878012	0.6197716105717982	0.917708600660144	1.6358873887841334	0.17892848133301073	0.6915937464646426	1.2192917276133415	-0.16698729375127644	0.2354182103686071	-0.6428534507507256	1.6711293017174782	-0.3870880971194265	0.38505700930360043	-0.2755079686243416	0.05364296204450231	1.8351811938398808	2.4988993906163035	1.398029859080036	0.36414502432699136	0.003043839531702691	0.7633533730344524	-0.20860287574277434	0.5268495193277349	2.0907024257982907	-0.3222179128693374	0.0065324970392405925	1.079084580737512	0.9966982776932086	1.0246424582016473	1.2516768808968295	0.5333034514748877	1.4291453578514028	0.20111911539873187	0.42404067085400843	1.4386831820160295	0.47987196300390034	1.0228772522943737	0.6767791609312611	0.6593467088749436	1.8832559880355795	0.9470902619273325	0.9146072315271543	2.4567164960687187	0.8296791172603797	1.8711196349868051	1.268615000613857	-0.10875458065828555
0.7890003968733527	0.3018037906125172	1.3597515952440036	1.4878364802254231	0.6148992224259121	0.8551960413719479	1.647675723028195	0.18386489169969006	0.7323264548342023	1.1732059318716375	-0.13247841427336138	0.2356083719344086	-0.620392607140488	1.6884299095008473	-0.4078263871355577	0.37225857828085507	-0.3020662962508756	0.05999181021066004	1.812355432588213	2.467736151864835	1.4213070540720487	0.383928002341154	-0.024430234800564294	0.7810795446641747	-0.20724670013561788	0.49650648533638464	2.084853021496126	-0.26420852019917385	0.029794122543446256	1.0575800567097267	0.9920455675830866	0.9873954387081818	1.2687087772536256	0.5346314266198262	1.4521083593074078	0.20498229442490898	0.44053503378952713	1.3742449850883989	0.4801411732677289	1.011664009325663	0.7054915379214867	0.6357063481125108	1.9049847063937542	0.9426807142451729	0.9235836941434901	2.479590838838353	0.7927155941190245	1.9115040702128219	1.2246549753877038	-0.1338344203689516
0.7982554744127814	0.2912927824810343	1.3362597313934743	1.4973052269850422	0.6207384113708097	0.8207723385284675	1.644001406999593	0.18849794002762213	0.744508994911423	1.1177471038679854	-0.08874194207194963	0.23444495724002987	-0.6246069695607559	1.704187813785993	-0.42315220957085964	0.36292875785419276	-0.32441094301213946	0.06879118773722921	1.8052802888792088	2.4285139015952337	1.4199722755075181	0.406872629341765	-0.046730836942753894	0.7875624395644343	-0.20665034389571293	0.4931995677930335	2.0827530267925396	-0.2367737455074092	0.07461238547239668	1.0444154904360476	0.9990070636518966	0.9436782198548119	1.2561697493403539	0.5309082574381664	1.4903919032560595	0.20639896250509276	0.45815017790240925	1.304354097104435	0.4930133023316863	1.0213158343755668	0.7352705573353134	0.6173079479315944	1.9079581099585567	0.9521791264303296	0.9345387890031974	2.535870364134345	0.7733295499281299	1.924754985113476	1.179126338534099	-0.159172799167993
0.8257287876595443	0.27852958870395284	1.3020631682821844	1.5296418218969117	0.6320701323984281	0.7786165172150852	1.6320754882346364	0.1940135352228885	0.766521655724254	1.0633442904022155	-0.03315642251419364	0.2371496158382156	-0.5946144168175846	1.7160503917381233	-0.4372010421088893	0.35192746927796875	-0.330671640445908	0.07284547080313664	1.8029106087780662	2.419828826674278	1.3740684851382794	0.43945219548076536	-0.07809797707053152	0.7926585718038753	-0.2040695352811454	0.4847264250678303	2.0631552450816146	-0.19729910098894538	0.12239295906181366	1.0498064790272617	0.9991269468977372	0.8850827770832496	1.2254926014832888	0.5440625591437661	1.5011257828851603	0.20031629454398142	0.4682936176629259	1.244763051250621	0.5007818435974707	1.0238477205743093	0.7940620801447277	0.576842320691818	1.8969827526825935	0.9497504185045047	0.9751187091642087	2.5862091369895124	0.7485767710417509	1.9537970411074252	1.1263728523691015	-0.17950604699267747
0.8495109654727123	0.2641268542242818	1.2735926952676062	1.5260849563157333	0.6424620414830869	0.7674957066547702	1.610111680306582	0.19567019316498366	0.7898343377521855	1.0135402499239983	0.024533683376908425	0.2568890098489488	-0.5610445439470892	1.718810004114222	-0.44045409450574624	0.3421661670984121	-0.3276561708884163	0.07111174688083968	1.7779873673501805	2.396929832145842	1.3451835412084905	0.4552733275692013	-0.10431234249804669	0.8044442337543307	-0.19947821777613156	0.4900829308407298	2.046130810869584	-0.14038088265584675	0.1621078353083762	1.0458364429173923	1.0020485842769722	0.8512115137775602	1.2108178713425928	0.5632509935254906	1.5287229466259515	0.17470212395544818	0.4595165899352386	1.2080228442807215	0.541890935316962	1.0257061990450356	0.8316102808246253	0.5176893351110092	1.8740319340658842	0.9482505110107093	1.0063801616092007	2.606967800081571	0.7189528390773136	1.9280828609471203	1.0664896504410541	-0.2050817672947737
0.843622211671803	0.24598810125604734	1.2406125125670338	1.5013162378140728	0.6492242493049563	0.7704883001130911	1.5789297094785764	0.1905156203108648	0.8446493195817466	0.9799965623301652	0.04442179792742312	0.27873514461654453	-0.5376372681950579	1.7254710324424078	-0.4308530223151422	0.34409975592448944	-0.31381431594725623	0.07670125390156608	1.7737194779612562	2.3664610676988302	1.3141948519436624	0.47643332208787853	-0.11393230255284792	0.8184316233715719	-0.20921892941463288	0.5136200211180983	2.043324853577806	-0.04989601153365205	0.22096890182162277	1.045916778398158	1.0023069533412836	0.8062396584780946	1.20927968334204	0.5947487359814538	1.5747231673836497	0.12303305568987324	0.4492814321067652	1.1607547126063709	0.5719516834377887	1.036338006769776	0.8481973805118665	0.46666800656111224	1.8439323895331927	0.9512683609581452	1.0203242873401095	2.595665151682033	0.6801010499496017	1.9403666049210717	1.0062895414202357	-0.2260599933334798
0.84854064192793	0.24723376413304435	1.2009381002591777	1.4912371198413403	0.6497148467327424	0.8206166307903349	1.5393261785648753	0.19081855204884796	0.8382652868290215	0.9118634953273721	0.08278229669496723	0.2835789649598605	-0.5140312524359532	1.7241566896593816	-0.41125566543401704	0.34510455185113253	-0.2990959113446171	0.0847861890848716	1.777856916820122	2.359964105101318	1.2852813655791604	0.487595031258786	-0.12710341684606058	0.8275824991228156	-0.21863105711146752	0.5174146047860447	2.0664426883782427	0.03129214118291114	0.27518505286986467	1.0137902015372	1.0116692147556763	0.7725938376588132	1.2326956628971382	0.6191478150783053	1.5853274131756145	0.050371807421811333	0.435831292243141	1.0961356577486712	0.6011584874759796	1.0598914199255107	0.8980848690849355	0.4352228181334869	1.8014784204603198	0.9273469906078692	1.0488450139862724	2.5833610543920815	0.6426044817389108	1.9593161986346328	0.9608167631099009	-0.24382845242194096
0.8686841064481639	0.2436185283767131	1.1451629670499688	1.4714145880630878	0.6416127921459902	0.8677673924401299	1.4867145514781714	0.18522033910685887	0.8290258503359865	0.8852979683162229	0.09413801091080663	0.2835134995027814	-0.4780270830463838	1.7133252872034324	-0.3830575775096184	0.3370386557824633	-0.28555664377423473	0.08995427752384932	1.7575097156395671	2.376130844991777	1.2673802221137218	0.5062020562701768	-0.154244908067342	0.8377405610809682	-0.23622219893202212	0.5217864073764802	2.110464498341952	0.0903144566440554	0.2964368146534202	1.009408035451657	1.01177669628643	0.7283512397936408	1.235615259935963	0.6426633695510613	1.5997692163753103	-0.021792021668946976	0.44288252285539204	1.0400032678294098	0.623113154851925	1.0952278825890467	0.9594982347820984	0.4037571292958534	1.7313982583871674	0.8887742192677675	1.075066966629087	2.581862278101544	0.6400564371482153	1.9750400192457902	0.9188200331706341	-0.270740096949461
0.8931292701579258	0.23781804680228547	1.1049396665295668	1.458960108785989	0.6416061948700664	0.9091870166407622	1.4185408432885769	0.18377237703539134	0.8064315332056848	0.8593321914971656	0.0957003833888089	0.29269113310473943	-0.4407993197754264	1.7071717271312412	-0.35711284872409016	0.328815367618078	-0.27507706340005356	0.08528716519326814	1.738216390394761	2.3780297657764997	1.2356569848967145	0.4793794691846253	-0.18947556819531047	0.8469817440582055	-0.24253592201234997	0.49563259860932735	2.138772947471702	0.12443756487197348	0.30786540609415197	0.9788871229488223	1.0092023069296299	0.6812494430899831	1.2329807155558292	0.6577827518861148	1.602988291735637	-0.11141347560911845	0.4356560239500135	0.98853342252698	0.6487437971227326	1.0978443411869123	0.9811269465003182	0.3662357370612296	1.6588716534111492	0.8751087294161481	1.0550698191339265	2.5880965352375243	0.6450074514588839	2.0224280286301375	0.8771866738039306	-0.29565976389464343
0.8941921033626983	0.21907052946075223	1.0553861858066216	1.4432474098426997	0.6534501044103125	0.9609734981433832	1.3468061239699407	0.18028435904094375	0.8310274703020933	0.8170523836353955	0.11042705653169374	0.2886827766898626	-0.4142648431553349	1.6876930655931428	-0.3225796987928269	0.30610063611619265	-0.2599121473476997	0.06449429359995985	1.708708891363321	2.404869642850523	1.2130144393353839	0.47615887339113794	-0.18597765812083872	0.853859116700715	-0.2715102349593665	0.44806230100839883	2.2110723003689046	0.1589214996735027	0.3039614542127971	0.9552181699364747	1.0081667637198692	0.6453286135274297	1.2256252606052178	0.6880475025745777	1.6012506045752513	-0.20371450839420097	0.43736701685039925	0.9411250891510479	0.6521449722186273	1.1361683238494655	1.0069284384112676	0.2955533955431447	1.5924331258698516	0.8666513351909468	1.03222419080853	2.579855303866618	0.6636547308473875	2.026047626553043	0.8164721566222599	-0.3302164723818294
0.9204062573484881	0.19907249853008419	0.9925674469084417	1.4371451509763593	0.6634101917981424	0.9720137231199276	1.2742065876628228	0.16786028507675857	0.8297648504909988	0.8041438188297059	0.11702957382865127	0.30772636641392553	-0.37892994416796466	1.6659541404428446	-0.2849146517720582	0.28566539698153987	-0.2420170088581573	0.0714339154788493	1.6826187853516044	2.430511292617156	1.1969819858602877	0.45428292575052975	-0.1873678366620914	0.8565152198702292	-0.30465798710020336	0.4093518057635091	2.2689791256616685	0.20480951048979587	0.3065262687841182	0.9091480115543412	1.0090400511572422	0.6170473436999309	1.2436778647514042	0.6923029370977313	1.5765746552407573	-0.28216352556756735	0.4528636267405264	0.9167045121527394	0.658310571693175	1.1646089645195161	1.034010583336005	0.21403038553100134	1.494694256202385	0.8378865761800117	1.0130531652208226	2.572218746520453	0.7177879349924556	2.0180106829939075	0.7728796307919663	-0.36707478610210187
0.9573607828590995	0.16529456455824357	0.9459882599335481	1.4427184214580016	0.659872252645929	1.0081297232225865	1.2018590969486047	0.1499055553905607	0.8292167264667748	0.747683686718775	0.10650754736034387	0.30668827130881277	-0.35541201857415733	1.638440226539327	-0.2461728126613519	0.2659536827279541	-0.22832774812117163	0.08494687953473448	1.6619315910572747	2.4744684065028126	1.2013355466374294	0.45070793316168656	-0.20702273544072464	0.8489823661050082	-0.3480307635653972	0.42265211790127327	2.32934380687784	0.2316182728128858	0.293677497141391	0.8171101747909091	1.0133672162463316	0.5797189688744138	1.2478253809353603	0.6916783765875948	1.5758641430647	-0.3583736732286196	0.43890861209466037	0.896846832374476	0.6702242665890445	1.2025428569911152	1.047559755800791	0.12712128040198944	1.4068017025628587	0.8105325518058596	0.974654894029022	2.5760438192837007	0.7450508020942224	2.007277554125181	0.7318751958556121	-0.4070435477492638
1.000973948118758	0.1507880248388228	0.9049715079434184	1.4292604628412486	0.6596167581419718	1.022702055311508	1.1354404585297522	0.13386867621031553	0.8282971678096651	0.7185560599197232	0.0925276629163883	0.33321986236164725	-0.3334883101181725	1.6072400632242647	-0.20479859914546156	0.24892302014283835	-0.22155638031093297	0.08169289792500775	1.6293199857121567	2.525018880165555	1.2255873818265617	0.4638778908396112	-0.22428130388449463	0.8511143763332314	-0.4015970191526993	0.41076974753935136	2.364931478547131	0.27401213473110736	0.28530923966854616	0.7488919021475654	1.0049216482721162	0.5595761728062371	1.2431395537690297	0.6980530157111396	1.5637339783653805	-0.42534897132919713	0.44523775435556506	0.8763745980293292	0.6759007247028731	1.2278152041590231	1.0749829534588944	0.049379792098717276	1.3332447213138188	0.7888865922227238	0.9176977707612753	2.5954857877016604	0.765482939273039	1.9767690336286783	0.6971500289392452	-0.4345512255044756
1.0204688171339522	0.13777744474271159	0.8659489578511321	1.4121410035782123	0.64878283157042	1.0393177099990825	1.0911706156300733	0.11033724862033764	0.8452064715310753	0.683204863571411	0.08487964144092983	0.34220421699508585	-0.3390143565851259	1.582220863267217	-0.1701624348084822	0.22948180485223216	-0.21889638588816576	0.07705571812920493	1.6046812702435331	2.551294885565512	1.2761335152535698	0.4585404603156139	-0.23839949552855697	0.8468695140568052	-0.45906076043652994	0.4129128952626	2.4239606867566064	0.31184132312774215	0.27430593045134677	0.6523849488330706	0.9914027453510796	0.5433217695362335	1.2828144984333187	0.6874516162915926	1.575708780374392	-0.49335602739746526	0.47280686129265537	0.8439212675950932	0.6851919009693284	1.2600235452099997	1.1115190801525292	-0.007240818604898419	1.273550169052419	0.7783471620776117	0.8591024586827185	2.6143353114571775	0.7936939515351729	1.9487109786819665	0.6834238639459675	-0.440791175367531
1.0471989694454633	0.1294730255627316	0.8080665352229021	1.3983182754983845	0.6349525422247609	1.0537425294939837	1.0805488593825059	0.08050966024886985	0.8724050304648576	0.6658358502630917	0.05530137777279372	0.3483610873632472	-0.3416914381939223	1.545387802310614	-0.14216519258076257	0.2090938431911975	-0.23236976050674563	0.0794944320153618	1.604383391080407	2.575019993557608	1.3226400546852823	0.45938767150989934	-0.25345936294162	0.8325598447939863	-0.5311901968895422	0.41792451652773177	2.4556053784402336	0.3429886989503973	0.2675021867118958	0.5741711908301144	0.9828073233195633	0.5232299430736793	1.3090119341234145	0.6787794547175602	1.5489042632255536	-0.5403414666985723	0.51415579966418	0.793039386100636	0.6687466900859212	1.2894388827799423	1.1609333580580532	-0.08413690904783122	1.2176418852066828	0.7529930143618533	0.7923536825610353	2.605634799591075	0.8398454649086908	1.9553959025581815	0.6815211668185157	-0.44550537543774205
1.0904976018611567	0.1410841752070763	0.7543959332004906	1.4081597846774407	0.6261571739136556	1.0702694034536757	1.0684194542673182	0.04864330685671457	0.9052718366609082	0.6446763331589713	0.0460276199297268	0.3551196164559935	-0.35565695220449667	1.509723948215823	-0.12965185778831176	0.1849452278059072	-0.2560920901681976	0.07679577769560299	1.5987432032020474	2.606311761881841	1.353814269775747	0.4551981524913985	-0.24299101157895547	0.8203452533226375	-0.6052699400464543	0.4266172783271126	2.4876990232905447	0.35575565605946347	0.25977918502647923	0.5253842597025429	0.9579770227629677	0.5185721052675492	1.319885596696102	0.6622568273912961	1.5344862097364784	-0.5617868029276031	0.5427258076694025	0.7722690532668078	0.6569767260936212	1.2837683034187501	1.2097772252670234	-0.146991912646597	1.1713063463218385	0.7203697758862517	0.7520017657998129	2.60087214238497	0.9000519183696613	1.936359914225878	0.6828147396687692	-0.4427945853554348
1.1350461425718235	0.13317411892390257	0.7067171309790223	1.418522289284833	0.6172664449778338	1.0771751782255932	1.0686113788931046	0.019604890086753923	0.9654700412601411	0.6539420091042627	0.02984176692905527	0.3639399957064623	-0.3640846027747241	1.4682333436057011	-0.11855092176605583	0.16413595802554154	-0.29568335005126267	0.09011024178401043	1.584518959578022	2.6265841923990942	1.3892186415873868	0.4595595002591627	-0.2555215668563979	0.811490972814523	-0.657998822431458	0.4599454655172079	2.505294408812381	0.33321812396014383	0.23921358639486606	0.5016099746304705	0.955639299469077	0.5175644753717785	1.3067391873485426	0.6507414369813054	1.5361546269075546	-0.5731432302539967	0.5981414729532382	0.7928977291552217	0.6380042468224508	1.2824236022726958	1.2608669247252065	-0.21421715000858804	1.1328583994725858	0.7028247657834796	0.695592787691832	2.597899048528491	0.9314976289784734	1.8998980190923838	0.664918758874822	-0.4200891133757815
1.1801785220255376	0.14572242615327777	0.6679814370380165	1.4189023180282356	0.6052881909096854	1.0694635476159717	1.0735863889217625	-0.00348074591153291	1.0241592926632752	0.6508183531984637	0.02769373107140785	0.39674941235291883	-0.37661381738282634	1.4267985605037388	-0.11827621668414637	0.14331232546838046	-0.3227220026159364	0.08858840870001332	1.5690672483680117	2.6167796663605065	1.3981104494839318	0.46629303937092575	-0.24178405812359513	0.803358376331094	-0.7217302647583415	0.4910699445411191	2.5290938065723862	0.3297859242027223	0.24277561445584914	0.47093003371310954	0.9512831970447847	0.5148268194390088	1.3162369226648556	0.6301345244251964	1.5147373357844214	-0.587092388457417	0.648024700974638	0.8081010748363342	0.619716200425421	1.2943715679587868	1.3007419576784918	-0.28925984834165913	1.1039271379393383	0.7060189575605132	0.6166817480252594	2.5672509077913452	0.958284003462705	1.8925051081456932	0.6380803155299672	-0.3780167891044544
1.2291654706454955	0.1641236026481693	0.5937422376169861	1.42182991995399	0.5865465295149542	1.076152151068915	1.1027392771096813	-0.028221318648858185	1.1004284936527522	0.6736460222998646	0.020231275272653025	0.40075028700127235	-0.3985804966511514	1.3830537819004889	-0.12016870145833851	0.12470115898674025	-0.3595162800974868	0.09873711338646193	1.5668187742711754	2.5982351293738937	1.418291629792933	0.5134427288433075	-0.2075517475043442	0.7869766477033033	-0.7997185746459999	0.545125474879842	2.54041198097018	0.33016848731691234	0.2373727549917361	0.447597354869319	0.9648186355859373	0.5101003687022327	1.3114348817222894	0.6293585281529179	1.4929539032892247	-0.5755802417873485	0.7209677911430965	0.826564631022532	0.6089181311144001	1.3186385607321212	1.3359505366075006	-0.31985746109928226	1.0808585940683662	0.6971156990502493	0.5755037093565837	2.5220566200095913	0.9631021704597977	1.8729619721812902	0.6400651648668427	-0.32735015394879985
1.2817417940730593	0.19024856808014157	0.5417422049114864	1.4327475717123568	0.563464460314736	1.054585263480193	1.1357017535022078	-0.046685524439845846	1.1512221796998898	0.6971746042763606	-0.0013151627886960593	0.43279406954017424	-0.41966734853681037	1.3483734012858153	-0.13327161555394404	0.11646111424942704	-0.3990789285672692	0.10437309460592326	1.5517573874818131	2.57631772763101	1.4103081429069682	0.5258132055350758	-0.19735338949473294	0.7681358044354791	-0.8162428988335659	0.6232612874718747	2.552418224895175	0.3112859545159489	0.25452683379029506	0.4137213161261168	0.9763997705246374	0.49734816544933835	1.2942615553925274	0.6196030184343303	1.4727824824023812	-0.5583866130980915	0.7950867954277274	0.8423033478862421	0.6188195933602971	1.3013255334766693	1.3784286545481996	-0.3144771988371663	1.065057622560536	0.6897303829936259	0.5325641101744725	2.485795201977604	0.9875883631263151	1.8571483909272832	0.6584276230740671	-0.28290667731052566
1.325340568941164	0.2212135740832494	0.4932658138719549	1.4060867024500452	0.5449303132354255	1.0833065118789038	1.1737606380300647	-0.05859797079542041	1.2093323541927261	0.6929856433821991	-0.033700446766383195	0.45702252346490857	-0.4475951537470336	1.3096769168932	-0.14840825430076118	0.10875368915160899	-0.44029843796987683	0.09887811137923395	1.5363447087138682	2.541999295173922	1.3919301728851436	0.5586802268525315	-0.17488898223948895	0.7444005948649235	-0.8268904322690613	0.7054531378647139	2.5703763515625564	0.27376977230365146	0.25953682818766044	0.37974759063288344	0.9845197934778204	0.4802468825782201	1.280059354851431	0.6301900807403018	1.4932082231071173	-0.5587285653193189	0.8514329141356616	0.8402569692858906	0.5986092031640984	1.2844977403611855	1.412306275185249	-0.29246959236847725	1.0627894493284107	0.6805205301659929	0.4617034645209846	2.4517350691592803	1.0028682242249505	1.8338431620194513	0.6784018920020728	-0.24825672326544104
1.3605178810948593	0.2649611767119901	0.4432471113139205	1.3849773046974785	0.538393612299678	1.09870518766581	1.187042747072413	-0.0630619109230295	1.254569997189613	0.7184734781376795	-0.05712607675376526	0.4763766064996899	-0.4663701759287881	1.2605194818715113	-0.16653684603875257	0.10184040592076855	-0.46487564197971487	0.10728757825540022	1.5177775923253725	2.4820744549298297	1.347720459964472	0.5747068374869617	-0.12770942288587633	0.7202461678371634	-0.8321633066562688	0.7541386124865666	2.5731026034008293	0.2559305934504793	0.2623694702209882	0.38189337222927094	0.9995992455472988	0.4516793988114555	1.2531163968232195	0.6405343081850867	1.4869679866416328	-0.5568508776803645	0.9485454168447104	0.8509667711573368	0.5621133030884585	1.2531012943417885	1.4179046558034472	-0.27532432999541695	1.0631515946343801	0.6799053376468277	0.42008347405682817	2.437563955891814	1.017003535026561	1.8157721005977798	0.6833041690173887	-0.1960398062799981
1.3616536941425126	0.2972829269000515	0.3762568220003899	1.4017501603073543	0.5293835326448715	1.1161253323337366	1.1977373421839832	-0.06665750410852221	1.3018363439279212	0.7216435862958781	-0.08633592466376294	0.4819929192365403	-0.4957804741647494	1.2131209318251	-0.1820576831666366	0.08753508023257515	-0.49468006449504964	0.10512770956165281	1.49401505246415	2.407400846210945	1.2910032842557888	0.6005014352149403	-0.08605039164310609	0.6846833068698148	-0.8339052631079227	0.7987114850717514	2.5877667802039492	0.22266933905651792	0.2557756661635714	0.3651301004470292	1.0075921509208405	0.44448680331032264	1.287778800120063	0.6428542323755362	1.4998284549425265	-0.5633046441913969	1.0219076194461525	0.8746046421457019	0.5370064801106597	1.2192659917626842	1.436767429854071	-0.28365312402229037	1.0553649099595854	0.6788332594782498	0.3866028926317014	2.3926292023543874	1.0197558817179053	1.7997071895437942	0.6671618917007485	-0.1555848101336023
1.3741209126538112	0.32912300137282546	0.3013310066377692	1.4072812861099957	0.5260513085510083	1.1184377288307414	1.2045275429504971	-0.06709813209104311	1.3290877807087464	0.7282583870375701	-0.12892007927276636	0.48707553262805947	-0.5213459589665685	1.149104826267888	-0.18890198619798426	0.08366550878428784	-0.5227955466141815	0.09487424100347978	1.4611671981275876	2.3594530963966953	1.240658626838521	0.5982772075161404	-0.0571917118302243	0.6559754059235817	-0.822668468868949	0.846226237342259	2.573405158795769	0.1644262785751303	0.24002015612915142	0.37383888466487264	1.0192973030104102	0.441234550397709	1.3019020630018299	0.6486356734248913	1.5090453218057553	-0.5425463222258886	1.081613614317002	0.8979531291211018	0.5042210047178802	1.1829844325389498	1.4544706246112515	-0.2814694283875901	1.0446227608063516	0.6923354327490486	0.3615053403166116	2.3712957592343167	1.020907564756599	1.7762314154145482	0.6176525459779365	-0.12071263870532642
1.383347209410132	0.35721105000698106	0.2522991076283543	1.4192634543293279	0.5182125452488504	1.1171347009168946	1.1797264878436544	-0.065365310913688	1.3359051538665052	0.7378130992200141	-0.15315405145183786	0.5143758751911667	-0.5584201015834095	1.1032225913703886	-0.2054931365223645	0.07803111113726888	-0.5538068505625319	0.07370642502715771	1.4247694459021871	2.319982079212065	1.1731910270434367	0.6052577504549699	-0.017640129180671517	0.6253748787985973	-0.8009496418023115	0.8973185014701371	2.5662576942507984	0.08897331209033207	0.23100201184648045	0.3987456760320546	1.0123874807544628	0.4408758027889035	1.2950487392730667	0.6421606745063175	1.5162019012726733	-0.5245347256211098	1.1424546840900915	0.924469132665606	0.468566957077433	1.156073495138035	1.4318571231254382	-0.23079784142636303	1.038148993014809	0.7087452423237844	0.3300767894895826	2.3585541225376994	1.0236638599299384	1.7255020661001292	0.5825628289876954	-0.11105142238905281
1.3757973932698493	0.375925582505977	0.21443988794701374	1.4398620295071103	0.5201917280259829	1.100618753816019	1.145428632277737	-0.07029741827272552	1.3282778468564813	0.7541839052378815	-0.18148585689157934	0.538419778874992	-0.5864359969589302	1.0368660422165294	-0.21647421301595715	0.08088331922921706	-0.5827442605541484	0.044003110449286675	1.3795524161092039	2.2869966228080085	1.125500816054499	0.6096847272589112	-0.00045898341006981593	0.5700544473047179	-0.7703105821904482	0.940844643505766	2.542549388437657	0.026601395725966405	0.20745249111654424	0.416794729129743	1.0215564821087504	0.4288675597411549	1.296989290064926	0.636831748604192	1.5261411551672697	-0.5004782557810832	1.206995105991912	0.9270772297230894	0.44426365829387493	1.1597079939903427	1.3986488184776191	-0.2037848186728702	1.030718847681495	0.7267110681562787	0.2954874244079495	2.3516486092933553	1.024396494395606	1.6936123537117804	0.5304679413221854	-0.11009586382381838
1.3540699577935669	0.40989754496333114	0.18100882621891587	1.450423631391161	0.5258323989408105	1.0744980978155936	1.108471580089483	-0.07078796114389135	1.283877221487174	0.7706228412259348	-0.22751157590461787	0.5530821708190985	-0.6216269437249607	0.9651760016921667	-0.22573255174351856	0.08064453806499396	-0.6087641734034535	0.013879164987950592	1.3169618409192845	2.235879167884762	1.0546778012138627	0.6070631455774398	0.012808073265507541	0.5328328605339809	-0.7486900546209032	0.9828364338189546	2.522092739799161	-0.0233730847191757	0.2009667442484097	0.42103686061703005	1.0089852769156085	0.401589018885809	1.276673806351284	0.6187114291838486	1.4925026587874388	-0.4763142358486663	1.2512724712474932	0.9047006870802031	0.4260231799815977	1.153041574629478	1.3623497234336734	-0.18874788278006815	1.0169618108262424	0.7436579187575172	0.2655893073603236	2.3297363096911736	1.053554505484624	1.6812870954405112	0.507240944454505	-0.11106368840752481
1.3238316335982185	0.4399045353192158	0.15631170682763854	1.4479225626821894	0.543388949678689	1.0517470119026526	1.0680702901890813	-0.07063047106420128	1.2527785989080908	0.7809001440012603	-0.2669682699623478	0.5594878099241608	-0.647942269202117	0.9028944226339446	-0.24031524510110805	0.06933444978766935	-0.6266298334671896	-0.029730253859171663	1.2462340287283884	2.1928808431507805	0.9810693805385645	0.61146745053252	0.045640190982236734	0.467369619498829	-0.6978938788616608	1.0288566465987263	2.4734886795798348	-0.08407020063193064	0.17447189327346563	0.4040148861883554	1.001904931077215	0.3996982425541538	1.2725164229599115	0.6013697942445793	1.4803329112370858	-0.4390548633991137	1.2902347829731342	0.878386540011412	0.4188118811475093	1.1260175216447366	1.3351311574155897	-0.1493132768609997	1.020776109064349	0.7414626633674667	0.19912006965344978	2.3325300395672794	1.0933377542520135	1.6691379924308343	0.49036083617809983	-0.11993571147706246
1.277789575821271	0.4512605375051103	0.15839279304053325	1.434953627668324	0.5506831378409571	1.0280548502741556	1.0335874470320447	-0.07842192700121861	1.2127861803971296	0.765733999728954	-0.31004304211658723	0.5736532878750091	-0.6687358452935538	0.8524470033055174	-0.2645203909976578	0.06100344079731881	-0.6355453232485831	-0.06911516804129142	1.1898331771143196	2.163533602879025	0.8863378792087284	0.5999071941237373	0.06419422337302291	0.3928654102803125	-0.6313377021863343	1.0777098660207032	2.431291961837213	-0.15264463885050938	0.16207233080332617	0.38072651131694973	0.9928392773486518	0.41240143657087264	1.263255500621588	0.5893445402330567	1.459899253962143	-0.4154819504426426	1.322989534181016	0.8507592737714816	0.4004265312102057	1.103971611503368	1.297964083165228	-0.12925064966304745	1.0406279505117089	0.7312368411352189	0.1262047385677571	2.3127728253656348	1.1379973782833264	1.6469356974220155	0.4602827338135899	-0.1308393682857451
1.2670348139048955	0.44779130818412793	0.14535113555757814	1.4180659641397915	0.5614696839763291	1.0094764585716987	0.9972593526535958	-0.08772890222967986	1.1836388793442834	0.7573364647673958	-0.3541651288461734	0.5832393012330327	-0.6904801506080183	0.8022431687399676	-0.2761921175320889	0.05427148762352001	-0.6617707180660093	-0.09139836478725112	1.1541698511014533	2.125172708052713	0.8102680932811012	0.6003940422466506	0.0745339656440457	0.3200125033142658	-0.6014607317664733	1.1328339989129785	2.3701351060117104	-0.2151089355123358	0.139200483017603	0.38921698610565	0.9752743148804965	0.43179439132556247	1.2802435427232008	0.5642268133182291	1.440996463450934	-0.40565694511576583	1.340586130484237	0.8235731570552648	0.3589503553258837	1.0890826406377774	1.256016302224913	-0.11503623816891381	1.055607087625497	0.7147488800678202	0.08223912408659703	2.286035362927824	1.1836425943687656	1.6538225827446418	0.43450409002641355	-0.12521843554907164
1.2498557700447805	0.44855723563069266	0.16072303956431563	1.4201833709433775	0.5592104168486145	0.98854742636638	0.9505153007226992	-0.10889453621819305	1.133255319037624	0.7649897314182861	-0.3937322571115026	0.5855636366996155	-0.6943980144231385	0.7535160667993623	-0.2970625769744218	0.04967839129416575	-0.7086310109479272	-0.10992030222881836	1.1146854544443516	2.0976425027894834	0.7540445337962817	0.5846454600745703	0.0879257731385156	0.26306596054806847	-0.5791032349945917	1.1786045798597828	2.2759265132519215	-0.2688601398830764	0.12178089226823616	0.4376070480124441	0.9592688680845256	0.46492561516500014	1.280156930569214	0.5334746007681963	1.3986922914085202	-0.3944651404543749	1.3735569891991788	0.8101381194914158	0.3236775367963327	1.068775750453374	1.2110143940573077	-0.08952731097352491	1.051051680881985	0.697817058599786	0.061648543085137356	2.266589318055765	1.230942988632465	1.6619952892760868	0.41379766584890393	-0.1187574591784047
1.228879718584638	0.44809205233667393	0.16140119692708624	1.4111128187370752	0.5542066829366096	0.9596158359354552	0.9160521124972194	-0.12718791260580103	1.0932770872661135	0.7675022821369624	-0.4348065407510345	0.602363943427765	-0.7117066576337827	0.7160689692530057	-0.30934137582429894	0.04400509445999266	-0.7453802037782442	-0.13243114377875076	1.075145590632737	2.098460324022642	0.7229013795906521	0.5655808216927453	0.07748700186692861	0.21673103843540537	-0.5431711585349348	1.2202198246770248	2.1897535315190217	-0.3159045346581716	0.11863334071185716	0.48784861578074923	0.9399407951215084	0.511369707919181	1.2999648012791098	0.506183905077069	1.3822080130954786	-0.3984962143063844	1.37903795203572	0.7727844451406873	0.3023437641093782	1.0596324169531965	1.1876437555034223	-0.031208525550109785	1.0412647880776245	0.6620988206262995	0.011104562019938707	2.2273167592623717	1.2552619439809327	1.650724718558299	0.40125898683292505	-0.12199306812873134
1.2187139348368645	0.44011748158206687	0.19718760509220357	1.3776317778006182	0.5376325265590169	0.9396183184442279	0.897553353385314	-0.13933315167479726	1.046842599341039	0.7835747614671972	-0.4618067993106245	0.6049195901760278	-0.7280527546480058	0.6624498733246121	-0.326296639960078	0.04167892306817506	-0.7726425455740373	-0.12925199350597003	1.057624132823766	2.1050132591760358	0.7154182247955425	0.5241187831465053	0.09268030549953976	0.1774768183993203	-0.4939405095027015	1.2613398514822873	2.1070143908544963	-0.3535424414977113	0.11723322827358555	0.5183039309291224	0.9235953346369034	0.5349372694113097	1.251451031482636	0.4860787914961054	1.3339604759703343	-0.396293973971173	1.3903555191967996	0.7254534605225744	0.2902143587860088	1.0668337567385138	1.1658624226870213	0.05825911114169402	1.0275649320601565	0.6264086370347945	-0.01954940191465765	2.1801549029686518	1.2704265348793895	1.6693915662468843	0.40593035798363547	-0.12172035762095632
1.2027159309692868	0.4183770748514871	0.24411920220423103	1.3518116222211305	0.5274601268369128	0.9214783669517761	0.8777735552049089	-0.15162555360514318	1.0051348750601539	0.8205404316544616	-0.4960404984679644	0.6096249978386621	-0.7410009346764255	0.6161819625525569	-0.3483618073529794	0.02863871863604096	-0.785660738617665	-0.12057077072194718	1.0442894180110058	2.1098165336937242	0.7088517858447517	0.5327519845417925	0.12102581788889218	0.1375375725915972	-0.4487509796048846	1.3060260473299414	2.032637816240424	-0.3909292912935638	0.12794323940559021	0.5878640047001132	0.8875001428763248	0.5510926740242384	1.2345945521465729	0.472284696097195	1.3115644988553892	-0.41987552391029953	1.3948274131224225	0.7012067879935296	0.29210339351863607	1.0748586202602906	1.1223671149690593	0.13219553384785027	1.025524360986272	0.6024231423828466	-0.036192088432106015	2.0860934422616055	1.2629738387988705	1.673509335737604	0.4334043216393616	-0.13772096191119892
1.1812711638985287	0.39101178232586953	0.2836591047206373	1.3309674452933096	0.5181393754613322	0.9199950458674602	0.8596678947241314	-0.15756370415083487	0.9731850481140404	0.835375216526318	-0.5338669301659712	0.6024792873283331	-0.7277197308523692	0.565418897968901	-0.36139734095679577	0.014389647156962832	-0.7989789179944994	-0.12569868654845917	1.0431276892748151	2.1195547218883037	0.7274421451601775	0.5230281478907635	0.14641886850930433	0.09739707811152298	-0.3805625844619307	1.340209275991612	1.972396759809282	-0.4076294754203972	0.13389333134971132	0.6273868661966031	0.8651925578636668	0.5690055498464248	1.1997863334512453	0.46662960086122485	1.2922916086870138	-0.4556828306018545	1.3818856363905643	0.6727197387823507	0.2925294529827885	1.0634191461239257	1.0942703381625587	0.2106549958943519	1.0169573260546512	0.5797211357065513	-0.03120568531207112	2.0367126361197916	1.2498721386872624	1.690485317316512	0.44493397538745194	-0.13915918234892785
1.1724313519439433	0.3751014465137582	0.3149555705306978	1.2871682243256508	0.49827797641662946	0.9073977435095892	0.8481420116249696	-0.15118406502109397	0.9251977570709293	0.8258669565962735	-0.5633773039523864	0.5968299301226714	-0.726852794713405	0.5409711072681033	-0.37540600435548954	-0.013375994184629389	-0.8079767739656463	-0.08612945096796709	1.0449827574424198	2.121956359147148	0.7378727260811152	0.49923869620627376	0.17203215791218324	0.08306832436232763	-0.3113250655954651	1.3779382955868602	1.9111113992730253	-0.4399995316506201	0.16351566611731064	0.656173099740234	0.8467708435782544	0.5942717714644001	1.162330414099229	0.4501141420917486	1.2787028159270977	-0.5082606971481246	1.3731945411755266	0.6387223550042529	0.2967495520125921	1.020089534588284	1.079183017870293	0.31978996220728745	0.9932609141609454	0.5637511787635963	-0.03191155885114275	1.9523939007102544	1.245017543759506	1.7054562705357692	0.47102540881827204	-0.12718028397924033
1.16704317819209	0.3562030720247381	0.3596227509280186	1.2611315322919872	0.47675406383913543	0.9007378230610392	0.8242497080594993	-0.15179681330928713	0.8755390101798319	0.8146874478521218	-0.576099867786872	0.6010808204690131	-0.7504835186896054	0.5257866421122316	-0.39072146056128554	-0.03270589795507143	-0.7812320386465127	-0.06476628581730172	1.0593908644119612	2.1197672102948912	0.7578322827794021	0.47955153658492955	0.22473504905483596	0.0479026927278543	-0.27269704500119185	1.406741254004618	1.833494553977665	-0.4601395233240778	0.16651888414229116	0.7013164435089572	0.8435226277017298	0.6348229936608255	1.1726065624450446	0.44741070011315226	1.2839237939784607	-0.5561313827816285	1.3439289903080138	0.6012590447348645	0.2908566990383895	0.9815826641126275	1.0686334041954584	0.4528562859989491	0.9916306996876335	0.5582665470862178	-0.031057326935496322	1.8807176082809172	1.211071425084713	1.690814065670948	0.4899132626334673	-0.12467884982386272
1.1599620776624229	0.3369321628435321	0.3866652871203095	1.2322384483074325	0.4556691699867509	0.8900786722857139	0.8252070188435402	-0.1516264142066716	0.8080578494281466	0.8179174278023018	-0.5914592746273952	0.5955998030101264	-0.7673259285863582	0.5275059445635414	-0.40957180102863333	-0.04614048030004518	-0.8011776617546484	-0.003478554390393185	1.1106764117764885	2.1165643362638904	0.8077916173280414	0.4423100416924742	0.22804410953914095	0.03556605157702154	-0.25290435904754194	1.4407102128456746	1.7847424693446854	-0.4549271008932375	0.1759136849133174	0.7650708214074874	0.8289030725667258	0.6416431189670238	1.1768823523254117	0.4591447315051707	1.288308584301734	-0.6282436689979207	1.3009942142104678	0.5744121719695412	0.2880403718334476	0.9705301087022502	1.0557526950880691	0.5748792054491181	0.9676248385541519	0.5668712268168219	0.015930113426424065	1.8124465138425925	1.16059186596304	1.6622757912849913	0.5095613545210812	-0.12322598161650226
1.1486337558541104	0.33059713279151465	0.4281215174447725	1.1970825196968966	0.44944434027649083	0.8738727748037517	0.8058284125013747	-0.14565556080290218	0.7184157119511931	0.8154265548014118	-0.6054590734366556	0.5977177664167739	-0.7939194900734174	0.5268807436721559	-0.4251969483409216	-0.07173375165133697	-0.8221715030039596	0.04416537629571706	1.1375861990715652	2.104104223407366	0.8648034517009704	0.424138077528177	0.26440393005511764	0.04017190433680888	-0.2244790845370574	1.447553361592145	1.7377032386411222	-0.44304047367762	0.18632653877479585	0.862007868188987	0.7734519039841843	0.6507813811443286	1.1907128880538302	0.4626725575143632	1.2781446977275204	-0.6635796703848411	1.2686333912536447	0.5395435671169154	0.29419616110346586	0.9659536847547109	1.0372386474573116	0.6765608084090609	0.9229307260715972	0.568854070457584	0.062251815094304185	1.7823296709563992	1.11641841469867	1.6388190912923513	0.5216932818844657	-0.13219970546055515
1.1145531971138503	0.3405182943270364	0.47133363840293835	1.1575835092521007	0.4489747341811895	0.8516748611183871	0.7784375311188653	-0.1382212545001547	0.6050494770022438	0.7992384609763159	-0.6164391303069731	0.5986642098819757	-0.8148140475738537	0.5187216690522741	-0.4543124475766027	-0.09186557712618748	-0.7947158174153772	0.07885482100904449	1.16389509219275	2.110473692960926	0.9120134782000265	0.40927608397208826	0.2995387335401158	0.06507970582370216	-0.21035870135983617	1.455662650187699	1.694849357567556	-0.43106363981859985	0.18822911714322996	0.9637606686684806	0.7336351642212623	0.6579916199704846	1.1874205298459473	0.4652469654707794	1.2625896268424983	-0.705577588296509	1.233543147498991	0.5156383944498268	0.3234221292621326	0.9763529183818637	1.0143267248298034	0.7777375241704187	0.8550335265703417	0.5807902080484884	0.09015880656158395	1.7577622409174896	1.0509322039583435	1.5903797603786294	0.5385387785650304	-0.14739182431966896
1.081060588657081	0.347456752969001	0.4953414755614756	1.1252265686331275	0.45595645136561347	0.8297965580534001	0.7394375222211902	-0.10894746321218729	0.4918405858908361	0.7737330775921514	-0.6207352020222678	0.5986903960648073	-0.8531429379110295	0.5284031484401399	-0.46940179040129876	-0.11109015386679677	-0.7714885519049683	0.10133809311904933	1.1907350319599217	2.1204357713790323	0.9553853867135274	0.4020116656204131	0.3319399079125719	0.08075542766587156	-0.18950579456308453	1.4572958956735	1.662689020399005	-0.4361630322384295	0.16083970700844202	1.0366845293822267	0.6963225374296477	0.6835362140499373	1.2050718675572067	0.4698411143021561	1.2473195524849197	-0.745228796167492	1.2113972329270664	0.4910532673122633	0.3573826618276651	1.0076584490722031	0.9867645481828535	0.8718133601690727	0.81266813173639	0.5963573842215664	0.12400169475897753	1.7409210502149324	0.9831316732873528	1.559399996507167	0.543762845603809	-0.1447087816383712
1.0539460073140563	0.3438914795476895	0.5390451135019316	1.0816315313689033	0.4746813196943568	0.8179327210935752	0.7110349899497483	-0.08784336223295189	0.382053278394172	0.7602433434953302	-0.6234788584422127	0.5971479051999131	-0.8763987415495613	0.5362557122334011	-0.48348560896391113	-0.12090651335740236	-0.7888435415922344	0.14474341934087984	1.2168343824973904	2.1250939318629536	0.9813413731517141	0.40605322099371477	0.3740430949402965	0.09019406626024604	-0.17417370029416093	1.4573393489937643	1.6266621554144791	-0.44868219278489524	0.1301414313704179	1.1460811463308298	0.6690356638095778	0.6993318908693372	1.2212398350868925	0.4826029375236244	1.2240240550802306	-0.8142564493448063	1.2052347657080245	0.48505478620697895	0.3907582324300991	1.0292339252434504	0.9881142643751485	0.9568434046076242	0.7673248485660447	0.6207737140253727	0.15224460082416516	1.6773596190794209	0.8964293186043786	1.5235260335843366	0.5708922629364348	-0.13374796280185797
1.0094303589269413	0.33964225571494266	0.5490142841696662	1.0595600723232868	0.49534758640175997	0.807138350440398	0.6775603291643107	-0.0745268444838562	0.28841434950293665	0.7295187914860104	-0.6233629930440758	0.5996349690883785	-0.8989573437578731	0.5589070653079778	-0.50612351053702	-0.13286172969245252	-0.7810742423671961	0.17990548302439274	1.221870594693274	2.142509688972621	1.0040670275670627	0.4182960193787384	0.3962292778606222	0.10134846628739602	-0.17454369066489822	1.447431991973475	1.58400021808609	-0.470127463720121	0.09099462720465361	1.2830064927009117	0.6136020643234094	0.7151275676887372	1.2763547666448256	0.4984006445447228	1.2160807664490154	-0.8758259601954579	1.2035492973163466	0.485674210461397	0.407586269434442	1.0319275561555155	0.9747313551178781	1.0202462342889629	0.7297615229131076	0.6422403259522695	0.1693745274836275	1.612379581917326	0.85221918466857	1.4741621680492654	0.6012175373644364	-0.12056020663111174
0.9643534852692213	0.3495440144019131	0.5661263568864305	1.0344665491403624	0.5175498188946894	0.8031678031180156	0.6524286087383425	-0.05833677823156279	0.21376372651440315	0.6785916387720005	-0.6011005430301777	0.6023022188539475	-0.9127187464098314	0.5952813749611614	-0.5288754406346949	-0.14564160879517046	-0.7821129233706104	0.21234919993105567	1.2098568198935482	2.129513690719972	1.009297008986575	0.4173151636016927	0.40708804355581385	0.11081874979955549	-0.18112350154753692	1.4021325049539513	1.5649457347725295	-0.4682570344032994	0.0684237958747882	1.4090592828873896	0.5912851780244364	0.7256831769762406	1.2768196217497683	0.4982689223137471	1.1914918993867958	-0.8842677546524957	1.2113597969809615	0.4742738529229616	0.41071720761719693	1.0157573134432123	0.971277343560717	1.066348038678061	0.6783996762677014	0.6366725330711603	0.18580795060674934	1.6130807320224185	0.7887210982979598	1.4318736851868041	0.6304943977777883	-0.08249744134942577
0.9068710662068625	0.35548322634348295	0.5895400708239505	1.011156181858605	0.5313291292900283	0.785668438723671	0.6237011920099976	-0.04222588731987854	0.14840412816236098	0.6169897584565802	-0.580625859901595	0.591925632166625	-0.9266574036626933	0.6290675965087726	-0.538830260407192	-0.14918622241846236	-0.7968165887603462	0.25826255748800353	1.1960835036923236	2.119104868383626	1.0003271291362554	0.4171600404252742	0.4402632303114671	0.1283824377812133	-0.20293594548067775	1.3780828902560158	1.5025070851233047	-0.46226209651161565	0.03891646483006788	1.5181106663201385	0.5489705261477503	0.7179926476355634	1.310040316407462	0.5002017444376559	1.1634939592792866	-0.8730208559343428	1.225900258774891	0.44969308585447	0.43165309665998447	1.027365932377823	0.9681302794635848	1.0944323083466898	0.6417972129281262	0.6272873403561432	0.18814888962238735	1.6028569851411825	0.696468892335312	1.3893417265806136	0.6524065975961229	-0.037439472911972735
0.8475055616211546	0.34671410894069793	0.6052086686769004	1.0025121628690854	0.5457651685159612	0.7713651805331012	0.6131256826602103	-0.023738445287625087	0.08879789750928989	0.5924154846649571	-0.5716155147996049	0.574837277427327	-0.9544724104905236	0.648921784556307	-0.556007102698662	-0.14631606085551993	-0.7770608413949048	0.26378195936148574	1.1843645265471392	2.0812311420992455	0.9903053766184161	0.4476150156749437	0.4381354966349219	0.1394680209494818	-0.21451473260635337	1.3410077682112296	1.4454591267581107	-0.46306308803195123	0.005173291965482902	1.6434056450477237	0.4790039768369354	0.6989839252924903	1.329650842969033	0.5209520281295207	1.1358067445523932	-0.8887294220406764	1.242954884676548	0.43549755032080706	0.4361404667271399	1.0742327845067805	0.9556341073130652	1.1060237971792852	0.6308723093325611	0.60045833370193	0.20526319961063128	1.6222038362968234	0.6175802179675889	1.3391352330107926	0.6788687948092653	-0.007342236208477746
0.7920552714232395	0.3279825989492196	0.6019833757964784	0.9842177390208061	0.558325782122472	0.751998689138517	0.5996273693707417	-0.01523613248818148	0.06062303296059587	0.5687072873125164	-0.5768366993031491	0.5663629298785624	-0.9299382251848698	0.6644878658406866	-0.5859616186349865	-0.1455440616027685	-0.7895709650996339	0.2697054504544766	1.183839642918321	2.072995920682967	0.978074943343797	0.47638881366879826	0.425846940798252	0.15727533144888078	-0.19737601868932486	1.3019573181628368	1.3891008645620264	-0.46089269445513964	-0.013124649365335436	1.7507526619796245	0.40585711103969685	0.6838067450336267	1.319432801511335	0.5307326277968655	1.1065174139299052	-0.8780587660640018	1.2778034964154337	0.42144510432668214	0.4325401216648704	1.1288179252106942	0.9447963040785364	1.0989913526088144	0.5983442609833682	0.5663822790165735	0.2238689017002325	1.6391156855371034	0.5677791978345474	1.2945993680529875	0.694704242546744	0.02134119300667431
0.7694983326623813	0.31221244871789183	0.6203219424421148	0.970345599938012	0.5632635432752392	0.7483791671556094	0.5708826100557294	-0.01212161555704262	0.03930165327008004	0.5200026168077547	-0.5851373688415505	0.5477376955992627	-0.8996513223771678	0.6718755887114566	-0.6044446058442149	-0.14773498351309633	-0.7578244345311705	0.2504375627383	1.1622434035916935	2.0482405030511255	0.9521642890078015	0.5087666003529343	0.4263510627156693	0.17791941375628434	-0.19915210472636918	1.2446713076678886	1.332635243999996	-0.4719728960152768	-0.01671523539777175	1.8434041095071998	0.34782307859504574	0.6753016821877108	1.307568032771506	0.5345919995574935	1.0761682524709864	-0.8314864560918466	1.3328802813053242	0.40502553719648776	0.41973392630112183	1.160032540571977	0.9290882678115453	1.0650422142422427	0.5849998231144832	0.5287823935659007	0.250306364405861	1.6322821896485151	0.532174589351434	1.2513605443843574	0.7058327862299945	0.0658632674332157
0.7449020698413026	0.2975506862100602	0.6119212864990096	0.9603180728654355	0.567721502542641	0.734757471783708	0.5548661531821527	-0.002590023329679127	0.04312304499661036	0.48070607582230973	-0.5937811085822481	0.5263149041207791	-0.8830302121639674	0.67420385306996	-0.6247209507579842	-0.13932198700520546	-0.7185912508204011	0.23548783701305104	1.1588557984882824	2.0412708833150583	0.9188535887307145	0.5177027692443188	0.418326970009353	0.19955478395060022	-0.21683332463153185	1.1887897384516937	1.2814952490456653	-0.4941659039464194	-0.03005180806640173	1.9136848134458	0.3287265043136516	0.6294055126939732	1.2944161416420483	0.5264673365081288	1.0686386046330747	-0.7998450793999874	1.36174594820308	0.3897599727634776	0.4049922688414501	1.1938667859960919	0.9209439285387722	1.050351115098109	0.5543138946962747	0.502151771469985	0.2591126053059166	1.6338801596554706	0.49010618847198895	1.209318903289732	0.7210645158327339	0.12540395014689348
0.7358906010731804	0.2867544562048724	0.6153525273854787	0.9402237805708682	0.5621983830897278	0.7248864207005102	0.5599521557654822	0.01185044001545617	0.052568834063470835	0.44462093388608503	-0.5889373918210719	0.5026993315704147	-0.8451815206546935	0.6688703616994564	-0.6362935502227639	-0.1385176715046645	-0.6822304796007098	0.21567801287772848	1.1403266873723237	2.0243422947473224	0.9030276481656025	0.5061532521323651	0.4201545909409764	0.20078676828408865	-0.20941400655387624	1.0950807203779	1.2283788841727776	-0.5158578846172166	-0.033378425822162806	1.9488607041593795	0.30873907349851126	0.5772763485434212	1.2772472007378048	0.5322003897991662	1.0655066115450222	-0.7385760366199503	1.4012485286963714	0.37979205080066597	0.4020657479437717	1.2281904941801307	0.9310169210187282	1.034826935566876	0.5429315443984322	0.4659148280125053	0.2689276831666808	1.652668536599497	0.44932453418954676	1.1598675211278826	0.7428733927011463	0.19161198796921824
0.7513057940828219	0.2716139284090361	0.600855258816924	0.9292211128221035	0.5535037731745494	0.7090178899845021	0.5442848629701427	0.015435705982608544	0.06957357585027531	0.41032678434793074	-0.5817093824138596	0.4692202968201197	-0.7983154041758229	0.6593766455663086	-0.654282197862424	-0.1303434561609968	-0.6162230821450005	0.2442509804185727	1.1137106705622606	1.9973562671107188	0.8700409884708478	0.48735817010094706	0.40492651998392476	0.18785721841681358	-0.1997712727050221	1.0090278626727238	1.1858649712580416	-0.5394496389346168	-0.005690314742716014	1.976975135978171	0.3004195896276799	0.5307518806419123	1.2367192908102014	0.5339620626297663	1.066092437740323	-0.6789844328457607	1.419759753228292	0.3798009713887383	0.3989740505791341	1.261040528309453	0.931458584308437	0.987781940045046	0.5215154146201473	0.42461967948376556	0.26783763951563644	1.6312644349417043	0.4263095968625506	1.1017957512283758	0.7596265061073981	0.23208151279768763
0.7647330572877931	0.2702736766453512	0.5695842606843972	0.925452797213525	0.5390965220617383	0.7030545567854928	0.501701181963514	0.01836691478820649	0.07705385665144833	0.3762576701658453	-0.5693434667580142	0.4312908579495273	-0.8013298066614899	0.6632384789944278	-0.6745060637393191	-0.13397424644506092	-0.5249630779234769	0.22900823093180875	1.0980966665668235	1.9796388801165783	0.8502938210661624	0.4786104162061508	0.389848184305302	0.19186712801598754	-0.18757677327483224	0.9257177785426389	1.158932661182694	-0.5705720177356064	0.01579068264953123	1.957745390229159	0.2662342619904921	0.509251528731671	1.2086547602056785	0.5264485190465609	1.0613702036119865	-0.5806482634063179	1.411221805065502	0.35438894865806775	0.3932454614947252	1.2832915265186946	0.9123843575631263	0.9567634415237686	0.49554970830141853	0.38625320804544916	0.27633201549146036	1.6550342387951684	0.447245653324322	1.0547104596120385	0.7623396207280274	0.2565742508475105
0.797628464495072	0.27852619320545646	0.5552828266037357	0.9197087681186904	0.5323966884849665	0.6650823565414108	0.44758155915745645	0.019885446184999666	0.08826782933527574	0.3293553470541851	-0.574700431025	0.39392504549035967	-0.767372122209624	0.6591959868671745	-0.6833115278153364	-0.1258694511892375	-0.4566069435410151	0.2094567718335208	1.0873083050140258	1.9453795298018097	0.8150027795100014	0.4642770347050881	0.3606478844492619	0.20810899044208933	-0.14530602353522176	0.8641173028625391	1.1520438327011395	-0.5795089963946555	0.04213656907067913	1.9304820964036071	0.2792312594016196	0.4903065183956262	1.1727775940402592	0.5116517217669581	1.042894907891943	-0.4902106843605802	1.3978639788417049	0.31422143295151356	0.3935707952542332	1.3217444820899102	0.9122394101514457	0.9389042538077745	0.4592987389352845	0.3576080809348208	0.26260027648912176	1.684792353720617	0.43164458958390595	0.9933760025457566	0.7617089344389216	0.27700253054346324
0.8582438773757538	0.28341474089797036	0.5194855693918713	0.8943681899209347	0.5160156523662334	0.6481771400952038	0.4310644796154137	0.0183045211774003	0.07153263559803079	0.2727940522602507	-0.6061524554286313	0.3664071082175321	-0.7256882856989848	0.6603591041099144	-0.7013371051476118	-0.11416498499907327	-0.3965307787600615	0.21508487607014573	1.0943824215535016	1.9236766895231387	0.7863419776410491	0.4348140125058544	0.35619034477659617	0.21280251696382177	-0.10271160036064031	0.824683564561607	1.1376187722585362	-0.6196879048278785	0.055476229087574255	1.867568066457721	0.2794451889868693	0.47913535310175714	1.130680798133475	0.5061615033371073	1.019469776650118	-0.4257451336164507	1.3868186731068428	0.2496586739466863	0.393695247965181	1.3831535582480552	0.9033456074971014	0.9355429330799543	0.43012148768027325	0.351353957637379	0.23759798586846412	1.6617522351509408	0.44126448006113694	0.9459832807276598	0.762215710532469	0.27831963893472617
0.9444361554734065	0.30452989083398274	0.4845008873931529	0.8565833052996321	0.5171617791199001	0.6178947167431109	0.4171880979365955	0.015904733815565307	0.06445216290864457	0.24153168639537198	-0.6228053908155423	0.3424797953953619	-0.7047743913329955	0.6617972691474032	-0.7432063061224146	-0.11415122067131103	-0.3105742901461216	0.2250634379273276	1.0981829488071768	1.891372232548974	0.760005705234477	0.40697978365901416	0.3238656327960909	0.2223642672931403	-0.054187787266725726	0.7583500783187881	1.1547830976746785	-0.6744911577626419	0.07009868230866305	1.8252351504781834	0.2872231312989038	0.4759634753364715	1.0959460353155792	0.4847682897083371	0.9981306616577763	-0.37732826346304427	1.3743380391656403	0.22865831632597042	0.38418801905478894	1.4379575300346992	0.8837001174234034	0.9364559765509093	0.4063894218524193	0.3412734170261067	0.23348143133529406	1.659079440079783	0.47293768691805915	0.9125687594189053	0.7560049707424451	0.2809324199568154
1.013837930282902	0.32869565363348185	0.46503512317870327	0.8225812689348393	0.5131926180232144	0.6214117994246157	0.38034203830301316	0.005697139087674154	0.05621740550942226	0.18507361882899218	-0.6363589268022911	0.30808923209030725	-0.6446034370832814	0.6615952967815173	-0.7499929470021349	-0.10521158901425642	-0.27381295914047243	0.2284781099869174	1.105304315144942	1.883933065260789	0.7377409271914099	0.3617975333656993	0.3121120127578016	0.2283473242146071	0.013487127048689795	0.6944961434175823	1.1941527117807145	-0.7146124643633306	0.09077619731489003	1.750069213103299	0.3208454210711439	0.47919318400044436	1.078354997205197	0.4551926165411008	0.9624863043018059	-0.3270643346179853	1.3272844581795975	0.21993806493383108	0.39478977020307715	1.4867674330335063	0.8691124393855185	0.9398438559331519	0.37877298323035	0.3471898857975571	0.2064224251151734	1.6589027937354768	0.4869764547874821	0.8608616923022481	0.7547354201368233	0.2975951510694288
1.0824749585698146	0.36100479196998486	0.4476582601684493	0.8015859524685333	0.5110083199400882	0.621593458452437	0.3788170468487254	-0.00031803529480585734	0.03682929149493379	0.13455524593609802	-0.6522659786886957	0.2651981350536564	-0.6026725184016859	0.661245143684881	-0.7482540120025007	-0.10055266329125667	-0.23894171543652898	0.23555872985857879	1.1050978540698098	1.8738466033851686	0.7113769518334986	0.31932946135762574	0.3105354796427601	0.23886763378299194	0.07272722960815663	0.6422091976765998	1.2200862637243797	-0.7641880792888484	0.10647690691760256	1.6708566371991533	0.3447027037315424	0.47825416703531964	1.0582872900333404	0.43668519505421666	0.9231043362369654	-0.3047025397007352	1.284752969319636	0.21963705029505629	0.39960760727629674	1.5340508042281447	0.8540984454309267	0.9568962347958807	0.3442265634266479	0.3593925400172854	0.18245083479493013	1.6661615996684334	0.4942880257529775	0.8206535245386272	0.7437986563147178	0.30172272582902854
1.1307855587867355	0.3878690059317638	0.4138119925495879	0.777984205595754	0.5166447925884189	0.6194313062641567	0.3875288062179884	-0.009582841048377417	0.02450875313396731	0.08884003594131448	-0.6597329604795653	0.23877128873214862	-0.5780620599041282	0.6584794416897103	-0.7480719550968014	-0.09072313792192199	-0.2167930135056253	0.24932060657209504	1.0997781430841926	1.876892961565463	0.6922098674401909	0.28622164114016047	0.32466088196989384	0.2544030125822455	0.13455475365745	0.5968412941535147	1.2524905971791722	-0.8070503636565469	0.10554144039324476	1.5977737480708811	0.36885628403489334	0.4751479616465093	1.0288117487682962	0.42056759118646286	0.8737811351349766	-0.30553538072868003	1.249228808916948	0.20587973001524573	0.4090921358296965	1.5772546143200905	0.8460555693463299	0.9849967267777513	0.2979458508745032	0.3659742984185822	0.14610771753547072	1.6903879663810275	0.49938840731640843	0.780470265353397	0.7134228350803032	0.2840727588607578
1.1930908147898986	0.40789517099283135	0.3849193261226126	0.7515180738157212	0.5216737160994054	0.6006084260956845	0.3870998662410811	-0.01819272903886614	-0.026856271601949356	0.03220441754354092	-0.6633365554013075	0.20795202198089938	-0.5378843503660141	0.6517636067898772	-0.746883726039674	-0.079879241441414	-0.1909265618730184	0.2664680105087064	1.0814698734167583	1.8730878642943292	0.6891927641943275	0.2797005014545703	0.3106601646995371	0.25406347995409456	0.21283939184725198	0.5627395779270985	1.282175185363325	-0.8357295552964585	0.09873538114259493	1.5304800905211862	0.38989579367991023	0.4997309945121965	0.9828250804267575	0.41411140972945687	0.8226687891662584	-0.30618451148678183	1.212024285024324	0.1922741627888432	0.40844546083577954	1.6077197067941462	0.8321679020436783	1.0077473008368858	0.2831149354617963	0.3715450971263324	0.1198873265597779	1.6881853223493313	0.4978283493431139	0.748307344008375	0.6866605304217959	0.2603957705831005
1.244787268562448	0.41151477239008666	0.3426490495278173	0.7479873670008191	0.5279939064343818	0.6292641133414973	0.36431401970499155	-0.036487396328766686	-0.06535521335984851	-0.024265005017869858	-0.669859415237046	0.18208381422646727	-0.5505671856282327	0.6413767465261789	-0.748111476346793	-0.06727291255830678	-0.2143280969006946	0.29515519430067866	1.069134594554762	1.873170786599339	0.6606243054965062	0.3000490824350587	0.29906772872101456	0.25918302076285593	0.28003062527448874	0.5316913115317602	1.322771287468202	-0.871341616554037	0.08888133731711904	1.457815304266786	0.4073346720446816	0.5313439122149136	0.9356927196685563	0.41510335877496773	0.7533028114432859	-0.29865676598711954	1.1787581928253275	0.17413719276340514	0.3804751988568689	1.627289759951191	0.8130442226520295	1.0341605286813143	0.2859818257013139	0.3907520287788427	0.08714853701752513	1.6974347967008168	0.5112540287709375	0.7305551572704263	0.6499157660826868	0.21545212620130866
1.2683176145234214	0.4297296815388852	0.30934367124805284	0.7252103478981394	0.5448007667263767	0.619944868628524	0.38523611626055676	-0.055666331689058254	-0.0946185877354718	-0.06691126953745823	-0.6841045228189243	0.16078821277888034	-0.5897619378340642	0.6418151990993582	-0.7416137941145526	-0.05238529596086753	-0.2260414360961267	0.302760421229246	1.0654008333204081	1.8808804879076184	0.6535399053040077	0.32239278611532873	0.2886579202168653	0.2834573820290208	0.31220842946856264	0.5058323814910929	1.3391434382750131	-0.8966951174853639	0.08170016525224655	1.4053150223294115	0.4256954112309165	0.5279632551035198	0.8904186829737453	0.41091960981969206	0.6982242638009772	-0.28661939945548814	1.1551641877927086	0.15106588500502563	0.36330254990039634	1.6412759204561447	0.7986969867911676	1.0894688547358737	0.29689686279937905	0.4251778614909754	0.06475266882321842	1.736261663179345	0.5228242273500028	0.7025465828780851	0.6169002959843083	0.18609227965682812
1.267380183302191	0.45008181445561546	0.2945963229578691	0.7122741113421192	0.5509062457176521	0.62498215054285	0.43922659460456426	-0.07515207149421056	-0.1224903719413597	-0.08818330431961292	-0.7030838181528026	0.14983054222491204	-0.5906804389478365	0.6127078348720179	-0.7299258703465185	-0.029050571260648465	-0.24273576224031954	0.3293349982244895	1.0598171397660896	1.8771365458364293	0.6305414187921358	0.32343258869941355	0.2900284815846728	0.31161691556432397	0.36059367601684866	0.4807318257667066	1.3383268640370583	-0.9267839237818226	0.07206146396826887	1.3831062936040617	0.4505091761673962	0.5126057208555299	0.8460612002122643	0.41191783135239224	0.6450773592891197	-0.3003362215571996	1.135403113151058	0.14457640349798334	0.35429860729678875	1.6682217439716975	0.7724845263365125	1.1014545601362742	0.3151767918041096	0.47425008548186565	0.06743873627278318	1.7554440973529775	0.5309806448183545	0.6660901855839654	0.5819470087372896	0.16126014206676126
1.2616959786383704	0.4528384741635493	0.2802912112342425	0.6835038282325836	0.5463727176533053	0.6503597801437652	0.5032361165008242	-0.09686418745323308	-0.1626053122930294	-0.11128246102948217	-0.6972869274522656	0.13990971981496933	-0.6238947283462165	0.6110311597542115	-0.7261214641178102	-0.018323372341602875	-0.26553298953896426	0.36138092749791306	1.0529351039283532	1.8726079514540852	0.6115128491555245	0.32159748152238354	0.301850529376261	0.30606529158019175	0.39037672573539683	0.4344624883591024	1.2997494245403534	-0.9650315405846029	0.0530727284631104	1.3573347311035027	0.4661043328892404	0.4999760406930746	0.7984760442692957	0.41314007028471095	0.6026900632595351	-0.3223960391513595	1.1253345452827515	0.16054093796504848	0.3387749852784116	1.684995622182741	0.7396599060137301	1.1146824927621735	0.3405555536408721	0.5109388046834684	0.08023347500201787	1.7949164023972402	0.5613910634480568	0.664308997827421	0.5402986240935221	0.12232803761181847
1.2491249437308607	0.4423919805034996	0.26052342059128136	0.6785976062909869	0.5471146113185517	0.6409053155529397	0.5353834913199826	-0.12020499180467903	-0.19700299664614745	-0.12513039360591757	-0.6784977237872056	0.13018654073735142	-0.6368418341043275	0.5852000105875723	-0.7155356001241344	-0.0037714856517555573	-0.2838538311776523	0.37758230579586977	1.039732893984708	1.8636067352452794	0.6007943254373327	0.33213070317775584	0.3066820385656025	0.3172841735459787	0.42766619314144716	0.39250036617492207	1.291406378192799	-0.9906404458677329	0.024605061946698654	1.3357143328506729	0.4939162124479914	0.48858531402113875	0.7557291090294197	0.41075921336156523	0.5666320651102611	-0.3391264199149552	1.1083615978089596	0.20431852291392122	0.33178886485991554	1.6948187063408686	0.7021125579656659	1.1263111637109602	0.36791198762995586	0.5203089682652812	0.07504249348902192	1.8862833269445989	0.6169765320079538	0.6728678995247261	0.4981102052864615	0.08233843564201011
1.2126884723161926	0.4304703852823331	0.23507201662785526	0.690045699698845	0.541641871063602	0.611346796597428	0.585244584161235	-0.13865585827197713	-0.26407919047170025	-0.14854749017665472	-0.6651315638740064	0.11816458889543871	-0.6549207291261702	0.5700449785905484	-0.6877094006832641	0.009524854966562727	-0.302928973711975	0.38605715162957827	1.0046560817723413	1.8666893719340163	0.582203126638533	0.3198778814490251	0.3137776765175388	0.3341399690517087	0.4618265194655133	0.36586358574015304	1.2799954852062336	-1.0132899211510344	0.003295412383170493	1.3094343273909947	0.5297220308565411	0.48358441156177945	0.7060115399281657	0.40954727922962897	0.5243902360582258	-0.32880592319544977	1.0869422809182532	0.2196502244985657	0.3370466781990617	1.6915742976795152	0.6695761272025773	1.1452137476450202	0.37617114299185767	0.5392817460224677	0.07935269474530013	1.921134291858202	0.6817839732192486	0.6798523995464514	0.46861426700670156	0.04497983509066209
1.1895271371100673	0.420397396456897	0.20502696077775556	0.6815978714563975	0.5300114733623434	0.5381791841059628	0.6525592562245704	-0.15059455297416666	-0.31967573267462523	-0.1677952390264657	-0.6611423544240898	0.12635462931631644	-0.6996017797975403	0.5582575059403049	-0.6846390530814508	0.009875546099983087	-0.3063952897818002	0.4089153681225969	0.9581078402710437	1.8544469301281423	0.572682545694923	0.3319024334573801	0.3358219435922076	0.34145352136922036	0.47079143360032677	0.34236340081720223	1.247015320515911	-1.0494888690042454	-0.040259353268243835	1.2915245921437786	0.5824902950752717	0.49803919567941446	0.6639947780370907	0.42233688060864993	0.48774047428599576	-0.2914714559231329	1.092550866298334	0.23978062942848366	0.3299682734147022	1.683440547193868	0.6436620878896173	1.1607283086365432	0.37972453964266073	0.5438666335920117	0.09016567789691984	1.9228069968569794	0.7415388094992528	0.7025779991030826	0.4202118326489853	-0.0035331015789174303
1.1882350855255424	0.4025642383533464	0.1797386602798331	0.6557021461076672	0.5208424593330097	0.4636539094065693	0.7025463718622728	-0.16404403365939407	-0.35539923231457193	-0.17650348794296283	-0.6336904018514503	0.13168476448364932	-0.7109987135004775	0.5633382781193234	-0.6847310533683166	0.0028066661205260355	-0.2984716623275401	0.4266244009354452	0.9210054497494212	1.823698302901723	0.5683415771683904	0.33716719473950124	0.3578832899542463	0.3533165724833408	0.4739298684529449	0.3144360118188691	1.2426445337083698	-1.0690680579307652	-0.07943703091666023	1.263841702219805	0.650641853383111	0.5094054177332625	0.6270464716888203	0.42621865410923976	0.4665072434201695	-0.24423781434513064	1.1036625357558367	0.273041410680252	0.31963014299510367	1.6696108456272918	0.621715344497534	1.1538178903161218	0.39368484877027365	0.5503602210785096	0.09522391770455943	1.968599164573309	0.8024460166180403	0.7295644241749752	0.36843699134685165	-0.05130424184983723
1.1788504944621279	0.38953377033746994	0.15679816705085162	0.6365524759286324	0.5004340861389904	0.39930017440782245	0.763608463345784	-0.1787035200934973	-0.4149629027492915	-0.1994364488164694	-0.6247126438926862	0.13276026842137878	-0.7170103301468755	0.5576160660647277	-0.6829914704793382	-0.011075556101236936	-0.29761852200420147	0.44718096304366084	0.8884842353227693	1.7629038149838414	0.5576054242993462	0.34013195661741846	0.3686464647985903	0.34615441725536844	0.48848864951456167	0.2899788349446602	1.2211923802220084	-1.1039334690194553	-0.11270938317080104	1.242167547883192	0.7108976530855898	0.5348235679833822	0.591952103978422	0.4228449520709846	0.431602095807256	-0.1886297619941552	1.1115947022452928	0.3252211884761177	0.3158704391453051	1.6539247798999672	0.5859858075183089	1.1564507861112965	0.4149427782306877	0.5710643549808386	0.10811391812822642	2.0015871899634967	0.8549077519123591	0.7505355397663098	0.3509659381273368	-0.09099159959749141
1.1596136246097946	0.3820238978056679	0.13901823437161892	0.6279992859886833	0.4722871082863831	0.3778220675469833	0.8411587300602255	-0.20592391613479513	-0.44007988009460935	-0.211932104711941	-0.6092437080429869	0.13357141660861707	-0.7228350237595936	0.559094828562696	-0.6697116825927862	-0.026066704381409456	-0.31262910982733366	0.46762882278873363	0.8556096745784785	1.7043834712808514	0.5431629523344521	0.3343088712257112	0.39502752192735197	0.3490423411222582	0.49613456312475535	0.27182740911647885	1.1918168540004284	-1.1442764883340497	-0.1290020918033671	1.2089452428477794	0.7606967400172522	0.5684556662165345	0.5726343045701989	0.4044929986594358	0.4167229021036366	-0.16264548211362614	1.1369533016465838	0.40062105204443277	0.30729609224236626	1.6334614307771864	0.5622604741217234	1.1724146908235884	0.42095102673108953	0.5900561696400841	0.10969901025689388	2.053373104023943	0.9361946667375882	0.7660972302163205	0.33243207119539553	-0.1299882495088595
1.1215798197326348	0.38998100599657876	0.12096486893792877	0.6123817758893437	0.4588322639160225	0.325791097578347	0.9243210578202413	-0.22216432757649768	-0.4461053752503129	-0.21347019040250298	-0.6035409579784362	0.13652858482696537	-0.6743338678711772	0.5786871629901371	-0.6493264922692038	-0.03113855993727622	-0.3095902309317016	0.4918828406403666	0.8038947703512385	1.6477475369592078	0.5575861161817462	0.3067029120992467	0.4150995840147858	0.3568045576850762	0.503713454350568	0.26950333075799127	1.1733658548348387	-1.1847140616001626	-0.13896033363279378	1.1812499591600445	0.815318027165225	0.588823904771119	0.5506370101702792	0.37228789886243707	0.39860583118544923	-0.15280211210116199	1.1502107314694634	0.45746243449418705	0.31483032932090316	1.6137063754970604	0.5294912748681128	1.20402953880687	0.4161792297583139	0.6134545261548483	0.10792339473936181	2.055483348429387	1.008374828163443	0.7815874487544623	0.32494252222629794	-0.15320544072515457
1.093887566957229	0.3680931376170086	0.11718498749836495	0.5991643325958534	0.43540173859655756	0.3334166791747899	1.004347845910789	-0.23721409680371264	-0.45309556868865036	-0.2110763509955143	-0.5753757090485166	0.1393866196388795	-0.5724962654357599	0.5853035341117951	-0.6432285577622893	-0.038063812148779505	-0.3298358403730438	0.4808668801436277	0.7417571769231763	1.6078619082495291	0.5458551755146088	0.2844952395121436	0.44344519929141163	0.3523130384467378	0.5098072189016751	0.28139808681457884	1.1580331282074168	-1.2304510034594318	-0.14664397162782888	1.1504766917083373	0.8611795695567798	0.6217924179464536	0.5125572640382808	0.3654141489725422	0.3669484564998621	-0.1286941501178447	1.1503953587491171	0.48741493123253343	0.33651156576362956	1.5813479184376402	0.49379669579405777	1.2399899568948376	0.42209240110098734	0.6264777710475348	0.09669969313469814	2.0548202452292212	1.0721140266765272	0.7931103590794607	0.3174880056972885	-0.19011531935803264
1.0891901319999666	0.34432707349766745	0.09523276887518883	0.5914656623542631	0.4302402698147388	0.32726758937590283	1.0833456405257373	-0.2505611659070651	-0.46653685946620643	-0.2334002712264493	-0.5440458864319828	0.13948575304531372	-0.47590325064646766	0.6065694988475065	-0.6420137652420529	-0.05531290863099161	-0.34242399520490746	0.4749355120678004	0.6898964146229576	1.5458754121971325	0.5669908484197556	0.2693684626264606	0.45327223713163506	0.33671339445485937	0.5067000611617682	0.2968393290578678	1.1537778329753632	-1.2662521726200473	-0.15280709060224928	1.0976166919769776	0.912396585913384	0.6527368496677353	0.45809356816981905	0.35099190878510145	0.33221747343149743	-0.09566105240143052	1.169520873123941	0.5238092782714051	0.3529236957247865	1.5345814960326407	0.45756751656045197	1.2941218063386304	0.43197795888034873	0.6189531850232176	0.08633959344841194	2.0791743408369294	1.116874782795069	0.8249196234916558	0.3005842846463306	-0.2291397166704101
1.1232470493826738	0.33300114572702755	0.07486515466461444	0.5970745378233369	0.43181761851287764	0.31577663147318485	1.1564099581555418	-0.2648897510535134	-0.48144196381433674	-0.2291328576393465	-0.5327933648363591	0.13392118919358306	-0.3699125191983674	0.6004128939657796	-0.635250448378721	-0.06714484446521479	-0.3629097671153196	0.4784384063351582	0.6412794536922269	1.4915892886937019	0.5823533941624647	0.22662749315341077	0.46961458583261007	0.33721505310015476	0.494900546983531	0.3196832377356698	1.1837682298382721	-1.310694703487838	-0.14392633331738003	1.0459654575184731	0.9731308851229677	0.6641707044675057	0.41029791180197106	0.3298308667892961	0.28522075439902234	-0.060902587400967934	1.1778614317527232	0.5557453686154694	0.35806926207257367	1.4642426316821042	0.42153188475303127	1.3550746360395736	0.44758160043817713	0.6169643297291736	0.0733996196768461	2.085530891595891	1.1359581783884483	0.8403238962142694	0.29230366223303567	-0.2572817738469834
1.175150108062534	0.3537966337331563	0.0798273063763944	0.5976681964913292	0.4330027291697302	0.34437768442491595	1.2302616292200468	-0.2666483902767194	-0.48629898752075357	-0.22800561631445143	-0.5131170667168135	0.13198777602784453	-0.2688881393864891	0.6047629118561655	-0.6346122773747569	-0.07735977101189204	-0.3914102027949823	0.4721210661003462	0.606080408306026	1.4408149248074333	0.5938350082675483	0.19331992201492684	0.4732569667866926	0.32766988384077145	0.4673176187362656	0.3239542945522674	1.2071251809992263	-1.3594508508335283	-0.1279392721630695	0.9767526331164784	1.019419253208765	0.6797997498839086	0.3745841027371093	0.3152378357363861	0.2386604362991954	-0.026219077712536554	1.2011976392473926	0.5795841991510529	0.3711938327949431	1.4149168370486476	0.38859983281923843	1.4213650374779543	0.45115596339616804	0.6178229942062495	0.06612693589043737	2.059355979823794	1.1286411317700185	0.8315892880585863	0.28969192557945356	-0.29393073164032657
1.222674376169541	0.37060968707411945	0.09312391645790727	0.6078955474729606	0.43590553057619125	0.383460326696207	1.282787699545858	-0.275622743014469	-0.5021623416335859	-0.21800496250897194	-0.49802831420475063	0.13982118557777673	-0.15443752925890628	0.5923705370447765	-0.6385851348329379	-0.07431546078030568	-0.4149253164632656	0.4588255067707462	0.5883843316772918	1.3775534983155124	0.6090481259696999	0.18382005936554183	0.4830365735939185	0.3025172677330697	0.43236053030667715	0.31800462098995136	1.2368911012787929	-1.4086710733205796	-0.11476169793009779	0.8931774374361435	1.069913869661554	0.7057452395152776	0.353274223787187	0.3163373131337139	0.20484183794716074	-0.03443486478202842	1.2344203397815856	0.606520898399139	0.3846929023716131	1.361549538892104	0.37548891311682714	1.4779263577800754	0.45966312662704956	0.6202877720517648	0.019624080836423967	2.026183155181101	1.1098155338398015	0.8167017000363751	0.27948872740379044	-0.3307309306323047
1.276689738752503	0.37730512503797836	0.11070167071513164	0.6308251593789188	0.45028879159473406	0.4585578956261056	1.3313700656635	-0.29247719364665725	-0.5055658693981196	-0.2240076257912659	-0.46432234572798736	0.14092536962051233	-0.02741151089995531	0.5735211361441115	-0.6444770405284203	-0.07658418106494176	-0.4297711719068912	0.4422751781331359	0.5698007805763478	1.3397201966548242	0.605832904647592	0.1643871824280035	0.4928435912855429	0.2775359893480321	0.41607409090207426	0.30463939858205424	1.249209660450177	-1.4401879703330773	-0.09036701561256097	0.8244416236165002	1.1031701021434777	0.7059795036641971	0.3286336141560966	0.3020145366717038	0.16958638210259766	-0.007537449105285657	1.2621212382653044	0.6140740782117331	0.398328174090237	1.3164301639600235	0.35375788557859766	1.540660770731734	0.4924647460432906	0.6106160238636511	-0.02613276583348654	2.0315029277807874	1.1034319847872407	0.811075951745784	0.27654634366145464	-0.36165189597434994
1.3207531176907787	0.38480578121671855	0.13559186636207848	0.6557878887304616	0.4611431097464139	0.5357752751663714	1.381097042501191	-0.30260044942476905	-0.5259122331773101	-0.25254995421008375	-0.4311984198371775	0.14063171028447138	0.059392752838232685	0.5349982058950464	-0.6395070813696292	-0.0758103864650909	-0.45886204311520584	0.42685913502397066	0.5426948039014191	1.3232891419171466	0.608243900897486	0.14085797970333583	0.49323267665745635	0.24278250025580514	0.40167768273701804	0.32408239194362615	1.2567898117427494	-1.4755533218550845	-0.05816751688057973	0.7681657682023431	1.1389676527419694	0.7069626289418798	0.30039476288722033	0.2939149635710964	0.12274403618915466	0.017355070509546076	1.2739629086718525	0.626740860280277	0.4191128034678395	1.268330669113849	0.3305995523512326	1.6045163895809016	0.5151497298239465	0.5882386464645699	-0.08065571855842121	1.9932100767892778	1.0962871429319512	0.8068852517327489	0.28624623486507267	-0.3853153082703975
1.3850349967623914	0.3988359810042035	0.17230789072770736	0.6887435744442031	0.4766533054432087	0.6039192643170309	1.4055154045289062	-0.2983069083997754	-0.5448051010146175	-0.23769245934816535	-0.38528132463489223	0.1373995871463905	0.15012777163524318	0.5338645218111545	-0.6255016574176561	-0.07452013034963974	-0.47701728536186366	0.41250805999428986	0.526827089032561	1.3240219677876701	0.6002335505435554	0.13662741270584428	0.5005811429356815	0.21548843354731764	0.38837061172610227	0.3331383036291894	1.248463031814278	-1.5069137157754138	-0.026962916127061642	0.7093743819152898	1.17985817433617	0.6956189511366725	0.264957235630013	0.2910090098632449	0.07583538900022985	0.051114892317227455	1.2566096460183132	0.6315899592291075	0.4335502305149559	1.2081996933374497	0.30936219864454995	1.6412434196397652	0.5415863371597254	0.5640848255207331	-0.15172344127226495	1.9971900548083024	1.090896828156733	0.804957978529967	0.2722618079936652	-0.4215509131499907
1.4595248028713286	0.406380778663398	0.19938049165123836	0.7107801551347845	0.4983253568528093	0.6675258753442115	1.4063316622747193	-0.2873591963574937	-0.5336388473634872	-0.21213133326112144	-0.34977401129646923	0.14058744316587504	0.23755296361174744	0.529280053586499	-0.6286393855112586	-0.07190430962578206	-0.4830326182514201	0.40281622031235387	0.50293409864128	1.3133125520956637	0.6017555339004697	0.11928845999891413	0.5090758591780121	0.1819997658094314	0.3888907054288994	0.31862365099687706	1.2392757583163276	-1.5358711351347365	-0.0006849513677482765	0.6507718885337537	1.2139618573490356	0.6787568333380912	0.21871511625203177	0.2986063359539076	0.0258194880051489	0.09884836280337689	1.2208668256576947	0.6193060025499222	0.4493816191824049	1.1322526217700744	0.27496703048461835	1.6652955113258927	0.5598718721289445	0.553832952790931	-0.18839294696018874	1.9555599467274363	1.0674289617337853	0.7807723099165853	0.2525129523441226	-0.468629952260196
1.5454426356443447	0.40589764773446924	0.23704065890709097	0.7356411559508086	0.4923710154554242	0.7330392232348408	1.393584861074172	-0.291051607214927	-0.5428705456350037	-0.17536179480621045	-0.31758877617025283	0.14821572761695903	0.29595137185242715	0.5066287005119221	-0.6407633388078896	-0.08417909774452934	-0.48805435478879555	0.39478484861233604	0.503383998894553	1.3048544769846717	0.5786009034810489	0.12853117615200554	0.5062032465071024	0.14805224676366416	0.4057866017154742	0.3123021069165189	1.2098026335802508	-1.5649720156618803	0.022340491994169008	0.59754179309779	1.2546219137378705	0.6604224780847947	0.17408464075203503	0.3091041497278711	-0.006533555287358046	0.13344943433136786	1.189144115418569	0.6182085901518332	0.46908473054671995	1.0680040273113773	0.243163863098266	1.6950928859849153	0.5810725086322842	0.5457432713581298	-0.24326134045247452	1.9058448713494738	1.0543906920748725	0.7577386069533733	0.2313542684644106	-0.5202266731524331
1.6200218677579385	0.41520761954062324	0.267578794737741	0.7693147544723548	0.49509089239308957	0.756403579098848	1.3709192564723096	-0.2928924338840914	-0.5327670077390746	-0.13877909763317303	-0.3048453927720395	0.15358451857799577	0.2893241983192554	0.47530471494239696	-0.645035521143057	-0.10572565673372425	-0.4817190942779871	0.4042947299907508	0.5194253054136466	1.2736249003891957	0.5692331085114921	0.12133692120627966	0.5003187803887325	0.11445997443193416	0.44217796917081775	0.2850881764852169	1.2055701113349133	-1.5790409915516277	0.0376105165138851	0.5536750368609618	1.292510186804771	0.6391162027498088	0.1513736183490078	0.29887085569937705	-0.030025977375940472	0.16435993965835005	1.1645589086311268	0.6351922482962254	0.4613844044240583	1.0212206904265533	0.2233444361305513	1.705172254238962	0.5892011571408892	0.5481809967638773	-0.2793834818141935	1.911402437104957	1.0352954510355077	0.7503436763922189	0.22044052596007715	-0.5576762804155898
1.6951972732359117	0.4208315351932336	0.2936506170693851	0.7928598240182022	0.48192392915394827	0.7660519954336633	1.3384851508869169	-0.2868884473214801	-0.5177548579932723	-0.10564625440500686	-0.2897711234347439	0.1350054218589232	0.2795010706182791	0.466308317700124	-0.6618352918362458	-0.12002559638061934	-0.49923708231971203	0.4086412491198895	0.49917363099919754	1.2730776131761314	0.5325073898693043	0.12516559985132716	0.4957235261007368	0.05999170155971954	0.47104406330785364	0.2850638066645004	1.2145231483980716	-1.59119171773528	0.05072016908502227	0.5265886901445305	1.3164537647326495	0.6353023039906228	0.1330842012248321	0.28982118000350754	-0.05198159527313416	0.1802744362894638	1.1373148988532793	0.6582729805987129	0.4563845082063175	0.9955624816876473	0.2056344203187035	1.7174222541409392	0.5978175245600104	0.5537367663384231	-0.33711737830834354	1.883192015919239	1.0266873781750738	0.7338157126219336	0.21644239186417677	-0.5990325431095368
1.7237550052747779	0.4194000900413573	0.3104988189034012	0.7984665195900863	0.47381887580541243	0.7840102878982937	1.3153582334797012	-0.26925601290765344	-0.526551926156169	-0.0741010459366288	-0.26165113442597143	0.13758351390675577	0.2726311119953849	0.47919192178331593	-0.676992663042075	-0.13419567258732293	-0.504721803544753	0.410107155625748	0.4850408054631659	1.2636027032999577	0.5028408869183975	0.16106372803599897	0.4805133575292417	0.008821436009524893	0.5054765898756862	0.28640176286485886	1.2141278744143602	-1.608555953176801	0.04478551388222722	0.47485789518880167	1.329216163033382	0.6477418283167168	0.11248695392163774	0.2844681498291831	-0.060465189820961315	0.19985552864108913	1.1180889880775375	0.677281040330364	0.465440695852651	0.983240283135437	0.18445334031302618	1.7271154452036548	0.5801137765854278	0.5594558524937896	-0.4070642925288427	1.8374895301930956	1.0089543634240115	0.7215663020938721	0.2120752797304653	-0.6570091774717235
1.6987743134221855	0.40784763401388047	0.32960086422859913	0.7991989650458222	0.4483246026265193	0.7572312886541848	1.2730238232521054	-0.2651221134661708	-0.5288295426897676	-0.035610709598384395	-0.25393069707667737	0.1381670916955759	0.274426217680898	0.511268990244737	-0.6854851965648794	-0.14431005969643254	-0.5011193665087041	0.40924462600515954	0.4691833622895879	1.2668542941851517	0.48326749257211316	0.16434207738132203	0.4634647648624253	-0.015388118198984575	0.5267826484177153	0.3009837381757742	1.1642208740265036	-1.621005556793414	0.03955940510629736	0.4520710795113418	1.3310247464835627	0.6570898500248531	0.09575874828198583	0.2789381459091601	-0.0647084714517887	0.18430274529240015	1.0627884383279746	0.6753216366143537	0.4592212543253377	0.9200763296954918	0.1687299566730337	1.7224468644370745	0.588931958726142	0.5645266820369412	-0.48392330159731767	1.7632491481352506	0.9912552291958747	0.7276805726831715	0.2165854789084328	-0.7115559234414943
1.6757373523144914	0.3944926533559826	0.33519373170889943	0.7880189989922961	0.42404002995110385	0.752800447404165	1.2286903908679792	-0.26245166692366634	-0.4720438937801733	-0.014403707969589064	-0.24594594178788354	0.13817582042318646	0.2546832779511798	0.5577195895889504	-0.6919044841864804	-0.1629056665032111	-0.5040004491250195	0.40468227754630276	0.4379594629768257	1.277982467517457	0.44304616516092865	0.16644781483844215	0.4503153254881241	-0.0554567613760061	0.5573243021642782	0.3327176530131747	1.1191336136128731	-1.638888208727744	0.02889724787240343	0.4525873021703643	1.3373537550829382	0.6539924662985545	0.0713505662033667	0.27563415808566627	-0.08047926887494536	0.21741422267520227	1.0171548708430473	0.6623813253294694	0.43973294081135694	0.8670610641502974	0.14780892937654774	1.701326273958006	0.5885572560597179	0.563248203772357	-0.557812941183655	1.7394168386522622	0.9728210404647184	0.724107650294548	0.22597599271906485	-0.7627530341241726
1.6473965040340457	0.38287325750100354	0.325623033656437	0.7702070590553347	0.3990945301785976	0.7353939613097591	1.1822064777370942	-0.2610333956049272	-0.43728509242286073	0.030195615695330403	-0.23419827665490917	0.1421143470171789	0.24839449956518722	0.6122328445844067	-0.6901649012975019	-0.18118888291469015	-0.5127642117147626	0.4027658076222009	0.4161218388111133	1.2786593208320989	0.42496369328672357	0.15247849549988124	0.42427990675071914	-0.09820145919296716	0.5778724715837259	0.40233116069249136	1.100715147285449	-1.6553145124432824	0.008215873680844915	0.4389466959102909	1.343256971464328	0.6805035225153903	0.0300069671293548	0.2754855001392795	-0.10015095626748663	0.21447308276656646	0.9833944539920747	0.6575623957936447	0.41274506815112916	0.8344774330782124	0.12855309205071982	1.6576423120434083	0.5645278498753836	0.5863640125828792	-0.6193654261241279	1.7173319691598734	0.9388451171193818	0.7063552391549921	0.23855411735264967	-0.7928224043391001
1.6273733020717984	0.3705437173890448	0.3034061166808455	0.7543512135299224	0.37983648200474185	0.7125499970968793	1.1093248353535197	-0.25792103017760926	-0.40136426813419346	0.1016412444303473	-0.23619604957434787	0.15188802801882934	0.24235065480953405	0.6768985095092915	-0.6950486911735242	-0.19341818890691875	-0.5144453489982519	0.39425787846057936	0.39537815019274264	1.2788811379979999	0.41046497593577663	0.14558565681848834	0.3947701562723102	-0.11838387249433084	0.5891340194233311	0.43399731831808647	1.112199239157887	-1.68718354141316	-0.034480763520254955	0.4309322163112485	1.3562694710193142	0.71035896900885	-0.009773227747374163	0.27173571769054494	-0.13214894138622	0.18618157438280675	0.9370308855581019	0.6245737055016659	0.39975304926205146	0.8030778155938485	0.09175179685689312	1.6346023204312163	0.5542947222977233	0.6100258798998266	-0.660998534592108	1.6890087660774054	0.9085448484003033	0.6996714372868129	0.2354282682666057	-0.8177477755783098
1.5893867799097445	0.35581695533856617	0.2616249666004129	0.736539273592961	0.35945629717148775	0.697149955452621	1.0348916095494343	-0.26073562747611423	-0.33539206057860693	0.1503634635637933	-0.26440022203645414	0.15747503717013006	0.2233682984582379	0.7149413747881856	-0.7130328035877753	-0.19439126703480542	-0.5272944745997548	0.3854269930026644	0.36248510039694737	1.2783960425136933	0.406071959440061	0.10218994821543263	0.3684034147930179	-0.13736789709410097	0.6151369172996072	0.46777777965261674	1.1174890786436047	-1.714173803850084	-0.04813070203780344	0.4067819074331102	1.3518565274008731	0.7298832685164903	-0.03049655603422042	0.2674301032698769	-0.14664685327725593	0.15829591540429214	0.9240252975544738	0.6027348896111615	0.36092779597142066	0.7857087591239778	0.0557315124224738	1.6262643385455156	0.525418399216465	0.6289375391819819	-0.6842956408824284	1.6364306611036472	0.8968494447308781	0.6877174514745299	0.2586395346587531	-0.8498173404170757
1.5767951873000152	0.33559336629348857	0.23560178109698274	0.7308315761179547	0.34464361346554284	0.6758207270431545	0.9662010922771509	-0.2616642165252159	-0.3334226832021602	0.17771558204890775	-0.3058211966719738	0.16373353486690007	0.20647217504605994	0.760655130224695	-0.7153995433618678	-0.19980543543762858	-0.5368463515735574	0.35972045951599485	0.3427603639503728	1.292804829537946	0.3933168490567429	0.08371310734671317	0.3284900204729191	-0.14362318700692273	0.6160028465058107	0.5402394576845205	1.109185071701849	-1.744532143249722	-0.07543521009529826	0.39711203909844467	1.3576708648241398	0.7389970260757075	-0.05457912026810385	0.26316095888186675	-0.15905112921998468	0.11787432926539028	0.9214456205410627	0.5694965542214718	0.33509330677626503	0.7783742178100421	0.03816900191780663	1.6183656511599913	0.47879549859193055	0.629067791669753	-0.7136421771026205	1.6075992600767903	0.88237876770046	0.6948801263723112	0.2764661557709933	-0.8887033222608126
1.5561439475349481	0.3158694005986084	0.19132047738777852	0.7139693447233018	0.348331490706933	0.6528511039538871	0.8954907417443364	-0.25620800283540646	-0.3204921150448221	0.21159888722139514	-0.3584240874261276	0.1590711473617749	0.17727780514210834	0.8302056845817842	-0.7285976971910599	-0.2063351128382259	-0.5335525709959522	0.3346551124322102	0.3041069474414395	1.2941585361672296	0.40166047431011914	0.0434804796363495	0.32060547549018564	-0.14619596217203684	0.5873682030028375	0.5990028960523628	1.0939548235146483	-1.776066429494683	-0.10198563333901615	0.38403592995385594	1.3487261278176743	0.7628909890807656	-0.06958275732267433	0.25828553380352903	-0.16358138652080734	0.07785504134943758	0.9155919998773859	0.5295700087739037	0.3147888070598719	0.7853345262578588	0.02144718640088598	1.5893391952806901	0.4177801810969948	0.6177508543668685	-0.7204899312651765	1.6217282499852292	0.8586644395787868	0.7005409935144171	0.30049181265350083	-0.909064877198029
1.5320081772435965	0.30742770626512755	0.15544819625942535	0.6882247589130566	0.3384487713731182	0.6320559257690684	0.8260394630035762	-0.24464797280569583	-0.32540072689469535	0.24020108743219448	-0.4200038309406223	0.16292488060183624	0.20199246785959096	0.9082928699412156	-0.7423012047086703	-0.20931718437036562	-0.5415360223143487	0.3032960560621228	0.2600742441142637	1.2838979374510884	0.3908563232877877	-0.008244925901054728	0.31074298441036646	-0.15018842371722654	0.5783317983246843	0.6497386181955195	1.0582825664661268	-1.8264207559864432	-0.12613332779533631	0.38013513466634896	1.3397576208572926	0.7750580220537231	-0.09526380915798739	0.2618982176036971	-0.1663056762432112	0.030417333617360605	0.9044811812368403	0.49648279224575714	0.3007186923218776	0.7839803107169031	0.0035103705213499633	1.556954864120629	0.3659177218227482	0.5972491127916916	-0.7466517597238004	1.5653984484220116	0.8344661039867493	0.7105886876741844	0.31544563718848945	-0.9022792443267958
1.5167584737368256	0.29772288649095346	0.149924836231166	0.6510291731653672	0.3460452347231667	0.6312787529357573	0.7815395417874428	-0.24272538899133708	-0.3257321807164024	0.25836804720951	-0.4691814508623538	0.1871707919817918	0.21895089894966233	0.9721019284499818	-0.7511818239486063	-0.21769427393626808	-0.5423440779864541	0.2649453897264255	0.2306407012888409	1.279678228654906	0.3796676888802015	-0.046898519000999145	0.3139327985449012	-0.14215906769434075	0.5583099780305758	0.6674144009833057	1.0036176384965594	-1.8464911907300479	-0.12823195277861105	0.3683944027973954	1.3455089162288671	0.7676037172314124	-0.11071914504094542	0.26902044759324883	-0.16146667270432463	0.02086731662812531	0.9030169252539642	0.44466829763927007	0.28191823384640785	0.7801956958561522	-0.0029875366811002472	1.5073203280124652	0.31172800245066545	0.5879631123558232	-0.774307119767738	1.5346701374209117	0.8097222410274563	0.7189270025916867	0.32581216842897903	-0.8827432757940341
1.5228497209046015	0.2925966539036854	0.14193423747867306	0.6306217023078811	0.3490817809051732	0.5829274026735185	0.7215284110559768	-0.2475434666478668	-0.3010137217792849	0.2441103025396833	-0.5121077704752303	0.178714525368792	0.22800484910974853	1.00593788188668	-0.7768090869555128	-0.22811686229744516	-0.5447162242513469	0.21524556652000865	0.2082360795436613	1.2873340304649292	0.36940164670055187	-0.06788608814281111	0.3152136850800767	-0.12745826941516064	0.5267460095142535	0.6849283366354006	0.9553600530036961	-1.8676560602918044	-0.11624995416134087	0.3899617184107136	1.3318101884390696	0.7559522614230222	-0.13373824358663505	0.2828237725090236	-0.18180434156551012	0.014265922395934999	0.8984505906461221	0.41042377835126986	0.25398493124270083	0.7720217734809215	3.07800091862806e-05	1.4256129865826008	0.28274236306187783	0.5629846929701737	-0.7686907401307528	1.549225796191752	0.8019760835754323	0.7100938821304765	0.348185386059538	-0.8480807699203385
1.556148059075392	0.27548964740716925	0.13830900092579318	0.62226978954178	0.37024644182099975	0.5687402423578722	0.682114492423173	-0.24438118633190392	-0.293851997763955	0.21306574612494464	-0.5242591541048378	0.16916030951849273	0.20015009428050354	1.0299431602682507	-0.8010835570118839	-0.24067830750306674	-0.5670955515135595	0.16206569229645965	0.1804367634373189	1.2807489629183442	0.35755737577793534	-0.07232726468367075	0.32122112781205037	-0.12236766419903147	0.5230517356871683	0.6995526414738148	0.9266384368292437	-1.860738406252543	-0.09594369278400516	0.3983548498910292	1.3060073867244053	0.7283532001630878	-0.16299232086300372	0.2858679897559196	-0.22230957198556336	0.017933913223777	0.9147360780187146	0.3841050084767772	0.23916798616687368	0.8111227650604167	0.0033833283781711217	1.3503170478906046	0.2302539417928237	0.5412746090853662	-0.7614837712968312	1.5746954814046565	0.806384245296971	0.6831126182955479	0.36325854837420335	-0.8100457758571735
1.6120485629519243	0.26449017256340596	0.1339182629897207	0.591572477316558	0.3817700836027645	0.5482387235037421	0.6584152696559329	-0.23590856428518872	-0.30532778027582347	0.24406797937638602	-0.5309530964425128	0.16085617215813403	0.16280845835684457	1.0530867575511422	-0.8364609067585436	-0.26135412314904205	-0.5871391470368754	0.1120649683456914	0.17631884079948537	1.2649367158818017	0.3637384918600975	-0.07527567896530393	0.31365438618349095	-0.09907071907499646	0.5112727750401412	0.714089425331655	0.8519820798069478	-1.8578072337554672	-0.06540518741870556	0.3983331981350608	1.2931447412267196	0.6893193039186595	-0.1982215404080906	0.288085224370384	-0.25083396401182234	0.014389072324839103	0.9234663108137708	0.36316535207742445	0.22110055529960831	0.8503622439434757	-0.00934305436737028	1.3188141769367798	0.19497684057766548	0.5159074361208306	-0.7477205022353026	1.5803454467863924	0.8200406434436942	0.6667914406062269	0.3680143158578534	-0.7753757555585692
1.6582304131039678	0.25654373593919844	0.13255312192106328	0.539749781426045	0.3975135829663182	0.5324794613758972	0.6493797820022117	-0.22408863259391304	-0.30442627746892337	0.2671093288388248	-0.5503053335266443	0.1468322242906855	0.11885791149525833	1.077042304043625	-0.8768827229385687	-0.27029914084739487	-0.61755914844405	0.05056148635889322	0.16403183890530612	1.2559095864526804	0.36259427602144656	-0.05274415691604732	0.30275117318622796	-0.06939060389092674	0.492100798579985	0.7044600197220225	0.752960253640566	-1.8693243397812416	-0.02498716760474205	0.40834810586638925	1.2768147828859735	0.634898467884536	-0.214262330597745	0.29441765861584057	-0.2769262867134348	0.00636340033611657	0.9218693273856138	0.34637365022073857	0.21703867433587667	0.8570825782087812	-0.02909000762924484	1.3341349315311661	0.17178362005646478	0.49734946244008443	-0.7409355270910445	1.5843811363447753	0.8273676249523053	0.6463039104782438	0.3774829702085521	-0.7471771317919551
1.7107584259313147	0.257671526511246	0.1361564764983007	0.5120425615126819	0.39727848004248917	0.5084635915549667	0.6614687210818418	-0.22148187056450724	-0.3034061219320737	0.2814310743897354	-0.5899557400468843	0.1219541036395081	0.08442325102641585	1.0989466638453778	-0.9174101450816863	-0.2915482706671189	-0.643167230344589	-0.004169365785147661	0.1569608038744141	1.2434505101249687	0.3443195624546142	-0.02847811910339195	0.28360167384198903	-0.07056970219743239	0.4641178807427334	0.6719982318023858	0.6486599744818242	-1.878193935164496	0.034524711922810265	0.43428481900212745	1.2474020486047483	0.5986924045674404	-0.2212614697249923	0.2969916185374574	-0.281146511333535	0.02910999122071469	0.9391043264821397	0.34506427051663197	0.1818390216805712	0.8669172910717883	-0.030895881852416283	1.3361189347966689	0.12884529565176878	0.47532977841126706	-0.742969598517241	1.593909168393051	0.8206604277465349	0.6083694919988036	0.393715956521849	-0.7291717003718688
1.7529263847249097	0.2536856963475838	0.14978352280023083	0.4697387500171509	0.3905660516662265	0.4720033953995938	0.6764515597900409	-0.21121403372963082	-0.34389378662021575	0.30055288602193003	-0.5881887927252966	0.10944646045412224	0.03158204309163631	1.1109716316394267	-0.9518759145211606	-0.3121349174071562	-0.6621712778519668	-0.06027868992556271	0.16307040822707908	1.2343031433535834	0.3340711494258168	0.040998091174333444	0.2570937024321952	-0.06102312408896958	0.4306089226316721	0.6355916390898677	0.5954736640068807	-1.8816348295381495	0.05953532021925596	0.47910120632348285	1.2269402521875323	0.5638497782007504	-0.22731116422752212	0.3046368843516385	-0.2857731528766251	0.05142917195041401	0.9505733390615527	0.33276502528355845	0.1672090294443154	0.8927287872841049	-0.032528671813404596	1.3354743490758216	0.1044501563441923	0.44183885797866707	-0.7583955901800639	1.596028924524727	0.7961542379292681	0.582091390599797	0.4029123132700446	-0.7001608994598287
1.7624754374060838	0.26316107743763817	0.13686508474482245	0.41755128466356295	0.378561408494383	0.44596195912558684	0.6901256112910726	-0.19891517728782215	-0.33758197726832945	0.3186517158290597	-0.5688465128238174	0.08973637002893878	-0.01895055795016447	1.1104245808594644	-0.986893037792486	-0.3359286525157941	-0.6935527961479448	-0.11721509726380223	0.16623100886479764	1.2173341301621552	0.3154681978597823	0.08120387064262465	0.22803344072907428	-0.05445246872836005	0.4180536640471537	0.5788975377364388	0.542121436057293	-1.8829368483188307	0.08898862266933509	0.5002614226346347	1.2157342691302122	0.5072450906026413	-0.23264713072694443	0.30499791079286365	-0.3108731335028193	0.07888133303295108	0.9596413461885099	0.3401560898006649	0.13032447644253792	0.9197507259588683	-0.04053403209733118	1.340427179224869	0.11154013175233227	0.41490865516087777	-0.7955257408189167	1.611077834241592	0.7816494256351507	0.5611199384060516	0.41953634350874075	-0.6598466648069657
1.7964624586012434	0.2774342979032288	0.14586914995743208	0.38726597300719245	0.35951807166422844	0.39183030054951196	0.7125102659889228	-0.18367349391978263	-0.3348091145575499	0.344577234029371	-0.5251471537577463	0.07628415381998181	-0.04869817706299648	1.1035301171335212	-1.0089633883001405	-0.3497079415038569	-0.7346552588598507	-0.17786172105765413	0.18073156109186073	1.2068061070123577	0.28372565252517495	0.12705148003725417	0.17190855488656415	-0.07774507893215055	0.41666764113815297	0.5292909426284015	0.5103710126496279	-1.9042534389338286	0.12429245008198239	0.5295774686739132	1.2172793161347955	0.4386066751539725	-0.23125475812487623	0.31562251841501127	-0.34955656320404016	0.11131884674716808	0.9840972287984988	0.36763596305625895	0.11430680796117712	0.896808348386797	-0.05011249811390711	1.3550574088042726	0.12889754324080333	0.3914425673524725	-0.8429285846352466	1.6172889914710087	0.7655149092401607	0.5236448700163938	0.4179693242649291	-0.6300637239864926
1.8248218088136867	0.2778951155563235	0.14413670429763198	0.36080420102153915	0.34734429832779357	0.36709735561876006	0.739989016477214	-0.18133136686034784	-0.341712897855598	0.34380715891181446	-0.48825850762591	0.06781853499882781	-0.08332190910613595	1.0918451530709885	-1.0308639917996338	-0.3630623316783898	-0.7754906817144513	-0.23657753881864188	0.2062885661185347	1.20946791300317	0.2719082450705239	0.21145071887471295	0.11630747501164407	-0.10830735038597719	0.3954870484996853	0.47738965259671745	0.478843439183397	-1.8874766335014541	0.14964189485053458	0.5245194542250015	1.2058346000620515	0.3819970866322461	-0.22459877854443794	0.32015528647889246	-0.3791460307944921	0.14985323315168003	1.002019687996224	0.38824108324683015	0.1024167259994653	0.8730276469084194	-0.073237578699769	1.3732048655909705	0.14417772064763418	0.364888293253235	-0.8612602141449646	1.6381862540024457	0.7401781880778258	0.4824055880881198	0.4094389478518111	-0.6266209026852801
1.843016403163468	0.27943230623280463	0.118076374600254	0.3543916701218661	0.3303479162910793	0.29991356418658494	0.7662919395894547	-0.1807354003019578	-0.33509155964297344	0.36474473747669267	-0.4479726518127629	0.06609149389302453	-0.08291690919982928	1.0760212779125637	-1.0438438069198555	-0.37935091746241123	-0.8136392327580493	-0.28460114007746773	0.23237250911308321	1.2126199971223524	0.25731886351519384	0.27272115177094414	0.044689959021848025	-0.12586702856640886	0.38761057788722064	0.4320503533454893	0.4445798540274436	-1.9053864561115081	0.15726532955439806	0.5164085123200586	1.1770305832963446	0.33592056314938223	-0.22100163326303157	0.31970348818734184	-0.41955458010089525	0.17522884038669267	1.0054799605600573	0.4089332236211617	0.10372057062470268	0.8773894683931843	-0.09546057480587852	1.4176683599029405	0.1686883428236778	0.3391764521672127	-0.8675264503213611	1.6438892132874734	0.7235321522088926	0.43622407394447305	0.3961134265824505	-0.6218371554812087
1.8426586991448406	0.290227566095565	0.09947954547739125	0.34099329536163153	0.31521196606486945	0.2656920082312067	0.7985988662059533	-0.18542524833076166	-0.3361065563654773	0.40390295397721465	-0.41760324472297333	0.08812903718750888	-0.097127356840743	1.0652223534249976	-1.0459507430669532	-0.3936999299300239	-0.8569733857060056	-0.31399961541956917	0.24921192635544864	1.1980909727558353	0.2515516127363736	0.2989361333070165	-0.031487718121804356	-0.12800739543713358	0.40638131367288216	0.4164399278473364	0.40637003560200935	-1.9199688490897309	0.17530933649040312	0.5058575817721808	1.147741866165989	0.29944102829442687	-0.2205587052856807	0.33293664401760736	-0.4405091476954433	0.19955190255478988	1.0010829385266444	0.4088995888026079	0.09846389800701345	0.9091030609092922	-0.1243733202769565	1.4875578179162952	0.1906887262209743	0.32864704144423673	-0.8843913620702475	1.6359183867051592	0.7005635267545871	0.40012031143385973	0.3684867078389376	-0.5930922770861388
1.8233437100240715	0.31132816389516377	0.08044572042919647	0.32585027621724805	0.2909064020569693	0.26005374908198287	0.8234022336576852	-0.19672408579661468	-0.3083366587429158	0.4584740278238981	-0.38803222264222076	0.11030748708484939	-0.11865573382319775	1.0691389934247644	-1.0528663139261547	-0.4030596728083432	-0.878098145846398	-0.3333990487491141	0.2625096630651999	1.1846907282662635	0.23681196365711213	0.3218879198388468	-0.11500160141045442	-0.11800207439379604	0.4215936076638041	0.3814374992113563	0.3938221199215581	-1.9664943926412057	0.1784507133502517	0.5132091891291901	1.1372210778672236	0.27398955176370776	-0.2080317372925844	0.3620702860519164	-0.44467999270887865	0.24137316183003077	0.9990673531556779	0.4171063373066368	0.08058457210799089	0.932030638311517	-0.15469631880050158	1.5633332479908368	0.2381396278004888	0.3204770042459029	-0.8853010644020616	1.6441433122596678	0.6766739751916035	0.354530696921291	0.3494794479990525	-0.5649569840828587
1.7926438654138845	0.3182331526233773	0.09136087280863744	0.3248024723014034	0.27444799788422103	0.2739458842095884	0.8397794163339439	-0.2168552767480379	-0.2980680387879263	0.4525601399573012	-0.37122992951552414	0.12763463487235055	-0.12622504241692903	1.0938658916663593	-1.0496041910784801	-0.39799799088603977	-0.9025210216270143	-0.33971560128564243	0.26090625143196017	1.1633164676211938	0.2139419181014497	0.34286224384790315	-0.1809598029316479	-0.11129627789456402	0.4346227591874864	0.32564313631376096	0.4403635982011888	-1.9921677467671526	0.1585319141801994	0.512790264981816	1.12576499355565	0.26938072319375317	-0.20084950664994708	0.3706177147378412	-0.4512011684595758	0.25173880929586967	0.9915350706359787	0.42371676826221616	0.06466999062469024	0.9556834240362211	-0.16709443829017853	1.6269362007222559	0.27615692445772017	0.30669558968016714	-0.8756209145806245	1.6348095911901286	0.6394407325188682	0.31969673446675595	0.32797021223508216	-0.5308273235785904
1.764861158748711	0.3206706354726413	0.08897426640641433	0.33936563879332926	0.24633040789709232	0.2707648024366856	0.8580527218191731	-0.2238244279247062	-0.30252783378972914	0.46033108564760344	-0.33910805827891377	0.14874942696229024	-0.13130956378708653	1.1095943627926572	-1.0394861031912632	-0.39135640351624523	-0.9104221067556578	-0.3466890941907286	0.26180399759944983	1.1409782351803859	0.17070096899428025	0.33438106316550603	-0.2489993711222739	-0.08212768329934612	0.4492497243548135	0.2666637948798186	0.49189073392968946	-2.008502539646853	0.13728092423371013	0.4896172566391079	1.1171168642350142	0.267562480531638	-0.20420654988422515	0.36941518933668893	-0.4581268809478387	0.2619307024850881	0.9963523962461147	0.42575048567497753	0.03188354561867267	1.0012563184585979	-0.17199792396414398	1.6559296377338968	0.3130500009963892	0.2873780436072726	-0.8724251189824912	1.626293878576531	0.61278109156964	0.30183477046260226	0.3012808387473035	-0.5074997381960477
1.695265113653237	0.31766513423203635	0.06854661467443411	0.33378219545813526	0.23116686906247402	0.2704670455339407	0.8965914179114949	-0.22412951116651017	-0.2958832809125494	0.4513585750285668	-0.274965698029063	0.17967032104214814	-0.14122185592366884	1.1109767063219864	-1.0367876440729784	-0.3798147154630952	-0.9228342580452067	-0.3557696800045581	0.24747498268356627	1.1043338320677747	0.15473903212259332	0.334110790861977	-0.3247592144750612	-0.046804368940978815	0.4844799960231393	0.22138675374779707	0.5011414464620626	-1.9963213823063903	0.10340036437132342	0.4607038302283472	1.0949756688997732	0.22337771356515282	-0.20953593824536995	0.35624762580103164	-0.47711190483207055	0.2595197033620537	1.007031850689497	0.41894062402756865	0.057727913461645186	1.050587398867	-0.2026224131039843	1.7059919835187027	0.37903780899279577	0.2778614962680492	-0.8667743826688256	1.621908972783635	0.5845129524152608	0.2894159591613232	0.2856158784268638	-0.4849399102998041
1.6547890537523453	0.3112156273735659	0.07392305286623631	0.34638563437652936	0.22264558757838365	0.30671280208504326	0.9438684653393029	-0.23321445120065426	-0.2588507321323975	0.44152411705945005	-0.22803387539465686	0.20343739936461014	-0.12494128939826465	1.1165964097888712	-1.0339900578850418	-0.3756531008866354	-0.9397947570341806	-0.3844749808570542	0.22426506002841867	1.0760314128391422	0.14114108043186108	0.3047626791388133	-0.3796494890483563	-0.005062013057553561	0.5187771373745221	0.1862712790515635	0.49862665807186596	-2.0067560086113314	0.059867210157765596	0.42864265660265916	1.084373235976685	0.19681764811214145	-0.22250473785943753	0.34573852155012735	-0.5004146261070733	0.26423009302168005	1.011211914398893	0.42211826501680305	0.08975983966721054	1.0788853236135307	-0.2166865751961527	1.7648761093805803	0.4549966096673715	0.26538891881597065	-0.8659640023659605	1.6188706556615664	0.5578705319423465	0.2747955773527946	0.2616929302891603	-0.4523891126392396
1.6304065910343546	0.2994836949969889	0.10723512445619728	0.36599380959779565	0.2065116494306138	0.31710014724731234	0.9919247729947	-0.24248915387180198	-0.23363057850016675	0.4302486069936725	-0.20202028311607645	0.23104761175789212	-0.10855759292324381	1.1238298623098186	-1.0364455584992798	-0.37351185024605826	-0.9445615918895831	-0.3890107838837523	0.21577550387933062	1.0353694240488096	0.13830614507813818	0.26257684778395696	-0.4303609970160286	0.03225568973230465	0.5360114520206317	0.15062048192552746	0.5005347090302752	-2.037566685420418	0.019982066654376934	0.42114371277934637	1.0732892031177201	0.1940309829431961	-0.2178101398420703	0.34188676638108634	-0.5152988666241995	0.2744283276078554	1.0141710557750947	0.4018841357423953	0.13397455467888547	1.1278633142555943	-0.23729724450527584	1.820400924358756	0.5279522951653542	0.26295760584039035	-0.8553298769498051	1.6103168961430416	0.5133784127068959	0.26527612457619665	0.24115595847932364	-0.4119262567140172
1.5863401284407455	0.28481950713308846	0.12250285922594736	0.36882549604720366	0.20357106362568028	0.3388896695844168	1.0433663535675761	-0.2502242404087117	-0.21069062080870746	0.3673367731605857	-0.18942897305291773	0.25971774107531326	-0.08481621910526735	1.1346602498292564	-1.0355054710609526	-0.36195280717094713	-0.9659967425134667	-0.3903650735428187	0.20646113059924223	0.9892915722125295	0.14897933669413826	0.18875678285974642	-0.46957047948181446	0.08483848904417143	0.5489324740975126	0.12551029155116541	0.5007006265049195	-2.0296057861160683	-0.017828687549618846	0.4134321039156877	1.0613628871090997	0.2008805137910997	-0.2023975618579159	0.34332137380824335	-0.5092289353752882	0.29230218907072925	1.0021388023701943	0.3603551007005487	0.15782475889976266	1.2037723282433643	-0.2622810624879808	1.8475711456343706	0.601173815499391	0.26330006968900704	-0.8173535682143257	1.5788588998581532	0.4666382061419889	0.26464005822080455	0.22818769985384874	-0.3702927700938477
1.5378969310445059	0.27015919983889825	0.14612711822322122	0.36917500622995064	0.20709760748311634	0.341517579129743	1.0857655094520635	-0.258580681249098	-0.16108475176465284	0.326531050108294	-0.1654140588921988	0.28426105267457136	-0.07482013388462165	1.1470201466722618	-1.0256355247925362	-0.3475050506128663	-0.9870920242280526	-0.3924784680378312	0.18140024845460206	0.9564025129880462	0.15588408744461818	0.14366211749834792	-0.4944905487328656	0.14562577515680203	0.5703069848347895	0.1011032208503924	0.513578750492751	-2.023835821419377	-0.05340188609840556	0.4263644887041583	1.064878773336251	0.214591337703589	-0.17868227701119216	0.3524379859031189	-0.5278471251875639	0.297769741527016	0.9936110640108872	0.31788327150226825	0.1868971859503307	1.2648346575651053	-0.2766211362414421	1.8730215145857656	0.6714602770657275	0.27747735162334575	-0.7899399073908351	1.5665357791157377	0.44611502843170037	0.24807978061909336	0.21871415461054028	-0.34875078355566247
1.4898741386586647	0.2638251399293083	0.1867075178755378	0.3658470298536897	0.2128504320886481	0.37079609732808616	1.0929534335394833	-0.27274833390974285	-0.1202682126619766	0.2691408406770971	-0.1630958457310378	0.30506846885651073	-0.08375698858108083	1.1525495207895795	-1.0093320373369479	-0.3243193397218992	-1.0097141149969064	-0.3936615908598622	0.17113882486967885	0.9053368845054308	0.1613449267919582	0.09751750688363721	-0.5137090339938611	0.2176855878732454	0.5836471202219998	0.08076017437101232	0.5494689775569818	-2.005483660208541	-0.09478902453281765	0.42491740479319634	1.0778406325546321	0.2188404384800146	-0.17519367101136432	0.37182373481042746	-0.5397625529200247	0.28946251151340474	0.978304016138764	0.2736748437799736	0.20896307366832395	1.3031290398879656	-0.31045390844405374	1.8890356654010187	0.7234836275207995	0.28140396315853866	-0.7681885392177116	1.5631781397558846	0.41785944927117713	0.23582085770690595	0.2188532606956953	-0.34051706979689966
1.455362896056896	0.26471767096267057	0.2310514334562234	0.3627653818598639	0.21295718800814192	0.3565249367852895	1.1011414467913903	-0.281371130923157	-0.07978957589893958	0.23573960665728913	-0.15079510436164428	0.3184683126998043	-0.07476319755827085	1.1578089217947078	-0.9810017799863475	-0.3045735138734244	-1.0507758281201973	-0.40030740127895303	0.16535483325739633	0.8743363807775444	0.161563192469177	0.07687383389139286	-0.5233015574424456	0.2733338260360144	0.5901089717081278	-0.005412509610768635	0.5840887972908478	-1.9648304604598845	-0.15417247037253734	0.4299690506394043	1.1260812372903672	0.21801316257337028	-0.16607088957686805	0.37175294531214803	-0.5559547097924366	0.28079509015263837	0.9592184901609159	0.25008256665675904	0.2546681321376678	1.325408581281911	-0.33918726017738127	1.8849370190023145	0.7852672985085558	0.2856471884332369	-0.7402693667468813	1.5402902088059185	0.4156454207831879	0.22388717014199533	0.21770697195800698	-0.3466587724246213
1.4289637227511265	0.2592062918316581	0.2580832125428414	0.3551938722876721	0.22196726766294833	0.2963780424308278	1.1328009168389723	-0.2862356810622182	-0.052637446294268045	0.20403336371392616	-0.14948618744206651	0.33314192729369585	-0.06250040198667797	1.1408899301398467	-0.94976703470603	-0.29554411486139875	-1.0808594286681692	-0.41344093107160773	0.16873113949599916	0.8497903419658523	0.14413467814325445	0.06226087269621583	-0.5235716365348931	0.31212955239513873	0.5961999660006806	-0.052004028664692545	0.584230315136868	-1.9153574420058994	-0.21403499547931054	0.43694714280759117	1.170729478555915	0.24255404749594653	-0.1790418819036948	0.3656005314490248	-0.5682599296504531	0.2583402035280602	0.9434137143689887	0.2254271461458745	0.30204742748930463	1.351490709171421	-0.3751846088154817	1.8900664283131978	0.8115189090162078	0.2957459643927972	-0.7327869510660096	1.5135731286386052	0.4054893442828793	0.2334652074461651	0.2114528852104584	-0.3667185952161828
1.402412422448929	0.2676305236014428	0.27393753136553023	0.3641140115878858	0.23605245176020775	0.22987717967467303	1.140295226624183	-0.28152560889749784	-0.03462028719213248	0.18667157631153572	-0.16328050620931842	0.3563952576482222	-0.03558133659614154	1.0953761171961995	-0.9040623288140012	-0.28585522501485217	-1.1077584922165244	-0.4298408093370424	0.1706591367000933	0.8218196119572589	0.1584176482671043	0.0642845141953543	-0.5303501930583565	0.3557061214070204	0.6074427475726591	-0.08186155421355737	0.5657451564912044	-1.8721035738596705	-0.2556901157431427	0.4509702385360298	1.2188243631393785	0.2561972386625134	-0.19105356239838786	0.37005310128384267	-0.5803951411632794	0.24573477465702465	0.9130201503799787	0.23666298751961917	0.35118415253908614	1.3838132229612137	-0.43644525962496195	1.8679796770543295	0.8408773450434938	0.30391289557026885	-0.7289224496063043	1.4903577225426556	0.4032301961090211	0.21453436248687954	0.220044704883757	-0.3884899443910381
1.3899462318227411	0.27503998639199156	0.2831596808059722	0.3794445018905827	0.23073084909914826	0.18310476051139332	1.1380013804943068	-0.2750934730745269	-0.01147655633402058	0.1622542079057956	-0.16435769233262248	0.3761284168535193	-0.019658502083469667	1.0616436872837236	-0.8727465973656677	-0.27513999507646936	-1.1589174331910368	-0.44008679476152085	0.1892118727151967	0.7826771744062297	0.185282795199245	0.09325114223004896	-0.5265313604305414	0.3790129284746116	0.630470745214207	-0.10840853611441444	0.5702997538343809	-1.8382513029273668	-0.2941591697809873	0.4696808349059024	1.2597365877349813	0.2603551822596525	-0.21087020395932043	0.38713218783075914	-0.5747851626433812	0.2577060638323646	0.8551908024710292	0.2254452659134456	0.4134479807128715	1.4048780932727563	-0.46987857381361897	1.8552157312992048	0.855267855885969	0.3163520081524124	-0.714482338397499	1.4576577665754904	0.40021190004975027	0.18398586484406787	0.2413373764726372	-0.40771103351174387
1.3749534995937198	0.29015723076956623	0.31366618890712206	0.3818903465374156	0.21835196045671973	0.15871327991865164	1.1327165162505242	-0.2827691781059797	0.00180481119882083	0.16215201295051668	-0.17422707073798696	0.3946906795979143	-0.00279460678054677	1.0323556643572491	-0.822587004343428	-0.2523295117292815	-1.2277270151234032	-0.44773038259650155	0.21176954272005122	0.7623674288517222	0.20172995346105674	0.10826288931414174	-0.502915301629343	0.39717147588682167	0.6710282240826786	-0.11704187175235788	0.5832120373022863	-1.8131575536559583	-0.3136704389800321	0.4661369352179815	1.3040799535046415	0.27082551547621025	-0.22927583485973174	0.43081647682597024	-0.5718328756990224	0.24507679130877097	0.8048158022485236	0.21954614908357933	0.4394487870964433	1.423081245028977	-0.4800482547434844	1.8348517035704404	0.8577423286112783	0.3276570223429548	-0.7300028421545356	1.4095936551077752	0.41263641894105196	0.14449621980637664	0.27550086418237063	-0.42009733041728214
1.3264476012057091	0.30432470571055215	0.33967466383869177	0.37472502447490286	0.20631373115290058	0.11565599275292242	1.1095156038068612	-0.30159397593735066	0.006621854094058953	0.15688329525613534	-0.14899556989683066	0.40316689758830976	0.01274363896168006	1.009451592091187	-0.7738534157676096	-0.22266678695263345	-1.2737931245335952	-0.43241437716935877	0.23618536240109464	0.7228476948128988	0.20697252713117792	0.1296436360454142	-0.48821356766680485	0.38733857629620927	0.7115696175788988	-0.10333819293131144	0.6018143141653456	-1.7699811762768938	-0.31888342652583496	0.46429029428205293	1.3500603456657791	0.2802000021718814	-0.25033574455510943	0.46172370941653923	-0.5536971018837216	0.23661483120941	0.7603772922612999	0.2035013213964647	0.4566750499613902	1.4382355617968159	-0.49591846158519076	1.8085256168245762	0.8516273425470118	0.35311777671024297	-0.7236323646977563	1.3476397057054512	0.4147312669579833	0.10087608170684156	0.3053615265607881	-0.4322010325477331
1.2467474454691219	0.3235699061174276	0.3667779730809816	0.36272033065127707	0.18673481546820675	0.07353704958804513	1.0902422091571444	-0.30800115431599917	-0.0024460518219838077	0.17050619247650195	-0.12352509667201692	0.41774511965902866	0.038436961930211434	1.0082945644675192	-0.7215473653482801	-0.1879687120111403	-1.3016450348455166	-0.4200527916946736	0.25575191474035397	0.6983659207875894	0.20763991641344318	0.17610728730380953	-0.4507347348775445	0.3805915980546543	0.7504309833066334	-0.09131001420404719	0.6066226676462134	-1.708123111731815	-0.3181520337218073	0.4651783895828935	1.3883888796182668	0.2874945368842595	-0.28876577655038393	0.5113147995979318	-0.5543739686364002	0.22933237094404263	0.7093458016748275	0.21027347127761614	0.4759118343941243	1.4455648173358067	-0.5271692088066742	1.7618412447617147	0.8303986762212286	0.3646697696564436	-0.7010448799475998	1.2856925503932926	0.4197117700606359	0.05279192243679476	0.32403768434516506	-0.4485347247376468
1.1846703799606007	0.3323040983928201	0.40968540131948616	0.3551880592284998	0.15181843276544968	0.037030414282702796	1.0753749876933951	-0.32129787822994255	-0.021618785337541968	0.22403157450805855	-0.08766837674233745	0.4354532140586763	0.06307535145579028	0.9700253683464515	-0.6929449944731468	-0.1635071077815174	-1.2992130647164875	-0.40996119513378904	0.27324050312442827	0.6817721310263304	0.19908809928333518	0.23271727108303747	-0.41854730881539715	0.3805226728227667	0.7790316688015201	-0.09586946621206872	0.6106242067405756	-1.649753218536149	-0.3282206482517151	0.44057094494115817	1.4156922888584524	0.29352855404220096	-0.33328990548156134	0.5528189512600554	-0.559221977273897	0.2117527502999716	0.6581559740526706	0.21928216671977788	0.4796451875782686	1.441405969608937	-0.5548157960051319	1.7232436240697475	0.8004404019936526	0.36945684916469695	-0.7065606257552535	1.2489895165005396	0.4186021829348251	-0.0002838822825134424	0.3382934988855669	-0.4638073467859554
1.1338815487410627	0.3499247953047334	0.45457186117860304	0.34908216720017665	0.11567855525501074	0.009993267999058215	1.0607066278900983	-0.33102740880882914	-0.06173114628203892	0.2758010613989132	-0.0517102745892881	0.45617209600342284	0.07813447264042353	0.931741963114216	-0.655787244808829	-0.1422071097939764	-1.2950800160159228	-0.40308143832445636	0.2936729593758088	0.6653618068649054	0.19979914170104413	0.2508695465364815	-0.38391871071510086	0.39279331481287694	0.8001204854549753	-0.08738662890127556	0.6150015001157497	-1.6193840108662214	-0.32504916974628073	0.3990730849264613	1.4447340051633264	0.2959251056911884	-0.39066223482505225	0.5841079094995744	-0.5688164843274143	0.17528388371227904	0.6220593840013604	0.23044462303485957	0.4807317247659665	1.4465849719002268	-0.5726155086858549	1.6905951419684038	0.7639220281214081	0.351777779193742	-0.7134254020894375	1.183986379431882	0.4166899891475785	-0.029618232589821537	0.35902053305705034	-0.48094761900607025
1.06470899231132	0.3578154487393558	0.4785243498105151	0.3439114510662308	0.08223036632147193	-0.009321320816148452	1.0766537144170054	-0.3257738667789487	-0.11218048147160511	0.31660575217892944	-0.017594251226930934	0.4682495376137169	0.08738393999665779	0.8932748543733101	-0.621261221660351	-0.12337810786427313	-1.2707854580888172	-0.39427575921161795	0.3049184113685754	0.6480621409822511	0.20284142944812483	0.2624677484607266	-0.3499377022609178	0.37937261848189935	0.819110161029615	-0.054631156472265484	0.5885344096261697	-1.5879953594431395	-0.3158700202515792	0.3698860101847512	1.4649343320874593	0.29243270752131434	-0.4200698019945623	0.6080007092732879	-0.5670391153588674	0.1453297878743448	0.5972900604244387	0.2573983435396078	0.4680116538722138	1.4602857005581407	-0.5658859414142661	1.6425641743461779	0.7261994930769922	0.33494735427772665	-0.7124189076294118	1.123357277611855	0.41582821002548276	-0.04711515352360277	0.3846016075311323	-0.5004615325230939
0.9903188910581499	0.3526421642443507	0.48989194421574156	0.35143790942983555	0.059948366765100555	0.02365662202019691	1.1025820376572302	-0.32533797210483384	-0.16710250869883816	0.3240690807311194	-0.01339775133816001	0.4819205954934815	0.09458047679333764	0.8724808351156739	-0.590475463695513	-0.09752032204033319	-1.217084436394763	-0.38793006183859485	0.3173656517091258	0.6066476322739554	0.20182985198255307	0.27872286746657327	-0.3115882716606374	0.35717674309996894	0.8192102477902907	0.014309843648393161	0.5585781722433345	-1.5653002374246223	-0.3046098436587145	0.31875987560521607	1.4676565085490458	0.29338544707256825	-0.43495064713461973	0.6383317691120378	-0.5720695019825026	0.12416093655263709	0.5919647970910153	0.2692175281805945	0.4460950865929288	1.473078333080472	-0.5726936097617955	1.6119485060103564	0.6877100620905228	0.32498504284766183	-0.705183391520503	1.0712928058546183	0.39872044376686056	-0.06066572311032986	0.4258483702724609	-0.5217541497148682
0.9197771916605573	0.3372115638626717	0.4926538540825566	0.35940180049617165	0.04820461586842451	0.07230709504253251	1.1088912706868344	-0.3138222630538338	-0.21690441268802693	0.31106038551470194	-0.042897262743499885	0.48722579143906986	0.11477031297139424	0.856190089161734	-0.5581937292350877	-0.07538907834575989	-1.1809421523310486	-0.36817750336849303	0.3213079283576678	0.569017490260541	0.2181771117228685	0.2802880603166353	-0.26199043268718825	0.33481935942702884	0.8107359375091467	0.07489883092006161	0.5658915542629492	-1.5399206526446005	-0.28266381443402044	0.24688007749651045	1.4687612946680417	0.26453959084432616	-0.44038638206458386	0.6716431564353128	-0.5797029657429633	0.11761534661366797	0.5749944020680946	0.26769954465232554	0.44170194011811337	1.4848328394035692	-0.59303587056976	1.5547641340315144	0.6609640055149679	0.3029169650099263	-0.6636268047414933	1.013797138418979	0.3815700542819534	-0.09588448944076068	0.44844873005514974	-0.533631609302668
0.8385424034532495	0.32353692127489025	0.4958092717466408	0.36343969672387505	0.03285395429851368	0.12380264892916866	1.1377065565209608	-0.30985747181267415	-0.27411050496679046	0.29727851836390135	-0.034318697289254387	0.46816412077924213	0.13895106334554957	0.8481649861614345	-0.5444824470453478	-0.05498974615309553	-1.135404053547801	-0.34733894527473347	0.32992485352823053	0.5523977872789665	0.19669389270091944	0.24579785394624126	-0.2175803415129886	0.3234124502956364	0.8089719083522366	0.11647406871485318	0.5569466504093323	-1.5080711865612444	-0.26261781651544164	0.1677585882898872	1.4398022564637478	0.2450074498588976	-0.4372804044412299	0.7110935165777337	-0.5883941624487503	0.10335608141625863	0.5835662127457704	0.23875570742553398	0.44052266227596953	1.4619908915554567	-0.6120327721340983	1.500283002391993	0.6265321716254146	0.294671581757128	-0.6316329304163582	0.9647003252460882	0.35877526902655654	-0.10266278682569988	0.461064844412726	-0.5552496927904027
0.7647967861646752	0.308683555637614	0.5345328294658617	0.36667103099139303	0.03670556393328485	0.17908845696771775	1.1192748554108358	-0.3140550557672555	-0.31322076622464745	0.2760591294677993	-0.06652113118550675	0.43714409329295006	0.15529716035977265	0.8243870535585497	-0.5330044394248105	-0.044724549887634434	-1.0662667408814692	-0.3288307925531299	0.34408027679387876	0.5506108116060069	0.1918584684671487	0.182139502602433	-0.1775294983696826	0.31588128498185053	0.7796795518505371	0.16811829489741414	0.5224976280758353	-1.457696753769449	-0.2391293480974499	0.096177644142527	1.4246432267224614	0.22225638224145472	-0.43440137258844935	0.754474037979062	-0.6170955689848325	0.07004979631893882	0.6098832574490431	0.2303634238264316	0.4442692478290137	1.4416607439612945	-0.6593360615148637	1.4519864482255431	0.5828183180933528	0.2753524325766916	-0.6286296883743477	0.9109848895786042	0.33776208979549416	-0.10574172273648166	0.45830501608058966	-0.5910871081750037
0.7224633378682095	0.2975385594297155	0.5731855925580038	0.3847830701081351	0.04285242583717295	0.18595871944848216	1.0708266052967554	-0.3073053579803192	-0.33309380878762596	0.2422181474586093	-0.12801397565139885	0.41235076599570386	0.16492799367552652	0.8021761829301763	-0.5324044938921497	-0.04520570291027952	-0.9710965101779767	-0.30539227873455194	0.36095359063066884	0.5541857994807387	0.18164615322342983	0.12643632118233902	-0.1230976894862719	0.3046273985350892	0.7309801937274517	0.23927610361112137	0.5000548496673333	-1.411505518212079	-0.2313901378336411	0.04145738526734708	1.4205496272675096	0.20852889518866569	-0.444575669426602	0.8044881626178941	-0.6400803706960444	0.057253364571559905	0.6271351027213162	0.2303174449162199	0.45966362610632394	1.400985648603124	-0.7056746576603491	1.3845504356396439	0.5413324990876773	0.2687509359137863	-0.5796838862082976	0.8534769927806666	0.31553630626966556	-0.10209790066008737	0.4280312666375227	-0.6160700106134737
0.6551790063873708	0.29793146711288043	0.5893617051401419	0.39801504604955656	0.053334297775337866	0.1900426329310837	1.0359356332668124	-0.29030546568983806	-0.3415117040961183	0.19872335512852296	-0.18769008688244124	0.39805996845558955	0.173833694533039	0.7746937320585306	-0.527868620593923	-0.060744432055775746	-0.8804564199109114	-0.28645207350437063	0.3694934780866299	0.5638379557838709	0.16418070162905485	0.06493444450689163	-0.07101301367320159	0.30973545180520246	0.6772032197636555	0.2492317088008079	0.45733109994642956	-1.3721123857207862	-0.22556971451665872	-0.026405370022669638	1.3983071512590581	0.1905023179385519	-0.4507332453968826	0.8525148048873108	-0.6736203156725136	0.037156209335577596	0.6352743580580892	0.2240827726406462	0.47514583993581566	1.3665445962153018	-0.7259360889705058	1.31537447228834	0.5060524827709849	0.25795731302907765	-0.5660972260815779	0.804900606914463	0.30009368619578514	-0.08330012585382615	0.4024691301545923	-0.6628819482398848
0.6235365911303985	0.2912864765552551	0.5990467778888199	0.4091993718974621	0.07742814920132053	0.18308632143714068	0.998523049135428	-0.28700979213697914	-0.3463377749164612	0.12762456987808926	-0.23075218625875932	0.37259265869069963	0.16751161376748286	0.7287617652719438	-0.5256476559222589	-0.06895096364723306	-0.8243875870145831	-0.26899116565086967	0.37739035741805027	0.567568422980496	0.14191424461923988	-0.02139255777412726	-0.02705987060160504	0.31326125918607123	0.6251715086891426	0.27669145016967456	0.42622808001825885	-1.320494622807873	-0.22247850706611977	-0.1028252576452781	1.3660668259380075	0.19648046456725313	-0.44622327379383686	0.8806209239130496	-0.6978120084074597	0.016919543366542313	0.6586721647004401	0.19797966197481381	0.480332928544634	1.3266708243388208	-0.7468145929595638	1.2595682791335807	0.4676115994369877	0.2438548761780968	-0.5821555367620338	0.7640327957501803	0.2974753051300145	-0.06557642689990179	0.3944672886200504	-0.704529405021481
0.6075272805265999	0.2903313713353146	0.608712543011931	0.4240132265662024	0.10519128554563544	0.18814682292645135	0.99779812901273	-0.2812398891900821	-0.34015751533038874	0.04520898367085621	-0.27609629085932064	0.34541763571685824	0.14150245532825073	0.6955601471552384	-0.5105783976672309	-0.0624757451086516	-0.796500996201713	-0.24812267502233168	0.3786527487679873	0.5814610186560631	0.10855905172333505	-0.05572276055432166	0.024059096690206477	0.30918036526789355	0.5738931292150732	0.30745412336355094	0.3740489862129207	-1.283224063504118	-0.21288765968025275	-0.1539979136356543	1.338251845950485	0.19040429946620074	-0.44561369964678954	0.9029877171605618	-0.7314361362123653	-0.015131525617117846	0.6889208345616851	0.16553463265909635	0.4936626009849541	1.2806507533560811	-0.7446088344065213	1.2157177872777394	0.43496605007211186	0.2265508331777013	-0.566723673230833	0.6914922950517755	0.2921033826386704	-0.04690873770529013	0.38446871174217456	-0.7489616397942818
0.5987378349424533	0.27652866994709424	0.6047839009144276	0.4266785141967973	0.1231802577326995	0.19103151365396126	0.9894771559297062	-0.26423784539577994	-0.3317679935007973	-0.014426417959650944	-0.3173995896998575	0.3179782569925258	0.13884578485531607	0.6644097157292636	-0.5109936947368156	-0.05216207447150619	-0.7732936719793496	-0.21797824940562088	0.39362477180841177	0.5869577309493954	0.08313613722758642	-0.10926877521803699	0.06581641100080933	0.3019916586534235	0.5297369951212334	0.35331835370747666	0.3033123481970008	-1.2317910611861262	-0.21878989772626314	-0.18882842151092433	1.2936738810704302	0.1788008727092627	-0.43911888445414987	0.9261681416034883	-0.7517519533606378	-0.00942020986180582	0.6994129391111513	0.12680974489742486	0.5051771574430541	1.2498420855105887	-0.7471870225443993	1.1877881320459374	0.4106525336074907	0.21606340383347625	-0.5668546971023551	0.6359465314936712	0.29215750613719194	-0.0425260621173608	0.3665725944582012	-0.7725618070700371
0.6024865319422641	0.2629078702640429	0.6367040030303005	0.4278433059284886	0.12972895371558116	0.19792226399500634	0.98693126420693	-0.2476325389060523	-0.3150663320567989	-0.04895179648752729	-0.3674489157028846	0.30074026692276107	0.11611529939764346	0.6503010832761005	-0.5113480902080526	-0.043409158912791485	-0.7470561389865913	-0.19080974790451113	0.4104179664220163	0.6132337363493529	0.06615842547345811	-0.16238664991483745	0.10724595475263592	0.31522161849364283	0.4837417667999766	0.3515410679569511	0.22433985953528196	-1.1895276185113786	-0.2079386404111252	-0.1884364306547502	1.2601200074264198	0.17201015294476985	-0.4432628922976913	0.9530529177665066	-0.7853001117786965	-0.018196195938475174	0.718926766345118	0.07513647122944514	0.5359417307027885	1.1770876220101036	-0.7643059087061409	1.168875498891285	0.38922104348650677	0.20987270347815684	-0.570667975880464	0.569621536242389	0.292832955120236	-0.04713467646342274	0.34242625764409146	-0.7858085592170069
0.604384007857167	0.25118660945416915	0.6672587801953677	0.4095924800240029	0.13198222331972861	0.21414182005048893	0.9651085093171041	-0.22360153212886075	-0.28390838311274047	-0.0683285793717815	-0.3933040982574498	0.28789095639947615	0.07506850517994819	0.6192602649934204	-0.5100672129747152	-0.03392194639041325	-0.7383894817995048	-0.16702519822992903	0.42493084468341563	0.6652540078683926	0.04232968990478073	-0.19616615348619437	0.1481587446020642	0.3358972373458251	0.4421314109544676	0.3516869062901008	0.15795855522877464	-1.1515582294280093	-0.19227652266172773	-0.2037891681833292	1.2277081250466664	0.1536767778761967	-0.45734876942691427	0.9903464383854004	-0.8087160696947944	-0.04420302582658309	0.7240954793584662	0.04705864564400479	0.5635653274309471	1.118856353749003	-0.7698256766692981	1.1318627838470123	0.359940866723483	0.19143887043767888	-0.5872338283755176	0.5120334691804971	0.311986671904244	-0.051770712685875256	0.3055269297243469	-0.7856769793741942
0.626327299206759	0.25296439545268706	0.712205093693742	0.3848382941702738	0.11695902653657972	0.2270505378846251	0.9474768795385691	-0.20442216646780498	-0.2799438342881188	-0.10401423193737029	-0.3790689478582238	0.2666633143311429	0.018653199928770008	0.5862677237981849	-0.5122292197160639	-0.02232699637331375	-0.7202975314670785	-0.15858028493099893	0.44590256493700686	0.7070675801695476	0.031503712314727504	-0.22437601907100785	0.1771850620789314	0.3456894970591452	0.40737565776755985	0.3379664634777745	0.052898634298867556	-1.1247657695103537	-0.17804693450738654	-0.21064232225345586	1.2147938057361187	0.14953941815825147	-0.47288995001439343	1.0272922840000862	-0.8330329926746989	-0.08836819224505381	0.7337335338465664	0.039355252958246205	0.576989337535753	1.0678412254430658	-0.7500284181292521	1.0988513813219936	0.3461117371649056	0.16720669761273663	-0.6085562065902717	0.4610632535853362	0.334200691501135	-0.04625839940768517	0.2795574273837035	-0.7988104911622804
0.6712859660767144	0.24124847042616504	0.7483011593965235	0.3542892149539507	0.0918989740639424	0.21935802927793224	0.9307620945085178	-0.17976464177796656	-0.2440694393285623	-0.1587432434422123	-0.3780859023709061	0.27116297341438556	-0.055080416965828896	0.5353554635472667	-0.5173656864362954	-0.02218396705439319	-0.6872036634367571	-0.15992646129774377	0.4669626217700077	0.7543716455911592	0.03691838007650198	-0.19908079864557643	0.2073165946457308	0.3412607257913459	0.36522697813070215	0.34562896203758936	-0.026518090268001965	-1.1193066373439418	-0.16600550443601111	-0.20732781172083578	1.1966500965639055	0.1397297294453409	-0.5012341611313474	1.0725886022029523	-0.8511524187725227	-0.15683954003292236	0.736148152370333	0.028323485466771058	0.5844892388984371	1.016469835905823	-0.7235897544491925	1.0651264841349235	0.33215131591800306	0.1285654936194445	-0.623462319268234	0.4030789551849848	0.35602241285366454	-0.05843308420057443	0.2667537529816295	-0.8148217895152297
0.6742791675199415	0.23898755349871834	0.7862204165992699	0.32354757815253826	0.0791902216253251	0.18675911185677824	0.959438639649305	-0.1544569326334513	-0.24479683215129705	-0.13339579771620608	-0.3594007965244847	0.28461643658442976	-0.1346118707154332	0.5019356340804837	-0.5232310286686687	-0.019252763690070465	-0.6633963665479808	-0.15893159836550338	0.46723071301682095	0.7934809142201844	0.025362891434513517	-0.15759837930046558	0.2420374826301893	0.3273882223978847	0.3261733922045627	0.3278531826711424	-0.09732060728120726	-1.1282653525435702	-0.1553263667866586	-0.21375927917817156	1.1534435546772162	0.15913444641671295	-0.5218637509477395	1.0971238838787716	-0.8490816419206875	-0.21831230653159875	0.75451958767623	0.01645537745334235	0.5777796293610936	0.9511471719782649	-0.6930415247005326	1.0289537403718707	0.3304376846930993	0.11140542971514675	-0.5924371470587763	0.35778384310517275	0.3726049494898936	-0.07861239872117318	0.24477863126116267	-0.8136048778226247
0.6583561992654665	0.22671622193241378	0.8122498540957407	0.28441842359759323	0.0640020929440818	0.1988524128517461	0.9989219286287783	-0.1285153904632981	-0.25869209859126907	-0.11181717806821453	-0.32471449815567244	0.2951339298746084	-0.20869462546029646	0.49376539515897006	-0.5247263572749117	-0.01172367640412832	-0.6532315117199095	-0.1693662375289142	0.4680565573173493	0.8233194691491222	0.022711802939678886	-0.10228348312349908	0.25730341610382024	0.3086894355502031	0.2949667870417603	0.2923581731902061	-0.1930383984034963	-1.1517636397364805	-0.1398024078721291	-0.21178882006259486	1.1125488991779864	0.15855613742984068	-0.5263213167158415	1.098895413474955	-0.8520820022376266	-0.2711281910712512	0.7760129256421895	-0.019988571316769614	0.5604797899621766	0.9313276302438076	-0.6532479010347018	0.9854775102029445	0.33438518064745737	0.0878716106131006	-0.5910825569972923	0.3396640046334442	0.3859507625902916	-0.09976135258615335	0.23746356204237423	-0.8408201396518425
0.6851983910540765	0.21230815166939113	0.8308403392844887	0.2557222569925071	0.046462335272191166	0.1994779755189807	1.0386942607193752	-0.09917748436146773	-0.28119871587769485	-0.06839051570831416	-0.31761864771821	0.30955254092616297	-0.29985398102916677	0.4791107268623569	-0.5380048493827754	0.010082609465449647	-0.643088332204931	-0.18519030834900624	0.4751676519598341	0.8594155485198567	0.029271526023478205	-0.03500052363949773	0.2653727877843338	0.29889999353504193	0.25600444092155833	0.3186411387106979	-0.28280251747729945	-1.1893971992679044	-0.11680706615579758	-0.19838026089752034	1.0809245257062545	0.15390712128622214	-0.5426302756759414	1.0961184937892836	-0.8687324889421595	-0.3298156638329058	0.8023440088252514	-0.04772234781545373	0.5505284781886131	0.9358723395416758	-0.6365057928801459	0.929818466349715	0.31836770679107357	0.07246053703690525	-0.5381977930831676	0.3131973546296357	0.4033358956983255	-0.12012275779085249	0.22953906485607883	-0.8429943450154017
0.7290233006466007	0.19819257934828022	0.8482521399029116	0.23391020571246363	0.025024187281706273	0.2131160611791066	1.0816634096189985	-0.07210898448992566	-0.30360473628438084	-0.014179704885795629	-0.3110043628417542	0.3187426441389932	-0.38279516873796826	0.4824387036851697	-0.5528343885804767	0.026838583944353882	-0.6274560964022928	-0.21940807933008863	0.4747978709297468	0.9024574074639682	0.04364432086833732	0.059938201443150374	0.2569984067820827	0.2900473277847185	0.22074941565260114	0.3360151846393486	-0.36571896210982746	-1.2370056572710244	-0.0918412244091975	-0.19722719290036336	1.049313587425867	0.13540358614964726	-0.5685748915849058	1.0884633712095193	-0.8566038877654558	-0.39517542764472946	0.8223526712013683	-0.06000947545396416	0.5532420263902882	0.9389338603899257	-0.5946175878839266	0.8746730812290446	0.30716799881627277	0.05595614411720314	-0.47007100189317275	0.277201313759518	0.4204661046191262	-0.1431708897774026	0.23555975365862464	-0.8387528856332299
0.7538169174089911	0.18907033010186056	0.860943685775586	0.19719783050848888	0.009767686831798468	0.2154735309687287	1.0695710020220346	-0.04350129878490972	-0.3433856434071706	0.0501102124351437	-0.3041918395106735	0.3279745205482455	-0.4548368098966706	0.5233284658801939	-0.5599682981486488	0.02227959920988865	-0.602850280979172	-0.24937976271319667	0.48560985738168877	0.9459615582585089	0.07646728130517778	0.12275928140851625	0.2523951701564659	0.2814903035950703	0.210743152390864	0.36532972349175064	-0.438876205949455	-1.2777844942242271	-0.08044813747351567	-0.1986809963217982	1.0051479795724532	0.12630149278864014	-0.5801205109826388	1.0779211123834715	-0.8534671645267048	-0.44671405337489983	0.8355990404038076	-0.06685761511036686	0.547460507830279	0.9557542534204864	-0.5606930724960396	0.818978147302271	0.30066799511092285	0.035042403903784033	-0.43038451149256607	0.2653384246849224	0.44552419032299556	-0.16397735068951022	0.24678810567361958	-0.8479866014338654
0.7774736932386175	0.17519341281793124	0.8759052567684888	0.171610923928298	-0.0039276582336015805	0.20142978567504682	1.0512167644656907	-0.027651600437083135	-0.3664133009425057	0.10690686530790225	-0.2972353896303447	0.34181641209695957	-0.5381862203227042	0.5748638971494735	-0.5725127316296177	0.003834203110428455	-0.5626278359788401	-0.2921392551122688	0.48453954673349164	0.9818275282328413	0.08589132166078713	0.18188734391288852	0.2382384815243055	0.25885974408562207	0.18177572040864398	0.37523947793660645	-0.46605413895295245	-1.3314335368542465	-0.06700350761560345	-0.20581024761113526	0.9658448775093825	0.1100671833054685	-0.5943110901461118	1.0696745838687145	-0.8337250711170295	-0.5200531462464845	0.8554817818702991	-0.0532575970627829	0.5242670169521395	0.9660974578332201	-0.5402838800891522	0.7627699853238211	0.307326983969172	0.01706275126874183	-0.4126408496542206	0.2332332233708562	0.4662863823854849	-0.1832149638658143	0.2742585433369992	-0.8675342381655581
0.820548246700113	0.1755678877949724	0.8973587870055926	0.14230947253687448	-0.011446153777278128	0.17902426167217206	1.0446427679462975	-0.015721942050941413	-0.39246273398079745	0.1455592683934073	-0.28316226974882575	0.346197609876916	-0.6021450516802095	0.6235006697405117	-0.5847636712376973	-0.0073693612389970605	-0.5425044753033421	-0.33826080132558334	0.4692480739698529	1.0001502480535531	0.08787586035673055	0.24555872560351605	0.22775571479725584	0.22499166245333538	0.1405352387617396	0.40346294886887923	-0.4762702634578881	-1.393430497893625	-0.06601941535606856	-0.24477082495092284	0.9420201493510874	0.10101713775327988	-0.5992869035748416	1.054512190192934	-0.8082967408457972	-0.5512446135070416	0.8552520612919281	-0.03838919528522196	0.5017029761739178	1.007817022320559	-0.5015817274859117	0.6883058349762766	0.31337492269815376	0.011686329350434777	-0.42440129624866063	0.22126597707131657	0.47904553257846183	-0.20435972142074127	0.2979356956856431	-0.8993067509996976
0.8753684433249862	0.19165624474254236	0.932960209729564	0.12886168677367354	-0.022539773119284005	0.1414727454925186	1.0523740930826295	-0.002184680009821084	-0.430218806472925	0.18241964680856623	-0.27029940015878373	0.3349930410276777	-0.666038352548896	0.653660523130785	-0.5954830004362631	-0.02348080610920885	-0.5181024078232952	-0.387188522674374	0.44785726854882923	1.0194130995073127	0.09542029743813632	0.27375916447222404	0.21356549348793466	0.17224326918812852	0.10771500267257836	0.4337693172482684	-0.49402652386445256	-1.4605138094284853	-0.0657677964724542	-0.2215051918894068	0.9102717587284859	0.0934917695385146	-0.6124704794036692	1.0299312089675925	-0.7909767695903036	-0.5897746002503448	0.8350368205586685	-0.05087099717657436	0.48301419432907855	1.0382726003997131	-0.46443793008460255	0.6376247443235753	0.3369112282460625	-0.0029540502750410235	-0.42543137188222635	0.21167965172941935	0.5031479582691349	-0.23591204599277965	0.308360690154072	-0.9502421548649581
0.8940677292642676	0.1926748942914885	0.9577806221012475	0.11851153491702293	-0.024347426722398348	0.10318912977217146	1.0544540473102741	0.01328334156017737	-0.425506229568186	0.23422216641223836	-0.27469142290691073	0.3447237018718189	-0.7154644551729357	0.6904144190394529	-0.6107848509658326	-0.03998722734129343	-0.49084180005254946	-0.4148065635859585	0.4340798436694925	1.0334373343420828	0.07852149712115634	0.300755847491925	0.1905701707545147	0.11623111447083319	0.07673421826355066	0.4742780577279547	-0.5004537113724379	-1.5445005417445927	-0.07438767282891343	-0.20555904692483945	0.858002663542005	0.08140932650719616	-0.6227420230526908	0.9967300382049299	-0.7738579029677727	-0.6295296041067193	0.8306945911372818	-0.0729648827702061	0.46933317968003296	1.0522471321997875	-0.4183947026588484	0.6011701917030564	0.3460997404008998	0.0006201781836203697	-0.4600379933855557	0.20719337811125227	0.5131711288654893	-0.2510229136140789	0.3153248662635365	-0.9824857423522009
0.9061587418249406	0.19952992068468228	1.0003355482615441	0.12809726949248873	-0.019281318565295927	0.08591240012620939	1.0631218721266467	0.028762550950044496	-0.4394337385978183	0.30901132504774537	-0.2721269957747087	0.3482151929160421	-0.7549610773354573	0.7582172527228968	-0.6145328908216019	-0.05043854125606122	-0.48643997746963247	-0.43994414260235315	0.4162974848004045	1.0650504265982286	0.07422418173006744	0.28626543360611845	0.17410696380315432	0.07225735839154868	0.0572330278513146	0.5006753204646456	-0.5045936776931944	-1.6145574120306585	-0.09472635136303385	-0.209231184737075	0.8164476167143953	0.07180773101108726	-0.6289154961904753	0.943169270095337	-0.7608179858117172	-0.6298869545080377	0.8390249399625811	-0.08536967564938133	0.46090028223774987	1.092779511634438	-0.3615378867426345	0.5613295843516337	0.3621691254884489	0.011741636560626817	-0.4798549244948559	0.17968641702128277	0.5261337507041919	-0.2658388053228141	0.32080698817057185	-1.0203359601604034
0.9139943100260808	0.215059960665187	1.0432839822191098	0.14488829091227834	-0.018318116280424842	0.0678257170704871	1.0641624273266912	0.03465465931396885	-0.407175672494553	0.2944387373338774	-0.2885554419527294	0.3703761853581615	-0.7815041481180167	0.8328384298938845	-0.6157023310877493	-0.05444036994067254	-0.4974588396335662	-0.4670916913291182	0.4040207546015055	1.0885920689904904	0.06320764141413462	0.2746315533512972	0.15071653679233216	0.034747185142834404	0.03523565575518951	0.5283707286683808	-0.47607246380184154	-1.686640127898685	-0.11940815706923491	-0.20863703068881195	0.816694617539877	0.05553470423133687	-0.6241064385670797	0.8956748931674141	-0.7624245508197679	-0.6304632226151038	0.835016741278485	-0.08130178782966932	0.4532267630693255	1.1638784704220921	-0.30386425805632805	0.5039637507253512	0.3702339781211725	0.015928853265583437	-0.5416234036149504	0.15213312023638365	0.5522679251221073	-0.2762982764316533	0.34208259850616235	-1.0542226939551476
0.9634150261628799	0.22499421912348092	1.1096259030778874	0.1504077905965747	-0.008409007842914944	0.03619655836928189	1.08436769696667	0.029109803666738182	-0.3805626389890004	0.25476025560648063	-0.2951887359960671	0.3860292878860664	-0.8232449209550067	0.8956508207478772	-0.6117566849820216	-0.06744586432888452	-0.5353724302832366	-0.4822824527291618	0.38786029641716147	1.114307312302819	0.051259274553152157	0.24731424265849147	0.11728895898130183	0.013993429353244857	0.011453692034626239	0.5427232404804927	-0.4339290999138111	-1.7562242284271576	-0.13441344147520948	-0.22217102071604794	0.8062833777243794	0.05351944443979571	-0.6317007895728015	0.8617514903083814	-0.7616405431850535	-0.6356726459716988	0.8252757379385963	-0.07363486117614748	0.44026691252533234	1.2122147679858106	-0.25376855678953936	0.46525975185539964	0.38886338295212813	0.006930911216131907	-0.6008652458819489	0.11180842863994123	0.5840311497262942	-0.29254136236169515	0.36830904332134806	-1.075102490554556
1.0050402616178675	0.22019540960551698	1.1718120873860647	0.14396546776864264	-0.0006416150712050608	-0.0037725253234833387	1.1108833558086977	0.026530150585475726	-0.3602149855062236	0.2512174971568103	-0.30947095671328617	0.39862359486701415	-0.8531719432093592	0.9632283385256593	-0.5956598742272096	-0.08250762959496769	-0.5945503700896182	-0.5050989999829757	0.3734470535999802	1.143215064358023	0.02907508691398117	0.19363744722450352	0.08470209880233351	-0.031779427000515614	0.0028607968147174112	0.5291325852438444	-0.3873113321286822	-1.7999797759299496	-0.15943022446818556	-0.2585579165393066	0.8052561023246769	0.05103497022110913	-0.621374757011715	0.8285055160657953	-0.7477797766556835	-0.6595164126749955	0.798793209337201	-0.05398782369589807	0.4252713304693546	1.2438659883575653	-0.2035896386558093	0.44178922292097617	0.40391046435551925	-0.011275280553410786	-0.6606714746467803	0.07937384983464528	0.6096357817605147	-0.3310979342968857	0.3965306993412405	-1.107361809508208
1.0039445360895436	0.23190211827897717	1.2271128046527713	0.120377526911398	0.011658106260138178	-0.06781484484596503	1.130648123747324	0.026041328917366595	-0.34184444762141186	0.25588027102544675	-0.3125250961923012	0.4326805960812369	-0.8975092273820074	1.009619056615665	-0.5797321625912144	-0.09837909640289008	-0.6551372052470417	-0.5225062655833607	0.35386098503968844	1.1740092988521975	0.014079395405674525	0.14055286434787295	0.04460212698602032	-0.08256897818023648	-0.011003542981532225	0.5114780289534904	-0.32413581369500755	-1.8512247571719336	-0.19122064955502677	-0.29068165627362047	0.7975856415433961	0.04940257058257184	-0.6032751191768447	0.797786458090906	-0.7506029218767021	-0.6764834670558186	0.7770641950741719	-0.03644879467545157	0.400660493181016	1.2727051764584827	-0.15623182346929715	0.43331198754992545	0.4207314971617121	-0.01400346900688785	-0.7265838218580062	0.056184668926735314	0.617042866505471	-0.36107697920138	0.39157997860333393	-1.1559995499385507
1.0131677491905313	0.2411611576076839	1.291988265379202	0.10226694105944904	0.023440841060000203	-0.10223171840268512	1.182578765264221	0.0299871869249023	-0.31635087682886254	0.22106379171586688	-0.3199015581408763	0.45273110688323204	-0.9329837815094834	1.0302171931264876	-0.5650069335779173	-0.11760068089833368	-0.6822903034648462	-0.5512518178181509	0.35045694522382914	1.1819501460856918	0.0013293219225999243	0.07790480638697381	-0.004691560059635652	-0.12828082053155557	-0.04106772926176429	0.44814586354133557	-0.250492529253187	-1.9088913645971666	-0.2168028803827756	-0.30911461740299634	0.7998510214992794	0.05890457931077191	-0.5965567569184084	0.7795854924066999	-0.7459190138438787	-0.6887264089940006	0.757550708166988	0.0020015786075177704	0.38545695760344517	1.2994807980208005	-0.11312702113103872	0.43968132712160035	0.43282849581257327	-0.001984170212252892	-0.781255289126228	0.02585095868245485	0.6234365937256522	-0.38011016251359436	0.38758161702405636	-1.189327060469775
0.9917497071326593	0.2761047177062471	1.3715301662505837	0.08398123679992829	0.03276399144500759	-0.1440119289442563	1.2628182890845558	0.03566887821514238	-0.30213318449228826	0.16094528666040464	-0.3330948251552931	0.4560392946476335	-0.9794996858677812	1.0532166694246767	-0.5430136819022139	-0.12807294052926138	-0.7226653426693525	-0.5683886665977614	0.3401811412655137	1.1914582248838697	-0.006113537670561691	0.040157729264914746	-0.058279967667938824	-0.17162568805636844	-0.05917181573078199	0.38745985549424894	-0.18718151154855295	-1.9599211540874184	-0.23614974828669819	-0.3052841977885092	0.7860034731284384	0.07008897709840839	-0.5598886792607589	0.7684661647592347	-0.7479411631632189	-0.693520327534344	0.7395355099209574	0.02528174273431999	0.3840649352095894	1.3307112707069186	-0.05277100417049263	0.412910347024087	0.4395592410162778	0.019741944747972653	-0.8145673666689083	0.006952517477745386	0.5979928304901343	-0.3899380552991839	0.3880860727871564	-1.2274739015673952
0.9761659409648138	0.29702147351582187	1.4294337353258633	0.0768282674881571	0.04652650877435874	-0.19086028977630945	1.3035051535787479	0.04909598326063248	-0.2846048230494017	0.13396891528358856	-0.3525149521211455	0.472132574439328	-1.0211201404302188	1.0724953884699129	-0.5239100167013129	-0.13778516988810052	-0.7478893380218843	-0.5931279065921181	0.3416705370811432	1.2097032050436347	0.0012462130685820054	0.011882115318404027	-0.11897136966822024	-0.20748523204898106	-0.06481600306377872	0.3595179920450967	-0.12149299403078084	-2.0047510301083262	-0.2526068582143865	-0.31623461070012615	0.7628246676309222	0.06938255796817305	-0.5394106058960251	0.7487741392631677	-0.7585849621190794	-0.7333298927701362	0.7310851959047312	0.05304009416777237	0.3647546883150309	1.3691790264479808	-0.013769066214623643	0.4070258191794596	0.4579240443233671	0.025177882033768927	-0.8402231837467135	-0.02022139731230501	0.5540136318028834	-0.39840057650622934	0.3934661797736885	-1.2543392329436167
0.9336783099016982	0.3009859605460775	1.4939589005598652	0.06978138650628424	0.060166676622941694	-0.2480783762107904	1.3128666818618164	0.051696721079339744	-0.2899403267863763	0.12506866372384004	-0.3655579561973535	0.4917354262110102	-1.0369033198027848	1.1159955673737734	-0.5109995257409128	-0.15249205487753126	-0.7535084461881014	-0.607820054978616	0.32119391254005775	1.2249121923112314	0.0009095802356406738	0.0034734845523624438	-0.1716214453439054	-0.22945244038801388	-0.06309308096928905	0.3248340762466548	-0.054918282001379326	-2.0522162443090304	-0.26153932858269796	-0.3559367636682794	0.7667229400732546	0.08105508774811863	-0.5146265928504854	0.7273383623284702	-0.7600044130528657	-0.7654393901170783	0.755922074348033	0.08322921242088785	0.3450658359689269	1.4036412219355836	0.02178397597508459	0.3885426179327739	0.4583366433097349	0.04951555937380573	-0.882715266913389	-0.0486451529292242	0.5092103683651091	-0.3813818464211644	0.4039254104903852	-1.2683640555594071
0.8804729207862033	0.3219793576074301	1.5586192191728356	0.05829841474339108	0.06767977439540793	-0.3284476081766251	1.2991799124638954	0.05164293348381717	-0.3027793259890792	0.14808007729028788	-0.371245317888714	0.47903824494036645	-1.057793580221987	1.151370164562648	-0.49569249209659033	-0.17455328003522708	-0.7765917876195731	-0.6392227892185314	0.3022960475635396	1.2448829929440117	0.011719607641589521	0.010454385467752753	-0.20837732355935032	-0.24824648710806851	-0.06893896099768321	0.2738727714357116	0.032593751350413855	-2.0649114708341862	-0.27530658633432437	-0.39804480003065607	0.7774338880033536	0.09451959123958939	-0.4981263197021485	0.7130415718848158	-0.7643273809002518	-0.8048961707573612	0.7620271965041782	0.12094199791516609	0.33228599127083275	1.440610989057181	0.05025676342012071	0.37473139983164044	0.45968330809920877	0.07598226372357249	-0.853726899047591	-0.08380076484585383	0.4739004707569968	-0.380497704089097	0.421026416500216	-1.2944441116695502
0.8629207546307962	0.33592564007493053	1.6036032285116026	0.03370917444368187	0.08264119668581602	-0.4111273244391717	1.265279780218884	0.04358684257682881	-0.31658173377082977	0.1454932029677722	-0.3818524330087782	0.4740934207489854	-1.070744983061332	1.1677035378500915	-0.4809128403783867	-0.1936473948866117	-0.790686810217659	-0.678739406553676	0.29871122591074856	1.2301891604962882	-0.003086360624211558	0.01870216543240038	-0.23616795630978427	-0.2763855381452164	-0.09700396180143746	0.23581299715373358	0.05991092490125984	-2.071781304484174	-0.27325041238969616	-0.43878728254247595	0.8017639860514422	0.10295868765361282	-0.46732966899970885	0.708209068540245	-0.768017541666445	-0.8537986777725253	0.748548554272497	0.14876886471974665	0.30873100576300144	1.465506989048992	0.07651015020277945	0.3674039517770662	0.450721613267584	0.0981117606190031	-0.8343472347324061	-0.09323055435033487	0.44302537948166715	-0.36584618655757994	0.43012870887194127	-1.312481708639047
0.8749531777401426	0.33181078096840183	1.648152356569743	0.0023128418529656963	0.09196134830903988	-0.45546906385875985	1.2487731062288419	0.040120339620590265	-0.33922119052665567	0.19135706017023424	-0.3805951123993082	0.46332778220244936	-1.0914612116905564	1.1947008490690063	-0.4543234616954529	-0.2247134826459744	-0.7947704392043714	-0.7067627182321946	0.282519952640564	1.2243338092337888	-0.010091009896187775	0.0221007949022079	-0.2939042643417165	-0.29612134628838993	-0.1190028173263368	0.21115851223771714	0.07503462804346822	-2.077855580748971	-0.2727000925614229	-0.48176571949478103	0.805676727161376	0.09865175597849998	-0.46626061189397905	0.702451821370049	-0.762973543094082	-0.8952843756863921	0.7440851685164436	0.1627886951322435	0.28409244894326025	1.4740826303200565	0.10179238932717942	0.3650108748889143	0.4401136709042096	0.11523866023602988	-0.7851392442732703	-0.09918747672575372	0.42455660969045717	-0.349796422612075	0.4322835451624261	-1.353927179822677
0.8342920985192712	0.33306954076817097	1.6785352039261903	-0.012393471221083162	0.09693329534613934	-0.5001181211825572	1.215216357199845	0.043590284982942276	-0.3532776699149288	0.2842811781425149	-0.3804140727147193	0.43914421887685495	-1.0969410645342441	1.2163819228381212	-0.4423297341569913	-0.25460421650424897	-0.7666870365486173	-0.7553735414721913	0.26669640606141076	1.2016825450915694	-0.024380695887028896	0.03617130228200173	-0.3052441566487397	-0.3253267877056862	-0.16227344274141586	0.19479259832310472	0.10560183212705235	-2.0706925211665728	-0.27762595671856144	-0.5131503130770712	0.8177094912244929	0.113181034135122	-0.44873667079402696	0.6966811331558758	-0.7532247420872348	-0.9456292296345776	0.7292043799397423	0.18039340831013517	0.26451253549629045	1.4746344652243335	0.13166178771534814	0.3614454975589535	0.4078852052972925	0.13061376408675623	-0.7704133479811682	-0.1264464671128581	0.3818855176140985	-0.3367589136397952	0.42313985081605116	-1.3832372477679218
0.8038615598081662	0.345443222360584	1.7105812653136188	-0.025981497036820782	0.09559524783832642	-0.5552881045176533	1.1895146437587416	0.039384095013077346	-0.3622488480619908	0.33165008832272147	-0.38711887743346957	0.40696638802107676	-1.105315001589046	1.2293345426041284	-0.4305089930734113	-0.2821633929294077	-0.7395876931072831	-0.7904228934082977	0.27066436194815335	1.1664447115776855	-0.029488112733949155	0.061842398096447	-0.33136834995513526	-0.3488859955045137	-0.2073064977124978	0.19624707085577636	0.1469230911946394	-2.0628913854354782	-0.2826791739916397	-0.5292271151897234	0.8294508149830662	0.1294870931400548	-0.44748134273940626	0.7036400096576256	-0.7514794352280252	-0.9687605023413784	0.729739543805651	0.19250669942851034	0.239947327066228	1.4645513209389027	0.15775829024065874	0.34822718347276393	0.389819984732479	0.14330286125119898	-0.7822859066582852	-0.15558945870289098	0.32363623751881804	-0.31753611096956125	0.42251659185921076	-1.4205427352684108
0.7840233771658988	0.35096042234616187	1.7541824808974957	-0.021033130416223324	0.0926768528705911	-0.5934832126815882	1.1587673937698655	0.03648042545638696	-0.3514811128190609	0.339012254191908	-0.3924532117398818	0.37431159454943586	-1.115991099914976	1.2337332774470902	-0.4318805748149261	-0.3179799691138407	-0.7068649064371133	-0.8124124047261843	0.2853128265872514	1.122096826329671	-0.03734651659720048	0.08480468527406557	-0.35115554461937054	-0.3522704844854117	-0.2545708619043947	0.20794654439463675	0.18867898898011817	-2.050376572197128	-0.29024935193792845	-0.5306440359647844	0.8790235706143917	0.13458111314814797	-0.4474996518909453	0.7057350203788582	-0.7619485874212543	-0.9826348320607068	0.7335860872679304	0.2015426877705761	0.22611744826705688	1.4683031639949937	0.15857681680073638	0.3192212423595003	0.3810228810182422	0.1597917240665898	-0.7513680209800978	-0.19482668822742286	0.2702492455226652	-0.2988147336904453	0.4216745621385215	-1.4373498005012966
0.7455064662865698	0.3688624605620698	1.786805012819709	-0.020764276429494806	0.08084373887276566	-0.6565580954416194	1.1195072460721796	0.029648540223492264	-0.3432386171983201	0.3616252106599956	-0.4007348721114015	0.34802814875295873	-1.137081496892653	1.2280993648690375	-0.43171795458955053	-0.34142720223229023	-0.7092387867270535	-0.8257887273121949	0.2726570708325128	1.078370858369229	-0.04711894255298602	0.10341422805393503	-0.37474931117801774	-0.35912399339197537	-0.29718253217255697	0.2649471115271583	0.2282307869798812	-2.0357534232053194	-0.2995851071733827	-0.5297024085638429	0.9151476997101733	0.13005363991024493	-0.4629849183030658	0.6892643650893054	-0.765943377809004	-0.9986088617264522	0.7263405300627167	0.19382185480853026	0.20561469116145442	1.467008149133424	0.15443643661767667	0.28102632264872385	0.37214561201181706	0.17680099566773713	-0.7149928895446408	-0.24820761007151218	0.2059273389526743	-0.282391004466669	0.41985947227187825	-1.467049522936253
0.7323526205211244	0.3695682391781253	1.7974435145070977	-0.012175481502114094	0.08073218493441817	-0.6804301404833802	1.0658724063720981	0.027916579647665512	-0.3174832365777297	0.4130406281603383	-0.4013232510863155	0.32204833798122023	-1.1470528738962034	1.2225811550533519	-0.4368194352851991	-0.3654674983425821	-0.7214558601987658	-0.8374019442785399	0.27509146261392087	1.0315767651234273	-0.05981696806687763	0.09331678319877809	-0.3903393052668281	-0.3593840886066458	-0.3219101013098761	0.32054771756808487	0.22517107355041155	-2.0348411405972198	-0.3143481119242451	-0.5335247647657624	0.9673568532737338	0.14648839716937492	-0.5040522355694232	0.6623338893767649	-0.7831586029449491	-1.0164029864639894	0.711422135376519	0.19778045778007908	0.19938224540953248	1.4509721651047283	0.1401292744529852	0.272733131574806	0.35367788319671534	0.19225765761465247	-0.673147862848227	-0.30106389227301183	0.20047035851693296	-0.28409690548402333	0.40396610726656534	-1.469008156002356
0.6980942376566615	0.372576650846013	1.79207875283171	-0.011700990547158114	0.06971773290349759	-0.7138530796450204	1.02725740289844	0.0076429591432986025	-0.29986459588379444	0.4352809343369543	-0.3878656661323988	0.2980798754431717	-1.1692193674419102	1.19397821427247	-0.43672873077702146	-0.3877890488296941	-0.7486002882913333	-0.8419263099261594	0.27342333930041585	0.9792641924792284	-0.07215737366347992	0.08017276688897136	-0.3935305255274315	-0.3652644079183178	-0.3470961214289977	0.3413051438998487	0.1889997627644304	-2.0402565823170677	-0.33057752991737444	-0.5276982025734464	1.0239086740702426	0.15782982054971817	-0.5377423900288537	0.6397601040520052	-0.7812131256080616	-1.020659750633697	0.6929599179013175	0.20391297986597062	0.19189238239566903	1.4159295915281445	0.12975359767216693	0.26257785437961095	0.3289635402711527	0.20925169969415275	-0.5959148657374138	-0.37941429123565146	0.20060207223406562	-0.2865744114274726	0.3661472119170145	-1.476526153537657
0.6789858534432028	0.38687946065564455	1.7544573847091396	-0.020044183724500363	0.05675888373213356	-0.7304899051215514	1.0297767026549924	-0.017193570664438933	-0.2576487283898642	0.4518778079831659	-0.3873361250549762	0.2841818706455327	-1.2045236497254883	1.1626055117503693	-0.4384799756741942	-0.41416449306730063	-0.7711061993820089	-0.8492967003654244	0.29273515359672625	0.939234486264595	-0.0743215618014419	0.04248578209894635	-0.40321564752199796	-0.36307527319484245	-0.382311826899118	0.3596105443208015	0.2052369022928547	-2.046120122820952	-0.35692071490879024	-0.5200195939723327	1.0612202673856	0.16567913981560428	-0.5724122485490784	0.6069487235646789	-0.7892055167659843	-1.0100904428631883	0.6644192630811092	0.22113729117341663	0.18713203768387726	1.3845849461032107	0.11824733108024137	0.2646983404167858	0.3003622458077097	0.21177078280764655	-0.5088955925925646	-0.4538931458583101	0.18818915678501397	-0.3002947744902299	0.3489140949358774	-1.490741039895984
0.6867474139163511	0.3934405338932853	1.7216794723716493	-0.017235022879385824	0.04544695453228638	-0.7275421117843773	1.043005627764894	-0.03904553437182011	-0.25121181779009627	0.42287611840173067	-0.39719645147611127	0.29173720787301416	-1.2389441298262587	1.1306015187178113	-0.4331944944048137	-0.42894857798200653	-0.7962790409956412	-0.857487092594944	0.3051597962076603	0.8826586706140833	-0.0759568754138352	-0.011789263763727454	-0.419224049855616	-0.35619467103675073	-0.41724200807545697	0.3868497915555236	0.23064342225823803	-2.061274186816402	-0.38089490039260576	-0.4783103978871388	1.0985297937484426	0.1744547336452095	-0.5888238264663073	0.5785316683882697	-0.7958984721944555	-0.9963586550646586	0.6346083385442045	0.2323953292624358	0.17727426506977956	1.3476701510410432	0.10362128460985298	0.275255477329848	0.286563388457371	0.20841567911110478	-0.4613457959000694	-0.5042367696938557	0.1865165938226409	-0.3143942640682226	0.3386599973545667	-1.4779858097358225
0.6524427762218933	0.40683917096042366	1.68512645953045	-0.021184996587104994	0.020188384029579082	-0.7327523112394715	1.067521108277947	-0.046904547528813796	-0.24736850110259706	0.4115964792468511	-0.4129912587580707	0.2821430892679237	-1.2865171161681261	1.0930894652346876	-0.4349360209618246	-0.4488146920861425	-0.8208796543436196	-0.855246973200059	0.30945131049572927	0.8287405148391332	-0.0613364329736701	-0.04063617250388324	-0.43447571629401416	-0.3476418733943409	-0.4253432956876589	0.39519363817708475	0.31720842469103194	-2.0947732389642972	-0.39892949091640195	-0.4449299603719298	1.117294622151261	0.19214314716571151	-0.6085796202481729	0.5589364184088379	-0.8064662166603396	-0.9758239434386464	0.6022594270247784	0.25537402575627394	0.17221505133627982	1.3207845853598654	0.08742383767048205	0.300728270399193	0.2714707866223318	0.2116150809876493	-0.4121440677260922	-0.5348605875882084	0.19511875160230535	-0.33986115365747704	0.3307836129025482	-1.4612591286045735
[truncated: 199 more rows]
[truncated: 20 more columns]
