# Supplementary material for: Obesity dysregulates feeding-evoked response dynamics in hypothalamic satiety neurons
Source: Sci Rep. 2025 Oct 14;15:35837. doi: 10.1038/s41598-025-19800-2 (PMC12521569; doi:10.1038/s41598-025-19800-2)
Supplement: Supplementary file 8 — Supplementary Material 8. [file 41598_2025_19800_MOESM8_ESM.zip › Supp Fig 3/Supp Fig 3a/Supp Fig 3a/NCD_to_HFD_1st_MPK172_matrix_6.csv]

0.2908773778712753	0.11416836165536592	0.13337953231195454	-0.2175020269263339	-0.019506925361744375	0.22145279958889713	-0.11632800505082415	0.06264502926807938	-0.673090722620767	-0.23053137723435863	-0.09598593728233074	0.2161603609801451	0.48527787044417414	-0.5289789110077742	-0.2623358819304601	0.5253947127075179	0.5486022566696671	-0.1741420203366949	0.09685010127571324	0.019984528666965495	-0.12296038256294155	0.1813270012646569	-0.10128420799845954	-0.4344660415048464	0.506530732437573	-0.38351555658837083	0.09529173143962551	-1.0255002865801695	-0.11194314645033591	0.1524961060956487	0.7030054744768052	0.10908771141643261	0.29632136694361266	0.2876411043264002	-1.0570588705184107	0.1609199785807703	-1.0887984046946357	0.05709027223704052	0.0365698918534894	-0.5705300425425008	0.18179602463321196	-0.018824650770159407	1.0138622145059457	-0.17988964981889732	-0.9470830354011168	0.06963624120370342	-0.17204782448353112	0.28724091119084694	-0.18833132673122469	-0.34529286869522124
0.3188645131000696	0.21273975609368037	0.15365573800860685	-0.18446154287563674	-0.061553285151480945	0.33103104552896623	-0.1828926756275157	0.01956211209784616	-0.5801169587944746	-0.1800038404456464	-0.09463560428119831	0.21726554319568203	0.5354756038357644	-0.5736950823406093	-0.197546966487664	0.4510524898871258	0.5785895451076589	-0.05415446906924239	0.06760852030755515	-0.035230046374509195	0.08210796383237001	0.15724132694467072	-0.06534025158512796	-0.36733902731023216	0.6221396276142547	-0.35773296521258585	0.09179699951452555	-1.0916840217728545	-0.12817947171510533	0.2186720254016304	0.5774378852075261	0.018221071006546165	0.22674021388539045	0.3406082853527818	-0.9441498910163818	0.17030381196182665	-1.158044209445588	-0.011767632989430347	0.17518822517388152	-0.3882300405090957	0.2592707423018812	-0.07580700471404477	0.9539179652530714	-0.17331894738514497	-0.6863372560026991	0.04678747167554696	-0.122441427748051	0.31293314556678864	-0.22334063784029579	-0.3764811978865666
0.3156066994604772	0.19657241960168773	0.16220213464507308	-0.11865627791664463	-0.02178145593268942	0.29807435376981134	-0.13530962029988017	0.0034616735301997215	-0.5603114855379338	-0.14595151932817693	-0.09543816068753186	0.2247895752062585	0.5454010676245082	-0.538713401708585	-0.17325091254205893	0.42691826524742443	0.6223893986122485	-0.04353717329553342	0.05311944865666602	-0.07350836352219309	0.2161480302898854	0.12125343462518566	-0.08271415078063281	-0.36326717297524125	0.6413540790723933	-0.33654106298445624	0.13562087505686324	-1.0489788192064202	-0.12263211850365668	0.15115057107818194	0.577069466942446	0.031053475610263948	0.1991580372600298	0.18938771956854653	-0.8772051697206699	0.14646735190963855	-1.111240028500962	-0.12649363430548793	0.044201442346126135	-0.3171956271336945	0.30144735691403224	-0.08690041048914761	0.9437612083697348	-0.07990302274997534	-0.5979359718071474	0.06630202634518682	-0.06477768911227715	0.3565847163882552	-0.2919675814469951	-0.4119309871349482
0.30780759910462563	0.20492022566414575	0.16385801331759836	-0.10176774587271394	-0.0584971895559109	0.3098867303815589	-0.11927553933850413	0.008935709445834366	-0.6477175084448141	-0.09395421866245555	-0.09357986043715286	0.2081443788612816	0.5442873712744045	-0.5514096196244325	-0.17062784200267264	0.4169559067684628	0.6569486591921845	-0.024692825901005282	0.04724691583283299	-0.0894610541653661	0.306224524489748	0.19414987678663126	-0.08624044831673484	-0.3391029683651093	0.5890034539149408	-0.33789012385448597	0.1563459227402624	-0.9454120318715221	-0.10921377916548607	0.14577455650410348	0.5776572867318914	0.006163616403519874	0.20952043006450408	0.11981464568317748	-0.7997362513814296	0.058166609110537525	-1.1183692524070232	-0.13720895967590177	-0.004406770222603849	-0.4436113113915043	0.3479973141240781	-0.11454633388249005	0.9373342048625005	-0.035990589093926204	-0.5809102314613397	0.036712287646977905	-0.08838657528727895	0.3982496853739765	-0.3666258716414564	-0.40712202210101855
0.2849415191177207	0.18840561998651625	0.1672149205724742	-0.04795556760822845	-0.13078797709454607	0.33686511723754775	-0.09880714032429015	0.01723477427067844	-0.5655070380549081	-0.06567480664807367	-0.08397306916848371	0.19078028346746018	0.49361298846475865	-0.525382138697671	-0.1610781125933947	0.4134724426134501	0.6104442818587341	-0.029642196453318725	0.06341151649224955	-0.13893186341176172	0.3080889017530989	0.23088649980595127	-0.09109436282612658	-0.313648006639605	0.5928879015863929	-0.31765226970926225	0.1689147119792409	-0.8996393009775717	-0.12823455428262398	0.15656777042758713	0.5609367670116004	0.016414089415592914	0.19484418890549177	0.09137101134615462	-0.7680432231888289	0.036331665828487465	-1.1173726721943957	-0.11954678049567673	0.03894305269272372	-0.6175850489311818	0.354169292787746	-0.14833764495195736	0.9296320249920292	0.004284282191991795	-0.5925821805608392	0.00926131173062406	-0.06195928295344263	0.3866801538210459	-0.3993736772842505	-0.41833948193724285
0.29425344810761433	0.1890839558897648	0.1595886347886906	-0.03498700387505594	-0.13659103174042073	0.3543981789454472	-0.08566819887726727	-0.00891079847901339	-0.5114029467330771	-0.03406235131747567	-0.09295299594252349	0.12403000649400374	0.4269050379523323	-0.5040130990106622	-0.1902027060246729	0.4632347450436681	0.5254442594748739	-0.028434385664987138	0.08849372759744228	-0.18134964706584744	0.2728575421098591	0.2593494098048433	-0.0577487932454424	-0.2684502428402264	0.526412903594014	-0.35178189214203487	0.1314243708179629	-0.800549601208973	-0.12012762826233025	0.12515460323075536	0.5649748146157987	-0.012563255761914555	0.14505349345175628	0.0825908990862489	-0.6918664239313997	0.004600231937286296	-1.1097570679686788	-0.085459731420791	0.014848532961405633	-0.6568249423637116	0.3619839669119463	-0.1833600481506714	0.885169979873285	0.026753879239513834	-0.5673269677490526	-0.015839737299177484	-0.05919790520181148	0.3669450528378852	-0.41121059694161555	-0.43674565432794354
0.30591134790718383	0.17391053564804318	0.16108500997267436	-0.00898148948852716	-0.14423872135265234	0.3694277765963879	-0.08058756606416262	-0.011905138304359936	-0.4980901285956677	-0.02038327582695626	-0.07859539528931103	0.05453996916400623	0.3973013574081814	-0.4869093499822082	-0.21143933356354835	0.48820490463439875	0.49980147954971443	-0.028250725991846738	0.09495250857325453	-0.18186015873036684	0.3021927910426982	0.26523229387497355	-0.06232024865748386	-0.23228966110744134	0.47578694305190666	-0.36841938520822265	0.069298569381392	-0.7589755762819521	-0.10444245964806531	0.1080911785993508	0.5528720426313137	-0.018152549036429776	0.12659003839029284	0.10008549404397236	-0.6764816946879373	-0.0010285298195126347	-1.1150153028093988	-0.04588461696638617	0.024305461444989518	-0.7244846696486053	0.3736641295260297	-0.18483345464778764	0.8031494258672435	0.06461729362185648	-0.5550105453674606	-0.061141516569134344	-0.044372438759277745	0.3379037281469531	-0.44767495279127983	-0.5263006344570045
0.3327021687277031	0.15300829671421132	0.15924046099168782	0.008185170592182434	-0.10911510954760635	0.3799563518719125	-0.07862371175485194	-0.006464792080729733	-0.4450766151600043	-0.0033610340885503725	-0.07144586431010133	0.03691276763368764	0.38024463132486785	-0.4727727750715624	-0.23087293865856165	0.48193079496161617	0.49383073479757217	-0.03212151922823613	0.08598943350803674	-0.14901197792393017	0.31836599370477997	0.2966851235116992	-0.041465944127228385	-0.2063677338596521	0.4761786697180686	-0.4057884059704543	0.08271163848552568	-0.7015978274458383	-0.07830303219677409	0.09250744330671558	0.5431178256298324	0.007224220751059385	0.11883931885470703	0.12222861177690936	-0.6472639779244183	-0.005928675990129058	-1.0625738228465433	-0.01960309360627987	0.0416143993916873	-0.6695762029592568	0.3636218622040976	-0.2123685597286878	0.7397724256017362	0.07127762639534253	-0.536178604667233	-0.1005365647075118	-0.053039626322988434	0.32754979832480186	-0.46503889593527314	-0.5085480138737467
0.35620979075195996	0.14480580009408087	0.1574421678404836	0.036099446982515465	-0.10164854646399671	0.35376881827655715	-0.0624290888162384	-0.01805211458788414	-0.38918961021461074	0.017351471376901337	-0.07563186122752669	0.03398368102335106	0.37075497090485227	-0.4488655593209192	-0.24035141065314403	0.477516271048876	0.5007376998777693	-0.013469005405126891	0.0676526992950847	-0.12162709381371502	0.3447524304875273	0.303533011308558	-0.04901776081628414	-0.1796926856039204	0.46176549644020526	-0.45673117128984253	0.10217967118178926	-0.6971384447941349	-0.07460380724417653	0.08891089009274783	0.5333558877879415	0.031721588981359655	0.12826441618828077	0.15250114052630087	-0.6197058278378953	0.009049651954006133	-1.0372320165830116	0.008085207106992546	0.07355288964242554	-0.6104600417870171	0.3338705483131977	-0.23135994048984512	0.6764290002260699	0.043085729548118276	-0.5083407597550218	-0.12886427817448526	-0.04816864537190956	0.3384138835447006	-0.46495637475333296	-0.47029199141751565
0.3717216641480379	0.12730543648721682	0.1569445766177055	0.0217860798287069	-0.09145991021594832	0.3409744921328548	-0.04848327369621657	-0.0429749042444218	-0.3327254621179913	0.03774829042691007	-0.08160552776980018	0.06687525807338641	0.370819163563219	-0.4502185439134722	-0.25978477098762487	0.46996909912703455	0.5024605574559686	-0.006124667321556452	0.04303145501829274	-0.10891820151949401	0.3695035274567365	0.28457065017560607	-0.0766234562487553	-0.16532227677062986	0.4179182582937894	-0.4878236813474685	0.1117132035825557	-0.6742346739287093	-0.08784417563689131	0.09689014932931896	0.5362213185154588	0.044336366125750606	0.13902258423094258	0.18321745137240936	-0.5941572349975701	0.02753402657299836	-1.029582945429911	-0.01886114825408921	0.09104503609815719	-0.5432553430408127	0.31325784687967867	-0.2642481878913985	0.6520979179626897	0.02047856431779106	-0.5152764153872705	-0.15262089887723623	-0.03842860290006159	0.35307757103667237	-0.4561334280653836	-0.4357028935800738
0.3930073847601269	0.1283914823304887	0.1584177929646941	0.0724939230091865	-0.08337718460506356	0.33563057600446117	-0.032974749079569314	-0.06320100944667428	-0.25579754890743184	0.07288471400014421	-0.0920839844686815	0.07296058237128138	0.3462219334670458	-0.44213507593311097	-0.2923951074986762	0.46167881488524537	0.5127266088402629	0.018597065655057022	0.026808930797448432	-0.09954347916307407	0.41033174545246015	0.27086744564510795	-0.12514708681782896	-0.1605854052454124	0.38899292112544714	-0.5195237001510029	0.12981421939730592	-0.6070973165561646	-0.09847033271179598	0.09717276230401375	0.5203580307014595	0.05723874542668651	0.1355857493862186	0.13691383214131894	-0.5271507118167685	0.03283577424899574	-0.9895921869515698	-0.05134509527929128	0.11923906271113953	-0.48826393350062336	0.2718186419182673	-0.30788429439783926	0.6006763517216196	0.01545430478767732	-0.4653114515785104	-0.20142327779438327	-0.012983738979769555	0.3789918084477948	-0.47671164187277826	-0.4401296241749744
0.4139926713761647	0.12345437454233994	0.14343168990046098	0.09121581236722254	-0.08621862184701498	0.2874255034575064	-0.014501586367658737	-0.07959187472080098	-0.18580560020614806	0.10224972999723798	-0.09832354205315916	0.07197819817969305	0.3190328511738831	-0.41034695862191234	-0.345151434665713	0.4756186789576452	0.49645621969563775	0.029635858538345855	0.01512113420769096	-0.054292757947054626	0.40468139996861147	0.25515842818379814	-0.15539804163383325	-0.17805303073880538	0.32422084183216515	-0.5652293000991789	0.15152583021715277	-0.4833473989737147	-0.1127785943513742	0.06429635635922418	0.5381774946268064	0.08758556191789783	0.1439316215683592	0.07184972354810248	-0.4895276650599956	0.03708489376402824	-0.9371583907220421	-0.05590106998258808	0.13278679101834676	-0.4570968248217545	0.24344575475838592	-0.3361521142065252	0.5542931766903937	0.03359290493212637	-0.49871207954505803	-0.25253819272851125	-0.0068590927853741405	0.4038938047470332	-0.4810856156695735	-0.4354872266450133
0.4340887928652939	0.13124211237655253	0.12267510749825661	0.09016978641500309	-0.08980185172155597	0.27104088373140184	0.0013258372640859938	-0.06863210582846792	-0.12015200427241157	0.12725500475255713	-0.11075361210839399	0.0733498975879479	0.3012775657028913	-0.3969905359175772	-0.3942968730939629	0.5099083587589588	0.4712525475417402	0.05617085353037697	0.01004349590762994	-0.012798858603041368	0.3908106961807466	0.26592295757915463	-0.1732302706854159	-0.15569367622283872	0.2755328693414839	-0.6051178272195774	0.1550921523380231	-0.37470322042383775	-0.12500405726678546	0.06823157171318713	0.5318699228405983	0.10640852114663243	0.1467976854397587	0.059967370745154534	-0.46774234733817155	0.057333803746660486	-0.9090851026352599	-0.03904243748734286	0.2015067152231622	-0.4312294828449052	0.18640574309029845	-0.3738009348720094	0.4936470498565514	0.011347935358590674	-0.48525445167950065	-0.3176312451702702	-0.011708085595904529	0.4171420150946784	-0.4622268734597121	-0.4141684389457644
0.4573550625116375	0.1237927875587902	0.09341796593148985	0.0974874416110371	-0.06739960165397564	0.24470773279995467	0.01648289669073601	-0.09069087637224979	-0.019227889643527382	0.13619486519110308	-0.12539580787727633	0.07974631021317914	0.29856532072199266	-0.37090431120622325	-0.45686238867461026	0.5364690220093867	0.4470681090197729	0.06737968803489003	0.010604078171615749	0.021299655195075356	0.3613252573872367	0.2344746762710704	-0.18725611173329354	-0.12123974435311854	0.2512232029547624	-0.6237542781737586	0.16216921998041578	-0.30786996595726945	-0.12415262325782392	0.0507095778281512	0.5057576756249718	0.13744837711498084	0.14471910237647534	0.08089880865912967	-0.4418784116560762	0.10990690754047831	-0.8711013353021642	-0.04433786296765777	0.2703027170854026	-0.3884513811420972	0.14411340549988208	-0.39746891098326514	0.42506927647082565	-0.00012513366689968775	-0.46146474616167765	-0.37579838474562616	0.017761823683949206	0.4053020707538093	-0.43276342933992484	-0.3888409142989484
0.48241394656387904	0.14720667638329438	0.07696552214105368	0.06133302087435953	-0.02173522990722896	0.22374188716359056	0.006975018087430056	-0.11376049938668371	0.035338702905181554	0.1468658706975164	-0.14430365464077338	0.0780362340278215	0.3128080142146514	-0.37840200826351844	-0.5215730417365202	0.5486375458462739	0.46278121227307245	0.07528044009013288	-0.009799250902439927	0.07006236045687794	0.3776515466076774	0.2293678128726227	-0.19694736034384688	-0.08765232065363507	0.20426102906892396	-0.6532802708270291	0.1712319735791726	-0.2271053223521316	-0.09066276973063972	0.022314944573840076	0.47478706195601134	0.1546604830794986	0.16515799379022925	0.10242601572939387	-0.41615656923374855	0.14615482009538022	-0.8692603127968015	-0.038961437164094434	0.30633266026694433	-0.32815953417069765	0.1382208744765542	-0.42446885042405036	0.35032227683212397	-0.005512294566376995	-0.43220413442894046	-0.4167600547852538	0.030886248331968735	0.41011664956477495	-0.40309638984718055	-0.3572023525885335
0.4947110143773921	0.14803635531025935	0.06164938927911305	0.07051805048863567	0.01721586223289478	0.19219905358214123	-0.005204009091376975	-0.11060795276768473	0.08532836791923508	0.13230221433193162	-0.15205915210388074	0.1140669934843112	0.3511451654228813	-0.3760402631665454	-0.5650673093568379	0.5252591159259239	0.5109839847038958	0.07998440966636147	-0.02272504089830271	0.11209276190728101	0.38824199861790765	0.1873332966519207	-0.21623511237506654	-0.07404747658541162	0.22530400523933608	-0.6567548304778972	0.21456193956911296	-0.17109210211245873	-0.07781219786681229	0.01869201349856132	0.4410340857019722	0.18910051180907728	0.20612327448530543	0.11403556253264484	-0.4171919806507173	0.20582292133642	-0.8472387330790662	-0.03361776366514887	0.3866601517929724	-0.26794448569165796	0.13926549490367524	-0.4573457109898297	0.28567562206525754	-0.023504069225293904	-0.4155381761238008	-0.48175086654340815	0.04711362401874251	0.4317696793668751	-0.3718055774534507	-0.3098612369722995
0.4900620363577005	0.18902044547668204	0.04587717357172949	0.04133274679632802	0.0337107864494427	0.15945320329662155	-0.006400290758059102	-0.11236137995361992	0.14238858631082918	0.11812387288137245	-0.16449622860393284	0.16978545983222657	0.3753834887292875	-0.3896543474228182	-0.5864731827852264	0.5107442528429653	0.53304641222168	0.08145217802411	-0.030425929302339443	0.1499952738259713	0.3704741873652747	0.1620648294687659	-0.2253780231991497	-0.06640284491503184	0.23918183541642785	-0.6681723499563363	0.28046919256196395	-0.0812769986708187	-0.06707370363133759	0.01451950153501513	0.4051882305940726	0.1917079992497478	0.24520124652527123	0.10595047351023332	-0.3867558291426452	0.24211180444848518	-0.8098435397188866	-0.024941337735731928	0.43764501761276725	-0.2553862553678482	0.14562039890294196	-0.515769375569557	0.2763182612614198	-0.041729956776169606	-0.4248428494197241	-0.5121497427767188	0.04403409002976734	0.4544345996267145	-0.32913571321005713	-0.20600093246220727
0.4716915898166792	0.21726289012772834	0.03922523964904794	0.03811785612387605	0.030979999003824404	0.12584805536533736	-0.015978751292851555	-0.12228086506036588	0.17941453447511102	0.08932574105782369	-0.1724237024398259	0.18821516918942377	0.39805746303219375	-0.38838057441734114	-0.6264869989682341	0.5130802935992955	0.5309302984226962	0.10129912688681061	-0.027031019549514528	0.15477825504657006	0.3765388389076458	0.17657991066173553	-0.23932451515049702	-0.036981671632979066	0.21893171802064315	-0.6352911749809846	0.2853863086398675	-0.014666750734487689	-0.05711887620819275	0.009580423760657156	0.35321597278976574	0.1843095150534097	0.27341116947958227	0.08725164075072958	-0.35693299749916274	0.25559426933653195	-0.8005078037254991	-0.016801961558218448	0.47192723859702623	-0.20712454009179107	0.11989253425524922	-0.5382259675365596	0.2715379184057107	-0.046998515715492725	-0.40756602580282353	-0.5395255508962352	0.06754941464067021	0.4723210779332806	-0.30228186054549705	-0.15615341132129656
0.4348701266480635	0.24349040007139414	0.034138655391881594	0.008686751421028429	0.03514867098490553	0.10358868711901772	-0.037857180325332904	-0.08803413421254035	0.18384680950366344	0.04071161160793498	-0.1662491137072896	0.20200948054631107	0.41494955495817587	-0.40259414105362545	-0.6769292268472118	0.49803420008717864	0.5065650122746198	0.10603787770374407	-0.014712936071002537	0.14578302855925934	0.33943542966663803	0.18060427184355468	-0.2449132970389488	-0.010263975022058613	0.20810065080258786	-0.5881131575896992	0.2642540132200036	0.09811559911939002	-0.031891668451852734	0.006643064853169935	0.2841687671444658	0.18341560220937314	0.2805788727007429	0.06439245532858127	-0.3180700312693072	0.24325346478174717	-0.7639071083914237	-0.03160224670876882	0.49483576251591144	-0.17892725258799863	0.1045657263491296	-0.5601911737443963	0.2773411598250417	-0.017299513248992045	-0.3948758045510046	-0.5643317274828414	0.07070790119638674	0.4756057234896442	-0.2945705194586616	-0.14561685868983792
0.4220080412633565	0.28054131417703504	0.02522051685827542	0.024080451203316647	-0.0009923103001635626	0.07415189545990963	-0.05336984137145333	-0.06679378061868183	0.18749062650599196	-0.002915600344606617	-0.16730199127845552	0.16990825785617508	0.40507886105225877	-0.3979385474737601	-0.7258813349495521	0.47837352496345725	0.4980700881851553	0.12043267385682987	0.002193675227854585	0.1497048853756682	0.2926517264868208	0.20710488125563672	-0.26692082817735857	0.020261798373069684	0.2365034856335874	-0.5645610782221894	0.2407818487699648	0.21327619400874767	0.02871166668560683	-0.0016468243388038234	0.19997440880837147	0.18603337057039676	0.2737031681771654	0.05509295143666624	-0.2914165637362105	0.2192667793532937	-0.7350423957718686	-0.014038559225943178	0.5065255787284688	-0.16184931361120453	0.10291706311169131	-0.5607613914435351	0.23687780690587043	-0.013505950644282963	-0.3675176306440171	-0.6024762762193794	0.05497420298528273	0.4786336415101067	-0.2907136291172578	-0.13733435903533076
0.4019851143835823	0.28722821691632255	0.026948131174330193	0.0006168792931859201	-0.0074479323444196065	0.030011453315464832	-0.06934854013821644	-0.05734632852454711	0.19723531575516023	-0.04214911344595583	-0.1459508061223434	0.14321287706475203	0.38361032896308533	-0.3759023354639893	-0.7624637400760375	0.44170746865432653	0.4672571910192742	0.14207433473990552	0.020962872640956857	0.154125525391905	0.2641764053217084	0.21797766087265594	-0.25451370869869805	0.08213233034455196	0.22960309283532815	-0.5816116547435441	0.2213799637399685	0.3196379171608659	0.08049727320699197	-0.0036967439147139957	0.12372498334696765	0.16781487673575704	0.2633082180266191	0.108096832821751	-0.2428664329362527	0.19128546460141815	-0.6576057312933838	0.038467388135967964	0.5168760010100629	-0.16243737542933973	0.15629701125643808	-0.5832022170225428	0.1616165695294824	-0.033242893249316174	-0.3335484947136677	-0.6313003206912681	0.032453143274834124	0.47399300663570915	-0.2925010767298361	-0.09872864363723094
0.38488026238900935	0.3000468538868526	0.04081029942748179	-0.000756424120611696	0.012441678095745607	-0.0013916554180222085	-0.07798120279109036	-0.022868788249212114	0.1896899558065306	-0.06452232696518212	-0.14882535934598035	0.1181784532491071	0.3554285740931615	-0.38036480993194866	-0.7830909331488659	0.3982598568505148	0.4657819068519381	0.15048443874236078	0.010332230135017223	0.12041627777903977	0.24246808311246232	0.21642235989376446	-0.2785530504342317	0.15491139301900742	0.2143286545340252	-0.5529353763289147	0.2058665567118086	0.3933558038331605	0.1586162566481965	0.005023909123979211	0.023495929547280303	0.14246089694936803	0.27125119305111883	0.1626241460966238	-0.1858260510994031	0.16337584832457847	-0.5781175100163523	0.06491281975887968	0.5078839689701672	-0.1608279607357379	0.19412130022414603	-0.6099604051807439	0.10229275170888197	-0.0748402242478075	-0.26715172256215375	-0.6186869176201969	0.016981767206063546	0.443577753142146	-0.29700379465953064	-0.06846423604242544
0.33970443746257967	0.3276675962962986	0.05955920056029908	-0.002414895113043638	0.016226396409184246	-0.02658483870343147	-0.09910588245290705	-0.02899502965029723	0.19585806090831964	-0.0764518430573628	-0.15067824552536432	0.08422070635986742	0.33225637053357426	-0.3234185577045615	-0.8047796229588282	0.336920335536059	0.45378404287414187	0.1493335661332573	-0.018278082189107963	0.08416365504829262	0.2082135212452944	0.21539557470299178	-0.2786750348662111	0.19268186212782673	0.21313936637208392	-0.5084978935985668	0.18149951481464183	0.44850972900693203	0.20264434365670697	-0.0037492421380154253	-0.08127942033481964	0.11568999544764531	0.29283976574803977	0.19805100235324594	-0.12785731301182227	0.13673316773848085	-0.556423257338385	0.08968882298046235	0.509675577779386	-0.15833234509863883	0.25639375489603927	-0.6259790553832769	0.08623728752103613	-0.04809935448630838	-0.25968517225759363	-0.6038579530736401	-0.016659703946996916	0.4099056921351528	-0.3217674680295012	-0.03439330704380291
0.2788743955417773	0.32699287994525394	0.08426238929342188	0.00870362280735434	0.02086175613756682	-0.03213620657115775	-0.11305155896241745	0.0024930814091978283	0.18608484862977887	-0.07762857817555283	-0.15055340341771245	0.06497871081462533	0.30316674806675	-0.2698461980038106	-0.8129867581905807	0.27810222779327787	0.43966515075969587	0.1670310343203924	-0.037974056585052	0.051000584124694145	0.14352390479333668	0.24107793979250455	-0.277991685184152	0.19382561441915153	0.1543834882541903	-0.4595735702911342	0.1612027523375174	0.5178007036374482	0.23859744790042997	0.012565798821356906	-0.156665904308336	0.08434426013101308	0.3155556365527032	0.19369466977512403	-0.08163563207752976	0.1018664356971803	-0.5161558844602399	0.08094278372976076	0.5242119654849033	-0.10068216504566037	0.28946509876091514	-0.6351892537034668	0.08573211226494479	-0.03730024764420116	-0.25891176125111365	-0.555983332251688	-0.05805823279189115	0.39180641546470507	-0.33967831631341683	-0.006427197498193144
0.21999530738588563	0.2830773868399433	0.09900967912903616	0.02816058337938781	0.028630880189362867	-0.05228241445310021	-0.09588537664880412	0.03320013064926398	0.17070176768145237	-0.08629608472631986	-0.14584443555102777	0.05994308221774251	0.2833095105949278	-0.2032519182288734	-0.8142684816274173	0.2412113211247943	0.40666242472984077	0.1890150971952968	-0.038707918655681434	0.006490035696147511	0.07860280305153775	0.21851095240584772	-0.26534083370450756	0.1784209876632909	0.06529389803507366	-0.404657087407037	0.139933870359934	0.5773135164919698	0.2500405472188311	0.03932338814110081	-0.2204537639254421	0.07032345728944038	0.29484712961679066	0.17277913534992054	-0.027755114226581046	0.042201486037460795	-0.4924223689570503	0.0681274760658904	0.5270802030403773	-0.004009983527230749	0.3038500357901223	-0.6416271954679363	0.07619559317111332	-0.05289554004764717	-0.23429701699842606	-0.5264109756042286	-0.10903663831278584	0.3802313221474234	-0.35040455445905117	0.020582973916187346
0.15298825661463628	0.2683935166591619	0.11711364703216672	0.03209106773040375	0.02997972709624016	-0.07394485048869345	-0.0919184751264331	0.05864463438422203	0.16987459982965178	-0.06762078557144095	-0.14254248919354187	0.06326044809433791	0.262741274229453	-0.18255097241547608	-0.8051925732993175	0.20637667957466754	0.36735853494462795	0.1958329932899257	-0.06262445899361348	0.009193119675032826	0.05235158202916005	0.2178407561805527	-0.25603448742786966	0.15851366026984143	-0.041800310258753824	-0.3659982438278812	0.10171224162870458	0.609529853874912	0.2677738324809894	0.04765747054415228	-0.2913691046016687	0.05485655952264314	0.3061536854573525	0.1517914235525999	0.03261562307751531	-0.002764488344593836	-0.517772541952428	0.07509491256653648	0.5129762124402943	0.06709042960055611	0.2922907113916522	-0.6138415643587525	0.07912277472630322	-0.059886934826888505	-0.20566820681465145	-0.5071311282556988	-0.16009655564083497	0.35501778912138515	-0.35048683537775166	0.04692046459652105
0.11292138741303963	0.23314984934420693	0.11991202469189462	0.06983304477064647	0.031067201849419013	-0.09377276231960131	-0.08162467492322673	0.07093220836958417	0.15766266853976774	-0.05535515844726842	-0.1565783090109723	0.05716238918655201	0.2442204723777553	-0.12331371767105623	-0.8096929635428257	0.14529376229626711	0.333042697890415	0.21331172611884983	-0.07771992815481552	-0.0032708544015693035	0.0038343696901918245	0.25475408176758696	-0.2327555942726654	0.15827570342078048	-0.09544715211724611	-0.3148998943701849	0.08332674898339373	0.6364561634485633	0.2830049443290563	0.06718548081032073	-0.35815772798281137	0.054898737657425145	0.29278075555828426	0.14853120835442662	0.06646466876878816	-0.01165982662101082	-0.5800000246816854	0.04957758029957071	0.49557035498617436	0.21881282902085833	0.2867640310395216	-0.5792409120388947	0.05712243879778893	-0.06799105829228619	-0.16193438322313097	-0.5146347662203394	-0.2114432358571619	0.33447150172317175	-0.3403140528456403	0.043609532469250166
0.06833027911720954	0.20376846048656438	0.10278164469200099	0.07035358876339136	0.011196276929285666	-0.13448831861650715	-0.06644365046867665	0.08893511732059281	0.11991345784497061	-0.024052479676052545	-0.16557776890389636	0.04592864403274	0.23114006142157878	-0.05784430590215285	-0.8016683394189534	0.06970542221717088	0.32172989258326057	0.2093064730225606	-0.09162452816327696	-0.004999235662006702	-0.012455092325046806	0.20211104382392495	-0.246241387738188	0.08618649462186623	-0.12489779324404307	-0.3022429858766177	0.06862155758642953	0.6622838795916095	0.2781743595435191	0.08692074199740504	-0.40106960768266575	0.04700457250628422	0.27913210563466884	0.1381792605094203	0.04650031039176321	0.008353502657932424	-0.6026731849856259	0.03839963547428257	0.48897391175411214	0.2654945410783352	0.33215442324986455	-0.5603462098930099	0.0412527554826409	-0.07610615387033327	-0.16056467823455559	-0.5152848558638248	-0.2589015341519817	0.32321277636757273	-0.3240846406402362	0.027378705741056292
0.03910766369552997	0.20165898148460615	0.09469362277457292	0.09108289876275068	0.010197952368066001	-0.16482213566417012	-0.050407435634953444	0.08855590614739178	0.11352226190630421	0.002458711105077513	-0.17503137381088055	0.03318311876187247	0.2328823494453219	-0.020742058839489375	-0.805395913929759	0.028251426385789445	0.32160998274420993	0.19413721457644478	-0.1097684456395445	0.014767058247315714	-0.009558895687375868	0.1546385458796889	-0.26801856963368537	0.04498511888220076	-0.13115801561826573	-0.2650846085600994	0.06320236816187408	0.693127258621133	0.2702256149027134	0.10692326111436168	-0.42248982091091125	0.016930683695558273	0.2669220834406093	0.12075760023280313	0.04495168794886221	0.05153646990805333	-0.6736616604553445	0.039680379715791594	0.4743536322330784	0.32371769154265345	0.3782033466683628	-0.5341148818669623	0.019892253991866945	-0.08374104852458647	-0.1723959070410906	-0.4848797396775663	-0.29711675180915326	0.29808442307752325	-0.28925264380205706	0.021987032364544946
-0.010678224739020643	0.18770910756715634	0.07040173367684303	0.09340621210902564	0.04872257565430625	-0.18671226015288372	-0.05214040261137535	0.10084574408005662	0.09902645090738457	0.00301173502988058	-0.17007718037559402	0.03993519084905843	0.2461247984880178	0.03666066598346105	-0.8552460171285448	-0.0034104221165221008	0.3148252481625169	0.17941702059365278	-0.1015521357143299	0.03636555991748585	-0.01822249571114473	0.11276958882153003	-0.22764918383222535	0.023606278342494257	-0.13941719465572755	-0.2358022233013451	0.06352075613779969	0.709947415624699	0.24509875472600098	0.10932185410505517	-0.437385885568952	-0.0409398261321207	0.2702561591617937	0.07673674331307895	0.06458425703205181	0.0915993716511227	-0.7693425813475734	0.0745042265136296	0.4664462381947748	0.3699806002933228	0.3989743239241727	-0.489915126989714	0.0009014752525280528	-0.06218851737670662	-0.18899076730665448	-0.4619630870249158	-0.3477039774329195	0.26532853368715326	-0.2608168240402177	0.026711249927601127
-0.03610655484756246	0.20319936306658234	0.05267954607719928	0.09931942726771695	0.05541919588162371	-0.16878700618614806	-0.04070324077569902	0.12378745407188844	0.08179650380719297	-0.0028657034491355593	-0.17566513859207245	0.04655900722234254	0.29623621252510696	0.0675227263322513	-0.8647102039354589	-0.006100902561450646	0.32070083027599816	0.17739584405046552	-0.12389099531981843	0.038211181289582376	0.010880203199730135	0.033732281389419506	-0.19044073442836604	0.0008516410999694537	-0.13697137942516305	-0.1579497645319645	0.056646213391335944	0.7116423559536508	0.21169647726830979	0.10264262052817397	-0.4478481095294626	-0.10004360704660331	0.27672794911066567	0.015913238833538935	0.07240602619121637	0.11356195397664307	-0.8178530633398798	0.08260115969567858	0.46413669754043346	0.37551093015471915	0.40136558618357354	-0.43638429815098345	0.006627104649994159	-0.005586784088371949	-0.22321879556839175	-0.4006001460927977	-0.3799771506991638	0.22541785816629867	-0.22074490772582017	0.04784861059694363
-0.08407852588391576	0.1934084703775244	0.03890905276785531	0.13143376822512998	0.04824755821735208	-0.13272335175971547	-0.018640970433299493	0.13270740644449583	0.04154144311406544	-0.017755075660155793	-0.16317646918018464	0.045662126840021994	0.3272657489062424	0.13215085026470927	-0.8903510428659788	-0.00449176353936428	0.3286699202351996	0.17174273306122206	-0.11571866803107769	0.05062594478572768	-0.012424841406488186	-0.004881209443731294	-0.1348015032358137	-0.02126707970874293	-0.11133234382091246	-0.09266773848383486	0.07129394423643193	0.6869517803791254	0.17523425023963637	0.10907477076360703	-0.4584673970679086	-0.12899010946305137	0.27397787078464764	-0.03421859481392814	0.06971738881013752	0.1488636042401387	-0.843504438681711	0.11482342872007885	0.464308044263264	0.32408494931113924	0.4193576551496502	-0.37942165219209095	-0.004664979788717877	0.0467671944515339	-0.2491224706534915	-0.37570210038074436	-0.40015804097595575	0.1923945170674346	-0.18738675952705913	0.0784666452641344
-0.09030788195051737	0.15271869753563694	0.02657143883022457	0.16861624620176108	0.056813856081591244	-0.0946427376284197	-0.012961587109040362	0.14328570021632525	0.009485632817930367	-0.02390902610157348	-0.14100871472810478	0.03542259087269712	0.3440934799100089	0.14996253088071657	-0.8712746380821024	-0.01222850395755581	0.3396544477862647	0.1733272118044472	-0.11301668115377153	0.06518104635248255	-0.017372839476841706	-0.021292261430825285	-0.10532627466200808	-0.038663155534536656	-0.09650616489749061	-0.06294375416330825	0.09140890529535022	0.679243486535283	0.15368775695162873	0.12735988928423106	-0.46334999084525397	-0.16335386606556587	0.2504501011623141	-0.056569113264444026	0.0806139294423445	0.15792282474520897	-0.8182879626462386	0.13286081548460374	0.4420742795699645	0.3539970062961964	0.41868978307329413	-0.325520313235487	-0.021001845648655062	0.007064415806004065	-0.2552971972142411	-0.3306238293821443	-0.4174840985720348	0.16505810436846194	-0.12876332375921484	0.08091035174171118
-0.089739568754693	0.154155023355799	0.010754302400375237	0.16389390401935736	0.060489050232433596	-0.09918837132849961	-0.01465030085586049	0.1615885821849406	-0.001236988866864261	-0.030281275460676604	-0.12652257159378727	0.0015994670023047942	0.3452769636914562	0.16640509863494787	-0.915379938735617	-0.025255235272889042	0.33260335610307384	0.15908468019400301	-0.15590858751327694	0.05089755110577186	0.03200323589773026	-0.061844704763760826	-0.08740285336515922	-0.030557701475295507	-0.047589580124089946	-0.05307911050648613	0.09084277756300917	0.6497651296837248	0.13709869474028932	0.13117313960153662	-0.46925763816056987	-0.2216431696231848	0.23649927837046808	-0.062302932639242435	0.07653500502644478	0.17550155745425594	-0.7924829126378498	0.15528675280602405	0.3967040044241307	0.38319991807592857	0.406060929265834	-0.292008855552924	-0.02540412036192589	0.004819863767224514	-0.24103588514867397	-0.29638596391472544	-0.43414859252135074	0.13630913988983304	-0.07222313661558441	0.07874979149279375
-0.08813986509026193	0.21139301419056497	-0.012143348314456289	0.1837900692988399	0.056818358616538646	-0.10935757423695573	-0.02085954109834823	0.1656750070663001	-0.048651431800435053	-0.027128068871887123	-0.11817853276603545	-0.008681001639669592	0.36442395945694595	0.17802375425704203	-0.9726581226881029	-0.050782616719268	0.3385398760036136	0.16315949577170213	-0.18760975998049614	0.04781812677348646	0.054171898172001284	-0.049513730984341815	-0.0915325593293532	0.01086546155568327	0.06303326995999634	-0.043151381269410906	0.08254961856878243	0.6142972278436363	0.13552006658285748	0.10756157328052984	-0.4788025894567441	-0.3131285984187691	0.2411061428396541	-0.05841269461665681	0.0816088887163455	0.22765944040913025	-0.7341433989725054	0.15966734420072196	0.3688868338113037	0.4277440329701873	0.42987702955509943	-0.2462206370852178	-0.022154872153128474	0.02674125326098307	-0.25520399095034485	-0.2577399404140787	-0.4409344184764472	0.11354282213981133	-0.04179649564966179	0.07493181973108437
-0.06349680857637094	0.2535685495716718	-0.02171604594684893	0.17612991124381155	0.04889389710905624	-0.10272623702035148	-0.021055529066243174	0.1712262058525015	-0.09751902121256942	-0.030002684460963804	-0.10889754118136583	-0.0142496646219884	0.36957359042151644	0.22981972305317083	-0.9835830050431816	-0.08143263860449156	0.3407660709663161	0.18408311726333587	-0.23586195198472368	0.02470931317528077	0.0412679085206887	-0.017299738549495146	-0.130290447882325	0.026289526805153833	0.17084469325843382	-0.02415291613931523	0.07370822939115731	0.584744044194947	0.13645925042335483	0.08767921582614782	-0.49044746476301737	-0.353390264201637	0.22233785024621905	-0.09108213058934575	0.08545184229826759	0.2547330997407726	-0.6338092091769056	0.15999803682476704	0.35088962633813925	0.446505837580775	0.42804777619911255	-0.21768610254628978	-0.01616991635925117	0.05797922509492213	-0.28347869270026094	-0.18604532975104573	-0.4119663762415849	0.10915516475004494	-0.02212816242733609	0.06806305018645527
-0.05139969088384692	0.2584774499110686	-0.017388530224409757	0.1660310834530751	0.032865435513062376	-0.09550203527418415	-0.020508601169236484	0.1764242288594829	-0.11349701105923518	-0.01521934315281936	-0.10899881615645077	-0.016022504241808552	0.37543119153045895	0.26206553265958676	-1.0075742671238632	-0.08073749054695026	0.3469424105449571	0.19802421145433718	-0.30886033626002946	0.030875087773397526	0.05211220519534696	-0.025187677495663686	-0.15782932163781768	0.01344828780830449	0.24190641194761203	-0.023944248450785407	0.06207388060223244	0.5451788083422614	0.11290146149172882	0.07345195475237876	-0.5127382055431184	-0.37559125267084126	0.2167573176460677	-0.10031961087505148	0.09631160825504945	0.24961099220002964	-0.49691427946053557	0.16505515700624934	0.36418529824575485	0.47084239562084973	0.42895384041458867	-0.1823457438563511	-0.0066381608775402095	0.08690312133621972	-0.3115622801562694	-0.09874782074090224	-0.3583230336786226	0.10772108670206004	0.0038017487080967112	0.08738591821968604
-0.04585193160872175	0.29661010458162385	0.0014680889673815063	0.18487532465341108	0.027815504879394957	-0.07080805815955099	-0.019605809022316678	0.1889031063919225	-0.1017832141037484	-0.02770049714492897	-0.10702490956658794	-0.0064424391438370155	0.3803211072442064	0.26963986751181723	-0.9924306986507908	-0.07797492067383222	0.338726620834922	0.22009793263861427	-0.3631630369574822	-0.022483384944445434	0.017841860240235347	-0.03180526825231792	-0.12887163866376908	0.07277808107639308	0.285844235843308	-0.03354102102837864	0.053107208582009346	0.48748326629260735	0.1227329178645955	0.0436795985381986	-0.553730196694657	-0.39364841513993964	0.19688411012031456	-0.10469551697781529	0.16068445176415752	0.22856079266672286	-0.44655970146953494	0.18158032643161093	0.36861913985408046	0.4988302143983191	0.41935142790418284	-0.1545995287171539	-0.01019623057453697	0.10601336204073544	-0.34374846316412777	-0.011360588770946683	-0.3177090399823366	0.09643742594061411	0.015472332276444619	0.09848965265664902
-0.05049520156920937	0.2891665670698579	0.014423592026275656	0.17871246784339018	0.03485454288946469	-0.04030705941607301	-0.049356257287885355	0.19352269086306595	-0.09499473311310891	-0.026945806600930766	-0.11624284314790274	-0.022898283967935286	0.3759369926603418	0.29432049001340876	-0.9669611471533731	-0.08157767566834882	0.3126334535634766	0.2465046234982672	-0.38555569675222884	-0.058694159258997604	0.019780549542654565	-0.03487607233448937	-0.08140311421557299	0.09135352141443027	0.32809268220861415	-0.09513409350751827	0.03268327930976679	0.38742971423607575	0.11881632142337224	0.013954921003718248	-0.5821265169520636	-0.3902768004908015	0.17397798232454303	-0.09693094442141544	0.18885487465853917	0.18448198842631974	-0.3415015524239481	0.2213625534299323	0.36134437430463506	0.5061257358079077	0.4204956842587788	-0.15171165198280614	-0.004784651020036659	0.1151237665620608	-0.40243449339271764	0.04725242380596214	-0.27689772885020747	0.09870927518269794	0.0037866675693591645	0.12340496441933921
-0.03974197238142098	0.30326394330815837	0.047803676678374894	0.1677326244886483	0.03358674161164118	-0.022624951090878538	-0.04519763554231396	0.22140999373762899	-0.07646698817647149	-0.033819935566979285	-0.13024108294313186	-0.036887252933156006	0.3443092782962611	0.307155796040511	-0.8985783301552382	-0.07912577690242838	0.2790095552526379	0.26723192420903297	-0.43480584299698455	-0.07015242776736157	0.021567984252279893	-0.02825529774778613	-0.11126679806791476	0.09294220756528357	0.36688813055367897	-0.1321886222534658	0.021000889731575094	0.26693249485012294	0.1235999904573952	0.0021750009695355606	-0.602109651865187	-0.3541235486490453	0.1826667240575042	-0.07676899069492663	0.21320379586499688	0.1720403332692868	-0.1626088730839917	0.22159801784786248	0.3684365699055022	0.5143671530589847	0.4299361883870378	-0.1657634452830104	0.01741076063409348	0.1161352965752847	-0.4381381451359109	0.12036959246953909	-0.2135923579939872	0.07286226596343312	-0.008594503771269999	0.12354503675860531
-0.05025964563174604	0.2791290874149975	0.0649244766466406	0.1377590292742576	0.033655630396336934	-0.044249354307594205	-0.045663804578177994	0.22644954043342191	-0.036620316143179885	0.004618692269020128	-0.1501839726909875	-0.06113849824050681	0.28819034006083305	0.3304439281036221	-0.855792872987131	-0.09905163813698964	0.24637147307760063	0.2750167387952594	-0.4550152754035496	-0.07210376627980852	-0.015394692454563074	0.07578303514337106	-0.09175047326609284	0.10084629434149239	0.39200186219947497	-0.12091571433591486	0.01771056665492433	0.12763626712350779	0.15091451475101095	-0.0022765910428705904	-0.6165926232863623	-0.30207845433256303	0.18498033046274467	-0.036998035313083745	0.19441091520401343	0.1728565928312326	-0.09809010107635732	0.22709349064824655	0.352750854059133	0.5820065029522689	0.44256504219449777	-0.1735993401163361	0.04853213573100636	0.11349599104326621	-0.5047075159434641	0.15899348304616895	-0.1642005535671382	0.05342998730221652	-0.011650430398693182	0.11160453684731245
-0.037327821842324825	0.24367207732909746	0.07543225870587103	0.0651986258291779	0.019891606188780914	-0.048387202971045026	-0.053152711652917836	0.24064109410034815	0.02483550481063045	0.03959849503147048	-0.17852440502701722	-0.0913722813516326	0.23129074169829536	0.31198377383816195	-0.7861431963376773	-0.12254764248188668	0.2028147154762229	0.2883209498231302	-0.47651286891094785	-0.07389432813713803	0.03035916423692716	0.1376448529936448	-0.07899303344782567	0.11775797891763964	0.3993953403134035	-0.12596256075617013	-0.014169677893077543	0.04190981325103991	0.1513054793469627	-0.007166139306233089	-0.611965391380626	-0.3198662039657413	0.17701497226282034	-0.00524733165327595	0.1761492242991702	0.15818519389012003	-0.055778855132993056	0.19843582280564503	0.33736274365818775	0.6913906157422525	0.41707536968592507	-0.18951156719990542	0.0779879893706815	0.11630333095134042	-0.5022233554652848	0.1935224801365059	-0.1314485464196195	0.03270272340375484	-0.029953388289785172	0.10100172777601046
-0.04581637060527376	0.20671462761866777	0.08991827495163354	-0.03324885792072592	-0.0009415104496189542	-0.06552739447324793	-0.04827369460290973	0.25663701376752013	0.07198305368364491	0.047035904506391064	-0.2044437922039412	-0.11673507617946584	0.20355118422335905	0.2761428995011585	-0.7502715228329592	-0.1329491171206532	0.1590584357656051	0.29128894902995195	-0.4683204156389992	-0.059707726001143324	0.03846377989602293	0.17242819627795983	-0.11156287678631119	0.13782954532080544	0.36998392188217116	-0.1104338025399999	-0.04470666429412722	-0.037065109415446815	0.16046117513598213	0.003782796496609164	-0.6073119154331684	-0.32666479206591914	0.1706225408449989	0.0213127179405473	0.17117647096668837	0.15070176404517682	-0.003935169623047396	0.13942882471733992	0.3110994404586612	0.7213541344244829	0.4061418834569075	-0.18795332251977057	0.05376502173815895	0.15526309368719324	-0.5386095986343692	0.20610562889025372	-0.08024083295771912	-0.00907187370415673	-0.02233458551380625	0.0998596935368991
-0.05238225382606012	0.15707387321034066	0.11014497617862981	-0.08070203236343172	-0.014131686578124626	-0.06063194019311711	-0.044476058400884935	0.23083593833238814	0.1088704614195464	0.03225464223555792	-0.2068145183502689	-0.1303283626230745	0.1816245538054743	0.25404804026635097	-0.6339526941995692	-0.136206014501356	0.13778525087698207	0.303524989509951	-0.4102113024637659	-0.013740478114201201	0.009813529506201058	0.18714385876401052	-0.20402268241847485	0.1529420684739119	0.32833264105683607	-0.08016534113451879	-0.05202676181163464	-0.09125467589770883	0.14708645007051546	0.0017383397731838169	-0.6758709685467051	-0.2811352529910045	0.1487134817726819	0.05099804774704334	0.17890221736224296	0.14082470818750065	0.035585344375626805	0.1482259293892199	0.2876414097457289	0.7492860143874298	0.4085829636800458	-0.18353229593951279	0.03213067064328942	0.14457648323209885	-0.5596949407351856	0.21023553229437422	-0.07897400895327912	-0.0031516628940958386	-0.045312031069184536	0.07289132148725198
-0.04989547630927339	0.10303379970503612	0.12384992190315132	-0.12752931952316127	-0.03338857829480177	-0.05406568587512693	-0.040815646605191894	0.22754529092792491	0.15400102464408155	0.04616825293514617	-0.21167316935623	-0.14652951524935354	0.14906019872632628	0.247855015272438	-0.49847765135435285	-0.13840045102374265	0.10708145200728625	0.29649840597109234	-0.39565520965253553	0.053731351586494905	0.014514259198769721	0.20571673135431262	-0.21043456314406886	0.1293669283299397	0.25056370134505446	-0.057099311899175	-0.06417542963859307	-0.1532951266219217	0.1452306714550645	0.008933412160097503	-0.6725451205724328	-0.2084289357382043	0.13330266549292033	0.07460922351902913	0.1949349543288209	0.11044267636492164	0.10318221995441446	0.1327547502569808	0.2490678502884855	0.7449531121982302	0.3579321058612948	-0.188024402652313	0.03770502630951557	0.08891474379293884	-0.5537582544306128	0.23492598611721854	-0.06272667119128393	-0.007552859430005577	-0.038006660930276964	0.053831255842929825
-0.06593620565406637	0.03400627423178504	0.1065027306611527	-0.14749365617666074	-0.050325088626319237	-0.08668045513515663	-0.021887870596897924	0.22497344679206646	0.19327876410935507	0.0595988339660781	-0.1952213999759246	-0.17454838585444438	0.10668799628883643	0.2253281790767881	-0.40742473024537745	-0.1512598318807789	0.08977610335019949	0.28845157270488875	-0.3252467645246082	0.07006611614652006	0.02002255689112499	0.2096583129548601	-0.17708307198901663	0.14193148359470592	0.2173462806334993	-0.053595635826651646	-0.06361118585877237	-0.18348955324723643	0.1275112871563179	0.030261105392594766	-0.6807399394626991	-0.1873187792798002	0.1380946998678907	0.16992176775578444	0.20870809179427932	0.09789465533833022	0.17551888327384488	0.11930869659772722	0.21335863671008423	0.7703830381332242	0.36174473689858144	-0.16593897773601723	0.04436978440868047	0.03210242941807561	-0.5397637484358209	0.24520724459189341	-0.07231614501883311	-0.02051956268218919	-0.0481439362519195	0.04288771524793713
-0.07107155905210741	0.015559719638356053	0.09188149387327393	-0.17065258297272387	-0.05456411271595396	-0.10907507378015883	-0.015808632423566615	0.23979550978279254	0.187913378548476	0.05482259224960843	-0.15290884277534808	-0.20981052064251546	0.06311565194885516	0.21337207321704738	-0.30229357973957666	-0.16544943432940656	0.07826574166887146	0.2751481345934781	-0.23901215923439878	0.03382895802018134	0.016162276631558958	0.16452115435149778	-0.17244079454753466	0.15694920343824342	0.20278205328402685	-0.09741381226839096	-0.07266922957622848	-0.21369826498836714	0.13818983348708008	0.02903549334549952	-0.7596283268598369	-0.17331036626531968	0.12421000918525345	0.2081049432855789	0.2287053430754345	0.07205405219823727	0.23864182828513472	0.12109786460733682	0.15874256961776262	0.7791866035801457	0.34752170825152107	-0.15885198633243597	0.06308601642995511	0.005387258131931409	-0.5284373031487825	0.24203403942838214	-0.059532355269785245	-0.029058283317963424	-0.07652741559108137	0.05447158653671771
-0.07074988975009856	-0.013235172890287522	0.07390082876956457	-0.19926316220400345	-0.040829692675677355	-0.10647785935733911	-0.01687556859719911	0.2516891569374863	0.1652336992148325	0.029569219041808682	-0.11596131145615729	-0.2178760767784548	0.016229098708428986	0.20455567755034756	-0.2203021076299327	-0.14546950602370326	0.059587327067901555	0.2555925752362389	-0.18307974477474562	0.08293017242633788	0.02337514782183498	0.1635548619316542	-0.219083733097354	0.14709975791993604	0.17738255628483163	-0.10450560203623808	-0.0729970373147554	-0.22652493850383912	0.11719416587425784	0.030621850867686085	-0.7619896228274354	-0.16822526489066164	0.1281820054060358	0.2349084385921362	0.24310773609816677	0.0789087415697898	0.34670447073659344	0.08874394070971442	0.10287895832395082	0.7598874275100262	0.3221176603681222	-0.14844748412165354	0.07089996690676484	0.011717113842788913	-0.4893596348985154	0.22526787203466303	-0.056268044122990725	-0.03111116852745404	-0.06061038256085145	0.068946728777587
-0.04191298751320638	-0.034518524078560826	0.03750046725625114	-0.20488147101634388	-0.0495321922220763	-0.11428007859682301	0.007652473314478533	0.2526207712525442	0.11386464012673567	0.03446188684771062	-0.07645069523293037	-0.22146450792272915	-0.03821645554939278	0.2071190796568056	-0.1296997513390816	-0.12949912305730005	0.05126637053181378	0.251687801279764	-0.11802873820123298	0.10444998871645854	0.009225609480297872	0.18968137131298957	-0.21933362353568064	0.15570709537133606	0.10086019788672644	-0.019378696480492626	-0.06538963703790687	-0.20939262904490855	0.110032563286635	0.011928138400909805	-0.7363566065049614	-0.17598516297941316	0.1428663859015662	0.24050401994915088	0.21699771654635197	0.07999840081126766	0.4397082252627186	0.03799297863404319	0.04294837038934968	0.7506865321513441	0.2775601622390159	-0.11802098302337105	0.07670251121212712	0.030743567902571795	-0.4150819050828982	0.21619110411394987	-0.042209496724222494	-0.020242838119645817	-0.044606699517316245	0.05675365398152227
-0.05280446675383281	-0.0697788134909444	-0.002504598885050199	-0.19399051106273474	-0.05216212288487204	-0.09959778343759397	0.01670416283874463	0.2267461175300745	0.0532656306016809	0.0668686730337088	-0.03265786732733892	-0.21545468166918774	-0.05449749730798655	0.19803536648257267	-0.007959078874309411	-0.11514903581020301	0.04511263690643634	0.22979416963069238	-0.07061251081659202	0.10859288259649613	0.0309076265429711	0.19849262097334133	-0.16882851575161045	0.17073987316764552	0.03772986856493429	0.06948656350631817	-0.05946743229043945	-0.1706230514683824	0.11179364158884435	-0.004381296279734789	-0.7203152865911424	-0.17052204007177124	0.10633602619173335	0.24454472944242153	0.17657519762284396	0.05596838113966067	0.5267686120597201	0.014565900795625888	-0.026642303626457038	0.7596554893558075	0.23252316620893593	-0.08641252837175865	0.07075624524352078	0.05183614660222228	-0.3446375655035572	0.22858658155555123	-0.04585167971799789	0.009278247304875503	-0.016363186452526046	0.06565725217529891
-0.06257951347271293	-0.04144868578438836	-0.04318544687462948	-0.1827874990449635	-0.05735489643974678	-0.07268437778819024	0.024884444553998377	0.22262799738647726	-0.023519790620382515	0.0578047633689225	-0.0032301621455861594	-0.19275887799851862	-0.04527722731010746	0.2082645809153219	0.09260120479951087	-0.09862339260524511	0.03188520564460455	0.19380099591629701	-0.037708982659874615	0.12396991868243597	0.07604725806198517	0.1766610983279822	-0.15129118110355066	0.1799440874527572	0.014556259539030447	0.08771247291515943	-0.07291696933264402	-0.06532653312299783	0.10100910041206863	-0.031136090896952583	-0.7781640995330922	-0.2294404129354412	0.07996559329048956	0.20930015163402743	0.16694840481156453	0.048997871154588785	0.6323238986516216	-0.03640793132162824	-0.07842747888338224	0.738744534271688	0.17737935078560763	-0.008660546560324634	0.055386160272713314	0.08172406345600465	-0.23590395453930083	0.20743043708242065	-0.03804753200256458	0.03603422999040373	0.021043781756219484	0.068483044867207
-0.08994291486281922	0.015007021176375174	-0.08589574893275014	-0.16952274875184356	-0.052647608715579	-0.06615473260067053	0.02567627533886043	0.18378658548783794	-0.07814037318897496	0.022906458869074695	0.04192828554982977	-0.15346623917995844	-0.028583518462013513	0.20709976774561495	0.1840610093977439	-0.08779710526464775	0.009098404754850534	0.16908699210428463	-0.0015812719932520286	0.14045538949446962	0.05779806262706903	0.20735162808442675	-0.12244600804249284	0.16821791083156742	0.03524062820713756	0.10909266133666021	-0.0783860834989867	-0.027305223517781585	0.10303429701909864	-0.053790571790222806	-0.744557435481118	-0.2181050392127717	0.0609938172841046	0.2025582957401691	0.2010589593058602	0.04488505753165718	0.7187854613754472	-0.04325926735895141	-0.13571162402568646	0.7242416906642932	0.13022509129668328	0.05799974188092492	0.05087304443839574	0.08349886441020346	-0.2505769066679238	0.20933031366558544	-0.022457407178630328	0.0667125714964377	0.07227729320657236	0.061400164746842734
-0.08972497417904604	0.05075264719545976	-0.1215214571708891	-0.12340481875586426	-0.033894438096145875	-0.0699031007927275	0.03095055120519264	0.16678660519192195	-0.12070488244961142	-0.0045901955976067	0.08464530570121716	-0.09229463095373516	-0.043280524346782624	0.22918446281663796	0.2612657358857539	-0.0895255351262382	0.008268864556828109	0.13481587626301406	-0.003929041566099226	0.1613269903215931	0.05122309124118465	0.17928298237325763	-0.06880483447316717	0.14184180134001734	0.05905440765707799	0.13817123164382733	-0.08942792922028674	-0.0021423321298506305	0.09856322589979447	-0.09084409832121482	-0.681613952864371	-0.20556583122653183	0.05666674250772476	0.17904070588287754	0.23254421058230917	0.04378515565088849	0.8367858080771471	-0.006597464530718311	-0.17095686554972883	0.6938262178849943	0.09255648346565505	0.10479516976835415	0.07277125317047392	0.09784685203002233	-0.21326147744133844	0.20032483588367606	-0.032460070370859975	0.12528535281119818	0.08819207515506423	0.04583935070813815
-0.07836364903148135	0.0708429160177442	-0.16043206199554308	-0.12290375229855277	-0.023106364362095823	-0.08166480087664789	0.02834263090878138	0.1660949692909494	-0.15001229512978825	0.01269907868307903	0.09751041228464699	-0.04887506891551145	-0.06633990699566239	0.24259201126480914	0.33237327688613133	-0.09728458893886933	0.009984951269798743	0.11145756792203446	-0.009088165554270108	0.17427988523066412	0.03428257684826799	0.18079370973146436	0.07391966302372874	0.10644881594128289	0.13422008103181443	0.1358807398069422	-0.09000536066774939	0.005252256035716775	0.10549485442397633	-0.11113350156200996	-0.6466916142322602	-0.19102676455382495	0.05122559604544417	0.14109657202277268	0.24429576241814943	0.031968301490596006	0.942102130562551	0.00955012599653232	-0.2063837015361223	0.6541798346157199	0.04006547461134946	0.14118097136890273	0.07620570132366172	0.13271306179579834	-0.2132849674296789	0.22774063642890444	0.0030443998408512403	0.13919619234804642	0.12441631614738953	0.06235210081123592
-0.06438916429738022	0.09828809900821783	-0.18255863475800865	-0.12627830389526165	0.0043316333540675146	-0.09656471697811789	0.020585184206339566	0.14910630873154695	-0.17516553231779408	-0.009261099423637693	0.10763408809596664	-0.012701499905244556	-0.08493037008081698	0.23874589168874366	0.39774359890527705	-0.10827307749289301	0.011174220984973171	0.100224773007258	0.00827113310347297	0.16726200172452282	0.017289452162205576	0.16212054649462165	0.12667141612299135	0.0793755975379666	0.2202622078866166	0.1327788703532622	-0.09815628124669573	0.05851076175119276	0.10627330837502694	-0.12943992098890647	-0.6351355546397004	-0.16356431738390523	0.04703688998987027	0.1019819413890799	0.2440557055091245	0.038349465768780365	1.0454895286333215	0.018292526102276357	-0.2397467064463254	0.6171960198632784	0.00268954731727912	0.19932609642739169	0.06553416450288534	0.217142714723634	-0.236024054955623	0.23468920221540318	0.023357090998913234	0.14455389546761527	0.1521853943300125	0.05864407471899814
-0.06155786610287186	0.1474994114464377	-0.17640174553188825	-0.13725320928327384	0.017178716319578707	-0.08655750947199344	0.010196180467639846	0.12509941153379853	-0.1940253668106962	-0.032795801787437906	0.09716709648860442	-0.00021430529216516226	-0.0959572890246548	0.241615235125116	0.4403207608477702	-0.10080152318554134	0.004443544117606108	0.07667168971833058	0.002733051577826459	0.20188230784459807	0.015115331797959302	0.15288107169269202	0.17998690310208088	0.05703867526044306	0.2621366378335031	0.15945824751603105	-0.11118192897183968	0.07237616725956503	0.10694750510049045	-0.14173754015585976	-0.5740785578494653	-0.12422116835703016	0.028476150477644114	0.009976099471522448	0.2061420366646173	0.02132698716275821	1.1062074651129814	-0.019444467973251073	-0.28246915258259253	0.5464111177468982	-0.044919301090750055	0.23448211976436006	0.03319690645864131	0.2920295141692292	-0.23101483378427176	0.2595054005446226	0.0410836697196284	0.15234172921403843	0.17253530631069486	0.04111035289858325
-0.05788729181640514	0.16338244006787456	-0.17272924728295463	-0.15021934975499565	0.03992721132461666	-0.06986374597747178	0.011504080072486576	0.07146197203841406	-0.17130168051744962	-0.049166141576533574	0.05892400982776116	0.02627914097098704	-0.10144083959742645	0.23989240936363848	0.4646235557391881	-0.09166247174756895	-0.013391570139876552	0.06516296362729493	0.02162280853912042	0.24628738214800627	0.02403014597149879	0.15272028827522213	0.23739798777700516	0.03797504687046821	0.20154723877901964	0.24404232591738256	-0.1101787242547961	0.08948565454537075	0.11017687266305187	-0.15841699661477282	-0.4048153870359725	-0.08578386507149041	0.03843564612447754	-0.045977389742573746	0.1551273896999213	0.009070487408290279	1.184294480780339	-0.01762724332993661	-0.32182557567591835	0.4879720260195647	-0.10366869163958106	0.24698223771276054	-0.008736590109432096	0.32831572859170205	-0.18125636832755845	0.272646268729278	0.0203963057651018	0.15031748075970006	0.21185465162394318	0.01731295180546416
-0.06420495335141414	0.19252589547375293	-0.17257981712454823	-0.1959700230019308	0.05680597664543332	-0.06552759785730612	0.026099766927779176	0.014611991320509244	-0.15628858400726847	-0.03915211186048784	0.04125885159502308	0.019523430423832207	-0.10829111328312994	0.24922616096697087	0.4733284761144832	-0.0992438766121617	-0.009641930500711108	0.046373364482024546	0.04404020856688365	0.24535850160472777	0.029392450100374647	0.15833974831154396	0.3071800703269455	0.032429889257676564	0.14409299382964863	0.33013861420477236	-0.13020325559274154	0.10966122653058621	0.11784672922541198	-0.142462472281266	-0.30425142453898013	-0.0517825592405361	0.037584068041282094	-0.12209638038450021	0.12363805234842509	-0.033025184286343004	1.2388259362083809	0.00021301916966234846	-0.35175987998603053	0.43788240601596495	-0.16565936345408397	0.2804462648447728	-0.018550095820218868	0.3508967669173492	-0.1373261332613373	0.29670136297938365	-0.0028110142620953764	0.1345294727014387	0.22302248990777299	0.031238254530452668
-0.07465827322899894	0.24040387465988414	-0.15601057945570113	-0.22788382764382523	0.06130603519864543	-0.05164866972784514	0.026582547339146563	-0.021642860784804232	-0.09824309868678098	-0.03199814447233981	0.023228084332733136	0.03374526082705902	-0.11034536248278877	0.2596261333513002	0.5174911085121352	-0.12438849752315369	0.00018871056637479038	-0.0011416749032283264	0.04408635106497004	0.2478518505683728	0.03123249510314561	0.13678681079546431	0.31332903315060345	0.013815109111142958	0.18385247999926926	0.3581563762162975	-0.14407573997574663	0.12970981970854917	0.13416037859915864	-0.12300111303383296	-0.23307680875744255	0.004229959814437634	0.030966787452150944	-0.16818224415394906	0.1365224684911105	-0.044509546617348725	1.2514246463967902	0.00922988124026874	-0.3800859463610358	0.3930267206442962	-0.1917281697911053	0.29392311052944	-0.05447330812021358	0.358762445243561	-0.08993313475348345	0.2879116139853274	-0.032225260062966145	0.10322307066063552	0.23181153360442325	0.06623566200164929
-0.07189922857029658	0.269170434447584	-0.12319603753195114	-0.3115164418546386	0.07887121197219821	-0.07636542585699325	0.019738398001334114	-0.019145726909934623	-0.056333804158014214	-0.01331106410603028	0.01033686281862101	0.019583465013318237	-0.13140804216834368	0.26323034582929394	0.5491570385148202	-0.13251915517395194	0.005466709219669274	-0.023344473136343784	0.07199765363085023	0.2484983906992258	0.03569384796190133	0.11831900459677591	0.3395473958220479	0.0023063359047795578	0.2133913721910866	0.3729805170284088	-0.17584765725383306	0.15165765304641865	0.11775724177344964	-0.12105030521014978	-0.1741531253433643	0.04813880406035298	0.048168257765871726	-0.22710589339793086	0.17453420313675141	-0.04784785913082783	1.2380007032489653	0.019756049334072396	-0.39527508837651426	0.3219153410942379	-0.20049613140890785	0.3153981134572107	-0.08344826930704544	0.3604511694167879	-0.035221309076301034	0.26636952842236666	-0.03870973545943074	0.08330893476221315	0.22213999933202871	0.09931318907671502
-0.06150452039647837	0.2775031885425391	-0.09573838343718433	-0.36299829897506564	0.07254627600479123	-0.10930144023690117	0.03226587012004678	-0.04570748863877127	-5.440369549059576e-05	0.021380445482587933	0.014343912304528356	0.032408126788508115	-0.18144828059733561	0.24238262949084804	0.6158833017842007	-0.1507792356928494	0.0008570604889520814	-0.029144438253008036	0.08978116874440462	0.21699447852109377	0.01169697800081709	0.10886462126654486	0.32718907011617904	-0.0005548669217107282	0.22578434317894686	0.3946780744459526	-0.199075849852497	0.12462352486053778	0.1042910309925302	-0.09884332474061382	-0.057873415963108146	0.14404555583446327	0.05443147721646997	-0.19891023115121556	0.21842375673783607	-0.056970899157633224	1.2214811376179995	0.03567343459481517	-0.42746089704460316	0.2631364579587866	-0.2152827257707488	0.27292999411206803	-0.1183852977124441	0.34223289525776057	0.0010658364895655581	0.2787060666720325	-0.06586020515297339	0.0697492363897326	0.195022792282264	0.12178323800250328
-0.03645418816339097	0.2610104403860617	-0.05646955876960206	-0.3808565928183923	0.0836086666805136	-0.13719464858653466	0.040899845925134404	-0.04697756307558154	0.03920245283756385	0.073464072397557	0.016543299027599108	0.040024333118294966	-0.2113980678598887	0.24400076436534493	0.6728449679965216	-0.16489074126093833	0.005886393656346381	-0.062270091900395806	0.10776299842420282	0.20228622213996572	0.021287834441278984	0.05281806900060062	0.3177950845388958	-0.016813736667026506	0.2053325090631156	0.41173156260947297	-0.21594664467151103	0.11892104267554619	0.09052907721502855	-0.0906507122886425	-0.042586962837121024	0.21643483410748526	0.046544460130531415	-0.19271154056617107	0.23367094577658376	-0.06736323856117092	1.1979780880122468	0.06512044471788475	-0.44884540342873225	0.19708849523527566	-0.23725711821309323	0.24305282024883143	-0.137408376065673	0.3485656136389171	0.08658572398699994	0.27665832211294983	-0.08228477031356958	0.072104463395117	0.18281860254034907	0.15232712326470155
-0.018300029825804132	0.279789947642902	-0.032823015438806016	-0.3670529183230338	0.0869313123449719	-0.16643761523820752	0.036768012484722556	-0.08721922638093607	0.06832752186568126	0.11984392975024627	0.02714022833884394	0.04540561541221819	-0.24028400693758342	0.22587501108839567	0.7290695117842183	-0.19143681498423276	-0.015061462078786775	-0.06717811142209336	0.142228990106548	0.19121844409803557	0.046088326630163864	0.03508095179813672	0.3214404057197931	-0.00688229256113133	0.15865329890956462	0.4007430250767555	-0.222061012576046	0.11748266756160548	0.09026756534084744	-0.07023208833066934	-0.047375719140097916	0.2552690336413239	0.052654049604352514	-0.1580676252952265	0.217461486064213	-0.06440626738744262	1.1464912104901017	0.09513223839918765	-0.45250090971072376	0.13838527035255963	-0.2699252479339683	0.20519824822001748	-0.15072743555447007	0.3402981999632796	0.13277465332780589	0.29829318102726676	-0.06457060390885748	0.05204909179951474	0.16446954737445413	0.21552373177089898
-0.01994096147427998	0.32339231050278305	-0.0072204038319865745	-0.3350133326952772	0.08138869182468163	-0.16864941687079676	0.051912596965342436	-0.1033045719665644	0.07978970495491823	0.13218925330468487	0.03606134343972116	0.06282201366809179	-0.24146824790635102	0.20015154538251165	0.7809026664221989	-0.215223751664323	-0.0704922423487773	-0.08134798888528724	0.15850551086770615	0.18680329953943664	0.09173301696337663	0.031085245086757713	0.28919388034179655	0.000763273090923347	0.07460858782639007	0.37081037306769915	-0.248818790221435	0.12875747865415477	0.07997824598561058	-0.05990105387411243	0.02591340512663267	0.28747880562318884	0.04728208750247476	-0.11114621669262466	0.22126664345194821	-0.05894930433142276	1.1011055491675819	0.1229003466048613	-0.44861642087230413	0.09431469026708726	-0.30330484044946987	0.2006449153671715	-0.15958891595513433	0.31568753932194227	0.1879955962389112	0.2609778842196134	-0.05580622919046271	0.040125584627879796	0.17093742639423293	0.2538514146924079
-0.06214671906914391	0.32928975430189156	0.01648389471340831	-0.32035456696124387	0.06712049626638684	-0.1481727098943295	0.05927741115588753	-0.1077464365744466	0.08706002140602784	0.14366969733762697	0.03429253459814359	0.074228585670424	-0.26672120222180357	0.15615342140023497	0.8079244218071896	-0.2537137563273951	-0.09154624777749625	-0.09056269892271679	0.19166606255631752	0.17359703365635296	0.12222857338528408	-0.017391751237908842	0.2737208065183969	0.012313465882834333	-0.07076108793415994	0.3594695268329524	-0.2533760713679671	0.10604879283818511	0.05451168101552677	-0.06465879763871628	0.05789240436202762	0.3050514291947559	0.0448606348883708	-0.05627012767553825	0.21548995485392358	-0.04584266551581625	1.0237046908864051	0.1634039125905305	-0.44510035777938395	0.06304864903255848	-0.3333964473582954	0.16608105128596776	-0.17339281820926483	0.2683344272697458	0.16579393954780935	0.19722920127706584	-0.078944321764488	0.03824763687503395	0.1743081274365122	0.30416428727154715
-0.0938074506628552	0.32966287444869424	0.024964743765052096	-0.28864911708218993	0.06329559282854229	-0.12409468139986157	0.06709197997962539	-0.12335974914746366	0.09718467815362179	0.15791040990752486	0.05853292281705582	0.08921540228210072	-0.2785810272178436	0.1145502793305067	0.8352849097192709	-0.2851335045000371	-0.11523040672506361	-0.09079380094428964	0.21618540063520805	0.16337539039848253	0.12266129304640752	-0.09385286258594593	0.2581150894291556	0.027250392975839366	-0.2544193847725521	0.37530109583433796	-0.24605220594541902	0.1129034943250589	0.038319578190610375	-0.06361212353943575	0.05585164630858275	0.3197202551416974	0.02579932618028775	-0.0031035413668673737	0.23924537365977067	-0.03493504256641696	0.9439460021962318	0.23131756535311485	-0.4346923304690202	0.04204374155702153	-0.3626753987336528	0.12148950166705305	-0.17127591545719845	0.2378958725061054	0.1734052773671329	0.12898361115231718	-0.1263222599103393	0.032082455183313034	0.20060472093564702	0.3516379157674677
-0.12743661123446057	0.31078241509661636	0.031920580126455975	-0.27207153977648096	0.061516528707437755	-0.09343351771057537	0.06290499414623801	-0.09806692988178602	0.05096249784781881	0.1726992953151661	0.1095506692282342	0.09734554108248712	-0.28687222837385706	0.05340775208467703	0.8565927023860839	-0.30210455738630854	-0.12142443791930231	-0.10610450310260564	0.22589790560475623	0.15279869639261426	0.14014895448803963	-0.09308555954415919	0.23878114911786605	0.04821383682648779	-0.34036404322887626	0.3857868898198068	-0.2605859576630387	0.12209812045736686	0.009420604711134175	-0.05932589354819594	0.036751139253574296	0.32386819350994445	-0.005348897257019985	0.018764979039340667	0.26391300871991236	-0.004283550540956244	0.8885854719421105	0.2624892014890955	-0.432976604219981	0.0005468667547004425	-0.39244163206681765	0.13442056755397325	-0.2049407108694507	0.20783406493026155	0.17908795776035227	0.1201588049680626	-0.14462057293932098	0.03374397140572205	0.22504270713441463	0.37185413405335105
-0.14886889845015458	0.2878292077620098	0.04582491885375909	-0.2461314403857154	0.02922198423359925	-0.06981859471655846	0.053546158319187145	-0.08848364094948977	-0.011553564854949705	0.1865151912611237	0.14231853773920305	0.1109079006163606	-0.293139467823019	0.0012622376959981973	0.8912050998035219	-0.30691051926560664	-0.1556488682929274	-0.09783352406297019	0.24157359213551274	0.15451393365981664	0.11236151290580743	-0.12699334956502462	0.21504866336607836	0.03829267485813927	-0.3884941709318899	0.34716492704141466	-0.24668144608718906	0.1305406239045732	0.00022468300924238931	-0.034262621636523785	0.021011258536524025	0.3550859981502271	-0.019318033556031393	0.08386040527198425	0.2741516912695149	0.024309170987048538	0.8281589026302442	0.2794646622766551	-0.4245402912811568	-0.04150766906517761	-0.3902932323806373	0.13749028329652563	-0.25125905430157386	0.17016482018808218	0.126903692513069	0.11014150595755971	-0.11198334772432579	0.04186687466821311	0.2457360587826271	0.35803143987530106
-0.18414864414294932	0.2263251920165812	0.056737904164619254	-0.24529500368801888	-0.007109195383986832	-0.036168702292477026	0.0666439981019211	-0.09333075212455379	-0.07922883236341945	0.18045271846140282	0.1713010152002995	0.12617578826063064	-0.30250284622441276	-0.059105678627812616	0.8932233389798595	-0.2990184432938164	-0.19160511126005436	-0.0881272391569107	0.25320739218495636	0.1408820192685863	0.099034010394672	-0.13601154817855526	0.23482198449546843	0.028379910385743206	-0.49471413335779335	0.33644037839837215	-0.23496514536363242	0.14838114632356172	-0.0231887096649455	-0.015539000579694767	-0.0023532575444989248	0.35445108541508635	-0.05449014148442356	0.1225095530227859	0.27567171118708533	0.05245121638625705	0.792189502826388	0.28196722008971575	-0.40793125205030245	-0.12167842011463473	-0.38724655253581497	0.13233283501035237	-0.26586823937538445	0.09172055195387863	0.07963392223281887	0.12862823637745785	-0.07424811560661426	0.03387751219250376	0.27431446183997193	0.32036810004859684
-0.21830649572643757	0.2001850787462728	0.05311399363590365	-0.21305729586181138	-0.01581597233858584	-0.0014881611536236405	0.07927914870215734	-0.12771445178419225	-0.13123415874244568	0.14641333357609254	0.18545403373103578	0.1219115131771431	-0.27873852218044176	-0.06149527353355531	0.8920322138547465	-0.3110796911958976	-0.20749119919919745	-0.07410808040343832	0.23225967980900886	0.11386369844520643	0.03658822294537855	-0.14007570723598572	0.21881833760870228	0.009200204751815728	-0.6078949615736533	0.33787193579642527	-0.2033599578835898	0.15922536321080275	-0.02780122308696294	0.013963883034686786	-0.00667637910418193	0.35154615425308844	-0.07607871418134443	0.16352220387410193	0.26744542059824483	0.06992515901640554	0.7479279716897387	0.2976034520545453	-0.39252062331992915	-0.16150732556498693	-0.40646538885892813	0.13850734670874504	-0.2489504452080745	0.023289084958501495	0.04831176882817179	0.1275525157616037	-0.03509058562937237	0.032022941382639294	0.311394657257307	0.3075853874053359
-0.2603738370868248	0.1297038058719222	0.05287838903031801	-0.19145699574256517	-0.03168031653574567	0.06462691155570408	0.07314016210310267	-0.14407373499344636	-0.19037767882580992	0.10489426545719875	0.2028822467390469	0.0791787104580391	-0.24452122718133232	-0.06524076788815394	0.8564056411397802	-0.3146481178912765	-0.22115502364577103	-0.07139205196261236	0.19940818468204854	0.10997287761702579	-0.007234835987664315	-0.15386328326277982	0.22563170107644198	-0.015936694517755944	-0.721425614209633	0.3328445003239401	-0.18190456460649967	0.18427771501206283	-0.03745492089020357	0.025254365233568367	-0.026421688240749686	0.35736471581738305	-0.10531724578811721	0.14955037731562676	0.24828990077681942	0.07364638866029546	0.6883117288946318	0.3280641049184179	-0.3696058357526395	-0.16991541902000667	-0.4358595442754284	0.1469532693708958	-0.21713009717173085	-0.02431952588098204	0.041387975430676766	0.13328627616282834	0.01694235490370319	0.02808977072600462	0.34153842707024706	0.3054312749307655
-0.29542129259143585	0.09235240171310294	0.049639054890875445	-0.20002093887485212	-0.03170733174543029	0.10468858810559618	0.08243399689557525	-0.15910521310967146	-0.24168755262795893	0.059709854558501065	0.1990701038089633	0.05145546472541701	-0.22739743593537395	-0.053861986531374494	0.803803007537274	-0.32017239943003406	-0.22707680053331275	-0.052575400741238176	0.1600793627545638	0.08736362597194154	-0.029170697714765593	-0.1725364464996226	0.23086518850281806	-0.017849355562109016	-0.8342144255914302	0.3148097887506355	-0.17587968444667756	0.22543188656443136	-0.06306336256810717	0.04053207589153998	-0.07621925656648118	0.3555645881733318	-0.12496560414256068	0.13442248945798713	0.23534623654594916	0.06651829960921089	0.6642851558023166	0.3440983372541589	-0.3655927880977858	-0.2636042138654736	-0.46218522448797117	0.16451242706706964	-0.18917559464962996	-0.04785752647936952	0.028464964625957306	0.10822212479419573	-0.007583997632359354	0.022269691155047906	0.36153531842467207	0.3033255541143559
-0.3310557333860945	0.043005177078391923	0.052223371556812524	-0.23353958270386527	-0.042556189701270654	0.13456204533759336	0.09134307808943334	-0.15569344452451422	-0.2688200843184877	0.01800921718108794	0.1691258325593245	0.012862319835867548	-0.20653616807698794	-0.03620683403764889	0.725835880077842	-0.3320442409416223	-0.22767831546363243	-0.05513066255836131	0.1418000612254001	0.05364054306120379	-0.05721724499074047	-0.14920533990122803	0.23858218421910374	-0.035096628093189475	-0.8922329170327092	0.2498102890473012	-0.16758464149993055	0.2625413296100649	-0.1012482664875654	0.01739963759002494	-0.10315833133166694	0.33100742364986663	-0.16820481197735213	0.09863719303135945	0.23902063953217284	0.055431824419887275	0.6671084667763167	0.3513845158963766	-0.380492159362484	-0.33811652577806933	-0.4763444238689928	0.1796415902135728	-0.18943352681810346	-0.05842867954114955	0.03769830121397405	0.055577343577767516	-0.06829980107667523	0.018344312812740442	0.38535199608357745	0.2773080353476857
-0.35550211673153254	0.014820996876250592	0.04770379682709644	-0.2753948860298615	-0.05159165170703234	0.1361097980202604	0.09738292169635357	-0.1493668437871408	-0.2797515353254733	-0.027055995578429026	0.17291122360919697	-0.009331376359100882	-0.20864644913834046	-0.0414830514581975	0.6326824128441555	-0.34305899064448653	-0.22699915399818985	-0.05537954165851666	0.13597628891372932	0.0007974374903925274	-0.09905558061486161	-0.16561002422822424	0.2556268438797519	-0.03316902334203714	-0.9122831387621699	0.24112583101490803	-0.1754444914144952	0.25988849290390126	-0.12405827046866771	0.010615702855864415	-0.10580116643386372	0.310671499578055	-0.19479704179871127	0.04699978833534017	0.23931483693557354	0.058693711086350166	0.6036263840692813	0.3403288874287823	-0.40417501398003475	-0.3492521394879472	-0.48398058362313384	0.19408241913754426	-0.1921175317838272	-0.05379257406587569	0.04983295283781498	0.03157027805641268	-0.10947324472724533	0.009752994055257869	0.4030054337252027	0.2603432740291469
-0.34588132018303025	-0.03198636411181004	0.039468636624857105	-0.3151638298297322	-0.042495518042854	0.12316541963808658	0.10262896479009118	-0.13606049351556715	-0.26629172150054536	-0.06284731590471952	0.20096502865725047	-0.06014701789899628	-0.18689018586749703	0.003626015625728085	0.5434875660390066	-0.3409252293908261	-0.25630334950060607	-0.09045603645122177	0.13635230118536962	-0.03609595375991944	-0.16667690565236384	-0.15447139480212113	0.2708346311714682	-0.04109357432387399	-0.8617315279079476	0.18434686769225883	-0.19132715313662801	0.2596328346803704	-0.1368955495362328	0.04166178956701082	-0.11812451365842891	0.27894363036029757	-0.21420427230880906	0.009300690536846675	0.23246146756260302	0.03565092426331272	0.5529166639238657	0.32864605819734444	-0.4011150677102779	-0.3602349946245941	-0.48975324017121835	0.22481097795249033	-0.19862857625286112	-0.054092542578798274	0.13571716126136507	0.05673090287941016	-0.06354460442728166	-0.010855729261501915	0.42277497691315896	0.25461564937544345
-0.31796622189374885	-0.06474644187306015	0.0352392130922921	-0.35525449587861024	-0.06280994265530948	0.10149393301190482	0.11317226391390085	-0.1063597688515477	-0.2555151097958673	-0.10234417373216549	0.1921267169951219	-0.08254355823722784	-0.19820786474228547	0.017069545213696507	0.4960913019349783	-0.32978835676377904	-0.2825930902786919	-0.10945973345594255	0.1366379919713939	-0.09266881814502215	-0.17588502221019076	-0.10869444555043073	0.2568656372375227	-0.0772721633980766	-0.785266336588628	0.1610556714627806	-0.19034938177860808	0.23534382958378136	-0.14363160888141752	0.05525679401495305	-0.11088121690862626	0.25338607956380543	-0.2250845303992408	-0.010681431431994326	0.22363554546058112	0.006252185812652933	0.5192788161610249	0.30651977511523454	-0.4017392762127561	-0.3755789141923439	-0.5043530171690437	0.24271541954574632	-0.20390224342719118	-0.10664935551346974	0.14399105995288597	0.08273567515533704	-0.03416849130856477	-0.02813411483876207	0.43363107918802546	0.2508848337359441
-0.3097199808975343	-0.08905608633989984	0.040863012520171084	-0.35821796174508025	-0.07944061830052249	0.032999775282143776	0.10200587406468979	-0.11385683034441299	-0.18730778592163944	-0.13043335383256444	0.18000493051184374	-0.11224066850294886	-0.2157927830662359	0.06268732869503771	0.4726924678770502	-0.329557498952077	-0.3450602192188752	-0.11311253664642162	0.13214057104088756	-0.14435992114886748	-0.20847578355662583	-0.11548396312972604	0.27182827135040677	-0.10960800161838866	-0.7301255022560798	0.13182472521561728	-0.17499234280963055	0.21464299615749322	-0.12996982892150089	0.0904518539121428	-0.10980424958430934	0.23075179863082998	-0.24599652074810313	-0.026824695880434752	0.2397622621532455	-0.03803147121356666	0.47317887498834443	0.26876222574028563	-0.4021446677521185	-0.3656442410988002	-0.5164618959799933	0.24646256442580072	-0.1657503577687916	-0.1590470936838098	0.11237956516244618	0.02921544650381363	-0.01574669492965543	-0.057987639873265974	0.43261305907585734	0.2523185741800032
-0.29827317116819707	-0.10615163312940143	0.032552678864009504	-0.3290864270238282	-0.05598792682970609	-0.023306592761832483	0.09359447755982461	-0.11804513285439362	-0.0893447284662774	-0.14317785255077073	0.17055642120109032	-0.12658529693012424	-0.2642255128144775	0.10512505025311361	0.4533109004762307	-0.3401941224399378	-0.39627548063896256	-0.15253127611202383	0.12674975280700615	-0.1909723099881684	-0.20274389211840135	-0.11700583389310378	0.29065532489580165	-0.10620664049713499	-0.6785342518316007	0.15547211233667887	-0.16362739923110425	0.1771867422445511	-0.14421075776955408	0.08110058943099649	-0.1296447451256343	0.18147066296923695	-0.2715072362296336	-0.04223272980951231	0.24398419919579828	-0.07518546339804155	0.4407104914380085	0.22412597630576797	-0.39539810232386874	-0.3769842595296095	-0.5429588254428838	0.2418857133775294	-0.1530570742526965	-0.19814734578875842	0.18470963578438573	0.009761825920158	-0.00169940818870431	-0.09339630579160314	0.45461781553895364	0.26048823778343505
-0.28764103798028373	-0.10035025860983211	0.013872992313767008	-0.31072171725923287	0.001621107315712661	-0.07561951482365807	0.08947249276101546	-0.10946703652449274	-0.0024153974517936326	-0.16075056891822898	0.17260102918865391	-0.14968406004234308	-0.313481305179759	0.1276191578413774	0.42888980198579896	-0.35487633598119356	-0.44206531327577514	-0.17428578279827558	0.11224530032342135	-0.1997829001449887	-0.19276240425133273	-0.11076234316719616	0.2814164845669581	-0.10268173528200235	-0.6251252676054967	0.15414052131964223	-0.16147027359539567	0.1294217365395946	-0.14664777041765326	0.08406856351370354	-0.12296916910248483	0.14641746960526456	-0.2758251542524307	-0.05749885568493577	0.269652922642512	-0.14001585484165746	0.42184231587803966	0.1994120733320093	-0.38861179866721646	-0.3620811599543591	-0.5893829404007802	0.25604103929223176	-0.1513584398819385	-0.17886278157450738	0.26734854530007246	-0.0031863600810444425	-0.011623502700254645	-0.10680882682722945	0.4841493687426571	0.2972536694480345
-0.2616052859745671	-0.13428212861055835	-0.009488304429371625	-0.24210290859031094	0.013620362950622241	-0.11482992739808333	0.07523398330784963	-0.08044775999858361	0.09404918228189514	-0.1571281929095251	0.18774195643861488	-0.14597919817906563	-0.339885184221891	0.11120403332936439	0.3923137670531068	-0.3522862658112432	-0.49587043064584957	-0.190542534703766	0.13260101426647303	-0.2036362561279657	-0.19168783901383163	-0.14567303965346762	0.282014563578119	-0.09732701820055834	-0.5534000269803154	0.1377033307478262	-0.1465352399909586	0.05759947339867855	-0.16128357350761774	0.07782761311524407	-0.09480053761009848	0.12410523630557269	-0.28786323296254746	-0.045216468972118035	0.2885336539170109	-0.18645834507225106	0.4153403407359784	0.1567839510417726	-0.3807716618371912	-0.36084634751388356	-0.6211527899630133	0.26267369594843487	-0.17640690663923783	-0.1613341738584838	0.31921853460174704	-0.00015132260295929457	-0.008535651179937232	-0.12481004696226283	0.5019213507882031	0.30297840372013407
-0.2328212080258371	-0.14677519203113695	-0.01822630169839578	-0.19791002668082075	0.03505096597654648	-0.15106228890076723	0.07465750948603471	-0.05480516087463998	0.19322681144871262	-0.14980166542453996	0.1897878383252362	-0.12319425223915974	-0.3499277596494898	0.12086608742293695	0.37342664802765246	-0.3562674903037546	-0.5343290543525087	-0.21727230464374475	0.16650495105191468	-0.20590863246383367	-0.19539160365128916	-0.1698860671754096	0.2812589706887712	-0.07668252075278478	-0.46345482167366797	0.1526672303838832	-0.1212535391452009	-0.043901637060532614	-0.16471945725786308	0.07425406390629884	-0.03330787637154291	0.09717643041175977	-0.2923998956542658	-0.022390069203745002	0.3056982336716722	-0.21305847931052518	0.39969472293372676	0.1103664692814883	-0.3568654722150524	-0.4076139464442571	-0.6426056505974805	0.2660675423508433	-0.19433377327645426	-0.14836966453349457	0.353771729621869	-0.012376619509616927	-0.004938510817430691	-0.1626670580421941	0.510779856435627	0.29206376694118025
-0.2222620892615695	-0.2000541930338598	-0.02359020266058017	-0.12069092595785225	0.05088007783774272	-0.15822649234977465	0.0552648775940904	-0.02899276570299445	0.2755687225284504	-0.14203854010418396	0.21133329308764326	-0.1033864761687621	-0.35105824031852423	0.1251340197960603	0.34947067479830063	-0.355600663093002	-0.5735562804701319	-0.226259004325442	0.1851904047397665	-0.20143650820208725	-0.23329205883345444	-0.16319524832763038	0.24287295700610537	-0.0697456053574796	-0.3799401492886269	0.15512756801375777	-0.0989795684980536	-0.16776798967427564	-0.15047548757406357	0.08057534881982431	0.05636599747252945	0.06671046068978925	-0.2933939121265261	0.0012204948955956863	0.29329393134703646	-0.23446717121901095	0.35931977778899127	0.04245025033474996	-0.3096143261360972	-0.37589851665181506	-0.6503803665632666	0.26777885238109267	-0.2250256099828957	-0.16133893769150037	0.3715217446081721	0.01067457976485493	0.0618583037722387	-0.206890195119558	0.5093621185035707	0.2729635361094163
-0.23377699238411997	-0.2274156211773472	-0.04417773646640327	-0.07494217303131204	0.03176591647889916	-0.15795802539299136	0.04309392630139766	-0.011766390676809225	0.3334725095137342	-0.1431910197870756	0.24628207678534658	-0.08125372417827188	-0.3503426983009505	0.12072988762822416	0.33564432084176854	-0.3049575823276548	-0.5996317561259795	-0.23103794679830117	0.19235525476177823	-0.18936661366885874	-0.2412401588704416	-0.18815806782609013	0.21030666661224068	-0.04227024113011872	-0.366476398711853	0.22753040319665113	-0.09023614485148249	-0.24136918055522635	-0.126581208446855	0.0921705168703332	0.12707011701907522	0.08958383892431038	-0.31377623515148	0.012511971923415105	0.24693230234237631	-0.2405536626437516	0.271122505808795	-0.013121981872499727	-0.25663806165953107	-0.29759021288323273	-0.6660387752905141	0.28356416004130547	-0.23590639717998782	-0.18717570624478602	0.39657357222412065	0.03513625422188969	0.1585074421404758	-0.24510565265853862	0.4825200091668953	0.2594322146307445
-0.23798235878925683	-0.27122716233437427	-0.057632501269273814	0.0010178833413519383	0.03882409026249545	-0.13988226722321054	0.03096565245565025	-0.005260938102523039	0.38773655421517106	-0.1294700665450002	0.26395169366478655	-0.06449497756176713	-0.3511445596730252	0.1247528636541404	0.33095565598171006	-0.26639866360406333	-0.6112856164671552	-0.2592014767717838	0.2014953964039993	-0.16868417809208797	-0.2609808561160384	-0.19113972466689205	0.1591715033154228	-0.02711082625954412	-0.32238938849195586	0.2734780576635217	-0.05299134550201293	-0.27127064893237973	-0.12321326565528394	0.09323620549283843	0.19804219290610708	0.08294210076285322	-0.3131464539884	0.02892681902626238	0.15981697803162992	-0.2525147016494457	0.20873366467965188	-0.06570046561083877	-0.1844288745623461	-0.31802783437732285	-0.6559802170496366	0.2660687248299432	-0.25522330907108587	-0.21305359017339506	0.40031423353316226	0.01836002726766059	0.22823087610444306	-0.27922430094001427	0.45769861717403587	0.24196352639641758
-0.22140164181557614	-0.3143941407944858	-0.06775937393698356	0.06438276399285488	0.008730384870962218	-0.12035536379839304	0.02446489242172082	-0.023054431928032675	0.43210005168551174	-0.11785864316144685	0.2608866925320276	-0.043152680999508794	-0.3591866462006982	0.07311657387106647	0.32759765382508854	-0.2289876832036414	-0.6109494757708	-0.24699635295018915	0.18150096840341118	-0.1601965956547265	-0.27077031641312516	-0.2036945216987493	0.10987676533215737	-0.016708388537564792	-0.2971399183032951	0.3478831321089125	0.013361462261881885	-0.28622841230492935	-0.13041492039373653	0.08842383320338504	0.27063187673266154	0.08758134410441962	-0.304185044482086	0.028332273215263458	0.14114463658453982	-0.25945290792598497	0.17761761819502495	-0.11668617777550275	-0.13768897568079	-0.35311300762492476	-0.6458422614290524	0.2646935016371126	-0.27369218181908117	-0.23147563838232416	0.396650272688723	0.003227282902649821	0.24284682606516492	-0.30564511670554545	0.41722543167849313	0.21529364183163513
-0.23350530407712533	-0.36687367022102657	-0.07511793832653435	0.1199957912904758	0.005348418308571398	-0.07151583468197976	0.0012378560657679825	-0.039404659348076	0.4530074322155066	-0.10942190975223295	0.27277025989152115	-0.019840158364120276	-0.34355527116282225	0.0768862589354723	0.32568962911278965	-0.21891490202911962	-0.5822556410065023	-0.2500996125375302	0.15008283598296454	-0.1606349435487314	-0.29168027742388525	-0.21917430339653793	0.06787030108093947	0.01750853047171592	-0.2908332590591452	0.35913565853130475	0.050058973404213045	-0.30005731140621644	-0.13285749342720038	0.06752484733838977	0.3252079762019085	0.06317865699959364	-0.3152291067199424	0.03034589956280308	0.12978126187818662	-0.25421734345771296	0.1668204361226726	-0.1905254854899846	-0.10402031499672164	-0.369785826170406	-0.6076256559969118	0.2854429879439976	-0.2925642188123932	-0.21159133381423328	0.46950574023703967	0.021578440890279625	0.28883164169219405	-0.3477109515614346	0.389372342681844	0.18591102296306647
-0.22742425111889147	-0.4040008490871097	-0.092561388259531	0.16456574182606748	0.02369523514899857	-0.026560330924422244	0.007301336412534887	-0.0380417630718553	0.45978368905070066	-0.09773910608765861	0.270172142763399	-0.001139383739244058	-0.3195819634184805	0.07015148401184385	0.3051897388016348	-0.21226379407116241	-0.5406174408299348	-0.2529841367666602	0.12719321166627454	-0.13586119959377113	-0.3208671528037932	-0.22217028747255996	0.04418045066460098	0.05241141732564014	-0.2341619271294549	0.38727182732422805	0.07175457062763763	-0.31797889618876346	-0.1475070237185338	0.03333566942964687	0.3635805448747297	0.058785364906474936	-0.3214983289312227	0.04111011477058013	0.13118891473195818	-0.2422279402201366	0.1275335076171663	-0.23562400024752836	-0.07037596959039417	-0.40836365399740293	-0.5621574232182288	0.2895272707540038	-0.325847925255009	-0.1953383592989511	0.5774659778792892	0.07070994045298128	0.29460503213990374	-0.38292929020233096	0.3486834303679187	0.15577356982178622
-0.21458647119923469	-0.45558952716567475	-0.09399564275540134	0.17584309767626752	-0.0032594154405577334	-0.015758298518972907	0.016447441580966116	-0.036621136139415866	0.44813916230940415	-0.09548612265465761	0.2511101542139235	-0.0006445531834809934	-0.26808489658545476	0.06319309748495572	0.30757300019373257	-0.1826161585207638	-0.49735456062098454	-0.23010039913218794	0.12150884860414139	-0.1465740281440417	-0.33878358813456266	-0.21529639839696868	0.03512517914116333	0.07378058448371316	-0.1899072398860191	0.3901727934684864	0.08253360497236004	-0.31894744971586964	-0.15936897644073125	0.0161228961965637	0.42558288810828226	0.032293190578770156	-0.31911757299970883	0.025280026716410754	0.12271541660276009	-0.21478397008336442	0.10028852598313061	-0.25519626096337156	-0.04436584100572381	-0.40952133258092316	-0.5232309118028284	0.2992793072749421	-0.3464604234572097	-0.17635824334885375	0.6274913624601978	0.09912734799109572	0.27721256225510704	-0.42764938212590947	0.2879251817882652	0.11050163392837709
-0.18977486169079089	-0.5343262428864232	-0.07989236940003566	0.19279280564134849	-0.04657166293076544	-0.009368988331589912	0.013614315679905004	-0.03200834351018043	0.4407282680706732	-0.08511172647132169	0.23616795521695932	-0.004637762999289459	-0.216777126582475	0.06101705166032606	0.3034424856469698	-0.14553043875467292	-0.4597805176942071	-0.2237315675008828	0.11892290520074607	-0.1607686939666208	-0.37831364714691607	-0.22561678350050243	0.016671184780947933	0.08201130633337099	-0.15192384142019733	0.39439273351373066	0.10370734734766988	-0.3193134207782011	-0.1728754131345231	-0.013897914345209442	0.47204141298227525	0.020197028749969818	-0.318958855937608	0.029762363859415098	0.1031829563582276	-0.1716853076335603	0.05172579460419443	-0.2639048522385424	-0.013724648034193479	-0.40897234073815864	-0.4563985566375858	0.3083736226433717	-0.35069539081795725	-0.16918153983576056	0.6690876096742339	0.11199980365424818	0.2846562409583679	-0.469962622961686	0.22564063325579015	0.06423240521309823
-0.166679553739155	-0.5902534554501194	-0.0675348161621268	0.20874518149279356	-0.07051952068242594	0.006903770162521668	0.018578031047696834	-0.05076288296568286	0.41934210811906975	-0.08617827261201336	0.2171951396015209	-0.017227744106488863	-0.23295216211624292	0.05662511648903133	0.3119552890666015	-0.1179871279414241	-0.4177540848420248	-0.2283582454311003	0.11163435401365177	-0.18572930189151599	-0.40943526605725733	-0.19700051902092125	-0.0005013808860473918	0.0938284594409991	-0.1225264310945238	0.4127622839360713	0.09633355718333488	-0.30526050611865474	-0.172599913415909	-0.03781728814783503	0.4748021392581484	-0.005589013304592528	-0.3295908642642409	-0.005742786495774904	0.0616163364214946	-0.1644705500961688	-0.04644158239294	-0.27577386482167915	0.014982432992776873	-0.4334667000612039	-0.39587128750787237	0.3072380485480592	-0.3321695870958394	-0.15977836390428318	0.7048185198530948	0.11307676280621778	0.30722294088272184	-0.526700411656329	0.17515544347396553	0.026641658432061198
-0.14183514576360348	-0.6336909457183484	-0.06120878666468136	0.21876788229644872	-0.08472558125844618	0.029143308463169936	0.007626341585425936	-0.05472026285078889	0.3636060713660911	-0.08305971664507869	0.19960960005988734	-0.022660874454968196	-0.2578378805814063	0.033719156984218394	0.31678450264685576	-0.07710813112060164	-0.39374557960850076	-0.22238669286029164	0.10404244044552127	-0.19809868413781995	-0.44247979118207403	-0.19100059129375496	-0.006330578693837188	0.07012133601158484	-0.12993952055623464	0.39995688169206206	0.0893346735705334	-0.2408318788022517	-0.17623840370787863	-0.05133983070499696	0.4840507265411949	-0.027251000359728127	-0.3498567947769874	-0.054753668853903835	-0.015470942508334007	-0.15479440754765883	-0.15690139596803415	-0.2883003887244027	0.017189906982952623	-0.3980527018277556	-0.31541683288315314	0.32925725463477756	-0.3088913250767664	-0.16499366843506896	0.7608616123561138	0.10749308272786537	0.32742935958263353	-0.5688548840876898	0.13704984151320274	-0.013056398875267525
-0.11518993006720882	-0.6237118402922179	-0.07187149937894673	0.20641199221305934	-0.0960967332681887	0.028550443933607027	0.01279162581802093	-0.07839549176869302	0.3052876817752865	-0.08260163542415784	0.17607813666656957	-0.03638423584246311	-0.2771688728657008	0.007167311929895215	0.3326675191708579	-0.042409944559547795	-0.371758832890773	-0.24137338570289005	0.11867550287058089	-0.20964411594329285	-0.4351182959136614	-0.2168932483579981	0.03445130397809286	0.06107854211292037	-0.09593764593338727	0.4014689945233615	0.09748371019695953	-0.19163671645990613	-0.18299461945001014	-0.09101151365778407	0.5098583826038968	-0.033148997411195556	-0.3760811265877331	-0.10779792063356271	-0.09015938892980875	-0.1390814109802022	-0.15792794274064043	-0.30401985145616445	0.0185805242091062	-0.3433062761245481	-0.2472004724128277	0.3632353448473545	-0.28237857042790326	-0.1681387488072995	0.8236812524580577	0.1284158340517947	0.33829269532575856	-0.5936188590194081	0.08562230455954753	-0.054198535299315495
-0.06307471468319918	-0.6342164569679948	-0.07411941483858171	0.22607717038219072	-0.09011984325221847	0.012495306381736498	0.017353516608420046	-0.10249634277950329	0.23559980894070537	-0.05250133323130453	0.1478058579301253	-0.04800183852298843	-0.29834891658588425	-0.030951961361048174	0.3166095751030149	-0.03836263809119597	-0.3773149830559637	-0.23588104133734947	0.14618330401702467	-0.22047843460989838	-0.4488259077927747	-0.23609699687249125	0.05860422151000344	0.02885907634148323	-0.02633641232976832	0.3840146702883863	0.11819871013358381	-0.18621486877633622	-0.1937087869995147	-0.10871748333741482	0.5293532314277928	-0.06731003535341407	-0.35588295605149894	-0.14648132205248776	-0.08617137968370996	-0.14114963622161888	-0.2244598528801823	-0.313129922594393	-0.007348690360108831	-0.3627798920889949	-0.16041290914797693	0.38065483862320937	-0.2554854239233725	-0.16626918472522945	0.8334375930083986	0.18176070017108528	0.3277492006532495	-0.6035452934329207	0.0667491465553047	-0.09028650598336938
-0.031606652960939494	-0.6815208222489487	-0.08800399761549424	0.24514732356040575	-0.08757748689415026	0.0025488090169754913	0.024207514587835245	-0.16173625946749517	0.13860602514419593	-0.036047138937320214	0.11951255985922951	-0.05340222273174814	-0.29806194259153446	-0.03904375379154895	0.33079488442407595	-0.013684882048478675	-0.36071041895004996	-0.23043816362525588	0.13007957218487087	-0.22777146840792759	-0.41054139747064583	-0.28359416949960625	0.10966714159953254	-0.026660880587634946	0.01597086807888472	0.3669912690939097	0.12309321878124417	-0.21948558375521499	-0.18186447112464574	-0.1033836617407822	0.5397350137275972	-0.11784049527565092	-0.3495688657476631	-0.19024772315186672	-0.04520725151269128	-0.15498113874088382	-0.24126110417494867	-0.31542446218600956	-0.051495397729082716	-0.3439531944291861	-0.09734959430175069	0.40492180609169387	-0.24393773102941646	-0.15329879709252717	0.8655251934341741	0.2601080366695655	0.3237729088235556	-0.632994397353845	0.03505093272328156	-0.12570457514645722
-0.019495344476805808	-0.6827427194325044	-0.10641193212980782	0.2882914362028267	-0.09495185119442999	0.002585418147445992	0.015067318604365654	-0.1804104287937521	0.037747268999759505	-0.01803228063499437	0.09310590629274591	-0.05126826596001992	-0.30538697272699333	-0.00636667871575561	0.38203753220885966	0.013958839039748367	-0.3743840720719554	-0.2351923727713916	0.09685127938204754	-0.24120916025495864	-0.3598763699140041	-0.29235177162363374	0.15232734766096984	-0.034463938899628885	0.027138269911406464	0.3401439872329286	0.10486597814763594	-0.24637980850524804	-0.1814478766274038	-0.11191754428235454	0.5649493273997079	-0.18414768651310479	-0.35808668141374633	-0.21342644636379465	-0.06693904165139666	-0.15706827347022206	-0.22799590695767794	-0.31956252217805325	-0.09297465341291442	-0.3335248646511287	-0.0497656548755903	0.40917925639650754	-0.23167549631739184	-0.1398403088771528	0.9093469474633323	0.3048147543971174	0.3195412048006433	-0.6424571890648915	0.005550129517901042	-0.1498770588369443
0.005046182524746546	-0.685174939187623	-0.1182943341339618	0.3311289834107851	-0.0693998528043728	-0.0008405863124129248	0.020914785411978633	-0.1915750849169789	-0.05560738372067542	0.006485113364608777	0.06501770597013531	-0.060721894574074044	-0.28555850837333807	0.0019465908436101236	0.4424482033462742	0.06343192554973011	-0.39851248714453	-0.23491180409637175	0.08595065417453855	-0.22621714679317967	-0.32181150756575855	-0.32030102370796876	0.17791565481966648	-0.04170353107059605	0.08704680499520503	0.33172934137454135	0.07688645729285226	-0.25267965795400193	-0.18488958140607772	-0.11367493759913785	0.5891989020846947	-0.201793963652535	-0.3568586590165937	-0.2506467268157347	-0.07425924509851341	-0.17074298481880437	-0.22591822546581614	-0.2877984215038073	-0.1239118499788014	-0.30464527787787754	-0.005061816478004877	0.4305255004889889	-0.22775423024262556	-0.12421034756966712	0.8944658514273295	0.31383848271777315	0.32884404370193543	-0.6453822290554497	-0.031379808965688386	-0.18993552449657505
0.02590520843964708	-0.6830214647275029	-0.13419494060014794	0.3513815052892534	-0.04694458538778638	0.003687759742722595	0.020585184206339514	-0.19150490255059543	-0.12415739141922055	0.024953201800795743	0.04452576572842304	-0.05686239816212062	-0.2908921358567133	-0.007836416798998264	0.5048841916531297	0.10062663766558355	-0.43305143512877986	-0.2475629007154497	0.0727067754684632	-0.22708821825184794	-0.2880948859460055	-0.3319554336019948	0.1269272281356859	-0.06471833224432824	0.10134207671794873	0.3049199108617121	0.06463888195857964	-0.2983346613537995	-0.2002974961325362	-0.11553768592813103	0.6357694549596845	-0.20662318434284876	-0.33834482243105235	-0.26446074183178425	-0.11395444266361403	-0.17233295759487247	-0.23240483314122157	-0.3055891446752744	-0.14313645529580102	-0.3012510528072495	0.0366903075681326	0.45492004431366323	-0.20142423563926187	-0.12276524537985378	0.8831780955328516	0.3401225448877282	0.3656716412071729	-0.6478660292472322	-0.05976827838752071	-0.23298553511624537
0.041100838799898134	-0.6721956227374554	-0.14447825655946542	0.3854497722484192	-0.009903356008990099	0.0307807535154896	0.008836411350351809	-0.17290997137993283	-0.16529371185199432	0.03953834155193052	0.028933241262517406	-0.039063051994526046	-0.30908658997341165	-0.03938842058548223	0.5032956877723551	0.13646023272062152	-0.46569050017135033	-0.2591520101183368	0.04006046719469552	-0.17888511074670943	-0.25282363016379694	-0.3458433002753295	0.08891782658282044	-0.10323064965496853	0.11746260459500257	0.25154562777795836	0.04881839066961576	-0.33246741504780775	-0.20006986785667094	-0.12595696970822876	0.7098936873387568	-0.1971691311736858	-0.3213712535398354	-0.2879281745321807	-0.18946551814397272	-0.18596433470030121	-0.24586980742501757	-0.3662865608138896	-0.1780120080763867	-0.2904538219741887	0.08890731762188184	0.48326630190262243	-0.1560304977011534	-0.14265070812753128	0.8550478923834038	0.3539236190032241	0.38242161378628337	-0.6426899844554155	-0.0969955149075468	-0.27598996664139264
0.04024207184238474	-0.6434853346561835	-0.1491619294385972	0.4240276373233887	0.02981474295942897	0.06980964581799891	-0.009320938254163465	-0.17411325937131372	-0.21017367988990024	0.03928885707457578	0.006383317093135934	-0.021873147871713097	-0.32363745870538524	-0.05237720548573085	0.5539356950014789	0.15761933810170986	-0.4879632613412398	-0.255755042276154	0.030040672822997615	-0.1428094859364894	-0.22293046159840785	-0.3673118662951132	0.035722665994887284	-0.1113018857945058	0.1276310884201271	0.15587974223985354	0.05120535851279737	-0.3959581904987154	-0.1899224252092539	-0.13494172740866112	0.7692905648486044	-0.19883894595548343	-0.30738583856778795	-0.3355138596273183	-0.29776907224507865	-0.22237219000720598	-0.2666466223436346	-0.4359186647821344	-0.20764167317196486	-0.29226831211791304	0.12086709817086425	0.5168942994697787	-0.13053936357363596	-0.15607841280359241	0.8291957156433304	0.3541647080943945	0.39145854760866367	-0.6485507788687317	-0.13181897315982294	-0.3234211287614407
0.02798552247333605	-0.5738609171818012	-0.15076074045860224	0.44491660824700485	0.056148944233229116	0.07958835133477038	-0.010342570676423257	-0.16116234882626287	-0.256413585221099	0.039311033472562894	-0.018844342895472162	-0.002664808081182849	-0.3288506934048513	-0.06325895923344677	0.6019912236059943	0.16321485086117843	-0.5238290804953122	-0.27439778729400355	0.013252657561775244	-0.08858922972774488	-0.16756733486385483	-0.41025218216472936	0.011409865955042568	-0.15023586257489957	0.1508074990671427	0.08957097410941854	0.05186003201359094	-0.40852036262372293	-0.17743240958391537	-0.13528278657731668	0.8244429995009472	-0.18298550315763168	-0.32662010817687837	-0.36827993987792673	-0.360919065859614	-0.23755729670352005	-0.18501924970811823	-0.47613802528579685	-0.2522261787595875	-0.30499355401026074	0.14637700922720534	0.5432834753169657	-0.137068997748506	-0.17538325608683097	0.8174330097706974	0.3612566037092127	0.36571544644570214	-0.643001677028502	-0.17798987940484956	-0.37939492488034693
0.026362224750644602	-0.5130446839731203	-0.1511196478636091	0.5118342873775811	0.13018694045821583	0.08544072760858687	-0.01683610837317738	-0.15026483848475375	-0.24821627031538532	0.039724761897509585	-0.0332935429571172	0.02642740821471759	-0.32037701010467345	-0.05979806146481489	0.6665586989788415	0.15766911413545984	-0.5227115601100616	-0.2789093006716648	0.0068663394755616915	-0.031009904954426938	-0.10220562191696073	-0.42080021111676	-0.022977900714397197	-0.12917315815392091	0.1984546693148058	0.055550376499955256	0.04864318308523063	-0.42034390356189955	-0.16623900632079536	-0.12041799585408666	0.839994964865825	-0.16296767251896793	-0.3225413849060038	-0.39225750756430383	-0.3517924086341157	-0.2601194673752187	-0.07817232754379828	-0.4876647234593789	-0.27790929355616073	-0.32779952027747394	0.205389500897025	0.5630575477532505	-0.14324565988381624	-0.1834987078597321	0.8032608842918773	0.3862143922435054	0.3494267129700265	-0.6281787470996594	-0.2279839652105727	-0.4193989179635965
0.05441443222780694	-0.44391449885104795	-0.14085617952962595	0.5768604509192371	0.16659668931063457	0.10550049726580749	-0.008854769218299377	-0.09847704393566872	-0.21313600022615167	0.05769803945360964	-0.042866894375522505	0.07898132400472924	-0.31688940530790644	-0.032730893306616125	0.7514936050776229	0.14028440524457736	-0.5272396308355229	-0.26861018884070104	0.004941117374552504	0.0021818307180570956	-0.055738895753346264	-0.4173901699428777	-0.07180601863746974	-0.11943611566236986	0.1701138903914317	-0.01303335470914872	0.03008719273683531	-0.42684154631147575	-0.14738243633395717	-0.09610904051932419	0.852449599077729	-0.17172016271292317	-0.29351915616719676	-0.42801344370396865	-0.32422662269484814	-0.2562453860372964	-0.09610769787776131	-0.5336981462956925	-0.34167478995816297	-0.32122436201892873	0.21450463144962342	0.5091887138332287	-0.16869066830372814	-0.2228785619988356	0.7855387558157965	0.37649320736380487	0.2935263762868306	-0.6395204606028428	-0.27972513440460606	-0.45177119192730986
0.06350428777707258	-0.3963306842523041	-0.12341625908196585	0.6450565147698087	0.2424385135989367	0.15409301644357426	0.022594569723745673	-0.019464151098058307	-0.16295584212307515	0.06433709860099494	-0.04367008773138472	0.1265132554227412	-0.29630981113262883	0.014098051931289494	0.8577777606599655	0.11856231575762836	-0.5229680885362273	-0.26635713735948086	0.0018809861716735515	0.022650762702775166	-0.023512460686945146	-0.39311776399052367	-0.07676237638342669	-0.1455144934776619	0.2297576022396413	-0.07522700191229872	0.015536485446533133	-0.4476717393976523	-0.11572168894867771	-0.09332509496144833	0.8773718225755671	-0.14568298501417948	-0.25398131161396426	-0.44621315158510305	-0.334955838553871	-0.25996346409986615	0.01959549532028574	-0.5580076346120728	-0.37507030423041315	-0.3109296750321613	0.19047369119173982	0.5015924680974211	-0.18499930104792695	-0.264565706546399	0.8408707423081474	0.33757102812731504	0.27041029318035725	-0.6474023865447663	-0.30425072538583	-0.48654804104842403
0.0992335454661966	-0.30076597426792984	-0.08510296235369053	0.6929328455280925	0.29126850510385005	0.2137587806683591	0.03667812721569471	0.09658612723004131	-0.07019772818837222	0.07985711212977308	-0.04008342493450913	0.17777460830882022	-0.3024680156076844	0.06446565079077862	0.9665887597802177	0.11208370750283883	-0.5307809025576496	-0.22741064985100579	0.04770441379258304	0.09036704361458418	-0.011709341419706455	-0.32794237501684953	-0.057192757412293495	-0.11065431126800054	0.2619440263820696	-0.111575942706799	0.029793296143673216	-0.39297981300919715	-0.09046190080934174	-0.09596648959839915	0.9030466423843453	-0.08152881181511991	-0.20312470221539275	-0.44871366935811097	-0.33831050616764874	-0.24116664521054093	0.11024971786940847	-0.5471640391645531	-0.37684497038411147	-0.3335446511622612	0.21384921386420172	0.5010313160713793	-0.17156149981310292	-0.28641069989233386	0.9095829778809342	0.3306967745077417	0.28072966237369695	-0.6220218447419111	-0.32676276256413817	-0.4925478062469872
0.14002402367127192	-0.2272041840409745	-0.06894564770985427	0.7532528524449583	0.36938973770929023	0.25882258643689166	0.07067826433285504	0.1890785623078813	0.029082074544375842	0.09325927965078402	-0.026187097063893723	0.22586959140701102	-0.29916213576776157	0.11547145749429832	1.062688694428657	0.10883110115952807	-0.5072431908725292	-0.19438856700927262	0.10921216739069935	0.18665524896503052	-0.00605373490654325	-0.29476861701375967	-0.04000242702219427	-0.08417623933056059	0.3882733247428919	-0.12047586225944158	0.06225097213913783	-0.38650491420473065	-0.05479871853377226	-0.080180132534632	0.921333597501739	-0.013040659524978824	-0.1693454382486427	-0.472742617546673	-0.3112157425294509	-0.240944458727463	0.15654882140994802	-0.5446025506815351	-0.3637545613151954	-0.31890917253418605	0.2557352236878838	0.5013561036640685	-0.17939473710971748	-0.28962050065100886	0.9750711811502752	0.3393336257456251	0.2982942411762686	-0.6276303629788855	-0.35539984899368826	-0.5087595119891861
0.20746123281318812	-0.1368062853894088	-0.058680804251714	0.8147401398304037	0.38957629032923874	0.28449778994016184	0.10232851556359641	0.2628153259565675	0.1288605209513313	0.10030860216093052	-0.030025354924659586	0.2806129504832757	-0.2981747635022418	0.1681055632360994	1.1207787949700325	0.10049704833633803	-0.4848505198635892	-0.16393720431386488	0.17594325177219616	0.26233902293975186	0.021899429099097978	-0.2554737865501425	0.0005473299345129968	-0.06618464177839613	0.4958569762449434	-0.14726879346666624	0.08283880528064388	-0.36188281648697374	-0.024428501839219012	-0.05001997707030322	0.9398847292833808	0.03917973766419129	-0.11871266060431626	-0.4848451725018429	-0.3362800333248027	-0.20817983142677185	0.19314644325069247	-0.5771696110818967	-0.3501779493742224	-0.3076119130892975	0.3034328103438205	0.4387973096730525	-0.1504180331379635	-0.27748360897662916	1.0481144932363686	0.3694635221889828	0.32109528178790037	-0.6071209916697969	-0.36796033063827793	-0.4939429712134865
0.2670795771875175	-0.03225937818398377	-0.02653035562090651	0.8712908321436779	0.40701911071559504	0.3375332338686332	0.13027567755169947	0.3157192465258797	0.2166207889322112	0.09844509171757784	-0.022107435331699104	0.32678864594790025	-0.2722524555957468	0.24765132543019597	1.2022535735831295	0.12013541006561998	-0.4333964216329339	-0.13602641802283816	0.21093595516142116	0.3382520872901927	0.03675394536878753	-0.21529225941790475	0.1011692086556046	-0.021214758388876875	0.6099698057479463	-0.1633740568316117	0.11644569231347286	-0.3009998796274097	0.019088551001871838	-0.030450130634621576	0.9564187426827468	0.06723716014787992	-0.06749893781601786	-0.5124462889375593	-0.3006075766437024	-0.18779303976137862	0.26037142613641	-0.5804016413712852	-0.3225486368721512	-0.2676790446143533	0.3612792502999089	0.4401892977917842	-0.1257720335120121	-0.2518660641518812	1.1004016999031436	0.39688045727111076	0.37869737258752545	-0.5744439215388463	-0.372003628290107	-0.47635166409804014
0.33088946128121155	0.04130699415740999	-0.013714519338903285	0.9295602112103365	0.4536971156423827	0.3870338628661253	0.16805769304432017	0.3685971317012109	0.27660573838206226	0.1216949659697314	-0.0015868323611892138	0.3617296866437206	-0.24767718393185884	0.3465490456202073	1.2977488453921653	0.12683629405732708	-0.3639823849680792	-0.11259004511938737	0.27989444591862916	0.3986834072956785	0.013106933857122235	-0.1817633451728592	0.20128526649418768	0.037431618805930225	0.7106586676939621	-0.12887400881222416	0.155944640853445	-0.23171429025880821	0.05116146195230572	-0.007823522944281373	0.9506092601036406	0.11899741146080096	-0.039175064150454915	-0.47654477470837014	-0.20073736476926793	-0.1524701163239713	0.3606264734787325	-0.46535499225387733	-0.28782300092223145	-0.19651955701307652	0.4305231062723206	0.45031824295639045	-0.0991989785048436	-0.22271214907420114	1.206547555772192	0.4316195044139393	0.45295021421544845	-0.523783163980098	-0.34469623255616016	-0.43365294601176724
0.4073334258170531	0.10692321895944948	-0.0096556112018205	1.0193036415484706	0.5145027244737316	0.4277828758406	0.22639881354031632	0.45239374518941	0.35258192051364495	0.15759924732326863	0.031972127464594005	0.4109498634872771	-0.20550563613421774	0.4776027242087791	1.3808475178515536	0.13192288978207706	-0.2979464640148397	-0.08169657420879681	0.3100294241901625	0.5032990462176671	0.04045113371960193	-0.14379935566968555	0.3322093808653099	0.08307988977810614	0.8482841023773915	-0.05280638669031458	0.18194789551446605	-0.1236434096862832	0.0751536559905448	0.028903793252608712	0.9472229105980716	0.16465026007017325	-0.0011257007629509042	-0.4252315565142329	-0.07228231005397383	-0.10873404655214587	0.4917377034445325	-0.3412668405327474	-0.24509444516170104	-0.10527511732629277	0.5005251293803624	0.46129779789196323	-0.04251896541109672	-0.2125918447320511	1.2882719887364453	0.47127535084552025	0.5159868136434944	-0.4707934784768198	-0.31328164393405644	-0.3943983399435911
0.49424416347436734	0.14011804869321595	-0.00811547214585234	1.1141057444695908	0.5647408837834547	0.49714802579947015	0.2712324564205143	0.5303188113480768	0.43136863971803274	0.19725411198637258	0.063500492192448	0.48421844149492116	-0.13831056177913983	0.5924415123118931	1.4621554580557845	0.15648478781520403	-0.2641073177142298	-0.02506653100946852	0.35112177312429826	0.59179877050635	0.04419961710623331	-0.06908600782699639	0.436841231316876	0.14303992887698075	0.9942499631105237	-0.02080452764895342	0.21975411271497597	-0.05455219992931974	0.0952741710755844	0.05734774826078402	0.971048627314576	0.20388578455646286	0.07451824058411402	-0.3648264361239144	0.03385012850116047	-0.07833940840428574	0.5809627515946675	-0.2610927205813676	-0.18225752436739515	0.03646469998813495	0.5805249950859769	0.5074838154674303	0.044328357249224994	-0.18897645369959093	1.3643261646221685	0.5212638030009583	0.5847941419092205	-0.4240921906355603	-0.25523711320135495	-0.3272763419784309
0.5669352349955451	0.17416960256846425	-0.028294960776787677	1.1697799476883617	0.5627012354522674	0.5425779228727071	0.3188920028645981	0.5749332888685814	0.4502203247739713	0.23031981439756216	0.07752357301930171	0.5183781229124318	-0.09753905333651877	0.6862658917904949	1.5349435168472807	0.19286849386392602	-0.25911729924816335	-0.00780730645521559	0.37593956480783264	0.6759349633536471	0.053316980908383806	-0.055912910999641366	0.5395722563963365	0.17644653539201752	1.11452075581717	-0.019253592922113476	0.2385851601313306	-0.010235349084881301	0.09337234551883239	0.07295680517787718	0.9978817910106267	0.2160021567415129	0.12002333796380923	-0.30854031932543424	0.10256463105170524	-0.06544944080444673	0.6776112081875444	-0.19979519770007642	-0.14908043686376998	0.13482787363801157	0.6227706283353893	0.5262321135621283	0.09101686819880607	-0.1791366691942871	1.4137621640410818	0.5705374023648907	0.6148786527742586	-0.3920833114581636	-0.22262348533703466	-0.2611340722084705
0.6051182672749162	0.16718732766371358	-0.04737577104366049	1.2201691548490399	0.5645305028380359	0.5812727568596737	0.3456468226426601	0.5908794016950941	0.44394118359355395	0.23761238427312956	0.08744660972903802	0.5143685400267635	-0.06344215112131858	0.7769637744889758	1.585034474039956	0.23684304505950368	-0.2718641082862595	-0.0004901063273556438	0.39801825926453616	0.7886012341564621	0.05840045048358746	-0.018100153423790753	0.6516380513094013	0.23282105219723057	1.2859417257285655	0.02282351855937651	0.2701997673739745	0.06313108972616117	0.10537756504519083	0.09073160890802787	1.0013303782945273	0.259690532362078	0.14164752025799632	-0.22852375058918142	0.17665640836440794	-0.08746087264043101	0.789255699767133	-0.07624399594784313	-0.07058856397820959	0.19075109370668034	0.7115929440566441	0.6210595797020313	0.16257050493187958	-0.13855154344957105	1.463312598643835	0.6253996359516372	0.6929647886737986	-0.34217646031056836	-0.15734444363934685	-0.1970524221850466
0.6441593756443146	0.1833394719802748	-0.06059621469015869	1.26503332590227	0.5360677281678367	0.6149521399721897	0.3443369533094929	0.5880415437511695	0.4502182874147305	0.2512577991595614	0.0934740631204132	0.5125092869826832	-0.03646583846512754	0.8735772005100522	1.6660714282225144	0.3125841460697633	-0.26225068094401116	0.001170891145420419	0.39820577452271705	0.9163454942574696	0.056664310809779184	0.006985243531551932	0.7103859906136293	0.327556898268381	1.3945143494830676	0.07795740405850007	0.2846930141124084	0.1671422650951313	0.08290778714358789	0.10383781461113344	0.9932390664390398	0.29457545254249295	0.12984955197516046	-0.17623674954410773	0.2514644746328904	-0.10113558398901332	0.8763706410707626	0.02682858668892781	0.00622064548043903	0.2237737746922169	0.8298327673649014	0.6767258738240363	0.22371657866704683	-0.08830643511725536	1.4933144639658589	0.7033322992133042	0.755560443774885	-0.2937141094313706	-0.11368272838621662	-0.12440679380630466
0.6703681806192916	0.14663214128219387	-0.07748090584064785	1.3315175612865815	0.5338907525207527	0.6143430047179732	0.353738466583489	0.562808719089013	0.43881111302499737	0.2505141968145568	0.09918686344454344	0.5017030608752104	0.006266027949449618	0.97020282352767	1.7221928355392762	0.3751328817213497	-0.26931749850773323	-0.02554496629827644	0.39102423466097197	0.9949894512593659	0.06200030979208221	0.011168796215816573	0.731933415423651	0.37559401083493893	1.5202567082209766	0.12148548388581355	0.2629766934112609	0.217643437348511	0.06719187919654077	0.09542624512577844	0.9845110861515645	0.31449706431118524	0.093926590252983	-0.11731493531806132	0.33390103871080334	-0.13230472324632583	1.0049677227567433	0.09119744226178884	0.0498878140885273	0.2724452384310044	0.8857674429625627	0.7593039470006233	0.26067698036702497	-0.07088194009770901	1.510405628744433	0.7427159513337167	0.7793329720472955	-0.26923455397259344	-0.08535680133385469	-0.07335287185133414
0.6874562277290638	0.09138950138862056	-0.07629371531833903	1.3909789106554675	0.5451786076339677	0.6180120531273443	0.3528002193267992	0.5289627069137641	0.4485731198277133	0.24801657999126067	0.10236269379531979	0.4782149825463252	0.04044622076987003	1.059243947529273	1.7750917337102525	0.4573749043808384	-0.2885089699610345	-0.04068485391890815	0.37408895610798454	1.0656236636898766	0.07983519916847584	0.04741351749258026	0.7666812138146609	0.41227586592774423	1.605987715051318	0.15260802699318407	0.23519687152362562	0.3194320300948207	0.05055850766432687	0.07555255652225097	0.9834231270479414	0.33703021437890934	0.08696135302770752	-0.062012388132838735	0.3863611347234578	-0.146300107994244	1.138728457648667	0.19583859028867864	0.09938881133301147	0.3064736778383189	0.9645374276884071	0.8434737290158637	0.326091831490429	-0.08284270106514947	1.5309574843186096	0.7702837798234949	0.8054218048365112	-0.2430533518726225	-0.054129861998307514	-0.020105928438663746
0.6859307176310285	0.07510432062968184	-0.06930143816677162	1.399898798889513	0.5622060691714232	0.6165090449374743	0.3480118097795366	0.5128547218551087	0.45391915047580395	0.23783830632762298	0.12360432363247209	0.44485576232196067	0.056093496741469885	1.1409191020362281	1.8351303046388037	0.5272544483133113	-0.3299859798621569	-0.06083633186689206	0.33960283844243155	1.1436050360338466	0.04210441218170548	0.048234945645198486	0.79656384670498	0.46766785902827157	1.6604918529700083	0.18697316892556864	0.22239353019587355	0.3776667785795581	0.031258757587722036	0.05156079359657132	0.9787377976452648	0.35367484868838056	0.05661485423742245	0.03254841042313704	0.4789958270561295	-0.18293251347021686	1.2640667450905558	0.3084889094082542	0.16453896936104495	0.3169514738942062	1.0156522152944638	0.9471104805065668	0.37717878302645225	-0.09677040060971238	1.539103611291199	0.7850015597538882	0.8156507714215016	-0.22470634778932133	-0.022223716965940336	0.023753833704192356
0.6819610303991769	0.0682810749274156	-0.07651029737308454	1.3908664347466269	0.5850721929019629	0.593068015313192	0.3324227232745787	0.5134648556531843	0.4493921382425504	0.23261437857678896	0.12775341286330993	0.43092409910124935	0.05477674799167016	1.2073276825388217	1.8802150984236399	0.5927854549524978	-0.38718493882437766	-0.06631940123491128	0.3284275181080166	1.220638649050501	0.03239123680967989	0.029802161577048104	0.795728904719102	0.49944049795946405	1.6990701756789117	0.23074970888434088	0.19184900798474283	0.4558299438711086	0.012588026105492835	0.048897466345116755	0.9967290565368518	0.3628127240146838	0.019357041326293626	0.103547701025906	0.5410224462731167	-0.19505349522791388	1.3613345720595276	0.4208640622123304	0.20134637506545455	0.3418444140389531	1.0514510926739686	1.0057255227592354	0.41813792340026773	-0.10764577248497328	1.5363903292155177	0.8011961285486278	0.7970592974032096	-0.2129438493124714	-0.0008801353676146671	0.08080551982430809
0.6665752247592625	0.06696129471068892	-0.06956454525549949	1.3685262502674793	0.586794412519356	0.5724235164887352	0.3197396426185423	0.4962362166796964	0.44695341923120724	0.2158504077234224	0.12762220126036966	0.4246222864352081	0.06193671129132888	1.2770568953498211	1.9202401382814256	0.6394513448004823	-0.45740590973399103	-0.07344646391358418	0.2824852980984166	1.3007143706772086	0.029789657813624776	0.05664184888933875	0.7855023457856878	0.5423245167386588	1.733915338256398	0.272477423305967	0.17621596997154576	0.5145020889972571	-0.010536660934839995	0.041232008611896735	0.9719191548664317	0.3689303637030286	0.009084181223517312	0.1644039911592213	0.5858671199164919	-0.24607129364018637	1.4345629941015265	0.44925471072846646	0.23671065671401123	0.3083368126166145	1.1105048398450084	1.0368005873663333	0.4599260600872704	-0.09956359105962995	1.504052026550546	0.7950677383958167	0.7797871757988347	-0.20809800384026794	0.011812638913106658	0.11895033052510859
0.6305000851967479	0.11377488451056413	-0.06570915549366961	1.3083310641762782	0.5728815795317874	0.5443951594324484	0.2975775727079014	0.45905201420662783	0.4290898534070994	0.186990597792972	0.11444371550875247	0.4126326512228683	0.05827722497288016	1.3264577805917637	1.921232068457772	0.691246740747139	-0.5319564121273591	-0.08376953615481127	0.2551493041256988	1.3253905403424493	0.0005462263685852328	0.07202611568566004	0.7760704621324497	0.600201943484827	1.7179545027827146	0.30627091282651875	0.15764773393176865	0.5697299339766793	-0.02994935633916429	0.04533763648906285	0.9434492444462336	0.3825044913101482	-0.008574109352276028	0.2113880350406773	0.6301387215344928	-0.28392414898242757	1.4920144218688334	0.47001111399596207	0.2768324052278867	0.3009441528519516	1.168316562907617	1.0587728884487675	0.4567060906651645	-0.08207384463922493	1.4709977188933803	0.8053674425495846	0.7602988031816013	-0.21287858867998133	0.013614147469743303	0.15368927117980236
0.5800216655923437	0.17897175038077856	-0.054742540340681954	1.2152490196659673	0.5619888218602096	0.5085609222236306	0.266107879906544	0.43143978092934193	0.42406368815982826	0.1556317850143513	0.10998379490784267	0.3694932506022458	0.04687928424215226	1.382840429937299	1.924306950890258	0.727209066923944	-0.5707757482187034	-0.11243932640966584	0.22257957276364898	1.348361921474097	-0.020484738316409956	0.04727820471550165	0.7483894705921267	0.6629695982115914	1.6917859607883419	0.3788435938024015	0.1379755017151136	0.6067374538547056	-0.07515798266540637	0.03835427811026902	0.9108550795305922	0.3873855383835754	-0.03375212945363338	0.2653068563682438	0.6595359884618059	-0.3106314369855905	1.5468925673446297	0.5209417224624625	0.28438913763829693	0.2575178081543536	1.2034844646401588	1.0500020336687044	0.424126534395055	-0.08627644130999988	1.4438925334169679	0.8049779182140465	0.737915302643352	-0.19688096736631924	-0.009993379190831889	0.156313626507623
0.5432714364631895	0.23619961521993943	-0.039468577952892894	1.1174498452714672	0.5812382843942235	0.45344282553950743	0.2322233001841894	0.40928252867789305	0.4332318047438252	0.11871778453996433	0.1252463795178113	0.34564769358142133	0.04869956255987436	1.4573488325597834	1.9193624671366056	0.762580946355578	-0.610268348570291	-0.10345649131026921	0.20413729985826534	1.3607096716844724	-0.026795342979237156	0.048800075478879455	0.732384639390487	0.7106738797369817	1.6624221699160096	0.43879139434853787	0.14696854907062046	0.6685579931571078	-0.0773844825988409	0.011930059890722133	0.8836910939956419	0.4179967590572016	-0.037767874608199845	0.31637038978866727	0.6863191888776522	-0.32210004140999493	1.5678456317383218	0.564410592890487	0.33585570882522886	0.2612706553551346	1.2601743494318531	1.0742029136941782	0.44120839433493303	-0.06336215210502752	1.4268453338572127	0.7874579266863194	0.745022210900665	-0.16483799681374117	-0.0073361047234198045	0.15136551553878758
0.5261157030118584	0.3005218819293267	-0.02583692634594558	1.0483059661402983	0.6120861643894517	0.4019398804893403	0.20685779544822358	0.3883715794165763	0.4547300194536776	0.09868210197106483	0.15103773983943927	0.343925792401165	0.04216276442472698	1.5009327668678405	1.9360705754280887	0.8120651895627795	-0.6415205875235135	-0.09315351489700502	0.17117290287428505	1.3643843562558025	-0.07486405256913835	0.030661795690253114	0.6935035820906622	0.7458513822207088	1.6512661146489904	0.5016653952710339	0.12848791682303598	0.7351323015560289	-0.1094511381157395	0.008065513599503886	0.8709778925329873	0.4379831318370071	-0.0487936233388908	0.3488440905149367	0.7156909178359203	-0.3385481443204008	1.5937588226095676	0.5813218603349133	0.36863621497036225	0.28464068810367793	1.3322931689553295	1.0798895870707041	0.4354493034669623	-0.03908250137477739	1.405528483475587	0.7762411385386874	0.7715321666998414	-0.1265905907860191	-0.005433108974337478	0.16424327726940774
0.5256700001227507	0.35981808220121825	-0.015272305821554425	0.9620204841703064	0.6445021647434974	0.3660680172297613	0.19465007589354716	0.3813533427782304	0.44800062188102385	0.05993300456324613	0.17971257067810792	0.3364915090698205	0.021317397500064846	1.533180609307013	1.9423467330270499	0.8254987112228962	-0.6813178768103938	-0.09779796990580511	0.15141704140635656	1.3581018607148891	-0.10525044263276839	-0.010492391521926015	0.6755031803270304	0.7826540962100776	1.6157289516568998	0.5656962886806347	0.1279519323310193	0.7577912162145128	-0.12509450040998232	0.01802255358178636	0.8696055895880171	0.46821503927227165	-0.046373188141851596	0.41361912261609746	0.7222746062557734	-0.34418317172101504	1.6119090301273782	0.605211297409775	0.4143230210212502	0.3454766827439427	1.3740504304789776	1.0761242136183966	0.4512169292970711	-0.036931007973156786	1.3837770055022087	0.7538661799832374	0.7997080344534628	-0.0990014148910592	-0.019272648609033462	0.17222929047246843
0.5252125338142822	0.43837163267033014	-0.008943067701075705	0.8570996644257889	0.6475211144257512	0.32160317751253664	0.17699540095643684	0.3778057373549116	0.4580631391717708	0.04203318632547831	0.2006089738706311	0.3297076004579072	-0.001320988998792759	1.567581221635749	1.9371241852586212	0.8224237538276238	-0.7108058685415187	-0.1025591353000818	0.1163850678059942	1.3707561414769311	-0.11238308312599718	-0.05760352475561119	0.673353648831472	0.8191142390636686	1.5725251524924844	0.6123883529944928	0.13605010223939815	0.8116030207451985	-0.15494282280945074	0.006274193648658744	0.858616748546045	0.5080739038679712	-0.058373622420572646	0.4485019572222028	0.7303527766241518	-0.3569998650551581	1.5906665194992244	0.634528707015647	0.4562492239577117	0.39587460342014685	1.4566735233376455	1.0517605850528482	0.466443176418973	-0.0398334606482227	1.3523142387662879	0.7572300818906275	0.8240612543755852	-0.059632305215942316	0.003479910553993562	0.18620939927940774
0.5046407407248171	0.5162965743149331	0.0019172045170951103	0.7447074266879075	0.6572285797724173	0.27636242761339697	0.16575022197440364	0.3675059091013132	0.4105009876932355	0.009532982062959569	0.23632400785152424	0.32986132539159085	-0.025611558230291508	1.5865211244318391	1.9196759211168988	0.8056269170594769	-0.7348743286945683	-0.1218356718152214	0.09495433183305729	1.3859832537462045	-0.15859201885319768	-0.13333410629892642	0.6372770491522985	0.8556678634759759	1.4967721192516676	0.6699253138275687	0.14151262257191982	0.8289866462059476	-0.18297072716914647	-0.0035137826498662593	0.8314323287190675	0.5398738098250917	-0.08347533624207377	0.5059145303638267	0.7364492005946224	-0.38063751285239356	1.5695312123184615	0.628594903900798	0.4851249511509052	0.45453356017626245	1.494050384718536	1.0168942953725943	0.480790246640497	0.0033950898143998987	1.324992995643108	0.7492098514576907	0.8490563957743008	-0.0063582976436515285	0.016250308342922903	0.21370237559016317
0.4772818281061622	0.5339154128924	0.0012759382851607395	0.6643735662845037	0.6919588830894436	0.22440796995409448	0.148989803694824	0.33521070082840854	0.3851491079792432	-0.001255835557760126	0.2607866914560003	0.32924278719688704	-0.03340528731694422	1.5913968737992774	1.8918897424767418	0.7970053647310075	-0.7550005071719444	-0.14057889597288517	0.07985591740601997	1.3873805912159636	-0.16017953444886926	-0.13902838634139764	0.5989976238082555	0.8682332526529517	1.4560855766561667	0.7161563681318843	0.1527183721624833	0.8822293135826976	-0.2071448500660351	0.012599228736592832	0.8051261827768709	0.5678930083741343	-0.09569756744091017	0.5606439158137219	0.734998643952855	-0.398022423310245	1.5701350308183002	0.6447631201625337	0.4999867405251762	0.47535455370765023	1.520778033625986	1.0150423163147915	0.499691238262505	0.024327525055894757	1.287607485857725	0.747792625780575	0.8675822227167587	0.01952932901404363	0.017002036574554485	0.22553848825814576
0.44657186274541144	0.5268939907406759	-0.0004319659179753828	0.6261111824172586	0.7134461054923318	0.18879745520926272	0.13828958288147705	0.29947089673445754	0.3541099399443113	-0.010930982192065628	0.30159158912182205	0.3193771029913611	-0.04560584660706704	1.5777433525875204	1.8877511387950041	0.7742946202288886	-0.7677718878983707	-0.17689978626636713	0.07046444641251975	1.3903280711752317	-0.15998224584957285	-0.15260742149998838	0.5586006434702407	0.8978171222071328	1.416396411176451	0.7518686298395216	0.1515512635761762	0.9276797904036705	-0.2411231486950951	0.007024890822146028	0.7495342238654913	0.5926326109047544	-0.1322513277432322	0.6208783795360685	0.7213623900014788	-0.4312369388444024	1.5683815106680759	0.6816511369369986	0.5306689655278944	0.5407545065147648	1.5754996418066387	0.977807599829986	0.5073808003701401	0.03156862663186814	1.2516853897844575	0.7459433306341854	0.8890011711357484	0.04512961408092468	0.032451110741016156	0.23656162551576926
0.4237912542698131	0.5238594019257616	-0.014611329476701393	0.5894796992282051	0.7194727485194712	0.13978901563253998	0.12000393830568312	0.2694905745785555	0.32276414934362574	-0.03030345185866371	0.33543208063935076	0.2867128286210462	-0.046103318676427876	1.5515736800914957	1.9103016248223974	0.7547738329241539	-0.7947152355860359	-0.21444343039974295	0.05195148712708873	1.37933715589926	-0.16194855555589344	-0.23053659688357672	0.4997851982182183	0.9259733340581692	1.383849978721162	0.796675891124892	0.13973228744026497	0.9601308118321599	-0.264012214405601	-0.004251786600861368	0.7462543196589141	0.5981508553622896	-0.18200912671187408	0.6613854217789773	0.6814046621145936	-0.4368680267683662	1.5457918418104761	0.7129600627512969	0.5783013418926123	0.6363431417935	1.5868291808473696	0.9792309105062003	0.5000071935503189	0.03908021886504126	1.2457048638759767	0.7520821207085764	0.9187699996958416	0.07413942628165522	0.029564292470760374	0.2400925601505063
0.4099690498001493	0.5010734059703852	-0.02394108850800385	0.5625362324311338	0.7330940423691936	0.08563485769210931	0.09570668289556353	0.2317630247528407	0.2900686082458518	-0.03447954480460776	0.3631667739734573	0.25991829979547204	-0.053318556650460036	1.5014511392208516	1.91572741210708	0.7575758803412803	-0.8302429483086868	-0.23179926951150956	0.03345227241555586	1.3815417825396246	-0.17588107643820464	-0.30026756908273045	0.44912139224108766	0.9217228835249169	1.372762563171381	0.8306887243552472	0.13395608901311845	0.9777411851630031	-0.28716044620271225	-0.028630682266502193	0.7342905091280579	0.612203467547177	-0.23484908893646836	0.7267816074511972	0.6628017839433062	-0.4660366997826474	1.559396813715506	0.7354132467031896	0.6018548162316433	0.7070288765990036	1.6096082890852113	0.9858348197816266	0.530503838345483	0.05973970614189279	1.2120526292428737	0.7582937102340267	0.952171861965234	0.11921114638924686	0.03575487814107493	0.2623779581592144
0.40085745993320787	0.45758699208445536	-0.04360169695698803	0.5609204199846161	0.7581776645613443	0.043603508230878336	0.08427634945139846	0.18659727606413054	0.24027249235968268	-0.04085387320102219	0.3878167207394112	0.22652542381639562	-0.05569461046119708	1.4647747706207597	1.9249813825188238	0.7654156056568853	-0.8557719496160743	-0.23767652627418484	-0.0005980440819003119	1.3849219032174611	-0.17883909017032182	-0.37671260208902047	0.41149689302213754	0.9235624938596931	1.320141114639792	0.8241229712719728	0.12150033692535611	1.0168631289296548	-0.29483612379350105	-0.03802923733280875	0.703129549361076	0.6183982053510589	-0.2898976601252209	0.773814585144258	0.6508030245671086	-0.4755560511604747	1.5412476358179614	0.7316259298499892	0.6591388586911867	0.7763234184531693	1.652661284709445	0.9651428019589817	0.5669582514897394	0.10352505690387197	1.2019607273002704	0.7759981585526845	0.9966489266953424	0.14751857885731284	0.06282533366075319	0.29708677214411366
0.3949266426450938	0.4252012277289762	-0.05020412641001345	0.5803773805566494	0.7430435189692843	0.028739184339587952	0.08393952590858403	0.16733221649187097	0.20047777298703368	-0.04956157447314082	0.41000676842500033	0.18327414055173102	-0.07444256850894995	1.4091615484737132	1.9295871337453854	0.772392832456652	-0.8670906521284278	-0.2483172671805171	-0.02425638278160421	1.4042480561671282	-0.19318328659649803	-0.4402639193547471	0.3610000754421825	0.9306715954480737	1.2955596910052296	0.8425381374215736	0.11090122004631948	1.0137351420617098	-0.3253778436241451	-0.03063511884975382	0.6964209579327687	0.6196508432314165	-0.3485664047137654	0.8452057010099997	0.6482717010753483	-0.503423908984821	1.537207544201623	0.7174915612699599	0.6982869692678193	0.8443274605757839	1.6736091157365234	0.952787261788492	0.5857483194988811	0.13268376750061375	1.216709173990351	0.7848654153259333	1.0372126057251088	0.16763385386930504	0.0749668701424716	0.3296577042588337
0.39545030152758337	0.39006058639334584	-0.059927445975082025	0.5872356676810883	0.7385747530339568	0.003499222720799752	0.07325506292180142	0.13559167530812571	0.1601655643671992	-0.064866754146419	0.40409396594881564	0.12993249817846414	-0.08051975394074576	1.3612466639770686	1.93718687605468	0.7968362978577535	-0.8823172359527927	-0.2529416263613543	-0.036348564370548606	1.4105756568042327	-0.172015535149324	-0.47511221277206	0.30190513187999385	0.940912037384181	1.2419786872428635	0.8589733868986127	0.11226708562351488	1.0035201505139792	-0.3531856783568307	-0.03908125827805424	0.6720006033182703	0.6343779628754712	-0.39941497651752517	0.9261389101386879	0.6373394072864781	-0.5093205176350163	1.5501305386714026	0.7141607258471386	0.7517742139666067	0.8911914935955816	1.7278020307770117	0.9365313668626097	0.6041062349401681	0.16411004185337363	1.2363792128899314	0.7819524918361446	1.050421555685869	0.1833998486395923	0.10100733933173782	0.36635985880001226
0.3887374035729307	0.36771060726499216	-0.07599050044169527	0.6034610033600861	0.7426461702601733	-0.027248379193208244	0.049533624757389955	0.09411955664375798	0.11688696069263141	-0.07147670677144631	0.40840675120856434	0.08224593221177626	-0.07597208689572137	1.3148370921369126	1.942030245621141	0.8354607836326983	-0.8945834227671531	-0.25524646324540184	-0.06373099536793633	1.4245416674044875	-0.16415029632404127	-0.5320742753685674	0.25109565517341204	0.9475091168757563	1.2206163262657115	0.8464504139446598	0.11098693988599173	1.0318477619248108	-0.3618890715488446	-0.054870789702049186	0.6625803946936875	0.6270248113869126	-0.47905451816127453	0.9736738264042855	0.6540688200486093	-0.5391415679825902	1.5411055328537953	0.6884371479744985	0.7899095644741585	0.9413968963812579	1.789739615323907	0.9544831522912822	0.6135828487069432	0.18935859721757264	1.2649440436311317	0.7948455582529734	1.0747792542787142	0.194844323287965	0.13196978210760255	0.3808571235770038
0.3556109611301435	0.3611938620613277	-0.0907542917671949	0.6127114610335294	0.7357505379881795	-0.04557938435599131	0.033264981981841524	0.07063336732562873	0.06145449046654505	-0.08816306023185791	0.4199546461663613	0.018874874934385475	-0.06381468728284898	1.2482364089387914	1.962686862922442	0.8752704539353768	-0.8881063257233521	-0.25585938599826896	-0.0899889238694058	1.435342957174023	-0.18617164977750442	-0.5798126231218873	0.1858564860470598	0.9502868784465359	1.2151475618555603	0.8523270783820918	0.097851080938412	1.0469162916319015	-0.3801666837857932	-0.05310970526872212	0.6387769152949775	0.6180073019127436	-0.5178138351765608	1.0629016958370354	0.667504856322671	-0.5661348619905662	1.5259517200869286	0.6710597131045175	0.8317264000021662	0.9953273800237165	1.8444941500649676	0.9804445728935187	0.6550229977192635	0.22420439679969104	1.2714873243404943	0.7857248270273998	1.1238887744880084	0.21683316287599402	0.14115596985039017	0.39908953956590054
0.33645619327127674	0.3719633106325327	-0.1005520513866353	0.6317939591285684	0.7199511428576362	-0.06187146433562898	0.016025919720367723	0.044338751378509754	0.03530804064860626	-0.08917901646464155	0.41336094464385076	-0.0347114538717862	-0.05537734897404005	1.2081438648907197	1.9945226647596084	0.9285883099487972	-0.8918254964689882	-0.2538884490249888	-0.12621088304275813	1.4133694112315842	-0.16760284681172816	-0.6008749324274303	0.13168237078462053	0.9457528977619581	1.2307399841530478	0.8583396194539151	0.08237064307935683	1.0518741338115045	-0.39592618862934004	-0.04626247315885752	0.6455847399192082	0.6272836006051346	-0.5621839020788213	1.1281248393179675	0.6872610291760396	-0.5673931308326774	1.5093351427124582	0.6785784225442625	0.8618287754550416	1.030645531055783	1.9256817850028796	1.010522731415448	0.6730742411070884	0.23807031948215496	1.2820402330061418	0.782860121355845	1.1637242472506568	0.24892921856992575	0.18743200050367567	0.4076033425641028
0.30896022748102353	0.3861239415287434	-0.11895978421607248	0.627689960113304	0.7014626087297386	-0.06778282198631456	0.019707998527586826	0.026555445315862215	-0.017311855145433937	-0.10370802220837154	0.41369406924743196	-0.08662227186230426	-0.06064510116055923	1.204173742516483	2.0134229286293976	0.9829746342728827	-0.8872964428759937	-0.24475721396525105	-0.17321683489654147	1.4311426601552408	-0.16881156829675076	-0.6599251099615138	0.08323204930622184	0.9542421240575261	1.2087990884163173	0.8807223833277474	0.07982165531943211	1.0569782283673186	-0.4027056884851861	-0.055033409750925855	0.651561837115924	0.6275018724526314	-0.6079581062721429	1.158818646047828	0.6988756974977977	-0.5776578311927448	1.4781320856316262	0.6874454105385047	0.8958634899128366	1.0807427470674698	1.9979366075673597	1.0457482648154877	0.679932389077921	0.25382070961419934	1.327750242937608	0.78385473203785	1.1976881187147461	0.2916686113358619	0.23065799282708924	0.4358975548891649
0.27555895048336515	0.40010535686050275	-0.12808602487212198	0.6404367725627862	0.6503869779197929	-0.08040280279570865	0.016403450981806893	0.016016770621829872	-0.06077585851092253	-0.12237985630106499	0.40608379627689917	-0.14682423050683022	-0.07406473203617812	1.199873284819249	2.003221518283672	1.0316289908484266	-0.8935887608235527	-0.22359708003682374	-0.21432410651090944	1.459496275928313	-0.17469602958509775	-0.6886547187908361	0.05139884981910679	0.9482788178453839	1.1847513736035453	0.8846793050307051	0.07936668078578704	1.0478130794581229	-0.4061566026521201	-0.05729492205541237	0.6738063670134011	0.634095246352872	-0.6174731941450936	1.2073948004236594	0.7004304490532693	-0.5927594209840721	1.4564261229440671	0.6644819362893236	0.9115380133382864	1.1178899095302441	2.070664778627914	1.094397819931084	0.7114062658948359	0.28253314083756687	1.36806383629633	0.769623668437396	1.2085452994846775	0.34456259163457414	0.27382209703631577	0.4769173072200143
0.23839273510305947	0.415229198328528	-0.13077301747512363	0.6614985723219384	0.6116606748369198	-0.08261765518917046	0.01922935454569257	0.008772139253214758	-0.12139300053322118	-0.13441748233343273	0.3988448648816779	-0.1770125328683455	-0.08233548913454661	1.2012586603430804	1.990802673812842	1.081081480378926	-0.8837079935122734	-0.20284659183225467	-0.24660068574681873	1.487744953314328	-0.18778152474776313	-0.6798735563244465	0.026254660738004754	0.9368608918690663	1.1633609964152751	0.8781504327481942	0.067709724566619	1.0578444052310774	-0.4042451333020015	-0.04308336404602577	0.657746482612054	0.6468724093161737	-0.6211241952819473	1.2610578202510614	0.7314754257433791	-0.6088797594371715	1.4386228820884104	0.6632944011154367	0.9174812915293445	1.142546417635193	2.1846202570547453	1.1031132164413762	0.7297280987170953	0.3000272249683103	1.3682258795314055	0.7585137158478121	1.2022322931958849	0.40096250557999147	0.33070903948018393	0.5149980959682885
0.21495153594198593	0.40365610177475186	-0.14144769376955585	0.6664776887742812	0.5661614335593701	-0.08908394624257039	0.04146824386083501	0.006239914195153494	-0.17657864468727394	-0.15914901717609875	0.3930441655225684	-0.21121405657549785	-0.09732552651222678	1.2210035649109048	2.0085360799624445	1.1242458837148503	-0.8663397413330618	-0.2063803658878768	-0.28723327868406384	1.5013989102899132	-0.18312945957635418	-0.6647771077645462	-0.019909933034373235	0.9501442794586634	1.15181271419261	0.8759919353561465	0.05166221699896266	1.077817491368299	-0.41999944266047323	-0.03750366135733366	0.657729654371561	0.6342927806174344	-0.6162485292242545	1.2762063826441044	0.7502672848856008	-0.5979469238372104	1.4202815647552682	0.6673864200541788	0.9235497400057326	1.167960011314388	2.2768575163496387	1.1071608818152647	0.7364726763656932	0.30609182477517505	1.4072883483774523	0.7420043130634266	1.226661394596253	0.4278759904188574	0.37730118521720307	0.5478364728694474
0.19466251304743692	0.3898238915443909	-0.13730261118529388	0.6570269691168042	0.5076825096621073	-0.09150421653478295	0.04252927084950589	0.010428216705134026	-0.22335335681920587	-0.1910026408348064	0.39705312585706226	-0.21306967115960934	-0.12178646289076696	1.2198245219119	2.0354819997070415	1.159328547226248	-0.8531408132296928	-0.21128297499435353	-0.31157393730227934	1.5167189942880706	-0.20481805292567062	-0.5937047879657877	-0.0538133149205164	0.9697345450908321	1.156854231383218	0.9007146889836779	0.038466071570734325	1.0864429803466709	-0.42934983881827665	-0.024401378783811954	0.6944734497008497	0.636337892927678	-0.5969916729563266	1.307379997630203	0.774575345341586	-0.6030130908095187	1.41564831966095	0.6890687509298232	0.9273993167055039	1.2188296222941037	2.351216447316913	1.1570326998828309	0.7434466974585712	0.3277987325209672	1.4001923620600807	0.7282527803925477	1.2227402543974595	0.45633381455343763	0.42171432929700464	0.5607687071764487
0.16544385050810434	0.3549574611196794	-0.1409100202241241	0.6249864233288501	0.4630263680534645	-0.09790267900478358	0.044576475150666595	0.02127478823233252	-0.2819375199229843	-0.21468426183527106	0.39916333964609596	-0.18039357179439566	-0.13160566805891147	1.2096247835541256	2.050344774082284	1.1992068741272024	-0.8665323833695693	-0.22226689080897458	-0.3609360036487765	1.5134309248269509	-0.2296382739744851	-0.5623300531318332	-0.10529192953067419	0.9823249516341015	1.1414705298585563	0.9166656353138503	0.015745604176283123	1.1321462810427987	-0.4450447997510829	-0.016993930097010067	0.7320085730057052	0.6531316884533835	-0.5739834982289608	1.325302874705636	0.7837996597607131	-0.5917028533464571	1.4140011116450502	0.7269457346944435	0.9158813914344088	1.267405842487781	2.4213573847032146	1.1908032387361154	0.7310148781550585	0.3495210462405053	1.376188608734065	0.7404868699601774	1.221477141291618	0.5043972028352419	0.4822158658459418	0.5929612216381039
0.12236079390221069	0.3247069024295154	-0.1334093596716715	0.5828710537550952	0.4174730963565456	-0.1048868875623113	0.044649355098527035	0.04328488390910641	-0.32927861792388324	-0.2318633471384585	0.4151240209396688	-0.1391761876523159	-0.1360745876226368	1.1921800292507396	2.0507330525610983	1.197420944364556	-0.8423341847021373	-0.24371300382764255	-0.4117767897956511	1.5314536325479096	-0.26204095352292434	-0.5603839370144383	-0.12559227077880983	0.9871866598171233	1.1588713985836834	0.9434779774688449	0.015594887974661659	1.1612403002545475	-0.45286650696251074	-0.007439053081255536	0.7828208174544364	0.670388072672311	-0.5355229966055914	1.3294444857184353	0.8026507669911196	-0.588648971047131	1.397197632067619	0.7481186674502728	0.9049179530712561	1.2939221149568412	2.450286302610861	1.2430382938388513	0.7513548396511384	0.3740647291378267	1.351643455142022	0.7377762722174885	1.2507095466630438	0.5563437896619007	0.5225079002514721	0.615836413129941
0.07745039279516383	0.29097175071578774	-0.1285074545888057	0.5318412825769945	0.36090212164325763	-0.12038068511363513	0.05266155333042698	0.07932352904701276	-0.36690833749920226	-0.24859821146946692	0.41664123471735615	-0.09901577613118596	-0.14939729852127215	1.169550535000866	2.074341192986512	1.2068689504947692	-0.8331581334121638	-0.26340459648186104	-0.45282682507728644	1.5223433236294597	-0.28648106520376104	-0.5268531124713636	-0.1388139620275227	1.000540096032342	1.1578894303840124	0.9769502158037998	0.008767444041204673	1.1877085791306095	-0.472169037231798	0.0005628667986157636	0.7891825601481365	0.6856477395971017	-0.5038989272071005	1.3671994903966875	0.811356149879248	-0.5686120049082859	1.3693305753833571	0.787163159352336	0.8839562942958136	1.3193816535856135	2.475452026026174	1.2801322821721481	0.7630098416220323	0.42028239907250303	1.3410013598896275	0.7294251351888277	1.277296599579662	0.6134491223425701	0.5680261258613406	0.6547162034052048
0.06986905573819031	0.2817599346714639	-0.11746566598189578	0.5036797839866229	0.33827238099745827	-0.144771314905509	0.05296029545904409	0.12012099141517818	-0.3860462715284857	-0.24493009663991475	0.4190973121005479	-0.04150900670858273	-0.18225771384261208	1.1733102591847628	2.0914881368504052	1.2268025355966365	-0.8323109015985436	-0.25714165440559095	-0.501684916187397	1.5110817777763408	-0.3319942298041096	-0.5171788856762556	-0.1659252981136509	1.019805969814906	1.1325277552698259	0.9942482819092249	0.02672339551189405	1.2031455741266022	-0.47793723331134663	0.028661850054598998	0.8270804923045747	0.6919166406213085	-0.492389600145534	1.3696790400314227	0.8123122914403005	-0.5409679093576776	1.3618558857043848	0.8134535645739742	0.8896500533782975	1.379361946847833	2.489830595696891	1.339379438335491	0.7367718695481263	0.4672726949798715	1.3321128487935532	0.7313585751552728	1.2881450917283916	0.6493028365533102	0.5970403516500558	0.6861664456372731
0.07402462366803393	0.25762807385831354	-0.1139558907582207	0.473827031791365	0.29182873301468454	-0.16340332847438233	0.06450224684137379	0.16318353305968722	-0.40182052545106267	-0.23886970287750503	0.43001144227715293	0.030454273785237924	-0.19863264682890863	1.153818442295173	2.0840633220849516	1.2168069930951748	-0.8077706650295573	-0.24551776376199896	-0.5264709971754382	1.530695130522164	-0.39770843171507997	-0.49473320221446215	-0.1556857117166273	1.0425651018442417	1.1253710141398408	0.9983808726895032	0.0435574532567629	1.246403399043767	-0.4794224817470608	0.03838013807277528	0.8449618334030997	0.690688738459578	-0.46749900036496844	1.3820331147782416	0.8060105421987063	-0.530142227522605	1.3527510120890738	0.8262936419019107	0.8879085537563152	1.449368232982939	2.505206365320496	1.4176544411636018	0.7274357823389047	0.5003471353678832	1.3171671866933419	0.7297611472006	1.2954011781093786	0.680931187800933	0.6187718290079693	0.7331642000383993
0.08967081166189071	0.23402629447665824	-0.09813109947056346	0.48003103832413263	0.2600385850183321	-0.18140769883974575	0.061067697226437415	0.19840942111592708	-0.4160097138842286	-0.2358336153905849	0.4420841836467108	0.09695531625082845	-0.22276420672316885	1.111963432246864	2.087847014969648	1.2032207105038948	-0.7991617283062414	-0.2376015533775539	-0.5402611245184342	1.5102063707053655	-0.44020308074619374	-0.49118068464589104	-0.15685818344147726	1.0467071437902224	1.1472474725910007	1.0086337353017294	0.05480276585025201	1.2718660511159623	-0.4946141756757537	0.03739362917316028	0.85117078635772	0.6998956101846955	-0.442959307730035	1.3981841597027274	0.7969752087505138	-0.5244284105889844	1.327639342176194	0.8389785273061735	0.8971448680839875	1.5471850306338957	2.53945431608017	1.478025386047231	0.7302463251085404	0.5561518335024275	1.275272101606248	0.7351284521832456	1.3086844036250256	0.7143012771469628	0.633827119117292	0.769393643785112
0.12610711620691734	0.21343628283214824	-0.09559674564900156	0.48676724793775666	0.2568102674610225	-0.1880034438461704	0.061268609515133785	0.20508127381696103	-0.43357399163584986	-0.23241983612544712	0.451526323462176	0.17348395439055858	-0.234929178209243	1.088433393085681	2.082198776473145	1.1892473763398355	-0.7844226467783448	-0.24031603598545984	-0.5782191608208527	1.4671816320119888	-0.5314990376992628	-0.5106299064571549	-0.15854346350659002	1.0552614152381532	1.1766140650844448	1.0183935598405927	0.07841340081053064	1.274241235055196	-0.49893144132301065	0.048205655135761145	0.8359075054517768	0.7075432441380355	-0.4305873127392674	1.4143344706200387	0.7885068182151247	-0.5306512079058259	1.32347001016528	0.8533665325505663	0.9050760845227803	1.6505474172353423	2.5672077791334305	1.5277871284492812	0.7141737174939726	0.5944413598967746	1.2523699910489234	0.7369987362622784	1.3564647823258227	0.718445966279851	0.6419512841989228	0.7839612880201363
0.15473159536387932	0.17907019782544145	-0.08655713781485025	0.4960410237874231	0.24494721350827273	-0.1986322947260888	0.07368183739125449	0.21548863956743736	-0.4175200082894991	-0.21936417482298448	0.4725889704817254	0.23551878724439068	-0.26558769280348826	1.0353581626356316	2.071998377269291	1.1687791279788962	-0.7739118613782832	-0.23109205095050886	-0.6035932346802535	1.4443520097540847	-0.5701412980147822	-0.5343667921952828	-0.17705785792535816	1.063590530389443	1.2030641700005493	1.0172308440691566	0.10284355511712648	1.2797035912457582	-0.5092462863223122	0.030386188895429368	0.8627088824713409	0.7310422383438223	-0.4213222042391256	1.4310584570776999	0.7624703480141601	-0.5392684191307306	1.3242592217828546	0.8704995096189011	0.9179679051324443	1.7340810367657524	2.5506848730542004	1.588363561923107	0.7127893025972462	0.6484352551739336	1.2254367723855484	0.7443089356855328	1.3819068310816602	0.7215553821677828	0.6484903994210913	0.81125481688337
0.191513072242716	0.15811855115169876	-0.07526732264746883	0.5237978834374525	0.2329704705481003	-0.2076690551986593	0.08096392299233637	0.233465513124465	-0.41512397195425244	-0.20360715104071928	0.48633179351589123	0.31847385530409505	-0.28616501541680534	0.9810276579581927	2.030761989448954	1.1382097775966467	-0.7539458903088188	-0.23938776331686787	-0.6195424382315818	1.4204251369929177	-0.6351452609682856	-0.560425963571084	-0.1784044239366253	1.0633945610201445	1.2215884887914916	1.0295247678394208	0.12286431855003128	1.307312411908392	-0.5091351654960405	0.01215196770813135	0.8464827190270269	0.7681205094040169	-0.40071116585801614	1.468798353441619	0.7334970113729973	-0.5502114973699825	1.2966200031592319	0.8858784188177005	0.936374919503683	1.7855247919328914	2.5252368452496894	1.670385002771544	0.7039617135540339	0.6986394994340437	1.2045897217707304	0.7501867822730098	1.4003688075350538	0.750066271962931	0.6640337650807877	0.8434045470271763
0.2174976253660726	0.11137974289136787	-0.08106026234667289	0.5441642528821866	0.23887554513165893	-0.2218148232124381	0.1110502099365592	0.23902350375257447	-0.43261368235765724	-0.18230949282386688	0.4800845925370676	0.3759778958817216	-0.3070489988947969	0.937990555661743	1.981421299525238	1.0960408949357194	-0.75114373497166	-0.22671193337106638	-0.6504479078631829	1.4134540983509636	-0.6261475855830415	-0.6149266071567812	-0.20578933675855185	1.0318676760171746	1.2275811563495411	1.0213527588281612	0.15682162075163042	1.3265145552872943	-0.5166594963476852	-0.02073965618286644	0.8018889768916084	0.7977518792839879	-0.40082104690100906	1.490467138262309	0.6878238860137957	-0.5615571901228973	1.2599310985665517	0.8956144228886265	0.960098744542765	1.830978767742857	2.5131055950593986	1.7258665016875951	0.698011381087276	0.7163919887272632	1.2009129733283603	0.7451121878104677	1.4282856417702723	0.7933088047245789	0.6832061062638095	0.8955589261935712
0.23906623754169018	0.09680301066031563	-0.07764537068983872	0.5845129276926861	0.27813764987327666	-0.2449664373219457	0.13094577912635122	0.23906651875132567	-0.42847081420927313	-0.15959947526021162	0.4754361348756223	0.384529186423502	-0.335549529626518	0.892940948935957	1.968190508131262	1.054130332725805	-0.7266919564806618	-0.2175072712476182	-0.663211119184937	1.3982840578360545	-0.6048049049111581	-0.6282829334034508	-0.2255649080862016	1.0151377292645536	1.2602746739131976	1.0048534532234803	0.18830152538907508	1.3393666245642168	-0.5049021570632624	-0.04840771740142118	0.7258231528762826	0.8040643731679143	-0.40131225585987007	1.5013672671318186	0.6390402360248885	-0.5818439190813726	1.227677367790464	0.9066261233548298	1.0102705682630988	1.8688867047904272	2.5371475264055317	1.7948179090775962	0.7238286483665525	0.735771501815168	1.1880085535304556	0.7358742211052661	1.4494477448214123	0.8286332123480966	0.7062645020491761	0.9295922802313428
0.24548467657044298	0.06659755715915402	-0.08759462315392116	0.6429523922800309	0.30361862077453816	-0.2273584624859538	0.15044937238035336	0.230858577805415	-0.4384790358762503	-0.13723942897729013	0.47518071811455914	0.38839959821536185	-0.3678655272646458	0.8847191568506523	1.9406732932290347	1.0256069489721706	-0.723062226680547	-0.1954126813189181	-0.659868242461869	1.3757812173974948	-0.5605872687795224	-0.6482167341481585	-0.2470473140096634	1.002430575011915	1.280436540243962	0.9739745175106261	0.19753854459595674	1.3381727970281725	-0.5066424621132735	-0.08739935431518533	0.6682731667471011	0.7849271868350536	-0.4222784745382836	1.546238997401181	0.585132647926752	-0.6060496394115837	1.2138361364530676	0.9035240457579574	1.048161533800113	1.9217562625351547	2.5978018936152307	1.8370866755852038	0.7276155341052573	0.755662471378993	1.2052718107369782	0.7516698110903038	1.4390133377715078	0.8442921602003144	0.7338775126240106	0.9694220500049908
0.25073424250082377	0.04380301985608252	-0.10330404152479648	0.6946707354854252	0.333132737354963	-0.21388223479166774	0.17564482390464486	0.2223891509460433	-0.4413334780406967	-0.12712699149517667	0.46581119054538134	0.384628334457653	-0.410293004376509	0.858059571660213	1.8930383996432347	0.9679611526449469	-0.6990596186522221	-0.18277704302904235	-0.6655807720829405	1.3700022420120217	-0.53018378037062	-0.6969909410078904	-0.2954775021352112	0.9706551841704302	1.3138920987500167	0.9517111309655807	0.20551990944807877	1.3206179769255024	-0.5120153408577022	-0.09837321359153656	0.6286236952260098	0.7931131148399936	-0.4145252477963596	1.5558491086622577	0.5309870459571142	-0.6312378652183841	1.199712819897738	0.8963359127244022	1.089716220239977	1.9888853551964494	2.640349213555358	1.9203575107116173	0.7420119716143418	0.7844677088437793	1.1805425056855394	0.7566485371848277	1.426426609534262	0.8398443656247283	0.7647137839318194	1.0094825833991536
0.23773594418875846	0.006294093580855924	-0.11934546070467116	0.713244348675831	0.33821835057808886	-0.18580120126431515	0.19103628100144066	0.18419183205501985	-0.46171114516806055	-0.13672174868677894	0.45085243086066756	0.37736323951485967	-0.44219406336317596	0.8042921616564371	1.842732069231842	0.9166248976992586	-0.6727246659676092	-0.17107199615713892	-0.6549717978977513	1.3588971832273213	-0.4755927096879803	-0.7198943000392144	-0.3393451172102692	0.9470321190917618	1.3463684906775117	0.9374372905227547	0.213466421178576	1.2973944600704845	-0.5066492475210387	-0.1275321800584528	0.5615507226612213	0.7921836141947347	-0.40287429627938004	1.5884535115993237	0.47760451850254704	-0.653356450819257	1.1876353741782926	0.9143725716599356	1.098930971187896	2.0463064812307303	2.6865742746118952	1.9484111704167095	0.7652073374876659	0.7919554491332026	1.181312525089425	0.782545287366199	1.4239037103351162	0.8597516735077214	0.8208119606415683	1.0517235095067776
0.2253855395380968	-0.013900656996694358	-0.14207323774862718	0.7325037905786805	0.35378811642631297	-0.18365143176946755	0.1960144410435832	0.14140436000778786	-0.4999412745116693	-0.14761451817306318	0.4279247956206863	0.3628667053839849	-0.4778492570833146	0.7790270997372352	1.8049254746410324	0.8739900083775354	-0.6655290927570376	-0.17438548902162979	-0.6555345400233497	1.3385363746017584	-0.4373213519391378	-0.7822200019276142	-0.4220519832701145	0.9021555504785171	1.3343747506980772	0.9308404799230481	0.20379232498699168	1.2708354820463854	-0.4944866864650651	-0.14843212561374947	0.481853778375631	0.7873346137166306	-0.3891635839148149	1.5843371014995005	0.41674753826783	-0.6750385424072747	1.1540944643951163	0.9372001062361864	1.131073755779239	2.085205420657878	2.7265029055041032	1.9687481029044023	0.7898289265061414	0.8056977962390237	1.18765482194133	0.8047288873645788	1.4331958004266738	0.8520282237584264	0.8674595861177181	1.085869810764148
0.19779015418215218	-0.03994012125954312	-0.16856885498307678	0.7520032725308855	0.3314825582967288	-0.19024056679400175	0.1940565310929542	0.09879415503435678	-0.5422927880504672	-0.15850035753497632	0.3990951860465105	0.3534230825348451	-0.509731386386977	0.7383094596164149	1.7559771077636182	0.8448229690150667	-0.6703805269009225	-0.1744674181664014	-0.650652271023697	1.3523965263027893	-0.3948161808493948	-0.8515420589144366	-0.501494877538357	0.867825302799927	1.340630770640632	0.9155184483006307	0.18619903437645416	1.2147913447346252	-0.4863181067760068	-0.165611847534694	0.43681303276317873	0.7791675208850042	-0.3834294213378865	1.5581128724212685	0.3796715148080053	-0.6829230109752202	1.1431174829628912	0.9500174095601951	1.1454719324888134	2.1140300076374743	2.747633288232052	1.9880987164364643	0.7899513513376372	0.8158850783251896	1.1700315524001366	0.8148158658496669	1.4503089292203906	0.8489196747654637	0.9049769127769901	1.116454272537324
0.16828582727329894	-0.07212357452323903	-0.1953879014192797	0.7694507549754583	0.30977696294889	-0.2112591905934607	0.18914409431910745	0.04907628750412338	-0.5656213663023334	-0.17339943192011595	0.381400728135446	0.3422830277252309	-0.5271345797540833	0.6977107402118737	1.741953581142063	0.8173783520618392	-0.679483845993439	-0.1753446783486261	-0.6466478483238092	1.3715128024783423	-0.31115397743176754	-0.9080936621410391	-0.594045816200043	0.8309766402477994	1.3412835483596717	0.9004371124305639	0.15010156211182873	1.2007341105281535	-0.4831738217976265	-0.21139732192100355	0.37554472135303796	0.7628879031836258	-0.3833988988259439	1.5344638463460063	0.34831395337678234	-0.6854663371006653	1.0755280298704986	0.9552222085918898	1.1666143129231412	2.1035431567375094	2.7553751087736575	2.0035024775072072	0.8055137468153172	0.8453034953975092	1.1855374570030113	0.8396896419265424	1.4601657157090786	0.8815354778250171	0.9482249834439527	1.1444488189911755
0.16567490833806933	-0.0772575354366499	-0.21883757280824892	0.7807463538694094	0.2928676929538046	-0.22414570621108537	0.1684127037452944	0.006655574919927515	-0.5965144556796937	-0.20664808961469902	0.34445956631154356	0.34598697997351613	-0.5401014126122322	0.6852260978353377	1.722182724120557	0.8053325518943699	-0.678783061442266	-0.17383362666911134	-0.6471103434179267	1.382503717754314	-0.26432160973079033	-0.9352700394810018	-0.6612091417015102	0.7861986400577508	1.282207164786593	0.8809465797744933	0.1278181717020801	1.1666765804400492	-0.4770001606796674	-0.24755402313834987	0.2737965048207121	0.725671516306243	-0.3849587009279115	1.4932767464563192	0.34342905065781604	-0.6953662419229133	1.0315404084595217	0.9262668234742295	1.150007430030262	2.0557411257124465	2.779540541965518	2.0333627025033496	0.8028601592557676	0.8614469891631925	1.1959711571182041	0.8562236263437534	1.4678773468835815	0.9135575941963772	0.9918116922100086	1.1636342827296977
0.1321008584525636	-0.0972599326685076	-0.24850578482304914	0.7768988547925991	0.2777830752461665	-0.23034566584031296	0.13094643570245817	-0.059645253813065915	-0.629857673280146	-0.23638317425320246	0.3161707268873496	0.31840654379467115	-0.5718199894547349	0.6738940716319671	1.722159467857503	0.7792567758692639	-0.7009083924821753	-0.15415053609595403	-0.6565160694980696	1.3949877037654306	-0.24170839047943798	-0.9925343271449018	-0.7386191121166477	0.7425886173087208	1.2625958170042888	0.8498434476148932	0.11749034398596225	1.0862627157899463	-0.4867108871853042	-0.27833983340291546	0.1998486751403957	0.6922453620657102	-0.39405542690383727	1.4506060957333016	0.3356542713616946	-0.7084224554373958	0.9816041329108917	0.9030528586601967	1.1522479678693927	2.0592171797443664	2.834781969461545	2.030048344973747	0.7957960931133903	0.8729228006705341	1.199297439959132	0.8621033638260631	1.4441127522564514	0.9457970479547146	1.0212875560911092	1.1849680892964347
0.11725082054824257	-0.10572920752202772	-0.2586977467008623	0.7886608172110121	0.24048385061488237	-0.23405732320987044	0.085968346078753	-0.14168651576012264	-0.6346018680084783	-0.25586513988486176	0.29296856640044006	0.3106702682859123	-0.5912948473298641	0.678410009601433	1.717260485488087	0.7768640934193562	-0.7220380787109508	-0.15703815199092447	-0.6468330859097441	1.3877589217166695	-0.25140315224886256	-1.045984736631516	-0.7980667446481903	0.7246334867374901	1.2733736534212206	0.796406078950886	0.10373372268295378	1.030129013069499	-0.4833970712700172	-0.3121604796898689	0.11480913845915657	0.6585669940024257	-0.4022965051283087	1.408769142592049	0.3184192068124686	-0.7371459675901911	0.9532001369416768	0.8887756712493496	1.1297173165099943	2.042373660619797	2.8841276900390556	2.032485565784582	0.7919094387471775	0.8681779792812374	1.1759860760220586	0.8669661780673417	1.4371357510425031	0.9641180841505206	1.0335871118573938	1.1946791044744094
0.09297523084866412	-0.12233758247253493	-0.26887870758541854	0.8143094393989889	0.17885596633875847	-0.2434937333567433	0.050884201809182086	-0.21552300628749244	-0.6489105475611223	-0.2874117590339356	0.27699005052005965	0.3368326146918995	-0.5993997804051124	0.7016452880128647	1.710388765326569	0.7813593841914568	-0.7509913905040139	-0.16706674306084973	-0.6430764484245801	1.3831600429295041	-0.2867467471841466	-1.1080491575069522	-0.83592171154154	0.6964430844858527	1.2496663355735271	0.7777220711746677	0.07873273076271622	0.9807739379255089	-0.4787748966784286	-0.3248423124508995	0.07444303765224237	0.6245014719612656	-0.3988048315037947	1.3741348917488962	0.32920746645592386	-0.7721631876395337	0.921784424857262	0.8657274401401895	1.0812992116601698	2.0097913133480967	2.9139227399506202	2.0231334699724406	0.7665453071662178	0.8821893299853741	1.1740704486306632	0.8532496269508678	1.4279482059218171	0.9754754796862871	1.0461214232906448	1.2173882768936592
0.08552763266656416	-0.14018143389365723	-0.27571600824447917	0.821716389493383	0.11703739970761082	-0.27854453517349365	0.018775003879752027	-0.2704582535741452	-0.6639509854323162	-0.3231635776513115	0.24982415311520362	0.3619434461668901	-0.6040670830467259	0.7176243698985215	1.7199946131097383	0.7668513867683256	-0.7674750619033439	-0.1970249850547074	-0.6522163937157456	1.3686739429548	-0.35106020004011257	-1.180831120813883	-0.8917747115687746	0.6675851355102858	1.2291570682249047	0.7584470000388467	0.05158497494563152	0.9477787216087943	-0.47834176872282896	-0.32024265393484685	-0.001532787330237001	0.6087546695475212	-0.3977423428630768	1.3262841688966538	0.33793021516300314	-0.7925247666543649	0.8694824814916409	0.8511762579837363	1.0439822427556371	2.0001915018031178	2.88286871225484	2.0060438878653732	0.7388650376608954	0.8800161043271715	1.1617488820193864	0.8355735420547006	1.4394365081737992	0.9794680667396664	1.0390803057518225	1.1944241950506498
0.07457123055432366	-0.1571778566606608	-0.27357759850522245	0.8407028715686801	0.06623676121957958	-0.3263504665062914	-0.017920378156030693	-0.3343262445356656	-0.6813461623669438	-0.3538270910517932	0.23898518298300114	0.3665697480172779	-0.5987879730504038	0.7549359987351462	1.720969353874262	0.7905233236463042	-0.814946580889465	-0.21958718944177397	-0.671595005900383	1.3570948204040085	-0.39516603929881366	-1.2379237681998467	-0.9531366943482789	0.6653294029828289	1.1688059470459762	0.7533254214696761	0.03827014050862622	0.8441085750364452	-0.47998105720934825	-0.32944992268659223	-0.08437020182974768	0.5856208589049439	-0.4029322890520707	1.2775449181267435	0.3260652747446021	-0.8238688186749517	0.8594658130507359	0.8489326664215253	0.9978963714502754	1.93977473151991	2.853781139700803	1.9537257570365625	0.7198828682790717	0.8656393807421384	1.1471268039296825	0.8190991208247201	1.4380319970351392	1.010676090812089	1.017765777523712	1.1872302575755818
0.07168312438035071	-0.18988281779016447	-0.2748966634341985	0.8636438419999285	0.029202735896699146	-0.36629702767925976	-0.03709174389996631	-0.3767911040922639	-0.7097274934041751	-0.383272080684128	0.23373417106727698	0.37350283348791397	-0.5990257298689416	0.7887186299057828	1.731165708510628	0.8044923667729712	-0.8374532645322563	-0.2651042397776428	-0.6993152294364215	1.345469672244859	-0.4353287370862441	-1.30228210678722	-1.007943008733387	0.6396521619578077	1.1274316064675385	0.7333709671618974	0.004978815522942303	0.7141397569948651	-0.4857797137749726	-0.3428129246406799	-0.1552389843739435	0.5704321048479667	-0.43147623002873897	1.2309040514701153	0.2976139341907231	-0.8402207983550897	0.8625197896992394	0.7732953863144721	0.9649495808424156	1.8713442565459413	2.829123252823774	1.9280714788111184	0.6979683296522733	0.8628521013786015	1.1394266098908274	0.7572464381309304	1.438739499047316	0.9940345321232164	0.9768767074493361	1.1719065659969203
0.06273422447037594	-0.22606090233802822	-0.27774766251167193	0.8520149303517297	-0.01619812499224907	-0.3932572116620424	-0.06246644070142807	-0.4088938768444398	-0.7202665490213658	-0.43145411687948687	0.21703972391648502	0.35995684702390035	-0.6125687822777505	0.783390575249933	1.7143160403570774	0.8343536959855029	-0.8547684418646752	-0.30222687631519674	-0.7141798653512923	1.349630387240453	-0.42218931637310453	-1.3386950934820683	-1.0618757014088458	0.6432075466642078	1.1186331153660636	0.694908174155221	0.0021820880066021077	0.7058940706989002	-0.5045987859130079	-0.3697661958674865	-0.19197102664637997	0.5566966370881945	-0.4674079415376733	1.232602764273072	0.2789058395869697	-0.86081874596894	0.829048986298947	0.7272953027416407	0.92141722443089	1.799105381225954	2.7972948982903767	1.9010584007136706	0.690051740762117	0.8651686790761989	1.103906481532476	0.7280310729734125	1.434118022709502	0.993802204271552	0.9083452407577326	1.147304971806777
0.07460191814117954	-0.24833666075855265	-0.2799051864767126	0.8185931255369135	-0.03861253190418745	-0.40974281157302794	-0.07768850116265628	-0.4105234661129177	-0.7151154834658318	-0.46384475587570073	0.2046924572999988	0.3153975374004357	-0.6298803559791144	0.8139308381733052	1.6928626432607092	0.8378268616507741	-0.8506453125628928	-0.3324393305327845	-0.7659529263105679	1.327275749260807	-0.4317196709764489	-1.338606216866253	-1.1094909032541354	0.6490988862526457	1.0922768647572032	0.6317488323005028	-0.0020144162322983565	0.7405468139460013	-0.5097693969516954	-0.41069276880379507	-0.27768250428591	0.5461121747584277	-0.48393669568818165	1.2600075215562707	0.245614543139644	-0.8864505568465664	0.7599284264012387	0.6574588196969093	0.8720456074649257	1.7470470704376382	2.8047185532929495	1.8872470448303846	0.6890737363380887	0.8458543955367077	1.0927518774435638	0.7019074154121161	1.4340661980911384	0.9895634774893635	0.8390731570852441	1.1374687808716488
0.08066237577948526	-0.2672932023024504	-0.28130235845781276	0.765896790587574	-0.05108511652544588	-0.40216797571057705	-0.08918193157068974	-0.413703180099549	-0.7250494433884788	-0.4857878858764648	0.1677997036402879	0.2879744646152434	-0.6410200958336596	0.8200710095155387	1.679998896366238	0.8460236012774128	-0.8324740576090551	-0.35684857338457554	-0.7982075829511098	1.3096203258945476	-0.4606763763238445	-1.333909383020654	-1.158679005526183	0.6617924477362649	1.0632058432910494	0.578330874584266	0.003567735085260478	0.7298307096053633	-0.5378491692811208	-0.4171914540514434	-0.3358588401973927	0.5519948822360365	-0.4878926167193408	1.2590583768794772	0.23305803451949894	-0.9059675120675694	0.7359771538955368	0.6130408133072488	0.8219899179469774	1.708126332311786	2.8170503674916247	1.8944444009499282	0.6912473957857854	0.8272183026287128	1.065046127078085	0.6519968681237857	1.4059776388242073	0.9496746496698035	0.7765751660833422	1.1153743703858443
0.06466920425867877	-0.31469403063840296	-0.2817876856103303	0.7351840091869113	-0.04494140758967332	-0.3867940730615441	-0.10407202715229427	-0.45270125715153464	-0.7224543570553973	-0.49528409669951207	0.10907359403113603	0.26128817997374243	-0.6511088596877896	0.780346408196467	1.6799392389957952	0.8478550160364167	-0.8253020732192805	-0.3912170766998199	-0.850282523840951	1.298768407955818	-0.486671122167137	-1.360029683933394	-1.2266047929432649	0.6818549578528325	1.0747583279453823	0.5335391420571118	0.005924559688117741	0.7497062941584445	-0.5692689087132512	-0.41329574419054743	-0.3765960037071789	0.5603008202150984	-0.49235877240847203	1.2774909974703976	0.2142304222206141	-0.9183815908880503	0.6724156213858911	0.5706848521031269	0.7873994227784545	1.7153173876498893	2.7799416045962104	1.863266368690569	0.7109612908450098	0.8132152558536874	1.0398075791778125	0.6086877183306686	1.4082281068813876	0.8974889702886054	0.7036129938995163	1.119181558800801
0.04964585197577804	-0.3189469249273783	-0.267102826411449	0.7210339911917687	-0.03341154122303369	-0.38691803564499805	-0.12376917904259602	-0.48688369189596364	-0.7270895428775459	-0.5049424724328399	0.05888388200744445	0.290595975022797	-0.6480846535309752	0.7646204139890449	1.689131529753352	0.8592374218230472	-0.812432405739534	-0.43182765334691153	-0.9027672395664581	1.280691390016996	-0.47530992936232225	-1.346385873752458	-1.3063171662178432	0.6978624864581203	1.0379842492324507	0.5019342368976514	0.009535154693214414	0.7882182861545439	-0.5752965575867754	-0.39072794125977517	-0.38292996644831906	0.5735359498510189	-0.49648745085722573	1.3138396444031262	0.16289501836471026	-0.918491896234259	0.5897123724098035	0.4934565378206364	0.7228195648035161	1.6557118643230944	2.7135381976668618	1.844936760167725	0.7334983011242977	0.8129071363787688	1.0056962220453294	0.5558702984160139	1.4138726395743024	0.828383122889963	0.633191727455226	1.102921828256568
0.041634281859760654	-0.34488181197424395	-0.26555017372565104	0.6902183354842393	-0.011631428921814993	-0.41872197368032493	-0.13346326262980485	-0.5122560323106484	-0.7403791353378977	-0.5110292006678592	0.06547822047948372	0.3421502239363682	-0.6518115295209204	0.7398320513513374	1.6891396188883274	0.8842455877449662	-0.8249836241385229	-0.4667320969355961	-0.9514567250068057	1.2435155856337974	-0.48410505511895535	-1.3646324674393484	-1.3790413237767454	0.6974115067350709	1.0137880485007555	0.4773463893571231	0.007751051656519141	0.8401027337894315	-0.595300799800979	-0.37222679961611743	-0.4091099005868176	0.5926558308466628	-0.47808542840710044	1.3586224130029911	0.15364312293901433	-0.9217041454949279	0.4964581281771891	0.42926812514178314	0.6472352980438935	1.5881930780018776	2.6276994637586895	1.7784760873371437	0.7425595395327352	0.8518201130298131	1.0325361088298974	0.5078375987860471	1.3902582723594157	0.7502922013504935	0.5813339899300095	1.0619097145372862
0.04180500837944152	-0.3795063688060777	-0.2780245116744765	0.6196191278252643	0.00226114265849027	-0.44311502374249095	-0.15112863975745683	-0.5475633432316297	-0.7515074156211454	-0.520024502101373	0.043353141645835855	0.3702173041360462	-0.66259917727158	0.7229686872164265	1.6767713315110928	0.906567564259349	-0.844353977482867	-0.5040701452905825	-0.9813058750465757	1.19991276529944	-0.47551116373360447	-1.3726863476076658	-1.499638330881686	0.7081923237831161	1.0110914881806887	0.4404490892881142	0.006419097224688558	0.8882333704349143	-0.6219507711624982	-0.39040502129242094	-0.47197887149427026	0.609647353953382	-0.48889985961344296	1.4211833124635613	0.14728825472180612	-0.9049211870692453	0.41839585413114755	0.40691309245114854	0.599594399010035	1.5273332072469215	2.496841528641403	1.6569206519493627	0.7520868451036119	0.8458434693141929	1.034485652247239	0.4683569437607167	1.3470240003662695	0.6960004181750679	0.5224368204050059	1.016020348665874
0.03543366970836666	-0.38988450003121305	-0.28441750971837343	0.5570057096939861	-0.001647282802629138	-0.44068204194664284	-0.1578014883889919	-0.5771889048451998	-0.751551789305412	-0.5201764797288282	0.008420281686353389	0.39086556445924725	-0.6707707428310045	0.6839840370208685	1.6866501875996787	0.9536874458634316	-0.8773055944009955	-0.5176408579138992	-1.0171125419195974	1.1947348843591266	-0.46004242229143893	-1.3436873007927947	-1.630041228276943	0.7021920752600809	1.0053691770599236	0.4158893876218526	0.030476228932271053	0.9493203803775628	-0.6311798119097182	-0.42214767442563617	-0.5093828413692513	0.6197892446297256	-0.48953584702061786	1.4812584354618696	0.1325334377262501	-0.9048573675475101	0.33398066936960585	0.37260147526268605	0.5336506059243185	1.495095782461649	2.470100260748116	1.5607746690587831	0.7739307951317815	0.8334684296938795	1.0017267908605363	0.42714602541871544	1.3013030936106298	0.651865860230818	0.4594169776464945	1.0025404203954902
0.04148659315665328	-0.406916123937782	-0.29164873761097543	0.5526287508511691	-0.009758599510430052	-0.43154552159354037	-0.17809067495484104	-0.5810785927059552	-0.7488551406141724	-0.5035194406945058	-0.0209959584038804	0.42949964202344615	-0.6719489263012106	0.6460595091080367	1.7133220878969877	0.9928285725404006	-0.8887481382225328	-0.4965812031252863	-1.0116369294823178	1.1482140404548506	-0.4799554182470879	-1.31498422918693	-1.6955386727909267	0.6869823504658903	1.0755932110366861	0.38449703234047616	0.044157492134468804	1.109036931740373	-0.6333257992006932	-0.44951466708677656	-0.5509687625642233	0.6182806399513318	-0.4664861616770102	1.5763437555444377	0.14929860364504444	-0.8960589403966909	0.24375427709218025	0.32179901165540004	0.5313229931040885	1.4579846716928868	2.450609402774883	1.4674711557051265	0.7840841706250835	0.834575802345759	0.9454708564524694	0.40541406565112814	1.281558937710318	0.596586013546787	0.4359359329480079	1.0011796065026681
0.0501796573676289	-0.4223403086881324	-0.29027434685341147	0.5684549342195245	-0.03255189473819507	-0.43525026390512	-0.2077438842989851	-0.6131573676167225	-0.7312857694644488	-0.5196389099813724	-0.06582828794053223	0.4749158089695742	-0.6699491945886049	0.6228608216862292	1.7394368490228729	1.0493664230129505	-0.906468256978631	-0.5003759137778416	-0.9993516366301053	1.103430847368535	-0.5159645333906651	-1.3006507059024996	-1.7449874782960972	0.7004627915106586	1.1292148383051726	0.35482545757892897	0.06199569657264141	1.3198935174805526	-0.6350942710778171	-0.4772316830567506	-0.5768722327517645	0.6189966085169898	-0.4258146092885272	1.656411186573811	0.17142878610085494	-0.9096548622122669	0.16332310806114986	0.33396831239342034	0.46620053580441717	1.3882573418282829	2.369603699926917	1.4438055445520699	0.804228696219997	0.8110691272273215	0.8589051243297708	0.3970779612363872	1.2595645696768671	0.5156673098399553	0.4533515432495564	1.009571607152554
0.047105185021214156	-0.44118019723528745	-0.2724669473934985	0.5893603650322395	-0.014706660290911878	-0.4399827058626283	-0.21762725877779907	-0.6661285274209247	-0.7046148015099434	-0.4940634938940538	-0.06997737717137005	0.520988717940079	-0.6645489346210535	0.623205386838525	1.8107698746606864	1.1071203534824585	-0.8970346943949586	-0.4958283052014932	-0.9959373107031387	1.0576456767882587	-0.5383778335280637	-1.304489943286125	-1.8304649897869527	0.7230267880829054	1.1701129032946114	0.3450510748292383	0.04745911892624126	1.4430652279942628	-0.6462005066122439	-0.47650653684658495	-0.6292765756643505	0.608760230031623	-0.3907507545358243	1.7235392010059911	0.19734676012544985	-0.9261415719938457	0.11384539771752829	0.3291274513358344	0.5131121818715705	1.311393788736933	2.294619849308896	1.4025673742730445	0.820985367597544	0.7662953248193145	0.8449033326701464	0.3792129759464323	1.2497443803260853	0.44528322093947825	0.5052193496526949	0.9908589764938733
0.04402078845671977	-0.47270299670488036	-0.2397718579215299	0.6579459795914792	0.0012526873936388766	-0.41788075687733156	-0.2154946995827478	-0.6993413135356106	-0.6805539963469018	-0.4592133537585843	-0.08873426689653302	0.5822894914951962	-0.6483193816002323	0.5964827838326217	1.9010446209850378	1.1727028525703518	-0.8611148175265599	-0.5114828778929121	-0.9725001811027717	1.0438812583526134	-0.5209861858714226	-1.3127610402595293	-1.8973537318849794	0.7451254616420947	1.2315006242848903	0.36289361801961784	0.026275956788330022	1.5498113227983707	-0.6551271232123421	-0.46726514108587935	-0.6558794862920675	0.5933456507261783	-0.3641780591221083	1.7761469631861346	0.24021479496472634	-0.9378701818771711	0.14265202131312443	0.35339726945042427	0.5776572303906216	1.2344647892447789	2.284459724694449	1.3329884252248874	0.8410341097331381	0.759902610550329	0.8683934466254462	0.3412142152014962	1.217234822819093	0.4218673456075373	0.5608669551645139	0.9758657889347659
0.01714728493553815	-0.5049777999088958	-0.20978631308873963	0.6758035876060935	0.01416471942576677	-0.3926762857766939	-0.20129098866324507	-0.6795958443457197	-0.6284263265454602	-0.44829327958227844	-0.09635600495858483	0.6573536494974659	-0.6463575092536358	0.6013625988655736	1.9902334009389553	1.2268222743686406	-0.8284728038813901	-0.5033350244453721	-0.9512337026054695	1.0272779803934255	-0.48671321040165355	-1.3587955772813263	-1.9347421971496235	0.765874031333649	1.3110022265732384	0.38670599819672624	0.025383905269982344	1.7154608455561227	-0.6468193861914313	-0.480495579225805	-0.6747792030553514	0.5796678879270548	-0.34955553758411473	1.857775167007593	0.26950684545957343	-0.9518167171146255	0.16124680964128713	0.36613513376176277	0.6166118866460388	1.174969936234485	2.283814426382911	1.2675054786684794	0.8438555158621215	0.7514865783960445	0.8639952917497133	0.3401795175490376	1.1954796158022378	0.37244485497812546	0.5956582329281017	0.9624297388804999
-0.003913474285349841	-0.5204200028696677	-0.18203442826182226	0.6968791039394946	0.027493348503905973	-0.3905010932745751	-0.1605935126257642	-0.6393831595658397	-0.5907085930509347	-0.447017582288071	-0.055275308146777134	0.7385804490719685	-0.6340782024822139	0.6488699003944587	2.0575299482240945	1.3035142692650186	-0.7905360828348613	-0.48648699144789764	-0.891312760063886	0.9915197647476639	-0.4553943028920159	-1.4397804335543536	-1.8960341682528299	0.7707474142876075	1.4085070461257416	0.3904358118107726	0.035739992273904245	1.8714611127020286	-0.6525203537366806	-0.4950429022881185	-0.6741931529023073	0.5635656995793262	-0.3452515581751047	1.9412552831626904	0.3077729382769045	-0.9843678247808691	0.20444168491735876	0.4138499002643471	0.6504661464201268	1.2121518089328887	2.3533802309459766	1.2956051236718895	0.8395784776733543	0.7545983665682723	0.8941692494996859	0.3369060004146511	1.1628248597904134	0.3010912804204381	0.6325161589742193	0.9277702614862088
0.004212257014748166	-0.5275124955255447	-0.16529045815007787	0.7040117225489112	0.050383110542919704	-0.36952518012733165	-0.10846143539942373	-0.5865842861513724	-0.520227586450672	-0.43405700229197797	-0.023715732892010226	0.7538101328865656	-0.6353979799812943	0.6588775360567053	2.126578804373258	1.3879018106206225	-0.7275490169696142	-0.47507410699791564	-0.8336537816838149	0.9895222533449118	-0.42809087600672413	-1.4599029399060601	-1.8338383330571315	0.7360721771278314	1.5211812431878569	0.43377948763426905	0.022657825973152263	2.0278967357585147	-0.663753322616911	-0.5023426652862641	-0.7173195258897161	0.546230371951465	-0.32325805348641345	2.0236342539886967	0.3861520298329157	-1.0251499173812206	0.2799528058238739	0.48909817925379356	0.7147379561128752	1.339076744328901	2.4480137654328713	1.340630643120356	0.8612404809556546	0.7507665403323162	0.9425919134322787	0.3260521600756835	1.1599249844784314	0.3326100288708921	0.6891654625922449	0.9270552255448123
-0.012317895927776112	-0.494697038615575	-0.1409953604293147	0.7079086012930175	0.05688364537327638	-0.3078438188708733	-0.05952379790574434	-0.5164307284973397	-0.4691101412288248	-0.42740200385853944	-0.04161974719806177	0.7413356728833771	-0.6356425514857138	0.6758770999863287	2.1772673464122336	1.4488233848930752	-0.6309724531571903	-0.4738299433720769	-0.7773106499034289	1.0196110345530935	-0.38634986942492255	-1.4076118584551547	-1.7763086392476173	0.7530047645474289	1.6021242795382045	0.4865345614841531	0.0068684199007727955	2.1602948171063465	-0.6436682376123667	-0.5056760599068164	-0.69551226313013	0.5117357761387231	-0.33529542000458495	2.0989041206647494	0.44424682333570364	-1.0468557246186734	0.3838974282355829	0.5465227597227866	0.8029101025104006	1.4583303822861144	2.571684261003312	1.3877618556561004	0.8984097844749638	0.7431946681295287	0.9674021144863442	0.35285984884271254	1.167143322063327	0.355318537388999	0.7475695232368208	0.9414769401934189
-0.03600528487733355	-0.45108234939055114	-0.10145078669825344	0.7560112555264078	0.0556215848275108	-0.2325968222881578	-0.010575195591080538	-0.4306338836080023	-0.4142689941488139	-0.42186954697070994	-0.03370310150415891	0.7211422200562817	-0.6412245364101095	0.6616432050224754	2.2522708170450905	1.5039692228355854	-0.5446786494771253	-0.4640081847468771	-0.7368654642312839	1.0698709988804012	-0.3266924275123514	-1.357531787781713	-1.6734510109081704	0.7761933613648015	1.682651275153456	0.5379706614330513	-0.003831488438098299	2.3062694271760504	-0.6102115900115319	-0.4928462661026122	-0.6603011732603526	0.49471833105333596	-0.29847377378911427	2.1566091956652413	0.46078725512690033	-1.0667603243420678	0.45297895476798555	0.5569513282966645	0.8954974022537989	1.6142543780925098	2.706376311154747	1.4728785406569844	0.9229930391962926	0.7551719932503017	1.003178497262955	0.3686636642202726	1.195062459614917	0.38350168536566465	0.8040201106738338	0.953058143437642
-0.05179362352451158	-0.4244947496880166	-0.06447965698479376	0.8021867310778307	0.09767987633485828	-0.19658350541612213	0.053146237812504306	-0.35474172892978817	-0.3675208695549754	-0.4191672835747392	0.0042049497045166416	0.6899970027229599	-0.6422467392923576	0.6562084266468882	2.3219556814316866	1.558498009601093	-0.44859941663650166	-0.4405194081074308	-0.7146400759008769	1.090938760850348	-0.26327598015451975	-1.3276856097542387	-1.532700517599419	0.8103986056031454	1.7715523162717512	0.5787938256885855	-0.035278423906438205	2.442077796490094	-0.5739399278150275	-0.45162746219649996	-0.6309488486739826	0.48607884311215094	-0.25039969832092646	2.2165373337269414	0.4845293941888439	-1.0821991333346621	0.5534834160941312	0.6030129251584556	1.018188823057005	1.7312166374512583	2.786463277342711	1.5958260692727504	0.9440092825721175	0.8023863859814497	1.0673235002899226	0.3765503029332785	1.2199095617519422	0.41905623314859913	0.8848599822116576	0.9778982719280735
-0.08129562575763397	-0.3934959102314113	-0.030395371251836258	0.8012375441398081	0.1467774309790228	-0.14137795358698624	0.11535452592024087	-0.3065094636195814	-0.3302384178622658	-0.39351750725292023	0.03521356361684046	0.6785867922606589	-0.647461488366464	0.6618109137249202	2.3687826726618284	1.6024605458919723	-0.3468578839371016	-0.43975653956130245	-0.7132178885146976	1.1442106409886255	-0.15916678630581466	-1.3017980468180739	-1.441068891515205	0.8433031135766733	1.837289554038034	0.6172362372001033	-0.07466339331893405	2.5782500961356383	-0.536051870281122	-0.4024322925376523	-0.5797825834548151	0.49265141616225483	-0.23611719756597216	2.2523691172745943	0.47389027628461255	-1.0874512436048656	0.6350917330709944	0.6571831239445145	1.0907348096093847	1.9021256456353448	2.8896236700710327	1.7053505681415373	0.9570275571349193	0.8314179055145186	1.174423326038395	0.3596534936155674	1.2195611211697108	0.4546895612293812	0.9576277407746403	0.9759214732480503
-0.08097398959859232	-0.34688912414333495	-0.008459574047434327	0.822121028433725	0.23848269895749544	-0.08232132461641795	0.19890541129965783	-0.23696009690195488	-0.2867696267025611	-0.3341004227285951	0.08061851077991591	0.679309936179467	-0.6502857970707498	0.6537944377480628	2.3919964677571963	1.6379800370098991	-0.2625917359780323	-0.383920590733091	-0.7012550237310285	1.208242664002566	-0.07297008201589303	-1.2096326937538004	-1.4106708447919014	0.8808992116424275	1.9242882944214457	0.683059731636283	-0.0941999809541297	2.6890118957191094	-0.49568077922212295	-0.3356133596376298	-0.5613396332192001	0.496454636149773	-0.22413202454322234	2.2816719070088696	0.48941123235152484	-1.1227948886894537	0.6923258648597888	0.6979221778264686	1.2284806762630263	2.0972652488881485	3.0445077193309658	1.7528113376023395	0.9730849964790101	0.8938743786538751	1.288016362392741	0.32786308896591765	1.2490053100834138	0.5657826385131376	0.9852888779245637	0.9640669066052119
-0.08775562886812767	-0.28310507689160663	0.0014693724165947427	0.8854751415744426	0.31010913746463686	-0.02220170886582869	0.2782972153302286	-0.1304069643112842	-0.25255625297032547	-0.28963203227990564	0.09877985269561723	0.7030690797760314	-0.6449741280196599	0.6479388629917959	2.3807505478577853	1.6505158736475611	-0.21277706079275785	-0.31674286576922767	-0.6934309544922066	1.2710508660902582	0.0018956803877725804	-1.0929647279054864	-1.339890207156297	0.9054370784152252	2.0195826349167723	0.7303661524470685	-0.09516927452580834	2.750509319306628	-0.42423442329243544	-0.27960154140599547	-0.5534690918520858	0.5028799916926869	-0.22555539101680702	2.3195515705721848	0.5045777214080897	-1.1365247527111404	0.8007096873643536	0.7421952875509327	1.2715622553549468	2.2117832033929026	3.2038129571914657	1.8427479387997452	0.9786262008904478	0.964914601463119	1.3479592954199084	0.31853804655366974	1.2553700130285494	0.6795097128473327	1.0007859677753883	0.948674313776371
-0.08902089665292703	-0.20829661742491337	0.010619906932753252	0.880017316680814	0.39894145045652607	0.023474689685909367	0.3512736798783712	-0.060009975723529604	-0.2131703297293607	-0.2619364832437775	0.1440198299307241	0.7385922740668671	-0.6482731931737012	0.6865748823695448	2.296154374286094	1.6508514327716335	-0.1903794754461518	-0.2300813080956233	-0.663542769862566	1.3237906901959133	0.06371277483397489	-0.9969374049110382	-1.2416647422093117	0.9337950970210287	2.070247151101799	0.7836336753180861	-0.08677344011922694	2.801490176679191	-0.36329859448637425	-0.231933196832505	-0.5460089725725525	0.5131974664292834	-0.2322217111084591	2.38011939588609	0.5185245170630555	-1.100207505367193	0.8882915998772523	0.7734842837639585	1.3004140574648901	2.285699119677166	3.29359869005895	1.9466976136761716	1.0092368586752167	1.0270507177583403	1.3828243420178583	0.3048682950843055	1.2792359919646408	0.746189588766893	1.0325676934131707	0.9338602187081826
-0.07189732681750005	-0.15241785117533063	0.013720353532327288	0.9528536975997811	0.4694912202943627	0.04919768844284923	0.4087753021641479	0.01824449476767894	-0.20682904909209615	-0.21741805729712974	0.2008287214580796	0.7459838054935777	-0.6606940939739976	0.7320950898785547	2.2306333921280337	1.6391214529562326	-0.17220822049231405	-0.16419790903586	-0.6494506742310291	1.3678390384191794	0.11641382073535529	-0.8908575365159205	-1.1591547684972001	0.9474303955631532	2.120356946306697	0.8430544686322612	-0.10400030196457197	2.850918944880962	-0.30394339210123533	-0.178063881925749	-0.5333355712342388	0.5354992782148397	-0.22637054556908448	2.4350304725784735	0.5165570719278132	-1.0294773536920614	0.9686218353872873	0.7920495343741634	1.362017552937306	2.4131287787893427	3.383280988379224	2.043648956804173	1.018558329728225	1.0804492431706654	1.4125126725222483	0.34022689391907124	1.303113832980047	0.8563824589380042	1.084611039835585	0.9595208042505868
-0.04751200122017177	-0.07888144156663128	0.01635050767016816	1.0125441137586235	0.549477628001777	0.08325028130210556	0.4453498741962701	0.1006951915844275	-0.19078993846820372	-0.18213818014941657	0.24496804990735788	0.7547497651735199	-0.6785182834911259	0.7636436378493519	2.1715503502684403	1.6011226004330752	-0.14587916501290016	-0.10193639650817139	-0.6542185491056385	1.4345890577091134	0.1805970631157857	-0.7480033803920045	-1.1840114059269955	0.9826973768269898	2.166795217044637	0.9097776604975903	-0.12882137641912378	2.8622892168268206	-0.2196965077760021	-0.093324810218172	-0.5224018894249939	0.5603221210518745	-0.23214560831201583	2.473477768356405	0.5123759956357326	-0.9458651133703915	1.0435881796008548	0.7869996924825963	1.4455756494814245	2.5036520672182836	3.4316473811983363	2.074886113018512	1.0256592139448668	1.116990901749313	1.4215556899587434	0.3484506791807492	1.3442785752132127	1.0025593600365843	1.155890933171382	1.0085385857678357
-0.07815185286711442	-0.03983056218736718	0.022358883487320208	1.1055959818055867	0.6083775389166248	0.10008437979676381	0.49144873923436955	0.18990943096796906	-0.18743644515770175	-0.15458539167533034	0.29169721514088337	0.7970777892210898	-0.6947591943217499	0.7943068871545165	2.157164834856741	1.56585628052129	-0.12770299572139646	-0.030557561417027042	-0.6469938120116423	1.47359484028064	0.2743052020095852	-0.645642607553617	-1.1924934216790226	1.0496591930128463	2.182903137626688	0.9521245841530863	-0.1554265539103709	2.876110633248395	-0.1669540805667912	-0.05956722929388273	-0.4889469466523858	0.5836525433123159	-0.27273373250118943	2.479726616098344	0.51814859815871	-0.8751697866688488	1.0959176307317897	0.7902658250819902	1.5161936645183358	2.5354010334702717	3.499852999670231	2.0950434400696323	1.0150586665632515	1.1620517360227849	1.4272661438087653	0.3651996677949131	1.3556648917347365	1.0475170142989765	1.2079318399978243	1.0300920502196171
-0.08464336513660983	-0.031874388690222834	0.024850150085292528	1.2280232652639473	0.6875411083623958	0.10020539331137443	0.5337650693209018	0.2704618079714103	-0.16639663627704918	-0.11498874005694251	0.3322791804716125	0.8553932063717691	-0.7050766287465755	0.8117912816966621	2.1777233713964663	1.5391849085061424	-0.11270050569460188	0.05554046286551127	-0.6887085937923052	1.5029462912429206	0.38620729553049776	-0.5440303531597275	-1.201749754338549	1.0778854534895044	2.20255931134678	1.002280532096539	-0.17025231826863235	2.879102571394284	-0.13272056893759587	-0.02746189759511211	-0.4875437919331782	0.6141162283853191	-0.2661212337722626	2.4972669408681036	0.5264474165796389	-0.7839306407626313	1.125633086305409	0.795418455209842	1.5881886553766378	2.6212979673048724	3.561526081965907	2.181215816133322	1.005296631100498	1.1897016347188516	1.424387050050681	0.34424259672977015	1.369824401167798	1.1320664494626196	1.2604840639619055	1.0733308249917268
-0.07589390186503306	-0.056611601710589696	0.017339680313852482	1.3055246530849578	0.7843655334493527	0.0842011017740461	0.5784234063805707	0.361952446367809	-0.14179857948218536	-0.0498263052241117	0.37560002877633647	0.8871187580701217	-0.7104435724720387	0.8396309263024848	2.15932665617889	1.4866617526177632	-0.04493965222059289	0.142584459603578	-0.7396179064576145	1.5162486125706482	0.48043101529712506	-0.43896221043925115	-1.1865316635074323	1.1023424307779535	2.2344767798624794	1.033007091869397	-0.18034370994345644	2.8550038077607036	-0.1046569564781366	0.021317536334373454	-0.4867566042390026	0.6337167151674261	-0.28020839045078494	2.5132340435947667	0.5730409303432296	-0.7025040220865577	1.1827627961582772	0.7812538230307787	1.646314285743125	2.6635119857581206	3.6349292708669916	2.3099247245273955	0.9920135938141845	1.2195477041404021	1.4264483907387333	0.32646442242158497	1.4043933410465332	1.1738475716597412	1.3016147649282603	1.1096689248530416
-0.05777757599115644	-0.06426289754132922	0.00418203400386256	1.3632028478014897	0.8575677466247221	0.07949581158830346	0.6101478507113862	0.4246898220463649	-0.11662191266290936	0.01601195533737563	0.4264362445717966	0.9405677350124696	-0.7264891289740554	0.8612379056756352	2.1453354860972356	1.4402799294451443	-0.010541254293590983	0.21851731847768957	-0.7881861549386283	1.5272717457724707	0.5756201339429762	-0.32111449228546485	-1.2060568706708061	1.133266397253252	2.236521963274062	1.0745387557185442	-0.18794074848144357	2.877059573084738	-0.08737041342761934	0.028389863277131812	-0.47239810837449026	0.6520652933994227	-0.29450004795932194	2.533349510200231	0.6123111761034179	-0.6203848434153582	1.2459452132655249	0.7432080885927241	1.6889830801369108	2.7244795923893674	3.691909345297457	2.3751765489744594	0.9691236591314578	1.2240361963495003	1.424596826951903	0.35174379544007656	1.4476972243789135	1.2220351363145845	1.3427282778320833	1.121921141303463
-0.05094001020504445	-0.03925055838041467	0.001319025508750291	1.416357316330742	0.920621246028577	0.06747072914905408	0.6454545742811795	0.5029193891172439	-0.09539976013019737	0.04638183936825944	0.449530123638804	1.0022951179989341	-0.7353686646778517	0.8772423979707533	2.1258942613259735	1.403439657017889	0.019167882632504463	0.2997145113616094	-0.8637885341516339	1.544153018406143	0.6472858752660542	-0.1844130877310626	-1.1816912501875996	1.1707565884683642	2.237674830361551	1.1113448243330328	-0.17634973060048492	2.870765052210931	-0.06566327713118622	0.01154975571636715	-0.4640036210751991	0.6683823529825316	-0.3186039808654232	2.5601994926278127	0.6806558888621883	-0.5436753540803747	1.3248425554496415	0.7077009042852781	1.7300407820148411	2.8083224180767896	3.7471823760642295	2.4445552254791143	0.9456283042039196	1.2394192250281504	1.4132852042243518	0.39591099549038056	1.4913706620269327	1.2547122551474998	1.3597134103352555	1.1400945268065263
-0.0637135898631335	-0.023637015364382206	-0.0025024445238707267	1.4520944788787689	0.9620321855738572	0.05392535087499049	0.6833015908083786	0.5883811358465731	-0.09570842005519192	0.07002395865980965	0.44070200316913677	1.041771499045921	-0.7369292277447507	0.8944635406708794	2.086779249152909	1.346793672403055	0.033886323942203735	0.3795815150176801	-0.9098743653233633	1.5468335498369326	0.744993711696256	-0.08295938807360866	-1.1029827495724676	1.2172438585148002	2.2102749758885607	1.136686787194434	-0.17079489659447003	2.879208009153878	-0.03975153380784534	0.002672704796685579	-0.4484843772890579	0.6944591517666361	-0.36460822305708457	2.5689084877481863	0.7417038931053634	-0.43204453155771727	1.4219402030928667	0.6726104842497115	1.742731344413474	2.895476969144357	3.788481156640356	2.5172947703579553	0.9270004546153288	1.2372547403479597	1.3991472460012995	0.47297764782761514	1.4848746700486095	1.260266032376326	1.3831563751584297	1.1796938664652294
-0.09118901634974123	-0.01875903236485459	0.0028270783343858187	1.476286400881515	0.9874253570436438	0.07286752513257175	0.7167508605718911	0.6626872822418864	-0.0887661184418653	0.09983666069126787	0.4659277523091584	1.0780596795452069	-0.75521000121595	0.9067154236967498	2.054067798454666	1.2974596155045817	0.07716689576675177	0.43995556554978055	-0.9577340221146147	1.5311286917528997	0.7493130167635182	0.011956953344423493	-1.028974261748905	1.2584024295407379	2.175658145431682	1.1753106910676032	-0.16424156775271223	2.9019202095618337	-0.03742138481597292	0.0140606113802313	-0.4068952507149442	0.7225696132548131	-0.3905662968219854	2.5306373536920317	0.8100700577581316	-0.3266674706383731	1.5263081992109426	0.6170250102504873	1.7404127676761885	3.079384206001494	3.795398069543036	2.573136688903564	0.9175218308366102	1.2421824667021548	1.3988671247499678	0.5230939244737444	1.4962685363293515	1.275213541930474	1.4183553094089807	1.244886478125006
-0.1072079208172015	-0.04032450338448885	-0.0026147463300350816	1.5394868883906452	0.9902619540605269	0.07232957429871434	0.7379871581718723	0.7266087023597503	-0.07067233102353707	0.1327505933787333	0.48303685360322257	1.1249594285436317	-0.7713327908246252	0.8890053847185879	2.137561827385972	1.2815578891364539	0.10868057748380595	0.47972520908827265	-1.0622525726364547	1.4925537088756076	0.7398839369744794	0.13661743103686227	-0.9746570101908443	1.28520603578751	2.1627650850753732	1.2046328687692864	-0.15216166419274363	2.9464852359500897	-0.018292790351373645	0.044308900161580914	-0.3507189912533018	0.7579125176820696	-0.3823741563583284	2.4812692545091872	0.8406819104932346	-0.2849901713640036	1.6158569323112484	0.5711238996813238	1.740851223064506	3.3098311615463913	3.796934953724338	2.6259041617902215	0.8679428530008652	1.2243301117351497	1.3766496154571088	0.582594523085127	1.5049197926214912	1.2798113969992155	1.462331466404789	1.286923632329555
-0.13098137028927787	-0.03430066959545627	-0.003330269266453651	1.5855128532827554	0.999388592398974	0.062091220810480706	0.7741290465495798	0.764263805871779	-0.07037385789474693	0.16184602753779648	0.4995230182580852	1.1599723288238366	-0.7754200879789779	0.8280600422501779	2.1441039152972463	1.2879438109835715	0.12788679195010527	0.5334359468177661	-1.1160483439958881	1.4622596534541477	0.7303246467099049	0.2525671089069923	-0.9376636915837716	1.3355743332582655	2.1254727064567667	1.2331145524325196	-0.12753086894273913	2.9657962183066373	7.377067520506209e-05	0.07546507706016074	-0.31351335421270327	0.7792183367503053	-0.3621916540448913	2.41905969981594	0.8841700072209286	-0.2659554080849992	1.6512085292206087	0.5344170184123263	1.7554855701237595	3.406099245495524	3.7908898551870642	2.6691710720444553	0.8510317976019207	1.206807728688093	1.362370968533836	0.5765899865438585	1.5261179809624545	1.2953037841326902	1.4757547887884737	1.2960694667354433
-0.13857980164851286	-0.07441162830958267	-0.0015146470043435549	1.6502784019136822	0.9737702941818158	0.06444234052291573	0.8176889317824874	0.7860554306338432	-0.051309268798135535	0.2092841148819323	0.5092721677464492	1.1632851466254708	-0.7882877292981828	0.7683130546919641	2.1343322402470837	1.2779190894278425	0.1205133197160243	0.5688262456932758	-1.1903103945778304	1.4342733220357753	0.7415858799577429	0.36226565485909745	-0.8442798716440876	1.379011152441324	2.082523854813521	1.275245044020378	-0.11385243166932184	3.0299477257136047	0.007186719890887194	0.0755166999615389	-0.28395975852773764	0.8060030340169462	-0.29556843761901547	2.360952021880469	0.9335052773412122	-0.23728468491931815	1.6860760816652456	0.5002612012369201	1.772540149853422	3.4411532298357486	3.7860543990817916	2.725869631004438	0.8489296620474276	1.1809606567069757	1.3303077625237596	0.5886540846660275	1.501322524296964	1.2963674350383476	1.4582429253367473	1.2945189993419957
-0.12536998585308728	-0.10006853374718942	-0.0015678184717520245	1.6768775826971065	0.9588421395636008	0.07835381010168377	0.843261914568218	0.7980158642339663	-0.04473063580930747	0.2466284760797562	0.5198448929755983	1.1577792470776145	-0.7897324427050936	0.6882499365612349	2.139939021926838	1.2806224429849475	0.10749032490109844	0.6164780912919681	-1.2812150428291533	1.4301494275268678	0.725529218489674	0.4469173281994518	-0.7685427459878903	1.419387513814487	2.083439984917066	1.2878437196706343	-0.08313552780258633	3.1006579152630387	0.041970753111693175	0.11178328044537314	-0.2682761055031285	0.8408954232420621	-0.2139631444644635	2.313038480247579	0.9450709127624034	-0.19855647786537634	1.7658834852247174	0.45536131335899455	1.8068618626274577	3.4623298272159295	3.748160053602578	2.7792900951272057	0.8267712322893448	1.1431810571173961	1.267633333258829	0.6557588223024094	1.4959700009351737	1.3151555815164953	1.4504528518344437	1.2923466552296161
-0.13018424925084257	-0.09614724612550923	-0.0026312478199205023	1.6991958206574558	0.9377376326312445	0.0632240700144827	0.8581963946946456	0.8170341535502326	-0.022373674179420745	0.2729095867317702	0.5349170296764449	1.1297130764929288	-0.8105797025980562	0.6360406928656271	2.1743309904161996	1.2691396269233388	0.10471667272240252	0.6554276704662836	-1.320090588344585	1.431418813805391	0.7326118792044143	0.4988726588525497	-0.6915415300082223	1.4585655433421956	2.095133951437542	1.322631049717021	-0.05716430033440993	3.1692128663072303	0.07040048219500597	0.1650808941297167	-0.21724580178254776	0.8855611013939726	-0.18250359140534245	2.2831619415722373	0.9540337183785077	-0.18668210734598917	1.8228314532699277	0.40939856036992117	1.8326259941222471	3.5016379114495364	3.704219052774724	2.7878604408679473	0.7975160312870364	1.1191979986973117	1.2290620187144448	0.7153021551370113	1.4861668305331381	1.3104519457807626	1.435353970580726	1.2622799052691083
-0.1336199799402406	-0.07605407768393174	0.015687239451719973	1.739877808222203	0.9065485730503747	0.07233364197987775	0.8719549470137036	0.8096072744237505	-0.0021488089951235525	0.29319198172827604	0.5315029802018839	1.1343757629430051	-0.817533862384089	0.615275306253836	2.2162397875813586	1.2791832290435934	0.09143420087871135	0.7018961809645476	-1.344429676154355	1.4425855469052915	0.7617395680045334	0.5380146654738193	-0.642476075384483	1.478042396913834	2.08198734437062	1.3600970905556973	-0.0002246613380420648	3.225227526395878	0.08279631879323086	0.20619438520780795	-0.16531906036205074	0.9316126388223717	-0.15084665943565995	2.247996881207701	0.9485307968086476	-0.17123384360943386	1.8683354594531636	0.3726924538866243	1.8455321903184132	3.5046394245788832	3.6712457880259555	2.763289839044	0.772710473892182	1.0703381168554278	1.1679522487798235	0.7831909334068275	1.4626847760476045	1.3089025414807356	1.4038831825386797	1.2455711650595613
-0.14611900045684828	-0.052408422170011404	0.03567650257425444	1.8038203623981974	0.9094313210504688	0.07684978499152303	0.868428476743808	0.8313728637918336	0.019373854025619464	0.2833595212707496	0.5214538274854381	1.154171714018504	-0.823595904069481	0.5841475546637183	2.2013598237942937	1.2756396903650895	0.10385568076331766	0.7283577488928684	-1.3833234823179656	1.460092767812637	0.7955561491812634	0.5864439043477521	-0.5802779899905246	1.498836831776926	2.0647741842599805	1.3945466701108822	0.0559350213149342	3.2607883948627054	0.11702831000455294	0.2827054941129704	-0.12292054884320629	0.9857221946684289	-0.11658208752902441	2.134462975878176	0.9559429369443271	-0.16760164613784104	1.8885021859455464	0.34728488292724896	1.8590534562513525	3.496099365155551	3.625926230732803	2.7673247205049565	0.7668989484351878	1.026197270517706	1.102967133228682	0.8235398873393383	1.4119805931369638	1.2843422381647434	1.3579699863409036	1.2190205643202012
-0.13477650971068583	-0.06138781165270986	0.057336541547682994	1.8582491006751702	0.9157866491287706	0.09949253218749154	0.8737887640801377	0.8392468725105973	0.056936646349875386	0.2606051509111202	0.5242258318349325	1.1586633928500443	-0.8499637409951724	0.5325644234572373	2.2066582072031156	1.2515206273908408	0.11622605153619739	0.7492960557972443	-1.3562614962434587	1.4642893827827503	0.8460515085425101	0.6130798265369126	-0.5558838275188646	1.4876682455513328	2.02538899467089	1.4369149458089254	0.12965031552804257	3.3092092687819084	0.1357867913183179	0.36561799043368454	-0.09602915409275084	1.0338773226335247	-0.09376010012450765	2.0472338079804264	0.9415946844159707	-0.17000472689453475	1.878950275798712	0.30874204128799426	1.857839746019523	3.4643554293724947	3.5854569192529064	2.756163431670432	0.7797834154572393	0.9793348114137611	1.0387527907708913	0.8493506018058211	1.3252895257559998	1.2964834431178933	1.326450406379412	1.2034012756382793
-0.13856356518894042	-0.06151220293386202	0.07725567333820466	1.9195086929280845	0.9524215247285612	0.10529304552647487	0.8751662607523107	0.8407037225998797	0.11329917106942725	0.25619343373656334	0.557888614433916	1.1419674096680024	-0.8803909348631013	0.5013919495464675	2.289779124783686	1.2347958800508834	0.14621923717938817	0.7529836402284283	-1.3752347024034195	1.4720529824006354	0.8803599959601524	0.6455628526108921	-0.5143071511352709	1.4517107849777977	1.973200396601068	1.461723107606646	0.19326008842242487	3.3795045097290703	0.13570077910720857	0.43587491365106573	-0.05151378347734283	1.0653619821815952	-0.03873340340264718	1.9880842068613593	0.8978624447042044	-0.16407502664047674	1.8428766584462362	0.25139137067917117	1.878793190174107	3.4261892615864227	3.5597057024347114	2.71626264525305	0.7826710474132634	0.9318817899828888	0.9988725688548129	0.8749627723148695	1.2957040667714987	1.3065431261064002	1.3052047412921544	1.151903791275633
-0.11429164455587681	-0.06709997216551308	0.0942013283263259	1.969880068542239	0.9962705869478766	0.062464430557220896	0.8709241225259479	0.8328217900655567	0.1609163312474664	0.24315440473259095	0.5645740366885789	1.1237869348186709	-0.9048737539551948	0.4673389516191625	2.3937750663098907	1.217039567321834	0.15850016700674646	0.7564393497215793	-1.4103233232833476	1.496171321692573	0.9482391114340685	0.6429091302651277	-0.4616508538148193	1.407210727727269	1.9227558076733147	1.4383950305764042	0.23119347241805296	3.4544106686145915	0.15154440215559992	0.5053601404056394	-0.03772565811957416	1.1116134703301956	0.015022539405341113	1.9747123088331595	0.8493719705999361	-0.15354480555417796	1.76004879775653	0.19377760162909516	1.9065021331571241	3.4412991134347726	3.5678415986375946	2.654920885028652	0.795659059096821	0.8764684691388265	0.9432667418566755	0.9087974990039548	1.2391334394317313	1.293286353953388	1.2690909585520092	1.0989462651080169
-0.09910056738580206	-0.04915630463169111	0.11442482093028894	2.012604454012644	1.0617824704330299	0.033084993202516615	0.8814043903434998	0.8356675718250409	0.18684885834511192	0.2172586089956028	0.5616873814238941	1.1007072736212886	-0.9360339051490618	0.44963806038840665	2.4663194399102557	1.176206055497369	0.18075130509090548	0.7887866764936365	-1.4034189329367046	1.542504381114747	0.9952713982489991	0.632940558381998	-0.4371729602815968	1.36864312193712	1.847275932490895	1.3937809082213473	0.27139984512938625	3.5058949062587637	0.14675465145008437	0.5620415482704302	-0.038092260003140976	1.143595831868694	0.044542183347104136	1.8898315601884967	0.8302716127916485	-0.14180201355491143	1.659888029822141	0.13123243898623121	1.913771045789208	3.3946096544551407	3.544278947238843	2.6112926617162087	0.8147868602341635	0.8349388807199272	0.9141670428248154	0.9424242272614419	1.184102860602897	1.2854433895831003	1.2063082888782908	1.0509853293905307
-0.07353641646388076	-0.0302040707526691	0.1388291493465989	2.0556703821818463	1.1158612920529136	0.0139089272780408	0.8860371913534388	0.8359743366845558	0.2290558110589725	0.2098177344584967	0.5557089731462391	1.072160826320715	-0.9643003135613821	0.4406295620261792	2.524177988962963	1.1266746108788528	0.20231541876935627	0.8042836515188391	-1.4000475853105618	1.5714010990664475	1.0433164332069844	0.6602355333912824	-0.3845314668970651	1.3114008861211421	1.8003599853533998	1.3841763712646462	0.30367571970664475	3.538054556674182	0.13442449690397945	0.6148962385155539	-0.005101375995748815	1.1723400549804166	0.07748004340130628	1.8221755499291004	0.8091169807533646	-0.12517505840458115	1.6422987348372662	0.08689650118495193	1.8811004718077122	3.4205735814354816	3.504131584349601	2.5640828405976537	0.8304254154129401	0.7932590567414488	0.8481003828907285	0.9838972236272567	1.1167161666904328	1.2648855111173252	1.1718512135847565	1.018999088123723
-0.07661005790210255	0.01885082929998385	0.1599464726526863	2.0593820871735926	1.1802126471553662	-0.02180938101762057	0.8936416558229844	0.8649607859745758	0.2407308981888824	0.1936823258855768	0.5509541449134783	1.0593479895404239	-0.975307015603771	0.44696691814583256	2.620572165896129	1.1056622589765788	0.24310736999983681	0.821733013522279	-1.3726604418878376	1.573693174362693	1.1148361809665834	0.6759238559572743	-0.3683193805925479	1.2403423928135167	1.7511046845875877	1.420304027254566	0.3367777074640416	3.567968269436321	0.13820555895193948	0.6671426749384333	-0.004363738120802725	1.2026342366742644	0.10052352250081906	1.7792303927564324	0.7504715886379622	-0.11441792346322399	1.6168000199091939	0.04130997708860192	1.8346663005779544	3.5059054259267364	3.4679833584993864	2.495258615404143	0.8322726396261579	0.7381240267848395	0.802319149304776	1.0270011167862834	1.0829537714278576	1.2354413747967845	1.1426128776387725	0.9614339590622312
-0.06847149887327326	0.03618369143310414	0.17244635124085655	2.100461855391557	1.2318184514553723	-0.04051156208656233	0.9022388633660885	0.8994452312891841	0.23954821114954677	0.18903498448240702	0.5469407259322824	1.0562052697423332	-0.9717058327089765	0.4883431960798902	2.6528114133401886	1.0638272190247673	0.26445328708591676	0.8338113790444156	-1.3324980115534344	1.5543651803886913	1.1780158820052595	0.7091773689030891	-0.35366147069663734	1.1857153056874108	1.656440708842407	1.4772441014437079	0.3973562007533101	3.5969239724473128	0.13879548108672	0.7291008186459936	0.01307873315026033	1.2115527154028098	0.1380509509341066	1.7857960869285137	0.711993019918175	-0.10401534142039544	1.5539471627346195	0.0124086156647952	1.7540418505078947	3.6104067106943574	3.436203545344406	2.4045742932560925	0.858246838878388	0.6712605601301227	0.781894918480085	1.0400000733137438	1.052559336548804	1.2004117075665346	1.0972078936383067	0.900627889575692
-0.04539494704028452	0.058996189670166774	0.19222980411454293	2.131693123298828	1.2881305304091826	-0.035759493567440806	0.9158752925292722	0.9201886484501015	0.24213158266699303	0.19386250911922182	0.5098976521837663	1.0594407702696294	-0.9611184610045054	0.4894795495910003	2.625253752763084	1.0218265450296156	0.26742842710891906	0.8457699425152351	-1.296509317434238	1.5352332555062964	1.139560388230407	0.7363800128409554	-0.38202545662455734	1.1329228254228223	1.5375581193966366	1.5048852910684907	0.46238647384797565	3.6310892077737122	0.13446619979421423	0.7865404978554198	-0.012997426838531076	1.2082333840665784	0.1727682734345558	1.7808611120281639	0.6797927055084603	-0.08998450138262443	1.5337094600607408	-0.03356352866610427	1.6890169654479519	3.6151621806579484	3.4012118746585855	2.3582670978502303	0.8621792471580896	0.6084627517994022	0.7301708434589248	1.071966595908112	1.0449205157640509	1.1631065871488246	1.041351126039085	0.8606430508289945
-0.03234292071069671	0.08299491858022214	0.1911645412674983	2.16149649582679	1.3527092635264804	-0.021254142538818986	0.9169238445719128	0.929307828185346	0.236181475003979	0.16198116496303028	0.4958268001422498	1.0611017272454073	-0.9633085496094054	0.47035059334851814	2.6256551760862337	0.9775413227268406	0.23282460986747794	0.8562731042916679	-1.2491470149217756	1.5045166850001073	1.0823637927797263	0.7307398579093157	-0.4120654849615761	1.0767029659760352	1.4449281205785915	1.5036303732951466	0.4796029739544593	3.6643270443114266	0.13483718175526174	0.8333661077917034	-0.05590289578010234	1.2118765204583761	0.15757721924078014	1.8028849972862175	0.641134349486595	-0.06601357386077217	1.5135270433849024	-0.0916832562570515	1.625750009251708	3.660949508875799	3.3393213058149676	2.2992443105267073	0.8662227521672932	0.5361576766931723	0.6881343159821451	1.093487815446594	1.025330554098623	1.125293700048771	1.0192940735096017	0.7981130910527735
-0.03946864186373946	0.11238109240632761	0.1881186412594898	2.200260906311544	1.3658217709271432	-0.0022621391869861287	0.9378226620529728	0.933353502015257	0.22974341980277227	0.13440412105364566	0.48938087091042937	1.056518177299654	-0.9640558934944268	0.46883918219375886	2.6360598259482138	0.9403551926857716	0.21772383308736307	0.8609739822020559	-1.1630021224289095	1.4672819678382099	1.058840415456953	0.7521606664783658	-0.433897382204233	1.0276147237472928	1.3503131732028666	1.4901640282795614	0.5314455794072377	3.6770249250366858	0.11507001178394125	0.8680443586425121	-0.08494592799080682	1.204082352635114	0.10001786621963864	1.9091412214848105	0.582412343464057	-0.04610424676539732	1.4759268480195349	-0.15697209941435636	1.5671890039797252	3.7006885366145688	3.266245358663184	2.2050099233485354	0.8610596472684223	0.4691228977956453	0.6519950819738765	1.104105189932257	1.0278113537929745	1.1113171128597872	0.9804084883602195	0.7571334830096835
-0.052083546065119855	0.14287805907344892	0.16994637552322256	2.2242950877104284	1.399854181327317	-0.003985819079969452	0.954541059461714	0.9302303867111931	0.23862630609304478	0.1451867015624315	0.5016854619084835	1.0323988261661738	-0.9568047648414177	0.49282762514162404	2.623608624937483	0.9234141770612456	0.20124802462829877	0.8698308319184547	-1.1115852993246316	1.4288110028358074	1.0452051427309152	0.7458455395763577	-0.4817691658668849	0.9986546205260278	1.2418231972711613	1.4977236218886707	0.5278349844021409	3.6735647525390527	0.095406317109016	0.8967704204151132	-0.10100399601064022	1.1954665898947439	0.07117572030129225	1.9918060881051183	0.5315437736822994	-0.009318989595392185	1.481927567134218	-0.23282808039418051	1.5211943149658915	3.761265443492108	3.2205200963278435	2.134952766613845	0.8387833355382075	0.3918267788757467	0.615829418588352	1.1048426389170136	1.0692912639237622	1.0923818864487145	0.9289577419776103	0.698820589993557
-0.07048426007087698	0.17186560684230395	0.15305114175419554	2.216132354374921	1.3679998722079638	0.03442427722556029	0.9839261231238201	0.9409988520564487	0.24252479300048443	0.1571709656371428	0.5153110862293435	1.0575142057161253	-0.9566056245762095	0.4896543732080943	2.6223992992586753	0.9098828197485862	0.1886948404942434	0.8643709500442387	-1.0418891176512082	1.3787056845525836	1.0303743010931412	0.7531046720878669	-0.5222940522112468	0.9722796451550831	1.1633133688563753	1.5227074527637114	0.5118901522468393	3.662092444051652	0.08412655411070137	0.9186239395644062	-0.11935732918775657	1.185350867236188	0.009824250396416156	2.0782252790862787	0.4955199145471371	0.03193914936338351	1.49408987507803	-0.24553691372009961	1.4497065769455966	3.789627227329972	3.180559239440343	2.062901950117235	0.8068874319662068	0.32244941787103687	0.5747514584967355	1.103406504291571	1.0721623477810975	1.0652537233501351	0.8583631533285642	0.64865571606939
-0.06047390762059618	0.1969148570828853	0.14232746520229808	2.194574014627959	1.3238570195833286	0.09081555811382228	0.9982230678504956	0.9572834250047142	0.25347356156101764	0.1725544557158129	0.5242927115354602	1.0637214184229768	-0.9506361869000758	0.4878502341363406	2.5745915004127786	0.8904864725282261	0.1383425367683075	0.8740061266359682	-0.9333097327711813	1.3170442565227478	1.033073209131516	0.7768035110569101	-0.5696180902448653	0.9320242010523382	1.0675819754676146	1.5517491422701153	0.520985875014701	3.630181082553986	0.05522488731956415	0.9313941482015451	-0.10480349217606044	1.1530092885831293	-0.01654394418728523	2.162078992659526	0.4554569702277857	0.05052875178090207	1.5238112747877517	-0.24903929726230173	1.3717652274134144	3.776279716430752	3.1157199141868737	1.9871451127359236	0.7611665152053859	0.2537864679254602	0.5119203497534254	1.076779868704774	1.1004401884689754	1.025607129361828	0.7848672751695178	0.6111007199737376
-0.08232924847510517	0.21788275594377646	0.1324756173660112	2.2031208120424353	1.2575279260052157	0.16009894768130853	1.0065583015269663	0.958316916948393	0.26883626891693513	0.19146468608686754	0.5449330610173913	1.0718324553085268	-0.9283497410676397	0.47410828469965843	2.4842287847455706	0.8701581119862736	0.09981609520185734	0.8546924901307433	-0.8361377551733911	1.2530999583183384	1.0733713784237966	0.7939388843801307	-0.5990060348124877	0.8804117065645896	0.9474526646271123	1.679125722633028	0.5324808113171258	3.6337875074278294	0.041994384749492894	0.9564759178801256	-0.09843947900546832	1.120871483043736	-0.010780276515478956	2.3307821372380086	0.4037670993615345	0.06274191729221654	1.5385125771314718	-0.23387298456408634	1.31649931193326	3.7609267252506946	3.0737565308382617	1.9067348259380001	0.7287614244864031	0.1971661819112954	0.4622985658812745	1.0696445770535452	1.1242198826145424	0.9933073046482409	0.7068431719959796	0.566723412770998
-0.10731223046432947	0.2227780165456145	0.12285020664092916	2.193932078953112	1.2060369363463694	0.2222948095897173	1.0258399720568527	0.9533475526189836	0.3086921090668107	0.21207695500343138	0.5664734201835677	1.0769190223449734	-0.9145268322252909	0.4694215887786125	2.465291108626521	0.8456296840448058	0.08037202679252319	0.8471109525735259	-0.7529618771760124	1.215711515624524	1.142471052698693	0.8188061889771234	-0.6504139458246924	0.8469751626012215	0.8432799868286256	1.7746081747147042	0.5514305477422574	3.6508457496949944	0.05869204823748553	0.9899215467262199	-0.13291218307849986	1.069070055326734	-0.04561154972718001	2.510891716601224	0.34705237770594927	0.07843206489510132	1.531773128527179	-0.25196141327143506	1.288654827706079	3.6633020915129357	3.038245040837068	1.8357098757535737	0.684906019561916	0.14353861009639163	0.4381814199751794	1.0522020176692177	1.1802576249155128	0.9513323281774065	0.66014021204755	0.5146432385938569
-0.10854156380379629	0.22534760904620152	0.0978793270718881	2.229527960786375	1.191216842566893	0.2986756926351315	1.0375834923039857	0.9510417222911915	0.35863491481832377	0.2421668620097282	0.5921921682589083	1.0749187789771004	-0.9182518152469354	0.44688865408469186	2.3918063730852768	0.8093360897813208	0.06512873422009417	0.8432726494326204	-0.6599770858407434	1.1946023306070548	1.1300957964934948	0.8562018648165669	-0.6761448444941688	0.8358782928256694	0.7365578338184396	1.823162719467114	0.5687864603352409	3.6806721645271465	0.050036960893327	1.0100922331129163	-0.12671137712919772	1.0256821989164908	-0.08340554143143183	2.6474032149435276	0.28381934483126664	0.09421597204226358	1.4968503454073814	-0.26302723134491035	1.2645141106584326	3.5328016664824498	3.0072243289045373	1.77450291814653	0.6280267480587403	0.11032423757663234	0.390225038591889	1.0462012629176143	1.2050648540869031	0.9097606565711243	0.6087630172656896	0.47139752690589753
-0.14594778094719976	0.2368396713834393	0.0883529252861183	2.222286981240392	1.1705625891292797	0.3727847757507966	1.049601461363782	0.9324513190151341	0.42364908555430747	0.26374519026360477	0.6076751374058543	1.060927081166903	-0.9334994477509422	0.41511954375977034	2.343389866832489	0.7817661745362402	0.06234820196866584	0.8346708621480576	-0.5818645125163605	1.1678255521763394	1.0937868026789872	0.894013030477393	-0.7358019823268486	0.7910262412313921	0.6588366617466134	1.8504845990010772	0.5874780952650956	3.6801631155587855	0.053586919424568925	1.0185754735355066	-0.12162804648311376	0.9796550632964853	-0.10161323722218993	2.741900521878946	0.21701712540282653	0.09209889729038291	1.4670283118422645	-0.2586535660648091	1.2684519945324317	3.4251999360298213	2.939752746992088	1.7419189182377501	0.5678541939810681	0.09429366632063978	0.35607072115987426	1.0225074052163496	1.2106960787296703	0.8745238014433083	0.5891352478709388	0.4347785041863882
-0.16361478434650342	0.25290248833363244	0.07485929030707336	2.222048312848462	1.1575277504564605	0.46924780069983	1.0710918539171148	0.9402347698417902	0.46643566697220085	0.2673107392524668	0.6514724239581475	1.0440173384616913	-0.9648961442636349	0.3947800356105509	2.3273329339065176	0.7694517554280174	0.074720538476612	0.8294838197842604	-0.5186801172537345	1.1429468698343221	1.0989860148991113	0.9455847096095976	-0.7263377668775617	0.7419022241688501	0.5942102667511426	1.9228971396578554	0.6154717457637815	3.7075667293989847	0.06982671993019143	1.024500242890816	-0.09357316588301265	0.9437522441299976	-0.09425934667818019	2.849373852306681	0.10974325199843546	0.08033089264055436	1.4045432703718561	-0.22616985382315252	1.2531748533910076	3.333170860567275	2.9029193684593464	1.6711635732880314	0.5268874899206907	0.07488127622918758	0.30847313615891764	0.9874492695705014	1.2160629338377735	0.8366399653213057	0.5739278045964561	0.3896648389194974
-0.18320465774740147	0.2792658508108409	0.07304091779664904	2.2351462695987157	1.146968180370993	0.5330056521749775	1.0937417598751458	0.9536735610305713	0.4980646505073697	0.28311627390532873	0.67277965959677	1.035217723027037	-0.9868723704509914	0.38064371661902907	2.2966963463294396	0.7659468360860434	0.09203964727916357	0.8212715823955936	-0.4861225920550615	1.1484110300586243	1.0980048329319438	1.029058365831856	-0.736555798743886	0.703781011584597	0.5357894625182151	2.0087410856242327	0.6505537676199815	3.743205825880994	0.10014819637178282	1.0023536490879381	-0.06625679128137521	0.9058726763800585	-0.10653672188192605	2.9261974898357175	0.01582767729033262	0.0500205592930111	1.3616015741089387	-0.17060480599239974	1.2320981899235475	3.363288278062361	2.860772125688316	1.6301503368110624	0.48468286249300024	0.09758599939370285	0.2564592926612675	0.9669699330848424	1.2042088303962184	0.8065485798919652	0.5406073703336115	0.35690158525959437
-0.14877980455256878	0.2915639953789454	0.0731390099865232	2.2301068002196773	1.1677091076063442	0.587668168568802	1.0901627635167022	0.9672074380060656	0.5221492927735298	0.3044153181470553	0.6755866961703503	1.0320759128439385	-1.0137189996348546	0.3559742746976005	2.2513456222322903	0.7587996842055444	0.06730578580613648	0.8299096967537812	-0.4396739728552924	1.1376355146297699	1.080038417822686	1.0741461750694603	-0.7597117600152121	0.6572970771869998	0.4876351988493238	2.081857273137681	0.6362978988991015	3.7673986898806633	0.12466862701966341	0.9749001788391981	-0.027703301660783275	0.870080135461803	-0.09239279333119058	2.983057355575265	-0.05837289177050262	0.0518973259692224	1.3539304574711721	-0.09363395534606674	1.2100973816095164	3.421812753615698	2.831064023691587	1.6059606246437514	0.4297834411356155	0.12966145525718226	0.22116105048154916	0.9352104634746559	1.1823326480850402	0.7680842553141607	0.5583585137939255	0.31150558529426386
-0.13110090702924493	0.30001563386491387	0.08185408851959544	2.234210799234942	1.14438597657864	0.6326912975257007	1.095253854649223	1.0042399560098538	0.5285710491008093	0.3159331848516006	0.6703395059517991	1.0412448319654304	-1.028668148897245	0.3301908404253875	2.280342137693126	0.733398459258497	0.05587208779239822	0.8199684452438483	-0.4086279668209184	1.1344459399705367	1.0500058319804608	1.1919701736893824	-0.7669860351454539	0.6089009820923755	0.4589970278449367	2.1238324771433783	0.6366379523290102	3.781146413244456	0.16029497174219204	0.9426023817777816	0.0008795850184073444	0.832382724531454	-0.05911328462664546	3.0153316510192445	-0.12367429583409431	0.039241363282412234	1.2860240042766038	0.007466492463971269	1.1865522245741047	3.442534931969034	2.763279071219115	1.5821968677254286	0.3825689925522376	0.1563249127321637	0.17149879348510272	0.9226889578924544	1.1675231299756803	0.705379599327423	0.5863453370061444	0.25847108492948023
-0.07755307521596047	0.32063705805176484	0.0855004594095439	2.255979002567911	1.1637862740333929	0.6801530013400473	1.072503492546844	1.020746395793783	0.5282807254089827	0.32439763875829825	0.6520991822945222	1.019266714523616	-1.0307919078928967	0.31328173755344635	2.262390324899191	0.7198018781774757	0.006836826560952855	0.8184450269009718	-0.4035996126358349	1.1546926050873707	0.953490933947338	1.2621736262677938	-0.772602648433435	0.5625319607972862	0.44764065666842684	2.1609801784386224	0.6544940543161254	3.7937637984758323	0.1828979382494825	0.9082852275854385	0.033202828617856756	0.8143838206110232	0.007998800698842625	3.0269155075714025	-0.1706437285020303	0.029748012450477007	1.2136624379774577	0.07272130374633451	1.1981707789507154	3.4730648479165334	2.684512698295641	1.5438951872104003	0.32996024122222056	0.18916944354601797	0.13069594260987277	0.9049731642048002	1.1495891248194905	0.6451182234979668	0.6198179244341493	0.21749955883802885
-0.046175582486730336	0.352868748809255	0.08705114108404995	2.295617158832319	1.2194049626052987	0.7278302922560531	1.0603673397878144	1.049860758106405	0.5473341090297693	0.3370908545561595	0.6282390529443249	0.9975942277191848	-1.0127578260506132	0.31318009591560103	2.2774593722163035	0.7021502667607964	0.016922030319138064	0.8096476917520015	-0.40208005181587475	1.178749270064108	0.8450940012072582	1.309330925037188	-0.7940627892372734	0.5157368103629989	0.44607455046695427	2.243229216877956	0.6558260087479559	3.824047110266224	0.20782914236617636	0.8711770619835496	0.050370037955140334	0.8206302266300132	0.047174241293611405	3.034934535948147	-0.2080180354403029	0.023098175864740937	1.1325724963858272	0.13215578397537805	1.2144028697669296	3.497935486315682	2.6172908289264263	1.510545229895529	0.27335017189668137	0.22137749021233732	0.09036542892265084	0.8918342814597191	1.1229965695359843	0.6023591453979615	0.673724179608193	0.16123394534565152
0.005514497319958489	0.3880102254261632	0.08129762161068313	2.3075094287060964	1.244123879466707	0.767807462729776	1.0495220156548533	1.087458130962215	0.5902785857888315	0.34353171214653516	0.5721983225487459	0.9749093394284222	-0.99275573864444	0.3182753912207851	2.3237787702267445	0.6975434090164978	0.026381147458673725	0.8234032859925764	-0.3881757463339967	1.1864999825116525	0.778782672469084	1.338822742780219	-0.8381516343307173	0.48375435078070356	0.5115834561126287	2.2377592117963103	0.607599650157835	3.8298178435601136	0.20504981849406606	0.8359858513936127	0.06579718452067196	0.8464395545298196	0.02563043494753956	3.0122622776863297	-0.2323567414591424	0.02950534068881743	1.0815628647611577	0.17574893707329117	1.1932676771258532	3.5947703364311385	2.5384962403537408	1.4598442049286997	0.21225550915485997	0.215834949687721	0.03195474657877824	0.8606534256683414	1.090486702360902	0.5676198100591489	0.7438323483054045	0.10526926504564979
0.043384790693185335	0.4401076741186	0.07904333474245351	2.3032202559384722	1.2613438243731654	0.8233841904650706	1.0337142893063143	1.135913395081737	0.6084671104118609	0.3213123473883443	0.5311711294973603	0.9584725965191604	-0.971540712870064	0.31515702577169175	2.3600706742934294	0.703097727817001	0.03097801891145921	0.8211494615948961	-0.3975655483435236	1.1939386413345274	0.7458972934810331	1.3526437490225267	-0.8630005737138344	0.4428103870619532	0.5573311272465202	2.2585628950690357	0.5688495727446701	3.842504386891868	0.1737736933901819	0.8044548574290715	0.09794274326970887	0.8753539839896106	0.039112228472535905	2.983426805852881	-0.2412500837994437	0.03933827440801004	1.038831672056491	0.2501838554255497	1.1286273390048447	3.6608371617363202	2.473884271832279	1.4061058247306764	0.15032599550436965	0.21237588245908134	-0.02110691369823735	0.8270162974892743	1.024972758213062	0.5263095569619927	0.7924914206606758	0.045439922204183324
0.04896296307538124	0.48936678373805476	0.08451770401192608	2.268706611813445	1.2639170230956236	0.8791459976932992	1.0164167917713305	1.1574571176141564	0.645424807041573	0.30410831363742147	0.48713944551845545	0.9635009481961057	-0.9454762051848384	0.3076599385642237	2.4623587971979743	0.7176297550495285	0.03929209537481442	0.827396172425504	-0.4275286212658032	1.207561300896429	0.7642845909354568	1.365649694772314	-0.8952666402872451	0.3939757375362051	0.6216577487830329	2.264326005462012	0.5481289209504849	3.8264324978596114	0.13685360337913824	0.7951627351810058	0.11185675989326141	0.9071710599624321	0.03989869186358727	2.9668822841492806	-0.24424619832782685	0.037083317973368266	0.988834541339904	0.3260896926912922	1.1040029861541594	3.7108115169284615	2.373160755936405	1.3411456784615134	0.12305907972687516	0.1942620302086284	-0.03667980873310127	0.7863043862936252	0.9778426031647582	0.48454836847895955	0.8373886049773317	0.014791427361628385
0.08444211739843256	0.5694687428422227	0.08714785814976697	2.24615656374829	1.2393534436899016	0.926031107702736	1.010805692362184	1.193038445396919	0.6744388399910619	0.2998920259701258	0.4475664082414025	0.9744763626921296	-0.9089463086724235	0.2995245418710873	2.5336463214515517	0.7374165866725816	0.04479025635554619	0.8401941231720027	-0.4341040254186431	1.2172220760908448	0.7683040173317885	1.3627603690029304	-0.8916189504766006	0.3801789101990459	0.6935123262468386	2.318677629765996	0.4740349522808024	3.8239960919954528	0.10557721763219008	0.7708701262195092	0.11962394113880745	0.9539319193854168	0.004106976942762489	2.9511549570994817	-0.23329756023876774	0.06297355851925525	0.9673325356698005	0.40259074146278395	1.0499127882843649	3.7909988685253944	2.298442839836061	1.2768169760315349	0.08156557825880582	0.1788848579852462	-0.08744406021998916	0.7466084528915908	0.9329732708603456	0.43460344213548324	0.8660265785326899	-0.019249708472769276
0.1036098063465017	0.6259404275405719	0.09150746010253877	2.2209660751402254	1.2376920082942988	0.9681743183959602	0.9923486814225019	1.1866427942668132	0.6881696225950279	0.28500057472179424	0.4074659767544734	0.9843238545978112	-0.8445264015645515	0.2825137973613008	2.6054161603780317	0.75134615225524	0.029634438993572154	0.850159335092199	-0.43792118811672254	1.2181435087701786	0.7805753682080241	1.3319806920051167	-0.9090684089610404	0.35209463995434737	0.7670983055577104	2.335313782552457	0.42660362165423515	3.8022793147372083	0.08954158752667571	0.7487998857988534	0.11080974950817146	1.0140366401609453	-0.042036956611888956	2.9026456463103023	-0.18574371668720122	0.1001716728422137	0.967445332875054	0.4664967095362229	1.0091054269770945	3.8261249562536412	2.2034065115442347	1.2270518701333792	0.0391008808464708	0.1630136893895228	-0.10846299222970505	0.7208232655053494	0.874684766189547	0.395368204420507	0.8972386585109516	-0.03392851144819052
0.13641599436521973	0.6830634049164177	0.0822244552925782	2.1836158434605304	1.232850657592071	1.010719212604068	0.9804502092141523	1.1774058892718289	0.7386543659046174	0.29650596720247185	0.39145879814529555	1.0101460049967115	-0.7754299541297599	0.25169503635023266	2.6622807569706497	0.7507333921156295	0.03188520564460461	0.8561123376679649	-0.4362869975504524	1.1933117725486866	0.7899689360491895	1.2810792090982073	-0.9236831505798089	0.32137981866126175	0.8034955662311107	2.351649065648479	0.3437323181926166	3.7920756605829835	0.06780482480197156	0.7616849408907435	0.1250683443894392	1.0901049941114436	-0.018180357794228386	2.844481694491486	-0.13308319869347998	0.14899597065558928	0.9584865608387327	0.5602455445298712	0.9680538860648079	3.755041076600411	2.145113889450422	1.1581437152011105	0.006060583364644249	0.13003927856863454	-0.11782798580584772	0.69098116325553	0.8540262154432104	0.3429192081276045	0.9241787730712758	-0.0191786717864271
0.11975899255059012	0.7366218791021099	0.07554226863844012	2.141396227922484	1.2202570673441002	1.049736410323233	0.9748312308917233	1.1836611756691675	0.7726079763336396	0.30247349729831063	0.3589641809821973	1.0195923566908278	-0.7010963221605648	0.23746012497000088	2.7645375344771645	0.7549128625356619	0.0577297074301499	0.8716263168552899	-0.46355592782010036	1.1873864357286341	0.7575070699209615	1.2369369973851285	-0.9254012361669197	0.2810707956990384	0.8587197207755226	2.405886165360619	0.2820159175811053	3.765565433350954	0.029256584451342126	0.7838527322486305	0.09413323964349382	1.156012723264066	0.008527043638860383	2.7810304443287657	-0.10210206692598327	0.16031251128129148	0.9328531500654222	0.6287201656180721	0.9211391595148328	3.656566293613166	2.107901676439684	1.0985542576157479	-0.03260937415827037	0.08017940698974735	-0.14202403043748618	0.6637046271147307	0.8119046499968328	0.30120256635750114	0.9167509795708518	-0.00435679492161265
0.12971980793489685	0.7914020118195639	0.06808542870912757	2.1321169654431182	1.238371891071361	1.0894451138401724	0.9748673425776001	1.1833612026515608	0.8108420785277681	0.2735818087957538	0.32791989789625864	1.0112802948919992	-0.6210570792932079	0.20322518851095292	2.7909920392720124	0.7863275472841811	0.07849180120150794	0.8939357775599005	-0.47201816744256275	1.1944403204656333	0.7360039278549836	1.1576039121414743	-0.9381976896857527	0.21635545561511008	0.8906511973967808	2.468155515260073	0.27093262490435926	3.773880277747298	-0.003491478915789707	0.8242298561222625	0.08065580901476485	1.2279684454599744	0.031026815058970925	2.742101150506526	-0.06663411830099683	0.16512576385264946	0.9452669896299627	0.704967225549882	0.8767586434996766	3.515822157014423	2.051018420108119	1.0267783018165106	-0.09068675220257175	0.05099341252276361	-0.16315796038584313	0.6189091394383623	0.7675074207714081	0.25085574166220853	0.8959576377549947	0.011457372181526454
0.11785350533511293	0.8175714935796004	0.06809734645182255	2.118190527608232	1.2305296008266693	1.0980919870732326	0.9817055827304509	1.1800728191944003	0.8537539575389761	0.2240224103816654	0.32565299452313134	0.9945624809501441	-0.5586646169538602	0.17357632275148402	2.824613517654976	0.7987492423272098	0.12842933482843266	0.9172206588371697	-0.4615473546959521	1.1908217871365006	0.8045761839410943	1.066748545950824	-0.9651582506453245	0.17792596236514518	0.8992283604304271	2.5309479902019336	0.24053599296606967	3.7947263431843807	-0.029403482882194493	0.8510561529399592	0.0829710810801895	1.2485296710684133	0.044193209293895	2.6957082270692565	-0.07293995361763819	0.16732399182352664	0.9712768879688731	0.7556711857205911	0.8256482993462695	3.45279876541302	1.9816327074839648	0.9825647250724536	-0.11266675564032805	0.00854254687385762	-0.18372703776430574	0.5700213771650444	0.729515368878251	0.2013200968883735	0.8761192868715483	0.02496334723690252
0.11471678022655807	0.832390338055324	0.06735798803001404	2.0838469690038917	1.209130177855256	1.1209920151027852	0.9759579154910792	1.188633935919531	0.8874029827614859	0.18149847422898152	0.3376658626369786	0.9835588683893614	-0.5085956054067012	0.1329582914357522	2.8710815535205887	0.8266306868869664	0.12712310387680728	0.910390396079179	-0.467308392845331	1.1863950441245954	0.9046357004749088	1.0009180839445866	-0.9746683452684992	0.17252533841655276	0.9160801114176496	2.60244336357657	0.1846221661169887	3.802091114005031	-0.04593781005010063	0.85252922482239	0.06751402164939412	1.2635812899498358	0.05859169559423079	2.6297686925864294	-0.09809556819029568	0.18820952123285015	1.0218180270050747	0.8108904326061364	0.7680309486453959	3.3807054383274613	1.9219970242240163	0.9301009916505125	-0.14448303717852004	-0.02018368416854611	-0.15965193516889248	0.5529078334816082	0.6677922484073742	0.14856330417954813	0.8464077801976734	0.04930269488075333
0.0903936700471816	0.8348395020877927	0.07384078168137051	2.0434969225359674	1.220267198047732	1.122436041915786	0.9723263930440875	1.2169457289133487	0.8718508009961656	0.1611045042301031	0.3535806835644753	0.9739642494515145	-0.46237992013195806	0.08339884523877084	2.9183767034374264	0.8134795154872585	0.12336854989997581	0.8928266424396429	-0.47628772297294447	1.1770684148468613	0.9653295651624504	0.9670102939237213	-0.9776620208765034	0.15673798765201333	0.9307662092854836	2.677334682263604	0.18169261994796948	3.8008916177722343	-0.03132763686142633	0.8397619690784864	0.08308983637065952	1.2728321851031321	0.0994938964312924	2.5846015611298614	-0.12927804130574477	0.21560227817316827	1.049385879113548	0.8899585342306784	0.7495839906802336	3.2763181775222954	1.857521376333077	0.9047033466012803	-0.1654998614826523	-0.03502514807251454	-0.1420211789790086	0.5337474906865057	0.6360969925742341	0.07846162823107321	0.8127793358542595	0.06767551671448582
0.08376255586522656	0.8138950626982184	0.06807626121474682	2.0266282795246973	1.2299870453655035	1.0982516435588956	0.95957896792958	1.2148764810786883	0.8579122077496291	0.1672030136765531	0.3932530849680265	0.9757771121309922	-0.40721352354532125	0.0405172546482246	2.9552985488903127	0.8090709036704808	0.11566090270460605	0.86255073178068	-0.48236149926626853	1.1620732716437139	0.9760528581628736	0.9352897951464552	-0.9989613672499551	0.1536184471620551	0.9360724796711526	2.7450633612234303	0.21318194434801555	3.8133672855848006	-0.001960287795999921	0.8218240918194267	0.08723234817146333	1.303680569913793	0.11651731875868199	2.5291595525815653	-0.18418120158913953	0.2109702415277249	1.0535725917292493	0.9709557231188587	0.7971214881740368	3.2498461731798356	1.7703482843013525	0.8823995309339455	-0.17561614702724185	-0.04725831069347266	-0.11413209239490592	0.5149004691651833	0.595515833932447	0.0243993306606611	0.7628312696998313	0.08802157983549826
0.11578826341588093	0.8157762354617688	0.06481400833935233	1.999917994489857	1.2261103627757635	1.0743926596950755	0.940919731548988	1.223814545029717	0.7988766677060317	0.16403663985145875	0.43581277858579154	0.9692060534272562	-0.36280070127993586	0.015666890611431485	2.951452165209557	0.7916106725214952	0.07722390208367737	0.86529458521407	-0.4794641430885539	1.1559012375628606	0.9518350249705773	0.886150562171616	-0.9924826911654909	0.15591208099944662	0.9221190057240436	2.842272417109267	0.20287578208588072	3.8361271030454764	0.04419612359185054	0.798626689866739	0.12461668509920247	1.330020727214054	0.1321692628827892	2.47181768879771	-0.21562620502637325	0.21815269535658383	1.1124874633461865	1.061097965893569	0.8019537388939953	3.2375533839333306	1.739466595623877	0.8754273713895918	-0.1974720641785433	-0.0613534108931855	-0.12133481370207919	0.4915266454143544	0.5551720473982071	-0.006873369620677081	0.7293836437742516	0.0798453572891961
0.14813801209131297	0.7928250924651775	0.053091533274670775	2.002902721046413	1.252568383760618	1.0461415970950936	0.9214404316109391	1.2222354417860892	0.7388764380618741	0.1541487383989646	0.47429281047136174	0.9521116588786255	-0.33703588833603904	0.005453938840737441	2.980836959149207	0.7554749884340441	0.054980626939784026	0.8632950503317659	-0.5036807078395753	1.144795258265993	0.914313363899061	0.8344563055825285	-0.9952317228500585	0.1623462974364517	0.9107248126625249	2.891870300304326	0.21354554718442742	3.8619049346571024	0.08767842402441235	0.8266135791863078	0.15722269656192117	1.3246257922909765	0.1508012215895479	2.4069424647172886	-0.25575135983831887	0.21189050327323905	1.1307098979572796	1.1382726086575246	0.8309010359714177	3.195966497273589	1.7260678985955358	0.8625331331572956	-0.21944625833322587	-0.09510068806366127	-0.10273071781350895	0.4704339026449647	0.5260446540590284	-0.03570473782331559	0.6957267559596156	0.0525801652825328
0.17492509182438254	0.7685636317954785	0.04045368389607006	1.970458907975542	1.2574446291086883	1.0212219653679218	0.9129101948307341	1.2336842232958039	0.7108281133925661	0.1616838626275158	0.5116499003375942	0.9288919169724427	-0.32396456362770476	0.021804012704529585	2.9830119253156915	0.7161167352650281	0.05312693877216503	0.8642279604991184	-0.5393947166494188	1.1420714627633464	0.8711900218648558	0.8095953686456339	-0.9962093747782035	0.18522937383752694	0.9083812566025398	2.9416380292923745	0.14935457493754195	3.8606034018827637	0.10924055589625799	0.8440013746198552	0.19442475426247813	1.3309560273528456	0.16552019426527975	2.322282077259735	-0.3034077638735708	0.2209930580214628	1.1668186806837035	1.190018784726542	0.8624854317099105	3.2173225147123405	1.709628593286703	0.8344178005978312	-0.22703446006979053	-0.1350962894725889	-0.10326797278747606	0.4369679949929994	0.5004183527896562	-0.060938297097174667	0.6413627549576695	0.012682115801918619
0.1971277989837728	0.7385019779325885	0.023770769296901518	1.9686085421093682	1.2648501734634792	0.9971341744386615	0.9124939255789906	1.2775821614950065	0.6785889407647512	0.1577690353703572	0.5380909491786348	0.8962785810416914	-0.3123970129372557	0.03291649297015431	2.9744071079857157	0.6884790216291502	0.04268790270202712	0.8659933016940095	-0.5477503376486432	1.124641564878043	0.8790039656543216	0.7939134137397397	-0.9932428436671017	0.20275488117740076	0.9049352626350775	3.0114417385688363	0.14450622312662814	3.8694953196084954	0.12051510603329323	0.8407088986627038	0.21720597147422	1.3119969557683249	0.1779682920524906	2.257332840789261	-0.34401579060422305	0.2202981343403468	1.1762587617756837	1.2049014789016144	0.8886202479709354	3.234211475739594	1.693736507173299	0.8211079735166535	-0.2425649974390943	-0.17648651392331138	-0.10427276771600365	0.41156713198150613	0.44268783930610633	-0.07489365022961685	0.6084258362707354	-0.04518499143606741
0.22579767933783845	0.6958421345340111	0.010465984702100254	2.000430994366765	1.2618289725137513	0.9831464358380803	0.9175745114938019	1.3078239695643694	0.6725369651396929	0.17458636818138012	0.5900150747693469	0.8774813872276408	-0.29141686666960076	0.020964452775927515	2.9540396772597814	0.6383133616840625	0.02168893785516743	0.8530817322278745	-0.5493417727725376	1.1115371536662564	0.9169504548429895	0.7986971183882232	-1.001549154464484	0.23858296027158837	0.8844133879914524	3.0730695566444846	0.19197805873238116	3.8908254917482297	0.16945692296474663	0.8335512963817344	0.2929409335834072	1.3020288565815061	0.18870407691972796	2.1793729601547605	-0.3753072597715571	0.24248447893960517	1.192713630372029	1.2473198220938149	0.8954938319742084	3.239441486605758	1.648784201681573	0.8273244106684551	-0.2308662631852214	-0.20511570809093863	-0.11036766600086911	0.3689354898069488	0.40916624297399123	-0.09453378887551048	0.5672849666248053	-0.0946758839544658
0.21546942514736064	0.6709457407672711	-0.0016053135237693353	1.9985175322590467	1.2038160609835482	0.9802319422845166	0.902201438527998	1.3149542715941986	0.6632781860694764	0.22032588204219214	0.6185096488913548	0.8781881580765891	-0.27353058779221723	0.008268395792673244	2.969907526655705	0.5458766923881126	-0.0075897030913855325	0.8431621223788246	-0.5660234639371055	1.0623206819316486	0.9104096801476498	0.7804649156131542	-0.979328657456876	0.3172249678237386	0.8678936291059733	3.117392514782988	0.2073906743007067	3.903039265770837	0.20894782239672632	0.8240218880701328	0.34264002999076143	1.2835100192787725	0.1888953513279008	2.099868116753365	-0.4017255736856856	0.26684541464983896	1.1697867531936015	1.2794062805762352	0.9001546024837476	3.280072584168445	1.6252934749679682	0.8346462424212164	-0.21444225807917836	-0.25798553544821534	-0.09171306035662145	0.3405780236350312	0.37188322863725864	-0.09813870829111342	0.5206908902802464	-0.14244933395752976
0.18599636466028413	0.6648015310135149	-0.005527167619859715	2.0024610473555993	1.1785725988007636	0.9919102549045876	0.8845461070147808	1.3235742509491992	0.6590547403631151	0.2742893744940294	0.6217332504567941	0.8908836545228851	-0.2329816924217302	-0.021758068651390867	2.9371060843308623	0.42809629804617144	-0.040401752819799484	0.8308039610981283	-0.5951335878734815	0.9971891623647575	0.9171543197289292	0.799962690832664	-0.975254732723228	0.3698196274339228	0.8482780788920017	3.167649399654846	0.2351780319984229	3.893018143652038	0.2471404587270823	0.8463362694850487	0.3855051779338816	1.302422519172805	0.17730391870920906	2.0260559883250204	-0.40139970920066875	0.2699969959700931	1.1440517788331628	1.306121595884869	0.9045360758841008	3.285864330732001	1.6397766467944201	0.8254104197789381	-0.20092986564968757	-0.291152739465378	-0.09224767741745932	0.30954145730110055	0.3315206803115508	-0.10355923694494493	0.47912000857698916	-0.1907408292788317
0.16646919112482247	0.6771351750359267	-0.019117061289902662	2.0208536017659195	1.1532818600010313	1.0081819964784082	0.866598599134015	1.3286896398796322	0.6340369875646283	0.3048241954849422	0.6110057464921377	0.9062725209611193	-0.19864021870211054	-0.03505381129793231	2.9004491580484166	0.292337315238263	-0.050007317221782144	0.8374000301687058	-0.6308211678312293	0.9274067918937426	0.912771882309892	0.7820584225526324	-0.9753964253390188	0.39519570106438173	0.8327388873956376	3.2148665301058883	0.2523191740040957	3.9179740142345723	0.2826808781195228	0.8858670730654028	0.44950009168778465	1.3163596687137264	0.17599552036394112	1.969696960147249	-0.380168769710878	0.26028618602706033	1.0944170129803195	1.3477844056271746	0.9146862667822713	3.3176753394341487	1.6382142309067025	0.8420003387731427	-0.18434808041536216	-0.3241476478797042	-0.09684770801651743	0.25578274993872324	0.30483176962649466	-0.0923061610172332	0.4443979377155052	-0.23507372465654205
0.15808404841968157	0.6874804916394335	-0.025629649297996594	2.026297710085299	1.130467515422387	1.0423901781421638	0.8558753981569283	1.2980131539281525	0.6252478197994366	0.3090280089283701	0.6512093638027383	0.8860872546689539	-0.15993431726895108	-0.05385476997508783	2.834894808208583	0.19365752981960932	-0.0520939449947699	0.8567136666739306	-0.6809558853994071	0.8336858581570379	0.8788790162081008	0.7835293520352277	-0.9825635318163499	0.43805185049752565	0.7897578171096068	3.264446943447954	0.2273078203449967	3.9380185259508735	0.30485117714062676	0.9290574605083165	0.48486958071013964	1.3417001163485398	0.17009043172013474	1.8928713652657485	-0.34781870065068227	0.23323143618333947	1.0420517556520763	1.3571003819349365	0.9282794106477217	3.336881669816016	1.6269813698518498	0.8468295613429513	-0.1891906987856216	-0.3760737664721512	-0.12891689329635322	0.20911260076178428	0.27601694911515906	-0.09883319830552169	0.40114006430836346	-0.252921831060643
0.13591222490413643	0.7061794563024304	-0.027798220093766056	2.017218709589967	1.1023897074901934	1.0962066168540048	0.8543416363713249	1.319743652113044	0.6251734561871441	0.2973750047985909	0.6642821159325687	0.8620770573345391	-0.12278897890269055	-0.07836199184251522	2.7715700261963163	0.09519195298757568	-0.05923840909361485	0.8836521240581391	-0.7224216155010369	0.7576628202179856	0.8424911069538746	0.7580762227092361	-0.9975085196376174	0.47312027726421346	0.7304741135742581	3.285529173821182	0.23705821661365184	3.9467959360022085	0.32095978730405217	0.9556814841394077	0.5190110355603863	1.362970198234659	0.16951762591268074	1.749415902154205	-0.3284225110089749	0.21232384570477425	1.015620327702798	1.3469625458256342	0.9114291696119123	3.385199323906595	1.63143244923066	0.8537190918755566	-0.18103260637952429	-0.43069589769146865	-0.16714534319755442	0.1559602844633085	0.24119950699232057	-0.08641517138589937	0.35305128077882353	-0.282792813251748
0.07930534389426558	0.7189664194069054	-0.028283638921227462	2.0027998467395465	1.0805355284890894	1.1465604419755162	0.8557421132072374	1.318569795436598	0.6296576838763391	0.2784245797061847	0.6942091895449288	0.8517492887129698	-0.07777646427971958	-0.10720605911352514	2.718762130793812	0.019783836478953116	-0.05273084315628475	0.8874672397052412	-0.7872552614559042	0.6909623244826452	0.82521914771414	0.745786638720453	-1.0364396852997435	0.5066385029285294	0.6677808371459001	3.296905930309304	0.30536091523602577	3.9310834423440517	0.33866353301896057	0.9834295054883505	0.5320590655858672	1.3708680539725933	0.16062540076676957	1.6008619028770237	-0.31199894096412917	0.20481283952327883	0.9724947597013438	1.3167515383058492	0.9079235801605868	3.43047689793935	1.611323583849149	0.8269393563204298	-0.17199800934326284	-0.485441134659861	-0.17942244213036865	0.10562711272539335	0.18026271313834122	-0.08852104433281469	0.2981457227382553	-0.3115409933582599
0.05778262772624857	0.7499847089846943	-0.014293584121464198	1.9579987719278609	1.0928634691751615	1.1958037901394243	0.8488769534340058	1.3047563209692215	0.6468132673642383	0.25238047930765783	0.7281312106021487	0.8543617029706011	-0.02734930313011359	-0.1222672153678012	2.619752129838008	-0.0559898764154874	-0.0452875873273464	0.8844922842502785	-0.850695600319618	0.6489052281793942	0.8564617702987164	0.7479723380490279	-1.0561369734142494	0.5323109906539548	0.579906590165064	3.3198719931636314	0.3793418467544922	3.940816594667832	0.32235770293713295	0.9721979651476513	0.5626219817395169	1.3940762211519466	0.13681885886869466	1.5117457371027145	-0.2876920041787818	0.2106637502443304	0.9544822446847687	1.257561784705612	0.8809467652615751	3.4466599164931653	1.5666940053537597	0.8146771400282112	-0.16226281276830998	-0.5081434212767556	-0.20035367985847924	0.0507262103393179	0.1494302642626009	-0.08976002231083333	0.24066472758607121	-0.3246744426923021
0.029246583341946575	0.8196829653240358	0.0014245433690728809	1.953144476301183	1.091276325606191	1.200798902608058	0.8340672227678798	1.3037522603404774	0.6309972475772231	0.21581506408913048	0.748614870499986	0.8662940324384316	0.038530536849804974	-0.17264101436719895	2.5384876687342692	-0.1345888083289725	-0.04238714523686742	0.8782989046554182	-0.8833964843693136	0.6121557129808105	0.9079527794577456	0.7164747073751854	-1.0975543594473458	0.54343454562022	0.48485318908534863	3.343864895155002	0.48858283364232413	3.967773515203947	0.32126560849910774	0.9635797353200275	0.5621312916159334	1.3810809620833762	0.1254614321748954	1.3907767061034197	-0.24861125014890878	0.20728210348769777	0.8967571223363224	1.2336663371719814	0.8557364018954032	3.4754928875876474	1.5185746784985574	0.7887849207306148	-0.1724149996822951	-0.5432798583777689	-0.21220532108803739	0.01109925678078071	0.08332482847050615	-0.10050659780727962	0.1815136626547919	-0.3558694419950411
-0.011399802312008333	0.8800462374283441	0.02570135193854641	1.955731422204521	1.080395949905719	1.2377568367382605	0.8130777977840744	1.2885340065717803	0.6476414538956593	0.20616555891499755	0.7941249143353195	0.8868822581721467	0.08488403021682163	-0.2122913156490057	2.4721345168156246	-0.21113662436897132	-0.043421121881795845	0.8659616121191448	-0.9399032747546145	0.6056937175672995	0.8820501016274583	0.7240585905516832	-1.1257766776300873	0.5693431055531123	0.40163523639225385	3.372494102021289	0.594049321655796	4.001247169526559	0.32766178928887835	0.9427737550458911	0.5760285601334715	1.3801249243616502	0.11637895003787606	1.3058992115572283	-0.23781134519156902	0.2061963837228702	0.8718690490632841	1.1936943093944818	0.842492379416435	3.515225208034508	1.4779141905828184	0.7699050127121316	-0.1606453921749227	-0.5739700877508163	-0.24819838832982066	-0.06958768389421081	0.050691442116130546	-0.11185123342833556	0.11952823076666026	-0.39771994424909174
-0.04690003742943767	0.9553918304870352	0.044077594424785746	1.9060156988394628	1.0619389335224534	1.2667848264404484	0.7942471950395943	1.2863470334773794	0.6564336776997124	0.19386389514409602	0.8406330580823388	0.8996068622981934	0.12813305557108437	-0.24828272125165815	2.4129291267895296	-0.24679600330588478	-0.045049733384311494	0.8600789449412487	-0.9916921419738729	0.5948427201407371	0.849319923004187	0.684157240463749	-1.150259900580241	0.5900217100102659	0.3509483072383335	3.377188639739515	0.6289551939513509	4.029469343177797	0.32040548638801386	0.9019231136499138	0.5380217919994317	1.3810748111053874	0.10112481598608598	1.2118299531388235	-0.21430384898921268	0.2086333439787566	0.8488903835222267	1.1044092730841093	0.859088994033241	3.556859045737614	1.4541449503156934	0.7385304130104495	-0.16844842119955383	-0.6148010535021164	-0.2611605281792889	-0.12292840895381776	0.004564332722138087	-0.13183462352034064	0.08209780916936331	-0.4323867365322112
-0.031012633986358507	1.0117475423462536	0.062376371583507596	1.8797964671627323	1.0906707346557616	1.2747107031872993	0.7888251895492207	1.2942957524571317	0.6418135877870985	0.18428715627585826	0.913923655617855	0.9248695994768834	0.164154727954192	-0.26464387405397544	2.3617511920845486	-0.2547224075768128	-0.038327902324743354	0.8466286527024172	-1.0313019422620457	0.6281702313578783	0.8337591135490164	0.6927217432953104	-1.181604522809407	0.5784218243897741	0.2966500884713575	3.4021132672238563	0.6486189483816647	4.051599935298963	0.3003516090463288	0.8557911172424639	0.5150789034772385	1.3727200255739809	0.09955188920398324	1.1539526311214827	-0.19275715805014693	0.2224286033128386	0.8427898066092144	0.9936204822629119	0.8551511101592417	3.6113423779156846	1.4206521776138257	0.7157333997631955	-0.16705186954862972	-0.6449101170995992	-0.31077079316410916	-0.15892291572082357	-0.07324719668108597	-0.15344271114955882	0.024340607396829993	-0.46596741234340255
-0.0001706289113083237	1.0717471091170192	0.07014994844367553	1.8275884422566535	1.1206508636032457	1.2983571507103322	0.7707345480771612	1.321846859157245	0.6121200955307734	0.16798958279265777	1.005576234170656	0.9475845050623889	0.18345164680907805	-0.26481168439805797	2.3373533498571706	-0.2654525756798242	-0.05020290786088928	0.8414361999233992	-1.0545824917130553	0.7077814073143036	0.7899136952413868	0.6998169085593009	-1.2151212791834936	0.5701629246465478	0.25281312293568475	3.4264245087586596	0.6883326675089475	4.0716954652860355	0.28453144387369445	0.8014201268671567	0.4524384493910844	1.3689380528218593	0.09960682972547971	1.113227099409758	-0.18488635599041556	0.23882076565480995	0.8405181876881566	0.9168337723514304	0.8532268352231597	3.6374169752125267	1.394050786108223	0.6897998239160235	-0.19123940055440256	-0.6875134254050322	-0.3434905883135185	-0.1903540456250215	-0.14904575553745683	-0.15589923824119647	-0.03586701328281376	-0.49039780700777635
0.040280400050196806	1.119257072918214	0.07788227157913	1.7970978693588222	1.174606991145812	1.2858998771474737	0.7803330341832126	1.3244379468451764	0.5927417531110653	0.1596048253162261	1.1142347281938496	0.9658805010157312	0.20560013311177666	-0.3038696182145025	2.298370797269327	-0.24864801504437137	-0.04914632526269719	0.8477787523950606	-1.066649942886536	0.7799101632994268	0.7111600321742536	0.7192892131384194	-1.2395345564972131	0.5673727377838425	0.21277655643811128	3.43894845226	0.7774426797414388	4.065982552699019	0.2743932974955589	0.7672771933756849	0.41683397936616207	1.3773782490761992	0.0876531966317371	1.070138345966936	-0.17954994197873006	0.258361357735715	0.8542796004037427	0.7958067284984573	0.8266028382900166	3.6485544334276794	1.361042648784839	0.6911819317649451	-0.21638987832247653	-0.7367310317720518	-0.4102506299943439	-0.21355855865252954	-0.1574450546109357	-0.16906727541480815	-0.08639063557245931	-0.5235704943387245
0.08490751747973639	1.153493104629964	0.07820725925492802	1.7960444364565085	1.1977376388045131	1.2731924411930666	0.7636934259072936	1.3477271727479714	0.6124419982908338	0.16327987027014934	1.1815870452720278	1.0309006902740014	0.2213587156194435	-0.3774899005994877	2.2620344029602775	-0.2414514304131139	-0.05009577529977025	0.8465683652185287	-1.0664590013024333	0.8828067623184502	0.6328509260842017	0.6969721564106021	-1.2279631014365036	0.549610324324292	0.18858175651697173	3.450760984525563	0.9048402590433688	4.074902813908514	0.2594202222808201	0.7325290222314879	0.4001890999157382	1.36607714508804	0.0687923190854098	1.0595242352262566	-0.19499765515042056	0.2870163229947948	0.914575500146635	0.7301496273498038	0.7920424907800439	3.6418756475091385	1.321295853460273	0.6844085398623589	-0.21564280451919507	-0.7454894917399516	-0.47704271603894266	-0.2345114602945663	-0.1431627016380497	-0.17854467771521798	-0.14182667266812118	-0.5810990934234842
0.1624433887415621	1.1712779135973341	0.08159648192749609	1.8202788798394258	1.206247429855162	1.2562719044736865	0.748934908177502	1.354888038066387	0.6189584918228148	0.18401618841295347	1.2411800431899254	1.0876824965478122	0.23598151714683452	-0.40023587616633216	2.2063123966829212	-0.22138568135956596	-0.03378508858628385	0.8468412047289476	-1.0568588484069492	0.9700876640619527	0.5569250662736501	0.6897814762451444	-1.208778822995789	0.526894388947423	0.16718017284425454	3.460847883534355	0.9217515588415688	4.055443311697054	0.2539180472004592	0.6795139371534611	0.4001802984788455	1.3380673487482095	0.03506189113776771	1.1219582737802414	-0.21850627502341494	0.30975892169707797	0.9415464798501981	0.6862241029254942	0.7556756454605467	3.5883413971362126	1.261037757015879	0.6620081550685571	-0.24569143740371327	-0.7545365132444685	-0.528879718865012	-0.2603857844632216	-0.13073106336983203	-0.18801233962271888	-0.19452358685150192	-0.6250629093040808
0.2431752690111013	1.1893569802262909	0.07010273584761459	1.826370410463353	1.1856235685284442	1.230546871876165	0.7432430499072127	1.379103218415983	0.6633016157007466	0.2180243877385944	1.2778294821296208	1.1102036541399767	0.24869696381468237	-0.41011656142291003	2.1553821917365585	-0.20066168717004973	-0.02867417741363374	0.8308171006779501	-1.0262203072362461	1.020833842915958	0.4837231043907176	0.6720761973431694	-1.1947064857459744	0.5156180612643262	0.1748790276593647	3.4661169853065785	0.9240245475572741	4.0495739430796736	0.2377486203221081	0.5998674462112552	0.3884239026899396	1.3106462888730448	0.022787771668629102	1.214169148368423	-0.2633371479483181	0.2975693930456654	0.9539690788707326	0.6399394616953373	0.7182834100923989	3.5320135596831244	1.2153827068731804	0.669786146528107	-0.2842906378587899	-0.7564442316955604	-0.6104290446434552	-0.26961475050901956	-0.0737293575748972	-0.20400509073992645	-0.231894648643165	-0.6647456253552042
0.29425572361349706	1.1899798614077517	0.06257943158404147	1.8484115736238746	1.1550614869390041	1.2077993818902395	0.7392175817961106	1.4125349282348392	0.6947299193506881	0.23859299687162117	1.3140145848627949	1.1234612926514593	0.2685420862893816	-0.44003528573085815	2.110061801895567	-0.18717495664626943	-0.042538506836980426	0.8159794233932214	-0.9928121568664137	1.068603637728646	0.41711847326825613	0.6566903386318237	-1.19277848034752	0.4835978337980499	0.15286388896317277	3.4514685135717875	0.9376653057802861	4.021736107068245	0.25139849758210353	0.5322221039551972	0.3433048523362089	1.2856469569032811	-0.005048759222918775	1.2573461294735688	-0.2810329174591196	0.2693871649846237	0.9599782193571429	0.601741998390908	0.6909370399375193	3.468792302970401	1.2025701493244385	0.6709884649992632	-0.3069340614235658	-0.7534160291255709	-0.6832676044247632	-0.2681095452771275	-0.045359409824555205	-0.21599941056800956	-0.2810364172396916	-0.7001750337076611
0.35637735723753466	1.1909237292516899	0.04836064779947817	1.8561024568052205	1.1432547146730976	1.2103630379434613	0.7088890182684598	1.4581953494091877	0.7533916039735824	0.24709625947479635	1.3783897998431933	1.139557839553634	0.2819200718623904	-0.46855887691774195	2.050126367437951	-0.15983332459045546	-0.0645586710508369	0.8019556271409882	-0.9651145529719903	1.0897734844979314	0.3594470699219353	0.6603867653186054	-1.1694879809065548	0.4715015202390755	0.07824873413689683	3.4272446213019507	0.9429130555254972	4.004148408524411	0.23422559490747621	0.5198406226203667	0.355513727458182	1.2556670901846734	-0.014722360674557598	1.3577306632831667	-0.28177556159895406	0.24743167371707395	0.9320894945448966	0.5693917605949522	0.645628271765363	3.4078397877459494	1.1996838210503964	0.6942132085280202	-0.3207183283009071	-0.7285189921921196	-0.7195650378518333	-0.2711378133517116	0.02321965978873448	-0.22896776968698768	-0.3194691468421881	-0.7178374886779728
0.3875902918667711	1.1907793449165234	0.03984450389446843	1.8551203500890012	1.1430340904606733	1.1876887662184763	0.6774048807927516	1.4789953652526726	0.752886338881842	0.23223114269907447	1.41491821837241	1.1306927318395408	0.2959545388419985	-0.4826445783736169	1.9700034855076012	-0.12609461399030436	-0.06577939252707374	0.8011834835973387	-0.9259678711925371	1.0967380795547157	0.31277779412970974	0.6547004448512564	-1.156655860560989	0.44918763895590813	-0.024299843903103746	3.3850656023446675	0.9339784106981185	3.9625413081015295	0.21185199429647739	0.5311294279977326	0.35185651005940677	1.19434617431595	-0.052847012924852985	1.4219130702254341	-0.27139161908142256	0.19085448585587336	0.8864728601985403	0.5513308133016215	0.6064010954629683	3.3402738826990706	1.2071118351247965	0.6939526689664091	-0.3422568262250601	-0.7149805283984254	-0.73457074387946	-0.23046896728587746	0.07349171495563829	-0.23133565920315383	-0.3353149880263186	-0.7324683780198833
0.3895303598007497	1.2019780803341698	0.03768235034476547	1.8813258651914826	1.1724784177494127	1.1720658197902154	0.6457001337451416	1.4832300786823585	0.7578218416428937	0.22662536509540013	1.4453637689012429	1.1069563286177817	0.31087264342426135	-0.48588206782226484	1.8891212360314455	-0.10094312741948483	-0.05361247533356678	0.7903023656719121	-0.8779230455382205	1.1110630899001657	0.2641014356539757	0.6568558977943669	-1.1553700617458855	0.43380921372167885	-0.0997496016585723	3.3470317912837126	0.9415405961144806	3.9424627842047144	0.18875988763914053	0.5579155443753371	0.34667923509298293	1.1449220117206	-0.08282215448650447	1.5009668662183617	-0.2717910329172894	0.11822944591193918	0.8633171614416082	0.5881036217902371	0.5582586938257039	3.2496432775995836	1.2314911897665692	0.6887060092014997	-0.3491907865018615	-0.6771886914396293	-0.7525374445870849	-0.21213863277759276	0.14091170458587565	-0.23676008401414889	-0.36451074193351424	-0.7575635604531548
0.3627477146900582	1.214780555805233	0.0379486660565266	1.8976074388249007	1.1965489695783909	1.1743660934881082	0.6012689720184432	1.4708666624623563	0.778037538710607	0.195701071114839	1.4824011101039996	1.0234618588676958	0.3022240498531211	-0.5041746150269182	1.7782677303299301	-0.07544921606476532	-0.0450959281583719	0.7548649188923358	-0.8449363234392087	1.1154870713755691	0.2638673198494773	0.6178364686299804	-1.173769848830022	0.42070901996632637	-0.16036981854528515	3.3175543259998674	0.9537005676565606	3.945561293849547	0.1695500594196046	0.5942883341012098	0.32886416520820916	1.1188065408591672	-0.13257486636982266	1.5631369068587382	-0.2772745456306753	0.06615350407139145	0.8548478432182737	0.6299165756099845	0.5429033084206033	3.1690937322395567	1.248407502078189	0.6605310258269232	-0.35544273694580725	-0.664807860921383	-0.7345408475306632	-0.20696419906788358	0.23262080516588962	-0.23535064916022366	-0.3699204351112563	-0.7698710276596201
0.3262249116685426	1.1954795919927208	0.02759581465233104	1.9330881014344736	1.2080687052413988	1.1518860535386748	0.5705425233700409	1.4643125350210622	0.8147405654352079	0.15986262594282594	1.5018554595632378	0.9699392031109788	0.30794308568247	-0.5159112765905508	1.6586951482669126	0.005299525582227171	-0.032321598829346196	0.6953573077120185	-0.8174664671342763	1.0915951780767545	0.2620022849574621	0.5865123566938034	-1.1924879039560263	0.3877221631620827	-0.2117606550035346	3.2910933219995138	0.9621472687811894	3.945382163032174	0.14724075076438445	0.6351141922861065	0.34806425270854807	1.0806213573742869	-0.17324906404267393	1.6010334525870573	-0.28076201068348816	0.006535040236145711	0.8534467912832661	0.6602645088935915	0.5134342802359113	3.085990385485119	1.2640898857004852	0.6356675633459755	-0.347553730531685	-0.6134736267287877	-0.725262930210764	-0.2061586211423045	0.31587852613002004	-0.2411286502338137	-0.36983948488126794	-0.7956676834744543
0.25867053793618994	1.1700834613700495	0.02822516314157041	1.949096715240339	1.1741905066631744	1.129864644640413	0.5192882227409491	1.4385623984002407	0.8327691573578276	0.1504244895620075	1.5159721719708306	0.9377079054769567	0.294839959106688	-0.49615061756886025	1.5491793832619376	0.08324536160461479	-0.02493633218486676	0.6216604961570046	-0.7844627115811836	1.0867385558827825	0.2861596163126408	0.5692671412338955	-1.1984842559650741	0.3711446472222877	-0.2655774151824551	3.281335438555428	0.9637571062097596	3.9579133840729135	0.11538799632198218	0.6551644428129995	0.30770163775145043	1.0345105508794075	-0.2095077733962186	1.633595931481031	-0.2759915180658444	-0.06458511962736711	0.8211737282341252	0.7170271288948076	0.5103099518751766	3.0332408882655653	1.3052533793688368	0.5909946328876954	-0.35128329026501814	-0.5725308857211607	-0.7020999174834769	-0.2083118587241039	0.3472594202262684	-0.24599202841325316	-0.37981887398721537	-0.8239033766888895
0.20627281376658332	1.168877076553082	0.02123724054983387	1.9517563589871962	1.1784949300729204	1.1019511995769917	0.4840478133579477	1.4255662089091357	0.8164977877804741	0.12981152763300655	1.534734794241753	0.8743086501348072	0.2878117464007412	-0.45238370391868854	1.4730960131098783	0.15264173472672246	-0.033862735121406876	0.5421776319816085	-0.7497671658796351	1.083751493900326	0.3117084899215234	0.560108854098213	-1.260571525016311	0.3510678104939561	-0.31275531389389866	3.275313192009719	0.9430063111752502	3.9303759889893586	0.08589076012967849	0.6852176191738388	0.233028070166251	0.9710206833031647	-0.2444794501628552	1.6515072968772837	-0.28296154488141334	-0.10620884201929234	0.7254370695403358	0.7321819371992861	0.4970731171894595	2.9861875586998616	1.3892978410053909	0.5374674899677048	-0.3670624649498776	-0.5392072181975854	-0.655265277254623	-0.2130922961319956	0.3249871186839646	-0.22368360653388134	-0.37616502456513845	-0.8355449444412247
0.12401981134115139	1.1967253543556424	0.012617503958321508	1.9361208360009001	1.1961144749559636	1.0838673060448842	0.42635512742507736	1.393663795493248	0.8124302000560407	0.08154321138922908	1.5332615299815553	0.8326901257811622	0.2766091599986208	-0.42838052293333584	1.4115771304808475	0.22014833498129188	-0.05780440536267324	0.45900331879272765	-0.743952553344712	1.073514478089264	0.33848055284604356	0.5315021411087787	-1.2980091393482094	0.3217886941568394	-0.3637154011062153	3.2822535763849587	0.9315424600894099	3.9509204797592177	0.05476389662042651	0.7432969161500852	0.13562446458960284	0.9382367614615793	-0.2570516728319655	1.678160932385801	-0.24423842457004935	-0.14058471526996325	0.6341848988636368	0.7433772266590091	0.49948903718391746	2.948802790421205	1.482292099827389	0.5009336157065736	-0.3854465221649964	-0.4876328256341137	-0.6225886936345675	-0.2040669605507321	0.31110490294965276	-0.22312158586303482	-0.3835359311231188	-0.848743983203971
0.0246399238499631	1.2145753152626824	0.013348153260468315	1.9622056452499916	1.233074658705706	1.08263581557267	0.3685646116522862	1.3645573569961855	0.7913567747479135	0.050658419117582475	1.5497260383524376	0.8052952510607285	0.2739643046892185	-0.4201741803769834	1.3413159152272611	0.2679994093570105	-0.07551666117850554	0.41149523565561585	-0.7462893380577487	1.0646398202856087	0.34631291023811017	0.5446402158055956	-1.3234028043574322	0.2538121735941217	-0.397239599329508	3.280347421313924	0.9062777148163346	3.960366796027329	0.021490203074292807	0.8210556646312721	0.1043673167368819	0.9022797258176738	-0.28081141354506195	1.684805042990979	-0.18172301884072445	-0.15515605150415782	0.5983407439130252	0.7416798472765707	0.4861846372416399	2.8701229026808557	1.582924697939442	0.47056961651189894	-0.3844357069101678	-0.4359157366045981	-0.5829280465827616	-0.21353836767750586	0.2903136338343578	-0.21285910789416343	-0.40909835039254966	-0.8579542953533311
-0.05598001721470811	1.2240485982121438	0.005210168498665073	1.9557794302143923	1.2394963991744827	1.063304160843695	0.30999277031234274	1.3443301198202815	0.772112898038104	0.0566058518527454	1.5698026875013489	0.7689579513518635	0.2716677555471007	-0.40301432758447786	1.2719980953401688	0.34667557994355563	-0.07834338820399442	0.36592949158276	-0.7303623025406075	1.0564150440719733	0.3280111045100484	0.5426964875607376	-1.3678817035544917	0.22738929830584714	-0.3901921214228815	3.2844596305990437	0.8734733915571404	3.974531735472096	-0.012268286570821022	0.8944380566012647	0.10474237280793446	0.8713131543585091	-0.2921145101676036	1.6814331363678174	-0.13970897368631952	-0.1759832766590566	0.5619384425734757	0.7502468053778293	0.47608188577892685	2.812747050866961	1.6415487651732454	0.4209041804631826	-0.39578123675315807	-0.4013259384160026	-0.5289277037609801	-0.23826792142370104	0.2626678231588771	-0.22890445713307933	-0.45062249165479307	-0.8653103165352641
-0.12865386186175548	1.2230892180016175	-0.004552296267409334	1.9504724876375015	1.251870490843766	1.05406238924049	0.27682976773141715	1.3260419535091337	0.7309083260707603	0.08014956337822786	1.570310336275831	0.7456918190810777	0.2618871669322856	-0.36980861435025114	1.2336444729966543	0.42766633609947	-0.06742864424778677	0.3195212685683844	-0.7233934010546184	1.0632360392306794	0.29315941581567684	0.5453247392661107	-1.415464988113938	0.20867135487984162	-0.31046260725709185	3.275569416520286	0.8394963078540784	3.9735283761469296	-0.03527655304258155	0.9250736911527302	0.09312615893348505	0.8480558672263575	-0.324450059319474	1.704433740505504	-0.1312007439192199	-0.22009832408464267	0.5906401063718129	0.7570502455718404	0.4673236623852137	2.779089860066819	1.6998276873270304	0.37114920446931354	-0.4236483676578301	-0.3720348118359812	-0.5059656748911506	-0.266675647580272	0.24970885340355867	-0.23482466794314014	-0.4742189292427671	-0.8727096934412557
-0.18401789933838428	1.2320434332998613	-0.012261242292192867	1.8945760759158987	1.262318623189285	1.0428549107150804	0.2655163048342715	1.3276244526737155	0.6991051483204954	0.11544953788661685	1.5708364565866497	0.7321048999424145	0.253191627747294	-0.34925230458750767	1.2172720638066465	0.5074461615032968	-0.06915161103348981	0.2858027879960924	-0.7279275249062092	1.0696943525955214	0.2679827600308002	0.5222674420519222	-1.4744926365363797	0.19543238979365946	-0.19568915549593663	3.263428839237406	0.7997750529167144	3.9581503355971615	-0.060396810261673484	0.9351635164161675	0.04172190766880481	0.8669543666157755	-0.3388297234041119	1.7389569115963135	-0.12771327886640707	-0.2330402927762659	0.6366937914698597	0.7648088627081171	0.45540126971960254	2.7147551928971754	1.735065645571078	0.33418858663979456	-0.4217696455117864	-0.3294092140366179	-0.5153089119647236	-0.29463938217564867	0.2361908175800182	-0.24585176675536421	-0.5321227396441601	-0.8815887233913994
-0.20368144442064456	1.2236011260990254	-0.023022505571051417	1.857079076891741	1.2382109254469904	0.9962453861044624	0.2560675180805821	1.3292397790741863	0.6552937752044354	0.14446042452835434	1.5865538231602074	0.7349001468134804	0.2339348398203775	-0.33326956360288834	1.2060129990629003	0.5530144039863488	-0.08144531813877978	0.2655794288173183	-0.7648377730701659	1.0642771384917449	0.23051897028174428	0.48949309552846787	-1.517379271758498	0.1738049850415836	-0.1352799006789392	3.2816450431723623	0.749561124417709	3.952041747976831	-0.09167363041372827	0.9594830177981979	0.013876084567464132	0.8713405411486498	-0.37261448142301157	1.7912902774278827	-0.12161174730212734	-0.23538743296452505	0.6767795977294668	0.7382046939299928	0.44653512674436213	2.681337787782785	1.751256639466907	0.30182295120474056	-0.4149669750324512	-0.31888671544369646	-0.5403076610000667	-0.3056941206361175	0.21801905898945995	-0.2590636356970662	-0.5518233642459005	-0.8615450386535646
-0.1874959223211978	1.2229889842482788	-0.034916871155372266	1.7859435511796349	1.2315505506259998	0.9352789808276862	0.25781991970976675	1.3499243336052342	0.6034990099029549	0.2045272775137012	1.5827550561702293	0.7944972114881856	0.24612404130069748	-0.3083451028121059	1.1839417942827934	0.5996227939332776	-0.09024099969340406	0.28138016001134386	-0.7600021963515557	1.0624766166927668	0.16020531349251074	0.4929284481512391	-1.5717713139851406	0.1807458198242747	-0.06666805957093762	3.2932430844650638	0.714612863190448	3.919308425450075	-0.09906025484657668	0.9950104363750472	0.0017659751902896752	0.8556262861955787	-0.4096793920586639	1.7895625468746446	-0.1258959969891504	-0.2961459813423727	0.7008633377977415	0.7134739593238465	0.4165259646480225	2.6392512078758115	1.8001180983006613	0.255042238612773	-0.41248408744674003	-0.2755842381595385	-0.5660253041705543	-0.32313460003612915	0.2074872728418405	-0.272880383038414	-0.5677739971661119	-0.8542912925130002
-0.1809583646673481	1.2600086504813166	-0.0477564054103498	1.736352648640241	1.2116909946066088	0.884323138893994	0.27018718725840785	1.342061644622984	0.5441863890025969	0.24299709090937	1.5770957596065212	0.8194252103497417	0.25328551897499657	-0.2871822973963397	1.1861946183734144	0.6260392783273266	-0.11021581657066723	0.3170997212988603	-0.7575510086776782	1.078878302487345	0.08407821931067691	0.4578187622869109	-1.6461346817605733	0.20713259505298778	0.01770486142547925	3.2888756212167665	0.6598614350463734	3.875438381283657	-0.09351116401470147	0.9890226016570732	-0.08483148259970745	0.863007284040205	-0.45268978279559324	1.8116400146564053	-0.14013147384620322	-0.3473410562039095	0.7263392166703635	0.7189424202773038	0.3735678102344995	2.6024885409217298	1.8359557402831992	0.23791468578795177	-0.4088951123637911	-0.257759974510619	-0.5781084536809217	-0.3398677524060691	0.17923607384666215	-0.2830191580173417	-0.5605441436116181	-0.8457746719485769
-0.17615686644680845	1.2929103800146957	-0.06403283330867533	1.6943223218268293	1.188453411742906	0.862619009126476	0.3041380811675543	1.3855090573089508	0.5088545050471136	0.23343837036449674	1.5704230763424352	0.8371181315632477	0.2808312364959659	-0.29069208479277525	1.1901481830925924	0.6668985363761449	-0.11940464513857234	0.37152540675395535	-0.758856537029387	1.0704491725725984	0.0032214597750443164	0.4568047124163339	-1.686441583109303	0.22539586452485455	0.06936297253779042	3.270926317813651	0.5973575422813894	3.8182185562654594	-0.09937076761678366	0.9871719812824387	-0.17899310093387366	0.8702193057323608	-0.502462334311674	1.841058899858713	-0.1531885266596343	-0.3483345922151196	0.7607377540326656	0.7171079977392705	0.3287401416011918	2.503904764440961	1.845295051672616	0.2240741620868753	-0.34867875629174316	-0.2382148198893889	-0.5903116910461199	-0.34821132585539916	0.1340713668099822	-0.301477202579805	-0.5839508471673865	-0.8513820122601488
-0.18158099778608186	1.2929139597916006	-0.08477717710588137	1.6554426921183847	1.149176673762709	0.8436575133833688	0.3391276784777387	1.397277055388345	0.5046198538649275	0.2242531835232185	1.5694447218661431	0.868537143009225	0.29804740459498674	-0.2723903898407158	1.1801358562769144	0.7232587379006565	-0.13895191463889275	0.41754562570535575	-0.7987736267197095	1.068736099429501	-0.07098667396429988	0.4625817720400766	-1.7265491168922131	0.26240303710981744	0.11964506744106167	3.2273545633538547	0.5486517177748598	3.7860124225366727	-0.10002593739857749	0.9765089783499714	-0.2376176156280753	0.8884290124555877	-0.5368191859460822	1.8591943821121155	-0.14508022148778257	-0.35488515398926757	0.8172176505579941	0.7082038787272842	0.281545162992356	2.4202447124580635	1.8391728909726859	0.20758751293403538	-0.3148385205306643	-0.23613730794041624	-0.6016983058754848	-0.3630774559398929	0.1142903578477231	-0.32568207895854984	-0.5768845574337597	-0.8439270510925436
-0.15646600409069955	1.272037894140911	-0.09842111315529893	1.6326059676514277	1.1502066286319343	0.8184816177429038	0.3934941498533031	1.3948772712474913	0.4714221037142746	0.22560940886261652	1.5771734674490392	0.8845727457069215	0.3130798444625973	-0.2928947607265203	1.1689698165853843	0.8108156394741618	-0.14875601828258217	0.4954293257247847	-0.8100247483791723	1.0547581221710731	-0.15397283511500484	0.4782287048154328	-1.7908186874315608	0.2985892814981058	0.19054008967409033	3.180547974448152	0.4977548564872566	3.734053148104654	-0.10036824862258857	0.95006539758764	-0.18700147360407388	0.8836221110282627	-0.5892441437499651	1.8494610799803237	-0.1667915812512517	-0.3555525013338313	0.9045669457281242	0.6888572332596312	0.2219570076892033	2.3651376021324415	1.8340056783651488	0.1814555131523539	-0.24939288020696954	-0.23346344276658346	-0.5914913406744867	-0.3828136707562969	0.11212562434437841	-0.3470008769183721	-0.5640792290661367	-0.83958703194576
-0.11861671588986908	1.2407833392873955	-0.10926245449757348	1.5886155423778512	1.163429448138809	0.8008095769285889	0.45160310503791684	1.3906991565003728	0.45519963075870234	0.22335781145448969	1.5665179387811414	0.9048535215732691	0.3266902865429025	-0.31916637978530404	1.1728657462178633	0.9077407338823849	-0.15454215945054203	0.5436083003492719	-0.7803136036788918	1.0390330128193626	-0.22392479613886157	0.43841013430877035	-1.872609012210738	0.3596552549695916	0.2560251815403148	3.137385790986307	0.4401473563224532	3.682550770630874	-0.10409952784533075	0.9350658600184634	-0.15269850771233293	0.8915720743368759	-0.6232988225161431	1.859520525966462	-0.19763623811217085	-0.36940842860832823	0.9375699634434147	0.6896270180707468	0.17910641346754508	2.2995251958541045	1.8365017140295354	0.14749458202537782	-0.1796122366679978	-0.233827395238553	-0.5755699019463176	-0.39079721782947924	0.10451405947002408	-0.3797500259568492	-0.5439669780894422	-0.8456423814059368
-0.11748985500349914	1.2343397408584886	-0.12176769606995645	1.584704947059496	1.1960750777751734	0.8141820787532087	0.5126988249325948	1.3941573360052353	0.4426230121646995	0.21083992780321398	1.5560267430916837	0.9043532333275529	0.3245996923518748	-0.3410226860960887	1.1796232073478548	0.9784947912353941	-0.15626414336871183	0.5761078916639708	-0.7973067272528847	0.9988984982284561	-0.24231077833595643	0.3992872306677942	-1.9553149308186843	0.39825833538514444	0.2859044706972106	3.104986978063045	0.3823542868344033	3.627895464023439	-0.11133020084490508	0.9023172194363287	-0.13436964226266368	0.8829607051522123	-0.6393580386912695	1.8724947144408433	-0.22573311165570242	-0.36938164016710606	0.9946278303896671	0.6608947360173384	0.14463522539871448	2.2266655606679246	1.8465758403840806	0.13548098853317786	-0.0979523063572216	-0.22701516865611	-0.5926443599417404	-0.39474417715853505	0.09242919827776931	-0.38172050744233016	-0.5124972989546558	-0.8468607884205053
-0.11454022427906074	1.2292528778765575	-0.12792444778366113	1.545118913777234	1.1964769290192319	0.8207249439045092	0.5658059833352194	1.3672220229714545	0.45751712689521284	0.20733536390881652	1.536134172356606	0.8667224610997633	0.3250184169399365	-0.3584948836416928	1.174258088575487	1.039840320002199	-0.1610801942814014	0.6033949343716889	-0.8818813512656595	0.975334307261153	-0.27140427044553084	0.38358139703653327	-2.0499959308394073	0.44425646588581164	0.3085317636063217	3.082161644580052	0.3229965947782695	3.582641124110098	-0.10740926035261562	0.8646869190341884	-0.14791636250383547	0.867415496648503	-0.667703685082018	1.8450273096453373	-0.2508261071282611	-0.35210861084612377	1.0485362887194833	0.639157653618849	0.12421152160673692	2.133412404431957	1.8516807805369457	0.13607853463817401	-0.008418473768314855	-0.22244234786164205	-0.6015131494968017	-0.4193719478176751	0.059948726538071075	-0.3983541764129468	-0.5082158080233543	-0.8625044230090138
-0.10545681993834918	1.2272135982997052	-0.13853550166709092	1.568814295792171	1.23061177208946	0.8092418799802807	0.6132665872189274	1.336593079913331	0.4682825331240661	0.1831215093566617	1.5198505576519132	0.8351797420148449	0.3393595447842191	-0.38875715668555805	1.151319324069279	1.0903243749217906	-0.18875086394363597	0.6189174156400749	-0.9283413391915527	0.9615827759958483	-0.3165623155671459	0.39693278834662715	-2.0768001740788145	0.46347680806172165	0.3048644415710309	3.0617636501157244	0.26673988857049946	3.5446053026411954	-0.0981569528678854	0.8514157731518072	-0.09161760413600054	0.8528782752691928	-0.6979096785756613	1.787935375304254	-0.2685208551203009	-0.31006178866195444	1.0621583185125014	0.638736468372805	0.10032956511613038	2.0633111430434177	1.8399989350839085	0.1219532962472281	0.05119731861957113	-0.2127599992965546	-0.5893881702211009	-0.45580107676197923	0.025812170327113852	-0.4154417476931206	-0.4707059110427251	-0.8648623073866594
-0.09594302382579295	1.2226625085945475	-0.1549515963423074	1.580242945456336	1.285404245498512	0.8280691422449964	0.6676783623458645	1.2976735618327484	0.5040738415883697	0.13671670355623694	1.4944776731707303	0.7932483101038793	0.3629754601134341	-0.42306679974842243	1.1328164389551514	1.1502787493660342	-0.2182172325890305	0.6324906015960639	-0.9128206620017083	0.94507062874121	-0.3486098756368515	0.3854582648503643	-2.1349027802084253	0.4888021131168491	0.25014597963729124	3.0052661455357432	0.23008853426491477	3.4936527887523936	-0.094791616506954	0.8389049972774677	-0.06559589285422673	0.8301628277880964	-0.7013528214061868	1.7097869771605456	-0.277999425559242	-0.25709788878442513	1.040534833018484	0.6349680515950293	0.07509805628904144	1.9606994700889036	1.8394535840621196	0.10485175796259805	0.08770529335376723	-0.19435754180459452	-0.5428894242640236	-0.4941616602331543	0.0006558607633889303	-0.42126358053480095	-0.5037557830231744	-0.8987342447287053
-0.11062439670299587	1.2109614111512403	-0.17476516443503456	1.6102122885327095	1.3177560847295564	0.8636735554680832	0.7192524155389924	1.2751835093278037	0.5527249615811596	0.07205309907562832	1.4773864064634734	0.7442755485382043	0.36705821414386564	-0.4324547263447263	1.129331032922669	1.1780889627050797	-0.25548756944804846	0.6432403237232716	-0.9086033162170335	0.9250161665648804	-0.3728658512916783	0.3791399541183072	-2.1559539770864147	0.4929276436010763	0.20207674516914187	2.9632618251083915	0.1818659435798343	3.438753728184609	-0.09728232162623066	0.8010357234442284	-0.03859711389580585	0.8285238206189124	-0.6928047884532804	1.653003815170689	-0.2924951853968035	-0.16917507311197783	1.0436083263496405	0.6469498753240144	0.009088055412861474	1.849984047049747	1.8156398189899043	0.12091297741271649	0.1032764957045871	-0.17850435777113055	-0.500451054687239	-0.5240405403874698	-0.01656526797575672	-0.43188937515917625	-0.5057726635478703	-0.9340769416330452
-0.11501351612098798	1.1788221740986153	-0.18308975354495827	1.598277497278761	1.3260159850906228	0.8984542632555849	0.7496742128738161	1.2598248908263399	0.5895145760734986	0.04974502872548907	1.4690786737588655	0.6731009042426311	0.3574214911198854	-0.4600439259548984	1.1251267050192566	1.222671124795397	-0.2678658031611939	0.6549561914256168	-0.9141531493533629	0.8768964850774523	-0.4097640803894179	0.40721974323464744	-2.0968727715767597	0.5060267365923119	0.13921004839396614	2.9485366801299078	0.1375082814900869	3.385986097595705	-0.10803515123022363	0.7563414696608606	0.06953982393799475	0.809930477398509	-0.6914091974655634	1.5764621587310255	-0.2924644376820731	-0.057717036035203416	1.0266726097216363	0.6040258670703749	-0.05921333385921801	1.7330435863897038	1.7956961312944102	0.1187253910784631	0.10925076241760867	-0.15995030986799957	-0.4762649085105804	-0.5593186816471039	-0.029815223366034437	-0.44848700467602975	-0.5824190026782647	-0.9631463987716833
-0.11984886964916845	1.1538305582662036	-0.19362004180289344	1.5968893799647745	1.3444054634496767	0.9130928308423074	0.7736169171862363	1.231592335988116	0.6055944338822087	0.05413456950205888	1.447383535857182	0.6172396283409386	0.3440253330511923	-0.48819703337183623	1.1085500451711223	1.2325645406069237	-0.3027693950002615	0.65047636762282	-0.8974567318596185	0.8643959298473272	-0.4212646904710688	0.39866956763830624	-2.049794123584948	0.5076658744318571	0.12717988734007865	2.9298594661854094	0.09414346237852154	3.3492574775978943	-0.1205614831224751	0.7058190061309711	0.2188651625302313	0.8025703050079311	-0.6929802928969497	1.503080611144445	-0.3262600579421034	0.017170839296673145	1.0096511426296926	0.5479010952667975	-0.1022068419472604	1.6413542352623558	1.7957532662715718	0.11023124954636213	0.09978709173352183	-0.1324066249809998	-0.43519549023290577	-0.5862514531073166	-0.009754745350674622	-0.4707097110978028	-0.5831165053448767	-0.9729603560021662
-0.10955739014826316	1.1176656234321707	-0.21168417694293967	1.5571058280133288	1.3758342830164976	0.9443336390973757	0.782897620456572	1.209071720194585	0.6032565641532894	0.07714743350072532	1.427682686930284	0.5416760917079448	0.32039578835021404	-0.5100872879896612	1.078104563407836	1.2260876487670909	-0.30340039595657714	0.6628136601590934	-0.8389016072613925	0.8440857493909586	-0.4454088692529609	0.4098113808944584	-1.9806197958986853	0.48855902770769805	0.11972617437224724	2.938828294602636	0.04454181844860378	3.319593187492859	-0.12465696758660164	0.6603844198293711	0.3443823872797491	0.7959248762596804	-0.7118878698865491	1.4287374187388964	-0.3637701247238203	0.08382126895273569	1.0057080043604856	0.4678836463754286	-0.1251706810693509	1.547351874520136	1.8026024578797966	0.1136120886786749	0.10171577371399947	-0.10807993686282333	-0.4124000267349447	-0.6126672539202666	0.013437603120106284	-0.5003847921342146	-0.5897363490155815	-1.0050413684350246
-0.11109957816085851	1.08715017318363	-0.22948515915678605	1.4973084225753452	1.409704602158564	0.9620361875204161	0.8051962581974379	1.2132226675740712	0.6160175637585927	0.10576746112794029	1.4185876846080345	0.45359625278212096	0.3069829721604768	-0.4926264743074957	1.047952312787404	1.1657282003930207	-0.3227776293736536	0.6715120620011695	-0.8420845756847092	0.8492406175270928	-0.46178119247990407	0.4268194010157226	-1.9181984671510564	0.4779542578662598	0.09907682596803695	2.941918517487654	0.01750898373525551	3.2831026527586467	-0.14709433886725132	0.5869294077778893	0.3713057022641557	0.7904391704757073	-0.726153583259935	1.3609861098813991	-0.38016887186275417	0.1346397298465021	0.9846243011327525	0.4100568229968543	-0.1263016146204458	1.4378246482426866	1.8274514402384774	0.12149593960881759	0.09227394593426977	-0.11321220210249625	-0.39199401007233586	-0.6171846016756093	0.01489496257329504	-0.5405366397834949	-0.5831569804598707	-1.0329413327093142
-0.10580266073313246	1.0514399893424224	-0.2542715933226334	1.4544235531862282	1.4458093042682942	0.9477260851876365	0.8028877366057505	1.2198107542249057	0.6207014526533947	0.12269151785427615	1.3935033382634145	0.34401766351537816	0.3025958288273315	-0.4804661703973239	1.020413863905866	1.1051112897754165	-0.3173315603721817	0.671009666302098	-0.8535002002586264	0.8752598144442297	-0.48239785110637695	0.43780679851450277	-1.8424050391657687	0.4574005734581312	0.05394971391039971	2.9259520423992655	-0.005791741035438761	3.2547761750871658	-0.1403335184309897	0.4789126365137242	0.3624964001722851	0.7765708240171488	-0.7555360793813698	1.2704601487613016	-0.4052192700029454	0.2070425833073583	0.9971772162705281	0.37487916913490227	-0.14953405130805408	1.3795246992860086	1.8133317838661724	0.12867818627319963	0.06420221207974108	-0.11631852716346658	-0.3424065190708638	-0.6143306741046011	0.02131878397197128	-0.5537309760179607	-0.5675875898556867	-1.042368423478967
-0.08233323870164054	0.98832346309016	-0.26521121020466965	1.418239230317688	1.4399751446101576	0.9376524727865199	0.8027656134498763	1.2096739301771011	0.6299500449274066	0.12830145353257302	1.373513951199954	0.30959874182508723	0.3025715988330856	-0.4849462288686305	1.001117232422287	1.055627046568215	-0.33620949708239156	0.6810606719493666	-0.8553471764639442	0.9299126469356909	-0.5313214779598958	0.42677323548001356	-1.7662246007660904	0.4357112340462351	0.05386846689815876	2.9240284174752373	-0.03068440568576077	3.241131622004265	-0.15322388180258287	0.4322626709946933	0.3246086183831285	0.7731778566872773	-0.7950577876999555	1.1800919013160063	-0.452961512259752	0.2518336449261388	1.0107047361436132	0.3657002477219124	-0.1685039109639584	1.307706538851023	1.8181983761987812	0.13874082063763205	0.033991616383127206	-0.12140364575298808	-0.28504259834110496	-0.607180160749969	0.03955989797772208	-0.5730276684098846	-0.5332485022946284	-1.065878342771021
-0.09183434712617207	0.9103304340888245	-0.28756024138577885	1.4189428905766555	1.4748529059467126	0.8904917773782636	0.8219126858778585	1.2121699320783192	0.633387069966785	0.1268398903027363	1.3690635848419765	0.31186004469572504	0.29891892720051855	-0.4824178931272291	0.9735039590422275	1.0005335592818898	-0.35776083348291077	0.7029226140235736	-0.7298106198882208	0.9549827958084791	-0.5623036795934009	0.41927531571483634	-1.6840445179620165	0.37857955831102946	0.06165837439940107	2.924974701179035	-0.050915229824675765	3.213200819366098	-0.1694931349744337	0.393953373885233	0.2567216531410933	0.7789147596252115	-0.8234961569036084	1.093564688945728	-0.48485281724401974	0.2744683019682034	0.9794757387790662	0.28673960652621355	-0.1826604546009829	1.2461007333946197	1.8461688276203454	0.13714854683674207	-0.002339639959966072	-0.132734662959563	-0.25685486356246	-0.579616397684081	0.04219130897037908	-0.5924714407347337	-0.4737264635285504	-1.0950934306750866
-0.08954028429386295	0.8194214029581808	-0.30368175696405825	1.362202909538747	1.4338550739828593	0.8493136240410519	0.8252704160882933	1.1855266682465857	0.6207921151396141	0.14013464089599728	1.3581309831290351	0.3053581167313973	0.29978969261873006	-0.466829826622363	0.943866379634599	0.9515513674495791	-0.3596685793648557	0.7058481028250893	-0.6712337297754721	0.9736424979491174	-0.5787930607225931	0.3939431719307034	-1.625832481138086	0.33748386426570953	0.08534047765708895	2.928524963526207	-0.05945330264653757	3.197658386610511	-0.1908736855117151	0.3595859150474202	0.23210386052722254	0.7681815271056682	-0.8529565261271793	0.9996837033674728	-0.5127424246307803	0.26790119439212406	0.9652145760478341	0.224115932265685	-0.18248014367314086	1.1718934355815929	1.8677547956266736	0.15400846522535455	-0.0499639102270632	-0.12959795207377883	-0.21539227061363347	-0.5427900862801663	0.05536781416080342	-0.6196890206402171	-0.4152354867329267	-1.1272011235535195
-0.0838079812426922	0.7503275322862913	-0.31258412740732944	1.3295067115016963	1.405163795664078	0.7996635077608057	0.8273366610965527	1.1807316278594837	0.5861050553838718	0.1637483466776265	1.3502328089714686	0.3055182089700265	0.28116439891684697	-0.4465018039782199	0.912951728042745	0.92607376203695	-0.3415445020526118	0.7124905468832734	-0.6342629956688108	1.0033814845337754	-0.6105328505773965	0.40229754197903683	-1.5088779528583462	0.2814876600735857	0.12878241461600387	2.966695621768942	-0.09189496504557973	3.174962058553461	-0.20031252654922493	0.3007668339473997	0.19921382308992158	0.7658208432632525	-0.8940138830666153	0.8729966341476221	-0.5591596549016458	0.24110960158864442	0.9298979862275157	0.20514248698301665	-0.19093909508022333	1.1224828282744164	1.8744118767122355	0.15257503778351036	-0.0742235925286118	-0.14135049201875394	-0.20725870513213515	-0.5140700410240768	0.07601128714224684	-0.648955979213744	-0.31833118621185846	-1.157841391925356
-0.09268914813087234	0.692331208671535	-0.313027100735808	1.2795262582536346	1.354397714131768	0.7382954189691453	0.8263025537282627	1.1786963392343632	0.5433551464323145	0.18023372653128017	1.3377715283893208	0.3114916506238794	0.27750264103643774	-0.4634400780002227	0.8851220703020962	0.9148226619945218	-0.3343617061199719	0.7319904562553846	-0.6508995260905707	1.01984410823382	-0.6410139391686889	0.4072706845154304	-1.3993356842347695	0.25566901255515195	0.21107064934316191	2.985113699560708	-0.13044816942037657	3.179799724361915	-0.21575753947178825	0.25262427581244445	0.13203388034530686	0.7359031348133576	-0.9381702211660843	0.8014332590315781	-0.5968560467055166	0.2307527174749595	0.8930234426376339	0.1953179812545589	-0.1383258346993902	1.0883475752434486	1.8990532427070401	0.14803379249479362	-0.09116927125467565	-0.14441278440298955	-0.20358562464516378	-0.5009052530197875	0.06762350465062653	-0.6773842899578101	-0.24949909476203821	-1.1665614508872846
-0.10289431494262616	0.6485152166585563	-0.3162020332272256	1.2731192464219838	1.2622400539544523	0.6781608544902806	0.8312912189881148	1.174332580808424	0.522141143336566	0.1760465453863426	1.3313625422301727	0.3660467193967563	0.3068595506272868	-0.464869362711603	0.841955412648278	0.8898771452185293	-0.3251207855728072	0.7432425740816637	-0.6655409138003915	1.0345206621759109	-0.6594157044537274	0.424775382124324	-1.3664209684050959	0.21640075372634543	0.25296020804405195	2.995248155391536	-0.16525607618487734	3.2020323530246224	-0.24926190212953342	0.26445609716365326	0.09111147263263279	0.7102478361895079	-0.9762932862457585	0.7388396962517616	-0.6286703291751439	0.16537079930029921	0.8636577506051004	0.2031896631029133	-0.07720782331970623	1.0487106660239962	1.8836333374811862	0.1533121164222589	-0.08419929342281704	-0.16972163066302545	-0.21990400649181216	-0.4825349260857911	0.08231802329202788	-0.7025602835095774	-0.1258605926697764	-1.1687270137197472
-0.08709072119446779	0.6174511059363841	-0.31588149178620223	1.2310710880620481	1.1648389667041028	0.6584437869710749	0.834660767568473	1.1588313336268903	0.5128151314114002	0.17124050413507774	1.3350918817215074	0.40505464872275426	0.33053604094211647	-0.44511531039637225	0.8121894182229166	0.8866605835893134	-0.33600014629781966	0.7461023649840703	-0.69303843596907	1.0293906478682904	-0.6789354384681123	0.4295654544329053	-1.3525257454446262	0.20339247377475492	0.27460553275349187	3.006990808245127	-0.19863217903397334	3.207367730407932	-0.27629458438997856	0.2811616055231331	0.09766238611866929	0.6427664232539454	-1.0077419122456042	0.6982435088375616	-0.6504427757605692	0.07294043444455853	0.8418152018739049	0.23453115339499297	-0.052206522054380866	1.0176938006838925	1.8622201755365722	0.1382282816412402	-0.11182522289426795	-0.1989134269541644	-0.23399586404256018	-0.4764366957055617	0.058870902438131645	-0.7021852783825827	-0.05196733759406789	-1.1952262546013763
-0.10081102270990847	0.6408923203912626	-0.29994146509417885	1.2258587898474744	1.1619156958894818	0.595117109699246	0.8439027328485043	1.1527979140652156	0.5142158158895109	0.15752994607955884	1.3375880869250159	0.46046475558830996	0.3755803574325352	-0.44625908374704526	0.8140731755302897	0.8937056087798775	-0.3459379199260246	0.7566117100921839	-0.7068925737562199	1.0237769964680403	-0.7089838073982813	0.40973496897328443	-1.326820167427147	0.2175347909404263	0.26622588400822444	2.99720089673722	-0.2320808140550997	3.220294626481986	-0.32638542020462785	0.30869480388922127	0.12554111777919644	0.5955388803438205	-1.028607569421338	0.6751006100691096	-0.6698467289448662	0.007040081142716403	0.8142521136800948	0.285182392920527	-0.0232108819332068	1.0217775353627818	1.8504316885049092	0.12653619107756395	-0.13081925483212822	-0.24132858570789187	-0.2225411659314814	-0.4690104898843206	-0.006279040945765579	-0.7089022533325957	0.004810488375405	-1.2025489252263415
-0.11701197356081187	0.6900238038045022	-0.29364743015212225	1.2094277055547435	1.137732580686818	0.5133597690761309	0.8366127683341402	1.1338169798794437	0.5297221570719111	0.13462311298376822	1.3402225101762817	0.5270212845684255	0.40868988738221557	-0.47738551399587104	0.7955237778900541	0.8965574322307537	-0.3601049725495976	0.7537295046124344	-0.7114127026863165	0.9932526289023554	-0.7307947196791615	0.37643051474668693	-1.3102445201427364	0.23957366465505214	0.26076412365085283	3.0043499488009893	-0.2698691337066671	3.220010057905018	-0.35838474293000144	0.38041024544380314	0.14806237874255962	0.545610513295597	-1.0399621473473561	0.6458839438432591	-0.6921574137658882	-0.041759004020097266	0.8108116452451984	0.3153550133305987	-0.03440525382524142	1.03170449507063	1.824902223897801	0.1014774881586163	-0.14035809763918913	-0.3124412493724093	-0.23055238248975218	-0.47204471427762773	-0.04513470851629306	-0.6771320137814683	0.06476596572224383	-1.2115991547022547
-0.1145074015382304	0.7524923427066103	-0.2784156336547374	1.2076226043835911	1.1083715502946059	0.45879080934906435	0.8434976253905774	1.1016768519967735	0.519533323508229	0.11154510581601466	1.3566742795565871	0.6118146845273892	0.43321669905761173	-0.4919983289856117	0.7882385007029243	0.8808333548106646	-0.373009040393006	0.7505953283666889	-0.7192724881821679	0.9018524904415116	-0.7585177136522903	0.34346354650527355	-1.2580720154481448	0.271751835093861	0.26520049068132123	3.0219886770397815	-0.3021148650436013	3.232452847276421	-0.3951918615490192	0.4682595995959251	0.15885523622594508	0.5010894709975433	-1.046999214217403	0.6375351015762974	-0.6970376174985502	-0.11826442846459417	0.7938356658545558	0.3249819487053938	-0.020456160169720017	1.0110371488286511	1.816695492777729	0.08639759497459633	-0.1570580436912343	-0.3216381786498298	-0.2794262551823378	-0.5055089201242435	-0.11360667391829833	-0.6565544597220172	0.10419863026840323	-1.2338806618126497
-0.11324457046172712	0.8301033856470081	-0.2778622836939146	1.1969799144238866	1.1198485118756132	0.3876135074319071	0.8493897393734562	1.0838426071198155	0.5098843901433826	0.0974228983728604	1.3661985858612722	0.6395497552549101	0.47322344830684704	-0.5034956244921186	0.7554016684125646	0.8494761699632013	-0.3773965610612195	0.7615367337760038	-0.7182154322738779	0.8178725821499562	-0.7766038171784547	0.35823492601718016	-1.1872702141057494	0.3146311339299484	0.22701537549545298	3.0350163346357597	-0.34201132756535035	3.229388349812102	-0.4078874376708071	0.4947052368374738	0.18907575110854663	0.4535574371027377	-1.0608867129711388	0.6193654635223942	-0.696306894482666	-0.15304134043826745	0.735580365906485	0.3413054977609303	-0.019814588012402316	0.9945432472948467	1.7809861320518152	0.05906945189038977	-0.17805511643291583	-0.33259717983221926	-0.3055306541020299	-0.5272221600329869	-0.19033321334842665	-0.6404302133005388	0.1443844313584145	-1.2367099007287776
-0.08879347241249781	0.8905960786190199	-0.26617138147988034	1.1952859175041504	1.1074102590833288	0.36745509650647457	0.8535898567289806	1.0930704563255889	0.48889551524375224	0.08516558739793298	1.3729725441004432	0.6624438549938813	0.49958113892244793	-0.5385206214021381	0.7419817934885413	0.855720487576375	-0.3788217189843624	0.7606625652596197	-0.7317384240056122	0.7715804855192211	-0.8151829451421996	0.3582954187881094	-1.1089843954690006	0.38075638606519707	0.1505477887900828	3.065518697961872	-0.3799827674018879	3.2502922359560587	-0.4375449085307362	0.5164700004529571	0.2980285914913325	0.41655265265528973	-1.1116492769146218	0.5628440974246237	-0.7030013155362992	-0.17790731705507187	0.6889033763608797	0.39450007700140394	-0.037582730782930084	0.965893385269484	1.7344119404781597	0.027568340063707418	-0.17105260661584443	-0.3352379604042771	-0.30603060144745636	-0.5440271096797249	-0.21278581337782704	-0.6145499893414544	0.18388781092055145	-1.217175367827323
-0.06073239569057953	0.9530244046938959	-0.2737173523733099	1.2042551854054915	1.1004527169558078	0.36204101287801244	0.8556219597796837	1.1133871194199492	0.4875946613684451	0.07235594551063963	1.3767770436361806	0.700312036734638	0.48233619770526	-0.5525903651208713	0.7165596645449163	0.8680005783854602	-0.3534421135420216	0.756105449810812	-0.706434241304483	0.7463474059928444	-0.8530505188911487	0.32988610326170714	-1.0301601872907191	0.4629377672093196	0.1324535188397956	3.105939085051174	-0.4161631335774051	3.2660795564113463	-0.45080825212686737	0.5285721169956513	0.3240281562743875	0.3969831184731346	-1.1512956391719804	0.5263622281898008	-0.6923834452223135	-0.17539471884749938	0.6463556251056829	0.4314151291011501	-0.07637104096596445	0.9454492241657823	1.7098364276041704	0.019532212102850152	-0.17308469383503441	-0.3274978790058735	-0.30602406947208893	-0.5830790043017385	-0.22962484752331025	-0.5899954328572783	0.18987513389008712	-1.1980588285732012
-0.040749901363636244	0.9876008731893064	-0.28442741519605186	1.196547842335047	1.1024248272627832	0.3866108240251334	0.849751512808331	1.1233518834727492	0.49663136828140486	0.06545492766203179	1.3734171348715707	0.7243731725086167	0.4865999195052154	-0.5728263004411265	0.6985876289135429	0.8727087046122154	-0.36102788516327416	0.7335965766594931	-0.6956153963116676	0.7210425265174287	-0.8851388519380423	0.2943322731055565	-0.9899137333731373	0.5376729794498681	0.12606442189443218	3.101650236141346	-0.4129585303404267	3.2805438030446368	-0.45294413515506243	0.5321867852428956	0.3885350759231653	0.381360952447671	-1.1421211316614546	0.5711791158898072	-0.6434441872804202	-0.16595100542135813	0.6306131922635	0.4521705357124944	-0.1085882294857325	0.9163288959176817	1.637809459951335	0.01767177831948517	-0.18206933103686163	-0.3383905580175979	-0.31277310740552433	-0.6259363247745799	-0.2595137044587737	-0.5743387252954296	0.19524861015671377	-1.180724320746409
-0.047314953676229676	1.0342063466925173	-0.3083889261312878	1.1776368014181189	1.1500413855993634	0.41849432590401603	0.8394747835839027	1.0969565218706603	0.5109173312785129	0.07900401381970722	1.3772311886502409	0.7682311689730865	0.46790420738255534	-0.5669003896714708	0.6788319390201156	0.8872201348652604	-0.3454779379204861	0.6958921659024144	-0.6385884719798522	0.7127210965262407	-0.9605543919050804	0.2786487262846379	-0.9451978053972784	0.5851530803559031	0.08145981217413781	3.076999303020564	-0.4007053031485932	3.2820040593280417	-0.46067411338417774	0.5088737036977224	0.5031797347590701	0.38202824744579056	-1.1793007764194985	0.5968406183680363	-0.5949656649456649	-0.19701693039043222	0.5982794277210688	0.43898431700320933	-0.14561517093258314	0.8856524256419677	1.535743038570462	0.0021129811001286388	-0.182113481588222	-0.3379554102797216	-0.3105505776637908	-0.66369598186792	-0.24140554299247868	-0.5429873226393872	0.20001318544681174	-1.1792580079250448
-0.0392182108024132	1.0633746075658292	-0.3222499988688609	1.1541951760267863	1.2532066180894168	0.45122288854459136	0.8218122297335102	1.0856220696997314	0.5217703439547244	0.09571878079003986	1.3682183528172112	0.7916373819526726	0.41496621307921977	-0.55471975743373	0.6724202884103183	0.8915352020668873	-0.320875780696908	0.6701810998568604	-0.5762655178862881	0.7194877814670839	-1.0393650056145438	0.23972003627664526	-0.8593818759312954	0.6333385292263368	0.053817617474980387	3.0384394552750367	-0.39774467176298955	3.2714410097997173	-0.4489679383332118	0.4590536132435277	0.5640418712089925	0.38378134119729296	-1.2153342906799316	0.624013074614094	-0.5430565761531299	-0.2323611270017513	0.5372971708149294	0.4225848859057195	-0.16782134476807448	0.8771351710111265	1.4398890729487936	-0.000981041157248805	-0.20390642611100426	-0.30650192963289974	-0.2833918802353302	-0.7035232379160861	-0.23012197997353737	-0.5099946637781863	0.1906257310363134	-1.1670794962055226
-0.038045920710798264	1.0742786080183013	-0.33907055881240944	1.110724608917242	1.373790132150363	0.4312078633801679	0.8054411610852931	1.077543173750074	0.5249476056908897	0.09211442310470049	1.3584443622972224	0.7973233852689867	0.39730860477253177	-0.5505745065174859	0.6404762943928575	0.8855294661327218	-0.2780011331635725	0.661108606448091	-0.5137154052564001	0.7404349563431317	-1.1071119377269312	0.24775283949003915	-0.7751233323672267	0.6716736402923986	0.003679806058964663	3.00476631363066	-0.3854886186423757	3.268916172266221	-0.4380087663035776	0.44222061371862187	0.5703408686059971	0.40849257893227237	-1.2243763203144566	0.6323038079797751	-0.4822951079226418	-0.2184894418206531	0.44974410303694345	0.407606505696618	-0.1825804719181675	0.8600506253518017	1.305785653175145	0.006804007074794172	-0.197962367669966	-0.267043865593035	-0.27069459942551816	-0.7433055852119754	-0.19010927981228812	-0.4978980698245593	0.1789335237763933	-1.1508844657418078
-0.024129860959521583	1.1001580085231404	-0.348337337157316	1.105777040585672	1.4077741402998523	0.46939423722171175	0.7984033217959596	1.073405810054404	0.5173859468683331	0.08536170991763134	1.3548589733994043	0.8220339861474043	0.3798486223564117	-0.5468890823708537	0.5976069124493814	0.889106474902885	-0.23818123792342863	0.6447490566534059	-0.46097011204489136	0.7697748088521064	-1.1539061629653777	0.2449208226615358	-0.7082441832196764	0.6927039889196378	-0.022428501081505244	2.985504830158278	-0.36632976348749424	3.260407458440948	-0.40929674340578337	0.38364616084024566	0.5926154489329263	0.4234356330521883	-1.2471630827053577	0.6344527656766891	-0.42800434813695104	-0.22716101782333215	0.3777874771679105	0.4023847200753957	-0.19955411709582224	0.8015791206363172	1.2129967377724271	-0.0021553742897147676	-0.19909866343918708	-0.1826646153296604	-0.25737665534089393	-0.7542288119368292	-0.130699584712752	-0.4547442330807402	0.1624287698983027	-1.1475571918416225
-0.0010489305204375008	1.0680130438274675	-0.3554351688391835	1.1048415702218983	1.432451408712997	0.5157129226291478	0.8002535532650651	1.0699249910765147	0.5127346557213853	0.09188087791339895	1.3381294940245265	0.83438382889666	0.3566022144394465	-0.5235743201986272	0.5709491681382792	0.889033527267217	-0.1832880861940996	0.6326196786449022	-0.36787261520365805	0.8346683392032983	-1.1886973498226319	0.26659156188942507	-0.6600683622426775	0.6899815157283667	-0.061176882191892365	2.9514745270749296	-0.34939868218783143	3.2671747486239004	-0.3944820609810179	0.3206326847285975	0.6257971331337184	0.45327002914135506	-1.2649715053780595	0.6588471515703163	-0.39202124760038487	-0.23192857246554638	0.2519480566383764	0.4044346011254345	-0.19513957984651378	0.7289793930116171	1.1466071397599018	0.029471868640924437	-0.2118070510912739	-0.04757159827164098	-0.24446206073520554	-0.754461486545994	-0.07667465940420992	-0.43053838266270467	0.12244327072668584	-1.1333865401858723
-0.0058828640358523305	1.061642234195628	-0.357037555181997	1.1038759233947775	1.4390386173410916	0.5576141062931506	0.7892086299956216	1.0811971846966195	0.5232066822195508	0.09156347821720875	1.3371657893873974	0.8287151082651979	0.3139619676906117	-0.4977797053462513	0.5232536060401647	0.8911146804024488	-0.15481932809490512	0.6248773744639818	-0.3008895927826094	0.9457978149430282	-1.2120589504939816	0.326853505140123	-0.5994715889892944	0.6877151091246245	-0.1062493626378502	2.9290034433887433	-0.3373178366516027	3.2565357385590943	-0.39323039217112943	0.2895413333279711	0.6571696479240415	0.48856355878958235	-1.274264640666084	0.6750370988750278	-0.35297747254968925	-0.2209925852842649	0.16314453809860954	0.39578766400935084	-0.20900375485891143	0.6716320471883369	1.1051906642444458	0.03821695851527309	-0.22389152174124236	0.039724767657414485	-0.2094326847108015	-0.7404608284809056	-0.001147635955659429	-0.41941875011784546	0.09131687601241321	-1.1229767196708922
0.010683914219490748	1.0688519048821936	-0.3653327166349585	1.0960327862392691	1.4552680045591146	0.6071310060152962	0.7767468154875938	1.0506022008480365	0.5253122929950087	0.07765056053005756	1.3356116325370375	0.8313166071429228	0.2863587039333083	-0.47645396838501897	0.4896159493872503	0.9127303521620705	-0.1175735629242171	0.6108953157005946	-0.19683786689566468	1.0666957842109759	-1.2427662633458008	0.36789944213063924	-0.5365387546477633	0.6711418544762215	-0.1312368812525615	2.9097264311581448	-0.34450549230693517	3.260368911303032	-0.42210110325436945	0.2854303786423298	0.6954608400339071	0.5341136509180919	-1.2651255697919235	0.7140766528082658	-0.32486323318720695	-0.19134487190930505	0.08730378503232769	0.3830675728124179	-0.2200025160917553	0.6272050416108121	1.1102112252212302	0.044837264834213734	-0.23950571278680782	0.11572921040405315	-0.2074751019391618	-0.7317140217085003	0.07538593674732795	-0.4013581135860675	0.060611788433475845	-1.097417964495764
0.025485012564852777	1.1009028407711632	-0.37213920167840764	1.0762219380516147	1.4530696418710303	0.6607501621907129	0.7616160191052177	0.9982744548672595	0.526173077274284	0.0652976138388109	1.331970829030211	0.8228508204104104	0.27099991633069853	-0.4433766285393908	0.4449406680605386	0.8979726163627115	-0.08832342513612698	0.6068514167813	-0.13235932182500704	1.1586462048453519	-1.253749977297295	0.37787438167386667	-0.4883220984939231	0.6532204139582659	-0.12404175791334544	2.8633206783238974	-0.3383144475348253	3.2311411108479278	-0.43810369250747483	0.2598198617918602	0.7071296221262777	0.5589495795214428	-1.226072056458194	0.828883938250278	-0.299171729872105	-0.15497956295022372	0.03871031872007995	0.3758338424664625	-0.2177654694664894	0.5775341913775605	1.089021465707752	0.06806115435028767	-0.2664712429584373	0.15525619705554164	-0.23345703888220665	-0.7222874382437359	0.11080236908883159	-0.3810201731921766	0.015471167923821338	-1.0888590998925143
0.04990652468078555	1.1089859770225363	-0.3714420183144978	1.0643955077342322	1.472806503813104	0.6961633943991207	0.7503800321886805	0.9576411286785392	0.5232178876953757	0.04143095851764149	1.3256656656442634	0.8075647404662962	0.30789916881789925	-0.41967196904438964	0.4215428451444825	0.8584307067933079	-0.09028719446746451	0.6104895345590371	-0.0690693878699494	1.2521039641534637	-1.277641626672088	0.42464325317729423	-0.5263447643733727	0.62608566117299	-0.14649394950297168	2.790337455802675	-0.34530014347998494	3.2177879287780966	-0.4667148986681262	0.23682634657100987	0.7207602298107327	0.5542487121675378	-1.221348219549074	0.962395806174657	-0.29274617255657975	-0.15639383506768775	-0.06394512691387537	0.3641868998999769	-0.20341103561298585	0.5054899952052363	1.0833760006483346	0.04352747215156076	-0.2769535133366716	0.16184017484964947	-0.25838456426306305	-0.7014648098011984	0.13125505069748514	-0.3518983464729932	-0.026452290842789227	-1.0699737911667053
0.06678738623305706	1.1130931743914805	-0.35889286444403096	1.0176192462307083	1.4787588550136106	0.7062959881771065	0.7432771918647688	0.944875861812309	0.516823635717848	0.03517860031015603	1.3320733779043537	0.7724881671366364	0.33255848827432766	-0.36237291869204147	0.3921914188866052	0.8270709473234094	-0.09736580644158506	0.618982340622724	-0.01256397194203814	1.3020960594401259	-1.3408689400260607	0.4441585394620732	-0.561794873327568	0.5990144524980993	-0.1833117335052467	2.71841115938754	-0.38097353803229767	3.206658009574538	-0.5110734376412371	0.23289699481932796	0.7394776406353418	0.5429528452977808	-1.2354685328323192	1.073117974689367	-0.3082973655788414	-0.16382211223952653	-0.18727826730651814	0.3676252333170085	-0.19822391327194414	0.4673318090965357	1.1229200991329438	0.0365048601656242	-0.3074487639038982	0.22176821083684586	-0.2913725472472676	-0.6519070089439098	0.1432265375394436	-0.3258408473629658	-0.05465938739315729	-1.0427941989229268
0.12540304848364786	1.1071018211115655	-0.33342646346872085	1.0433460528919039	1.4547434592377386	0.712358866951128	0.741758531329623	0.9586791485168236	0.500338343420201	-0.011208880179341291	1.330961264027006	0.6920427268404435	0.3730392367859981	-0.3213067493950499	0.36250934923661265	0.7775429355348071	-0.10905603288148909	0.6304624688047356	0.024963623576103607	1.322255275901079	-1.4551392858929273	0.43089470347832426	-0.6126368002616859	0.5727829934184577	-0.2547485892612893	2.654564669981757	-0.41254066967143077	3.181857461283017	-0.5229101079862297	0.25491087790160544	0.7449637805935458	0.526617253696702	-1.1749573985520732	1.1546365667728309	-0.3225920905240791	-0.1663670141556317	-0.26544027621115557	0.36908503288177064	-0.1925382661275578	0.4059230303399641	1.1903851424376526	0.052766575516407455	-0.3664524902271362	0.2310478439703479	-0.3317078719855773	-0.6098389479742415	0.12530929540795915	-0.3110861001844859	-0.10686024300279846	-1.001777460593079
0.1646950537831232	1.1066238015688579	-0.3237086856540054	1.0350708436475557	1.4429006666922524	0.7172187290210792	0.7410251358182708	0.9591692931078566	0.4644869328582912	-0.03246772969971628	1.331602672202544	0.6364825335011728	0.4169470151088207	-0.29551965602387464	0.30230596218294004	0.737778750228486	-0.10854887323435691	0.6378136772568404	0.073690494257454	1.3343314750221404	-1.4857703138196847	0.4212906801357946	-0.6881117659774663	0.5402195555387304	-0.3258384642426405	2.5723583356275173	-0.4551309959019133	3.1602325169121612	-0.529714455814174	0.2796494201442122	0.7510133994933388	0.5025122967730355	-1.1020268067749888	1.2259458530721166	-0.33389631929412367	-0.1383100614520701	-0.2932999565114226	0.3765691105746149	-0.1986157506868902	0.3328028168631136	1.268939508789196	0.04592067846257722	-0.40136860521346945	0.22299148120880713	-0.3844508095491379	-0.5490128320851296	0.12741977301454804	-0.29460925153970335	-0.1508830849942576	-0.9601804225719859
0.1795220503231729	1.127032109703968	-0.3169655397459824	1.0461949853633958	1.41179490400791	0.7346873857772251	0.7388282321647481	0.9717613680054308	0.42730818275094257	-0.050524168748267886	1.3324969493410295	0.5856368746665346	0.4309337792872573	-0.2701836482414568	0.30158704031201017	0.712707076953162	-0.10254846694415898	0.6257971450515125	0.08995523395527102	1.3863744714172503	-1.4802076959996566	0.3433123145779507	-0.7446933565149308	0.504974255992348	-0.36967108726559006	2.504194851437638	-0.49604733612051033	3.1345181747041617	-0.5728857221904008	0.27261377235385276	0.7792471536052841	0.49447200195909763	-1.0603196255562972	1.2445964860271892	-0.3649285269997108	-0.13661608649243348	-0.28743573123557625	0.3766450747908093	-0.2183393428796577	0.27474161396194197	1.3853436958148624	0.03746752953926222	-0.45081954645026956	0.23372454559154562	-0.44209725077502704	-0.489575767540126	0.10429255721227812	-0.29723526146795665	-0.20611021505118649	-0.9332353959122166
0.17187575305039685	1.131759801736436	-0.32947733607684776	0.9933244499210956	1.3787181566503288	0.7265042281967904	0.7299001102637913	1.0129414374677512	0.40148771041154596	-0.06587578025483157	1.3343192619430295	0.5205648373537083	0.43812403007972345	-0.2484541906947031	0.27996579366490437	0.6744627770911689	-0.10685834107724952	0.6182905803909258	0.10517636779211262	1.3729939065553136	-1.4528621808798483	0.2660917005717468	-0.788457936195987	0.45996467838164323	-0.4328141639634408	2.4681817200395626	-0.5014787712364475	3.1104103411557777	-0.6142788468318306	0.3012766822862022	0.7686688682083569	0.4695167197788471	-1.0154366502240184	1.2654344603609993	-0.40545391286253285	-0.1395368144809789	-0.27921259982806734	0.3804004258642696	-0.252408250696776	0.24669340943541443	1.4580318412551763	0.0578470312745402	-0.4898068070146713	0.18439224666678772	-0.5088010295372551	-0.47200075097276706	0.08616110665822478	-0.31400237382142593	-0.2554270911931577	-0.8592960994286815
0.16305058377279216	1.178164211103486	-0.3355497789284797	0.9777876862693914	1.3273566148712208	0.7345460338567975	0.7101588364591092	1.0146869408381272	0.3649986064072381	-0.09094550516680067	1.3439913405384043	0.45925860610863767	0.4617762904003072	-0.2509925889582512	0.2473008554927699	0.6425717871921122	-0.09652840330329696	0.6005915663708703	0.12209692001592351	1.3389671742959925	-1.4391611452873783	0.17817755658027717	-0.7502418716976808	0.43596285037729227	-0.470331372676266	2.4362604164314474	-0.5141615396029025	3.0749095608745254	-0.6115250833561934	0.32691820451564046	0.757947008537382	0.4445366227959666	-0.9655988191942292	1.2994825086080315	-0.44500190957405694	-0.1501812803901369	-0.2393094359096643	0.37871178277756457	-0.27142858919785534	0.20892397796576842	1.4982464583954649	0.052930677338118126	-0.5141941773581804	0.12414622482574185	-0.5792399676754271	-0.4766307015153977	0.06275736492932907	-0.33927966745944615	-0.284532136486476	-0.7994418548380121
0.16897605990835368	1.1861530798963622	-0.34707639047571626	0.9274944951284553	1.3093273393079614	0.745213527707768	0.7007107062815265	1.0285513541198141	0.33167046526516836	-0.12576522205628177	1.3348791405788762	0.3794025963273978	0.5076663851273713	-0.31107071480840137	0.16865090392723525	0.6089197555472841	-0.07284326148819632	0.5846779893736687	0.13688215450914037	1.3355575972288067	-1.4320127217062057	0.11145562216034592	-0.8050387826226926	0.4078211485987061	-0.5196490235199203	2.420917032766483	-0.5291559177117281	3.055112204336626	-0.5921431438334174	0.3369389225859335	0.7480176788591517	0.4168469321377975	-0.939086917502383	1.326100471367889	-0.480968563658558	-0.1997540787670729	-0.22744421490473524	0.3902470388113856	-0.3087826265790117	0.1893782693785017	1.5130906547778775	0.06545313100284444	-0.5168362393001118	0.09988706076270702	-0.664734003624196	-0.48003298858789156	0.05695134416635348	-0.3672638162868641	-0.30983861996027245	-0.740546994602792
0.16420841139382664	1.1894870454538373	-0.34951705250470677	0.8776059429278613	1.2528115206477797	0.734239940849253	0.6915875812768352	1.0775963765116878	0.3073230036569339	-0.15619470515675588	1.3311370620969647	0.34527475143461456	0.516913913868777	-0.36179426268362475	0.1507092025520192	0.5644474440142078	-0.06824933863801046	0.5722270781177591	0.14040174718232645	1.3137856434509774	-1.4086695346374567	0.031734109650725165	-0.8373946202635212	0.3814302455045545	-0.5574888851305129	2.3967474911504025	-0.5419410788976597	3.0127262249799722	-0.5487207304888532	0.32588210915637467	0.7265710212529886	0.38584914007178256	-0.9225746658566649	1.3555441537792272	-0.48332622896081123	-0.29965211556115545	-0.1947376356212347	0.3898482589591027	-0.35576861496493345	0.16288555627227236	1.5174617140524345	0.08227481590057	-0.5051375050462389	0.10524243946613314	-0.7337489711322789	-0.4785449488992909	0.0353962697497958	-0.3973499419040337	-0.34456205477768637	-0.7358201089951784
0.1756622474322202	1.1750557714910228	-0.3540389136075214	0.8596440889489554	1.2121232379615625	0.7237514249694714	0.6779452429286899	1.133823771721352	0.296338581309685	-0.1875292625000782	1.3314701867005458	0.3121984214728278	0.5325604326530567	-0.40188652925002505	0.08964937833283666	0.526746389486071	-0.06482699388740124	0.5670632232477653	0.15773660013363655	1.3308657467127574	-1.385292150878163	-0.016510467080371034	-0.8386415853939198	0.3412750876841578	-0.6200291776372527	2.3715462576603357	-0.5681064476730497	2.978254880028947	-0.5118858707597271	0.33189385176350583	0.6987325838794198	0.35444912501053033	-0.8965171497478556	1.3371441720406474	-0.48223126300002905	-0.3677120899627016	-0.16534581889538633	0.39496540390186524	-0.41241540821138595	0.1360979738454868	1.5249739516217782	0.09412351925165943	-0.4935235863252424	0.15645851748845305	-0.7847031523644644	-0.4919617931847803	0.026226511349980254	-0.4213424777173632	-0.39771164708279094	-0.6932903670642107
0.1730644923234179	1.203867009281014	-0.3432199409515359	0.8331258359535998	1.152307061184912	0.7415973591535211	0.6661820253983515	1.1829355805586548	0.29064925562950467	-0.21834198147826683	1.3384326820002523	0.28741868985500213	0.5324097523763401	-0.41714934251378627	0.012689348177829424	0.5052560160183026	-0.036474214157124506	0.5661666401540378	0.1556415343694583	1.3216615455532565	-1.331245596729581	-0.0660938443470328	-0.8096600976909123	0.305097757817392	-0.6992521587060365	2.394374502785494	-0.5884335417857505	2.9253546019360384	-0.46710428202948995	0.35227901311349685	0.658552047813308	0.3310902588704453	-0.876131611684977	1.3206249124172882	-0.4828110770492312	-0.38924605722866734	-0.08516452487217903	0.39336699752309456	-0.4744459612856783	0.14867900896178776	1.517336857780817	0.11322870267727239	-0.48124043819415246	0.208458508271323	-0.841538874955333	-0.5060235271529653	0.02185212967404258	-0.45172178916109224	-0.42882059868586203	-0.6517511366751958
0.17976581357965218	1.243161027107662	-0.35456279007391006	0.8364548485238025	1.0897330817529587	0.759126014206827	0.660873607574463	1.2080450200928143	0.2802526114232522	-0.27029920292470944	1.3332753016652672	0.28041283518498916	0.5135966762190515	-0.46597686727664367	-0.03671706596756108	0.468411452553655	0.015932282713203592	0.5727163342370086	0.16743437877400816	1.3358300688302882	-1.2104876125634525	-0.05495362300590538	-0.7834326039517924	0.2932785532857278	-0.7248767659615615	2.424975861945234	-0.6190638780341795	2.89790337104312	-0.4122929136190129	0.3632521436579818	0.6102679660279852	0.32491348192229147	-0.8628932565584805	1.3214370913553997	-0.4996983144600617	-0.40054368836644805	0.01859660998765993	0.34436790632993003	-0.5359855880809201	0.10492266550225919	1.5088959822311787	0.1335092703278841	-0.4310954038157034	0.24776996425748363	-0.892870026535163	-0.5355868169597016	0.00838745401311324	-0.4592150734259487	-0.4777113217677714	-0.6414002354775262
0.16240039251019453	1.2829239957088585	-0.3578821106018248	0.7875045100018314	1.0469342358101321	0.7834863397740337	0.6535823299078852	1.214974962786355	0.2861721586976529	-0.29443744981997705	1.337956880702212	0.29608641111578554	0.49770028561911117	-0.5155451562961175	-0.004722514856504556	0.44859887470624865	0.060397209915259875	0.5843471811287415	0.18225593821252709	1.3694278424197095	-1.010062650641181	-0.03185493600108109	-0.7242207685115808	0.26113232168455364	-0.7359706252398996	2.478930532367318	-0.6423698401928801	2.860993352749234	-0.3912754388698386	0.3605978188288569	0.5555336730846555	0.3026425480462403	-0.871128789859949	1.3312713194736265	-0.5332809480582551	-0.42164194951488876	0.06046527289133742	0.3112087476536346	-0.6023869355484499	0.06568215723463779	1.4765466874782238	0.14886284173017747	-0.3525943292690973	0.32235197344816047	-0.9500211681673292	-0.5637048013010565	0.0013078272586030753	-0.4699879479832492	-0.5207931450582975	-0.6637795708883611
0.1709584668159835	1.3019707953611197	-0.35896410412611435	0.7821221262665717	0.9932246220559382	0.7928155665222514	0.6632280894936299	1.2122446423393085	0.28856707448531693	-0.3397658687031034	1.3458181117871058	0.2687170056151337	0.475685064284765	-0.5512187284972276	0.02080477284179947	0.43871575738446333	0.06040507285552556	0.5814147360790848	0.18688982312673585	1.3907146862854418	-0.8536965732909781	-0.0032514068416956143	-0.6545903966969469	0.22062078314218497	-0.7687674105577355	2.5611446311006647	-0.6488725849094686	2.8146290820117827	-0.37591174658323334	0.37004042262539355	0.5057652870648586	0.28560890831451896	-0.8822904248138078	1.3493738937387252	-0.5938865018801283	-0.43875267239787796	0.04671292698107831	0.28987349729352135	-0.6577624135343031	0.02983570635534667	1.4418367996497936	0.17399117952943483	-0.32429034027728104	0.37334079696839406	-0.9913120455329404	-0.6013797463058912	-0.02293291404736756	-0.4816325877059008	-0.5413655925479396	-0.6619052695867534
0.20276273826682614	1.3002286372673781	-0.35473147197051613	0.7819451824587612	0.9876155891451729	0.8148634153480752	0.6620495353818328	1.1869597468891901	0.2907562169896513	-0.3788276533225401	1.3546309454680812	0.24165050190688828	0.4616960285443679	-0.5814794769165251	0.056426289847406316	0.420786944952246	0.09232173026119254	0.5888246861821579	0.20680374719449218	1.4050056376807065	-0.7667446482429499	0.06981590086570838	-0.6019573119480176	0.19003997154121116	-0.8156575827810018	2.6119789916686864	-0.6591549151722218	2.719918764152259	-0.31598069678876817	0.38830258029190523	0.4383620135352812	0.2515123326216258	-0.8748496468524685	1.4097611532878083	-0.5933992374307456	-0.4564015277913006	0.06328827651600462	0.2538343404283464	-0.7010108521124102	-0.032021354255973425	1.4104313996285278	0.18887189067845608	-0.29653358575100985	0.39856311191660143	-1.039167558142769	-0.6495669320436904	-0.021813758214758207	-0.47270064740839224	-0.5679860202342457	-0.6092992127104869
0.2551842693565673	1.3095217381126236	-0.3433619637744827	0.8160198962078239	0.9821078632707254	0.8334862766343308	0.6581842718408022	1.159311290455061	0.26928143191106924	-0.4250812438091904	1.3503493707352454	0.2136316313017974	0.4479795802392369	-0.5916498408409618	0.07702729434575237	0.3963220243641834	0.10772031590386755	0.5691524164394421	0.2162354701544081	1.511054162411326	-0.6644334111624991	0.17485841375429106	-0.5435839714383047	0.19001217724725908	-0.8438688329547054	2.6324604532084264	-0.6922409835308223	2.6505123748558654	-0.284231808607357	0.3872152828185474	0.38275860874921686	0.2282931815530062	-0.847620198549286	1.4617240901655286	-0.5755860954142125	-0.49054418402427286	0.1097794733897414	0.231515112228423	-0.7323751986946583	-0.10767323171028867	1.3909597371394469	0.19480583357336417	-0.2821498008604598	0.47714603391451843	-1.0867153142208656	-0.6864538466269934	-0.012576435868039294	-0.44961299409630423	-0.5958750378261225	-0.6102408101022199
0.2944751076501536	1.3029325620895824	-0.3266590411188281	0.8299477057001345	1.0073288127787727	0.8462954046178222	0.6683651409536303	1.1452929287567908	0.27822747633780937	-0.4671509518901037	1.3278242875974886	0.1882952153087383	0.4224949266038081	-0.5792750730749365	0.14515398910773153	0.3541342611387306	0.10694286768510482	0.5609177644734318	0.22072307353213017	1.6087821776629245	-0.6008946448731036	0.2802979502499724	-0.49509326482271676	0.175775661358371	-0.8803559136009487	2.6326332106435815	-0.7236606016876183	2.6228842806242736	-0.2939735342614016	0.38695940407367757	0.29106406389431994	0.1840826406238396	-0.8264596532115054	1.476726218127344	-0.5333840908076347	-0.5568203633985552	0.16502244252394596	0.20702833885672395	-0.7779461159549588	-0.14636357435906183	1.36645023306741	0.20171032903590777	-0.2833697503059426	0.5410121317991827	-1.1257476354882938	-0.7095327853286612	-0.02723333367536924	-0.4269977498403005	-0.6315485843840025	-0.5861794949349598
0.3161037412726517	1.3087413467473448	-0.319123864950032	0.8413955585682482	1.0040059419875669	0.8506773141510762	0.6655700964667666	1.1235160196521943	0.29304926481527105	-0.5018132856551201	1.3090164419100188	0.16984731365169686	0.3931910201253719	-0.5140044825138224	0.22859473086238782	0.3348108615540384	0.09928534673392844	0.5626529619263784	0.22490535101825926	1.6524429902638134	-0.5396733619967765	0.3439506725027567	-0.40097733695762827	0.17233210427930243	-0.8978058667279537	2.608819859919085	-0.7359666737476452	2.5460167526624398	-0.32720882639611065	0.37578201768570085	0.20074756495535517	0.13664225630107088	-0.7948947974861826	1.506967436033671	-0.4953266942733411	-0.6111579587840502	0.1942052617032757	0.1486997713019229	-0.7834287592813818	-0.19341775310145767	1.3453149619517693	0.21273642109337798	-0.2746209699969086	0.5658662286781508	-1.1506520477255426	-0.7389190873790559	-0.036533229450186305	-0.3953463430826623	-0.6807293976051578	-0.5567109427979366
0.3219212843011608	1.2897267650872286	-0.30164915386119695	0.8588361827256964	1.0320319707678651	0.8648897921359344	0.6726913209216699	1.1112035422465023	0.2968387530033231	-0.5184293676544103	1.3006080711798544	0.13388022724466192	0.37461040047537963	-0.4624975825357255	0.2770628053506435	0.3474831531807734	0.10602290367402782	0.5588424837780369	0.2151633933903582	1.7119900018456673	-0.5300325257778262	0.40970472258782	-0.3256971910385527	0.17884345759571224	-0.9176072022435198	2.5778399872778253	-0.7274544110753111	2.4805897884861934	-0.35227964831406994	0.36042062414265574	0.15020875270314346	0.11232211532085783	-0.7427393534627519	1.5136511830262487	-0.48221018906797275	-0.5621666271607013	0.22142565539066209	0.09114904163385325	-0.7632278770801886	-0.23704851928821719	1.2951442247585385	0.19597675065509793	-0.2493606967787411	0.5710647068262638	-1.1762209628415115	-0.7709171879171306	-0.03300889947743002	-0.3613971776378025	-0.7124563432242905	-0.5036880039595688
0.2977011880656137	1.281313096101632	-0.2950713574655726	0.814549479448344	1.0377546926860526	0.8616153087994114	0.6658294440289726	1.0827943995186688	0.29504180215285974	-0.5299994181954689	1.291243639206907	0.10508818389619135	0.35256034852430496	-0.4270849986173597	0.4085355161041996	0.3411289850103585	0.11182280498745252	0.5652159529081027	0.18117797091680654	1.7651118385006963	-0.5023253148926412	0.47041081013034036	-0.28591415953100496	0.1895332447869378	-0.9181762269002339	2.5587842598518074	-0.7272972894351207	2.4555352825801675	-0.3534100572824984	0.3531632035242921	0.11774518027602687	0.11243718254481005	-0.6936020771619007	1.5128560697549343	-0.4568365823915454	-0.5252742162258075	0.2591374185639507	0.026444797766034284	-0.7344846106483368	-0.2597934491990569	1.271567250695213	0.17971214479984893	-0.21554102587974314	0.5574438593148077	-1.209003942291109	-0.808514889868049	-0.046743447039911276	-0.3534412247097708	-0.7021623571286486	-0.457096164189885
0.29894110848250505	1.2616827928138643	-0.30097357369779537	0.8058202515963583	1.09839595899182	0.8450578126238633	0.6485411385594848	1.0565869455427035	0.29034874514147374	-0.5301345556207028	1.2751198988339525	0.0658110085324988	0.3300968722964099	-0.4390102054191954	0.5176852477515425	0.3583077241064139	0.0969009100983805	0.5871420470484988	0.16902384056979297	1.7904415718046256	-0.5035327211203351	0.4939504575969383	-0.2033664653901698	0.2099024344577744	-0.9279287960632125	2.522756570242904	-0.7110619518011935	2.437110884395687	-0.37309210218481836	0.3152581754269992	0.08468761102674428	0.10952320065805683	-0.6342508797288342	1.5044487148827461	-0.41760893396372445	-0.504363474165922	0.27423749129992187	-0.04439033709011024	-0.6990919166798861	-0.29987739942425484	1.2312052035184888	0.17617626951892226	-0.1906545219345393	0.5607879389777011	-1.2266867533000743	-0.8379561224133341	-0.05142480960338952	-0.33543123822111925	-0.7200080016656695	-0.41840173631025
0.2886289776453889	1.24160382415401	-0.3091937542142166	0.7572044603203174	1.152361091604281	0.827571868222773	0.6244231284265356	1.0252924019775889	0.29007166428471287	-0.5133068276231233	1.271931966442128	0.03532617168352255	0.3292541228090452	-0.43128513601804047	0.5412569870695675	0.3863136087505451	0.08814650898015074	0.6071428062867613	0.13013847750157695	1.8271331867878946	-0.5030697505406528	0.4579508912339406	-0.1187749990719873	0.23429103094502152	-0.9616792251912798	2.491438947110443	-0.6743384421140826	2.40739444228053	-0.39268267779219856	0.283748168096522	0.06224928924866817	0.09393785262941336	-0.6071965289024951	1.4738676516548233	-0.37658157378134993	-0.47892863712081163	0.27004985663622133	-0.10368057804788497	-0.6459270958497912	-0.31569671507429586	1.191130076676665	0.15522694424420547	-0.17272149745726467	0.5524707891371758	-1.2457337422415353	-0.8513258834174888	-0.03354224517950134	-0.3336886819297079	-0.7378980024930949	-0.35842520634403086
0.29562858560683875	1.207721235748675	-0.3392972388622154	0.7404482932178882	1.2083895108564033	0.8393884820023988	0.5965547555712545	0.9704131873866777	0.2666369396163963	-0.4986025590340516	1.2729625507797848	-0.011928327161864882	0.32951762399646917	-0.41544194900218273	0.5188612057485767	0.4198755286101362	0.06621971718194838	0.6068390501179382	0.07740192191204623	1.8751369757934764	-0.48749447325486717	0.3839507213222068	-0.05394714250123143	0.281694019989018	-1.0017645539043034	2.4544950607667855	-0.6450287000637869	2.387072164423364	-0.3895776369711498	0.26778438433351354	0.030828426656293418	0.10551065410246004	-0.5722154918988628	1.4567509713590334	-0.3183680797984399	-0.42306922190529894	0.2815139867614346	-0.1695082494424518	-0.5990141149067485	-0.30337391069649755	1.1630869221642715	0.12547997446849107	-0.1464724842599488	0.5301416330191633	-1.2770520518299084	-0.8435495784179716	-0.039372066878317805	-0.32866458726727077	-0.7366793134142292	-0.2805410948137843
0.2876345952675325	1.2037178519099745	-0.34763279229541844	0.7056315128019611	1.2872491591932225	0.8338838924680516	0.5676365175211193	0.9531290817042738	0.24991123892832462	-0.47919557734808604	1.2538986513817227	-0.029181904334132574	0.33630656550923776	-0.4052576601733612	0.5428434686665983	0.45827945506312034	0.06372028504501578	0.6223514834723428	0.015065174156820276	1.9410861494979752	-0.4704697823929173	0.342492478340357	0.029421518709973615	0.3359874588399906	-0.9959881574879758	2.40705179277422	-0.6215717014315363	2.3788162744732455	-0.39819771126371534	0.25450092066792307	-0.02021610093422782	0.12866715306670545	-0.5369463630791761	1.438267814374178	-0.23788469023866687	-0.3545956024554694	0.36691099896761437	-0.2371691107614371	-0.5584620229426531	-0.28030032348210915	1.1620796652099536	0.09592259550841196	-0.08142536075511184	0.5172856210837465	-1.3162753077619216	-0.8309659569405156	-0.036770598998493054	-0.3401241595246523	-0.7422282853438417	-0.22175573557394296
0.26422408369331474	1.2294552545975839	-0.3541201921543266	0.6804478824810211	1.3214808067648207	0.8189280457505852	0.5387110571338086	0.9529117427632151	0.2469458625532118	-0.45974784653081935	1.2492533784679218	-0.029170988954226006	0.34055817231207025	-0.406083498480854	0.525065572274632	0.47193181963024083	0.047486261999119116	0.6401471120499119	-0.04654006774044448	1.9749085280561853	-0.4434504510906123	0.25925442554171785	0.10344475125371236	0.3869010515047221	-0.9903085150567426	2.355496315496535	-0.5893915316423075	2.4407581238861478	-0.4005908489960467	0.2073221447007198	-0.07321581631086134	0.14036991591754922	-0.5129570930762721	1.411763391514042	-0.19217836551970663	-0.3168759014240089	0.4156443092264297	-0.28630895469021755	-0.5217818925201685	-0.21580870568179183	1.1437466545545483	0.06907256814014238	-0.015213475993992415	0.5153857695128652	-1.3167576690198204	-0.818441615016065	-0.052526178715128366	-0.3488642140818546	-0.7330820182624181	-0.17435781284233992
0.2552792169556922	1.1931324516020427	-0.3565417857950052	0.6487790558552116	1.3456042633794307	0.7821775633597154	0.5205613238121327	0.9100257890083162	0.27390827474712637	-0.4248638180871757	1.2490871346408956	-0.025595292419842562	0.34771056373852716	-0.41884897670275656	0.5166397270559848	0.5302547416579586	0.039234106190355514	0.6711882100043834	-0.0992632714581886	1.9873078269479223	-0.44188792538418487	0.14239114763905356	0.17405834127639733	0.41896099820955024	-1.0126304550784515	2.3028732360914885	-0.5658759420866765	2.4719665669865227	-0.39413174028253206	0.1658727514710872	-0.1231190686580385	0.16689082409957426	-0.5039731986528271	1.391732702737183	-0.15757666480473348	-0.27016946625784394	0.4265965490373388	-0.3565355305960427	-0.48876209446942964	-0.14115520527450848	1.1205735173597702	0.02674047330742333	0.0644307492758616	0.49266523610437074	-1.316931017596878	-0.7997047381187479	-0.06742095791884761	-0.3848403552910672	-0.7396589472221567	-0.11735615255767635
0.24495737662957998	1.148903949963717	-0.36139698249400104	0.6038367003287628	1.3614216686497638	0.7302241226207038	0.4979974293240993	0.9212311961829915	0.27450827704356795	-0.3830283482100011	1.2740160653004795	-0.019276197068949293	0.35700049496986314	-0.4538204084696316	0.5389050710754989	0.6425417499303664	0.025623356590574842	0.6953124785573321	-0.16374358368834757	2.0448113015186657	-0.4417445623353628	-0.021708547209720208	0.22254774514562428	0.46050513688480194	-0.9920745267302129	2.2500065492919257	-0.5340522161142827	2.470043745048126	-0.3872057155842255	0.1366799849226762	-0.12851576518244706	0.21652464717323658	-0.514578041943831	1.3772537506221412	-0.12606403682546805	-0.1789217322925286	0.4298129598083939	-0.42550319713010404	-0.43720015153433156	-0.11322553871789139	1.102961310367192	-0.013588764703712794	0.11494653210007595	0.48904384891405045	-1.3270229195394814	-0.7727476686599348	-0.06929150673671677	-0.4110634410805466	-0.7348584876931216	-0.08810838110778212
0.25311260050250356	1.1049759109336135	-0.3537901165191472	0.5849791540514054	1.3598919324013734	0.6571604335640279	0.4667102646804463	0.9143159691469179	0.2754210139834859	-0.3451726131348436	1.297432877778607	0.014656990215500706	0.35278750472036	-0.4917167472939066	0.5836794443056581	0.7070266016533271	0.010133364267312085	0.7133144758297506	-0.23089472188327517	2.1525636942707105	-0.4452957571226978	-0.1374156172301236	0.2532747945408102	0.49314812998934254	-0.9781089217636898	2.225686572830626	-0.5111350640767153	2.516047486672128	-0.36775600886481774	0.0882965128839248	-0.12951544280221375	0.26475666236319545	-0.5172166113595527	1.3575598488036529	-0.11274649672777595	-0.04572763279762704	0.46068066803186347	-0.47097736556068426	-0.40759404186406484	-0.10308176579908004	1.0568314327576203	-0.054356833847365706	0.13404164556341897	0.473305827265893	-1.311332361017567	-0.7362771291187944	-0.09280708727166104	-0.4209343552544782	-0.7206888707233798	-0.0445834585568858
0.25862790767786875	1.0880554987628916	-0.3599506727430199	0.5659007709286411	1.3098665178679165	0.5970817997011597	0.4499977764566667	0.9186457683633169	0.29314807673845417	-0.3301234322558289	1.3142145870148494	0.032492720982783815	0.348290569225788	-0.5112333952356221	0.6269340713023327	0.696322179774669	0.007427529948407147	0.7336692308067434	-0.29009682320998914	2.2680032841307662	-0.40984299582913647	-0.23950624208886154	0.2685050838151248	0.5179510974536298	-0.9677830974961183	2.1757373514809264	-0.49448233676192244	2.5377994098502366	-0.3373414828493899	0.04987414105565411	-0.1677260997611481	0.2910431971947704	-0.5767983544820744	1.34373384500376	-0.1105308225334142	0.016206455412675368	0.48459721006292333	-0.5020866549261181	-0.3880469408004402	-0.07489705446761726	1.0443847258800756	-0.07170642996977786	0.14199397316304485	0.4417409537805323	-1.3251223659373954	-0.6902753450838991	-0.1286094530674465	-0.4320345070135193	-0.7123387990547184	0.0031609764616158885
0.27338694713099304	1.0782254313819037	-0.35763624711165254	0.5742226165254353	1.2870476707543248	0.5815483422584931	0.4474601098036885	0.9086889281260765	0.2887809972056103	-0.3186698078042025	1.3303052060123048	0.03966867365634029	0.33892794801171433	-0.5196202533407878	0.6657821420212123	0.7403327756843414	0.027864294566275306	0.7197984720136121	-0.33676377496612925	2.3509294637343223	-0.392941939156079	-0.33486831971374065	0.3233838664273477	0.5530776479013393	-0.968021739582418	2.12516018597086	-0.46098462477764296	2.52911610016499	-0.33748622663091343	-0.002821451520380652	-0.218299356483385	0.28358873909873206	-0.638844099617765	1.3431314697829042	-0.12350717536466242	0.06727625491673203	0.49233841771610687	-0.550663370520662	-0.3778139875971214	-0.0680916684142904	1.042061963320814	-0.0913579187394043	0.1499795298618524	0.4244400561900739	-1.3502126882427927	-0.6394552773810354	-0.15706436759950043	-0.43527123957716396	-0.7221659351938523	0.039685394767859164
0.26052215429262365	1.0805272279317857	-0.3513669185669521	0.5680858212064873	1.2431288192433245	0.5380760167451337	0.4748662530797466	0.9290180429306014	0.3142153899688587	-0.30865993616277937	1.336868333957431	0.058104750318482924	0.32714232737305227	-0.5247727728880786	0.7555391837071447	0.781752443216585	0.03689389859380164	0.6828685235495636	-0.4064504434309046	2.462779976654594	-0.3729158310701669	-0.38178842314449135	0.3565600789811092	0.5555646242845682	-0.9403257677660204	2.0460295162908113	-0.47212029133445244	2.526248873347653	-0.31855883027980175	-0.035330799126184184	-0.2729207533022004	0.30557811635089027	-0.6930976611121222	1.343924173063997	-0.13140555843096258	0.08994085198133898	0.5285956501704258	-0.5827230636788785	-0.37395989285587794	-0.06166943641127394	1.034564359778318	-0.09286623652422282	0.16150572840843555	0.37966035362190886	-1.3649850017659466	-0.6124538664383953	-0.17578521122067006	-0.44344148114919263	-0.7401557376746879	0.07226822191456458
0.24213957089035726	1.0738748091834236	-0.3397879056218351	0.5993240845666244	1.2263895199425048	0.5375563704765116	0.4994313915414613	0.9322690712572674	0.32382153878964665	-0.3111379407341056	1.3470410548824712	0.07945068534071022	0.31777819178433825	-0.5465024337181079	0.8946460155936405	0.8357439921005854	0.052345559083269544	0.6522463463164716	-0.4397969395692514	2.6035621869889187	-0.35347369723817196	-0.38498658042861894	0.37217882353395987	0.5304118306482781	-0.927920609726324	2.007173651591788	-0.4752454859727016	2.4957943669153404	-0.3009284642755023	-0.05495678217147476	-0.34490035998789564	0.31430758431294364	-0.6812106688361208	1.3595110600744904	-0.14297456486406773	0.10925374231185576	0.6157233464713796	-0.5965154230679625	-0.3789193675163811	-0.039367355448736194	1.0387132620708328	-0.07801626983179104	0.15132286847982115	0.3471830312943335	-1.3458714369217026	-0.6184962208763181	-0.21245004103564002	-0.4469655553036514	-0.7360017710782994	0.10957515545580296
0.22178818320110283	1.07411823401296	-0.31531353754845615	0.5990909028043936	1.1934050745513454	0.48931265495850484	0.5546914629984496	0.9498837132458643	0.3619313620700811	-0.312703663733238	1.3441225521413447	0.12201520928625517	0.298949971880646	-0.5563497805174725	1.00353487263803	0.8405671181294524	0.060327426320402534	0.6394561247345738	-0.4692172098156376	2.72858430850918	-0.33268210938698967	-0.3666270244515936	0.3796032934764698	0.5283516505340149	-0.8984283505179119	1.9793674689109584	-0.4774459425163765	2.476660247897466	-0.3113090955841492	-0.08278811729383675	-0.406746774881959	0.31548707827790023	-0.6953935644604361	1.3335408097119406	-0.16864430982954326	0.09944523334789511	0.6474282742782561	-0.601295616057353	-0.38303622744233295	-0.04515088557970333	1.0505310171561917	-0.07567942835785517	0.13645482175224524	0.31877998808031854	-1.311701668855646	-0.6080026054574558	-0.2432164615087248	-0.4468623071388165	-0.7152750745887753	0.13332364239870212
0.22224704991663793	1.0467687384591557	-0.3000557924582266	0.5804034420477222	1.1737402531684311	0.4745601922992074	0.5999387488259635	0.9143069133577072	0.3982095993929569	-0.31830666928716395	1.3546895448247342	0.1369347143885082	0.30919925944665494	-0.5602557670182288	1.0997500774598676	0.8337014583018837	0.07471070980127989	0.6077464540421073	-0.48772349316517527	2.852291938654728	-0.3164439424075681	-0.3732446152082479	0.3709352929166947	0.5357358597604022	-0.8852093775776722	1.9707645368592002	-0.47279455794145686	2.4546872455460162	-0.29852742037023056	-0.1193191188208281	-0.45288834118183985	0.2927875091071268	-0.707453517637445	1.3120181779530613	-0.20277846140723685	0.0764079617921681	0.6086284944657381	-0.6435895239703602	-0.36932212328474223	-0.0844792593713349	1.032568527606084	-0.07563869852220231	0.1061460491716855	0.3034134252189982	-1.268340657758219	-0.605950228206033	-0.2786325099641664	-0.43515045870509306	-0.6820796030850731	0.12153588803832319
0.21468478453670387	1.015419438843556	-0.2921135570785633	0.5849477430963755	1.1590169638903243	0.47354123816778004	0.6446489553980738	0.8717911149867984	0.4188847209694904	-0.3161835563848748	1.3398779204811813	0.15396088781272302	0.30214454518450173	-0.5589818923711138	1.2084528843998252	0.8508862048502881	0.052940193940856674	0.5804485905039478	-0.507434586592407	2.954483517404918	-0.3127283404541527	-0.33848196681925075	0.3652458442639882	0.5340896336670741	-0.8651190086176799	1.9668571130730563	-0.47818464029957414	2.402542037860521	-0.29574027720620116	-0.13026994447534074	-0.5005982727841818	0.3020928755640716	-0.7383328377445395	1.281270065702427	-0.22421605414254145	0.08687042388008151	0.5768685511282338	-0.7024755850543021	-0.3588048415169618	-0.15538304823680488	1.011674562252297	-0.06512448852829071	0.08420752401507561	0.2767726942868477	-1.2453845327892024	-0.5874706075507057	-0.34076063023040204	-0.43688132652501366	-0.6491176674503508	0.110886944029882
0.19473803980136037	0.9819427971392422	-0.28604286980210525	0.5726947273198528	1.1674806039577619	0.49494537644949865	0.6829936566142656	0.8517823487256043	0.41357841882659707	-0.3141253094466979	1.3340402780493992	0.15436111840929606	0.287362734319872	-0.5609243657119751	1.337984202759309	0.8512432191613218	0.049874630104799776	0.5582782547621569	-0.5113983253535567	3.0712035396895025	-0.30910743702839977	-0.2878885194695728	0.33113283864522025	0.5386010987219878	-0.8104929301401006	1.9758579695541036	-0.4964023669729551	2.3563716365519998	-0.27151326114353125	-0.14378665506836336	-0.5600436316535451	0.2912838498150361	-0.7520737673959277	1.24701944982553	-0.25346775464629706	0.10607537255037958	0.4614528832313165	-0.716488640976295	-0.35135921185366153	-0.21801255412084278	1.0024271027335208	-0.05437049805029437	0.06728880036247399	0.24537220581922292	-1.2083381832632798	-0.5711143672477696	-0.39850733090956425	-0.43928817761281563	-0.6053088445600938	0.10057384013010973
0.18901140186357696	0.9986428143785162	-0.2908869875841419	0.5927949952241587	1.1678441836547673	0.5437758549753234	0.7284267534800184	0.842585062808417	0.38746558543613296	-0.3173311849807067	1.3101444795255874	0.16936976578078583	0.2705577189357111	-0.5356412115812368	1.3994727511321825	0.8678872949983052	0.033768379838219384	0.5396710639014723	-0.49780415636413594	3.1764779136875347	-0.2772426977273755	-0.17427163387627723	0.2835257493568148	0.5756944311164652	-0.8253549978299638	2.0138364594139135	-0.506185732410715	2.2965986305165456	-0.24841846117453342	-0.18098604397912274	-0.6040647995840602	0.27560825815218193	-0.7575740257896701	1.2097981172966408	-0.28660827492437985	0.10341858949740537	0.4546598482707947	-0.7381509448154957	-0.3574800285380221	-0.28356811610024985	0.9918205468915307	-0.0252381546332369	0.0779725366777052	0.1977048993123896	-1.1773678269781307	-0.5722824675306757	-0.45835516796780784	-0.43223905526460743	-0.5643932716022011	0.08009948853329323
0.17243338300751146	1.007484266704254	-0.30654675480545107	0.5652301676136133	1.1781842551615476	0.6197560714261445	0.7806087961480902	0.8454229207523417	0.377058754433676	-0.31785440937071463	1.2994832183119303	0.18590292787922208	0.2648152102994366	-0.505234540124867	1.4578934950656732	0.8884430805220459	0.021383266052341546	0.5162315993321811	-0.47423902551056657	3.2420561209886656	-0.22088392119503997	-0.11148777884383965	0.260654260518124	0.5906225437574129	-0.8310105463196358	2.00317111416157	-0.5226210516046689	2.2449443319698035	-0.233245125205646	-0.1913301344421977	-0.666501845652191	0.2447066234463587	-0.7631081641716688	1.1749494140241297	-0.30686366399664394	0.09084771950624207	0.44036902632891695	-0.7478827227825998	-0.33699621425791315	-0.37169874582289725	1.0198493787393499	-0.013157422605493335	0.10919569041406982	0.15963717523509385	-1.1881342809923272	-0.5790197258196194	-0.5312487330313708	-0.44107943586877185	-0.5091609296811497	0.04486996118559845
0.18854273229857468	1.005650346995849	-0.3113127792866052	0.5592250514074546	1.2310935433288352	0.6943146333103634	0.8098435038817277	0.8243365155750662	0.35251468765869565	-0.3157538886738749	1.27688870767553	0.17770365833942758	0.2663772877409759	-0.4986287179471729	1.5287725180029985	1.0020851984029202	0.007791190935691748	0.49050662079034496	-0.44726127403894933	3.2754311306336326	-0.16180519250707154	-0.03579428892059422	0.2230167338355645	0.6090176464105239	-0.8103395708012535	2.0231139219006864	-0.5243005952764891	2.2327997160475737	-0.24203209794017227	-0.22045673509004765	-0.7034141905013389	0.19332778900627154	-0.7271863531481917	1.1394649749047017	-0.3189080852614946	0.0772076755521826	0.42434644456959913	-0.744533535503933	-0.3416117016699703	-0.47802122802615193	1.0173413556274393	-0.00160591566810235	0.13151518835465476	0.14097417104104476	-1.173919697673619	-0.6031136023227438	-0.5931042941936209	-0.4465915242159476	-0.46879326780047964	0.009829865001482672
0.20058242396531525	1.0219156599929655	-0.3158344625400289	0.5657582557221952	1.2633710907332474	0.7039987652400861	0.8471843002305446	0.8283380424325747	0.35603931914543235	-0.3244362256907958	1.2667841403500755	0.18259556776754107	0.2662228215276584	-0.5027143052220019	1.5655517924519455	1.090327807751704	-0.04008133800397563	0.45847077935171204	-0.46086928577779596	3.332074846840242	-0.10843468062541203	0.01600503406010729	0.15941665649425518	0.6278943333647834	-0.8110340086262248	2.062021225611301	-0.5630458686107274	2.220260558831381	-0.23173565434118695	-0.25080435709061705	-0.7332630817397185	0.16738630295081464	-0.6921805013423501	1.1144867107710053	-0.3324394292360331	0.05789793680298605	0.3500364448568999	-0.7249361529487054	-0.37371022999143866	-0.554817372833815	1.0135645312515893	0.010396247192801418	0.14233974169159316	0.11275078770384153	-1.1056153337165606	-0.6174737194955302	-0.6441534627119353	-0.44888538674600564	-0.4232252744327771	-0.016631578582249028
0.21276801937631587	1.0259321696803174	-0.32517093676096526	0.5635197108047783	1.3078617641825718	0.7550379946376277	0.8506667799012811	0.8179657678652902	0.3336782827970638	-0.3421821951675281	1.271574637756451	0.1704522076215176	0.2586713923834646	-0.49782259811742213	1.57645594639865	1.1515626277537894	-0.06205039310610568	0.4308969846372932	-0.4659742070570445	3.3727550410438445	-0.04748171024412787	0.05976041042224391	0.10150010623128454	0.6750257172020543	-0.8309537770710481	2.108678350219172	-0.5543221322679931	2.186070381239271	-0.23235207518747086	-0.2929028067993749	-0.7302361353703942	0.15097577486360653	-0.6763180536275463	1.0811772450094308	-0.37375465340548514	0.03066354682401074	0.26782280336846537	-0.7211772683828831	-0.41979774422097205	-0.6061123938028687	1.0128343867205614	0.025626315222470185	0.15961991893704228	0.07892156386450437	-1.0512052350553867	-0.6118235366459113	-0.7142766500284148	-0.45536469610904023	-0.35549044671683994	-0.041853937806092256
0.2530101168461501	1.0237881219660467	-0.3260957673453382	0.5660216139477736	1.3027581408196565	0.7667854578374762	0.8431673676088316	0.7946776739361465	0.3326565471377584	-0.36319516387522127	1.26094840876688	0.16549298668398055	0.22390740813918245	-0.5241380653787722	1.5511298759328567	1.2115719274766537	-0.1200415433000872	0.3975000373124068	-0.4914413611343937	3.3969414982361528	-0.03497229779140808	0.10098623381052343	0.06986113438343752	0.7472170802466668	-0.833433393860326	2.1212149108365645	-0.5867146235062562	2.180746341249466	-0.22923660864386336	-0.3424594211362478	-0.7344498733668722	0.12949489017469126	-0.6947063409472973	1.02185655905154	-0.3940827746135899	-0.017123092839671266	0.2048370898344119	-0.6993740944162938	-0.4283924966596028	-0.6431151818072982	0.9916617521321175	0.0133251165359352	0.15729841323511926	0.04666079926717322	-1.0255571825455438	-0.5929372790568102	-0.7828015917069694	-0.4564225027789523	-0.3053191575309505	-0.0523964935378052
0.30369609544993936	1.0480721352302473	-0.33699406449670144	0.5571264155473763	1.3237365767734848	0.8014492197915306	0.8209836306866645	0.8177620126080478	0.3080839573334057	-0.3726082132058169	1.2557413463686455	0.14328655587912123	0.19841063950663074	-0.5715992622607307	1.5682121067169472	1.3151404059755278	-0.1457042145919901	0.375674422311825	-0.490235068606229	3.433219803256364	-0.008786839635462586	0.16546834379104824	0.005285181586293352	0.7807617826236433	-0.8310303033517158	2.1211925882466285	-0.6433448327209325	2.1768712201495615	-0.21392469744596632	-0.3893189893447353	-0.7086179899801588	0.12395874637120793	-0.7211004898403204	0.9925858576642248	-0.40168440647958475	-0.053849257859921715	0.1948494659054861	-0.6741853417214623	-0.41140404462785074	-0.659448611382176	0.9712317165656359	0.017007093678945283	0.1669984055546454	0.00276022056255259	-0.9793339100880948	-0.587170711630238	-0.8281756446094336	-0.4535471387922299	-0.26536977546879553	-0.05713138327909119
0.3291763153083273	1.0892061583860386	-0.34641538387813176	0.5742282403208774	1.3193578615371058	0.8237390956465758	0.8009665949171051	0.8788070876778414	0.26839416196166255	-0.3774572212281816	1.2356767992607822	0.1314815725102004	0.1623382355730708	-0.640136625226356	1.5737036182233042	1.4130429987017006	-0.19397578775013755	0.38364009934971705	-0.4965102519949237	3.463532268921167	-0.014371422252879148	0.19811852094259524	-0.06043008211924043	0.7643967558540223	-0.8496300557910917	2.0891208497932943	-0.6983080962542912	2.17416271684129	-0.21963608202567214	-0.4323174387273666	-0.6938064671969759	0.12211046535661389	-0.7634032283468679	0.961221192844168	-0.41660236002140155	-0.07971901312722703	0.23275946939863443	-0.6374053253779953	-0.40127983246814525	-0.6284448252612953	0.9582634778802142	0.03637780935570085	0.1773525231482733	-0.03339221319144849	-0.9389060071604435	-0.5961861200136298	-0.90307437453659	-0.4456223551215069	-0.24965134772885209	-0.03331708457044165
0.36189764052601037	1.0888231222572091	-0.3620272371900598	0.5739196174002775	1.3055080640388013	0.8340476166348777	0.7951539266431553	0.9288539067511561	0.21803675360462868	-0.3870539881558515	1.2187855347055798	0.10871390925514661	0.14747389129054114	-0.6894039533561699	1.5833327222695273	1.4980587479315273	-0.21230331864175436	0.39577411485698155	-0.49210599964034085	3.4847951794705523	0.029734417005821738	0.22951586096989712	-0.12958578053254133	0.7586611076751506	-0.8669131163484695	2.044841566287274	-0.7622696322854721	2.173426920002835	-0.2238018532360487	-0.471321150865253	-0.6822589552821267	0.11460698396600286	-0.7777432131659805	0.9346228280758583	-0.4527374625497247	-0.1364719016470318	0.24814983357973341	-0.563508378303057	-0.38830935686376195	-0.6086804481925866	0.9659385579185249	0.04528818353085981	0.18631706023066555	-0.09574589242938548	-0.8942088302556541	-0.6034390253234533	-0.9411609903630078	-0.4305062393661049	-0.24239510218156757	-0.031507261012305464
0.3785302752576787	1.135774044231748	-0.36751072628294235	0.6019604101372589	1.2654017339945398	0.8429710921870479	0.7858003434249592	0.9699875652937715	0.1911884335282039	-0.40511278344668933	1.1917877919763367	0.10116046635982234	0.14784718463939178	-0.7617746290514923	1.5755165955996433	1.573307237849159	-0.2635451174852381	0.38735241710762464	-0.49947770549951853	3.5068101484605143	0.07373635093556005	0.2827463155575825	-0.19547004597053577	0.7710914864653631	-0.8777345179736893	2.0049831261359197	-0.797338494733318	2.1742681546008837	-0.2363186282159547	-0.49160636732528273	-0.6467754081853185	0.08371677250501648	-0.8110933306148193	0.9175504389962972	-0.4765778717165542	-0.14647738444350833	0.4287343173238248	-0.5417157695960217	-0.35694537993945236	-0.6159097350945724	0.9644907233474033	0.05232853270329041	0.19903137335148754	-0.139608393248542	-0.8807936602299847	-0.620545950874975	-0.9744170399098688	-0.40520654282439406	-0.22132408998777792	-0.020161957374370185
0.3529762072666379	1.159120155946852	-0.3700996587823002	0.5892739506144716	1.2412219956930863	0.8237309602842489	0.7594663889313885	0.988182909765509	0.1907717935634423	-0.4142861890765368	1.1871412451634777	0.07052645265212346	0.14626693470216803	-0.8632858606754192	1.5419021952097829	1.6001270797580776	-0.2809762731865747	0.3792375671929314	-0.5182790063102256	3.5144494789358314	0.11909563042845743	0.3112973115211609	-0.2551569101065426	0.7830231023629057	-0.9342942613344984	1.9401156208774228	-0.8581361858983201	2.195365910173771	-0.24915182387551765	-0.5164328171994986	-0.667639221017579	-0.005953502686000522	-0.847252638321138	0.9211849978532474	-0.4964385459392558	-0.14006470435212137	0.4881744489510565	-0.5138000060184902	-0.31669127334699587	-0.5935999407463389	0.9890011615062605	0.003195212249392415	0.18984073897186585	-0.19114943898089837	-0.879503595094927	-0.6497479852239223	-1.013880527078486	-0.39772494703102834	-0.23174138657074456	0.007497549384179451
0.3115804544552233	1.210264428587847	-0.3569944597076625	0.6204078308445748	1.2073032743003351	0.7907990135855045	0.7365466301934418	1.01831378441704	0.16812756428059034	-0.423715316295673	1.186569264486583	0.05016654028145347	0.13545657133190278	-0.9390483279898024	1.5612220829564158	1.669635019852383	-0.328089045523077	0.38299935160428594	-0.551634534597134	3.5215420251838516	0.13053047764367626	0.3454613998609634	-0.31721524634541787	0.8206492212682119	-0.9885579781374831	1.8928383164882927	-0.906740399425669	2.211088607486082	-0.26832113947481095	-0.5239049026100078	-0.6880855332166544	-0.06766055322767547	-0.8804691689093751	0.9098878934370933	-0.5279901959352222	-0.13973378831349476	0.5422467244754235	-0.4958050211623094	-0.30573105922252997	-0.5256084580278243	0.98013979120645	-0.020133523746845714	0.16105364999963825	-0.25048286993883684	-0.8336943493838411	-0.6608843157964225	-1.019005406005539	-0.40016491545472077	-0.2623171755631526	0.019493744725609136
0.2484007908857508	1.2576880004397357	-0.35008076631792706	0.6020975758797478	1.1450320903435969	0.7333196279860378	0.7083394640670256	1.0312737507513017	0.1785669930309015	-0.4359633409039433	1.1924712388207774	0.04507178671007689	0.11018014420952456	-0.9843150717465173	1.5346674751162486	1.6939926645056402	-0.36445317851648285	0.3852408093386045	-0.5819497140500238	3.5399605531366922	0.14536789556809343	0.2982245053403464	-0.3943891117473572	0.8115652487846285	-1.0535277118001998	1.8603676830582807	-0.9675501855658508	2.196318251228165	-0.26961757807498693	-0.5287106308896821	-0.716789703429113	-0.10077038903156603	-0.9055519587734719	0.9073555197527309	-0.5507912097619121	-0.16143872886608437	0.5668617178659886	-0.49241005109224123	-0.27210661373523204	-0.45185356705407004	0.9898994416649026	0.015688971087968396	0.11515043793596365	-0.3253334708092403	-0.799204263294961	-0.6685235309205684	-1.0338272468574876	-0.39566095777362154	-0.2729927366469998	0.034599879504315104
0.20116202630930685	1.290259197238891	-0.33700989034225104	0.5939444441462146	1.0710239234126369	0.7141201728948726	0.678762680181719	1.0460539307169279	0.17337070828701612	-0.4381023930922856	1.195048336614448	0.011650712666241927	0.09599954007712087	-1.009416084062237	1.5148308938730684	1.6953675128861108	-0.37673607407890763	0.41469510980047064	-0.5687393131989431	3.525151353391313	0.15325549376796313	0.22189759242887072	-0.4739957967626166	0.7804586555353878	-1.064307089108743	1.8249184396929299	-0.9939522823951755	2.178575230393317	-0.2726802209576303	-0.5430396507735427	-0.7613337888993306	-0.10505287564976776	-0.9467181355899023	0.9102856519247237	-0.5742995640400284	-0.18978641494643944	0.6504584313534435	-0.49651993705880726	-0.18990196839202098	-0.4086071286937054	0.9892066606066777	0.07539996124745621	0.08869635704614522	-0.4049634964156449	-0.7727802874804197	-0.6872833821901031	-1.0563268089484668	-0.39298332376295075	-0.2938154645052497	0.01729427549356208
0.16586337512111107	1.3318788767947871	-0.322516471344776	0.5830521125351805	1.008269842582786	0.6885507291018504	0.6690939404322347	1.051352699378879	0.1499023671912248	-0.4510875057286519	1.198803791036465	-0.023463154878098653	0.09014496771745914	-1.0473905180192509	1.51906656717451	1.7091571906497827	-0.41083862887841577	0.45638235907649516	-0.555702781207673	3.534242331554252	0.15729727953888173	0.18230348194065638	-0.5683070892092521	0.7679327104059346	-1.0707860158326235	1.8072651532433095	-1.0380269559768531	2.1835738871895374	-0.27986641087428743	-0.5589557453108039	-0.8182267310697814	-0.13549019938853224	-0.9666791970791966	0.9069838552201389	-0.5771660478375381	-0.23032599336419723	0.7264305762596323	-0.48781298926845595	-0.05741492026344569	-0.372522065904746	0.9981676668339631	0.09217750025879692	0.06827695941331514	-0.4634368151372148	-0.7339265906163073	-0.7124555414715801	-1.0895022424223177	-0.3778827926362031	-0.3151247808692379	0.015189077169211635
0.07892171647576321	1.3883615514082348	-0.31321227587155437	0.5646321249763623	0.9790101192268914	0.6816692294936981	0.6862666885069165	1.0870506204477304	0.14407144504380273	-0.456215936365654	1.2060000468132546	-0.04834658260503645	0.116416338978559	-1.1209967088075654	1.5750605706154108	1.7146900542633243	-0.4170857349194474	0.4900413250813589	-0.5441961871896561	3.5397672455815874	0.17340918181475357	0.11092678798922222	-0.6682643777958823	0.7520458488974019	-1.0781864419669092	1.7855210095511176	-1.0608361113781724	2.1751388664220443	-0.30136756964536887	-0.5686844739157758	-0.8545303209969658	-0.1521442359072153	-1.007629114776595	0.9436753446704241	-0.5932379089726932	-0.2714076437690387	0.7468997344958005	-0.4956277595853453	0.04537791638615646	-0.36960774757021797	0.9857676642974225	0.09045121215995276	0.09055277154518566	-0.5295308462762136	-0.6773642060715815	-0.7181887346043548	-1.107613986825191	-0.3652193078152752	-0.33863128607841675	-0.008167985403405116
-0.023421899171001997	1.4189686439455418	-0.31089777873373076	0.5719732355143617	0.9534064542483124	0.6799628372456592	0.685063841079166	1.0904159781131824	0.1446184759999812	-0.47278385400056583	1.2153033316314332	-0.07081043445269167	0.14543327146264554	-1.138088919090085	1.5600097238519925	1.707232231275628	-0.4325256009985169	0.5058559687716663	-0.5614445475009362	3.5472933530603434	0.13365552905653094	-0.010812844016348766	-0.7271938844133797	0.7675643713828745	-1.0902511330009992	1.7812787469159375	-1.0639478706090233	2.1651290816967483	-0.3369361037363095	-0.579940270165192	-0.8964772480177533	-0.19963962754742887	-1.0261729346430346	0.9801686521837096	-0.6080493181076536	-0.25844046242685337	0.7917874898986732	-0.4974027231904431	0.13916680979561835	-0.3840716872077166	0.9645763479725773	0.11860998111834238	0.09711807471812843	-0.5883967441727421	-0.6294579575992356	-0.741136067025666	-1.1444760061139834	-0.3686868876908619	-0.37298523299676045	-0.0204519960514696
-0.06721855653787073	1.425239219824043	-0.30387568430669	0.5625869837558545	0.9145946030014379	0.6891618981966486	0.6805584158339559	1.086205036130175	0.1772141864949517	-0.4834665714171661	1.2387258766553202	-0.10040657745427725	0.15542814408907268	-1.121748877255948	1.56054765132785	1.6929516588342852	-0.44410869487730187	0.5091516845575748	-0.5881594536318582	3.558054140294523	0.11733976189471954	-0.0584700041034217	-0.7709427127066172	0.8411318563560671	-1.0812827235790958	1.7853637808741791	-1.0795023817132705	2.1522350640638583	-0.35713272659602774	-0.5855381120551856	-0.9316896734621732	-0.234888509882567	-1.0165700212942206	1.017584090463092	-0.6074912624080779	-0.26408258088543823	0.8191600215059516	-0.49222105033799474	0.23435516655107086	-0.42435652082559344	0.9575582423310548	0.13456398913009746	0.0839325125543656	-0.6512290793666093	-0.5872038650967577	-0.7321253858793562	-1.1561371850558646	-0.38167375355636707	-0.4015994759367521	-0.033582110329814986
-0.09928050288899348	1.4429089986268673	-0.28716817790384497	0.5333981137542422	0.9300146595626598	0.6879863383404311	0.6723052541708416	1.074353272000581	0.2320619346189031	-0.48959009861259534	1.2533827222633658	-0.14401806825585758	0.17175991739811874	-1.1568797847526024	1.534836335808858	1.656881198515196	-0.4575336825133073	0.5060120978966086	-0.6184102397560356	3.584459031809703	0.09928127877245663	-0.07149186900345351	-0.8197167074399667	0.9018921176114475	-1.065001172528644	1.8261665636345548	-1.071407969348193	2.1290013435546866	-0.4051102597599236	-0.6061598528835456	-0.961081798172884	-0.26610296575469017	-1.0121588061265858	1.0634257745126328	-0.5907709411629269	-0.23963182510757725	0.8702579238590922	-0.477277664616372	0.3295291477200211	-0.446158908540899	1.0001479308925294	0.1589561679965727	0.0754453823549723	-0.7042971958100855	-0.5537653767960615	-0.7412234263669373	-1.194367118345411	-0.39622979671950426	-0.4320559465079718	-0.04759701488452437
-0.11233799173974628	1.4442812464404309	-0.27436659890910275	0.4844464035748464	0.9456463352664111	0.6878144788112782	0.674099020094758	1.0637625265185866	0.2722254160141528	-0.4988039068675255	1.2775275680529523	-0.1927161260938847	0.15666235942097234	-1.1230908518004195	1.5030419907884398	1.6112142621721226	-0.4808414031956584	0.5167401783629333	-0.6594715946760312	3.5751673819943215	0.09262870720418234	-0.10640097357470049	-0.8383381639233072	0.9313788363931887	-1.0714401383297965	1.8587575449407416	-1.1035221348608746	2.101030860039253	-0.45898465979594694	-0.6394470800996704	-1.018133540168305	-0.25912916265293867	-1.0168519272145211	1.1060730960409673	-0.5913378840757304	-0.26024395483736873	0.8511043744433252	-0.4632035649725106	0.40254096488472885	-0.49182449941059847	1.0308404669889388	0.1962453836292129	0.05270064489339051	-0.7781203274938605	-0.4857638703892101	-0.768544965804755	-1.226189993260986	-0.410418627069974	-0.47311756255202153	-0.06713610569543174
-0.10269280383456025	1.4527235536412668	-0.2678347133253372	0.47184635846982703	0.9363699876409619	0.7115066877473993	0.6724024274346556	1.0351428366916027	0.3014004003436718	-0.5041421816704806	1.2937646854420402	-0.21108762009158027	0.16719029192080898	-1.063221013043791	1.4913693690190817	1.5602933796460026	-0.5132514601029928	0.5236338202706531	-0.6998507180354904	3.5821734000986276	0.0894115877783225	-0.12671540120175512	-0.8459413469802414	0.9435672972513439	-0.9818771161671094	1.9036570082280206	-1.1087804903167982	2.08228674735794	-0.5136605372536713	-0.6510424590711248	-1.030006798738413	-0.17976414811365432	-1.012794010122621	1.1666963511299675	-0.5848047608345868	-0.28092147987955557	0.8522912038931512	-0.43387287835713223	0.4472328150304189	-0.520050125222707	1.0485596269224158	0.290219888178607	0.07073928213694547	-0.807273128096844	-0.3681860527079575	-0.7816110490987767	-1.2513358099390177	-0.40619811482252527	-0.46906084712234514	-0.08617616100557295
-0.06506726427241101	1.4332424077245387	-0.26877396896211825	0.45067071114440926	0.962979969180292	0.7405733204206396	0.6793614775911669	0.9879689667454047	0.309041516176623	-0.5125824494431238	1.2857034522050916	-0.26149848295994166	0.1748961872783203	-1.044596189160858	1.4542139497937834	1.4943135304955886	-0.5178699546415088	0.52255714764172	-0.6998268221120133	3.587643083395933	0.12075022414788976	-0.14336524044251725	-0.8654024827089539	0.9576854309629317	-0.9070704705378448	1.9481459299699597	-1.1226729163372302	2.0553706414384427	-0.584581714785668	-0.6650724985149302	-1.0281904172248757	-0.11537825878663588	-1.0110807815272889	1.2282939885090962	-0.5763587415600814	-0.30677390144959943	0.8834622659084062	-0.40129736574912733	0.5038195388618442	-0.5453882618679241	1.098022481987164	0.34628542666060574	0.07991876269306572	-0.850346482494866	-0.294335815557153	-0.7832674729722301	-1.2838061726790848	-0.3989269115159929	-0.44809030192632193	-0.07240338149445202
-0.025458907016559208	1.4059167773501007	-0.2783033455998146	0.474853031545181	0.9884721964189221	0.7960575084094673	0.6837749821814179	0.946311204402216	0.28576570552909575	-0.5111973947863425	1.2833461019988694	-0.3042212799141314	0.1956052604853494	-0.9975920848884534	1.444750673014554	1.4682978289939739	-0.5513818060535625	0.5153504745676558	-0.7147149936461741	3.5792047483595146	0.1329702799883082	-0.08131716853438228	-0.8464548659094282	1.0286281772558392	-0.8421903607344934	1.969449445147768	-1.1305761442585742	2.034640217415108	-0.6400509897301105	-0.6788139981054759	-1.0242237605372242	-0.06344133381164659	-1.0006588698245267	1.2687054997182994	-0.5691109433628015	-0.3486962361716187	0.9670884695643736	-0.37071586979430987	0.5650353555711236	-0.5748901176480472	1.1370891064255761	0.3227243203826402	0.0688538212225365	-0.8801226240923213	-0.21098740790165782	-0.7840436853010573	-1.3061931281918913	-0.42054279145953827	-0.4586404455990502	-0.05627905421150958
0.007334453273427499	1.392632225255838	-0.29139753726394924	0.48994126321894693	1.0125540045852688	0.8256763288006367	0.6883473781895265	0.9415308796725815	0.262716041757307	-0.5104413182174701	1.293404808958248	-0.3316006911796975	0.19951840455605974	-0.9533969794120326	1.4148724418414105	1.4614055647345734	-0.5626189305606604	0.49355964080777887	-0.7482605897549872	3.6072518335809205	0.1593477657142356	0.012062338119042143	-0.8289232159727614	1.1021367046358006	-0.8347411303604406	2.0091438627904648	-1.1419788516653695	2.0182259390990103	-0.694399151975406	-0.6794891560515901	-1.0228107225656637	-0.022460442959631094	-0.9934610337621596	1.291300993063162	-0.5640038194523914	-0.4039733967382146	1.040243911507224	-0.3422683214858858	0.598810477741517	-0.5966633286435481	1.1811566760175514	0.32975008564617586	0.035094683053166875	-0.8965939045334501	-0.16580611113021693	-0.7723201373382592	-1.3314246794237588	-0.44806816778094466	-0.4623109286300289	-0.019959519493573698
0.034133380450281706	1.3658662333375402	-0.31113333291809725	0.49985971805831075	1.009708402498491	0.8616000549950489	0.6883152059602908	0.9296757196220335	0.2792756976672464	-0.5049652725420202	1.29479909147687	-0.3545238985984195	0.20452644149175594	-0.8889100357145416	1.3871256977342585	1.4642033211143075	-0.5703482008417604	0.48792507981357813	-0.7753738038199228	3.6151728407793913	0.16646462311952076	0.06669208601322249	-0.7787270604097636	1.1490490197355618	-0.8254120542447152	2.0305153162854688	-1.1491054389997575	1.9959570307770875	-0.790146729048075	-0.6756556678695768	-1.0264915662798613	0.010472947647087994	-0.99881025659264	1.3497293954333442	-0.562100832151019	-0.39986215890594323	1.1345418526052322	-0.31257512907602714	0.5963856243468757	-0.6624784628198394	1.2506376343611265	0.3973879361283902	0.03396617172326451	-0.9102418490767429	-0.1256960892961175	-0.7423851921521537	-1.319598429475239	-0.49277559719374164	-0.44217228566054345	0.0017552504854100371
0.10338313645867929	1.3312712693281208	-0.3277383696525012	0.502338303025083	1.0086615631232128	0.8701340500758252	0.6779189798844157	0.9089481500922348	0.28468590513142505	-0.4938804693094167	1.280225686257102	-0.384764958629483	0.1900331189961163	-0.7923543624720889	1.337232924348478	1.471183980743988	-0.5844041894340817	0.47642408288714355	-0.8232807183832568	3.6150126716623037	0.17383927096121984	0.1360788861840893	-0.7380403492810748	1.1955396254308375	-0.8219685957443594	2.0482860389690987	-1.1456130987523818	1.9845867588312285	-0.8569159928925959	-0.6606997909360908	-1.026619781445523	0.04479540482596173	-1.0089280318122364	1.3385732815618765	-0.5871142513120329	-0.35062815552093457	1.221400621927902	-0.27826832260241485	0.5786386547616104	-0.7041971477655962	1.3370450242902052	0.5132569609127785	0.01693811736321512	-0.9277609542570454	-0.09528839611296538	-0.7178191592093016	-1.306475924257529	-0.5224458080336991	-0.4275137514798174	0.04001045152977507
0.17298616848977966	1.2686896094758162	-0.33574807366543447	0.5020667148549552	0.979631469049637	0.8500285190055166	0.6682607453526408	0.8980461118561204	0.29824453087953606	-0.4831538842055482	1.2622777224335606	-0.40081420555206276	0.1411793930978525	-0.7620721778313697	1.3458276302597345	1.5179305420949463	-0.60538742840041	0.44828837790622494	-0.8278890089373568	3.622309571611435	0.19012610246180114	0.21378455669824437	-0.7040770292191794	1.2265528205125826	-0.8205427176835831	2.0040708115907195	-1.1474771783994913	1.9682563772270658	-0.9041713970715648	-0.6363361016160061	-1.0795299064751505	0.09740050175278953	-1.0002909341694817	1.3027420852199634	-0.6579366578275687	-0.37738271724390127	1.2965919765882437	-0.24077245122826768	0.5421709749710762	-0.7348429321808256	1.428141997099488	0.6122567388623242	0.005095661446098121	-0.9425222808746009	-0.09278110992968742	-0.6791844905321253	-1.2584377020851212	-0.5479169354906075	-0.4170529857322543	0.05412818696846953
0.17055363340671134	1.2259076956847803	-0.34168927054213893	0.528270858300012	0.9873420601471163	0.81484511078284	0.6558402951393448	0.8967749054456586	0.3086992398241538	-0.47490294743072	1.2648408073375967	-0.41823606149788956	0.10969024401336558	-0.7281929159556337	1.3504707937355571	1.5689278050866482	-0.6063123067491532	0.4078594366272591	-0.8252948482422809	3.631127157660726	0.22494227920829948	0.23124149685640463	-0.7022812525763611	1.2453858938582703	-0.8153709811437008	1.9636805114704607	-1.1475107315938773	1.9446451215141873	-0.9537672543315348	-0.6313119646974059	-1.1130661857434752	0.12424275459918506	-1.009806623335918	1.2731945921739958	-0.7133007580218541	-0.4024614255998228	1.3872210886968508	-0.21346876835423995	0.526428578240784	-0.7591996243374356	1.5335258278218695	0.6872106729350098	0.008137518249163481	-0.9284121571189301	-0.08307019801187754	-0.6599955006803073	-1.1910145134043675	-0.5623726526067826	-0.3983683419622309	0.0660622391054153
0.1574596116700062	1.1855552571532357	-0.3533137909293621	0.5609505964479637	0.96122510618453	0.7974852644978143	0.6503729858975985	0.9379312034613007	0.2997969986210928	-0.4776480389953033	1.2844715918163225	-0.4374434916734276	0.07945878306770407	-0.6317989342306654	1.3627945908704273	1.6651011097437525	-0.6287727956178842	0.36696133505700657	-0.8135191452848926	3.6196198350589732	0.23994541955612575	0.18912260913940646	-0.7121905335551417	1.254994230339364	-0.8093100100629463	1.899097376596798	-1.1596477000756849	1.937230466162117	-1.0050963792787886	-0.6140891094431342	-1.1579535138967654	0.1495356639612542	-1.0292996729754276	1.2664093075223382	-0.7801741773079923	-0.3898432818888557	1.4732601690273757	-0.20601497773878424	0.5100407176765422	-0.7821603613654525	1.5770499145656958	0.7421307859569308	0.011372359435937954	-0.8943851686520741	-0.0715557574491694	-0.6256481524020746	-1.1051788695722118	-0.553868315557977	-0.3760520269153329	0.09017257959141844
0.12530532247690263	1.2005354302414755	-0.3698087673099778	0.6202034538882668	0.9327431957408043	0.7838473464772839	0.6278957594556692	0.9720670008912942	0.3102405020898858	-0.4724726914163096	1.2951545093139605	-0.4657861852157457	0.09464190321203123	-0.5688800160802134	1.4035587754365813	1.7897763429675297	-0.6226809826470985	0.320376887089726	-0.7975037419751396	3.6166631499780344	0.25995179878210833	0.14899361520297563	-0.7251983375376849	1.2883890786922427	-0.7732679949465171	1.8426823685448401	-1.1413223055157704	1.9190078735820202	-1.0680961536273899	-0.598202543838224	-1.19499834775043	0.1682139873361321	-1.0304910378357373	1.2466982299359766	-0.7979891549937406	-0.3965947569721699	1.5132546003302476	-0.20080395694312986	0.49510386720417765	-0.7496601784196392	1.6229070388238047	0.8052406362302096	0.012368651483082258	-0.8508909361627806	-0.08974316355526518	-0.5579975134274896	-1.03782094152199	-0.5508283389310933	-0.36673387920859174	0.08649690353943972
0.11992480261450164	1.2302547381063555	-0.3753759116225837	0.6156248614039914	0.9145653365242797	0.7626272707682085	0.6129625924814553	1.0192612463632167	0.27975549576847547	-0.4893248827529185	1.2990195190549376	-0.4934948771084925	0.09153516363731676	-0.4964089865465974	1.4680119917779022	1.9076039387207853	-0.6480605880894392	0.27477868052554555	-0.7831168645037001	3.6018603938178244	0.30277263163072554	0.09360134001208195	-0.7513102303019938	1.2973419601764486	-0.7516368184236916	1.8087423263686233	-1.1284481002559448	1.8843517291168674	-1.098245258122677	-0.6002421493799057	-1.245672720828836	0.1681478203871928	-1.0374777934319321	1.1730644040836669	-0.8472513865225549	-0.4026387020490871	1.5438235035320622	-0.21344622913385775	0.49317630641975213	-0.7580677688277657	1.6610690001769712	0.8162399254280889	-0.012058221985328148	-0.8312683146239201	-0.11597434560453994	-0.4832118758903749	-0.9743492200389239	-0.5616937472210287	-0.3839943533844502	0.08725674039569653
0.08962628618600604	1.2787213376224495	-0.3872292710045394	0.6257243750234401	0.8837274746693093	0.721942323772057	0.6069746183869762	1.0681387366546906	0.24631122514967516	-0.495115140267348	1.322675824555907	-0.5096087066955193	0.09728978727071423	-0.42053899254353755	1.5037518123825229	2.0544801412044844	-0.6495073690983125	0.23865874851169216	-0.7906047316474221	3.6131744088644715	0.3435876970531627	0.029714606250702946	-0.7701388234567244	1.3026506453039128	-0.7619574302751846	1.7785165690482365	-1.1410190560403215	1.8366394422917078	-1.1213351927544806	-0.6590374175051943	-1.2730052558836453	0.1815861256132028	-1.0562145969672136	1.112284083692868	-0.8800825418866616	-0.4047920199861507	1.542780513570134	-0.2167918946593399	0.4788871788020731	-0.7742206045679896	1.6896627988698012	0.8595126298299103	-0.00304581641040845	-0.7881897156390913	-0.14171457433600945	-0.4255380707768729	-0.891575707360935	-0.5668171938911373	-0.40593186571129314	0.072099912770399
0.07125640354223034	1.3183470814422895	-0.40136992481824274	0.5946192995992596	0.8772438243450054	0.6625277388591111	0.6100841628290216	1.1122562777422542	0.23170845279060898	-0.5143370183313649	1.3187948910767093	-0.5436164824093306	0.1092798484858259	-0.3647110016157242	1.5325410437596168	2.156447204548578	-0.6478522201724004	0.22866957618123251	-0.7761808812721968	3.6149371896645968	0.3727890402636857	-0.034671988828354636	-0.771296609677142	1.286190052195051	-0.7898117357087131	1.7668622360070008	-1.1646880087508653	1.788499735731421	-1.206484327798047	-0.6876889187236092	-1.3247000079887736	0.1921810094571054	-1.0873171790749967	1.0937637859450047	-0.9067416175577605	-0.41735028365203297	1.5205806712391916	-0.21235014215100065	0.4531445080042764	-0.7860740661944448	1.7284130792384798	0.975883945458494	0.05897501917000074	-0.7509170927742008	-0.15109778207423433	-0.36261904630559916	-0.8253899114198718	-0.5516367915425363	-0.4150160339861502	0.06178447433163899
0.044469874635940314	1.3393544055794941	-0.4119189165982135	0.6065609491403327	0.8660910452802133	0.602165384235097	0.5994482864741459	1.1249502302684493	0.21103842461217762	-0.5309205536945593	1.272972741972246	-0.5727359871549973	0.1313435298086639	-0.31455817153700216	1.5856280143187689	2.250652639457605	-0.6522436723107468	0.22309452975446015	-0.7529102475494993	3.6114567331605385	0.3893875877511554	-0.09725971992977939	-0.7857715429250834	1.2768777545484298	-0.7566182688576636	1.7292370253966087	-1.1931842035843325	1.7380608057683822	-1.2624239765919303	-0.6797093575185513	-1.339022710452872	0.19577495559921335	-1.0939496802234165	1.0895662802858992	-0.9217112599489248	-0.396311902548677	1.5106578980195533	-0.2011587148806037	0.44406570903156395	-0.806963759163212	1.7764411146751329	1.0679173448726174	0.1271618278048646	-0.7337913316044328	-0.14447712257975012	-0.32127699440694946	-0.7649316955231255	-0.5452061841440464	-0.4387688274978004	0.04085599931744
8.173200431631222e-05	1.363202879320259	-0.4244024495439029	0.5963475879546181	0.8643170465109247	0.565811500757657	0.5917564973823891	1.1314477590271763	0.18928350263797333	-0.5538522659368417	1.246264811278623	-0.6070948742558022	0.14971440857096519	-0.2792591487713518	1.6221484364485061	2.3374328632631167	-0.6679135293925855	0.19044190098065952	-0.7222927561937211	3.6238965345876304	0.43987900134041624	-0.14560936305248956	-0.8174662960034764	1.2713063870748846	-0.7316231438416338	1.693809134073805	-1.22537515900174	1.6826697023224928	-1.2640992164450728	-0.6610481268773614	-1.3399309012096408	0.19811696682987662	-1.0731617130147468	1.046504934670957	-0.9512668234666053	-0.38177602160433527	1.4893770916644933	-0.22339870363387088	0.41747181868386674	-0.7864528605050144	1.7688539944790456	1.1040595097933505	0.12279998570178689	-0.7176915427288088	-0.19628917828451245	-0.2992419241976789	-0.7234374510867845	-0.5305400745410379	-0.47727430141656046	0.027233186144152332
-0.045642781746909104	1.3790159471683834	-0.4183460589749317	0.6098954483402349	0.8582341217969424	0.5384532941730374	0.5662288183480311	1.1426588260701083	0.13709348964376056	-0.5936336053697157	1.2447991904127713	-0.6300508278142439	0.1768148999476663	-0.21150593071337523	1.6560489899881177	2.4004501801979345	-0.6747474073509387	0.17412099700897996	-0.6638382556210031	3.655258384123003	0.5056497593165182	-0.20260628858803273	-0.83441431557044	1.262219245724904	-0.7346348865367733	1.6876286883037697	-1.2992407078481025	1.638723697619593	-1.2738438786776383	-0.6645594333153293	-1.3427836886456082	0.20484288551866964	-1.0614856312962682	1.0521935392038326	-0.954172840040197	-0.4166411778549756	1.4681015818604908	-0.2918383419737703	0.3840707595425372	-0.7433078699347757	1.8248302058039734	1.145200848172776	0.09903746184568797	-0.7018190192814935	-0.23110369377225023	-0.2874243325803759	-0.676021124334738	-0.5090381571945274	-0.5053550490737111	-0.0069554703205676315
-0.07959763965804977	1.4368818475779028	-0.40746446316483126	0.5968633311463759	0.8665536807460621	0.552605773860736	0.5425382392606417	1.1448729665321413	0.06097642412067047	-0.6202666970385311	1.2503068929886165	-0.6627223791044966	0.2116833760421339	-0.10222348438471149	1.6684840127288982	2.452683261958599	-0.6764870828847062	0.16645134697531	-0.6028936073979383	3.65372941341334	0.5622518584546526	-0.22787793960123653	-0.8510739544656852	1.239054832361615	-0.6683009665101614	1.7075957597275988	-1.3901726434641337	1.6070209441624133	-1.293632682023268	-0.6541818064219413	-1.3038703858673562	0.19711646632440136	-1.0469326311889509	1.077017282593934	-0.9128775048410376	-0.40543730626147256	1.430685458010726	-0.34002977776990617	0.3540544219748778	-0.7328545554943569	1.8698510109958384	1.2139685771426396	0.10559428346534298	-0.6549153683186677	-0.27307540395499974	-0.2577714351584124	-0.6717356762631523	-0.484290740930754	-0.5426469348870019	-0.0174753476735423
-0.10093027390687455	1.490042727875352	-0.41087683330233593	0.5800330945430026	0.8507081346323077	0.5672362060851319	0.5304539560140532	1.1219799314073176	0.00770151733068475	-0.6429883572111295	1.247554634074516	-0.6962025781228254	0.24775502278837358	-0.014287509911400442	1.6875672932775037	2.511469616024678	-0.7000120172918949	0.1494495036022737	-0.54732174256429	3.648053535390589	0.5602040027939561	-0.2860226358694108	-0.8706111232092821	1.21827207226946	-0.6346678692742546	1.7331522135618607	-1.433784411072056	1.5881532538918994	-1.3233274856580592	-0.6624646719464344	-1.2668656192529608	0.22741703624824644	-1.0683559438146275	1.1157687020109897	-0.8746796188314322	-0.35316045111175864	1.366406172603455	-0.35003249594868796	0.3147849506433383	-0.6846152090368167	1.9057495710071592	1.3271929217274974	0.13084084677545635	-0.6542927921597718	-0.31786340044037775	-0.21721911548664385	-0.6851537737485648	-0.4670356348925463	-0.5844179189053467	-0.04641240310101702
-0.12091356833305533	1.5542830176936158	-0.4126978277161532	0.5543638974936523	0.8211546208710928	0.5679205934408711	0.5268926872104946	1.0690273359709974	-0.019638825002414532	-0.6647147822228135	1.2465788273963394	-0.7146677624647187	0.2658722437984133	0.0651903556686155	1.6983875224488394	2.5606148672778932	-0.7070955436036813	0.12943946936648987	-0.5048550147807688	3.6606516649104344	0.5267004528614431	-0.3217706796585448	-0.8656763673666195	1.2019907702857011	-0.6092487749353823	1.7753749071516274	-1.4682352146363395	1.5668276167095676	-1.3247575472690296	-0.6690244188077662	-1.1917969753328206	0.25687148642702984	-1.1122475194713364	1.1336305219229925	-0.8308274528170297	-0.33569517533024074	1.2527815675778027	-0.34767667785165723	0.28016039560308126	-0.62795351612895	1.94607285358085	1.468467770112117	0.15566681799103194	-0.6535947158032985	-0.3573878809287558	-0.19191336448523594	-0.6839266179705266	-0.4619082920652741	-0.6155278685249519	-0.0894070517961203
-0.13148294461228444	1.5738822962482073	-0.4077690710422462	0.5199668442497408	0.8050569328002821	0.5745976920705635	0.5326469202109348	1.0283408070206639	-0.05932760169453729	-0.7134766619242913	1.2456272248002582	-0.721597209475386	0.24425303143252325	0.16085892102428218	1.7194981424506295	2.581021324700384	-0.722015472757687	0.11464043790476663	-0.4791308666241839	3.6877165636494724	0.47542646116163984	-0.33243810223740966	-0.872008780564196	1.1934690214139516	-0.6117626695589626	1.8044408603427438	-1.50409845508412	1.554409769603875	-1.2903467549158254	-0.6801378434190607	-1.1532082171926492	0.2768673492871613	-1.1482592406582426	1.164752805340718	-0.8212344753413223	-0.325029436247171	1.16164236314849	-0.3248995043459477	0.24355071582273347	-0.6226631396356034	1.9562819554808968	1.6028466447669039	0.1909016302467898	-0.6648259984507578	-0.4170873722585771	-0.16492493453562246	-0.7152747537894883	-0.44143593424923955	-0.6439147854766201	-0.09509443344441558
-0.13612482630256648	1.573126963321263	-0.4055928453886688	0.4908412076554157	0.8106614631760996	0.5680955037308966	0.5336370369800658	0.9675526899697259	-0.05502775501664266	-0.7492956057263245	1.2487489144410837	-0.736929679784103	0.22819535993338377	0.25309565811974066	1.7227226738801584	2.6147025353994797	-0.7040751916741518	0.10375854706288008	-0.4551563241844021	3.673742268439713	0.39227063181554	-0.2937641186333295	-0.8810281318175177	1.1803123884802411	-0.633509833195815	1.8016553893377185	-1.5455261659550563	1.5460348370219565	-1.2806687304266144	-0.6504288900410574	-1.1142588538990552	0.2986229190788445	-1.2044877104169849	1.2184079957582632	-0.7909265244378573	-0.32144845197203237	1.109592046681891	-0.2955664698951128	0.2174132298099296	-0.6018420287266072	1.973959392869744	1.7636205761316002	0.22555040202607013	-0.6786631851680078	-0.4824731742525431	-0.13194018398278842	-0.7272980652498102	-0.42911044106225216	-0.6606781365277693	-0.09039233841748157
-0.1132974442309392	1.5592601008504618	-0.40111982319541817	0.48328063192943416	0.8049860178748599	0.592252445239934	0.5270194063991169	0.8975820026590684	-0.01553354613202472	-0.761124427111395	1.2479686512682595	-0.7589741991203486	0.2236938813148906	0.3663376560923052	1.7290544442820746	2.629138443394421	-0.7490885589597347	0.08022092210315492	-0.40981034379050063	3.645634429415275	0.2967198174043123	-0.24010384698904158	-0.893711315093211	1.1522537443577492	-0.6548394852464876	1.7928302019339912	-1.571693889671097	1.5574799357649465	-1.244902159735671	-0.573506021266353	-1.085748342009731	0.2986262406069585	-1.2375804722192956	1.2645694622666417	-0.7669785983783098	-0.29881931019727825	1.0631077651681493	-0.30373623293302165	0.17831296939979713	-0.5678333758304248	1.978661897284292	1.8903605122996219	0.25888151221856753	-0.6830983574112337	-0.542546746787058	-0.10252276725792138	-0.7474354484395811	-0.414469656480807	-0.6914358972015622	-0.09084590599224787
-0.12834731462205576	1.5690197659523193	-0.38270909259531843	0.4803576299569984	0.7979947067352331	0.6064079756885051	0.5355345419288645	0.8264170831462406	0.02431821929936904	-0.7669536111344162	1.254768087488584	-0.786737467912628	0.2192461629961305	0.4620505372020725	1.7483541091912695	2.660396076174384	-0.7713151253555638	0.03013670840449696	-0.37200206443825456	3.631308498557657	0.18083380943494137	-0.21923224910342812	-0.9269497160209843	1.1210654277119503	-0.7431233292338628	1.7668855291443246	-1.614531955657995	1.5735370861856461	-1.1706268795588002	-0.508650256157412	-1.0283199679651793	0.3049439979706213	-1.2621919538023176	1.3086207315502785	-0.7465201620217612	-0.2730669513341524	1.0218086359462017	-0.37793781165843815	0.14899139365951358	-0.5671190492420997	1.9794122803630885	1.961164733052124	0.2765579987553064	-0.6976040104219418	-0.6139619640128314	-0.07712215951723059	-0.7409644090552848	-0.4063451947554505	-0.719616557402849	-0.08870724594240617
-0.1459160934696983	1.5575215225336254	-0.3701429926114887	0.45829040530540344	0.8304737425785428	0.6301520475594593	0.5477770600172039	0.7562652800513676	0.07196899590488293	-0.7836781177015398	1.294495903501144	-0.8217239893580588	0.22568225521769342	0.5550312910865585	1.748289396111467	2.697625116589376	-0.8007618366502942	-0.026970997167179156	-0.31976864861136844	3.5910314886832735	0.07381921214726475	-0.21576028243509443	-0.9402456638122711	1.1017036540252612	-0.8870854705478657	1.7609253976314811	-1.6068694165181665	1.5990269480022525	-1.1300189508356757	-0.483478528695633	-1.0198938275468656	0.29031906364518745	-1.2790888094468524	1.3952896073051526	-0.7414721942628475	-0.29293215629104374	0.9681396027468822	-0.4436682826651067	0.11909203229287783	-0.5683179776708611	1.9606180487721556	2.0220072243233593	0.29721105737192793	-0.7053233866286797	-0.7090695352004719	-0.04272990248672107	-0.7352624214150981	-0.37692726009183486	-0.7174686040400075	-0.08679381332062232
-0.13535455013399583	1.5306397844954012	-0.3423264448629566	0.4582506272400817	0.8562473782513873	0.6256033630985068	0.5531478525712432	0.711490062272372	0.11466389615693615	-0.7779647845676282	1.3204566923974421	-0.8505233096264672	0.23476244556133846	0.6497673960566324	1.7562582052040097	2.701543691935961	-0.8241137863716395	-0.07269750786373777	-0.2765426509306119	3.5589203422438276	-0.03624415162820545	-0.2575814820425196	-0.9423321897565546	1.072091431455948	-1.0265407840604395	1.7634051462091258	-1.5930209431100322	1.6205362509593606	-1.0913778346732526	-0.4628895860742774	-0.9988197952659063	0.28686214371845264	-1.2993776623660676	1.4566043656594656	-0.7028042747823341	-0.3173056983265584	0.8970117443545955	-0.4668261576900842	0.10424347872646496	-0.5561657061898531	1.9777084125945836	2.0827922996649804	0.3367695679781015	-0.7176722033149574	-0.6873479535758904	0.011849925956760248	-0.730463845640704	-0.3423060075362573	-0.7410151408012764	-0.10519587247596349
-0.14153313677640456	1.5200913752154872	-0.3377922708984391	0.43687197461578064	0.8545330380701521	0.6150294259142941	0.5480567614387224	0.7117685277906032	0.18990459160255815	-0.7499695076524558	1.3321772006775539	-0.9037003116861436	0.22983769923086253	0.7571568685220657	1.7632593515251322	2.72955043478757	-0.8366060327186361	-0.10132865229558685	-0.22449528754654188	3.515184968157398	-0.11331297005734728	-0.24613720493172137	-0.9471095975251129	1.0184928082581644	-1.1208362065483688	1.7236505546283418	-1.5207439336089985	1.6270393798736538	-1.0638434145146693	-0.4596751508669111	-0.9689884000553407	0.25474393343751045	-1.2883329591554602	1.4811024790002423	-0.6544296409056549	-0.3071954254511835	0.8560550038264854	-0.4235655285278721	0.09894316917827044	-0.58395435193408	1.9540050565845015	2.1189819411215622	0.3642717597200821	-0.7411701374553831	-0.6745211637929289	0.06098124493900534	-0.7791265224738864	-0.32646715462701115	-0.769231286034887	-0.11355129868170763
-0.1650993456083024	1.4823736524859845	-0.33206748235246153	0.45678432545287667	0.8333609931135844	0.6044941317011333	0.545224948689875	0.707667387251776	0.27248212327850474	-0.7384962709488595	1.3356536712059408	-0.9498405321660719	0.2568579287516242	0.8243338598067698	1.7596131739350152	2.740930265951765	-0.863547414671235	-0.11403385306687257	-0.21280601832386684	3.452775163735655	-0.1486802396245469	-0.2367258033071506	-0.9643313122593622	0.9652639417341978	-1.2903334433233762	1.7126270773896377	-1.4162328638568935	1.623807088985465	-1.0373441817251448	-0.4632030145990901	-0.971737012669208	0.23836783325281807	-1.2836549046916115	1.4624943328270947	-0.5984659704893137	-0.3474426947014877	0.7914097575682738	-0.4256234063054757	0.0938121218928634	-0.5995622202066848	1.961990082197828	2.1178651553052767	0.35133181404467645	-0.8049198382915967	-0.6245708718057632	0.07415901582721593	-0.834505925771014	-0.2989037907732599	-0.8168255856389965	-0.1250643556211925
-0.16053212335316708	1.4533416617868544	-0.3295835268312579	0.4275405891542688	0.7926006698682081	0.5819144335631973	0.5429334980769658	0.7253499476594538	0.35044065595147156	-0.7404660756398141	1.3486168680168114	-0.9692307949550445	0.269453739822883	0.8970218606954452	1.746968844826749	2.7634470555637556	-0.8612190014850795	-0.11243855349320582	-0.19983447853202904	3.4157033772273464	-0.15314816876994583	-0.1928621767233513	-0.9785482780415391	0.8967889084524732	-1.4495712836681822	1.6626477690708943	-1.3436111098841756	1.6191383503402315	-1.0088313075044264	-0.4592468758873469	-1.0000445172129013	0.20452957227413063	-1.2507327128602066	1.4533703789843122	-0.5735555204194902	-0.4193980236148679	0.7801832084775588	-0.39854922434731893	0.05495938854574702	-0.6514318884100555	1.9586222477361488	2.0697519201546304	0.3462542682669154	-0.8519275068927639	-0.5738778816578353	0.08100568129117994	-0.87609358248243	-0.2704189857503219	-0.8877756899556355	-0.1512312026183727
-0.15206434729504142	1.4345740847331794	-0.3209768310005022	0.4055803537818151	0.7845253734399866	0.5727794385905312	0.5210655742621941	0.7553732848141068	0.41776417338700195	-0.7299444836148388	1.35066975634825	-0.9923222811473256	0.2642768501147858	0.9231712048639009	1.7564948124020372	2.7769904277811133	-0.863387207263323	-0.09793323028632431	-0.19164565775461057	3.400244295891947	-0.16571939831711174	-0.1633687670652961	-1.0034957997947334	0.8094629561037712	-1.6169744487432063	1.5908156157524451	-1.2664022141174793	1.6132508418932434	-0.9849069675438402	-0.45969191908206763	-1.0563069345947191	0.1778271575187603	-1.2108468506258057	1.3910070497880966	-0.574772864327937	-0.4667694424396065	0.8014290384785104	-0.4051297375647375	0.00013308876910658184	-0.7046980147889123	1.9459739337866035	2.0323868944730497	0.30907776123659475	-0.8822340073310899	-0.5683679092056276	0.08421418946121786	-0.9258567326932068	-0.24606800347794294	-0.9292676729073355	-0.146442062637752
-0.13852225224686684	1.4174412724660972	-0.3185472112184934	0.37217363719867286	0.7693270667249258	0.5382234701873062	0.4918860189215321	0.7585156436702436	0.5019906417645613	-0.6739615529213021	1.367531084275597	-1.008271470420762	0.24635801218263437	0.9335599966680673	1.7224880889658745	2.8009352746372373	-0.867850408731593	-0.07740379618934665	-0.19324860886792092	3.3705181964776294	-0.17969400743393937	-0.1403194294262297	-1.0264434992955394	0.7328141655154389	-1.7366459746940475	1.5190242254243134	-1.1950447806811144	1.6073599322282035	-0.9580549109267247	-0.4320869021340827	-1.051604376279157	0.15076065758910698	-1.1929187115393458	1.3959315039189508	-0.5610134152138869	-0.4892607025315995	0.8179939381361108	-0.40386460642901384	-0.04635838970941525	-0.745250301671667	1.9480718927845	2.027272015434462	0.31847987675723244	-0.9051736115010067	-0.558503998326328	0.08260930192642993	-0.9226320897728139	-0.22771905131606	-0.9555399037139658	-0.16880138771440614
-0.14414895713636774	1.3986557965278974	-0.31133491420178766	0.39145488845457826	0.7751601007493255	0.5414847335600481	0.47572636777972105	0.7738889778291751	0.5621436733517856	-0.6146520516477118	1.3564150410983506	-1.0052979390112227	0.25095413921615045	0.9043878301900931	1.683719898454876	2.8327610407679322	-0.8852766500952637	-0.05689136625449143	-0.18989394126395898	3.3598825988981837	-0.18282037410412288	-0.15918839821108038	-1.0353667552400183	0.6500127456259781	-1.82960117168264	1.45866394223806	-1.113557899729016	1.5910488241929985	-0.945591828417996	-0.42100501020412	-1.039060659238611	0.1086844532994706	-1.1633780782835372	1.4179807124245096	-0.5572985600846956	-0.5124122189101856	0.7992400965280609	-0.39484304868749465	-0.08865081071202069	-0.7737227558260324	1.9490453669321581	2.0196240033914057	0.34784081833004893	-0.9237012070194295	-0.5388844566209341	0.06529978873887395	-0.9248023256430467	-0.2014840822472317	-0.9453335212918729	-0.22396398711932491
-0.15015890209177613	1.3733455805509451	-0.30987587080111173	0.36374329349956996	0.7850566725637838	0.5350598311624856	0.4683759982635265	0.7887393401611849	0.622177519423418	-0.5794428617685825	1.3541946350408285	-0.9835344907075705	0.23340708025820928	0.8621475983343505	1.635741216632626	2.856941036473151	-0.8491346451643615	-0.03030922335839359	-0.24454599957724246	3.3490656604218065	-0.16775147088986458	-0.16669427755137986	-1.0372098452620366	0.5844880937424577	-1.8820008018627052	1.4208087118965913	-1.0373799969790372	1.5820242589632614	-0.9388661947953703	-0.42866333880938656	-1.0429485170223665	0.08391773374303008	-1.139757246539708	1.4199202040474679	-0.5581003501608386	-0.5498010039030196	0.753033505136789	-0.36401808219584036	-0.10217946980373274	-0.8285743183299157	1.9418037031783641	2.0358936019361864	0.3659128357141456	-0.9534485033894459	-0.4846450686236884	0.03742616473675002	-0.9145692028516252	-0.18169939617056927	-0.9359632549439063	-0.2540673115239744
-0.14070468863188615	1.3623282204964828	-0.30907875716470434	0.34730535091971465	0.7944005582134446	0.5427711377279678	0.452222256306677	0.8411259487718319	0.6557481063151536	-0.5490680781397683	1.3692062615364355	-0.9591085993217149	0.21479844467737025	0.8221150228526074	1.5654466336972663	2.8701634390935697	-0.8302449140437533	0.0077800997958197005	-0.2650830437202209	3.3287195799909193	-0.12921574641796502	-0.15554450472010556	-1.0542035320105254	0.5206593107461135	-1.8325541587798235	1.3688883088008263	-0.9161174148617391	1.5736515938600437	-0.9302355210182032	-0.443566907348422	-1.0853222936988351	0.05246787115615466	-1.1344548452425474	1.4236675553401672	-0.568099997320178	-0.5785205765791647	0.6788721088266512	-0.26893438535341113	-0.12155868455356371	-0.8673374350959031	1.9466419615440966	2.0747853395219127	0.37863163360150054	-0.9782838071656886	-0.41884684775421893	-0.006334530742418185	-0.899811343010002	-0.15963351007463036	-0.9144049889000223	-0.2959351560676484
-0.13694174816332078	1.3816339573448686	-0.3120349624076914	0.30435738528905276	0.7910540491137648	0.5598940415852264	0.4456821017063365	0.8639431416620156	0.6828724885687187	-0.5011963798438656	1.3857325540116148	-0.9348591732443486	0.20921040225441329	0.7607153422630292	1.501517188845596	2.867206914330323	-0.843549991840708	0.05261466489741153	-0.298428165401178	3.3083863867303713	-0.09224123239516425	-0.13952824765907604	-1.092754461539338	0.43948040048673465	-1.750311156225515	1.3043643773178624	-0.8393298041303371	1.5635454412899583	-0.9247589758391325	-0.4607227952025402	-1.0975948890869927	0.03702566517242772	-1.1349582632061852	1.3899696529820738	-0.5645723150737129	-0.5887419426960786	0.6230347260822009	-0.16347691841665823	-0.12462673249314231	-0.921785553991451	1.953344657202706	2.144028687862947	0.3822604022735046	-1.003910169452006	-0.3298030851609935	-0.045916632275523485	-0.8625193713318238	-0.1323204743186391	-0.8920793590321395	-0.32558157784183483
-0.12879839040627614	1.400516087259502	-0.32023916398140695	0.2871965792462815	0.7743822878371565	0.5702564593489432	0.45243892642193784	0.8388869048894693	0.6958718592052059	-0.464383489884051	1.3772904249564224	-0.9083220654615702	0.21134415612269147	0.71701452007145	1.401985438683885	2.881569016482118	-0.861951237797315	0.08747628891420603	-0.3204146730372365	3.277228890896109	-0.0867316194454804	-0.12643474658294376	-1.1428281790777601	0.3577866411681593	-1.688152359064753	1.277824758979039	-0.7812338986944163	1.5463296092530787	-0.9209100597135194	-0.4868283751499239	-1.124696369728683	0.0038359545257936863	-1.139833247594445	1.4023585930696607	-0.587084239090811	-0.6018903399641784	0.5941371270840026	-0.11119672717306475	-0.1266719779896405	-0.972930666986335	1.9500132365588965	2.224416244784845	0.40071080150132543	-1.017366905101289	-0.3298014521671516	-0.08721921174454025	-0.8210187287944504	-0.12425250687215457	-0.8574359873189058	-0.34859235046459947
[truncated: 200 more rows]
[truncated: 24 more columns]
