# Supplementary material for: Obesity dysregulates feeding-evoked response dynamics in hypothalamic satiety neurons
Source: Sci Rep. 2025 Oct 14;15:35837. doi: 10.1038/s41598-025-19800-2 (PMC12521569; doi:10.1038/s41598-025-19800-2)
Supplement: Supplementary file 8 — Supplementary Material 8. [file 41598_2025_19800_MOESM8_ESM.zip › Supp Fig 3/Supp Fig 3a/Supp Fig 3a/NCD_to_HFD_1st_MPK172_matrix_7.csv]

-0.08337050817411748	0.6503922541838969	0.048997918556705225	-0.7094128549835454	-0.03610920217495521	0.3241504656986569	-0.30734948471801704	0.0705380982804183	-0.28877207157562756	-0.004678873488333202	0.418549555359939	-0.16349722654615756	-1.0906562749965272	-0.05141165409467864	-0.26251950497079407	0.691680164965313	1.0849035521939066	-0.06257177331477837	-1.4625521495944933	0.8157609658733099	-0.7520031203009673	1.5831686434976144	-0.1717579792838789	0.20966691326269338	-0.7621615772291532	0.783857566707451	1.1489126886259968	0.6054402039840829	-0.1590651740380721	0.17136023321808297	0.6948681125912671	1.6627821717816702	0.1101876397493448	-0.12268786847918209	0.1267419300811802	0.08917137055355413	0.15195265552970377	-1.0122561366817364	1.3131729882300518	0.6073406868772084	0.42646239032745364	0.8114292402778854	0.5156548808402026	1.2355647986314797	1.1519645510031258	1.2016476190487757	-1.5865855741323553	0.022183554993681725	-0.20424473052693465	-0.2593947958416074
0.005298810617849807	0.6082006934021353	-0.022407516680195833	-0.4398535862533009	-0.022111292961079304	0.2622915962676213	-0.07410231661277339	0.11100334379231838	-0.14624523141546011	0.2913192428619266	0.22126686483469055	-0.08463513914712181	-1.176899548003345	0.2959428584116453	-0.2375348322460582	0.8137829448982739	1.171978117404529	-0.1145768037628004	-1.0996066380510592	0.6238912914800447	-0.7726415505860651	1.5291027464161655	-0.13137137994993206	0.2259015804341364	-0.836083478046638	0.7522445807024962	1.3298375704913985	0.48708831231161814	-0.11034955922541671	0.1609126186359811	0.7094545021763234	1.741604330975424	0.11518490958611674	-0.12847139147404474	0.22681345152958238	0.3002233554588478	0.2337445241875932	-1.0948128593064048	1.0990672834420323	0.4240575362772517	0.35663163909859275	0.9666390165350562	0.42476180497685634	1.3270951361839605	1.0040559794217485	1.1170016791296082	-1.6557734204067693	0.16692252539342128	-0.22026384842262384	-0.346766598522561
0.22152098901528824	0.5725206931911885	0.05968640227206722	-0.2768325255139668	-0.10745330842895617	0.2280872283563445	0.10447357039173033	0.1097031938267737	-0.12343522358429355	0.501490128214277	0.20409751439053747	-0.0926130836199575	-1.127125383648242	0.487870360617291	-0.16518228441027247	0.9073083580672016	1.1404119802190322	-0.052895497431487935	-1.0335941063517	0.570280382145115	-0.7565898219343884	1.434552172763187	-0.04811659323814424	0.2637309007462721	-0.8819844320536657	0.7624578195957182	1.3587446359771984	0.4214248856307748	-0.043797835663150375	0.16293918627920925	0.7253028845788129	1.8266416670658578	0.1161766852899573	-0.1340259307346131	0.23253322326254974	0.34466263849694384	0.22828136269053292	-1.0498784346973904	0.949081946506667	0.34679418942842305	0.3409726638957662	0.9540688919416684	0.45061671638184636	1.3620195751913842	1.0517236014674707	0.9565869350202898	-1.3771239077427193	0.22411785188004796	-0.21994600878183665	-0.340416073797214
0.5331963654789428	0.5900722756100584	0.15198575294968703	-0.20642963969682068	-0.14273741646384835	0.20749957191164842	0.2914717082375342	0.07035301142581207	-0.06502807238765543	0.6109778870466664	0.17509255905363963	-0.0654470633736831	-1.0337714920132441	0.6101249909331308	-0.17139021557945835	0.8445339231345015	1.1317515736543364	-0.048169360478412915	-0.9399108260588025	0.5164087340900557	-0.7680457412664261	1.4226593646107475	0.002478047967169862	0.21810973552819893	-0.8919913386300972	0.7639059108803783	1.3053910415544963	0.3903729136470271	-0.05787828248262331	0.1564414696853216	0.6934580949313784	1.7724107349631117	0.23474379061176093	-0.22519007995058138	0.24975619654562686	0.32286476694866634	0.25189534012951753	-1.0969938129649757	0.8536686698038863	0.36475683821851873	0.3560706928302768	1.0198792990507584	0.4392258413316058	1.3470087513220341	1.0499732271357152	0.819140077704946	-1.2150581699252532	0.2642626157943889	-0.16879170509484553	-0.3304452125060837
0.46623760313164986	0.6039389122258548	0.1820327368518218	-0.2188290908399638	-0.19261085807221406	0.20737192557571146	0.419932477137088	0.07399818033102006	-0.08015239338149284	0.5680349070071408	0.18923478557508114	-0.04498200650128167	-0.9404720114163405	0.7045463807681369	-0.1540032709768177	0.7940176143579482	1.133213395342135	-0.03698434746881592	-0.8361365968864506	0.49440421254401434	-0.7774915396335238	1.4064992858783398	0.03610817268349677	0.2339839410102475	-0.8668826616574741	0.7254137666796332	1.3629726211896938	0.337563697236731	-0.038443117673726504	0.15980108407241733	0.6649822210414404	1.7229824216582752	0.3663905618868745	-0.21578592002758074	0.27851266384645507	0.23341954365710613	0.2628705854938058	-1.0826762669790557	0.8799478331729993	0.35525608268839753	0.3355720426446549	1.0814372209869814	0.38492784885587605	1.3155504922057897	1.0028435250065812	0.7153466870126042	-1.1022224051205538	0.30802153474072613	-0.16042815224707363	-0.34935121947342795
0.3459745179782259	0.6019259389319007	0.2544579485120678	-0.12792071052640233	-0.19193676656970152	0.21951794842910413	0.4128518739001669	0.08067250099479592	-0.09477660103893071	0.5475299833580535	0.15113486102971094	-0.006788984273715641	-0.9248397791657305	0.7438375703091799	-0.13443431267356784	0.7243868054966115	1.114196874509964	-0.0574837284054385	-0.7715011166080719	0.4801277473756043	-0.7595049605413209	1.36895465400202	0.05996268319550901	0.23697200880330851	-0.8077582762411568	0.7096255651001612	1.32370109642857	0.3240859437522249	-0.040357145380507754	0.15913927455447882	0.6110341890427838	1.676206197994566	0.46165226053602665	-0.23298562914016366	0.27713795316608714	0.2172227899276813	0.28186628278063147	-1.109207153452972	0.8557532056395556	0.34561622968135614	0.3055361182725204	1.1098527221573262	0.3741001783817206	1.326125781089224	1.0348382461252146	0.6219325332752051	-1.1082744837462413	0.3597263023363142	-0.1450610029145496	-0.383114503553547
0.4597138650214837	0.5987425016090883	0.3199095762848518	-0.11989248191291149	-0.20706721564151276	0.22295365994831706	0.39824467392919527	0.08116303874018668	-0.1349666702998869	0.527077200772377	0.16106491765213407	0.021812593412511072	-0.9065238167423811	0.7677293780818945	-0.13553047257757542	0.6756742107466456	1.1243107921342594	-0.0712771562747959	-0.7362782748787797	0.4500566739361275	-0.7424000299365213	1.30543446426419	0.06547722020222199	0.2630878352454265	-0.768710048487696	0.7562016449294754	1.3738364007033586	0.3044993860951224	-0.0371534541723073	0.18066594867062621	0.549709920160628	1.6324670079880312	0.4952132495601043	-0.22288316503921818	0.25115423807063797	0.24748469838552195	0.2923448230462891	-1.1279115931068	0.8687309436980206	0.3178357313025292	0.31394389864051175	1.1000567413550788	0.38390664197165497	1.233700574854105	1.0580996878834312	0.5247357160796384	-1.2046369170100697	0.3726155660074159	-0.12139415244780495	-0.4296654811733583
0.5485919498266232	0.5926452649721271	0.4013584674806193	-0.19114641525250803	-0.1899737171652668	0.2258578266773062	0.3989617794665602	0.08254505796656081	-0.12384157384929181	0.5326428510596226	0.1736214098521008	0.03978862822946085	-0.8848301096503317	0.7871529630255045	-0.1155492893141291	0.659841416154563	1.104246344504035	-0.07715133057184162	-0.7481617742889195	0.4301980116933221	-0.7371002074377134	1.2130532248977244	0.05058094368513606	0.2864526889539614	-0.7422325399724813	0.7690689146735371	1.3779712711590113	0.2886027836955489	-0.04422040476800475	0.20651798731546814	0.536088779118113	1.5976149377208033	0.5141354844663197	-0.2334953705045581	0.26101696548471875	0.2619908987809607	0.2947770027732319	-1.1404895217638025	0.8716492072535671	0.30700890830940525	0.3119702037268346	1.0893471391035714	0.36183788978319403	1.1088875882816642	1.0635900527298705	0.514929724443472	-1.220600872982578	0.4096035444251326	-0.12119770200911283	-0.4501552909405471
0.5732229445005862	0.5653145013920066	0.46284312662913113	-0.21828075630697144	-0.16204511499776608	0.22543876897397816	0.3912209559603832	0.08594753191480739	-0.15284900691724757	0.5520972533428444	0.22037272688393866	0.08092701598287633	-0.8288709416935418	0.8113843349651562	-0.09983602046025936	0.6677069202415427	1.0976452908259264	-0.09246613241373776	-0.7692829043567125	0.41927478542672797	-0.73793166144689	1.185842022070733	0.041007811256344354	0.29210225543762386	-0.7145423196819455	0.7776331245460226	1.3884537755253594	0.2456438537387234	-0.06331817375746517	0.1932650668871925	0.5173665178096001	1.6080942317284448	0.517787547418769	-0.21011812361607948	0.2586951761692781	0.30727478683628184	0.3039536608514593	-1.1333888302279203	0.8437959123825348	0.3208322332624346	0.30379103882962943	1.0876314912392668	0.32057491067947796	1.019014428703471	1.0461020494130817	0.533009925809477	-1.1942116610750775	0.4125790733496254	-0.1119017202234766	-0.45653864930127674
0.5834641285889994	0.5516477534129045	0.4882681464110218	-0.2317204949590297	-0.1341271611455789	0.2368218532783218	0.3740262621789043	0.0890529604574177	-0.17222040452720688	0.5433127623461633	0.23960549186716623	0.10122299080968064	-0.7882430969024719	0.8261382149227782	-0.1197994854690099	0.6440301382044001	1.0849345291838124	-0.10514586337828266	-0.7704880924695644	0.40322106581867506	-0.7367163251061772	1.1547798489655348	0.022497077622880873	0.3052737518213292	-0.6965205055317472	0.7427510398896778	1.379454577829664	0.2056706422742672	-0.07496902975530374	0.19537470917309846	0.5116228657961026	1.612884029370069	0.5430453943128655	-0.17489717012066808	0.25099323353275627	0.307036009909725	0.3077101533432286	-1.1537338244683646	0.8520381387494419	0.3242646127809349	0.2923708375298917	1.1016731359347864	0.2600127881019181	0.9736571359442869	1.0017506083506555	0.541023186736011	-1.191315006324205	0.3953044941083875	-0.0766817771946315	-0.46863975685605475
0.6729845302058551	0.5093541838493549	0.5451889226904686	-0.2072630355598785	-0.10447894462687501	0.2095042146278407	0.4206150818169663	0.10570383149122656	-0.2001235522047145	0.5607633402054646	0.230338049206784	0.13451083128072133	-0.7455910119912484	0.9542526547314065	-0.11137949239863568	0.6455454560654543	1.0468830961493623	-0.12163058030827265	-0.7070755755358863	0.3427856908651276	-0.7399040625185033	1.0523539247440186	0.030444805125600806	0.3162853470902224	-0.6823633999835421	0.7277150517697202	1.3759908328517936	0.12650732947108434	-0.05663039481254539	0.16849561245795533	0.4706422421858913	1.5742242275379312	0.5979782509103705	-0.16577385201296382	0.22453909508529685	0.3479343944965506	0.3464221964312057	-1.1707675274646516	0.7838469618958512	0.31887870212744973	0.26640623599737884	1.1198768180907095	0.2145110725500769	0.9145143278407739	0.9383210789077596	0.4738483213068346	-1.135482278395629	0.445013450326631	-0.06833967852261284	-0.5154436615541955
0.7546525799392666	0.4801592705015678	0.5835674032964144	-0.1839460126049118	-0.08597591231596935	0.2017488729946928	0.3983822036311479	0.09917801256551732	-0.3080723109704989	0.5197775757721074	0.250290782866999	0.14899354119684535	-0.695622715053185	1.0030387020842286	-0.0552912775636759	0.6166039801413131	0.9950170945599502	-0.1431228842945885	-0.7174017644891645	0.32269021419700694	-0.7727143176038626	0.9724515332982838	0.06364401257538918	0.32800544541673526	-0.6524295336625192	0.716023398260757	1.3366247138786986	0.08509107570299389	-0.031072858258242762	0.12430365978508048	0.4137345777167617	1.4912736428974787	0.6777482424374526	-0.13508834791358218	0.16510760376213374	0.316655925639153	0.3890068564246329	-1.157634814658939	0.77210726967234	0.3569358631865363	0.24771703525141012	1.1459509242064958	0.2287190418908423	0.8281076388017532	0.8395254495520286	0.4040178307707973	-1.0482127568391877	0.43654207737979533	-0.061697227329705354	-0.5222713161036314
0.8243430064424875	0.4728758434818892	0.6106206149843001	-0.1718080189874338	-0.07301394049873662	0.16388090092002822	0.32618385676831274	0.0949068225573778	-0.43519242914987083	0.44041042545335485	0.22282185571801802	0.1519846904010731	-0.6704101316450164	0.9930203871510578	-0.006143222526247461	0.5862501841617893	0.948474693250874	-0.2198595616065166	-0.6724633450952476	0.3034743528508274	-0.8243491150062134	0.9256434910569687	0.071330742869354	0.3212181756980627	-0.6108267511006161	0.6353458012019079	1.2359124259849956	0.041072206780987816	-0.038085027050488	0.11321683101824023	0.3489697113911484	1.398400546254352	0.739842487443039	-0.12209789862258799	0.1592153642117236	0.30602390543904906	0.45179812294621013	-1.1784417012853916	0.7760109130709109	0.36003457500986474	0.23552970565416417	1.179210334141862	0.19976846956923588	0.7524432995896244	0.7315844053950811	0.4216781570807783	-1.0549407540616884	0.41734633468474247	-0.039065455707432306	-0.5425267426587352
0.8155869809527847	0.42840074325638317	0.6337277519633542	-0.15143239319620092	-0.06140251360489783	0.1666613423515269	0.13964372706227546	0.0991319849265381	-0.512963699384277	0.36765458319770017	0.21292346760842212	0.15238633415993935	-0.6513309150067524	0.9404377609221637	0.06676483803393748	0.5961409775437623	0.8779943261913253	-0.3020353726409356	-0.6612694664717724	0.2699677962366671	-0.8471287785585639	0.8188050710369457	0.0633041724598225	0.3319741738312993	-0.5608192928920255	0.5949311578106478	1.118870382670547	-0.0030165192606334936	0.00965149303926639	0.04667170478515651	0.3271419897320885	1.339742772027408	0.772904706219449	-0.1252659559347086	0.14233222716262456	0.3012321082015551	0.514126007315977	-1.1530334573622036	0.7815344066425406	0.36540849286049515	0.21223371617518771	1.1963580649999634	0.14076902243215245	0.6838511236060635	0.6926585641583302	0.45272811773123023	-1.0836480451223203	0.3985954177996305	0.00492394787710691	-0.5721118324324206
0.8956007740738748	0.390194082671763	0.7048261041494659	-0.10409051984014102	-0.045060636601626736	0.1821217607394227	-0.03235442030700443	0.08389293122966894	-0.5590873570271939	0.3662345613142734	0.16721215680771057	0.1581253247562357	-0.6618042408840608	0.8774859459551843	0.08303309625015437	0.5961933917392661	0.8135423151560446	-0.3544682925799854	-0.6466042293280146	0.23438437790165864	-0.8601799984372238	0.7293761480193989	0.060070707040243865	0.30397931466500466	-0.5227083390219143	0.559147435087415	0.9788148554533308	-0.0132949378062712	0.028680842378069865	-0.01135092925447891	0.2816000400276347	1.2889783157650974	0.80264093158967	-0.15945794183586653	0.13892913690147357	0.3296937822662205	0.5696572837933208	-1.1543915893877226	0.7310493647161629	0.3813982113638137	0.2021446814498522	1.1931041281202635	0.09876396088381947	0.6173525538157918	0.6439803046935633	0.45481478923710317	-1.147419283463365	0.34611778176140195	0.09427951718021123	-0.6109696690315254
1.007729389822023	0.35678693527027816	0.7544182916662562	-0.1191716307366532	-0.010423339912085073	0.20653594128232075	-0.10997746071530741	0.07388753409021523	-0.6168539914915945	0.3380352845440724	0.1597157024004196	0.13726395120810236	-0.6212924952434414	0.8175183056627638	0.07454488564333032	0.6295194324625044	0.7605121632176826	-0.3745534984323437	-0.6475890102245805	0.21275764755269416	-0.8912077184321552	0.6427068788013898	0.07419192477033316	0.3112591481732357	-0.45396708316816126	0.5249283962479452	0.9205178311543808	-0.015687308604041977	0.03679382636499092	-0.04222456921964231	0.2386628953610812	1.2361160453765028	0.843013497086325	-0.1337952632963902	0.12866161137255605	0.35263890334770037	0.6233136745473711	-1.1149885270997484	0.7233601009990881	0.41768843280229984	0.2192124157564843	1.2033609159302174	0.08177139669223975	0.5385947370378596	0.5557086554664091	0.4911215936068394	-1.1640667637703221	0.2743473024088415	0.1635953368616197	-0.6105945090585407
0.9919206203484572	0.321434334673261	0.7667740714963283	-0.06288214761658621	0.04066736356611187	0.21869739633522228	-0.19663945505903072	0.06554899927817173	-0.6810377211902376	0.2947339467462061	0.1162433536758813	0.10567582546223024	-0.5359573360942078	0.7716145834191369	0.0865994928134789	0.643294195961443	0.6568976388118972	-0.38247493977906777	-0.5720923377906877	0.18377984069064596	-0.9150775144559748	0.5476253983313842	0.08438984695825877	0.2866455580202002	-0.3808341008091396	0.46283527465990215	0.8342000052449092	-0.03209188696118715	0.05323434445445001	-0.06964969384880867	0.22878434405009956	1.1728875354955113	0.8783550083867484	-0.1514337456527755	0.10657992215078142	0.33855173415698836	0.6649338169099839	-1.064680054274898	0.7094002813222184	0.4667954197602466	0.20628960950010997	1.2456869159606814	0.0790725146494536	0.5117671240245821	0.45236376053038885	0.5676993880588717	-1.0757139206272068	0.21679025424589143	0.24797794741500798	-0.6054257810745767
0.9844159789171136	0.25547181319822315	0.7421867252050427	0.06379221744714911	0.06937870154456845	0.23624645269663685	-0.2696027489542035	0.06220525730195314	-0.7619709231061368	0.23980987941427911	0.05618534724859865	0.07167597570096376	-0.4678122635940102	0.7037501716443175	0.10184530009647808	0.636794835718986	0.5654050534749018	-0.39057375411993583	-0.46584203298022675	0.1296654565243462	-0.9248919571246524	0.4639758219560072	0.09330362662949637	0.24599766008722712	-0.29873993763191486	0.40172039103934853	0.7919507588313496	-0.035877227568011996	0.07641582917727356	-0.11761896291321391	0.17524127344525617	1.0846829669901932	0.869446175174029	-0.09365306771143438	0.05509174398139248	0.3531673678184982	0.6948242779879455	-0.9976965824442015	0.6683793920745966	0.5132543958478639	0.18855651739180584	1.2776513938812721	0.08848806661134531	0.5411128023896425	0.3019736161159198	0.5479221644127747	-0.9838874309389671	0.15035243593049652	0.34865762662995425	-0.5833679164163896
1.0128629098942554	0.22862455909987628	0.7034287037498068	0.17227533113966645	0.07575233826331378	0.24678223576128344	-0.2597669516093858	0.04567012113670878	-0.8245862501746156	0.1893725562196445	0.018281289237081166	0.033484815629134704	-0.4210949158128659	0.6235167898035161	0.13106579456662876	0.6204588173531959	0.40914495938279244	-0.3934702368284332	-0.352506302601223	0.07225609018524258	-0.9231419440022567	0.3360514776195501	0.10170991172815431	0.23928273329186056	-0.22779276604771842	0.32827472577257233	0.7177467197771165	0.0010810920928338464	0.08493823345265353	-0.1419563183881652	0.12236463877345453	0.9782725796511673	0.8565402939182439	-0.07934528846667575	0.02031173599950667	0.31254794611586506	0.7321886366031922	-0.9332161389451201	0.6337035744453887	0.514036794884391	0.17781098614000057	1.2723182659406986	0.1172650704966947	0.5507076633705531	0.20252130530357468	0.5112312741551313	-0.9359435063595033	0.10118671831200365	0.4542448293585693	-0.5980839517950431
1.0406072275471419	0.1810870095182569	0.6648363001197156	0.24093975375984553	0.07693991081924681	0.27192657980094037	-0.29666011328799985	0.027698956420713704	-0.8579290681648942	0.1409847991258872	-0.01321459216439427	-0.001563382731931523	-0.37857823925730416	0.5435040761574698	0.20510147476205817	0.6425525742101372	0.29067223409797405	-0.39521836654391523	-0.23897021730758206	-0.004857305440280046	-0.8956917024880757	0.24560298712311318	0.13006163976949922	0.21222778737761638	-0.12470420401560625	0.2750542108587365	0.6562203879353593	-0.004133290978260845	0.09235682280338156	-0.21775119488397418	0.05946034747491273	0.8833524548334684	0.8495081562793082	-0.07576405021046803	-0.012019860489904999	0.25145690032174467	0.7558596700541795	-0.8477618039656913	0.5950759949142762	0.5485163886347344	0.1720761432997278	1.2464232124362822	0.18674322983824898	0.5264098082135973	0.15912288894506096	0.47600946816920686	-0.8729661190597054	0.05612547011384868	0.5241450369495207	-0.5591927105408097
1.0171076627417566	0.14983297604665918	0.6116660775055266	0.37358042474888425	0.08934076168955628	0.29828124920207283	-0.28508721304931467	0.0005070356367014882	-0.8509606264407952	0.14862848757525599	-0.05041797955987497	-0.03912136477306692	-0.32592337631389917	0.44718757491922484	0.2811566863972719	0.6369739827454092	0.1842142558074412	-0.39486087767427425	-0.11136709679220905	-0.05221852404019896	-0.8625350423880997	0.1831401160780586	0.1385467677749687	0.18193157343874	-0.027284435269639	0.2465892104159085	0.6110313096243607	-0.002970486245395926	0.09704814336636594	-0.2363557247513345	0.037702640485861125	0.8031756099045226	0.8129045943993651	-0.06934913824236687	0.0005347970022599568	0.18743765716561805	0.7633697233391107	-0.7625088338953427	0.585905251836494	0.5603668768956122	0.15869929999425353	1.2315132088053713	0.19683055593306134	0.5022053408990957	0.16205078782726998	0.4556126150031291	-0.8108629912859954	-0.04084524428269898	0.5980806558097751	-0.5245998775249926
1.049282523276513	0.11329270177596502	0.6151900567849962	0.46820439745431425	0.1125456885168131	0.28174939524828074	-0.28675044115875586	-0.010369264649745382	-0.7918497213059268	0.11642803398078652	-0.04044601024454109	-0.07334723238652133	-0.2704687730310171	0.3549841777866122	0.31541750501400595	0.6176675658672683	0.09733139725133022	-0.3835885496082817	0.027302796038124178	-0.12281256368332807	-0.7869987860981723	0.07723355335334123	0.1559486660446927	0.12946595781286505	0.05366294123911601	0.22040246686793022	0.5874659821813629	-0.025125557321859043	0.06772397444086946	-0.2402982208200523	0.02603223224985281	0.758870181845017	0.7234779067933385	-0.08977280363750109	0.025971250374599915	0.20333168160773551	0.7448235064592641	-0.6887060043333288	0.5689241846645858	0.5048421413699911	0.14566925853392756	1.166972489875343	0.17924228772568598	0.49523084596524497	0.2211086506464645	0.43693642849220726	-0.7341035896844775	-0.10520196013624739	0.69320000861883	-0.5069455172894349
1.0199198383383519	0.015092490719228769	0.5666743851316469	0.5665467348041052	0.17302735581096865	0.32115441439402115	-0.23877997855900931	-0.0207173003974592	-0.7206107352427874	0.06554988793817004	-0.00507165308326811	-0.09257596349303307	-0.22231366816680645	0.27117248121603127	0.3294237022060889	0.5672302460656407	0.0021876184060063085	-0.3422917279613714	0.12236084168520167	-0.20469874816476752	-0.7088266738970131	-0.03482692500354922	0.14546165319845833	0.09767363992392988	0.13211489065652365	0.26028005849185787	0.5910950032077935	-0.054830312096249265	0.07390264683259909	-0.2570779827441444	0.029914156731422458	0.6808617789472938	0.6005986886822938	-0.0961766031596732	0.01449506551803928	0.24038796868716988	0.7232233901503201	-0.6264073172978458	0.5759397078289903	0.5206254694470378	0.1403026958006666	1.1362783098883003	0.17307953682846225	0.46537506134797074	0.2844745301136604	0.39002158307868445	-0.6426104297152145	-0.1773149159973463	0.7521830204980577	-0.4797067191002179
0.9842663086583261	-0.023536777675656973	0.49241664290614146	0.6744454909267608	0.20978187612648158	0.3049400228301244	-0.08098826330546113	-0.022705371452684173	-0.6753409476281803	0.078807369036664	0.011620291159402033	-0.11376971692910073	-0.22867503621280244	0.2347078741320213	0.3460076037755726	0.5039035715183738	-0.07113900800152663	-0.268053815561793	0.22285579841653202	-0.23749333244294363	-0.6520077490245597	-0.09196375306296958	0.13997527437274945	0.07308423671212017	0.18638057846507716	0.2367824288623442	0.6337426040725369	-0.07784278173138234	0.0486370868528606	-0.17682434577346506	0.013764106182848027	0.6443537660784916	0.49631212972732797	-0.015758862638613765	-0.020100654842976254	0.23282131890264574	0.6891335651079472	-0.5494569568239165	0.5879974412450438	0.5023329043612662	0.1367424007123877	1.0634455124457973	0.21898206689884508	0.4371869197942405	0.2826690442175791	0.35358448087317107	-0.5265020395774928	-0.22923619173051626	0.7791117059540918	-0.4390347527687351
0.9997986733079445	-0.06663111617624398	0.4236242889104137	0.7841243427703716	0.25015133612493207	0.2948976292297732	0.047254063594334025	-0.023643065354297103	-0.6388302875368852	0.04100615946661818	0.04442021267522853	-0.12451429311285085	-0.2283804043679321	0.19690544339611787	0.4168187465977792	0.4795599157619012	-0.13708259032434622	-0.2321001267900277	0.287920271187195	-0.27334998663623605	-0.6108493031364421	-0.17296632611992244	0.1339542137652156	0.07686578870764824	0.2434681978442199	0.21415026363600703	0.6355486037101852	-0.1581246295051151	0.029866828477425656	-0.1580141204590414	-0.016840084018544782	0.5951386356639793	0.35361162792118106	0.05846419438821	-0.1299883541836948	0.18636540808844249	0.6562547053623216	-0.4869958355711632	0.6100188032776845	0.46688217912261293	0.1342030255367769	1.0054297404007728	0.28366459463122473	0.39799731836997776	0.36125347763084925	0.3466315868505684	-0.34354642106045125	-0.23087771706454535	0.7554130658475606	-0.3811340785957008
0.9528757130022948	-0.11546126274995114	0.3620202085754837	0.9094645520047882	0.24710460314402485	0.27571628708031415	0.1448500156259801	-0.04743499241519189	-0.552353997242924	0.032392235064389596	0.06304504303382619	-0.11776253253474618	-0.20323831933407935	0.15427709059475833	0.5052041967349398	0.4369776845729973	-0.17544613114388455	-0.24091849033909898	0.3873405243694981	-0.3130944752720205	-0.6215692239978574	-0.21382334960470742	0.11149313835105772	0.05728722243664136	0.263106718492207	0.235019729973211	0.5840864885363971	-0.22583986791729366	0.03369685799900111	-0.15885622515292877	-0.042302085678219095	0.560161287758393	0.1846954613484363	0.10116326275919159	-0.1832726021402133	0.1013259399187362	0.610587137258546	-0.4223630731981604	0.600802045270447	0.4038261918385465	0.12068944311312806	0.9084556782184586	0.3017949963493781	0.34973673047667925	0.39791896851102737	0.2861806071265682	-0.1533642727148959	-0.23542832446535492	0.7737301643461434	-0.32291269403754186
0.9130279593481964	-0.15697009332788703	0.3707530984805138	1.0178893537886209	0.21813208423232436	0.24882325437631794	0.26134385757356826	-0.05080171745624924	-0.3744749249417561	0.07586736679708697	0.09277856368331514	-0.1190017503637358	-0.23669906837352714	0.07423517655518816	0.5661469826131842	0.4018867718339931	-0.17391364685080998	-0.24960428128945425	0.38909108614825205	-0.33052301966113434	-0.6240922272629386	-0.20067376327601508	0.09698694973805447	0.037964907002405374	0.2510115771922182	0.2394094347532944	0.5452171540651445	-0.2610481254023426	0.01320490460375558	-0.16459590727542217	-0.07928539025814343	0.5493226208082136	0.06023208950347645	0.17324060749936232	-0.19634170678301474	-0.009793232278483633	0.5762221081183914	-0.34923678562989874	0.587190543866558	0.3551637381064158	0.10297227375218232	0.7912581400798502	0.29055697580678785	0.3253393785849042	0.483354933698816	0.2278036367363121	-0.02544314516782887	-0.2829315220213259	0.7465380692878066	-0.2406271355382731
0.8473894851711083	-0.16711049487179125	0.35747031887914515	1.1094818812943397	0.17332616210383098	0.193685328291355	0.3452136967336251	-0.0679702305015742	-0.16365411514814188	0.08491296177035709	0.15257222133990578	-0.10467161238078804	-0.22542078184024264	0.014489295074630542	0.6183012842671455	0.3547468525405447	-0.17220231427639263	-0.2521825897610334	0.3496940117058188	-0.32114012720745155	-0.6608163665784392	-0.17240835971190366	0.10934081761913528	0.04094937943933809	0.218156862918964	0.23533617110408095	0.34840738728304055	-0.3341746658952446	0.0030582751061471944	-0.20661076063699046	-0.08671602125476185	0.5356860022393158	-0.01953790202360555	0.17786540545053825	-0.18414083289287225	-0.14658494528468075	0.5648139607383896	-0.2902499797516006	0.5835128974182077	0.28424459538946917	0.07803534139376114	0.7154429889709218	0.26875592308482915	0.2957796776067046	0.6314924899488707	0.18330250086579555	0.07078241962743055	-0.36852703008638044	0.7237846048130672	-0.21535767024833996
0.8105394909571796	-0.20992358058830507	0.41601737019161095	1.2118585856703337	0.1334135207371287	0.1668372694259272	0.368423147863776	-0.07294329231973465	0.025516428191161844	0.03086167164898665	0.16652451996860582	-0.10088283286715041	-0.24610768115149648	-0.08080953140457411	0.6367106960452744	0.30570750538615693	-0.11087138109199582	-0.23601421848039322	0.3393529599444619	-0.32211585739267834	-0.6704824676233232	-0.1305702230455545	0.11773260287286251	-0.01612591854358512	0.21110002349692927	0.2223265560239501	0.23963983814606618	-0.42047176352564275	0.005317843137323912	-0.204822612716495	-0.10157080040818331	0.5096658789332895	-0.06822321154220692	0.18754434585469215	-0.17695250124032155	-0.17575431649510678	0.5427948581724193	-0.26612665203540586	0.5956482892682128	0.22764517908917514	0.06354127034730538	0.6538842420727474	0.26777236861270626	0.2711395025279235	0.7613399928157085	0.12951304905304709	0.20561282898100317	-0.4027497497001389	0.6999679667398937	-0.18141597104864843
0.7583752698249371	-0.22356944105494567	0.5262958392623206	1.3459567103534258	0.11346570295990596	0.11573508397250687	0.4334407677618174	-0.05300989641734044	0.17615146452635894	0.022787861657360745	0.189367685525257	-0.1093975243698373	-0.25503598280551387	-0.16061924954383314	0.6588196016730226	0.2317487286261816	-0.06526506934958176	-0.23871504231906168	0.31379330898404534	-0.3036152952197395	-0.7208288034610284	-0.13462148631908818	0.1017229615885921	-0.0819356439640458	0.17512260751703565	0.24079442915321767	0.22469372701704904	-0.44146927924817153	0.00485477053557731	-0.16594149832496283	-0.1246082199768305	0.4817725807571548	-0.12042644546062528	0.1870261017854581	-0.1890511507162484	-0.08999820454389625	0.5428006599086694	-0.2312898591124231	0.602909754379611	0.17075412066688753	0.03314088891918782	0.6258330967064201	0.2424517337110918	0.24534708254509133	0.8479613999899526	0.08466816924733048	0.34763614279670174	-0.43478770538011746	0.6695136450684243	-0.16589192845420703
0.7736261112673658	-0.22955517064344702	0.6302601287493854	1.4106844770970428	0.07779877519576628	0.11057102909687841	0.4220584504956436	-0.03785038249512779	0.3528062376799298	-0.01086130041466645	0.23813651861222182	-0.09123633905895388	-0.2321964739036059	-0.21959349010315482	0.6795508297887612	0.18473319525937637	-0.012227786858826598	-0.2353422125489711	0.27000801975583444	-0.2608979645527735	-0.7892119715626725	-0.11842177261641722	0.10845088963650469	-0.11171467137139515	0.15459062264136977	0.2403764202075637	0.20008637056306008	-0.4645176869390605	-0.0065041784052489605	-0.16933547320151104	-0.16542028975183667	0.4683107603476368	-0.11510029000335428	0.22372646979949726	-0.21293559635680595	-0.06757221004517848	0.5292369573038789	-0.23248218513955538	0.6003497708934894	0.09806448617535204	0.008722336568771149	0.557376405343884	0.23386009611637054	0.2272724765273233	0.9533114244043723	0.03293598002454265	0.4451511672943177	-0.4412265261747462	0.663485140871653	-0.125036108040073
0.7187827682450839	-0.25858395540375045	0.685585683338028	1.451156467960484	0.035717396763464956	0.12631054983589035	0.4443773620863524	-0.04615564365667009	0.4471258259985225	0.0210657673363121	0.24192616679590812	-0.07742712613954567	-0.2019358182385779	-0.26846439450318166	0.692769416541082	0.1713738338173402	-0.05515254332411405	-0.23418928808703451	0.19865847564090672	-0.21229069621981816	-0.8864367138375586	-0.07714560690168501	0.07480372760238403	-0.13650846513158155	0.1436318134329291	0.22214014133675425	0.1268042345489828	-0.432573331753727	0.01694925326655518	-0.15931872824905347	-0.19374770660999763	0.4338613501261225	-0.09325051146480423	0.2684389113283413	-0.2464089757260671	-0.08285713291911803	0.5046182060322626	-0.1854928294212062	0.5922786515831379	0.08747244269403313	-0.020211416578001944	0.48286987344454246	0.20799625629387766	0.19097297305678304	1.0010333817952044	0.007755004231989394	0.5377101051808347	-0.44749607697090193	0.6384029448087738	-0.09929345296229651
0.7085903570392187	-0.21720627897382805	0.7514693742796504	1.4661202334512589	-0.04303843295164022	0.1357008227769986	0.4091130280518155	-0.053960006453431894	0.5126886107569326	0.07877447996291453	0.25538132904516025	-0.056267904769139065	-0.1934547638314829	-0.30990080834961076	0.7001223736454875	0.1651959994607342	-0.08945985188051828	-0.23966590785467953	0.14543491972641864	-0.1979656670042919	-0.9487828144883359	-0.019779185009299993	0.057043230042713985	-0.14176029988315703	0.1305692216685861	0.20113520643130084	0.0816664054727891	-0.4118490529345105	-0.0138260050376035	-0.19322263614118457	-0.23482297968151636	0.44229890452212145	-0.04789884802169321	0.288375649547314	-0.26117994767351455	-0.12159906528989776	0.46619464376893544	-0.11756016374203163	0.5556414904364734	0.05295578547201009	-0.07002020372245137	0.4049512845669508	0.18951753915209996	0.16193861251324548	1.0047080035630673	-0.025508521950400452	0.6000500724917124	-0.45267915056755637	0.6098228837690731	-0.06603873334327244
0.6866675574941782	-0.21565501685649155	0.8371696980493603	1.4476257515543045	-0.12466987466181874	0.17721696681554203	0.3177060431092748	-0.055387291541415404	0.5976414975568144	0.06001038481760536	0.2613437346928581	-0.021819202653527537	-0.1289904005658507	-0.370988266143077	0.6849156541987603	0.15463414791602906	-0.13377915736307347	-0.3061432946135616	0.08055108068203905	-0.2547025994474955	-1.0162963653581796	0.036325805649645375	0.02409414491798269	-0.15160983247135357	0.14356989016962468	0.19228916737921647	0.04688727265696202	-0.3795882544192816	-0.04905747363987303	-0.2714816505948842	-0.3025362415552558	0.40553459975747214	-0.04226684173446367	0.29720297250436417	-0.2586076815265522	-0.09210624580967944	0.4027048986527131	-0.08471687485568653	0.5313169127788188	0.009084627806108886	-0.10537686625062578	0.3837013895159798	0.1772820358060822	0.12310141385391585	1.012572656658121	-0.06727898551752498	0.6500553782280052	-0.49556088351405486	0.5737916683004364	-0.04634874481594432
0.6357073693108697	-0.2130326625303788	0.854058115718985	1.4066299855818827	-0.17717865030957944	0.18946969230553853	0.2525210063393907	-0.046679204075305424	0.6622009100809879	0.06877286226273086	0.25666011809312006	-0.023890481600702514	-0.07914911884543371	-0.402522345735834	0.666469916582472	0.10505031896954327	-0.16866626165507265	-0.341795266436525	0.05711892083672511	-0.30464912728287735	-1.085184810768166	0.10046658046235472	-0.00541575823721348	-0.1756081809257303	0.14229121499229877	0.20148729318586794	0.03066098074035606	-0.2879219843390649	-0.08750089882877535	-0.24045436236395976	-0.31687757979528336	0.4100769897640527	-0.011514116651887946	0.29837078954926566	-0.1808005159191822	-0.015310676012720736	0.36257168243283594	-0.016833180283201327	0.4904064162116565	-0.026988809443631252	-0.1574623399699458	0.3271345376009415	0.17097571595541142	0.13686007684668372	1.0013795755654762	-0.10278799135171293	0.6606035094666718	-0.5606825947870587	0.5623196437657629	-0.027335072075531142
0.6849653675866602	-0.17730554397736778	0.8443648724528725	1.3343109543909528	-0.20769005351541797	0.1968533383905175	0.1762791837828839	-0.036004557910539046	0.6675368482482028	0.06375150217578834	0.25821618808184876	-0.03872251390103598	-0.028948577765810658	-0.439331259467982	0.6475114023627341	0.04319609216521732	-0.193272512127399	-0.3338802251462908	0.006294509813383468	-0.36347032438890226	-1.0774915195828865	0.10961028834495981	-0.017525847475394436	-0.2290299433813253	0.13885970116736182	0.14773056532841228	0.03395945487668705	-0.24002476658354008	-0.11911519874857697	-0.2218280163128202	-0.287774815295179	0.39760726701587845	0.015024521472303903	0.2950097797669235	-0.12705782844400615	0.051539642644795845	0.3535007098471954	0.035853950318373524	0.4705877537325492	-0.04682033667859284	-0.20515014186836553	0.3557572739958719	0.09541773285840068	0.1422873204002632	1.0128567528911243	-0.09346822420774169	0.6331315851276856	-0.6069444790208942	0.512956207534789	-0.01826226495900161
0.7252053143244722	-0.18047145938358064	0.7768733084588028	1.2445490595937159	-0.2136222476909973	0.1823545664920125	0.1323724493029606	-0.04380500060721941	0.6271517225661529	0.005693340480053219	0.2516894167197785	-0.02886944911099224	0.03140349949106954	-0.4301360672743484	0.6451277679432842	-0.02049576068743928	-0.22883877231129465	-0.3175719669166606	-0.010947082707491937	-0.38466337693718156	-1.0681801931767452	0.09406598494453111	-0.03990907684707982	-0.2907317020498949	0.1632703340809164	0.1273966338613042	-0.0037746449104945753	-0.2190689766935368	-0.1242456797800695	-0.21738250137810153	-0.2872652640856743	0.39188971370806325	0.021444829480263612	0.3021419496086234	-0.06874170577940979	0.1785683980836114	0.3494309179923723	0.06851552910353005	0.4368729181708436	-0.08966833693522853	-0.2548351741880456	0.3632850159346963	0.01669373291485029	0.13212806329272342	0.9894894496169927	-0.12348737512499759	0.6033175809211537	-0.5599543401424654	0.4877693627701804	-0.04189811413369476
0.7317370141716044	-0.17541036653857398	0.7818717464315751	1.1501726114800177	-0.1982574963169814	0.18714295753959817	0.07589334780074017	-0.024313649399751565	0.5354215832650299	-0.028898931804134536	0.2359577694421798	-0.013901045979164283	0.0528800171630027	-0.43824064236046006	0.6595259750970808	-0.042079457015001355	-0.2467715271092025	-0.31926523900508774	0.022822921942023535	-0.3788351304543022	-1.0439344991771031	0.08867720410919146	-0.08028117633609604	-0.3473828569598806	0.2078172863435681	0.14505884165765168	0.09845896090601133	-0.15925028478708633	-0.12680247819859716	-0.1351024525940781	-0.2789374080585796	0.39990326446070223	0.05131967310111709	0.32686512135592116	-0.035089408357121224	0.35648763910231257	0.3597798701326068	0.11817223128656265	0.4096223951030945	-0.0961741469410075	-0.2838900559163673	0.33504204898070783	0.005956060889124427	0.12162393913003662	0.946025830844347	-0.11193016132014855	0.5939711910377448	-0.4851829267859686	0.43573357056942036	-0.021881916301089904
0.7231560895429257	-0.14403610843129722	0.7382751542097828	1.035166218527918	-0.17266374887050212	0.14960302993449193	-0.02963910731808182	-0.020083667642658377	0.4644097486150393	-0.007211937588972761	0.200533303327122	0.004856521581174214	0.11344117861071205	-0.4110373681204753	0.6615826363674185	-0.059998071164432676	-0.2717904144659343	-0.32774622814777143	0.023431071823836518	-0.3585735026051978	-1.0545192661081888	0.08635723851795526	-0.11594082622258742	-0.36286130089236707	0.22047456220264552	0.16891507573120818	0.09873354447177003	-0.11184839304347752	-0.11481931973236267	-0.0684689708166876	-0.2520491816394774	0.4133178421244418	0.027451790969074307	0.36566574165054017	-0.007637036853897511	0.42787782764650756	0.3608513415099468	0.18020925740335225	0.3762412546797159	-0.09931751767782367	-0.32522516830019665	0.34581642509256644	-0.00014347681217845854	0.12703781287593113	0.8428368007268707	-0.10499496710804841	0.5466544526400393	-0.46716420105704204	0.35642904422693866	0.031400859803109596
0.7416873780042568	-0.15740945972373216	0.6537847606626586	0.8958570045421759	-0.14113993297497562	0.15637688367888053	-0.05585268464714634	-0.03260160051226496	0.4208570520831104	-0.021776296434066266	0.15753929745330922	0.043477173829546495	0.15271171146471849	-0.39085860621818563	0.6165470349091893	-0.056483190859984087	-0.30927607908097293	-0.31009121517394395	-0.0011074882400630508	-0.3516432766133439	-1.0465487357735292	0.11097049832048891	-0.1430319739952569	-0.3401026966010926	0.24599096767520842	0.18013747021157764	-0.02785949417967961	-0.07102572289292766	-0.10396621097208589	-0.02263005209834713	-0.20899664242420668	0.42497498964522984	-0.008116485047117683	0.40968315019764334	0.04200431391535684	0.440117112262127	0.34313393208254006	0.22424439766045498	0.3556981477264532	-0.11458515523211603	-0.35696469502143663	0.31583156891210373	0.007649960257780653	0.11307296948133017	0.788127317954902	-0.11944458863856704	0.4991798212175557	-0.4082648024410851	0.2887101303607567	0.02319680498292533
0.7311172010058308	-0.14504235220022232	0.6156604574133586	0.7579108099204936	-0.11916275493510849	0.13712014421182145	-0.05769701673388723	-0.06156971417158641	0.33937663668810886	-0.021434682376174734	0.08380970938064065	0.054722652568036566	0.18208746010538407	-0.400875865715446	0.5473367221545357	-0.06517221279221434	-0.334902816805667	-0.3304461376926554	0.023877360931218873	-0.3298637091623689	-1.011146563089413	0.13515260226228068	-0.1692984430874845	-0.3192289305224612	0.24602956918999563	0.17426614263168128	-0.17894727878103248	-0.033258460478925334	-0.08406908774686214	0.08185108027896533	-0.17923133169494987	0.4631057908315156	-0.04356190884709192	0.43838659803223534	0.10834623642705354	0.5084015922794377	0.33932757268673014	0.2936469993453387	0.3217815848235822	-0.11166553593141862	-0.3795591102537687	0.31299411586697534	0.017980496445372873	0.07657487416383278	0.7205294913228588	-0.11200808133207671	0.535451357743033	-0.3444382034819794	0.24834421787106012	0.024071621508970777
0.7024571536496651	-0.10777854421298745	0.5480078760892869	0.6186796891693908	-0.08647829235305557	0.13786353530815937	-0.04627716680224359	-0.06094552890766636	0.3314406849854348	-0.06974534277012409	0.04914296757313594	0.0828260225990203	0.2107938439757008	-0.4047844967040165	0.5038116599816871	-0.0985678783423157	-0.2800957545897288	-0.3046299555418743	0.08693036837887703	-0.3829767893438981	-0.9515323431803155	0.1331783622683576	-0.20935879591048753	-0.2785995541210576	0.2580627872266801	0.1786253954805329	-0.2844854335915189	-0.024709644991201096	-0.09641263377243113	0.16173867285180207	-0.1692321995633983	0.4993586928731152	-0.054184786418165085	0.4224594323489151	0.1957347373180665	0.5825913735572601	0.3575131233713353	0.306228773820712	0.27927021459711776	-0.09741009093806749	-0.41051811014371137	0.31390379782401845	0.02013081651677897	0.07244534747713145	0.6954358765126633	-0.10225485944413455	0.5394191509768158	-0.28074938242860753	0.19931189108587646	0.04278619410653857
0.6326804933047967	-0.09183894342442325	0.5229524294172101	0.5250611659998865	-0.035517541623521	0.12780659134827121	0.025363044212522633	-0.053832559478502386	0.3778125231428501	-0.11464576308411548	0.027419229633511916	0.09839694581206214	0.2780063416784489	-0.38949709389363407	0.42734110100311773	-0.1247264734057815	-0.2707360278661223	-0.27342236580414	0.07459668923785875	-0.4693268356693965	-0.9011075100107288	0.11219989320514268	-0.22723076102806344	-0.2574896929900102	0.2552505060347877	0.160578541709547	-0.3419003017760772	-0.013326568679314824	-0.07864266192657984	0.24659568042983276	-0.1663408530056493	0.5262244613285727	-0.0384840172434274	0.44430448060060324	0.2364181292364514	0.6379357056865574	0.37537793894106447	0.3438553891434032	0.24100216640658334	-0.09491730120182935	-0.4365514347680528	0.3020549338779688	0.04676189311213373	0.07943167971106709	0.702325598272602	-0.08326936193705965	0.5071241795198309	-0.1822421163404949	0.15792559415938695	0.039560075297755695
0.5495765551389029	-0.053618438790845976	0.4678212457483554	0.4382293242059768	0.04262558284748202	0.08897697278421582	0.11140934569517516	-0.05787513163474334	0.33818670077672885	-0.12196763193502196	0.018275054999440533	0.09620411005445126	0.34055203898529784	-0.3561828457318251	0.3718717166773811	-0.15578305769385284	-0.2520563184814296	-0.16826120903372832	0.04653204249148467	-0.48416300437843685	-0.8521093301996887	0.06434426235853306	-0.20195934379421515	-0.25086835440416155	0.2461590451041777	0.18131180879582462	-0.4157649645685355	-0.0837530440094351	-0.05041751692843057	0.3322860662282391	-0.14736298772951867	0.5555692928687448	-0.02215618988174519	0.39412976678648015	0.29377013890298365	0.6737260307665265	0.427830931880433	0.3953795228615243	0.19956027471504623	-0.09656031519293075	-0.48215063869260727	0.24849927916861092	0.06803366924451873	0.09124139465899196	0.6707536578868715	-0.07360131698335184	0.5067060553986584	-0.08617942395125988	0.14279920835475945	0.0706500447849922
0.4798709675478793	-0.053183444199934884	0.41601046944889647	0.36318611201145135	0.09748229430749775	0.0691607058549664	0.15419964130091426	-0.0732866399245494	0.2881996131814436	-0.13402983630728246	-0.000690169008007871	0.11029909625930563	0.43816453883800965	-0.3943157451783734	0.31795030194958435	-0.1676161490548787	-0.24152881768552606	-0.10212211097501789	-0.007971675316825294	-0.45970188944634727	-0.8252551998859909	0.016487296664057308	-0.20932617125939315	-0.24699626480431527	0.23055518694967744	0.19940745755595668	-0.48819045887034884	-0.1766885869951867	-0.021099870272967926	0.3473384538866498	-0.14886311686284398	0.5519044368649957	-0.01520224255958981	0.3635099271403153	0.3240554133500091	0.7233116508273795	0.4502956750569268	0.43623876642906645	0.18823669457566441	-0.08361037245319723	-0.5249539955074554	0.2094231988118224	0.06050272764914586	0.098796635990214	0.6028732874602567	-0.02131112081161011	0.4720646181567728	0.01376335669754659	0.09578714978633138	0.10565072294404303
0.39465099029293615	-0.05139100417708482	0.36792379396762354	0.2888260436084914	0.12616472240511778	0.05891196170118342	0.1724565228230962	-0.0660626953934598	0.31105751825295413	-0.15649297671600204	-0.033587765588973216	0.13680415409409813	0.4833789511524785	-0.3928967702320277	0.2821286238689755	-0.16481238074614432	-0.2348459704669849	-0.056739310406303776	-0.00881411419480264	-0.3975774098992454	-0.8465659580915881	0.009971904229751388	-0.23007091815389297	-0.24234627087855723	0.20523902683507322	0.21059402812605565	-0.5831170523386437	-0.2706793897454552	-0.015233255505328471	0.38917581701018367	-0.13541381738144037	0.5475226721940611	0.011591057971136689	0.3245375690449755	0.341738210757288	0.8219410978168737	0.4684953012581737	0.4837130163841432	0.1379681110006894	-0.07482090434953295	-0.5554892152413468	0.11690307033733008	0.14258774107749989	0.09537164003891273	0.6042782442409562	-0.028065504651806177	0.4945687601050466	0.12263152129684521	0.060374648908442616	0.13290741318046506
0.23228816595425622	-0.004104833379157796	0.35526093108676227	0.19380506829172228	0.14642077052949493	0.09798364533753397	0.161260023955121	-0.06332135797908514	0.19839304418418988	-0.1432115211452903	-0.052303513248686595	0.16575931646513578	0.5296060252802575	-0.44949041645987686	0.24864940605188793	-0.1426310061295551	-0.22464343582933818	-0.015150554754083334	-0.02461433396233075	-0.3664533106939032	-0.8699119839232825	0.01485077318025085	-0.2384010790666641	-0.20805528943073415	0.17789548299591626	0.23153993848488988	-0.6977161176844398	-0.369949183307503	-0.008916681241266732	0.44231785907858434	-0.12168056951611436	0.5063329032186324	0.030139183198836496	0.2610945947916333	0.3223246901904008	0.8603934121993755	0.47960983033403404	0.5287182662367124	0.11115923057183394	-0.07599962554440023	-0.5668587363727653	0.03753864597009222	0.2214006680593794	0.08424077311281125	0.5956823926445658	0.013123996673666344	0.5230114341519292	0.15662723540877538	0.03592999943502803	0.16262586461577977
0.11632919233929868	0.03964163269071819	0.26942029221519365	0.09990827432954863	0.14297496782096147	0.12948120545496855	0.21932349090593944	-0.08119597843052667	0.14287895768621287	-0.12589716322184608	-0.1151194139238551	0.16273807454678219	0.5857708983071974	-0.46356875879944737	0.19416961454597906	-0.1618161662867546	-0.2093431407019139	0.02897692044885839	-0.04086071498512862	-0.3343461793105698	-0.8594760900206969	-0.015065837194193753	-0.25226293082055296	-0.17078887841139165	0.1413655828356308	0.2145438064029165	-0.8236538180493949	-0.4383916626007638	-0.010653524897456936	0.4492977912489402	-0.12434760981624413	0.48668228311216133	0.026238625333924903	0.18789489301263415	0.3274490815392848	0.841960342966613	0.4530113921208307	0.5303377915792487	0.051484735147022787	-0.05767211000459495	-0.591694732837897	-0.012092341925147928	0.23027087228019205	0.037258951837237334	0.6369772549281097	0.004487428599858068	0.5087323492166476	0.1772768630519531	0.034493761558219635	0.18614858764108494
0.027474535919823295	0.05102435546997166	0.17462363942416398	0.05982012719539821	0.1544616854249171	0.2091073866404717	0.29518063677845613	-0.08423780716673437	0.1289260846972738	-0.1256693022701129	-0.19833265036880157	0.13736386193186917	0.6088159869337059	-0.4622482912047487	0.16737197957873678	-0.1760251070768057	-0.18197701577043485	0.08906028505698116	-0.05549034318468542	-0.2785601771969827	-0.8358369502096933	-0.05005887400331684	-0.26993280434940525	-0.14891821813358774	0.11611617117367938	0.2236099709181664	-0.8852813396628572	-0.5027221283983627	0.03261918272136129	0.4003034732066685	-0.15923955027166206	0.4453543291053311	0.02709347200510624	0.13583308383529635	0.32989831366382555	0.8651479100516992	0.4187616409574737	0.5547294702560344	0.03127496374680876	-0.04997044622844179	-0.6189207024604604	-0.06666393369089221	0.2463677376278778	0.01717073652291346	0.7236623120780539	-0.005096651175873046	0.5042938008534332	0.23496775260904457	0.03913620681147188	0.17751832796529027
-0.04124783693389387	0.06446692700719148	0.08885775859866771	0.008273431987439295	0.15837443939500176	0.24459835907079613	0.28681800879315555	-0.10288307507506309	0.10300014366699559	-0.14142800960663365	-0.25452616666965644	0.12915373172167308	0.6405384386792435	-0.4337702849261874	0.16537880934410917	-0.2394853987075356	-0.1610821593717254	0.12521109556863025	-0.0014351092783557063	-0.21621875780032948	-0.7991705568722887	-0.08568462870095887	-0.29207678627973166	-0.14180050250168108	0.08238085984434215	0.2255139253823483	-0.932061214911433	-0.5725940539542727	0.04869936381836263	0.34236436398493153	-0.1874061927023966	0.3857528810314662	0.0377214684185219	0.0749065734736927	0.32118978643614615	0.86976846920273	0.40604633213037095	0.5822596884284249	-0.02657703362546505	-0.0752744607317827	-0.6281149412263968	-0.13048399455448573	0.23009730384393506	0.02209325662511237	0.7620805059476351	0.01676243779678342	0.5257043874078715	0.25132789478704154	0.04413026216734528	0.19442258795472567
-0.09175998465045883	0.06682114396403235	-0.01543891666247243	-0.05004363704300853	0.21030090060231413	0.2815007163761961	0.24264132953399717	-0.08380475783454239	0.08745331333545828	-0.13238570188528795	-0.29932989640678376	0.12886756311824926	0.6837230735304133	-0.40261147143494325	0.16894804830478577	-0.30942940455221385	-0.14393961005216888	0.18630329193829226	0.006568965681559924	-0.21131109743658164	-0.7615792713568723	-0.13761555008269158	-0.3014645296321463	-0.13974570199934286	0.0669571420921822	0.1786765958770507	-0.957452384212836	-0.6358221501764387	0.01481809939032879	0.2729318658286356	-0.18475082151393468	0.3159151110160948	0.022649037141314287	0.02006362214703485	0.2674410202049216	0.8657192688154426	0.37449775164872523	0.6465289406848875	-0.0633911347014393	-0.10600824528190614	-0.6436636784926385	-0.13711819509618622	0.21520684626924552	0.04128247127407272	0.7245239154076542	-0.0034320929200103876	0.47056317244892637	0.22430243053471344	0.038624882289355	0.1747477600016484
-0.12364714838307234	0.08048011984547439	-0.0567594139123095	-0.11165472687377806	0.24524146761043544	0.31752343830959495	0.21551848275368712	-0.06755662367336027	0.04968955864685705	-0.09663624597585328	-0.335687948957177	0.10469775260867722	0.7092048796451991	-0.3718290967517792	0.1658834566911318	-0.4047935129147538	-0.15768287308319712	0.1820809003838785	0.002879153714680788	-0.10544981238017251	-0.7466006722926335	-0.18663783796424954	-0.3095237246927722	-0.17136271903948355	0.03968195510212759	0.15766928333016747	-0.9887582084891786	-0.6818217847482699	0.027516384912220037	0.2539553700278355	-0.16727049223520313	0.2410672478109379	0.006946988255990988	0.01708447641570722	0.20892501993644252	0.8337865609171139	0.3437436727008224	0.7030388147470041	-0.10836914007576051	-0.1700224004054825	-0.6521154066752963	-0.14509916395754022	0.19417292317913876	0.031183351878570593	0.6941830586982716	0.0020698795594967095	0.408591622195865	0.20810762184359702	0.003956126170908858	0.1577582808825963
-0.10596368250630891	0.08049323526027573	-0.13244100938454573	-0.19930922241069443	0.31163942155995505	0.3363701221897061	0.1872937893543562	-0.05616667103365506	0.03377182807563582	-0.07879241582429529	-0.411600919835744	0.1127035242306205	0.699219846635996	-0.3372401165513936	0.1948231223028975	-0.47083774615367274	-0.14466435472166267	0.18373211495823025	0.06527844159132656	0.05979700950877387	-0.7429997854345659	-0.18190179773541987	-0.32162565776817953	-0.23018786595496538	0.02483806427000034	0.16511670805723613	-1.0920984798020665	-0.7034976817479881	0.022090901864215983	0.22655907392723482	-0.12772516936016148	0.16842680190227072	0.01959692739465615	0.0037313572984849636	0.15857754060207455	0.8234278956516838	0.317929469470693	0.7139965681716861	-0.14017697504451193	-0.2211574274347532	-0.6592457488459109	-0.1470155720914425	0.17097368027622087	0.027017362080001085	0.697292592876991	-0.02689300112791696	0.40405512167839	0.1592358304240032	-0.00255402427152088	0.16000114651560793
-0.07422752320820963	0.10773322316850727	-0.19156887320880395	-0.2565821814537818	0.33227207756826926	0.3628729407061228	0.13368062587230298	-0.03918970630067517	0.06393141403193461	-0.08685060545695703	-0.4781745539920911	0.12330595239207953	0.6981976911181863	-0.2921788667056632	0.2014329143167648	-0.49408461531169506	-0.1024468087806393	0.14780494070620814	0.14664789426968539	0.21663886757869869	-0.6891052603721783	-0.16447802853955937	-0.3634241795022678	-0.26093796636747596	0.012097151795550699	0.15493566791396465	-1.2019371131263328	-0.6561146339287457	-0.03196363235998871	0.19118709269662976	-0.10103531783941608	0.0699859114554459	0.04702752379701188	0.057505493371245	0.10788172828360747	0.8476216332143508	0.2723707301673327	0.7230575609176012	-0.20191644886124097	-0.22455024847094812	-0.6696667003105884	-0.16518352980807785	0.13563964657671837	0.027859395738706782	0.6944407634779358	0.00027661645080226947	0.35192264602494416	0.15462486317877694	-0.037104782423324635	0.12125675726449822
-0.0638513960047872	0.16966566912875505	-0.2635022152633538	-0.3309023431817718	0.33348211196789146	0.3718306711409987	0.12993691235651067	-0.026418924491594283	0.07706776399129385	-0.10799891604382836	-0.5435191939384336	0.12369842685448451	0.6796578927048523	-0.19643089361121033	0.21352447265249036	-0.5136272872203151	-0.0657022540373086	0.128281111237378	0.2084153806891392	0.31098532505892745	-0.6265119599943999	-0.17171156912581295	-0.3735079154113631	-0.2912598925501779	0.011920228186109315	0.11100571016537548	-1.2774232942793389	-0.5871149128720794	-0.09813596150241446	0.17169043674257373	-0.037882085491956034	-0.001069540332360608	0.03712896241738876	0.10773981030444184	0.05218340367502874	0.8256869863856634	0.23593364035451145	0.6896783193947671	-0.2771285043026487	-0.2519612271101143	-0.6629762079660813	-0.1607668413389669	0.08922755386260814	-0.0014984824437534884	0.6862780422039931	-0.040945425295517354	0.3172651270860904	0.1536919099313791	-0.05223116822795217	0.08507882197104369
-0.05504911100398093	0.2039398911754396	-0.32512699782642684	-0.42479053656744326	0.3535262960145693	0.385530496024934	0.14616703471983034	-0.018052546535246006	0.05443263890670467	-0.10526326026254318	-0.5943097790737579	0.13133993029850072	0.6555612297972078	-0.15355556880679266	0.1978173848849259	-0.5293265122258068	-0.07378900181723995	0.10166419059035256	0.23713938208838425	0.39627248838233264	-0.5643432333778763	-0.24779656264414993	-0.39318239250190473	-0.27691660060251994	0.00602143420769052	0.10380541693320107	-1.3332720641618496	-0.5225273621063392	-0.16463997507363162	0.120069138513486	-0.0039029288825718988	-0.07429225308274505	0.015380281015101119	0.15453229966672205	-0.02227649491423574	0.7518147715515102	0.17896467681773823	0.6506648851469008	-0.2930720360985247	-0.2925133480316699	-0.6639380925022975	-0.1782105111565814	0.04586062293571785	-0.0026855945379649472	0.6377317400059218	-0.022000623737359653	0.2783386485884139	0.10593677563349468	-0.06397136995954002	0.05708504517126095
0.06132679252554911	0.2346204895665565	-0.40703306322702104	-0.5134753811693167	0.35107958477612267	0.35984514316249727	0.10611109129420244	-0.018877158715878133	0.16038376153168823	-0.10461871056778342	-0.6313810027681045	0.12115584565307391	0.6329310512192083	-0.04488319663492157	0.17912269386627225	-0.5490678886964857	-0.06418730388946364	0.048981394160067845	0.24704331813143102	0.47866925152834866	-0.47138620230014805	-0.31869033281132614	-0.4082622312299845	-0.2722252056061952	-0.008857037148100233	0.05330602276179743	-1.3507555044771844	-0.4643682815387272	-0.2600090189001959	0.07623045218795428	0.058133958448645176	-0.12709192683318363	-0.005101486907441613	0.2026198940909086	-0.07149882689780687	0.7286099893655764	0.13216089332339562	0.6123567418760318	-0.352322340756619	-0.31687587040232756	-0.6909697568572111	-0.13038086713697558	0.017057905207960057	0.021106448558763164	0.6380981154758059	-0.029670632390096353	0.22664184072556015	0.08255914545678675	-0.09612045232564337	0.027182611173852345
0.16022135537512655	0.24263255074186513	-0.4475737765501349	-0.604769640681941	0.38710037515030593	0.36290071866523843	0.0438591694599091	-0.012615233574359407	0.19585067579837637	-0.10209556734615306	-0.6404052086604981	0.1335017370625651	0.5915619408458365	0.04062001188822877	0.1527023668446797	-0.5397436380068078	-0.06094231807895634	0.006541705282847757	0.25307495462568375	0.5097509408494474	-0.38287338849281105	-0.3267247821172239	-0.4033313777131887	-0.2787306211944569	-0.007505984130548257	0.02617842004933595	-1.3649481076200907	-0.4440801049691324	-0.3742832181021568	0.046877400232219674	0.10013887074971806	-0.201258313430489	-0.005458526160824333	0.22103018632818042	-0.1430309027675723	0.7104067156456458	0.09777727340229994	0.5891927126475972	-0.3399669905918349	-0.36845314631401377	-0.7064746927942139	-0.13875649779589042	-0.02062508799555382	0.06187347590949549	0.5742497381440339	-0.01927315509966856	0.2117238738289068	0.0898718718249274	-0.14066528068245865	-0.01912414232036233
0.22969237061566766	0.2809004165955583	-0.4200961691853157	-0.7854402311472113	0.40463124186053134	0.3198171040765875	0.019535253350646504	0.0076996143986983595	0.18817401163046524	-0.10154997812389228	-0.620741023510916	0.15892865874116918	0.5366564487429726	0.09961653387232779	0.139188472873976	-0.543279640449743	-0.05907317819747169	-0.037142886011004246	0.22840670031342536	0.5217381546395699	-0.29944471836006603	-0.3121856191599487	-0.41492037877416726	-0.28445159544566484	-0.02915741293504296	-0.04032165335268994	-1.3695341044433982	-0.3806743374600835	-0.5189519498797036	0.07925542189886141	0.12372214543083712	-0.2725747813887203	0.014869676491446243	0.22003511730635678	-0.2385385752248425	0.6439208224146364	0.05914913687380232	0.5840383832477856	-0.3606785033171342	-0.3858518478270109	-0.691421544152503	-0.1525994597709198	-0.08707287100927308	0.07327385279288319	0.5176602524312619	-0.09147186666572026	0.18597269106551478	0.06427011259851576	-0.18507661639014325	-0.02033263280731141
0.27786132976128924	0.33167091592570846	-0.42260343903820197	-0.9117121752364113	0.39438665712683274	0.2830258586076507	-0.01684881535383988	0.04416618393207557	0.17118735170797023	-0.07736490893918486	-0.6092437430913185	0.152459384067433	0.5109775017520309	0.11160276769596371	0.09223937763946542	-0.5012051228859418	-0.03578315756038701	-0.07908026188315853	0.15701205636581161	0.5422718181730322	-0.21679888707056497	-0.3065886020575016	-0.42160208856636283	-0.285424520603983	-0.04641229004492061	-0.0640676127966874	-1.3598854948223373	-0.3211800302516542	-0.6313887716179882	0.13421755701400614	0.13301983429434278	-0.34512428501176445	0.02770133453326657	0.18232553715749353	-0.32668732587232097	0.6108993898051163	0.026856930199508678	0.593800492384554	-0.36145772461536135	-0.4027902541447256	-0.7072827676313216	-0.17212757171156828	-0.11536988316966487	0.062077140885060354	0.4592513088765232	-0.1323597223745112	0.18835863010661033	0.02834681997684239	-0.21739971595957774	-0.027433140434222604
0.2893235972948926	0.35206975774672894	-0.38842521049773354	-1.0361616571648067	0.3483879260693822	0.24830473247282225	-0.03559138492370073	0.058097593597971856	0.15992257749232136	-0.09597241028149436	-0.5361091374106269	0.16881113657583308	0.4464221864531662	0.08605300971577037	0.07874529923887341	-0.4837136453147943	-0.07707139380423696	-0.11759488754460228	0.1524789531735383	0.5319615244069709	-0.16007196606628088	-0.3418512781355716	-0.44909198207463047	-0.3149216938809214	-0.061766846749753565	-0.023226703745527363	-1.324644377760632	-0.2759626877399468	-0.6733448806089606	0.1530899584522013	0.13697047687795752	-0.40440802562027045	-0.00879857078924291	0.11960184122246431	-0.3791919024467989	0.5735694869561465	-0.014398274544652253	0.5628186407557572	-0.35333828902977293	-0.4137539602973718	-0.7343634674365779	-0.2157380733683092	-0.12683075701312824	0.05388023333710261	0.4076047871303228	-0.20042221968515622	0.2001625956812457	0.03467673061741489	-0.27879203177588463	-0.01232113141285043
0.26828728474697755	0.34753036695715334	-0.3632455504567982	-1.1719466989230296	0.3051336425942193	0.2067846201544051	-0.11044368326778012	0.06853625371258767	0.18212443170723716	-0.16427240029069232	-0.477985411388924	0.18775290150756252	0.40307932319366674	0.06986731367489146	0.02473560777045646	-0.44481448923680594	-0.09680081401667988	-0.1295584217114863	0.13844526604448454	0.5009944573040908	-0.12581123386371199	-0.3234717578676023	-0.453506278615765	-0.3099012693237768	-0.0897006720858648	-0.040287081832527376	-1.247432937035161	-0.27988626199194505	-0.7273673605757057	0.16475008536278923	0.15619857977096954	-0.47014866850802156	-0.027143222033832192	0.06530238952396991	-0.40316482438164236	0.5516371876412113	-0.0679441800605464	0.5159691871935677	-0.3340105803173997	-0.3989685476350106	-0.7078285854531134	-0.25151760576721127	-0.11752770311177348	0.048651951546108	0.35759143061428345	-0.31295312183212676	0.21214053597762753	0.030179922208368105	-0.31898166245480936	-0.008144264727325597
0.18166434894225952	0.3873684394162294	-0.38772938560736825	-1.3025309720704055	0.23894400984484543	0.1606613031825077	-0.17436764827105775	0.06292761896335036	0.20312498030519616	-0.22140664790654743	-0.3840565514665764	0.1783851831630669	0.36107167328801315	0.03149283667549424	-0.0035007675250529947	-0.46150176094261336	-0.08927048311203725	-0.12946699233306153	0.14373546682963845	0.4960700763864043	-0.08531739812840808	-0.3472640862325006	-0.45441523764486746	-0.2715814189588824	-0.08959532211842478	-0.09426378024842096	-1.1664012786849454	-0.29344984955194015	-0.7668568344605766	0.15482995493849788	0.1553091341482719	-0.550963290504974	-0.07786455109412477	0.02885053620979732	-0.37717562972181246	0.504639962326767	-0.10088676473181417	0.5086374364773072	-0.3318734451462889	-0.39701771837063743	-0.6576053569265825	-0.28147589099925613	-0.09673377588414545	0.02808707352301513	0.25127066644851415	-0.44364484646913754	0.19752958329582107	0.08063025477651277	-0.3776433384572009	-0.003787770932817766
0.11451395044514115	0.372150186441739	-0.43398506402176273	-1.4334575481625667	0.21895374839453177	0.10223764136212958	-0.2251880547284789	0.05718231233446721	0.18589439422815016	-0.2482518252015165	-0.31589544642274286	0.14126059446272815	0.3087896081952558	-0.020795803744061498	0.002054089014429941	-0.4596852570327693	-0.08435624667566387	-0.11177851620673065	0.09682109303696491	0.48934339316244585	-0.03110898116269082	-0.3695119956163516	-0.42243039220803735	-0.2227913467978475	-0.0849591193528373	-0.14523319335840196	-1.036621317640346	-0.308487301196305	-0.7215340856640872	0.19304848066267086	0.17690606670989714	-0.5760633613369686	-0.15495815590248102	-0.0339448855125917	-0.3412200916327478	0.3999387883934893	-0.1296287595065762	0.42703926305570655	-0.30123558081159313	-0.43268659840407714	-0.6065658718052181	-0.3020461379184352	-0.06947817434129569	-0.004446688858070508	0.19438419926375544	-0.6351781720327031	0.19788338062912075	0.038359993297366515	-0.43901062440179583	0.03174347593323227
0.07384257372838211	0.36868334512925094	-0.45943270290477256	-1.5290563962145147	0.21862355220654556	0.0635654312330638	-0.3106592637326761	0.06584990700505906	0.19358327897362754	-0.24386034042214644	-0.20462546954301955	0.14200083084364118	0.3084017727855054	-0.056154079452548564	-0.012849006359261917	-0.441021109624905	-0.0702365839937051	-0.10840385784907158	0.016719658432608652	0.48065305714693557	0.05594476359900854	-0.35234051266717914	-0.40136121128320984	-0.21101927923275476	-0.06682927457444973	-0.1779192599422748	-0.939574772419728	-0.30956544286898097	-0.6296350351967039	0.21716892093890058	0.14589864387197504	-0.6060199864349692	-0.17834486685433784	-0.10337241700987591	-0.30718493389200463	0.29208187780692424	-0.1675218328687987	0.37616572253202935	-0.280859081703975	-0.4624207542819643	-0.5547776410685933	-0.3246652172986756	-0.027889784180989398	-0.016994121257704452	0.10190544188666131	-0.7902569678850295	0.19880149932875796	-0.04675263601235412	-0.5057700598523505	0.07517382652279607
0.017438111688368164	0.31903348513045987	-0.4398679471857596	-1.5857771982461641	0.20591737614867553	0.015252946530847517	-0.3669939305678719	0.07295662613523378	0.23689238056292067	-0.22375113253348475	-0.14807166024866053	0.11381334130824843	0.2813577248524776	-0.07026643028256856	-0.012451882843500626	-0.4436754583613826	0.00296028973912803	-0.10918649332838785	-0.040486916960102155	0.4178387580068755	0.18278238740825153	-0.30256937513275367	-0.37695072234213056	-0.22993194196875147	-0.05899316707264847	-0.23394683849496983	-0.8403933486537051	-0.32194724717228496	-0.5376649451240254	0.21888304966443006	0.05141125355988768	-0.6469274800043727	-0.16151027410075783	-0.16486667233621546	-0.2374056774600839	0.211565938219834	-0.18487823976842777	0.36636411538789837	-0.29304183093514163	-0.4849398115280912	-0.5242303002121453	-0.30972570155065027	-0.07020073331297291	-0.053916879715741536	-0.00662366594821856	-0.9676226979755775	0.1959126417642943	-0.11180742658828735	-0.5714615541098592	0.07898452679633253
-0.06674898310562702	0.2314443732821648	-0.42411815206400527	-1.6272620790042633	0.24716731207672166	0.02314982347949047	-0.3908105926615134	0.0853150322958223	0.2270475774996842	-0.21683522747058565	-0.08772787252162556	0.07874243643737627	0.24963597634431034	-0.1230417439275239	-0.0062850175484394834	-0.432988438588609	0.08077565732546053	-0.09502499690417185	-0.046154196242402634	0.3714446328265478	0.24553508351339137	-0.2442792385170458	-0.3547523659933135	-0.25964919462080777	-0.04472829896232921	-0.30001823498426283	-0.7287855432145355	-0.31307310479032135	-0.41422314258210025	0.22274139759571274	0.018046670165020533	-0.6950028791769843	-0.15105887774815513	-0.2096356863170615	-0.20643298688531408	0.10810435588154113	-0.2324846808605173	0.35374980054873584	-0.2687913997618869	-0.5076461849330924	-0.44920514292100167	-0.3494563282404445	-0.06796255761333805	-0.11385876898908145	-0.1400667714667449	-1.1328089025392427	0.2342835707303433	-0.19902608959993978	-0.6225654007538752	0.08148139628776571
-0.12625503984395336	0.17454751797147675	-0.42935466566042324	-1.651806404226086	0.2633326829202774	0.0037078976183259242	-0.4548709988329562	0.08343755774730591	0.18964340188486745	-0.19686221586848646	-0.01814695324335288	0.05052928591044966	0.2268016104517041	-0.12849131134543174	0.00724942289455203	-0.4510134457318985	0.1480518346857363	-0.08680366719621448	-0.021682129931348094	0.3446825377136605	0.24424465575133208	-0.23415575230074265	-0.33927559401025165	-0.24333390431194485	-0.028831712654026103	-0.32171315354127017	-0.60579900869572	-0.2986561566554492	-0.2852773497733666	0.1859858028238371	-0.007720024965986066	-0.7409310955539735	-0.2392949226253386	-0.21043982331337788	-0.16625776884132354	-0.0038454970985564384	-0.2504819021414524	0.3337905689908586	-0.2561304021104886	-0.5225835064316138	-0.36221429544172085	-0.3703384538187545	-0.025853569285270817	-0.1442044275875408	-0.2896705902911674	-1.2043582175886198	0.24302470401876847	-0.3093442026357709	-0.6690613672055747	0.1437507441064855
-0.1916665222144604	0.09335654264376962	-0.48473427606699504	-1.6528066512732855	0.283673122387979	0.00561796299752865	-0.5306160279430101	0.06109344934805318	0.22730302468939426	-0.17741678455094778	0.033167286485341285	0.03362675836349349	0.23776707356140933	-0.12073033928351781	-0.0009496752958895044	-0.4534565730835105	0.18918460150854974	-0.10096424932664627	0.07518457562527392	0.3136163384878118	0.23111895950306924	-0.2514487064057279	-0.2988391514593548	-0.21296480269883394	0.00584933578759757	-0.3108592423347317	-0.5453680604718529	-0.3339414050314807	-0.17083849967834336	0.16780076700457916	0.007394067780058533	-0.7645382956193749	-0.2668829234297231	-0.21229055067173394	-0.08623511954199779	-0.07617030911786912	-0.2733601577629451	0.2908586969231493	-0.26962923346048834	-0.5635726222457625	-0.30793104181884007	-0.3580336369889444	-0.008406727211141888	-0.16980787352973467	-0.42020349472560614	-1.1480480404555182	0.27930793632385886	-0.3822995719776426	-0.7132676963449514	0.13226161126121588
-0.2366322467291408	0.02553746134018625	-0.45160611054289596	-1.6391497958455286	0.3181677828272168	-0.011404634900642984	-0.5452866657275016	0.03590315452046021	0.253934432822982	-0.15069820192900713	0.1011229448186568	0.021553414425703937	0.22954669752688192	-0.16547144023639498	0.011107774271611132	-0.45333531636256924	0.21465586981220736	-0.11130125485135327	0.1643816673482921	0.24563552614464745	0.2549205763030569	-0.2696453525160451	-0.24895152873447085	-0.1995083652627895	0.04003419392456068	-0.35336509954654394	-0.44552916354079003	-0.37194529329574066	-0.05071170730371717	0.1382722505993039	0.05987135951922046	-0.8009589094084874	-0.30003126672854363	-0.17755708558712674	-0.01616610907176521	-0.1738241424337875	-0.3053102511855278	0.20382439883294928	-0.269874830205615	-0.5644212558191989	-0.22577297120987289	-0.3897917596443644	0.011357574910048017	-0.18039147670727612	-0.46022551273898904	-1.1380562387372395	0.24863867823311064	-0.3893039382710455	-0.7588315980500414	0.13521830867844092
-0.28637989962547544	-0.032131746175469836	-0.48890117454268645	-1.5995286600154448	0.31941473401094644	0.021053248946224394	-0.5176158331947763	0.01829917251209457	0.24274989183855028	-0.15380536447633034	0.110165100187033	-0.012710930804244925	0.22016362398607936	-0.20006159314334776	-0.009942208404324592	-0.45229563776817533	0.3073133068639617	-0.10712110366977179	0.20499804607899516	0.15742156484581812	0.3157584441161087	-0.2700391326365368	-0.2052027778571838	-0.15317610034100435	0.07501922929513345	-0.3860685563781209	-0.34395802962933286	-0.3728269197571674	0.023349911675979773	0.11971992374313037	0.05783445124916499	-0.8929747864294674	-0.27527142631833706	-0.15556151420421846	0.03114123239384752	-0.2731685508199304	-0.3153503827909828	0.141876291401027	-0.28683287193353146	-0.5702646062387153	-0.11853097208347971	-0.4134962880923763	-0.0002644390125082385	-0.21369064736705484	-0.541419284668281	-1.1108662799916813	0.25781694128457977	-0.3946838374473197	-0.7757911239829107	0.10684118262598927
-0.2977798247660342	-0.0815178406099228	-0.5404957275704285	-1.5258088185273047	0.3065044882059949	-0.004319932566148646	-0.47685973617094923	-0.009777394127181172	0.20881859593295737	-0.10026781980228468	0.09931891564028199	-0.04857320678321362	0.2147900700329743	-0.22947072843628802	-0.022609555232227442	-0.4300970525202267	0.3868914405173854	-0.08886722826726198	0.24213120054794088	0.10186585031049167	0.4429126168522134	-0.25775052318146197	-0.18324366894972566	-0.09151421744040156	0.11384672378348193	-0.3759490689435297	-0.26041884360875445	-0.35025324436085126	0.07445374008250308	0.06979234052474985	0.03474905866588247	-0.9575355417414061	-0.3214165103245206	-0.1365036694359934	0.07466168107266734	-0.3700971328039208	-0.3490980735608613	0.12952989935977377	-0.27955127004654445	-0.6021060689039379	-0.031356501443108684	-0.41740533084449244	-0.0322507447124514	-0.2280752921539463	-0.663553590333463	-1.0527400886857696	0.24240775164417144	-0.40513658789566137	-0.7617672444322647	0.11967396633203668
-0.2534669973364867	-0.12486210062589091	-0.5321032743059739	-1.4379590899037895	0.2791258390480626	-0.007801436775332462	-0.49354935933516125	-0.00744122315316432	0.10530445063337934	-0.06583882224677011	0.04361369453353222	-0.07579182050312712	0.20867717919117007	-0.1996288644200407	-0.03913931400483524	-0.39827224823238494	0.45436984501931016	-0.08875659871936796	0.25165245390957625	0.06094288061204459	0.5781648570525154	-0.2771872429593617	-0.19186382676111363	-0.06277479270502004	0.14694993530817885	-0.36631092602900395	-0.17426712166415712	-0.3176694071421988	0.15049149546391608	0.10710315717381289	0.013183243735371986	-0.9909668707913987	-0.42229609578744104	-0.13943634493889068	0.10031727360055576	-0.46361347313199175	-0.38402318213865944	0.06899456821558886	-0.2866482848239685	-0.6223956069907809	0.03665833115606793	-0.48230458541219096	-0.08401485230084903	-0.2429222257852183	-0.7458053490539667	-0.9346789284005853	0.24794716526347943	-0.47490731935928476	-0.7123296721050771	0.13278283951272335
-0.24832678212788056	-0.1668503724782314	-0.5031926127041381	-1.3591158849933211	0.24768946137055647	-0.0031281258440836817	-0.49620992629051386	-0.01894728826296277	0.06388254599804541	-0.047858488367821875	0.039956542223127875	-0.07574641441891847	0.17829726032844145	-0.17874178775114533	-0.07607748576533893	-0.36920349186632645	0.4820200231035103	-0.10158286050106838	0.3193621868879568	-0.0016996927073944707	0.6764251299652875	-0.2987076602562024	-0.21962287364091018	-0.0668920202226957	0.1764374716144747	-0.3580236107924414	-0.09592094959996308	-0.26066572833716495	0.17270783849355648	0.11632049482063715	0.02389030197478493	-1.0508576806831553	-0.49765185362055125	-0.12146751987170705	0.08643136853376963	-0.5650407000528271	-0.41195383352792614	0.07436255079343758	-0.303424136677511	-0.6422431246295488	0.09346056524759108	-0.5015557540389557	-0.12804980742530864	-0.2734977605237158	-0.7798009563192861	-0.8271226941477705	0.26632123503583727	-0.4493567347835744	-0.6471721484440913	0.13538659105262432
-0.2361202871162214	-0.2521668743951161	-0.46475202541376304	-1.258325728964678	0.2094150465845923	-0.027289659235023467	-0.44815100262182217	-0.02650039698986521	0.0459305746588275	-0.04140761120574323	0.04499756707915854	-0.10061489743852188	0.12609306705382803	-0.19842684018863213	-0.11854452643239247	-0.38169997483611545	0.47162110603929086	-0.08109170820850395	0.4416264780671848	-0.05193127867505989	0.7549658598977913	-0.32690098203554585	-0.2118808626881465	-0.02910188566068398	0.18799540850034166	-0.3435502483334988	-0.01003547998777633	-0.25129625994328525	0.14494241497023763	0.09120430158475892	0.011384903970530009	-1.1290078118182134	-0.5626701093431772	-0.11056014908122062	0.054320704432940625	-0.6353719512269944	-0.4450887264167676	0.11139391294826077	-0.30518131007114446	-0.6495267535633362	0.12983265645260872	-0.5400136150829299	-0.14681534105095076	-0.3029873286696188	-0.7866156642542044	-0.7125361632395009	0.32070222431992346	-0.39632536278134883	-0.5877095165469154	0.11032032114066184
-0.18870004313064534	-0.27306701651521015	-0.4725314627004248	-1.1807889516248857	0.17976399576384564	-0.061910255613051836	-0.40985672173915716	-0.04570238866793665	-0.05747073016752258	-0.05691705497908116	0.07589918193085377	-0.09953614403145601	0.10798751771668787	-0.1621855164350225	-0.1647708406259469	-0.366275337630949	0.38792244825689093	-0.03311953621342129	0.4892675984266647	-0.07547902759975773	0.7965713057114484	-0.3327382717538863	-0.19231694691520246	0.04244319543549731	0.20730983726376134	-0.28522175003205524	0.06929011534014647	-0.20155368359445344	0.15082325959981824	0.09615314704524665	0.04118522203479098	-1.1893415224516413	-0.6333434061435734	-0.09624933916939042	0.028445668811701536	-0.6565554066967945	-0.5017399061566705	0.10261540053142389	-0.282037202937674	-0.6313079727694141	0.17813542166740454	-0.5863025888563869	-0.10645275118645703	-0.31099557924747634	-0.8359554177347238	-0.5808913718831171	0.3508992653087881	-0.3001813158192043	-0.5335937420068869	0.07702127611387087
-0.18391762959418162	-0.2594546732197285	-0.4943343593064637	-1.085890190500212	0.10347004080311609	-0.0730042433799309	-0.34170599419727815	-0.05079166729345489	-0.060721846367772336	-0.045846489171130156	0.07257309488389493	-0.08928267761324436	0.12715647916403205	-0.12885485038127228	-0.20317942514235526	-0.40202025436161104	0.2757588591086183	0.016276556921249078	0.5336877053564884	-0.14232209749426944	0.8999711478096908	-0.3681931659246708	-0.14983965119028905	0.12077685365257962	0.19971498922938005	-0.27803987000333213	0.1298234683072484	-0.1617068595271622	0.14660835615164577	0.09216717443885418	0.04504251172506138	-1.2235523568069755	-0.7412818751966687	-0.1002781059298294	0.047889887096633624	-0.6953647127122554	-0.5348510035185727	0.09718661885281107	-0.27573966609582545	-0.601728010071088	0.19752848314449994	-0.6367169893150271	-0.12245436817622139	-0.2962329863793081	-0.8872316363418081	-0.4466700327271026	0.32484253030300086	-0.19528509141663314	-0.5038630220076252	0.10600829408130814
-0.1927729177579459	-0.27100716775724387	-0.4710155995508357	-0.951384054467858	0.015170620107047589	-0.09239987264256919	-0.2904043060278207	-0.03458939681269339	-0.0008836312748326969	-0.08252916988765784	0.05855613540480973	-0.08207863859165469	0.11457182607383358	-0.11903425377533602	-0.2798264563908121	-0.3876149559137775	0.17010745149865103	0.031052458768479747	0.5329698157447756	-0.18014596013457665	1.0387094028840254	-0.3718212824246591	-0.11616285509809095	0.15287922197998524	0.18692099967209802	-0.29568446834717255	0.20241628154546576	-0.10698544916181552	0.18145030553118396	0.1363935655161237	0.06631659886387073	-1.257441940491017	-0.7661440924537233	-0.12223730930787916	0.0220312641167254	-0.7335563617760872	-0.5652182243749742	0.11512353102558992	-0.2878409093305615	-0.5957475990475174	0.21866337481801262	-0.6840775527954716	-0.12058047191070606	-0.3116334194797204	-0.8898136674658161	-0.36905468899864424	0.3033310676493986	-0.11173132069750118	-0.5119548219625238	0.12371200327084644
-0.2380281584053055	-0.27706940393208634	-0.4934292118870961	-0.7895255049857306	-0.1136180098487797	-0.08709031417157218	-0.24012837458384748	-0.006417848483611374	-0.03908578490724497	-0.11486725055100244	0.05340420842931487	-0.0883565169455642	0.1307560137089375	-0.0931093469642865	-0.33704147874748713	-0.37337081155958207	0.006387630660023902	0.04948187857756512	0.4901865567939761	-0.28338691779667385	1.1694119331229695	-0.3779722613915269	-0.0958467598693593	0.1859854791084856	0.17935269017913288	-0.34897867991577475	0.28439598218046636	-0.0641976268987726	0.21073151832342205	0.10818851231684139	0.07743077944370219	-1.2908791748842319	-0.8350360321189634	-0.15740415978371705	0.012431186001933044	-0.8132261530730227	-0.5940448656407955	0.10356827657896239	-0.2924400050409104	-0.5772992417418041	0.2422948347290806	-0.7867044120877447	-0.15461081380010044	-0.3480676779289037	-0.955964155747974	-0.3539605629067691	0.2881718752982227	-0.0747530429690656	-0.4648271492247592	0.13835084820026392
-0.3050777659907119	-0.2860461767294492	-0.5981537331965269	-0.6368093683253837	-0.22467071134158498	-0.10575842545736731	-0.2505276849391731	0.0025147529019925413	-0.05843472815768482	-0.16118120101710237	0.056428212206012976	-0.07123031571267371	0.13537159498302914	0.008318513117877712	-0.3540276453234853	-0.35947400903827675	-0.12929509195633465	0.049565993605716	0.44482729086306544	-0.37106702603002584	1.2573496696137776	-0.3814001507116042	-0.06098913265560544	0.24553579845999937	0.17142651247616147	-0.40314404059877773	0.31631501994468836	-0.006711812828879155	0.1957405477514173	0.1261310768363789	0.0515953662106504	-1.2942086073929553	-0.8737178439899222	-0.1684388185912083	0.025767368896733266	-0.8456764877536609	-0.6303797784699371	0.1286491473159234	-0.3313639128068394	-0.543947828088583	0.25338860032233623	-0.8161790831031187	-0.17889764509588546	-0.3658028070906703	-1.12506936461511	-0.3171545013437086	0.28091902996557905	-0.032644178465207535	-0.4310666198798633	0.1602292270768551
-0.3963038506297155	-0.2865088594182744	-0.6669702397917547	-0.47151832876125005	-0.32255085237537756	-0.16387652972747135	-0.26245548028707105	0.00040276793035250863	-0.03593680189847702	-0.17686978819566898	0.0790133006243542	-0.04744897100250489	0.1438917962704071	0.08602556838209718	-0.3599341470210963	-0.31634964296155105	-0.29658954053578707	0.07107749776150114	0.4078762191110116	-0.41599278888654573	1.3520167610367246	-0.35847547345965386	-0.013750450351525362	0.23283427686068361	0.14659689228752087	-0.44055772639610496	0.29396211259138283	0.0333778286638187	0.1677005375167389	0.06985623077724701	0.0482398483221059	-1.266047206634529	-0.8866697948267893	-0.16425144692069177	0.0537992484765805	-0.8883926565725815	-0.6926303904395017	0.10047131167972485	-0.33857599487334167	-0.504726794066735	0.2652635355336913	-0.8699003184365004	-0.1875318176715907	-0.36495992791052995	-1.1867127981179366	-0.276243840109847	0.23156137802536803	0.004843221429177693	-0.38036086738593367	0.21176371916311315
-0.4607821377237947	-0.26270583882215	-0.7201416125297295	-0.2961835359579109	-0.38546881484797246	-0.17549565319763535	-0.2583220866871957	-0.0015752181829899806	0.004584646039488674	-0.18805735888776098	0.10172728337498982	-0.024468651481571728	0.12448511715063744	0.15319585513977443	-0.3685401140896492	-0.2716231235655486	-0.4399311777884726	0.02891301131333967	0.37713758804897707	-0.4772476470833702	1.4470443219855185	-0.37597933352747875	0.020712962328171193	0.1949180869338147	0.1489355007250453	-0.47430579640951775	0.2710268346703217	0.09135237337210003	0.15675932240173404	0.08977222494952139	0.06474256535664794	-1.2398770876106564	-0.8890155043301957	-0.17063302155100596	0.06861885047241598	-0.9309309099325891	-0.7468236520045319	0.037525296190244	-0.38542995664491786	-0.47264204882931615	0.25023462913709343	-0.9339921145933104	-0.16621032811054942	-0.38610271983418804	-1.140734353280992	-0.24203947369256987	0.21494167519499227	0.04821964266578712	-0.3227552135900586	0.22046935772800041
-0.5642389751149416	-0.282841643712988	-0.7267214707078774	-0.13983933210589905	-0.4110994082210081	-0.16882365197000487	-0.2093968463838074	-0.013619762946562636	0.06216569475847852	-0.18919444061275123	0.12728892377974232	7.119330007914065e-05	0.13749371923367848	0.14181942873109693	-0.39795892668362176	-0.24864771300214977	-0.5409968219493693	0.016977820253767234	0.3520524708584636	-0.5247884431090333	1.4956191405237087	-0.35707922259174063	0.09762711789175157	0.18239960164647814	0.10984985860655741	-0.4876830910125352	0.2581257462637047	0.12597943038990622	0.16578680321211814	0.06233167316182516	0.08290877908786784	-1.22399880075458	-0.8089171390668485	-0.1881795736728878	0.04753377330479259	-0.9254532474272276	-0.7979324919628005	0.028985570100844692	-0.4134692180345949	-0.4398948440056346	0.21787826583508227	-0.9432506267062207	-0.14246145182615105	-0.3995189255078976	-1.094582221632307	-0.21454842074750333	0.2007181452128734	0.12221293889752045	-0.28657512997966805	0.1987564603737394
-0.7038070978779217	-0.3080188683266306	-0.7305513829143504	0.01759121056409878	-0.4233308386867093	-0.17236732589720988	-0.13405983917774747	-0.003356801816966332	0.07889989125377676	-0.21125465616779643	0.12005606490620477	0.0042447940587818115	0.16818681313867162	0.13194406672847112	-0.4329025476164981	-0.24144036996968046	-0.6048526720468408	0.04880877549360178	0.30940217810466847	-0.562321471079002	1.5330070043175126	-0.36936916689468174	0.16866965187461663	0.1746943176630811	0.08257708421117707	-0.5060021825351848	0.236241731137262	0.17674267444209654	0.1714255439206523	0.019221959034296056	0.07291353666020564	-1.213996330404676	-0.7481743964107153	-0.22620434319719154	0.03847642679253019	-0.9132114848804255	-0.8216761396083629	0.04646745238392619	-0.4321472760107133	-0.40497637077939225	0.2278930035887469	-0.9619583247465524	-0.15181432629717223	-0.3805877005866766	-1.1556509424277142	-0.15346864844777755	0.148310818738517	0.15415510612875094	-0.3120865287474757	0.1959653215665103
-0.8919537717345992	-0.29906686909055924	-0.6738985854769781	0.13986233847603063	-0.4504735321995785	-0.15887252880674846	-0.10722769113696226	-0.006916237785602057	0.10664816880810919	-0.17350263713014344	0.09784006258775677	0.017904070498198324	0.17488463338389076	0.13200270205683257	-0.4475100336655743	-0.20552256462399873	-0.6468434430428937	0.07991826150828632	0.2839212520825265	-0.5875261330162495	1.5803817338937327	-0.34502020696963054	0.18633136924069524	0.18422887526441337	0.0759239522979585	-0.520488258872701	0.1576374123364352	0.24819035587341437	0.20974895419853742	-0.006776698835461592	0.07010776358802229	-1.1829165090257967	-0.7349293918497458	-0.20557560266354963	0.06554405356292424	-0.8832688165566145	-0.8411237276853442	0.0383549470180649	-0.46888011081377606	-0.3433242267323522	0.2671358724792755	-0.9954349937920124	-0.17906285653335968	-0.39626631023908016	-1.1901656695802136	-0.12399410708444909	0.10519871311176177	0.19488881591633203	-0.2836370998001388	0.2027137042997368
-1.092520408719197	-0.3075248543691135	-0.6209238839063629	0.2682440039812068	-0.4902820129662079	-0.13183796078725732	-0.0934954356663093	0.008430482031374979	0.15328382011137187	-0.141336167571755	0.11487760903257618	0.030452621322178443	0.15447246547198876	0.1392054657927461	-0.4553314990649545	-0.18720028293904653	-0.6231361097493424	0.09000027049656659	0.28924534113553396	-0.6239673392109569	1.63204401377615	-0.38332099679088444	0.21909521884643496	0.1810752031890855	0.04685299067207448	-0.5357575685849643	0.08881038599842264	0.26754172020308076	0.1864455947321114	0.03135004308695348	0.050926337141682376	-1.130082584284669	-0.7604020310561322	-0.20533617996489775	0.08226346944911703	-0.9007686056137951	-0.858611337907362	0.05605508522800902	-0.5330936512074482	-0.2920304378367185	0.3054772787929988	-1.0355229796519985	-0.19189620671537366	-0.41924367229551257	-1.1809160861602295	-0.045784907483149416	0.06618744021188926	0.2113552439073238	-0.257340239820035	0.26950930580073984
-1.2934545504721306	-0.3254354105486571	-0.5538739674460125	0.37273756825167387	-0.48832138452810137	-0.171827639834388	-0.09300111406668012	0.0021461989046007894	0.1652540043248275	-0.12678714529409268	0.10789491670686209	0.02353684539575399	0.07528088175515246	0.13125216985380678	-0.4789193365195282	-0.13673323568325244	-0.5916541364609482	0.12211758254962764	0.27593604276724515	-0.5806724669042931	1.6326515864904756	-0.4523419754019593	0.22247912015717125	0.18221711008542735	0.05163475331633869	-0.5125244753117024	0.05892432538171875	0.2965013323682409	0.14613473478517164	0.014855294020951712	0.008380755999990039	-1.0784332713939313	-0.6900512213233073	-0.16921264891680915	0.08287975399983391	-0.8794073259772833	-0.8546501814617459	0.06987810331686872	-0.5859418995694478	-0.20593170758186735	0.35570766980104046	-1.0471124755605208	-0.18830419721293418	-0.42483235759801563	-1.2497427143841258	0.02777564111821438	0.0653628877491578	0.23948293140552276	-0.1988668838048101	0.2896003557567217
-1.4459508360261755	-0.3322809284408019	-0.5095711992197837	0.4391236981564347	-0.4790397539134437	-0.2011836515799878	-0.04984671661790567	-0.01909367344509183	0.15842647042850672	-0.13781715256211405	0.11219383757312928	0.008086438682680566	0.0785272598691644	0.0841711674873398	-0.4862778972072849	-0.13748189814738715	-0.5725419181605902	0.19267765677269041	0.2706063143706418	-0.5718762576019871	1.6571112594518975	-0.5062885170614634	0.20492796410869016	0.17817867534205134	0.05674221624161987	-0.5016798291615038	0.043034511151952094	0.30480208105162776	0.12367356236553503	-0.06314223788716256	-0.055949760057979504	-1.0368691036582096	-0.6017435126533301	-0.13113938871936065	0.10167445720098398	-0.8560442170305222	-0.8946849363316373	0.09822033201460503	-0.6134501733647323	-0.11594993619698699	0.38917087524584265	-1.0618330966217138	-0.2574893258920422	-0.420461011781012	-1.2857907228780905	0.06631983768787278	0.0558849203451003	0.30023905132255974	-0.10164609448073363	0.19796162230083855
-1.5481959992801357	-0.33045132807601474	-0.45027081682766623	0.4919992684397402	-0.4162330377960287	-0.2715028937017303	-0.018483159873436954	-0.031216063744882755	0.15644819305310276	-0.13476923149731201	0.11821492518623615	-0.009036516781550989	0.041015640884642254	0.013719765025215764	-0.49743552498447163	-0.18932344900765846	-0.46296169307615787	0.24216344212759547	0.2531528708993465	-0.5038155047020907	1.6561060188822772	-0.4828993127521194	0.22914488011994272	0.1627875005083121	0.049140130423215994	-0.464577399570773	0.03654758722969102	0.371654536926746	0.09391015583561668	-0.05035748670274311	-0.10061393325140369	-0.969145446516416	-0.5196142466906342	-0.09919716800764541	0.0628667262489237	-0.7997930925058112	-0.9119663747089376	0.1540069322671039	-0.6003612692320741	-0.03589295158602088	0.4344959305992398	-1.0513715747761636	-0.25578621239652305	-0.4087895395876481	-1.2488942757324266	0.15134087743730795	0.03908685687562307	0.3754854704112056	-0.07143980691894383	0.15279426304923366
-1.62063688968816	-0.3300600515344414	-0.37545641468986857	0.5129795147590738	-0.37904699499449956	-0.285338962861329	0.05882941418552301	-0.04752993038271586	0.1735273638898836	-0.10337416644895023	0.09904898971098128	-0.038833886765534543	0.006150538537219928	-0.033748934132376715	-0.5279531271834033	-0.17884217450977233	-0.3866472483214864	0.32647586630642333	0.22539082879458508	-0.4441348933324484	1.6323230012470133	-0.47223921769365457	0.24439472952983682	0.1622575341200023	0.05226926571565327	-0.39780089429851956	0.055678268588535106	0.4397743274751787	0.08886349583031491	-0.11440294576435246	-0.11598604302210846	-0.8928614038395997	-0.44627275331925986	-0.08393169796827896	-0.01168394843066497	-0.7779334356997564	-0.9200324697594147	0.1971902428694873	-0.6019230679577932	0.032602856855792096	0.4986157506568715	-1.0395852357724495	-0.283218918028961	-0.40618956117618066	-1.195928988587255	0.2239031567263227	-0.004465302459079429	0.3839292877768946	0.006364953348526941	0.16352747424482755
-1.6463682879067953	-0.2966616477428242	-0.32827143625660604	0.5081846933591276	-0.32101324351715876	-0.3406766256999343	0.11785457284631647	-0.05062308311618772	0.13472338964146388	-0.08755290672868948	0.08961661700842707	-0.0863110210530178	-0.014331167829987373	-0.03311449987950641	-0.5729970040784946	-0.16527706779284856	-0.32172415325103454	0.40212798090266305	0.19279738321039208	-0.37943217099449467	1.5832150066533948	-0.4227163618623188	0.26144944713749785	0.19335540352527344	0.05788659031541539	-0.3691048373796836	0.1482748764404588	0.5043060194651183	0.1351639680445732	-0.12499002809275891	-0.12619132945979547	-0.8256255280479664	-0.40599898147981345	-0.07231818175012289	-0.0390118067474952	-0.7625277462850211	-0.8934991959751086	0.25025132005296247	-0.6161338781589651	0.09730791164097237	0.540135554054323	-1.0323571343615465	-0.345877402084362	-0.4374543015740756	-1.1915307426651645	0.30495235899896533	-0.04373242053799088	0.3990848574076184	0.04291094984537415	0.19137773179823267
-1.6683736971870549	-0.29077792693611115	-0.27063988347757956	0.4907281032327231	-0.2846484397325308	-0.3740577959974135	0.14557456766587323	-0.039035704498235825	0.10521259643237371	-0.08684099201877542	0.056652938576894685	-0.0966732623337204	0.011050802019453737	-0.07221370953745036	-0.5854410196858775	-0.12461225739766897	-0.2878212989779284	0.5255049784541598	0.18032018900765326	-0.3107563121326758	1.5242733679677065	-0.3665900136375163	0.2956600187712128	0.18089477078654467	0.05169426398496898	-0.38368920515086175	0.16858434053435287	0.6010014637598002	0.16573577609109244	-0.26297676717834334	-0.15400271226863632	-0.7531551560241009	-0.33864781335963695	-0.07322940231630046	-0.08808388201280762	-0.7289992507050753	-0.8155312600880471	0.32821524863452395	-0.6456869935705789	0.1674490184172876	0.5732655204555042	-0.9994870634257588	-0.4450265498989993	-0.4652180547817327	-1.2276126098413245	0.31860472660348965	-0.09480642813644102	0.3966061672749398	0.06444498280827736	0.2335341496118612
-1.7195635940438787	-0.2924341123718584	-0.2741719136235491	0.5018059897905466	-0.2594819633190036	-0.4633132728484166	0.16042990136739693	-0.01786870427515241	0.108879911812281	-0.06322844860267296	0.04686413842869988	-0.11909708094728388	0.007737850767714943	-0.032335822718867056	-0.5929181489488922	-0.07336760252499933	-0.2866617075067385	0.6240716084469266	0.172140210849617	-0.22326490040358946	1.4860644839025035	-0.311863920824225	0.3052690660068844	0.13650486977545334	0.07945759929743675	-0.3911198534036747	0.18805391216635986	0.6925860454278887	0.18036698561879477	-0.3414480219342404	-0.14676656646648517	-0.6607967690962282	-0.2609079547055523	-0.045756405312755266	-0.1313994563502729	-0.7599693475476654	-0.7652281888034858	0.38269648791199107	-0.6597455793372409	0.2523518377931796	0.6195106700203031	-1.0064566289346681	-0.4959157439994497	-0.5379804587400542	-1.3114524013019029	0.31961402425930563	-0.13138936479411994	0.3891871550938045	0.05569048720233705	0.30023142579528717
-1.682643313026897	-0.27693096344251666	-0.2720487851150959	0.47640788533935574	-0.2602621049562841	-0.5214706630892703	0.17033697984866913	-0.01669337181985654	0.09253331891619059	-0.06500427412064311	0.010813171496576351	-0.11680788469876191	-0.0020404304546039393	-0.003514213416108031	-0.599446729609843	-0.049815635811060036	-0.30845197425517734	0.6857510191424595	0.1657923534637698	-0.13835489454056188	1.4195565278720845	-0.24485055340372514	0.3500186686805231	0.1091913850705385	0.09845919495143514	-0.3545991933600869	0.2276840444529029	0.7599820139215171	0.2022013147501041	-0.35913751872193617	-0.17336954793370177	-0.5687643571142258	-0.18810266006954468	-0.012259452393338042	-0.14110783763532944	-0.7540004025809891	-0.7499620549833608	0.41078866960376814	-0.6826367781582582	0.33696551640310196	0.6404822046823336	-1.0000567893229935	-0.5157428307525203	-0.611826187036487	-1.355779843391106	0.33493596052758867	-0.12636310350534166	0.4016803307175379	0.09664293301915178	0.37066281565639464
-1.596284544016052	-0.27270488533986204	-0.2742731245166931	0.4426624913640076	-0.19213228617228734	-0.643470034913517	0.15432594431471444	-0.012377306851088773	0.04293994520889612	-0.10575508281394126	0.007908134282480401	-0.12652299738540046	-0.055057343437512986	-0.026675168118858294	-0.6079178858325547	-0.036498518645996965	-0.31719683695272965	0.6960948818705482	0.11787636491305084	-0.04822111483992524	1.372910708418153	-0.2169428890677215	0.41563599505848137	0.10842699056765379	0.059502224548904616	-0.3586796469268386	0.2842196203845328	0.8011504162444061	0.24180583256488858	-0.38450039066440655	-0.13519729053159998	-0.5190579021436195	-0.06837037825955126	-0.04533615281216783	-0.17071132893521543	-0.7222094975550224	-0.7103114759529942	0.4422343284572318	-0.7012549052546483	0.41921832610818843	0.6369415513221977	-0.945988496083439	-0.49184245707993207	-0.6640025749358498	-1.391965522125195	0.3868477347507838	-0.12643474015547246	0.37194523431911086	0.12531286321728513	0.45569128178006446
-1.4856304350232374	-0.26089664021372055	-0.31768684705655464	0.4187769703022492	-0.17419965714749505	-0.7868023198112585	0.1071310923183865	-0.011503606471718096	0.009220530705044794	-0.1023144652153013	-0.008705419897520387	-0.15309071658735723	-0.10401440847825279	-0.14235915285618478	-0.6421898888768124	0.011720976614542147	-0.35628278455573104	0.7450456225029114	0.024958009603477393	0.05763556020261871	1.3258681067834377	-0.14104343940276864	0.4468501737372369	0.09435269662849381	0.06558759251546142	-0.4129517457352455	0.32406096679318186	0.8910582789823206	0.28087981470782863	-0.44273666747519674	-0.09677090580872756	-0.48294318513342127	0.05684802283091324	-0.049916500979627756	-0.21722009408747703	-0.6394430747843767	-0.669875055951693	0.4374502527361931	-0.7169555971258653	0.49963829288555833	0.6547080867095557	-0.9035359110217154	-0.46297009769565145	-0.7079580636165475	-1.3906468172713227	0.3928946707804284	-0.11400651234398178	0.3189597882854632	0.13066806386500326	0.4939262114966276
-1.3711605834522549	-0.2245101077498643	-0.38710026789657526	0.39458268854406364	-0.1784638645708869	-0.8597054412347565	0.10449032402020327	0.005728835506113902	-0.05731618840098772	-0.10244046865596901	-0.006758393227150708	-0.1504108768228533	-0.12072072641959919	-0.21494499854132032	-0.6728130658345355	0.06035978543911069	-0.41558910843760666	0.7502851658923011	-0.0832941609672077	0.14934926231928367	1.288962935597954	-0.024587307022897523	0.49817053520214094	0.09947084950221308	0.08005511857841349	-0.42328052991573434	0.3064128631220724	0.9841810498165982	0.35283313775371755	-0.4500061315702829	-0.11385189215481942	-0.5035882650385249	0.126384936631296	-0.1068071730242921	-0.25059489629615167	-0.6533563975400123	-0.6380003169930244	0.4296923731112322	-0.7382094843127057	0.5320722799638247	0.6761928682678415	-0.8696685686903903	-0.4232609608513623	-0.8134083262374145	-1.3138884550877383	0.3539730597898981	-0.080104833162632	0.27310074040458265	0.09319000262154674	0.4781107389820763
-1.2975262122124072	-0.1969240186177085	-0.4512955771207495	0.39080789551727196	-0.17047042423468167	-0.8876742746125099	0.09850702175162189	0.014886517213504844	-0.0955640264355166	-0.05013449646276726	0.01052215493299567	-0.18720135247801864	-0.17472121062993132	-0.2583797043783057	-0.6990760052541759	0.1422135481845068	-0.45985814937050334	0.7354261547400822	-0.1821607079589393	0.23780337056909243	1.2645342612444055	0.094877572447104	0.5929554415212843	0.11160768228903586	0.07755567049594234	-0.4083743548801091	0.2411455297993204	1.0964361916595127	0.34946258972857447	-0.4143433717758743	-0.11666803777070767	-0.47424697670428617	0.19458711229089704	-0.1417739994734081	-0.284355456363664	-0.6455410025899806	-0.5811608751159588	0.39722747299460737	-0.7609160960241598	0.5680008015520749	0.68716266783495	-0.8576634354299946	-0.3859641038480152	-0.8937962766342469	-1.2767648039202781	0.3761185180812485	-0.03472959418072006	0.21592684603662587	0.05815771741394997	0.5212947739230759
-1.2244145952799943	-0.18179101583942675	-0.517217222147301	0.409332075204888	-0.18295127328014915	-0.8721979831051193	0.05078043609721363	0.010043653396148527	-0.13331833016343003	-0.04566418858509656	0.026695946951421683	-0.21139294015337887	-0.21274961531668107	-0.2707154047589755	-0.7415308642182918	0.22537766581749502	-0.5085890457928476	0.7450659198249218	-0.2529164855547109	0.35026234819386604	1.2713698971178262	0.12710880902132055	0.6271502445736369	0.14264671859402797	0.0955729275228672	-0.43170388365303436	0.1878127923878819	1.126410495312018	0.3956677733774761	-0.4369284202036822	-0.16100547583742658	-0.46667160241874067	0.2575207194695791	-0.1447915336543087	-0.20403985154784085	-0.6213952586417986	-0.5509667057577685	0.33162064052133483	-0.8058342903805121	0.6001503878769285	0.6739581740364947	-0.8127153476387987	-0.3879686050047634	-0.9490765737201128	-1.2381700512278582	0.3668651933028565	-0.03172231684767266	0.18007965930573885	-0.0028245852657411974	0.5575079896715242
-1.1984005943847176	-0.15732493816167908	-0.5742231075868917	0.41538541896439307	-0.18234969267156495	-0.9059825951897571	0.012061511036260783	0.0366884941547249	-0.2100736078475151	-0.05126263875446687	0.03387188034398573	-0.22684158527406054	-0.25343916397783406	-0.3050950568371109	-0.7474138146235572	0.27049377132336067	-0.5029138274535059	0.738299048668946	-0.2934042450602344	0.5004081442998125	1.2711617636078167	0.13882610358971575	0.6679751017206189	0.1234768571546447	0.10041259243931222	-0.4458734282550288	0.13297338613894413	1.1436145137004605	0.430520718910041	-0.41563426653608226	-0.17857267516968695	-0.45558372998458074	0.29058844100150694	-0.1733525401365381	-0.08434630820008818	-0.5918456110703423	-0.5266851783036176	0.3028171200546851	-0.8145254665587085	0.6248809750780572	0.6685431543610131	-0.741593369203605	-0.3608261443685107	-0.9902735487203513	-1.2370701641233746	0.36464863241837187	-0.02169026188443908	0.14996665779444163	-0.04888431681045981	0.5445631333475198
-1.1482270968541826	-0.1722641242545632	-0.6245076696226901	0.46442889057967307	-0.21678291961402513	-0.8647587811019086	-0.018030501431144492	0.057850868759081034	-0.2402283112833378	-0.058333553117639395	0.011965696665209972	-0.23540049690702305	-0.281196798591183	-0.31124003924938487	-0.7659730451055463	0.282245503336142	-0.4835561311199322	0.7301497744541253	-0.35683508746337145	0.6623341522351001	1.268578251060166	0.12796444650347383	0.7014154176124886	0.14100596148241262	0.12249667988871335	-0.47887392659241074	-0.007236567431070373	1.1822756511267278	0.4432498673680583	-0.34403978456724127	-0.22041292333944415	-0.3953078917147311	0.3130396835152895	-0.19731905533830707	-0.026639866530888023	-0.5626507171687349	-0.5274957397159661	0.28879468519694607	-0.842796061144137	0.6402847594990435	0.6441333255457697	-0.6651225383356856	-0.2598335711916121	-0.998352506028179	-1.1748601511380716	0.34559846252676807	-0.01133657298184224	0.11083904473655812	-0.0317424303836887	0.5171110592832495
-1.133133930724901	-0.17842108286963748	-0.6903407551177405	0.5134387597425591	-0.21764525601054685	-0.7652224170301456	-0.014607889176682372	0.0866598780268836	-0.20342124508056006	-0.010935779137582235	0.03038036323373828	-0.24625090734234237	-0.3285983963336819	-0.293509888659467	-0.8087543737083862	0.2898635546169611	-0.42294643577598307	0.7229814643262998	-0.45340743483963736	0.8294397519043111	1.2725938992915844	0.1424034958707934	0.7178060423223169	0.19937373551831772	0.15383306791367116	-0.4100734887604706	-0.03967969184308499	1.1952679985795023	0.4807398755226556	-0.18648018871425678	-0.20477761027222688	-0.33171561269124694	0.35626753927053717	-0.22213213687539385	0.04609437452880856	-0.5461972541160368	-0.519638591253631	0.31721569582806686	-0.8494711625282738	0.6898820693462777	0.6497578937187832	-0.6234763069531939	-0.14475684082514467	-0.9898824950568379	-1.0646792488118502	0.41119273487805846	0.04914815128788948	0.07814237945011851	-0.02682108084564539	0.4749993908595493
-0.9962037159508774	-0.1450707689322919	-0.6740032467414794	0.5202466320785973	-0.18788154168359877	-0.6011053403619828	0.024254056702677163	0.11574890863890759	-0.1157164726609328	0.04553719873235853	0.12953084324576802	-0.22883926572335533	-0.3073743408777058	-0.2294240547149125	-0.8189301562288135	0.39709173347697385	-0.3042987197217724	0.7421265841667566	-0.47107833344561734	0.9911508838405367	1.307214915914027	0.209057255276173	0.756811984546755	0.34096735795987865	0.17022021513906158	-0.3080579116321542	-0.005182241498098356	1.2658316172991717	0.5096275408833371	-0.07579344286087505	-0.17750171003215304	-0.2590857964003798	0.4284816076159971	-0.20292174853123446	0.1850074045503804	-0.45709723924257545	-0.4555053444591379	0.37548585371424237	-0.8404575582171392	0.7865890048120091	0.7180887019446061	-0.47683006616672585	-0.008300550470196922	-0.9141311728271224	-0.9112160090535306	0.5264755491010241	0.15391894506305256	0.10954130808159826	0.04591513040014243	0.4505017015825337
-0.8096511395101205	-0.09104181765816391	-0.6405587971763052	0.619643081886221	-0.11507342394775724	-0.3807815475628768	0.06862537897260851	0.15442141835378587	-0.01700532842512874	0.1529807913860966	0.25550261621858583	-0.21542168114717172	-0.2593942131918622	-0.0792628487130572	-0.7654191836786564	0.5062736006247939	-0.13737716396420468	0.7858778640492317	-0.4121278552383454	1.2055205104548214	1.393375989336413	0.3558839797897406	0.8054905195772744	0.5188231975591675	0.22489684824045392	-0.23259823647644015	0.037043697595901134	1.3185143842469966	0.5475944375388855	0.03271604785131599	-0.08436404696966955	-0.12148893718388079	0.5371607731560382	-0.13470042252842468	0.3250973020054617	-0.30734568531633466	-0.3737129797107572	0.4652273602147677	-0.7760491226025903	0.9206920694651899	0.8129316191357567	-0.34720941882805556	0.11261247213591694	-0.7925194021245023	-0.6513343691715947	0.6539998245723934	0.2966922507464486	0.15073427755495886	0.1950986485375529	0.44022702067035924
-0.6425928110546963	-0.026291014783938877	-0.6485636587249696	0.7428837527872396	-0.046130854881477515	-0.14868489616302022	0.16171615731251393	0.20748715235373796	0.15862431529769777	0.26105794863733645	0.33429045209685887	-0.1958239172407913	-0.11125167038964782	0.14850086576254934	-0.7024275977890364	0.6469809948271437	0.042748304517126044	0.8957383080119209	-0.33844455193347445	1.4260585936019696	1.4379325026196528	0.4910116971506781	0.8849775819998025	0.6570334809339411	0.28917078295581344	-0.13332741036831847	0.1293659995898444	1.3883132761360408	0.5682314655893689	0.20729242288216804	0.007718209770837303	0.026385581376680723	0.5782759547055174	-0.0632675996521356	0.5027450469876913	-0.21431250244364844	-0.2974606760910777	0.5466767471045688	-0.6851743714677132	1.0328094710563553	0.9314979606640392	-0.2285728601028779	0.19617388868255567	-0.6489689924478849	-0.3992040854279662	0.7871328976872723	0.3911619866272743	0.23850142784848508	0.36375065119128536	0.4642768306097637
-0.5467237948870133	0.0351022419011426	-0.5892908793037095	0.8975461999100218	0.07218248524012227	0.10563488576199553	0.28342679018748623	0.25508864444167345	0.31287745634589725	0.3016654426064516	0.40668479147223274	-0.12518552570044902	0.032018082070267705	0.4364548588723645	-0.5999508896887481	0.7757341895847971	0.23908864914106154	1.0152825860198502	-0.1672596294812842	1.6828077748308243	1.5214312384629376	0.6870690259037833	0.9765938553310141	0.8385205212724894	0.32794600455955425	0.005395618523042845	0.2106677287544218	1.4797499195379071	0.6362333591844819	0.31404902997664425	0.146693440033365	0.1783902969869075	0.6665756011988051	0.04910539344904676	0.695250335534759	-0.13917693395864328	-0.18144209504856354	0.6824404968667471	-0.5606383629776077	1.160201934317866	1.0566111775998703	-0.022216920615408364	0.30843945322771993	-0.48621866170714095	-0.17443683464398574	0.8982563925945058	0.5059648353656712	0.3441377164304267	0.5073411848997134	0.5293578354027282
-0.3587050684825196	0.0950535315922321	-0.4784281473498503	1.0546999760281806	0.2261402133388664	0.37332367030547653	0.38109925005778394	0.3071832469309528	0.5251860072471887	0.3252207074314697	0.49645308038813407	-0.06287398026936299	0.16939995620564682	0.7212671828156418	-0.4855355442302759	0.9327392693830913	0.48159826846358544	1.169088560722416	0.04716114839997143	1.8387517569886076	1.5755982058615552	0.8810155597262661	1.0742547787049816	1.0031133100153546	0.34110188331796637	0.10258852923532742	0.333635830419455	1.5068859782222415	0.6716547706888412	0.43311747572315457	0.316800563658274	0.3947219163174706	0.7784602497991888	0.1757019132503988	0.8710803804895866	0.052439788967942956	-0.07350255785917163	0.8300886511369077	-0.40511650749275185	1.3400078916581155	1.2134074478450299	0.16088073027752942	0.40697596874697606	-0.2968553641383164	0.10722107646095733	1.0090732723228784	0.6363128371824799	0.4596559612798127	0.7074387994155898	0.6947433450453611
-0.21496085440647894	0.1492828572591584	-0.3578376684163066	1.2004006224357273	0.3760371660433407	0.5854577271012615	0.4802415512503533	0.37812101034027734	0.6609937425841844	0.39690349251445156	0.578253329810042	0.024517647330433667	0.26044417213675874	1.017943181019214	-0.3224279018469422	1.084484623777662	0.7261922183872829	1.33835314044091	0.250767448801609	1.9895538351170576	1.615722803893357	1.0764305062923019	1.1710182613641638	1.1765137407205493	0.3746031729639062	0.12916993203334487	0.5059628794698021	1.5271627138377566	0.7452800746581787	0.5407915624264761	0.540302949140231	0.5966067039890387	0.9121957646921203	0.31385406352884054	1.1227927124239865	0.25307005178008024	0.021591935272249334	0.9796578643180066	-0.25607008767313016	1.5348536773231383	1.3958223534003968	0.4062192496515715	0.5717930201632866	-0.09521266446463376	0.4117801975923639	1.1014059676385661	0.7936546983465844	0.6145970575565117	0.9142741335837041	0.8528192737486041
-0.06174435653745779	0.21175594976288373	-0.24443661326734648	1.3189162226122322	0.5228245351191084	0.7844299254879876	0.583995470784849	0.4485710467223575	0.8526542286025975	0.5149995551000958	0.6610928004702854	0.11427258289646314	0.3548218152477096	1.3035382748690503	-0.14759602007712397	1.2471253248145977	0.9464076396274667	1.5053479858400087	0.461836690096987	2.110195878983496	1.6444531993452736	1.272208237811379	1.323551192594815	1.3238968670801246	0.3782164355876329	0.19952599328385776	0.6847643382356522	1.6027641884370456	0.7951284732163985	0.6710557308628632	0.7823306976791912	0.77670077517038	1.0596985340360046	0.4755388385066418	1.2959724197416689	0.41359851967189387	0.144017987462752	1.1612464743456952	-0.07404766017709324	1.7610497377974674	1.5896167891959603	0.5819882255113544	0.8019313740138063	0.10581280456177371	0.7060785902373743	1.2428437918412842	0.9763734773264581	0.7414275245519125	1.1911415827666922	1.0204281586927755
0.07347811330647669	0.26603336528408156	-0.09157366090628505	1.4599129557134605	0.650049126350168	1.049653879125924	0.6690354798430947	0.4868522549288009	1.0253711633338527	0.6218654664390454	0.7620478225028608	0.19034459229844636	0.48515607886985546	1.5867105569509938	-0.032953688887250386	1.3885597117315982	1.1334687977015505	1.703171263344514	0.6452910470690962	2.2145256523777492	1.6939340629078885	1.530621569689381	1.4582862891650992	1.5060650639796813	0.39765873186878514	0.2872774754718223	0.8536044363519076	1.654948560505272	0.8898902602772483	0.7854506046392175	0.9902677847639394	0.956599143277335	1.2021257152552791	0.6387807601235787	1.482427117143263	0.5731366706289985	0.26080525651685227	1.3533978042041046	0.1274739982090992	1.965900459508489	1.7692242774791804	0.7797978174310398	0.9716802332630461	0.2890152101972139	1.0793653607755864	1.367312943867509	1.1665980228731114	0.8988433744496979	1.39578235737803	1.2289695662784341
0.21921910329047609	0.3102629157991403	0.029342303058619502	1.571762188839117	0.8111727494461709	1.2452980134585823	0.7520392603002977	0.529740688693332	1.2087570620189028	0.7584221800733004	0.852949738353397	0.2697654998036542	0.60617650267031	1.839953022024148	0.11013429925459835	1.5319336585726622	1.3104992557612385	1.8551848747983155	0.8362577810851143	2.3027922755137977	1.739248713572269	1.741915933212623	1.588520947844866	1.6767733355961814	0.4059821834947749	0.35592695864686397	1.066205014540827	1.726202822512915	0.9472648956390544	0.8384801375312698	1.2035506215606149	1.1125557145719143	1.3808704430386145	0.7947557583385914	1.6836841933985554	0.7471873002766541	0.41873103974166365	1.4889851509415304	0.39314758804460315	2.1844112692140003	1.96693245846024	0.9360707042210539	1.120729449373489	0.4872228733525592	1.3688465649108859	1.5504768459587062	1.3567406979624723	1.0324826943294123	1.5731737066058238	1.440590754587523
0.31603295845001955	0.35227304667614967	0.1848907944593549	1.673898679113406	0.9215955981675151	1.328959935275628	0.8255106679838997	0.5582694480686196	1.2866759499776481	0.8808734494206749	0.907687199573067	0.32687642224082325	0.7399937837815918	2.1032666910966547	0.25238207473917373	1.6593075855101578	1.4396785639119067	2.026013235176574	1.0354950551721926	2.337781271258093	1.7524062941029164	1.9531000783475636	1.6852463321614923	1.8442255219627939	0.39923335199281296	0.33900100132915534	1.2396729218577553	1.7217825627944574	0.987413624466112	0.8710814634218828	1.4104387851632019	1.2435504000659	1.5527550262857193	0.9775752538198524	1.8806768196606243	0.9226550848511452	0.5219382940629653	1.588113910151226	0.6794662871906676	2.393015235663012	2.1576658516768283	1.1289224182843303	1.2700293754474141	0.6543547701506476	1.58998971182601	1.674962336271549	1.5493204811287362	1.1959043487466632	1.7359196011354565	1.6527706614495294
0.33954040702106203	0.3596861705755304	0.26647482519994553	1.793619220057862	1.00875839288687	1.4503535848916749	0.8573173898459023	0.5596426258385966	1.3270655298889042	0.969227095125943	0.8876307970048405	0.36801986898551264	0.8170673103039039	2.2495583172386286	0.35724712751738097	1.7243210583909327	1.5047869364502855	2.1290851483635387	1.106388550801817	2.302083275571181	1.735124127376037	2.0855452854368397	1.7763203112922903	1.928564078615023	0.3998123747146209	0.34777386981800074	1.3371142633986477	1.7107840371391045	1.028020283500671	0.9187798066497239	1.5495670104453771	1.343323535943672	1.691785215755516	1.0802859751857743	2.023491114264042	1.075138883949818	0.5908909069458331	1.6528178545700178	0.9167668006364078	2.5542088997933816	2.276553862086291	1.2193515910231636	1.3451470089931805	0.8368500027962045	1.8534245417416801	1.7501933385271964	1.6681130526876906	1.2797284265951396	1.8660307145979076	1.8642397300983398
0.29423871280067515	0.3692713528928444	0.32757170094536947	1.85170938867903	1.0523113621970581	1.474714855036257	0.8757740849569963	0.5738208179773012	1.3961536229185176	1.0430263738130097	0.8871266090455421	0.39314791640218205	0.8533215408702326	2.3123125428760956	0.4066200567910349	1.7696064617482754	1.5144116625554633	2.192267786041505	1.1272955674991114	2.2197894806180654	1.7451915895389252	2.157526556160506	1.8132656261791875	1.9584228575583063	0.36087309667303447	0.3080086425760873	1.4065231888954626	1.687411110150735	1.0558747475803394	0.9288691527452018	1.639493074663222	1.3601868340492254	1.7533948343623353	1.1532498910666074	2.1490437679417402	1.1301875597637978	0.6328462130891266	1.6936709968193493	1.1367267934798053	2.6750232535804743	2.395172820305672	1.3477367179547253	1.3863395131214067	0.9438700816506298	1.9973060880311961	1.8296600415885145	1.7765313215324792	1.3335615347916834	1.9179486518598636	2.025569310754958
0.2636329642091404	0.389573286371166	0.37212634628067265	1.889917879818637	1.064650056823569	1.5411293097622887	0.9005406765909438	0.5822999596743955	1.395208526849731	1.0608250692861678	0.856942642022584	0.400833057402612	0.8213031433980043	2.3634008594887654	0.4370549858326978	1.7821010671946431	1.4554050556627138	2.2392588293767113	1.1529644361266347	2.1378736843687327	1.8025106725210496	2.2114338399442692	1.8117899950853815	1.9389726999761678	0.3497542520178719	0.3079239272265573	1.529156079915395	1.6943826891689937	1.067575751445017	0.9097385411889881	1.716802236031984	1.3658784038468623	1.852108253717009	1.2639780401258272	2.2495914586139416	1.2139385037185337	0.688905952064044	1.743720003059249	1.3161023137417627	2.802994455242605	2.4722695876337637	1.4072421560765542	1.4136765418318833	1.019308983710252	2.113687739941363	1.8882314375895226	1.8494267299442817	1.367782942234911	1.9239665362396372	2.1320979122756074
0.23992951309498559	0.4011483685675059	0.3880302579897145	1.9054935238640223	1.0778400411543898	1.6040371278399363	0.9328572676108593	0.5824450381564974	1.4085697868312606	1.1017850559886075	0.8542153900944113	0.3935827176298116	0.8361367636633428	2.3924200698481024	0.4663609958574694	1.7743676342765877	1.340720056430412	2.2423290279042156	1.1406714555093294	1.9907805923346487	1.8113204768787732	2.1722466310490702	1.8226968690663945	1.8897563057384812	0.34051964380325933	0.2818990561960317	1.6689704908254808	1.6787369825659741	1.0620256510431467	0.9638038753209125	1.760259304451747	1.371649105243678	1.8648853960878828	1.2999325003602178	2.2933980140774444	1.2496347978309932	0.7056591801931728	1.7466850296282015	1.4597366155366416	2.8963555700376142	2.5209790532410086	1.437452980095885	1.402030314041059	1.0789288878522696	2.2223506679690557	1.9832494664632379	1.8813532843434502	1.4019925401433615	1.9749887378259259	2.1904525043200644
0.1710942811036656	0.39749936871611025	0.39582349676180506	1.9216929677231083	1.0584758061677797	1.5679522361885163	0.9489469604154864	0.5746172590965114	1.3788306686909422	1.146832350245592	0.8458227279670976	0.3888807223784121	0.8267672977656566	2.365518404010143	0.4778540184010655	1.7517279092548403	1.2034796003518482	2.2090313625756908	1.0968320315658158	1.8739869566364065	1.8630358972318313	2.1564162964478992	1.8216575020569454	1.7946324215630238	0.34854071689674926	0.28402402755624456	1.7641593445768737	1.7228481867173755	1.0766917594293914	0.9536231194153988	1.8189614189818293	1.3670275836379189	1.8658333161099556	1.3430318188291148	2.375163361685794	1.2445015677600184	0.7341187985788176	1.7158701614451655	1.5930448027819843	2.950029644756992	2.5187568474389623	1.4546580996114769	1.3924197654409034	1.1712785356749003	2.274660080925598	2.0860540504342304	1.9439482196498958	1.4527276137166891	1.9901965303085505	2.205853335128858
0.15017513344228942	0.4198516787083751	0.3747417277694173	1.926197089637282	1.0316006707677505	1.5611453134451805	0.9399152858898434	0.560389233492893	1.3773830441988735	1.1188596100666364	0.8296425574741708	0.40239567307895874	0.8578081952930925	2.3258314338207047	0.46418086896729277	1.6904456151996303	1.0428660234772409	2.1658594158066666	1.0441093363020642	1.776249054406147	1.9068705857888677	2.0895293524687952	1.8121999782008011	1.6730583957441911	0.35038554762428753	0.31861586069733744	1.8280977420402156	1.7354306788151814	1.0754356439285222	0.9949225110299194	1.8317248340107448	1.3637170482275063	1.8316395260453338	1.3852035511296477	2.4005148137860557	1.2463169783948753	0.7516502161136811	1.7022374616682043	1.7056254397986126	2.990302618914957	2.516919395451403	1.4884671924554493	1.3586285622859073	1.1974236437861498	2.3194820833259913	2.1507700037274247	1.9564950134272157	1.4326842088587406	2.0055014267744307	2.212414780272806
0.07682785256107243	0.43946796744624883	0.39943833582034693	1.9332056994288807	0.9966036373771816	1.5177746599456658	0.9745687871679344	0.5463835953159487	1.368957127283499	1.1160538577766914	0.8374837005834939	0.4004183896502317	0.8599987797017459	2.27840073035589	0.4596980022863065	1.6687662199386957	0.9110460730549821	2.1332118133587414	0.9775719006519225	1.679088805981373	1.9722687916574055	2.058992051185105	1.7604010946659698	1.5986166233756973	0.3743932772272507	0.33918902059550915	1.8847084726393384	1.7175292198660475	1.063531944024027	0.9805973346918204	1.8410769787287014	1.3492926568727563	1.804341251717529	1.3773826318892686	2.4279148066746616	1.2593704590301367	0.7632779886398502	1.6828267065052482	1.7804511807892918	2.999642156909559	2.5193142354231943	1.5151731476902042	1.290588663863065	1.2166770123739625	2.2771206958398613	2.1715604734486034	1.933275966950084	1.450546786294502	1.969247576556409	2.22294367061051
0.04067763351576217	0.47147905180554633	0.40976874766375254	1.9617828349725595	0.9741330782092141	1.447718647055545	1.004388335244125	0.5455158570659795	1.3971715285031772	1.107123884203839	0.8008924116874452	0.3897389785141713	0.830643307738592	2.2298004866315795	0.46300606553600376	1.6387814668336034	0.7403664823974866	2.0521589379501357	0.9276264729020491	1.608644204816894	2.0412628360393	1.981969887676955	1.7186216039783535	1.489443187848253	0.3750044678780481	0.2939347443364654	1.9124509589858305	1.7076487082813359	1.0254320307706792	0.9654215297651717	1.8360592607114417	1.3224430690577278	1.7487433039344755	1.4091448208747106	2.431395907638435	1.2861503742428908	0.7939363809811916	1.6292464285501953	1.842064440173313	3.0363869626848254	2.5013354885644103	1.5116365716723643	1.2427587741631594	1.2225880527234156	2.2362806980168095	2.157540862006627	1.9544804153888395	1.4494038857621763	1.9748135048859687	2.1722636696024464
-0.030052358455909957	0.5278053865723761	0.4793661883094896	1.9351884763356852	0.9469200231481324	1.422431444940435	1.0195888796694788	0.5301952215651339	1.4183134132201842	1.066120146306723	0.782741858836947	0.3881092281356495	0.796422605234871	2.164603982297203	0.48164168341654595	1.6158167816227471	0.630565443977462	2.0263493387146014	0.89644653896502	1.549171660983014	2.084826508196069	1.9563972305852755	1.6748819155041481	1.3959431190305343	0.391965812635898	0.30140889743584565	1.9722313767391142	1.6304804152107664	1.0255738751452657	0.9954633498088009	1.858129440579604	1.2980740797166521	1.6725058255078864	1.4437666563888494	2.410594404440474	1.303356345870526	0.8162419547849078	1.6390203121607037	1.8589541606983395	3.072793685636758	2.486657911068582	1.5398950335638752	1.171982494344019	1.2209598955108685	2.202161206164639	2.1463681970078063	1.9397583528007079	1.4781141769760497	1.984699231503427	2.121268893959515
-0.0601889623464799	0.5953082406524159	0.5347503992112045	1.924444120134615	0.9631019746586386	1.4666909931316563	1.0373884456466567	0.5238038188467803	1.483313751606661	0.9896460141743239	0.7882720069135047	0.38405909142324	0.7510298050407889	2.0742653527854022	0.4997590591695874	1.5859588239326885	0.5628351322557373	1.9819274609131317	0.8637004166498112	1.5179705038816775	2.1445953668747313	1.8809836922405307	1.6956565683288176	1.2973007757679824	0.40024342496307785	0.3509639427023025	2.0017749715950104	1.6197119738719272	1.0185899038147963	1.0399041628066457	1.8013047564601141	1.2738432754069777	1.5781132209744355	1.461320522520597	2.381281629648607	1.352304615947719	0.8548916081874115	1.6381939581855296	1.8917745878109802	3.0944549719358445	2.4712200086123848	1.5623768966640565	1.0945591862622956	1.2343045489331732	2.1582271985471846	2.162051590637031	1.9037119600327848	1.4989356989587619	2.021839270288906	2.079320355884342
-0.08129501589828705	0.6704770546838403	0.5790600681801477	1.9050569586007735	0.985787090491246	1.4319301841980907	1.0575808071145505	0.5227134944324903	1.489225598768058	0.9241529589197919	0.7662929804148751	0.385333055621847	0.7020598707561716	2.0380752763087804	0.5299828386936675	1.5429435028516534	0.524215008444338	1.9853606340729826	0.8720026001187164	1.516238664123096	2.196732368294872	1.852803318485488	1.6968601460821087	1.2299066967470442	0.3944531977449981	0.3619854140602487	2.0340081662833933	1.6076488957053563	1.0279927716914614	1.0248207961672682	1.7720904871151812	1.2599255625006993	1.4691793546365421	1.509809942989576	2.350509953405101	1.3346174040009298	0.8847955225668229	1.6414501353778597	1.9441439884439506	3.106450059133999	2.4512917812090778	1.6040281495540782	1.0423397293812484	1.2155392575934971	2.0567365360740015	2.1590167538977707	1.8758248355175298	1.5274242333529304	2.069871117344801	1.9788358127914734
-0.12132198573908277	0.7428705012164695	0.636071704238667	1.8682680786186112	1.013127313599233	1.3986521891773274	1.0660315379301262	0.5046696563275328	1.4746565574055717	0.8526709563464326	0.7379731946832574	0.384957850313204	0.643071382481031	2.0254018364367488	0.5595910361626412	1.5429926470271986	0.4841127817838239	1.9907531388124766	0.8873885364243593	1.5375333388748258	2.2001413294864753	1.8278926946238294	1.7492866010303534	1.1891607436469394	0.35985578591874673	0.3902099468341935	2.1102543989120357	1.6069612405253892	1.029446355131332	1.0281976297565611	1.7182362401991902	1.261323947775736	1.3680666059049251	1.5465557710096882	2.313243126323775	1.3598101390824904	0.9412623920768641	1.625691607887563	1.9898592635006893	3.1470679691455015	2.4152470521397746	1.6003868392363187	1.0068953404414098	1.213052790434628	1.9621309380454615	2.0985378629341316	1.8216150432075324	1.5642726061988168	2.113913298201693	1.886414125611149
-0.16020265605329675	0.8183176534953445	0.7014481905907836	1.8264924983747395	1.0587797000328085	1.3442986597473974	1.0445788928207	0.47788584826949093	1.4693685878605791	0.817320109294441	0.7689606144406768	0.421613258992661	0.6114409376247815	1.997362070602361	0.6077250862475551	1.5556934671293097	0.49944463837266156	1.9546120198149406	0.8897026596606903	1.5118395219384089	2.1749616031478713	1.8123362975017336	1.8221532155055187	1.2176596499523655	0.3278390461956646	0.38231521278613767	2.102110618314443	1.556171076581247	1.0368903993335723	1.0140933111132526	1.6718865286537152	1.3101540498121556	1.3079196325119182	1.571307400720788	2.26455938225736	1.3785289529058398	0.9750949227290103	1.6061149396855499	2.0613037042570985	3.207478572554149	2.417168984678486	1.6561270075402093	0.9698331222500396	1.2179823917788417	1.935048649604243	2.038899032207426	1.8251325489262062	1.6068472912411083	2.1676433743376253	1.8045149047963887
-0.1655781713445998	0.89784151387497	0.8113873731447037	1.8155198828733023	1.1319328231848098	1.2450797580655295	1.032069198459614	0.44153693142296896	1.4572957707824936	0.7749119580482151	0.7783505409062168	0.4168789447627351	0.564631231335664	1.991827364687672	0.6169907331358481	1.5762381889337604	0.5621541060550163	1.9598344659105649	0.912871593315043	1.5160715370997615	2.199771117541012	1.8418090709607093	1.883356698462497	1.240639749971172	0.30448271715473546	0.37587921363373156	2.064285083241268	1.5194395570100963	1.0457112338882937	0.9630963764809446	1.6712382446721574	1.3574508885343413	1.3040363507399122	1.640374646516607	2.2766459755337913	1.4148736824835662	1.028029964275951	1.5901851471226784	2.1475813973315376	3.257165325867246	2.4364323868749	1.6895975073049894	0.9599107933106816	1.237640870824018	1.8667273866630214	1.9533558480481623	1.8588865688899392	1.6577188305496393	2.2400576537572507	1.7455917912175285
-0.20713204466017468	0.9755372311581194	0.8996214196143715	1.8123376695675089	1.2097490109151758	1.2282873204000317	1.0171485578485246	0.4197202578327743	1.4116276437341813	0.767300314392785	0.7921930058366421	0.40008153712082706	0.556395149666532	2.0540925716866054	0.6334858227818959	1.6037505566139294	0.6316052187895822	1.9880870581376098	0.9253957731691271	1.569038353094426	2.199131660544302	1.8677323504590073	1.9504837305698484	1.3406435129642182	0.2915045662039895	0.3659647265308994	2.048548077716491	1.4807024516487408	1.0324187447114128	0.912713614170994	1.6826545255873948	1.39383607026412	1.2575649661286123	1.728350062536211	2.266967582778574	1.458941732305274	1.0779299410158236	1.6309462343955012	2.210202813974348	3.2632588118891617	2.4364654444818727	1.7515385200507065	0.9353251457379084	1.2195287447925887	1.7814038180176888	1.8726283738695024	1.8197564376297475	1.6661600235742668	2.3216470498174435	1.7194449398126939
-0.2178645180713102	1.0499417079602877	1.0234759498518105	1.8248136658415208	1.3026762091291764	1.1841825351238844	1.0187849920936976	0.3975113754967876	1.4089137047209441	0.7785803183521163	0.7395944383645421	0.3730155716235241	0.5416060677679824	2.0959537398516845	0.6630076194925015	1.6530526866401327	0.7227634864241985	2.0468495425156297	0.954910113710504	1.6074012957259065	2.1883246601649966	1.906531438988667	1.995540186211836	1.4316820702363733	0.2624070660366892	0.3484941768006352	2.019772344867495	1.429894116777531	1.0339068678992946	0.8914957080657032	1.6677050969726657	1.433060068587715	1.2479337874787446	1.7834393060735496	2.2695966447695493	1.509147226414078	1.1427630823649395	1.6584503346443242	2.267249819770112	3.322369623902694	2.4792943291154383	1.7342587952803776	0.891333047017463	1.2417403814997903	1.6571419886281518	1.8008678959962574	1.7810315651331536	1.7228247957762737	2.4270691745826247	1.736032920672987
-0.22000223145148196	1.131843101589734	1.11138106091876	1.8185292245914035	1.4131922284444225	1.14784896460038	1.0073766428174942	0.37816908497701773	1.3978352372076768	0.7300175564796536	0.6787116321474331	0.35156922456406364	0.5395455822728447	2.139485193980466	0.6971065692648297	1.6799051283068536	0.8416198588066426	2.087985448456512	0.9798615189000233	1.686887581018576	2.1674696824620376	1.950835159799962	2.063763769092083	1.4842640773456337	0.21494891620050294	0.36285165298706207	1.9655875652788701	1.4186535812935301	1.0275345843642474	0.8764414348656946	1.669314137814893	1.468092690505862	1.241702193272001	1.8499463655540116	2.259398518372185	1.5671151659960632	1.212344398294483	1.7038045370822648	2.3343879870945243	3.38726553557902	2.530563922729338	1.7435772785403647	0.8898652151799809	1.2694846877144508	1.6213815693536617	1.7233427259946903	1.7933545309281254	1.7424483060643667	2.5452730893932225	1.737254760174043
-0.22776349551940803	1.2190744540676148	1.1978082629210496	1.7920385889071446	1.5288441518620783	1.109191304830851	0.9891443245267941	0.3688803357916183	1.3277757795780603	0.7082419117018952	0.6516663660527021	0.3494233414855565	0.5311711972542097	2.191220082358977	0.739513675953431	1.7404186469282812	0.9827731178403617	2.1879303763290325	1.025791324882985	1.7308262849453346	2.1676831300191117	2.02007209009881	2.1078133917516855	1.5701733797201463	0.18166797686814	0.3724279216925297	1.9876316615827458	1.4170272927429448	1.026331264110958	0.8637973980666527	1.6307399443442254	1.5018818833551248	1.2750809868530766	1.9173354905834223	2.249437463460713	1.597842816835047	1.2647727548755718	1.7428326359019704	2.359178994802928	3.4326234581474013	2.5829583932471656	1.7826675625898822	0.8763258057418349	1.2899583551127836	1.5485628922757706	1.6766696872231113	1.7920636092533169	1.798635448193163	2.6504248915439144	1.7349369910258772
-0.24381969394591282	1.2925280632966856	1.280517114724082	1.8138939438855715	1.6449395726918816	1.0493192208565763	0.9765579670902996	0.3614745761244315	1.2418037308724605	0.6923786744840396	0.6104817207789994	0.3405231386651944	0.49174618659118197	2.2388214146293226	0.7844127042794606	1.7904892942287964	1.1247918622826183	2.228575306507774	1.0467612022022608	1.7468671142118335	2.194866252100872	2.0714503331524363	2.174093995411199	1.6496079795637466	0.1021174926757467	0.38039893901202715	1.9198272941381909	1.4249965229569432	0.988948329175195	0.829749659191461	1.619739861745148	1.548692358009523	1.3295623615559817	2.011539533568463	2.2616851437724286	1.6612296006611635	1.2761323862872203	1.7847840154291883	2.39961316073801	3.467387738194082	2.6571708843669	1.8115082324116323	0.8855988601603799	1.325364882258182	1.491442472619353	1.6051692604118664	1.8147417259233372	1.8549738835841603	2.727185548591398	1.7273816289124053
-0.2744014273743681	1.3433648683349984	1.3631098040247553	1.8344293683882147	1.755991707324278	0.9395169167515774	0.9675883872674793	0.3494998379592674	1.1447315145625878	0.6763895047733992	0.560338577516054	0.34415194963823115	0.4619969017006299	2.304977662018318	0.8258583903665608	1.8552547149735967	1.2546622846122293	2.266630956689525	1.09894084561815	1.8137044636511845	2.2050479662756373	2.105604911971443	2.2467436559565868	1.7250973188627832	0.0352073961797114	0.3166864784760082	1.8506682855079994	1.3796027743932746	0.9608544472184081	0.7643679588733595	1.6153211581268483	1.6094103883798574	1.3877620249450913	2.1221439303889285	2.294432415731697	1.6918046631062693	1.329335989364352	1.8410306764828916	2.4290919618587608	3.525123375480269	2.721223670943726	1.8413490430617947	0.8910405520600667	1.3814525466239342	1.4781458374517382	1.5355844977065611	1.811890879642616	1.9052203048518195	2.7967533356480407	1.7383409253834994
-0.3042505770401999	1.403813815154383	1.4481074021613858	1.8468956460107795	1.8401843660754325	0.8503642183493028	0.9005301682566198	0.3408593709774522	1.0644109119263208	0.6410006533052752	0.5315916369928968	0.32611511610523997	0.4249557485168748	2.355314332356723	0.8736798579540995	1.906304271693779	1.3567449091964476	2.2882457760429302	1.1550142251203628	1.8755055692330018	2.2238667782785453	2.118917216255009	2.3207853016153357	1.7819722574542005	-0.024795441764089578	0.27071689310383806	1.8433687365563294	1.3476867443182527	0.9090837359849013	0.7391531876527747	1.6228179140895858	1.6420091821423726	1.4340679941660965	2.2212738579964797	2.3311197347364	1.7779779804181772	1.3435090424416831	1.8649296469540133	2.46776655716502	3.565638490038731	2.818960322491896	1.885701867003172	0.9086909620532626	1.4579035378408007	1.449689640998454	1.473553469514229	1.8912139961353502	1.963088993515834	2.842975165409561	1.7734756846890594
-0.281224887195174	1.4346707430111625	1.539400777901089	1.8903736243674856	1.9564884623931367	0.7468979344426289	0.8350448438921403	0.33890235168583815	0.9915322983948419	0.599895578181571	0.46701999977711645	0.32015538549852784	0.40953984770888263	2.3973605536181104	0.9331019612489839	1.951787910232325	1.439691118359891	2.3359015109592844	1.1984541112123002	1.9312867370011488	2.2409071558640092	2.163352392884156	2.3405902773102545	1.8126370498713065	-0.08125256973504139	0.24334756594828963	1.7997286948757512	1.326902824478417	0.8550454345851961	0.6564717366701976	1.641566286836245	1.688605056624073	1.5158674492775395	2.339910734823365	2.3489294768324913	1.8555137512971414	1.3553471068861387	1.9718054746809635	2.500999428591951	3.60546944374862	2.8894960731027908	1.8885641262955013	0.959445801327129	1.565961071495509	1.3967421758464784	1.431942576546405	1.9483086986841922	2.025054541011108	2.8843842276003224	1.8077938286561637
-0.27530235985595186	1.4555563124481439	1.6000755582171506	1.9419366606707986	2.0392220224526576	0.6963089798528725	0.7880254165960612	0.3396231085407382	0.8679163023451919	0.5645280583770134	0.3771711946403787	0.27058611750669603	0.340196259479013	2.4575031617303615	0.9758425217526601	1.9926942953076767	1.5291507130729456	2.4182940096205705	1.273464945618676	2.0635862833254324	2.2643155331812554	2.2149278042337173	2.352935082788254	1.8115353455934886	-0.1342645125112358	0.20823162873689424	1.7469546708007075	1.3022195717492853	0.8116540833604926	0.5526712692268044	1.669215598649696	1.7339543131515494	1.5584232650187588	2.442696950106039	2.3903663305630873	1.9409332558598056	1.374000109346243	2.0649265762667435	2.55660929189183	3.609888506057672	2.958069487433118	1.9107706673113725	1.0482560559553913	1.6576245786739432	1.2714479748998524	1.368796460292407	2.0274344488959537	2.0711571277425045	2.919703760383281	1.8842583690403578
-0.22575907842319687	1.483659731830797	1.640778438994052	1.963401979504853	2.0957132050432046	0.6683974219812959	0.7401982852882354	0.3502263383321575	0.8146010346738363	0.5204355464414501	0.2866266977303469	0.24385762872507835	0.2543125400190346	2.4988781257526678	1.0348518277406702	2.0352334999181823	1.6200630584760003	2.4568442927396	1.3134922457410145	2.1532729253308873	2.2393412833291286	2.2435896576140526	2.3633015656735004	1.8244590166214507	-0.17789709139236579	0.1994776118611064	1.7267004011277436	1.2681243306569363	0.7717220207442839	0.47124314241936915	1.6657680244357702	1.745390837049553	1.563838104419612	2.508791859069218	2.3961492538172253	1.99239988652314	1.3936839710299354	2.165347851571027	2.596311102476632	3.6289102335570123	3.028315065716142	1.9151264664148862	1.0794169473140236	1.734221105267744	1.2007965018726314	1.2989557310967557	2.089747662110966	2.1255906851739415	2.9625978091057563	1.9802786369341507
-0.1558417207577461	1.5056950859653626	1.7112867776780856	1.994128399116418	2.1504506632447695	0.5789867853872314	0.6988215994748459	0.344578363465753	0.7409800496079636	0.46490653015826905	0.19015574327195736	0.22568465322889564	0.13024341812937484	2.5211548597037288	1.1061294729374347	2.052538789750078	1.6869632102471104	2.5153298375303708	1.3712824660273082	2.259380638622374	2.2051418477737696	2.281993591129918	2.3842411542342585	1.8118164370725995	-0.2558600882891356	0.17082666729072632	1.6614177244502422	1.2603659774165434	0.7473132607816471	0.4371240334572419	1.6423455241820775	1.8009406291386092	1.6370055571513444	2.58051976789604	2.422358823646334	2.0705499235005362	1.3645701858612957	2.2512330038405177	2.6841469984240067	3.724980579625496	3.089867411632236	1.9252971712386047	1.1134867170951108	1.8045325539674504	1.1035874645941104	1.2704032137082266	2.1834706224634877	2.188213498888092	2.9746979642305353	2.0550845077117588
-0.1186564239259742	1.5215355925087612	1.735687803916083	2.0107085904972544	2.2152250935553983	0.5500236333491269	0.6295547196497188	0.34819315283744	0.6489174135176858	0.4011864625063768	0.1722603080330746	0.1913349470573797	0.04938237233656322	2.554533606726735	1.1779051142714179	2.085240553935825	1.7593757816638198	2.5407270902692094	1.4556360935549484	2.3464627910427076	2.202052615080521	2.329237554638856	2.3956171888228157	1.8045352961621401	-0.35586052913827193	0.17123475356563128	1.6237860641197681	1.2335003021269746	0.6994650821715231	0.3295862979025419	1.658773040274759	1.8744393812525761	1.7138858214079753	2.6311854497757525	2.4386022729339296	2.0840429108771383	1.349783325905319	2.3232371219778143	2.7982661809850193	3.7552035849911776	3.106734137323138	1.9625711042785539	1.1696018211010373	1.896603602477373	1.0823780507400589	1.245183706789733	2.2282523006300297	2.2515357257385697	2.9443128918708026	2.1100737092314343
-0.013168255475548962	1.5329984650451343	1.7717614364554308	2.0385761784795067	2.2733764685675153	0.5384296423181628	0.559057839291975	0.34544018927073245	0.5319809196251232	0.36276683571190493	0.11898590005338043	0.147700927699256	-0.04429505732472605	2.5823689698064554	1.2329115857643955	2.131757057223349	1.8008154310964433	2.581375677623088	1.551394129517988	2.472887093419161	2.1947705992537183	2.3556166846834192	2.3998212376124526	1.8196717454617084	-0.42877879057128976	0.2174079071315142	1.6235921893770673	1.207936768931014	0.6546276896851746	0.20537228704980678	1.6573299601318106	1.9699731420951891	1.7482451983441099	2.7051044298730647	2.4398342341597585	2.115323531622142	1.3346298634848357	2.3853688790878715	2.930760171270726	3.794801535674175	3.1057754667209325	2.0080573542053655	1.1983016834591613	1.9699938061009021	0.9902672212712804	1.207459964513066	2.269037092311	2.328903399707305	2.9614309403245147	2.1788089263366013
0.13836346954362186	1.5338764692026685	1.8051644815643186	2.0683358932922298	2.3257876733674525	0.46970829422555943	0.4880683043385468	0.3293066174259992	0.4597296100402077	0.31039697613229333	0.051524749783386725	0.09232513215557211	-0.11008877363278458	2.657521870167252	1.3150268210387737	2.133898216224746	1.839820020265579	2.616319071763259	1.6157271816616983	2.6103328060727007	2.156088764999813	2.3975044776903864	2.4324060141332966	1.8335541781238471	-0.5121789716654813	0.34424442405770533	1.545702273835825	1.1968684669157221	0.6103593031220159	0.15173844586706337	1.6656694852705733	2.079636310587913	1.7517723238630374	2.771686063967934	2.434330933683851	2.1570427635175733	1.3202718275125704	2.4567799919113775	3.0713903777883442	3.8426345443174363	3.148590577351593	2.0364030468562615	1.2767106888332083	2.06416660951694	0.9120056950518064	1.1722564029471982	2.243237664456704	2.34557491995226	2.944047098471194	2.2364987657439963
0.3118126210183158	1.5132532080617138	1.8187658454543338	2.0981481576273824	2.381211032663375	0.4368945879500178	0.4205431212211672	0.3133377990903926	0.3673938954362782	0.2419465766105866	-0.025046753179505388	0.028567971992267592	-0.14679530303447946	2.754285289878268	1.3690885689844101	2.1423282963851595	1.8535103301780134	2.6726935122062017	1.6888212998147778	2.7691696560551975	2.1229096264807557	2.374904168469892	2.455732639665795	1.835806178462306	-0.5670952558378441	0.4081933335078859	1.5510487560531723	1.1939136049756152	0.5917964512195261	0.10455050784173132	1.670283970651304	2.1632676631950303	1.7322307721048413	2.7874526042964622	2.475138636163428	2.1729484733614783	1.3534972779367958	2.5191087038548963	3.1904155021639147	3.8767397912929566	3.1820834428159843	2.068956762817634	1.3301086968246423	2.165703904628549	0.8882021565783637	1.1082960954100787	2.249788763012555	2.3531651703876646	2.949741990235004	2.3040450340854637
0.4781121673513934	1.5137545083607873	1.8070621858107692	2.12764297468384	2.4116542709050846	0.41152669747747633	0.36868556604855157	0.29553061280670206	0.2526452418374537	0.16975332150755712	-0.10696834319589832	-0.03841005942625757	-0.21381804385346034	2.8736726819548997	1.4342795450971182	2.159031996420901	1.8471704157718747	2.723375559548417	1.7075186058342866	2.8805985143043986	2.088934266576598	2.4019213691429164	2.43503501726732	1.8476305421165358	-0.6027751184745865	0.5059462978781636	1.52434812515031	1.2041714701837474	0.568203614382139	0.04200226230692988	1.6814655727652172	2.28545665519654	1.7197137820989146	2.7795263996820174	2.4975074452958936	2.211419007059044	1.3508663166720252	2.562326374512465	3.3248740266871146	3.910874734732688	3.183248723461768	2.0802278951487283	1.4234799442501023	2.217476238972341	0.8314512172686935	1.0114261217482332	2.27683525336811	2.3633361978230436	2.950660944096431	2.3433044974227704
0.6195315195794266	1.4832444103620879	1.8307167817118297	2.1642057455097605	2.4411643151992015	0.35200117661217023	0.3611573953388835	0.28313258332779984	0.16431002466861794	0.1132812186615099	-0.21271586463162798	-0.09983179263740091	-0.23836255175979232	2.9872633854697246	1.509519833290357	2.1748845525057767	1.834645425151405	2.799013255731679	1.7507475359405913	2.9962515361098294	2.066077664479505	2.3771074069546314	2.4187426290068985	1.8668112223093591	-0.6428523370041705	0.5802301292433169	1.480160183379953	1.1782124299352288	0.5361350439254065	-0.03549521150298214	1.6720369305374365	2.376552715957217	1.6854667176826144	2.7846714621471422	2.5179948794313485	2.2383293397024633	1.3619610862113813	2.650070823226097	3.4175894948619656	3.9605946110250976	3.17511104254535	2.11256783836095	1.454082630946451	2.2401235305987326	0.7686162717451432	0.9277619767024081	2.201668524555422	2.3915545563049205	2.977380928098333	2.4168833895216104
0.7037588943514957	1.4759777419279891	1.860504987762176	2.1719643255723464	2.430662517555119	0.36516925199303113	0.3766767005329231	0.2695576543472573	0.05678076292526888	0.0610361315767915	-0.292338137458856	-0.1518025133126104	-0.2626188495505075	3.071789729422374	1.5699154982840036	2.191280025779899	1.8504621593029946	2.8772731464881636	1.7547120168625008	3.0530287360707358	2.002433979816622	2.328852523111279	2.431760771033874	1.90059122738624	-0.6583822089219953	0.644011127814405	1.3928524854515953	1.1071716426707647	0.5084969736811052	-0.1309816871379052	1.6575892737244338	2.4559800311030178	1.6496764413131644	2.7408641798503326	2.520818461615876	2.2662712742224427	1.3709243483022895	2.661041421531222	3.505515287128933	4.002585411420544	3.207374348683733	2.203715373619917	1.4821900035190807	2.2341932546366414	0.7999041158978704	0.8227920251450005	2.1642709768476824	2.404920194114582	2.9719983137815964	2.482784350118543
0.8303025510936888	1.4675634746987725	1.887237314913844	2.188286499658118	2.426347292694957	0.3469111962941839	0.344621389692941	0.24843969263850085	-0.012366491405085289	-0.007100796547383048	-0.3895958452285158	-0.19719160578358436	-0.273574303248308	3.141453190341978	1.6335623785803057	2.199005252356002	1.8391630041543923	2.9452490607594286	1.7257300738262782	3.0812967578296555	1.9561734287748362	2.3391608857570336	2.4575641513286226	1.9383620777653825	-0.6935802764022999	0.7301450831474317	1.3234199867300225	1.090719819903244	0.46302775235520893	-0.2021975024882885	1.629442079813146	2.5041910760094455	1.6065068123895614	2.7251915902010215	2.5303671742420586	2.249181374108099	1.393471240700761	2.7065476217210724	3.5915988041530524	4.028347094124256	3.209157622926532	2.2905558901342387	1.4697852173772075	2.222880177841379	0.8086412393915465	0.7266150671405278	2.1026874340832893	2.4354453483896035	2.969223573717522	2.4929779091105315
0.906408567769214	1.4299929117320174	1.9128712738501417	2.2251829728523225	2.427552579638657	0.3651031139951363	0.31329485094438625	0.23617201021363782	-0.14169503641189887	-0.07215001485135923	-0.46281723876242575	-0.26829606334880873	-0.2774557984727325	3.2074155893354104	1.7140566352504725	2.1913903302808846	1.7990930753893912	3.001314469903295	1.6976239177607109	3.1311421121247367	1.9141844858980552	2.3889545822203955	2.4772712530702585	1.9536575943360757	-0.7597850910552442	0.7521437464931194	1.2728785596248602	1.0280614697342951	0.43186053219105247	-0.30399493260095845	1.6005091657162098	2.5815717173012667	1.5823379423277855	2.70814378485688	2.564907679235634	2.271248003376619	1.3980966539054598	2.707484227586716	3.6754720703327926	4.024301521961253	3.202538755397132	2.3894006790790927	1.496821179849485	2.2356908844777186	0.8015543579507804	0.634141045645596	2.061695188511429	2.4599602367653546	2.949434480382542	2.5119029310354106
0.9599193239468654	1.4087087794119064	1.9158144406178184	2.2249731187856705	2.4221397713124206	0.380476230225811	0.28696051135961953	0.22111210856839986	-0.21489492550126227	-0.13490175031859244	-0.5019826748301999	-0.33137931108475077	-0.24369548203413668	3.2531640452295356	1.7701263501392375	2.1447593762948203	1.7895840512638692	3.0468316716582935	1.699854937123914	3.132858248673072	1.8851175341320805	2.4101743250354035	2.452090459867228	1.9788327137462187	-0.769422602580448	0.8051914549539294	1.2429544703992703	0.957874810261629	0.39816058001343413	-0.392211788310911	1.5776960524051815	2.639687518024368	1.5508255810415972	2.6913841959512426	2.5424932794328043	2.2692604417332847	1.43164582439582	2.716740034352685	3.728114156468527	3.99450340446814	3.257071869432714	2.4621580190452947	1.5211796884809838	2.242308146605441	0.810968344600683	0.4982124916904076	1.9924630444717297	2.5170376865992976	2.973259342556421	2.5047234997715804
1.0176801442042973	1.398188759472919	1.9421568758061245	2.229681934420595	2.4100500559488593	0.33610821571804234	0.25567576712258044	0.19304354608784555	-0.28637473974543437	-0.19352870592427304	-0.5837511921427813	-0.37480598963128126	-0.23670413051053166	3.3263151354800753	1.8100514754600074	2.121202715772328	1.7738186921578027	3.1040390337386863	1.649344829210479	3.189288856350687	1.8843443402842577	2.4416292140907117	2.4662350585972685	1.9962952495105228	-0.7820774658448512	0.8161691584195447	1.1838436755263255	0.9386129814925948	0.3708050995886558	-0.4803850116533047	1.5118654072138866	2.6512433062340888	1.4985551751145405	2.684101502978323	2.5252204941209966	2.316703694660603	1.4557196665088403	2.7393620096264204	3.747377139830794	3.957987033032964	3.340031770664139	2.5393342856382493	1.5698624206207696	2.2376493235006656	0.7955107151361249	0.3942263772921698	2.018952084731471	2.5309204508151466	3.0229162242357526	2.5073110757496324
1.0089062771464683	1.399841301737888	1.9666027568717657	2.314739915911513	2.4048540717288978	0.26102836050782996	0.24421926579259523	0.17464933351172948	-0.32314582948154524	-0.2795474094929019	-0.6375267110287479	-0.4132531597060788	-0.2438591136495952	3.393688300473883	1.860604324480184	2.1053126092190317	1.7572042128454135	3.162577607568944	1.5902238815198682	3.163651122308007	1.857422492183148	2.4262519001583285	2.4503903530490865	1.9907692960917214	-0.7906164425950694	0.7611927399654682	1.1235695662415806	0.9077650735064644	0.344759301271464	-0.5163037999473536	1.4751271539789914	2.664386757779807	1.4649124028338671	2.6594662205760997	2.542035346477151	2.3777520939548964	1.4717139602699338	2.7326441371546704	3.748448703960335	3.9158968636995786	3.3979790008865	2.6549824734962635	1.5935973685738634	2.2337165919278728	0.7993700770773614	0.3109494455546154	2.0189080793606764	2.518472938725885	3.0517565959412583	2.507699083666897
0.9527397083416089	1.3902495617131732	1.9814474045741526	2.378241412457455	2.3998819973703163	0.21942094603219156	0.239147327477351	0.16557666183272085	-0.33442171071745874	-0.31055920225125194	-0.6977647571106637	-0.43146857986933906	-0.2693894431429354	3.377771154236899	1.8795387514126467	2.0941476032753217	1.7637871154361455	3.2039420869558883	1.5448353161465085	3.1415623137809687	1.835762436349982	2.430679590530095	2.4432192734904747	1.9716157444951374	-0.8039017972676635	0.6676090947890755	1.0753272991894025	0.8546546033153071	0.31818519051087274	-0.5735186118676124	1.4412413502629515	2.667888390096892	1.43207372390255	2.610990700766756	2.577695355709658	2.374911602315012	1.497623337199507	2.7404655989378246	3.7452939424514375	3.8987106061228665	3.411644648302223	2.740206064585795	1.5827375557966974	2.2628204966094083	0.8295184314212118	0.23805563519964715	2.0452513609669873	2.559242037752682	3.096418230366063	2.5455851017606403
0.9039647243724825	1.412260870920603	1.9874222976410074	2.4498885150085776	2.3889033284075327	0.15106997072779935	0.23092007788549412	0.15500024174984336	-0.34887751186819854	-0.30403786201645	-0.7542005806530725	-0.4493128873053358	-0.2833087376205852	3.365169249465469	1.8812856076138789	2.1227235097433605	1.7599638067582426	3.2479845328368953	1.5040366416120594	3.1137609016979364	1.808102821381477	2.4805047894030965	2.4118026407268727	1.9592586144328255	-0.7868214311725529	0.6347209213768432	1.0107717135456054	0.769266859635046	0.28792173756458755	-0.6560289772203933	1.392360738053474	2.6757727319398277	1.4052358766463389	2.618285516407962	2.5990621832201293	2.391815005503505	1.4992284842287324	2.740688243532172	3.737435805501465	3.870649731786142	3.422040347428241	2.86312539534783	1.6355505738733396	2.2327452991798493	0.8364795653490091	0.19918154139269706	2.058148881935458	2.62414409167883	3.143324209954378	2.559608632942586
0.8455502659559462	1.421649322015897	2.0111297992362114	2.497109120235957	2.3728661388738628	0.10461596376642782	0.22228416156003705	0.15153549433298502	-0.3309528797883723	-0.31252925942429044	-0.7876407001456134	-0.44927619902284555	-0.2894238436601061	3.3344115016202167	1.8676779957419096	2.120431366566856	1.771298825078554	3.2805681347199225	1.5060023678418157	3.1190629784717805	1.7964429164483877	2.4963246054030828	2.4104831548381656	1.9441308811481135	-0.8135923858756998	0.6000731179427194	0.9605379693020236	0.6995222651680689	0.23102097383244224	-0.7194719979499211	1.359637955800349	2.651769047130482	1.3826323997612933	2.602592722311507	2.59882916423827	2.380677356924713	1.4917408811405957	2.756918820378753	3.7367010529159956	3.875903721608225	3.495901142340461	2.992566947033638	1.6474582257286496	2.2343317087715615	0.8175739701276183	0.17547768286278348	2.0913292239091628	2.6851879679689303	3.220210016360422	2.593565749675414
0.7656609150435402	1.4567097403165064	2.0243562227720795	2.5438300319685627	2.366280638077418	0.07537503213716507	0.2006184360896151	0.14619539389198904	-0.30621437630373316	-0.3161974541831305	-0.7775290551666045	-0.44025892659786425	-0.3292350840075551	3.293200247434695	1.856747759752889	2.132301226094877	1.8009173863062382	3.29663044792159	1.50300956297494	3.088119802681632	1.7787489110740424	2.5680472573617847	2.421367100939382	1.9633006663223669	-0.811200700355343	0.5646732958977949	0.9124714270535629	0.6388744405894983	0.18826042296843745	-0.7639696888554768	1.3265236100223636	2.673456302007455	1.3604245326066802	2.5973153207175925	2.591211469783494	2.364437778458305	1.4873929422782985	2.770980753243855	3.7691811924935394	3.8951527412759552	3.535947678387168	3.0590244471238415	1.71320852076704	2.252570663018184	0.8278526649839847	0.1752079649812009	2.1473385581098983	2.7177767728377384	3.25843539805928	2.5967276287627947
0.6511462958124941	1.4787480089876945	2.041213702111868	2.6021496811719613	2.392744516251037	0.030737174597985594	0.1510086852766235	0.13761862729438712	-0.30599206458193345	-0.35381980413948055	-0.78450061026984	-0.4231299373329206	-0.39311452959039506	3.2365421023456484	1.8589412783951613	2.1347122790880464	1.8141695459840155	3.283867820987273	1.562390476627644	3.102763046236219	1.800798663691907	2.619830678054316	2.418616661604062	2.018415296763398	-0.7961919488871453	0.4991310598029267	0.870110420615988	0.5906011519434043	0.15680814943508864	-0.7909235839150067	1.324831588830497	2.669477825035856	1.37066823193124	2.606171940123001	2.6229253532145167	2.352297219837699	1.490577170565191	2.777565895284359	3.8048520521078166	3.9207202547905906	3.5581936113459975	3.1084274729243657	1.7639162179964907	2.2672277770873834	0.7977834850001517	0.13956367813381723	2.1811389226003493	2.7589630896065076	3.3382723455300365	2.6015276207459146
0.471145856365227	1.4952442862711601	2.053101381561149	2.658718252999523	2.4208381180992653	-0.016599113255303034	0.14866771498018655	0.14199130268182164	-0.2658334050470008	-0.36429230294085346	-0.7873640858996666	-0.41214675554032476	-0.4445805228767249	3.1720444138546835	1.871383669775486	2.145227192547226	1.8176792973874907	3.3053765822617054	1.627909357114833	3.0751220312292724	1.7894691153513012	2.636868275762522	2.388989853449111	2.0850830048962616	-0.778699109522569	0.4058083852513237	0.8097931590138477	0.5371366313332947	0.12598909507327818	-0.8132415399214002	1.3270266783920524	2.679627751806021	1.390226048810979	2.591041839879497	2.687261894105814	2.361327322736945	1.4619922683097948	2.7671433452114735	3.8164882317158613	3.9681900528331084	3.5836745984538383	3.1810298635153433	1.8131325123662516	2.292471876419862	0.7567866908954965	0.17188394056880482	2.234952666573194	2.81664090338426	3.4048339258042004	2.6532624379793908
0.29632247963436165	1.5524158366585208	2.060538081959664	2.7068427788172778	2.44456406049954	-0.08260086687447103	0.12511174077854373	0.14633493753062993	-0.2439746321261552	-0.35069171196659604	-0.7902872862739829	-0.3645248100357533	-0.4931788899760927	3.1298691948709005	1.8689993044538595	2.1966251784992794	1.8256759781080927	3.3346842695157726	1.696089692410657	3.0686882016598274	1.8028861985135773	2.664549683385226	2.3840055317541324	2.1418177245986803	-0.7439207530957528	0.40420512132223385	0.7434923361942862	0.5191816017991764	0.08579042502744638	-0.8365630403816493	1.3542714610010116	2.704774026043387	1.4197453120485173	2.5887731835319747	2.7403020800069853	2.3553685503298603	1.4317677449402086	2.8260221363493128	3.8364320298718413	4.050459538245021	3.5885359032125286	3.2217829839156424	1.858303162197084	2.2932835769971005	0.7395748060031038	0.22101521071442365	2.262432777957909	2.839328987947033	3.4875409652312674	2.6821523254880693
0.105741662808795	1.5973426900605174	2.071859900506367	2.7508992319495182	2.470000504182644	-0.09090779941006188	0.08827233878302779	0.1498747829357407	-0.23740201719364484	-0.36882931365343474	-0.8329257322601608	-0.3171555212667432	-0.5652011796733787	3.083590675608388	1.8669284149544914	2.2888251905165324	1.810108719774831	3.347654441139114	1.7243663179595636	3.0983055778420456	1.8314722290202532	2.685672316017977	2.4045663118660725	2.1815442308111725	-0.7539587553368738	0.3991230771696471	0.6817315148472572	0.47939400149417954	0.05208691602714207	-0.8677414836001885	1.3630025496646354	2.7073105882739883	1.4455515718045697	2.5714579723298874	2.842834484529021	2.370868661964397	1.4198960472421285	2.852480449248725	3.8454108742727335	4.115647845876664	3.592837983453267	3.3060926606346412	1.9148489730633518	2.3244410418629777	0.7672361539793513	0.29875509303262626	2.3210441599675438	2.836516114223571	3.5848034710081977	2.7309064196485164
-0.08139842276473269	1.6414082978905593	2.046418012242286	2.791167991190213	2.4987013552435418	-0.10315391110026875	0.07211684947598593	0.15086128879076324	-0.23146047517087212	-0.3701816985548213	-0.8455339570325414	-0.25895464474647395	-0.6448988364431676	3.0023256286191993	1.8581868249265678	2.3529089763833286	1.8087935186094426	3.393271300916595	1.7696131805748976	3.07093039575141	1.8052775196924107	2.700893452750029	2.396155495565873	2.24193096073832	-0.7013657998357654	0.45309867956152583	0.662558500408964	0.4580221646740587	0.031192596851275782	-0.8803029305606367	1.3728953632232115	2.707773803396344	1.4651607050787914	2.575770611572694	2.9440143658302658	2.3622689365863456	1.4263611994200829	2.8807274117498416	3.878297345214834	4.168515547375521	3.5791475428323145	3.3828126874005475	1.9999307205423897	2.346533460047897	0.7599583226114848	0.3612160904677839	2.3329326275498845	2.866322356508178	3.6769896804221993	2.7557838941584576
-0.19584028090319638	1.6768614500010535	2.03494897785101	2.769250282032146	2.5002644728201457	-0.10690129006098988	0.04637496978040277	0.13584427472968638	-0.21347211335009325	-0.3174734045649529	-0.8420440660593445	-0.20441090338557233	-0.6746200363772722	2.9253691055580053	1.8448811568647419	2.413653117464972	1.7672323575503774	3.4058876408454326	1.8175630499354303	3.071131172510987	1.8204677232250663	2.7457699701291354	2.4352969207163837	2.300188804036852	-0.6569378689103742	0.48170753680973133	0.5975249588506908	0.4382773661235144	0.02092638097550394	-0.9177800176960762	1.369550217878372	2.693691520385147	1.4972737113254373	2.5996936872131045	3.0238061439748702	2.352228098599446	1.4233854973056623	2.916312012204089	3.9436076207075343	4.24948638356402	3.6212767081182937	3.4099288280647144	2.1194154463437247	2.347937025629373	0.7780752791095659	0.425138960182643	2.3418161569551	2.9350405959890478	3.7487443631272805	2.8149191272973857
-0.30539136375267917	1.717713781204767	2.0393407255268103	2.756902434348016	2.499380170582792	-0.12068312606231482	-0.011802034946270102	0.12069003232355284	-0.20324737310137925	-0.33835234968838473	-0.8147529562489224	-0.16572333143252166	-0.7054833664686939	2.879278219346249	1.8531606542945707	2.4621503297315384	1.7337810776535165	3.395874295320349	1.8712396285018926	3.0878562130810705	1.8312534674161154	2.7686198959005854	2.4520623664176746	2.3625007926955384	-0.5972454514813202	0.5047278406739011	0.5997293511243422	0.42125497624607167	0.021164173856041767	-0.9287753743209267	1.38006797719517	2.682033546116308	1.5351808759876147	2.6364556787909317	3.0739092775786085	2.4211406689628396	1.401282563855033	2.9368670321331853	4.0250932406389	4.251067149197445	3.6514886060906564	3.419950322378958	2.255427744353087	2.3177212602613073	0.7538091139834731	0.4926452205253842	2.3855946296253188	2.9641662285410346	3.8795576240861864	2.8599036346059936
-0.4471842187179605	1.7241126463595102	2.0700881348144535	2.719568191809852	2.5182445764041548	-0.1387811278062565	-0.052174100115713315	0.11276129453903558	-0.21189634411008754	-0.33380487416302274	-0.7945947331413419	-0.10681342784536703	-0.7404181948013868	2.8566356009462135	1.8677657040030593	2.509507728821256	1.7014102868539998	3.381190737145327	1.925170845859093	3.098759849281311	1.8577953611521436	2.8073268799274858	2.4544321848235597	2.425056720820011	-0.5244365610068662	0.4666854316606299	0.5856527083355975	0.43812843182129024	0.024577498030644775	-0.9726882356713087	1.3783616937557093	2.6602773876946175	1.5888821135233258	2.6788173328946145	3.102029603058962	2.442729970435126	1.3970321614282468	2.9610175481796515	4.102181132615803	4.290438949883754	3.643147988198101	3.458380636867337	2.3729260758283695	2.334087384530239	0.7090026359673962	0.598631549662809	2.397179299332206	2.972465575931283	4.026927549233263	2.927450416865233
-0.5152878251274063	1.7198166193779152	2.06383031129631	2.7137911845733615	2.567598277875422	-0.1411753233300494	-0.07143849207378068	0.09010675296717294	-0.20034083150409368	-0.3443865144581424	-0.8045225028336475	-0.07073379633270384	-0.778522537403512	2.8257723095099108	1.9090842537171688	2.5415852164695103	1.694178492306038	3.362128626037542	1.965959931485104	3.0880569898406476	1.851975593942472	2.877519054056253	2.508139610447414	2.4923617875392305	-0.44522062327596207	0.4353601884937368	0.5936709303039425	0.4296004792498288	0.03241056435750582	-0.9935211328818572	1.4132289994198277	2.6540204403368794	1.6075200386022381	2.7395125023364244	3.1390238992441133	2.4748478710849993	1.411435602292905	2.990070526928574	4.178156707464949	4.281530010620222	3.6219305141228633	3.486057751658471	2.5389732131808938	2.368980997235359	0.6802887347344481	0.7133249601960368	2.396848109940899	2.984984118435718	4.115932581142535	2.957722743178471
-0.5535291826911586	1.6876226478455547	2.054124416668554	2.7187812390599064	2.5893451688743117	-0.156816959832177	-0.056515200496532456	0.06862062976787697	-0.20230266249473564	-0.38380260427298535	-0.8261880545552944	-0.04311726108477715	-0.7563266899460662	2.8071039936662103	1.916009145780352	2.582947839736172	1.6956694674326385	3.325107042125776	2.0781799923673656	3.1093168931982604	1.8579795814503648	2.932126345409464	2.5623074061478217	2.4968962942681445	-0.3866589085508831	0.4045011208745418	0.6085903936359617	0.44224313730614745	0.03413326642952268	-0.9970834040332758	1.4625997143193632	2.6577886398470185	1.652739266076556	2.7854028631337413	3.182682538310436	2.5299388021465146	1.441976278246561	2.99875366610812	4.248352548273099	4.290828430433608	3.627372163537294	3.577780608208779	2.6363376060503647	2.3654594004601526	0.639215871146639	0.7809981433670569	2.3892328416374906	3.023416097408404	4.232404917509109	3.005058424290374
-0.4931423273958502	1.6370685528596265	2.015319010113346	2.722241250986719	2.5788384112016542	-0.189241774680097	-0.048352983164593945	0.041071815917893995	-0.1610189531758043	-0.3500925452678276	-0.8048866207750096	-0.027981686996211147	-0.6804591569107974	2.7890091313338847	1.901946587909345	2.638095396420303	1.7580953799319972	3.3003753952618693	2.1540740717842928	3.0899211852284467	1.8650330932534125	2.993692198688517	2.6233118787331238	2.4970553615392697	-0.3464305007550492	0.4223769802855397	0.6553072986458163	0.4548307038035862	0.047171292797855445	-0.9659657344695505	1.5291305062107408	2.6951237078447887	1.6601436971190544	2.8188452640458705	3.191111746697687	2.5911280522659257	1.4661308401682798	3.0383961783756885	4.285186066954106	4.282741854794403	3.6190618484511305	3.6492911795910046	2.7781719465450387	2.3493310790947084	0.6498221305120965	0.8815100572684035	2.384470173981745	3.0847458589163903	4.339469597807925	3.1001871733305566
-0.41743270645757746	1.6145923750609046	2.0452739841126224	2.7068995426221916	2.557864576084938	-0.25190620492549165	-0.05229764469175361	0.016410665043120765	-0.20253638104068888	-0.32821978584499956	-0.7976887740638501	-0.0021996033239728855	-0.600192370137181	2.7895485763548096	1.9051365698519018	2.6732801853303583	1.7933853756304827	3.2236533466504893	2.2381687987841117	3.101936384382544	1.86411642013486	3.0104829830262854	2.6671757221295493	2.431588284452841	-0.2756883997181597	0.47525417663692837	0.708211845376644	0.42029638581355455	0.07601472499737434	-0.9418370352094613	1.5893444189858168	2.7100083616502832	1.6715666497482455	2.8701999175731814	3.156934953941014	2.655529483702616	1.4993293839896058	3.060298840344609	4.354961192986562	4.271228764053839	3.6647557256889876	3.652760323936293	2.952839649564994	2.3029161799410494	0.684112390591755	0.933329520172208	2.3528383532288295	3.1318015472736853	4.3977677447211665	3.149599082238155
-0.3263294872741265	1.598927469349013	2.0630240745225144	2.6956181664243277	2.5576264947133427	-0.2922424470815912	-0.03974784909393279	-0.02009590044165784	-0.261167528571455	-0.3169469949204663	-0.8351503988608193	0.006854426737529763	-0.45978248481190764	2.766780478352081	1.8976854282218205	2.694460996423825	1.8504815789533073	3.1365010345484086	2.31599664140267	3.115736141215334	1.8378845124775691	2.9728687054625533	2.677623766642532	2.3855492044807796	-0.20938868967469695	0.4567717044677814	0.7402755515366053	0.3927157451136336	0.10396980859109946	-0.8779919733788548	1.6206643147028497	2.716837300552532	1.657007907097204	2.927255255862067	3.110880271865575	2.771006293510646	1.5495959631939846	2.999459064125788	4.420767696163413	4.208092938967911	3.6892247827167237	3.7089093864248013	3.1174200264901364	2.2484085837562504	0.7344269201635464	0.9581446544969104	2.322273333773884	3.172204550722389	4.44469756228254	3.1856825337493726
-0.20460159846156306	1.5855963788376044	2.0331289069600955	2.7207688322895516	2.552023788150239	-0.41253423765271025	-0.0015505075954061532	-0.04937236052829874	-0.2645361821725253	-0.2676428276679483	-0.8413641228143828	0.01869311131084727	-0.3300429255926248	2.7588189734671706	1.8823316098394423	2.6880844575051603	1.8959267635904908	3.0805261404891824	2.4175975189071637	3.121085327619917	1.8041739692521044	2.9512915571314045	2.6715184256863376	2.3451559231317924	-0.14792703615122973	0.44675974429588516	0.7623243688727117	0.40204752565878055	0.10892116288973056	-0.8498568877975508	1.670990600191202	2.676157965823865	1.6026255819936241	2.9744972941732923	3.0516448204249755	2.8224233655503275	1.588883807584012	2.942942660582779	4.490739395481379	4.167785699658932	3.6985699845545015	3.733467427681338	3.2171511642712844	2.1751800861070927	0.7463682765802764	0.9657840288622388	2.2590231131751595	3.2671248412040996	4.475057604770561	3.2088293901647575
-0.07578244437324788	1.598803601542556	2.0430613759736396	2.737086706087072	2.544614922610361	-0.5301676775364446	0.027446166255485897	-0.0704373308309351	-0.25783285274445894	-0.24067968769241416	-0.8464994892614411	0.03568497378535675	-0.24522792768499652	2.8071978101915884	1.8571276664618321	2.681489656488801	1.9047691161355202	2.9814075513388656	2.5002645639840155	3.1249741154716024	1.7698115695867807	2.9367977790015756	2.6642186600039652	2.29478607327808	-0.0969521274782848	0.42925463327501595	0.6979342449945513	0.3573606396179866	0.1056763978278158	-0.8565373149305916	1.7248565162188612	2.6721516392536304	1.5704852667230815	3.00124899241381	2.984135168876363	2.8529514777203944	1.6024161471797977	2.9252574010260153	4.525870877178102	4.15569809655304	3.6888271731661924	3.736081481030021	3.288382793383075	2.1152389578030437	0.7074501975356838	0.9938668205105058	2.2123617770275295	3.330865965374829	4.455545031923067	3.2686262924341216
0.0033156190445629507	1.6121179334683848	2.036358454550419	2.726746232958543	2.5701767841588588	-0.6088123708331885	0.06071717674037306	-0.07690092499945786	-0.269463287769924	-0.25179963322711324	-0.8377884376196733	0.04934558182217175	-0.14878812537396638	2.8245714579850696	1.82099819735367	2.6668175932548968	1.963603070144908	2.8981108161249582	2.5544504201319542	3.1403823296967546	1.7323404523889727	2.8831487749314193	2.641342435904631	2.2475223932187283	-0.04445969675526808	0.3680549466230113	0.665588925790694	0.3138761305512269	0.07033197653595862	-0.8388147822074583	1.764169753428505	2.629281138733021	1.503379035208989	2.9985880667249947	2.9276665645638382	2.7999394005036793	1.6583423621378266	2.908385650563982	4.475382706859802	4.08478408218703	3.6267798814123693	3.7582521541349614	3.3245996690052673	2.083433612137886	0.7149531324761487	0.9765323068661619	2.1822600566425123	3.4224469393161217	4.481621390652373	3.2858476769474323
0.013336491638594012	1.6053970120168526	2.009987841329363	2.7138565489547775	2.5719042912539454	-0.6790535701174151	0.09798283498819263	-0.08618306615810406	-0.2728212055364969	-0.22030215490926724	-0.8658694312154506	0.06121392217921864	-0.058245493497259625	2.8146562239591577	1.8081944154528675	2.6790926849212893	1.9803557302111376	2.816117863847389	2.615369820871795	3.10998315797585	1.726027364476853	2.8378923598496284	2.6073810803556645	2.191550542716594	-0.006907660651346624	0.351709721283045	0.6040377738162543	0.278843794560084	0.03507441028289658	-0.8568380666069799	1.7846529341098136	2.583483371387812	1.4523860235913735	2.9908699679161295	2.9194075613459454	2.788873481511753	1.7121404329727696	2.86886409425392	4.394715742745525	4.03435948595544	3.5813550563645955	3.773419976309647	3.358268731408823	2.0691717793393734	0.7308687312780618	0.9065066827269523	2.1227025153016177	3.5019049009404193	4.476522448215041	3.260849431761257
0.056615939323513956	1.6399714313356568	1.975666997439464	2.708033958662825	2.567317681973185	-0.7173368888188592	0.12786686602500708	-0.09191967801494345	-0.24996472810255238	-0.2479142551729705	-0.8739488322500195	0.0644292028059865	0.011723682976654307	2.766113208315328	1.8005662330734284	2.639201570635858	2.014583618441195	2.7654230163921945	2.662975554962836	3.0738220297524617	1.6996723480625775	2.770942130733194	2.616654637429249	2.157416449536182	-0.002742718045452827	0.3845951181011059	0.5417902522310816	0.25652511784028287	-0.004032100931904844	-0.8264699387859634	1.838657582909526	2.5701539369626514	1.4179872622822562	2.950923755468467	2.8719800935295536	2.8335923143124795	1.7769096711399992	2.844269359425463	4.3424799879743485	3.9816448354644427	3.5776755610551745	3.714817548713428	3.387502155996922	2.0339241045335053	0.7471631250573127	0.7596385566620243	2.137554985832437	3.576488280259852	4.380130028454767	3.2385903682956405
0.10904601316259348	1.6768199178541825	2.0161635460092056	2.6740444803263457	2.5438177751608237	-0.7955728492886129	0.10223192773723237	-0.08543701496921838	-0.20158141999632032	-0.2593413577435918	-0.8276915368530787	0.06151704784326421	0.0714451790041607	2.733565910248486	1.7925035699558862	2.5934236381240803	2.039234639431008	2.741453890544351	2.7262207987159877	3.044664533298882	1.7006908737498585	2.698950448196172	2.5255638928527495	2.126711018699809	-0.002360723888704469	0.4121437547855026	0.5274122479040593	0.2468995066744802	-0.03624140157780409	-0.8252404410001064	1.881308186056231	2.539439349251384	1.4136551194629299	2.908417639567707	2.8318896842637002	2.8758214783618112	1.8160058059843673	2.8359876227597636	4.242009463962656	3.9453214910466436	3.5751044138461956	3.6805134786986016	3.3711695804271593	2.017223999297897	0.766352816511707	0.6443991750509841	2.116003517764668	3.5958635803703394	4.316514821650702	3.2103634347118253
0.190991704864717	1.7310040682034598	2.080621773530797	2.6340500794760686	2.5391773141412504	-0.8378813265419366	0.05241244012416628	-0.07913638567100192	-0.12210298076032071	-0.24879117101005033	-0.7797566492413219	0.07254402393238421	0.04789303279238124	2.714511773944168	1.810037101050541	2.5025051140718206	2.040233162244118	2.752355015333939	2.7062407098343506	3.002537306839811	1.6464592521119612	2.6226888543051534	2.4095198213905724	2.1488224588880143	-0.02963751927520858	0.4172193689305348	0.46715313136799297	0.23477344134471972	-0.08369447289678365	-0.8686951624911193	1.8730866486021118	2.4777385516619974	1.3667709885167452	2.831263725438229	2.808741781231019	2.917512018422496	1.8831983200752362	2.8421745735065316	4.181938345975803	3.8871758141199932	3.560076058409714	3.643582442887157	3.3386469268309797	1.9971608325560737	0.7755898251803944	0.5408679457826641	2.1042157800842465	3.5450731988091384	4.222086650870495	3.1427742542364605
0.24607290716131672	1.7696595674279483	2.147902519834943	2.544092263546113	2.560574168837854	-0.8717651456234166	0.014383673802515835	-0.06782086027999146	-0.07362540574559631	-0.3091185108845023	-0.7854335983893092	0.06660154860862784	-0.021589397935641973	2.7650460453391505	1.8026671707733761	2.412530749609911	1.9474403615911904	2.75387914307228	2.7135314765499183	3.0138211850595846	1.5746407917155112	2.532385061317399	2.2811381943728617	2.161603405172707	-0.0771913687001381	0.42122570204656784	0.35685294771625153	0.24269587132655973	-0.12594618385026285	-0.9089132972885647	1.8136091864300858	2.455844845985973	1.30825453277217	2.76702510005637	2.7881581001247957	2.918681862775561	1.9380608833873925	2.802554539779739	4.13033066682418	3.8517970456984694	3.527684194910882	3.611746085144413	3.2889934971402752	2.003767525665863	0.7088955177156079	0.5009697137095536	2.086332786858398	3.4713557273838314	4.146938632700456	3.0061877585926116
0.31605794392271847	1.7526022418446474	2.198130955829998	2.481186958963301	2.5423049664454798	-0.8494012430152583	-0.0017296782780158713	-0.05952058246494056	-0.004514756042438106	-0.3716556408295247	-0.7633453792451184	0.04826520275661528	-0.11399437817838924	2.799966901498062	1.766523246044395	2.3300847846854653	1.8472065805308815	2.787204237214333	2.693036782915451	3.00084360344897	1.5259083231144202	2.4695332156041703	2.192487954946285	2.2134789465928204	-0.13435538691063054	0.46476869024960693	0.24835373372002487	0.2666140607264164	-0.18695117813577486	-0.9410750270760214	1.7714175683423243	2.4244083418764686	1.2434864604690292	2.702182967838332	2.747615836659337	2.9443310588644493	1.9940535240213293	2.76257806062065	4.0464597978796295	3.8110100942753	3.475623055263361	3.5891105639138017	3.173154779910438	2.041807535009576	0.7096686320546005	0.44390634156337044	2.0962530009290803	3.4300340864682206	4.117192418018706	2.843385032644814
0.3684760829534797	1.7125390214314815	2.2466954272355757	2.4233575426205247	2.4852164546994127	-0.8484726655248147	-0.055711218584568026	-0.04136565001546936	0.1427899302075882	-0.44812421537773517	-0.7679421545705787	0.03263298445082328	-0.21128316614890413	2.8402575810283093	1.7355459875879564	2.2620034385347316	1.7456415639138434	2.8134344115906216	2.730498517313533	2.963871516582153	1.516527258697308	2.462693321653622	2.141145816526776	2.215442228939169	-0.1733855393516118	0.5115493333928509	0.1184469817179119	0.2516055479658999	-0.2582026500738156	-0.9902393555218886	1.7511016449282575	2.3970312651834527	1.234795881896684	2.687943883713862	2.7341331557437676	2.9316192718975307	2.0204110640554473	2.800846170680804	3.96967755338934	3.777027059671729	3.4490667776620505	3.546282843545229	3.0100915196873927	2.101075416871306	0.6656088769241774	0.31011541278392035	2.0324706515974027	3.3877525796876258	4.1332341819888025	2.735342814808503
0.44543395870158936	1.6637620651511356	2.3572721234039244	2.401243740318208	2.3961492215799494	-0.8338186016072531	-0.11684775237810956	-0.026170119863230756	0.23539321264416418	-0.5572192382607959	-0.8290408887100741	0.013775470796162148	-0.3089616648288237	2.8717916606210663	1.7542286593263783	2.247474536461681	1.6957733093164609	2.8136392133982935	2.7448339354280975	2.901779901610781	1.5256612199259405	2.462132819034658	2.1040117136588785	2.1729014304798104	-0.17022343193196046	0.5783746482679037	0.05353747486745318	0.21098491160444954	-0.2740621367511432	-0.9800465228003541	1.7400924863534386	2.460367039718734	1.306175054258992	2.656159257689867	2.7551139822451596	2.895123258100233	2.0325535094452043	2.8185421343046047	3.91386272648079	3.7106520356433164	3.3904556404996553	3.5159127660013616	2.914844233176217	2.1798980957122915	0.6212168999693679	0.21356212957768372	1.9694260135648292	3.3082573524202536	4.1669375001983555	2.6914336804361563
0.5303332607562012	1.6303060992612235	2.440180912725867	2.387138794854689	2.2929726911763284	-0.731586055913309	-0.1467002106467962	-0.029876179499171575	0.3853599718346499	-0.6059701184457195	-0.8186292310610697	-0.02965124936278707	-0.34304407570366463	2.7895556125942127	1.7961004207765545	2.2419272370539693	1.6719707773037427	2.8163519230561564	2.7752829814553093	2.8397488561646442	1.545705805451628	2.442439274527326	2.1051282017185544	2.196750626129961	-0.1793189138536941	0.6199164427561533	0.037560772816562074	0.18043487222276766	-0.2823469624124122	-0.987945539627362	1.7534562123492763	2.5081764858539866	1.3138651039070908	2.613170255502374	2.7764443372193397	2.8832344051208105	2.0551920524598026	2.779278546010108	3.8697895575286068	3.61427216104401	3.2983479648054286	3.480432228507984	2.8129295616105514	2.2473252594181385	0.6527407147637152	0.07424063087104989	1.9095965453479278	3.2163614575515695	4.234093837900344	2.6615686339566036
0.6250272319748287	1.5906195827065184	2.4995300603665	2.404668489881362	2.190942777664122	-0.6377521100200382	-0.13401493157218836	-0.03341728688833899	0.48761141453610185	-0.655453192610522	-0.8454468166003304	-0.05128438763440444	-0.39828571526955775	2.7141549193357606	1.8293826198514669	2.215851565941599	1.6390128965642152	2.8512011449365504	2.8260104379600017	2.7304993791660412	1.5758603655167163	2.4591595788977654	2.0973300038666833	2.2703780721254634	-0.1878458276305413	0.6975466984847564	0.05300884075479147	0.22901477843819426	-0.2594676790580429	-1.0415915355410683	1.7856007252908512	2.6123192213956554	1.319811663056261	2.5743918600996136	2.7975467388417017	2.9452739768881573	2.005580480869759	2.7680895847374503	3.8241318161164073	3.5332487849572907	3.2502436370591545	3.4174280908822596	2.664478192336105	2.3037923515276777	0.6593121866451528	0.03882943691274724	1.8741720756609375	3.0555180870102854	4.245011629561394	2.6363339865956696
0.8177466112014841	1.5871840726627227	2.5562775129914375	2.4574760296045355	2.163890781816623	-0.5381310893109698	-0.12149195849772931	-0.05565299880663217	0.5886211409116496	-0.7549790014925677	-0.8813329475113468	-0.057562259052910826	-0.43723992023375596	2.6726304352261328	1.804147004046219	2.1811009543226563	1.6558333436359025	2.880750205749659	2.867180949054984	2.659907840819973	1.5801541155444883	2.438897923138632	2.082049886030496	2.365148173257909	-0.18907464251793377	0.8029619959709569	0.06482082868200131	0.27019696374576246	-0.25144442985069404	-1.0842842488986415	1.831656115908699	2.6977035751383074	1.324318931709806	2.538522905085535	2.8212589530608847	2.9796311448225485	1.9956696018579827	2.785604649628343	3.7476480274071653	3.465733873571827	3.1929814339146136	3.4168542043073566	2.5844181439974157	2.3380423110406907	0.6285614861897982	0.07578909198525402	1.841242608159936	2.8807210950444886	4.251159442813326	2.660458571570786
0.996558300076322	1.5795756748096328	2.605786431546141	2.529025085583534	2.1466993227760223	-0.4750658627983323	-0.12312704337724481	-0.08501673453082795	0.6905316209331797	-0.8027159181792495	-0.9080833293577916	-0.05163810012878713	-0.46836976556791904	2.545863154986379	1.8189420883205318	2.1593068189116535	1.638877839226112	2.9185827682480534	2.930102300789791	2.632389086521372	1.6112342054732358	2.4356669238788005	2.0690399001662945	2.4045805139690057	-0.16589362868999638	0.9096358212994075	0.12248403704727232	0.342112109100826	-0.2169728185633542	-1.095239089753616	1.7836831012734025	2.7053166491349843	1.2891691594464232	2.4666716481089006	2.856592735718789	3.0081521327346805	1.9455737114157476	2.7803007844120393	3.667031405231861	3.424868112301327	3.1584637826340725	3.3832129732865424	2.5159186106415232	2.36654166789647	0.6057841095197172	0.1561829928121335	1.8003845716591371	2.732313033406529	4.281582655929953	2.6826469713428605
1.0710158092240207	1.578358127135575	2.621448242198287	2.631092427222746	2.163406116167304	-0.33403451884735197	-0.12585795646612286	-0.10555979791204968	0.7395631621526941	-0.8479602110587496	-0.9622031362878444	-0.04560864791453746	-0.46623637779872096	2.5085532610087116	1.8462437209439737	2.144186496960979	1.61978058339635	2.9600011909682684	2.9645371364243296	2.5796296650677446	1.6144084629195092	2.442356754232245	2.1398743613744022	2.465516352832091	-0.13396856756453385	0.9714639973488997	0.16111015851766852	0.39467844751595854	-0.1743397990766211	-1.1326865692110692	1.728016252344975	2.6587438763559694	1.2848436992757744	2.4466288365424242	2.8990123216772257	3.0834551572006594	1.8776656498540187	2.730130822214634	3.651439787561749	3.414081442762251	3.13009025491613	3.44725728032928	2.4689244208198913	2.3403992020397038	0.5661425941659469	0.24297605589766008	1.7486648108287923	2.6899884743108187	4.333456469103777	2.7639603258984393
1.1125786457747044	1.5716277334400197	2.561110908200958	2.700648729626198	2.2135073648023598	-0.2684335614954267	-0.11819151757107213	-0.13144254438520928	0.6913297274381559	-0.9124711111160341	-1.024697399448143	-0.03554218770597921	-0.4302762293800515	2.5121769243014453	1.8748073779917362	2.200899673487819	1.5996634481645882	2.972956733891062	2.9916289990640283	2.597763507928488	1.6956381006664347	2.4649155496841044	2.250328742615738	2.526374837063328	-0.06367279654237132	1.0416687196034264	0.13145770221269304	0.40634418269334044	-0.12744498436272847	-1.1127029448690786	1.728397443326131	2.6293527469249343	1.3236705279502936	2.4712784641021193	2.946389133193213	3.0530887626446175	1.8166927651896458	2.7336278409152728	3.591640755768862	3.322703138039226	3.1019536400481575	3.4357221601737296	2.4346414404288343	2.3269374438987036	0.5946220771957067	0.32043954886724463	1.7483534106965908	2.7144184521315218	4.406114610987796	2.865835530480207
1.1285608580927327	1.6069337014510765	2.502076664452858	2.8576256778914724	2.236161941030456	-0.1921222167644126	-0.06498319961013749	-0.13915296886481013	0.6502658743044105	-0.9207247148684854	-1.0243973867781475	-0.015980619668467665	-0.39309829652776257	2.5284224283772536	1.9419139431336307	2.2739747625576308	1.6541171389069973	2.9525661539147645	2.9953590844463465	2.581992998209798	1.768192556581259	2.504852329050018	2.3683964486860765	2.5150963138394653	-0.011395086745358409	1.1272904079255122	0.08840546375828315	0.40620783344060374	-0.10021703531522172	-1.0498115619294028	1.7489156313424439	2.564182323978727	1.3808601541655061	2.5015665467261856	3.023369486665386	3.073072625545418	1.7885274377732148	2.775057932377841	3.548397030192118	3.2528570542131385	3.105694659237222	3.455889969132258	2.4097032989330454	2.3480627969427728	0.599054288918245	0.33946289673831753	1.7416283374189931	2.730954156165687	4.456177930107784	3.0150785360345784
1.1307431450710441	1.6641037945701256	2.475966784294026	3.022522639040278	2.316377648870256	-0.12626728950057126	-0.047116734949570103	-0.12903665326366015	0.6490346939437448	-0.9288482475016284	-1.0326555346777104	0.01889705793615494	-0.30597689101658354	2.5226644391321646	2.0334448226651385	2.3537288282771778	1.8068044755671058	2.9504568781545046	3.017021494041688	2.553850602132848	1.84048131014288	2.5512254778565664	2.444230637674401	2.545985870489674	0.05602004623580943	1.142180551783212	0.09276946792634096	0.409637696874203	-0.07835397477020097	-0.991289648940986	1.788553010542867	2.5425624963106666	1.4397932324883294	2.510193845656514	3.107904720779835	3.1619221085345717	1.7711272740106203	2.7901217659175055	3.5457900369239375	3.1728490687681217	3.092075843431377	3.4689430192784263	2.4638255801523172	2.3967954817290935	0.6002558762643903	0.40736399900765613	1.7271283484462672	2.702029023270806	4.54061203068298	3.174859425487649
1.101810501356187	1.6989361503800233	2.4539861590593786	3.1577142410198524	2.4365726041747644	-0.038768041045667494	-0.009408890769914979	-0.13591735303666713	0.639716646313288	-0.8852430162704696	-1.0053003195959218	0.06261328956283041	-0.219827148580023	2.5282148593148537	2.145301279604568	2.397152033498417	1.9493874688028534	2.9851342128034597	3.0165345905798997	2.5274198559727346	1.9188263060085233	2.6362096351284436	2.50393374917716	2.647722464396272	0.13305741097591123	1.188302703698265	0.15961282760421375	0.41140633377544666	-0.05915913118567904	-0.9390430053868482	1.749182724342846	2.5380987418544336	1.507488770727091	2.4824187921681715	3.1952868389769966	3.228612365879433	1.785375161077266	2.811997667718836	3.5640713524762555	3.176582828056902	3.068982350160445	3.4148441665787588	2.6005139379350015	2.4008391879901803	0.6042549576644808	0.5661062145002904	1.8125549075301564	2.6366629989666723	4.5497550852497834	3.273423714828384
1.0559897400049187	1.7103035718420085	2.402212186721063	3.2545455516845587	2.612832888187889	0.0769583758067673	-0.0009877743510704861	-0.15680865445934516	0.6572390415088535	-0.8352708746970692	-0.8877201403292284	0.1182750941956664	-0.11193576798290564	2.5879372866640673	2.2256834646077093	2.4212015439189285	2.0701515561862873	3.057671538764337	3.02713246527225	2.543982256150983	1.9151082444126932	2.6264285373897884	2.5389871242974804	2.7709485018809032	0.1445518162020242	1.1610627073764823	0.2118642403540366	0.4023693260471736	-0.05508369804008338	-0.8823162526637132	1.7289834920454599	2.542902738565761	1.4755189768920798	2.501483708492897	3.2598371494559997	3.3501144609841864	1.8171922190059686	2.8951982399757155	3.568636886893956	3.227698438167265	3.102912310650363	3.4645599605626045	2.7264271243384472	2.3595481487303402	0.6086219669728872	0.6871396971555642	1.911171235875602	2.6299621377170435	4.48800519983759	3.365863389130701
0.9848000638510708	1.6628068257731043	2.421692247324495	3.3314175044607355	2.7469897570703297	0.11733959180143538	-0.061602760406052635	-0.1670957622130173	0.6185153718735291	-0.8306425895326754	-0.8743319680885543	0.1854441266160405	-0.01224213089761319	2.738998310414956	2.281720110233567	2.4548256414852547	2.129409158523285	3.110079772771212	3.095043245697544	2.6212700920091834	1.8773342265322337	2.6395213926841725	2.5578777035214477	2.784129295347122	0.16401663003346903	1.1429900020523966	0.2736236731621743	0.3924843417224139	-0.04040670491935362	-0.8166386313956314	1.7070312998619408	2.5562371216685422	1.5013322033925602	2.5164005507968	3.3082382313661585	3.5149151430697243	1.8442568981975405	2.9731805795525794	3.5857411599684097	3.3212217413437393	3.152315986004032	3.539331642406716	2.8422561988773816	2.3524869878494403	0.6099787981622036	0.805663918521595	2.007895625671365	2.621215602609899	4.367740241957319	3.4163725124798368
0.9131940035818111	1.618800965943824	2.4835681019099924	3.344793981094522	2.856501519400016	0.19517872428382024	-0.14699766457351127	-0.1629626650586977	0.7001653906113885	-0.7505944282194916	-0.8434653942466092	0.24016052483754602	0.04992956133443575	2.9076737386175777	2.3599144613891405	2.5019295749131336	2.1834786176965606	3.114093522484061	3.151957679013182	2.693304082382153	1.825926135234381	2.657141518001133	2.585735530594836	2.7862004383773153	0.18613127701541005	1.0656265185690361	0.2938181835926032	0.3083832342779969	-0.019996370748496216	-0.7280618086533176	1.6458566302261963	2.5754827533368294	1.5287382933372018	2.5253051557641744	3.389309587658971	3.6399176420135277	1.9246336477091828	3.0535360107913085	3.691353753460789	3.4053815209199017	3.1683369879165513	3.683737286533119	3.0422434653888506	2.3916367440760964	0.6113620208048591	0.8816399466470152	2.05453985674131	2.6494207737779414	4.278139260721572	3.4708773465001457
0.7845211236686158	1.5824865682613751	2.5628350932718558	3.3053336760450285	2.946112938511696	0.241015002344854	-0.15896309886435148	-0.14761644208583746	0.7942809695217793	-0.6452994212623661	-0.747034580372307	0.2637863361974075	0.112759143847074	3.1097218157690567	2.4124606430666504	2.5471512911114322	2.223621383300846	3.1040948056595257	3.2373096184526284	2.7103173890260424	1.842997511427719	2.6832913211823035	2.6146962521232764	2.8318810722384176	0.21057890304730234	1.006220555592615	0.3279736541653939	0.2545783116341547	-0.024479252931423646	-0.6369589834891098	1.5662408744510508	2.6330155596799285	1.6107162757535995	2.544605453898123	3.4297930898159614	3.693267500375665	1.9750423274101248	3.1552899424415655	3.793864324618432	3.519219489960629	3.218908698716585	3.6964775684959656	3.134039739966794	2.3676165370202353	0.681091345403643	0.9556551080735198	2.1186451557875574	2.693412602993496	4.1730018805445805	3.535774882648787
0.6361515649257464	1.5654314285805415	2.674896656753768	3.291653599060716	2.9970425119187603	0.3023011167141204	-0.07942770162236482	-0.12389044623924036	0.8385834184743193	-0.5925909380781423	-0.6303309017967968	0.3079011870536499	0.1494766789136149	3.304715991383559	2.4016587210152376	2.586117725112007	2.310667461370185	3.0853856119524603	3.268497010429553	2.69364955300757	1.7944448347522957	2.6130964773578036	2.624998391946643	2.9325390593065666	0.21791882024444315	0.9631848073037013	0.31936689998796275	0.15016856850225932	-0.04013570074265122	-0.5708123142697697	1.5719898567995076	2.7196298546875446	1.7156411543486634	2.5963805619704927	3.499368505295056	3.6936248441356874	2.025572086824115	3.2524486181132986	3.891319126762197	3.6606637490013	3.276973467097071	3.780978062501119	3.194887262385974	2.3716412190490432	0.7332982974236917	1.0098511109182753	2.099550333596535	2.71370634374531	4.101554707691962	3.6233952930515643
0.5020036402120414	1.5466508832191754	2.794397324392908	3.2909380310957372	3.004441457401488	0.29357619203183416	0.011808761713192117	-0.08983044055434644	0.8750302917191591	-0.4837768688127868	-0.5354487858050163	0.357515424199294	0.1683303556065836	3.4538059299362525	2.374063915407768	2.654202982769868	2.4159349880939236	3.05678101661848	3.3286141391634283	2.774880016295443	1.8124975383034658	2.590350429447291	2.624821675086548	3.022603819818918	0.21943875488918904	0.979853140523279	0.26545514880153825	0.045486665262729785	-0.04548361934412919	-0.4648261768714422	1.567419454729523	2.8574206453754636	1.744920318286131	2.640734374562537	3.6058277862244217	3.679578886853065	2.0719582293915764	3.3502110031658576	3.9994715909374614	3.7450119869080374	3.3261870612106477	3.7090399456205922	3.2866192523578954	2.4680771662750303	0.827657057741589	1.019568306884225	2.141209238606349	2.6548481604057255	4.0424830185529546	3.6609973715767135
0.36433465595157094	1.536928717680603	2.9973765756799158	3.3408299753846835	3.0139314092162914	0.3549191850792901	0.16760328443945322	-0.05445598904252082	0.9711651069267268	-0.33547670782110617	-0.430876741361912	0.3967286789024226	0.20748992932417107	3.608892855332434	2.3318128969394722	2.692869795324504	2.5046464008300275	2.9693891595449267	3.4328668825681192	2.8408761223287464	1.8076095006790287	2.5831192915871966	2.5644198523061847	3.121246228451581	0.24652575949465608	1.0239746832696839	0.3650902602935637	-0.08734617658772298	-0.023100170785240348	-0.3778389747772307	1.575892526368487	2.9931295663637987	1.695060848711029	2.6327677610538056	3.6989553420134227	3.726088350976822	2.0825686800787406	3.4586324981727956	4.1104983401044946	3.82982851521196	3.4111047073883376	3.674243767867786	3.412809933977332	2.5939499422474355	0.8507573416054663	1.0725179707648174	2.182232185599694	2.5899413826656663	3.9716091489524055	3.688768203138577
0.22954045651588517	1.5539554406293674	3.187679392625391	3.3176230398089444	3.083887652236668	0.43304800199245436	0.2907468481123844	-0.021578159343787408	1.1131620794042207	-0.26614376393024763	-0.35238942779054205	0.40661218317674785	0.27718180758233146	3.706673128907893	2.301848344053901	2.714875152120372	2.592273992981194	2.94183143059391	3.542918784709159	2.9210196991360067	1.8078123201419742	2.656286841609443	2.4712636048192858	3.242728954014796	0.2998907452915084	1.0747059815090005	0.48969019022041227	-0.18065119509051522	0.024635740787861744	-0.36239779155789315	1.6063774323172733	3.1143265788108296	1.6477545553194712	2.660953975041521	3.814015049625405	3.6919007257022955	2.085855489789187	3.503655944939326	4.233967938520715	3.920130894193157	3.4833787371658738	3.646383009372683	3.4922303504861114	2.6942340689027526	0.8910695103617362	1.1619741745690488	2.2292259742828295	2.5794671126206197	3.929431431320355	3.688751500811013
0.11507976224193542	1.5534745420866514	3.379588587462391	3.281220239705963	3.150104742287082	0.4676500797310723	0.4423801659766786	-0.004329746808665369	1.2772470177374289	-0.2007314710161588	-0.2466174395095741	0.40650084915050666	0.3120117246199904	3.8581750903280607	2.3046273965507007	2.7577554401523643	2.6486375028220213	2.9576459701800464	3.6445857191384476	3.049340724978627	1.8319566929775946	2.7412645916115634	2.4299789213399343	3.36437619435842	0.3254023255747229	1.1522124157512195	0.560692501585567	-0.23994387230822434	0.09195653712123308	-0.32170780387127496	1.5409811373936224	3.244567872427203	1.6316091123104488	2.710736722581058	3.9174015193722553	3.653880132140524	2.1308643506207288	3.6165581624075047	4.31860112825541	4.00419130483138	3.520197565198451	3.6542653414789754	3.568418322722129	2.7511799375246477	0.8977838065788915	1.1791062296117205	2.3205446186005387	2.6177659587712503	3.870027202457174	3.754234903218836
0.039009913857472	1.5641118721246952	3.4974968512140014	3.232054184073798	3.2288296072523694	0.4847560115065915	0.5954741781358671	0.05092300059300279	1.4608661495716597	-0.21120557796955225	-0.13512651633313738	0.4032771350735483	0.33712409670288335	4.00326703765176	2.321090562013917	2.829734994306006	2.7264999788118702	3.012859257516994	3.7394541174853098	3.20651639964865	1.8263016612269092	2.71625354714494	2.3267476378508993	3.418744516027393	0.3529091216535007	1.2144987298389671	0.5473932843653363	-0.2510282724189036	0.19840486934827578	-0.28437252193040213	1.591010508818421	3.3500827026558824	1.5508816669174323	2.7410201581822813	4.021589371791499	3.591728401382805	2.134365572323031	3.6801157012467494	4.401709676409817	4.085742364243709	3.6098617327772886	3.7513038224293234	3.5985667315359287	2.8143731526466174	0.9534418292326364	1.169949981486316	2.3499146217735043	2.74366096627354	3.809489477975034	3.7637809258190975
-0.01454487011915831	1.5955262051105317	3.648455773647791	3.168272308733887	3.25567044759768	0.4774464399792547	0.7610898259451461	0.1396451501094985	1.6247672224627245	-0.2187053604623777	-0.07357990003102725	0.3807069128743411	0.3846259057706578	4.101544538811723	2.316057082360157	2.9433900922964815	2.8206729504829777	3.082095068622952	3.8324345663041894	3.3393352735689326	1.8772775433635502	2.785730910241425	2.24745550771866	3.4985832121097618	0.41465706974497296	1.3422660488132798	0.42723693924175415	-0.2625755600716968	0.2643779307137145	-0.2145730443969586	1.6868267516359061	3.3877472179413366	1.4490317537000854	2.7819321432034094	4.045681508263714	3.4634106913514984	2.1281703270054124	3.7035019469068495	4.522849162222202	4.149506383764886	3.719298940660033	3.7140212810907505	3.6159792884868467	2.9448402807144083	0.9754880074013806	1.1875081935049356	2.3689758185981384	2.786662631606553	3.7854262360705646	3.700472680377929
-0.042662502269226604	1.6315447773257947	3.708554180929873	3.1259058688843178	3.293683398020196	0.4939346428544362	1.0437026410335517	0.23544116742316698	1.7423307490507127	-0.2159346091281737	0.033747816343888806	0.37009720253960904	0.41545466002470366	4.124506133398045	2.326429396354642	3.0281164658760495	2.9694222817765206	3.147296101259024	3.8703054274622857	3.3943021177200263	1.9533649549014729	2.7777852283186215	2.2039822538950595	3.623820361072265	0.4570584211440362	1.4771749141325654	0.32314477411921627	-0.1708840256728832	0.30658095176435235	-0.1224283406273973	1.762831954604162	3.424776672616667	1.4544254087719046	2.8877045454672405	4.115280225640993	3.4171294577314044	2.1406432191120293	3.755099831646848	4.683366831868855	4.126416240668533	3.7913847257311977	3.71269273366985	3.6874069856470006	2.988310651471991	0.986555340981057	1.2208600825874503	2.454151503209324	2.8682026142120685	3.771809985859228	3.644450504138117
-0.060346261664649826	1.650169394977856	3.6943898889529336	3.146989322121678	3.348989842356853	0.4595362701493343	1.2879510798728364	0.31572874215984414	1.7906434319265476	-0.31666762580548735	0.1399589332126662	0.37457171656876276	0.4732093183335578	4.136085438042852	2.260467911288869	3.102711253694898	3.1126416475898044	3.182488183308511	3.9349293431619445	3.46567993823628	2.0529262836704323	2.7942094634323658	2.202478801223792	3.7621751123932787	0.5063034994355797	1.7175662705169952	0.2906355378992386	-0.07495970168316528	0.3375427932730274	-0.11107457526902684	1.8871634869776635	3.470880632007951	1.5011856279015066	2.9439946403205606	4.106959421736607	3.3787306536207047	2.142254251960639	3.7626312132133286	4.740254421524542	4.07724232244894	3.9141808798983084	3.6166829444050164	3.73010160673592	3.0156104247923983	1.0092426762220985	1.2187660588525993	2.5240104240784955	2.8998259896128413	3.8553060621945496	3.542062666579566
-0.06605507831020599	1.6496979686791633	3.657815262492523	3.2523885270978203	3.426399591174282	0.4467901551950425	1.492978713215599	0.39632063391805367	1.7956815648974653	-0.44185523676368527	0.17215518607224542	0.4253478001862203	0.5034729041542955	4.1331700895167245	2.3099378069179055	3.1643198378516395	3.2427250162685146	3.333304600195343	3.9024335979003895	3.6468231983735118	2.069912635110745	2.8500297310414777	2.1482076941282515	3.7928936172519356	0.5303064038491947	1.8600566992891274	0.2737295041251232	0.05250147762746347	0.3910410061465126	-0.13990622043243234	2.037184153786618	3.5065276458349444	1.5181117417170369	3.045826064146792	4.10459579875975	3.35515118215647	2.1553274976444516	3.742204642088663	4.738363002960317	4.050457253901621	3.9894255029690755	3.6867659729321702	3.8276084971487387	3.0473026819656748	1.0126130200573458	1.227764370207365	2.5607633881323015	3.003375664616707	3.920819963552769	3.4100063560889495
-0.07392659380863269	1.6283854196269825	3.575108653430873	3.3299769078966257	3.5339138791393054	0.4384051798219358	1.6236063842417714	0.4709091582131205	1.7923438910315803	-0.49403444873879776	0.18228357321129282	0.4606420666498866	0.5875185603787563	4.233505690702172	2.419856560976748	3.2431390533677997	3.3549557027458663	3.4848085660079287	3.877780514306714	3.8297622327681844	2.145189654471397	3.0174604997918264	2.0874116568138303	3.7704073884249154	0.5527652476713214	1.9916146538533284	0.2586314521279234	0.18106867415888458	0.43885370223634695	-0.11696806148716546	2.15823381333188	3.554188135592758	1.514861251235399	3.139989900282017	4.083029385425686	3.415324480491001	2.1860195232394175	3.744059656905989	4.7529357956750475	4.042449488109747	3.9908414704677346	3.7413583680862543	3.902127212448408	3.1097211880731708	1.0218686579872138	1.2006768525189002	2.692004362722579	3.1311263830487674	4.039415071420253	3.2804052877502983
0.001737422577529657	1.5854943700558164	3.511855261083496	3.38539042229995	3.666869570816007	0.43723056897932355	1.7571393708827323	0.5322546503661001	1.8574448778664703	-0.5805565748377373	0.20798035287019206	0.4705368062772618	0.6123606548989764	4.305525119115336	2.5197546461992344	3.3115012457302626	3.4072027797582707	3.656443452362086	3.9328315030825998	3.939952780723685	2.162110465997919	3.170187118388653	2.017371968355995	3.7284593879259615	0.5959909022507364	2.1275245544396144	0.2742853883135271	0.36702361559381813	0.4826981841005905	-0.0660790078836471	2.288206453599307	3.6134447116224413	1.5768506751469187	3.20131443825235	4.032728692250371	3.4572536844498023	2.2664660617523302	3.812528221701318	4.712870803959092	4.093177902013656	3.9810573370707103	3.8649276253943667	3.962220462156941	3.1113245080935754	1.0241057217673113	1.220635431146455	2.779138213235507	3.2788767848166906	4.123747860609948	3.203583574515112
0.07647843193826745	1.5997967298966798	3.449436260540189	3.3999107756085216	3.7609350955879473	0.4082885811005455	1.8430306744341067	0.57487076387022	1.9513163307530508	-0.6517998850825193	0.2315607824686186	0.46940148078696853	0.5860184378615623	4.306930021582875	2.6014760064119677	3.372827419072425	3.4556783790260703	3.9039025508314906	3.9033615911503183	4.018951144840846	2.1876728037251367	3.2392863190846795	1.9244117406477557	3.7243399814045723	0.6357311617241572	2.2266694254679367	0.24861441106878698	0.6088446011998958	0.5107869562316298	-0.05976587178752209	2.3689204024392123	3.6855288741995706	1.677174482302513	3.277738769795472	3.973008966577909	3.513325354589919	2.330541614063556	3.8107267272191705	4.753742465316191	4.186277459489263	3.9422614804877996	3.9416462174438367	4.03018964751316	3.01387710585142	1.0525277645750974	1.1992962672996943	2.756663895525247	3.4188880047939634	4.2224573313515625	3.147932703865
0.22581987705363704	1.541069545587049	3.44212319844864	3.3965023671407217	3.804960309218752	0.4007925004191454	1.892721960368421	0.6099568371197799	2.0051011484199104	-0.7261653988258752	0.2034302643454471	0.5143421300923814	0.5337234800836818	4.270308740901484	2.7169553018049983	3.438662777830755	3.3793661552631287	4.074359826791537	3.92025192064643	4.1032863571259695	2.233520630444946	3.204219865642923	1.9324022426930216	3.7237788879482068	0.6539719858575579	2.31479414036713	0.26112512912284547	0.8276656349205981	0.512583700210115	-0.017193147440736013	2.472745675221662	3.757166120401636	1.7131867155150615	3.2951792485698497	3.9150439751514456	3.6532684743907047	2.4223452614940952	3.8709606532437584	4.78815357783858	4.209642865965425	3.888492364480028	3.9575557880165846	4.104756576267345	2.9199417882683325	1.1089620064446983	1.1669519058919453	2.7573980980904667	3.526099816532235	4.30961253655145	3.091965773785594
0.37786551443383615	1.4812428523365722	3.3154528546503172	3.4115172535981673	3.824577930807988	0.39606892460949644	1.9262937002755969	0.6395369484568366	2.068104221851354	-0.8029813815091101	0.1980481994457462	0.6014121353080188	0.49394204528011293	4.2222324624714105	2.778736026422634	3.494866441439213	3.2525313961182727	4.172196576056338	3.960847097235143	4.168809123536137	2.255957422823978	3.162484512262261	1.944768797938417	3.6488799932855636	0.6692935704351768	2.363501447592146	0.3042319892258928	1.042983583101592	0.5252298341407724	0.04023826801847585	2.583243086742307	3.832758056852801	1.860416394619979	3.30873744282558	3.874769176952121	3.747032086167317	2.426264376372681	3.878493105216941	4.8134396146135385	4.303347774442272	3.863126160729732	4.005845473861797	4.1528039622176225	2.9248458125891488	1.1501947711909737	1.16080190250422	2.7043328401536932	3.6262547751558714	4.420481757350492	3.034433964092847
0.49288258424353193	1.4534491024700618	3.241251176013834	3.490273592685964	3.807887434653453	0.39012973239854054	1.9798802346831703	0.6427840731821008	2.0919657561318625	-0.8040050412180637	0.2176708262163225	0.6731309308813687	0.38448584432772903	4.199682487890185	2.7904150310855447	3.5255592555644606	3.227189880489314	4.255005992683241	3.9578670775795173	4.228177353187668	2.300855806468339	3.1237736571765495	2.0445273685665146	3.5750313784130867	0.6573423806174151	2.4151358696197933	0.3743087699930382	1.2607894676967857	0.5163061859837826	0.10407678499394864	2.6787497091301997	3.876749674973474	2.024777661711183	3.304520774706705	3.8494967486804894	3.885772757257372	2.4740496622909185	3.859743861396806	4.784640429668907	4.374844296375514	3.790305762170287	4.067878308459498	4.236934297527548	2.898229854728993	1.1539470148804218	1.1981485026647922	2.7248201911049135	3.7236570624399987	4.515308022280786	3.05170674038328
0.595836863109084	1.4698375418984941	3.101066153155227	3.5814852866641673	3.8538966597142164	0.41899500019976077	2.0269969787081203	0.6298298565251021	2.106003716319744	-0.8087047472516048	0.2601538169194364	0.7381708569633764	0.284362540929773	4.1285660435337865	2.83125784469427	3.5209460240587105	3.1711425697341293	4.264322646344728	3.9708611139470555	4.283166630496256	2.3306578680781773	2.998923387384788	2.165796549773553	3.524247517853707	0.6599592416406973	2.427278354340245	0.47986584364591883	1.4013946342115544	0.519782967303367	0.04048712834344594	2.721442450735706	3.96491644928217	2.2272344028772353	3.297305766631717	3.8623634489831447	4.09870138378122	2.5350292736060163	3.8588886064406354	4.725335228324981	4.440476908798631	3.737004962261294	4.137781997431995	4.3152983036773795	2.8182984859068574	1.1834371353292266	1.2085314838104182	2.8230978389122092	3.8203226971881357	4.660128476209197	3.108570456973451
0.6407910651970344	1.457455133057716	3.002748557411522	3.677425577603251	3.971903533841684	0.4422491202595835	2.0357881556732136	0.6225659955376698	2.1830476052142003	-0.8430464789107109	0.33321331259050996	0.7886467902047257	0.1605171657301142	4.1222533640823995	2.8691275106727248	3.5411247070262037	3.09339383189967	4.224796811757906	3.9748639505027166	4.38017994173944	2.376847565159109	2.9866502621649595	2.193670689172488	3.488682908735028	0.6548984222124508	2.425675236547691	0.583451164302347	1.4712738954380213	0.5351056351601485	-0.01937741492671295	2.7653734147459876	4.030337022567273	2.2998920189116645	3.2880905182895086	3.884687680571254	4.222719231123501	2.5399859743589155	3.8013146410744776	4.568125743239329	4.548479522621745	3.744815740175428	4.201737352055622	4.305780967755955	2.8189072613397865	1.1938633118366053	1.1500240794319965	2.8124774131358086	3.9249541255775915	4.816981147039169	3.1731866231423544
0.6146213174789789	1.4615318411584666	3.0060106420037433	3.7704313518398025	4.083775561197511	0.4908777445917371	2.043367291804352	0.5967066007379991	2.258469697833519	-0.7987822127919604	0.42525854595586915	0.8254703130557447	0.10045237265964654	4.134402604118881	3.0004982436044396	3.5917740305141224	3.0898940165118245	4.219166590634506	3.9621629085596672	4.445835063778827	2.397176452202724	3.0486870497711633	2.1696399149205354	3.4518904310234886	0.6444808384092555	2.4125375620216514	0.6782666399458642	1.5268478587814864	0.5953282998678809	0.022229164138411098	2.8525018742698167	4.08616023204752	2.361579913575873	3.375083796133461	3.9899950372294293	4.314680474008323	2.5686953196527216	3.8458435599439476	4.536056729496722	4.715571247196084	3.7202227171215454	4.343640850715447	4.273917231371492	2.7894418962449494	1.1191987854634085	1.135851568857755	2.864665955432775	4.066695048748564	4.961475020736669	3.299449795556984
0.5673463773589031	1.4559665334777638	3.085260036471685	3.769609136726197	4.165368031254601	0.5353118970974006	2.035363045784654	0.5899283551903148	2.3126685303945598	-0.6918853918252043	0.5708268195959179	0.8186930371295716	0.03166438883484814	4.080458102026399	3.051379592547163	3.6569053179895668	3.0185114592330575	4.1823232940106685	4.046107409327294	4.460058807288265	2.4299924641724027	3.125144465844135	2.29039009230308	3.468723234714436	0.653417089082492	2.396898030010786	0.7010239071810581	1.5189488221857528	0.6527091918093516	0.13756525041496517	2.8711029828272254	4.1216501637448015	2.3008017229365185	3.369621523848182	4.111623853877822	4.454494480552751	2.6034460381288143	3.8498800636231962	4.626530782769736	4.851793497222285	3.713977584204307	4.406352306187973	4.230824045725241	2.8126123542590142	1.0780871109148067	1.0885559052136486	2.9249727284156917	4.178595508227484	5.085319250271759	3.4187121231332798
0.5452014860708594	1.486110857130337	3.1362306703481466	3.81760551395407	4.157244213024427	0.5978175961478477	2.035372598815857	0.5934102387607612	2.426352594660312	-0.6859530136186288	0.7483067507433138	0.8008856960857301	-0.07679778609454005	4.025839293657762	3.005578825842891	3.7181556080934626	2.9162698583987567	4.11071123335945	4.146337072925177	4.477697999026253	2.4383505745296805	3.1231809046331405	2.4048128998539275	3.4791900790548196	0.6635676790750756	2.3773098888153434	0.7508539337419885	1.5674757500538177	0.7043650562380571	0.19313652454720928	2.906889814490786	4.184813714850348	2.2522209913669724	3.3610396849239272	4.2242206521641545	4.542228894509719	2.5804392109870293	3.8008276060243427	4.7236571636925895	4.954730579553891	3.7591159099916522	4.444669278077808	4.201426695391788	2.781363995838915	1.0124344896376987	1.0740543143164465	2.943322529445352	4.277345657080848	5.159477992559846	3.517476840404787
0.5087697316894894	1.5708196781614263	3.1582972788370145	3.8721357491506234	4.1729901780232	0.5986046383227961	2.0728789934500074	0.5901340486546649	2.4617265982741956	-0.6680986240571124	0.8999220425787371	0.7763144644437319	-0.18626840341301626	3.940637470722389	2.9459834987322355	3.800137668272628	2.9762237767111155	3.9916857256447025	4.126394274243021	4.49589689804373	2.459457083793672	3.064593096943298	2.4834664024409934	3.538478591110092	0.6672661867106241	2.384423815355139	0.7944236112142491	1.6099403990139773	0.7634937622767735	0.21641221102152125	2.958241387027331	4.224123222543801	2.2306092389973444	3.314750286295523	4.32249387494821	4.590621586332279	2.522466412545954	3.6066065912842005	4.79222528180732	5.003928483379195	3.8315589008714923	4.46369505275228	4.096643858987481	2.7457136414498073	0.9466716452319393	1.0275160664094645	3.004081665944259	4.352728017036485	5.284132713178944	3.5626643452330233
0.4889940453990582	1.5905532769983564	3.202916158585751	3.966289700350211	4.209256489811841	0.6821408979438417	2.0498251408979717	0.6106177391639306	2.47813586445944	-0.6230184572808846	1.0441753034188193	0.79920753659345	-0.24079145159263576	3.9005402877757342	2.935947399738825	3.87629080053093	3.0736060814307624	3.9344454489880776	4.146447878089347	4.4592444836712115	2.4467768818242805	3.050613235241908	2.63972660943515	3.553168344648282	0.6246863033056701	2.3683838692374737	0.7943804936103263	1.6307591666539452	0.8170044883095878	0.25401255959531466	3.0070317581065766	4.248547722111167	2.1836610086276376	3.3188911877376093	4.412973119352081	4.705116352887401	2.5225849697649805	3.5067911661741498	4.803078764126112	5.04665141583463	3.934150429310331	4.559148172039458	3.9510102982769597	2.7847640489078946	0.837405750117369	0.9806279068640842	3.151332554655329	4.360815055234849	5.361246172227702	3.6273498903010397
0.4367300157935931	1.649320536186547	3.150205985485853	4.120339786426041	4.245853706363977	0.6917031296794762	2.0251484671702276	0.6044787332569049	2.499257762250521	-0.5341510306543502	1.1941286767782755	0.7941363698341195	-0.1995552530822607	3.9620792375975826	2.906310128605507	3.9210603465053318	3.278900646446293	3.9230688914306797	4.128096838207872	4.398262188337947	2.4510414045932003	3.003443449228887	2.705120003832957	3.555695988956567	0.5988377639662923	2.31111588377291	0.7481617616412052	1.622270920923113	0.8570656250213418	0.27956881642400155	2.9398970248579794	4.240551887388195	2.2681847154728394	3.3552703050420645	4.485996202636683	4.7991421036996496	2.447313748153525	3.369618547108703	4.743618941112488	5.110664428786506	3.985149134200428	4.713139156683178	3.7573561368686703	2.82603077942649	0.7429522910551369	0.9519215372765706	3.261352560518147	4.341409758906027	5.439580135497083	3.6945407845037153
0.35503958829458504	1.7395858484250557	3.1134701576756347	4.245529777991271	4.282025777609695	0.711182092819462	1.9997278511375054	0.6119964815880157	2.5066315102796475	-0.40370920865635407	1.2975466126525432	0.7719839987373234	-0.14036681098148274	3.949286181655694	2.8921346869539457	3.939099435074278	3.5073136312642594	3.888940133052274	4.078870578590836	4.337117252612846	2.4627686207891006	2.992058531779144	2.7214404855429324	3.6291393091382327	0.5962168819518865	2.3040370300015938	0.695632521351639	1.5471976549837592	0.861755788545621	0.31135047712404323	2.936048811143451	4.239100354024157	2.0899562229397355	3.400355518620709	4.53516422093496	4.760310313719142	2.384944242632398	3.2222278256507564	4.680502135817844	5.13870017534582	4.008485968189352	4.7894675058617135	3.5871701422984863	2.7926231706427207	0.68176137783077	0.9264447023438462	3.4292215005176145	4.320722209534511	5.468445537074301	3.7185947057852893
0.38429967511936836	1.8147794360177716	3.1943656832586695	4.290935661576698	4.3212149633799735	0.7101410807325974	1.9570186368841065	0.6135563236926698	2.471500205052009	-0.34491280585615686	1.3598643085270745	0.7337768629644137	-0.01336249351419282	3.8610927842673233	2.922770045614606	3.969770344759614	3.639807477334846	3.8509804837178683	4.063975807484065	4.237619469177137	2.4244259998727853	2.928472986936328	2.7620753947213204	3.7446134319599857	0.5865005590006588	2.281719058326213	0.6979549741445249	1.4439866546404847	0.8834402880211474	0.31522955042991635	2.9005403526215714	4.248472133717922	1.9877342210725193	3.4199558527947405	4.531203911369364	4.713795632898158	2.2787657426027814	3.1956624720809845	4.6836772738258485	5.168377222638685	4.087238370666655	4.808032736559825	3.392967418918817	2.812033172076297	0.6423791196950954	0.8541654838704851	3.508155732338209	4.295636133326703	5.498175065174911	3.739210517177456
0.36762896626916003	1.846955920330397	3.2888841211059314	4.345358389566973	4.327011819633009	0.7301769258148576	1.9450236120791131	0.6168285390458319	2.421398692305797	-0.2636471646766739	1.4056856880787225	0.7159064097522053	0.0659285748493029	3.8634804148381994	2.9436941506935215	3.9509536485737913	3.6588822894587145	3.7954325648558864	3.9977249736527876	4.117699660816237	2.4191526938362022	3.040963900336113	2.7772857320537776	3.841107342930607	0.5656589578084705	2.2888402916927744	0.7157208953405627	1.420581302642259	0.9237221962884888	0.3962406764673956	2.9196214506389255	4.2150195454323285	1.9280582963489663	3.444115320466731	4.545978327945238	4.63636680431234	2.137782710891272	3.165095938253182	4.674428740466178	5.182865670658928	4.099413670968031	4.825128817626185	3.233525524834962	2.8263827277236517	0.619463576004592	0.8356296977025656	3.5342991038314815	4.276556911374785	5.519639968015942	3.7387852502217784
0.3747015409558688	1.9268290150608158	3.3790161018468075	4.317616370001653	4.29463558739811	0.7349706079022751	1.9145589955709013	0.6111774340614915	2.347484184956325	-0.1286977753376489	1.3993243083167783	0.7205572910826307	0.19312018786956392	3.9007994559270913	2.9531016738153597	3.8874691055988726	3.773051784821263	3.789242795936527	4.000541981864969	4.015214902460125	2.4067169380317583	3.090342325628339	2.8652118854741198	3.9231337587418706	0.5585401951231315	2.285807958584706	0.7751453542063619	1.4115603391695892	0.9441812589301444	0.4713285527788657	2.916138480119607	4.2024494318493755	1.8384228367580047	3.4221056059708217	4.549693461016878	4.54792031118394	2.0333951816171556	3.162431695967938	4.7143247271013005	5.193091533893082	4.084226455364709	4.8633726189777216	3.110692642470027	2.8286814891240346	0.6122618141198792	0.858742927171245	3.6095819863554537	4.253816996076044	5.600174176198675	3.728663639717759
0.4314090670766223	1.992629779753304	3.440549541578817	4.286549367560604	4.254136954084059	0.6840403812433813	1.9041796271682139	0.6339429805459269	2.2750915392523616	-0.05678653807057342	1.337102663507178	0.7053188233534172	0.30089026002029506	3.863145020759972	2.949853219698703	3.799921753079211	3.876095280564068	3.905626908908583	4.022799969217727	3.9198021970041785	2.391609102228596	3.0822171066675486	2.9525426390119893	4.014733627370762	0.5169872728511619	2.281790665228524	0.7629567251048813	1.3978876722074047	0.9354426169767693	0.5551393185147869	2.8387139242021275	4.160911247623832	1.7762033080860882	3.384537456951964	4.482015630550924	4.524081309032683	1.949597089380569	3.085717788334833	4.657658881700609	5.22176689660465	4.103270391781498	4.868041186264557	3.0256387516535983	2.828682546025828	0.6794715311439943	0.8626087019374102	3.6854303305842757	4.199283320033107	5.516779411248854	3.719138173828346
0.5601793418178618	2.0420683358469622	3.3587500351469712	4.304314718383435	4.1911800199583755	0.6159632172502736	1.927210791271141	0.6476293466934236	2.243308044117327	-0.008873304069346045	1.3018308747800915	0.693259336351056	0.32316823388197535	3.839296860008826	2.9093222576851767	3.722283812715447	3.9807962206082848	3.955856380827595	4.033948673428118	3.78711007042374	2.3697621690736765	2.9828737239307426	2.9521765179274855	4.06951704924726	0.49939945767624455	2.2489304038945397	0.8113421158032823	1.4276099249115641	0.9278244170227715	0.5378467204419934	2.8538080498015397	4.136261163945376	1.854997648262708	3.366512059432778	4.409323839470966	4.450405894101403	1.8873410960904244	3.0780130008823705	4.636253968696853	5.25052563785035	4.111086679296795	4.825596535184731	2.9438130194695296	2.8579481566817346	0.7086247724531172	0.8351349199228226	3.7871716542845753	4.129015538372418	5.407153340744842	3.726128740311256
0.6744144997496594	2.0814422683489022	3.319032902464341	4.294626168953768	4.193545245013093	0.5196107363971678	1.9541515333941326	0.6564990078663129	2.2430839050194424	0.08820333658401378	1.206760620501062	0.6838084625231845	0.30490961321055476	3.744817755420114	2.9713855978109622	3.6638912697186408	4.009648072112226	4.027646728766742	4.044522043132238	3.676457399423852	2.37477508680412	2.9081929903675148	2.9698744849058913	4.139458710460465	0.4874458552638088	2.237920477322884	0.837790310335703	1.4252959582991036	0.9109987601734119	0.5604503126260139	2.8781919551998834	4.0640222813758236	1.8632170629916467	3.419208288250426	4.343315640666331	4.359501032404968	1.8877699200741358	3.0924292383663614	4.542264370018978	5.22260068194598	4.07611540418724	4.811655395563901	2.8199301552062503	2.9004440639859133	0.7256457074184095	0.8210894395270346	3.9039595692178253	4.044138443672975	5.295919398957997	3.7065883018553505
0.7546409180305289	2.1018602732482154	3.3008010942080346	4.262276820556248	4.152587454768107	0.5260737415514508	1.9649177995605656	0.6551704466980233	2.287223603289443	0.1547747511830273	1.1603473356104623	0.7151916471069419	0.4561865201343062	3.7232352637568527	3.0575955094993854	3.5916778074387947	3.9428371340720445	4.105356214665109	4.011572422871294	3.5217359121837353	2.369484067277323	2.7990005661356703	3.0209202827446267	4.173387977291759	0.4531411715913604	2.181767513622877	0.7999972393018069	1.4322227156972622	0.8654034644819465	0.5736901338210846	2.8120250191759952	4.032531448108673	1.8500081462691909	3.48919851360066	4.304599030267438	4.310544937281935	1.9091581468852457	3.1608400011996958	4.4587123333545815	5.198018862608835	4.071137479537286	4.784160489760298	2.8219197637626037	2.946250187706643	0.7615877619894096	0.8038435610875924	3.9439934918476274	3.983716927241292	5.197765352988658	3.712506064990856
0.8063299664132966	2.1131985493439753	3.209401091642281	4.215152541785693	4.102786642149588	0.46451513863085747	1.977962463669052	0.6528705552814144	2.3261452862551906	0.17718245764562734	1.134512911249727	0.7226201573858245	0.5886504209263413	3.597735725051828	3.0852390419186055	3.554437130382715	3.9320933788183083	4.1067596556239305	3.993368412919198	3.361438663648342	2.4046249748375343	2.7328290872643035	3.033032184463424	4.194257385362961	0.44280400761063854	2.168673680057436	0.7760662609698633	1.438062447858401	0.8226289948708523	0.657688362907625	2.7942401260827276	3.94870864427429	1.9117967963869362	3.475701942908718	4.234144221413328	4.22179326736578	1.8896315206622476	3.1635888056145225	4.4247794692524245	5.179947421964271	4.033637297494328	4.714078895949582	2.8755620532569184	2.979046907253897	0.8212423821417543	0.7949882097407326	3.9913201716580042	3.9874224968202676	5.105819907102552	3.706963461828336
0.810596417809661	2.124636648319057	3.1734715696132847	4.15100514194444	4.03369982128084	0.48031682908789064	2.0374169474934236	0.6794020311178632	2.369910943482861	0.22015718686291147	1.1607244882903358	0.76221298670156	0.561337970730295	3.4480702221159403	3.074113086569056	3.5446466280434814	3.8542254087962866	4.0965351082346855	3.9559290526408035	3.19391233011032	2.382721358513932	2.7537765878570255	3.0780116096792165	4.238220964297401	0.4546586936414321	2.172695357509679	0.7862017270396933	1.475081202676679	0.7933498116102096	0.6891479232371511	2.871681148413338	3.9422493798577554	1.8804582197982722	3.439224834035616	4.200231854544764	4.079048781154309	1.9088949666756345	3.20130672662903	4.416688800489105	5.171505630926225	3.987418171612352	4.639925576889929	2.982864846217253	2.9930328886843633	0.8868220388125717	0.7666317517916172	4.003430274264015	3.9655702648856126	4.993608608420284	3.694177187680583
0.844047114205185	2.125642236317242	3.2794077808346933	4.109302666600837	4.001875569368777	0.5103844856908388	2.0611741419678227	0.6844151882562485	2.3978655146655012	0.2378302797509423	1.184434891326458	0.7887194038753634	0.5961524399870519	3.4378301483709066	3.030993918738084	3.5465335390816137	3.721056965711564	4.09451086179636	3.964621930856837	3.0385391596449867	2.361683046187262	2.768118193330122	3.1317353476286174	4.23133531256104	0.4796081393655579	2.158045169842988	0.8072812557103038	1.5240534259374674	0.7901663953116356	0.6908407032685535	2.9666862077469474	3.9057697126364204	1.9118609482785924	3.4666129723611574	4.196928050632406	4.027184377327446	1.944404955852299	3.2556844575782597	4.38260131471725	5.142047880599847	4.005210510298486	4.605917058461177	3.0694197825842746	3.0101071371547925	0.940449471997637	0.7467386624629223	3.8496227315017784	3.9340696430379962	4.964638319761607	3.686580198227643
0.7623739703462719	2.119453946433475	3.2375297265760112	4.047811984841098	3.9652053695390372	0.5520011594861824	2.1037281194641633	0.6978647584976844	2.440918780747666	0.23986861243697022	1.21796942719951	0.8327911165242166	0.548904382403747	3.480955259674144	3.0015564275329405	3.545616681811012	3.6147790046453894	4.085437410281484	3.978941367457338	2.9244957168897923	2.365016725045458	2.8363084293717455	3.1498828097998794	4.219428146765677	0.4842837478441573	2.156032869751514	0.7826757043568734	1.5531763072473164	0.761113067720357	0.7027076164353939	3.0479887465793887	3.8658684895520947	1.9015082176121392	3.53603747319137	4.209984205498571	3.9878061383124517	2.00686274866419	3.231012653467144	4.288423533077028	5.088276721285931	4.002714660972055	4.557681891840581	3.1777800573136568	3.016970657400349	0.9806824663938898	0.7453744155303343	3.7783004785465755	3.880519438807893	4.948240178094278	3.6793789254585354
0.6571848877071469	2.1262950925206865	3.262176764291776	3.979342795307518	3.9310499041967724	0.5523953419536356	2.099841229893207	0.7114658661947404	2.436046253734421	0.24386634001164764	1.213615610852529	0.8845125788113922	0.48204807442908326	3.447587067010243	2.947089597358957	3.5738953137373883	3.5959531773837825	4.124491469275634	3.9695026852516953	2.809051323449061	2.3400371611462676	2.804006445860627	3.1530764006458987	4.205615442222387	0.5156072686975193	2.160113001817888	0.7767431545869719	1.5757638598479335	0.7229607877522827	0.7461312498645213	2.9371802624730323	3.8639622447599407	1.9325621353781426	3.5366628008304657	4.209190927834243	3.9505967411694165	2.109116247995837	3.209321932025535	4.160740793815909	5.0546648924850075	4.008196714128343	4.535953111398316	3.2720427179426097	3.008337883552843	0.9848507635830368	0.7296910219011098	3.6923637641756826	3.8656337826553546	4.865497381707623	3.7035947308380415
0.6032451455179022	2.125258027526978	3.277044943526819	3.9894243910833325	3.8824069039627367	0.5701600081881872	2.0798156882327055	0.710184455533134	2.48533829598063	0.20929744505499373	1.221405469744759	0.9042791712358558	0.487553250976673	3.3693288396594263	2.9081000268237847	3.603848070714181	3.4945345124322613	4.1734162439645255	3.8435822050803083	2.685214685789608	2.2859189058457376	2.8006933534570324	3.140764219818994	4.162612803925838	0.4778541830374145	2.1514748712146154	0.733423518255566	1.5540139600652392	0.6986882840958197	0.7974172021829417	2.9092205522892107	3.84711548161541	2.0225124037731614	3.5513817405745973	4.16564879825885	3.8892379483901407	2.199840267985033	3.1856670142828323	4.11431953299597	5.0050672285645454	4.012156280830171	4.447312025755236	3.3273510501429704	2.9716729034421867	0.9747754381612248	0.7223156470170479	3.5605647547006094	3.8244132576008467	4.701622044014451	3.7134092754737615
0.5594871289998393	2.1504869851656703	3.2668460943432627	3.9539384124354795	3.835132871615373	0.5677129022660784	2.081973479155814	0.6820035069133622	2.542954892875017	0.21272068042223524	1.2537316212525504	0.937596154270795	0.47347561088446516	3.3642357750379555	2.90530635628346	3.6506492534904185	3.3191330933587126	4.12078857944943	3.715106813527374	2.580300416476833	2.249914465637614	2.7400418709662397	3.122699225515776	4.083930069313767	0.45827034786870924	2.1058729653653314	0.7146441893064341	1.539175096463804	0.6720775080642629	0.8346413041763778	2.9178095889667963	3.8400585964647815	2.0698643828326255	3.54085825427984	4.1387553683742855	3.8002697855390815	2.2417161912414594	3.1455353261517223	4.1117556899611944	4.95333941442274	3.981330062328234	4.281491804086328	3.368509269147986	2.9302877999227444	0.9798425972023335	0.7192100110357768	3.4682832991854156	3.824182184370373	4.653840018916216	3.7030666803281207
0.4128243448774396	2.1940869957702644	3.3703192234676322	3.971609156916788	3.7986717015612905	0.6173349193266123	2.0955614719140043	0.6605325871440401	2.5499117707348296	0.20200551621082252	1.256992442722731	0.9894308716908752	0.5649330373737744	3.3744336313465686	2.9318519112112496	3.7006109340253857	3.215052745161325	4.094157030101856	3.591251144972934	2.5062967948758383	2.2165333933301223	2.692380460484144	3.118563144749252	4.007147425940337	0.46766177473714465	2.12540119058129	0.6310225067189752	1.5189287534063027	0.6483973825128326	0.8564571762960753	2.947979299243749	3.8243196757087503	2.0723875881942546	3.585545440249754	4.096946697398723	3.742097090590952	2.272172784061054	3.0880105994939293	4.058484329588313	4.8713805997133495	3.976809434574733	4.1699583829703695	3.3954530903516327	2.897045067818727	0.9700715497131368	0.7625827159105557	3.398087569102833	3.8244955306931283	4.656414520006594	3.7152272595894233
0.2571800110520554	2.210780368592828	3.488002200972095	3.922356235461951	3.7772542981748756	0.6965417856054622	2.0703892346925747	0.6438376311317486	2.5038347682875743	0.20102732227039058	1.3205218350682097	0.9642959304835073	0.685985739769528	3.482605257814234	2.914931525831114	3.707307434227051	3.2556010404764826	4.041049361350032	3.525328464897085	2.4061428415834127	2.142008311629038	2.7157109314873806	3.1223158858654165	3.9162034374293717	0.43985099172941783	2.0868635248497904	0.5938470161277717	1.531419515972282	0.6519819741277596	0.9293922627581643	2.8689660586010635	3.828360111541437	2.1311322291333488	3.574951238389994	4.077893849690714	3.7309907421955195	2.2727395043846252	3.035859314488173	4.0341368103898985	4.789555419092913	3.9718737502003543	4.075958631434133	3.4563702544273363	2.835722568870862	0.97352883010056	0.8463123502552407	3.3361439425235986	3.8117119717309293	4.625242794535913	3.7292161013218115
0.16598766286563024	2.207666914845821	3.580449886948105	3.8650325330175015	3.769547122344993	0.7159030231091952	2.0356806840721733	0.6399398890355512	2.4209018744327793	0.21770033616093348	1.3169768135616373	0.9265233670699242	0.7281975629250412	3.5244310102409826	2.8884858608674118	3.710091645000149	3.235033488122061	4.024816989504494	3.5383033234477472	2.341082198217633	2.1148960435081317	2.763532924167765	3.1098342381008828	3.812006748329624	0.4484100734352542	2.0583493640764776	0.6229441193604692	1.5149748269761285	0.6670622509464827	0.9655703675624091	2.8416434819143177	3.819966256685283	2.20547292052996	3.527442501376472	4.04949390143213	3.6267833025712535	2.270729076649226	3.031283325830313	4.008843581909372	4.702456831731486	3.902440838088739	3.985100908895491	3.438834485314878	2.734438613119102	1.0047111084399307	0.9365386319687256	3.3559358331795677	3.781938953604161	4.539470191773451	3.7061887307882335
0.08705018568982484	2.2105654215169173	3.6093308282011938	3.851630254654208	3.7488290829876396	0.7326729738554085	2.0326440142783353	0.6386724396936263	2.354206930255291	0.23277605187461545	1.3373761793316752	0.8986763364735572	0.7290039417763807	3.609909591926221	2.8623739745641954	3.694293067713628	3.1546686558193318	3.993849859032017	3.552230680236568	2.3140502434366645	2.0485882499171266	2.8001540749191385	3.1047176053209107	3.709131624982441	0.4455817082788672	2.0189582609786587	0.6852044675736506	1.4966203062454433	0.7016863685058101	0.9871871358391422	2.8080448680021077	3.854367243092375	2.246063292768284	3.6262584114665173	4.011696196322567	3.511292146845851	2.2634373872634512	2.982750015482701	3.917100192603712	4.65181293853341	3.883275690446382	3.9103019674390724	3.430811766483444	2.6766176298123723	1.0297705696046286	1.0183866403045911	3.349319092060638	3.7760158158281363	4.4518227324298945	3.673342961235651
0.04706227081120867	2.1999521364060093	3.607576199353688	3.7983600039152194	3.7395254865321506	0.7198144243046954	1.993592416847007	0.6307154811632757	2.2648282527893615	0.23538019392963302	1.3290179203666614	0.8654148366635557	0.6924816605657187	3.666914858159167	2.8680019213213033	3.6404535190128136	3.1535008817470347	3.9979477237730165	3.5872046256121672	2.342166841382496	2.0249177129447196	2.8940411335185816	3.0759680377842757	3.6008253348780173	0.42259611461954016	1.9728901795816776	0.7287778593874454	1.551299183181506	0.72232581519572	1.0392943116469753	2.769744120714861	3.8463808569185574	2.3183266299712897	3.771481916200756	3.9355780130832727	3.430070779376293	2.255197240125468	2.9160176503606006	3.8483582749377705	4.6052888586588665	3.924002662236608	3.7654702125308033	3.3667328712016023	2.6317246692410357	1.008367100946613	1.0787947320262194	3.353096024790857	3.795957002601736	4.426810739197674	3.646051357995442
0.014525484788427624	2.2082097472917654	3.5971500972113097	3.7274714722115854	3.7086500172289143	0.720688768636865	2.01535780431546	0.6197218113911201	2.1817154766012328	0.25018515005396946	1.323640556520194	0.8228543483539505	0.5648250904374252	3.6911441485446614	2.8758875436894877	3.623008197225766	3.250072056908356	3.9928496216320504	3.626611842988859	2.398014186965252	1.9538742177451134	2.9738236556259428	3.0641950699407365	3.5341260311913003	0.3921491698311374	1.9712753708662967	0.7665338113054293	1.676719282824391	0.7446702209833708	1.0580059200192218	2.6688539393966684	3.8542963789737072	2.4593591442030585	3.800356091613712	3.8622813857764897	3.3481686329186644	2.261991157357601	2.8632091356388383	3.8133502508532877	4.571295544509991	3.9589427162729103	3.608641358774188	3.293541633016269	2.543025243141854	0.9804418384369743	1.1390161588232393	3.4372901410980043	3.7733863573014688	4.289439651850219	3.6054261581811398
-0.017337906358511422	2.2328266522397286	3.5961579774312655	3.7587147864709296	3.688482541043375	0.6695469003847079	2.0090098150806823	0.6029104944866772	2.1414532419608765	0.2930659324491717	1.3302145520988378	0.8017540779100406	0.6088699017987664	3.655844508164536	2.8300705347146318	3.68692300598467	3.296267515930488	3.975689241595501	3.648412759039414	2.420777111875002	1.908980262473305	3.129594528266138	3.015421216554603	3.4538896669311194	0.3959731323897443	1.9633123910562418	0.8270848681433955	1.7941587920588737	0.7697462065992738	1.1298092607817745	2.5362039381481245	3.8894402575581624	2.557752507940274	3.828037194422836	3.818952012662794	3.251689730235607	2.2591533515830404	2.8249324623250547	3.850393527613343	4.511015148675194	3.923203770068104	3.4558397540569543	3.224586750367726	2.5097381211625187	0.9620532052133436	1.1893476122733255	3.446619937594087	3.7144148155497283	4.172684835502896	3.5658840400696663
0.03167537983127413	2.2556736319602506	3.507838051218517	3.703432860888088	3.654948496423993	0.6500388365256483	2.0023632936207925	0.584874158727883	2.164181232013868	0.2838093384710895	1.3764665053898313	0.7563223327098956	0.6067842169645242	3.667284260727844	2.825876780450028	3.748098195151724	3.376834575374866	3.9277592185438728	3.688101251063616	2.4615280641217803	1.8642979834095492	3.2506131706522488	2.9614645748460005	3.394389791515586	0.3706698394467357	1.9258780561664728	0.8757855439538067	1.8876201747540695	0.7873381658976832	1.1205672552642911	2.5453070121603663	3.8656452675782917	2.5991689333616033	3.8917064584841876	3.775359226786997	3.2008660575054515	2.2528647739866146	2.7703181714943312	3.8916607327766477	4.450144250071264	3.9014885953545564	3.288672333653461	3.12997802427636	2.487114081375579	0.8872800081499271	1.245649347958341	3.425088599425005	3.6466687632151276	4.111197167794352	3.5320168589468004
-0.014116442035596335	2.253017031828823	3.4667736520320482	3.688778338586083	3.6309476267255674	0.6620680155827603	1.987866568769362	0.5889001362906232	2.132728948794178	0.2877425235739016	1.3888527122390457	0.6957137755142494	0.44385431519531765	3.6797161230470268	2.805400149925682	3.83124901366048	3.485500687021324	3.9190176556726777	3.7518951934662654	2.5149358038270013	1.8419072461050732	3.3593872535628657	2.9287601746044776	3.363706150716353	0.4507679826301724	1.8935877273202704	0.8827007800538317	2.0355999514494556	0.7943956477538825	1.1682032042065227	2.5359469583778345	3.804298790582242	2.6103692163489	3.927077373876176	3.7155949235701784	3.158246945338431	2.2490347872301335	2.7428643803605772	3.9063797568379166	4.4233077837974255	3.9417298039756568	3.117093160205401	3.051451163791274	2.50349922987679	0.8554891739453252	1.2696366757610738	3.5157115933910448	3.599099957132617	4.11109943210481	3.536018993590113
-0.0930723550941697	2.232095759318216	3.405704195237676	3.6686865318194206	3.5968190872527073	0.7391293652099019	1.974369329807606	0.5989810537358287	2.0997233959025254	0.26692027763384085	1.4124455889443293	0.6619432171154422	0.31169046234796693	3.6818457581731123	2.752135247774862	3.9046750431497386	3.6235239842372424	3.925200110241762	3.826591724762735	2.558256474264784	1.8006693552133477	3.496275902228728	2.9098750328223586	3.287237283877745	0.4922420934761182	1.911094884252634	0.8984630743431667	2.0911513020836816	0.7966647292144121	1.1959406539975725	2.4856083036311145	3.753799366123748	2.6491011928748143	3.9564213026852206	3.672367876183299	3.136158145106698	2.2485824199688844	2.7212582210485516	3.871696558121561	4.384461382093327	4.012438188756297	2.945723455357181	3.001135602658552	2.511313961736298	0.8083214370746143	1.3143532047101687	3.532884228822359	3.5538682579825123	4.044187433626677	3.5100250327222136
-0.1407691373212659	2.2245762548321135	3.3170173450335674	3.671160917679088	3.550183481440486	0.808289869608527	1.9385323273762818	0.620961238724858	2.1326818367544957	0.21191570810370944	1.4214833637858288	0.6033557057421927	0.2564535110312095	3.6977148234408395	2.7392267032287974	3.9879025271981865	3.764123281176005	3.923473009283318	3.8292446560972024	2.6039561810548664	1.7647552538053142	3.6358429231378664	2.8723711839087254	3.2426308988476635	0.49769455743980995	1.854716870288221	0.9077002078205207	2.1846182706564568	0.7747946407305901	1.2785618143979762	2.3938354080066073	3.7181511712281092	2.6895980182693315	3.9776491050766714	3.6200571410079476	3.1088813394831107	2.2076415011632173	2.7069993333499887	3.858882137418058	4.365894238930766	3.9829912070786064	2.8124856439783903	2.91984771834486	2.4782361063120324	0.7664583823250639	1.3213405452870575	3.4595751991645356	3.4789405651157965	3.997681931985755	3.463967722066201
-0.16708514708557126	2.217646652558409	3.2509601119139164	3.671193599869796	3.518659665544959	0.8840654965565931	1.9076211066593025	0.6289519826551503	2.13642224717779	0.1384599708920295	1.3952824709571146	0.5960487037259244	0.20502623096211775	3.7017442432058347	2.686115290534988	4.12761295646397	3.8889710709834326	3.9207282993430055	3.803587933420367	2.6252003812022338	1.7597759917062763	3.7603308351279034	2.8072795675335414	3.257103841516307	0.5329626705854889	1.840439330786619	0.8813701779477517	2.225172414884786	0.7333872423468547	1.2381926804428007	2.3907179399960907	3.680384139184317	2.744417236566835	4.001642896282084	3.5410718111657777	3.0837225129335226	2.169442533359281	2.7035258635968296	3.827179900659388	4.336875082537363	3.9773760052275677	2.6523942450434506	2.8171862739392495	2.4703315378000954	0.740352577657392	1.2741637426780954	3.3172856718611703	3.4032725325139	3.976510236213349	3.409157106972022
-0.27881751264290966	2.22726440482248	3.1579122223390854	3.6679288210295815	3.455389541043546	0.902413499932577	1.8484806787357484	0.6343929225780895	2.1281562256698234	0.05110789645472739	1.4182460475818162	0.6062696847159349	0.1266044811946082	3.6961703688918006	2.6258848906445267	4.260574471332586	4.049320829108915	3.91379429528327	3.7587501975650475	2.632391329837121	1.7261203603004742	3.8384122271147403	2.746705559094624	3.2482254908834576	0.5652584670925535	1.845489809447575	0.7527082337049713	2.2464342839462828	0.7054868738278945	1.2719593957049358	2.3851668139188056	3.6645023091223075	2.731860972243036	4.080597834829946	3.434746262869479	3.0926508902368495	2.167024302423685	2.6722978184262063	3.7869447052450034	4.281880657332262	3.9968405078663984	2.4773789257281593	2.7561051841181925	2.4867557916676573	0.6801257286991182	1.2359008369430404	3.241861723615339	3.351544014631704	3.9723338233334013	3.4075909425642528
-0.37909901180467215	2.251230420879218	3.102104823390412	3.590109084722868	3.4171271720412633	0.9793240549245186	1.8049666216034486	0.6381381335304332	2.0800348462278517	-0.01615093336764639	1.4108739413746585	0.5777302234723418	0.06755106066893833	3.6872472446217635	2.6003544776281924	4.361908321872568	4.180136073009512	3.90928956980828	3.646482192140597	2.6555782414235187	1.7016456308723704	3.909208019448547	2.692304859635014	3.254746159497717	0.5948963884668745	1.8161032135583504	0.7017669073991089	2.308993286253983	0.6779258690464645	1.262390131847772	2.3816245902435726	3.625353899191957	2.722054550025576	4.05364106145092	3.37238227831592	3.083835976098201	2.1345253302777474	2.6743369431965514	3.7752366085812854	4.202840091317528	3.932384602137879	2.3468900310431535	2.681531826903405	2.5071952154478883	0.6405773596512507	1.2157189683983756	3.191347505268626	3.2740931490513163	4.002547262287108	3.4086573219395175
-0.45986600776779724	2.2875587354740397	3.085435619314347	3.578512067367375	3.401936021667369	1.0881038655820632	1.7757200165736928	0.6433351229920298	2.1004800438125812	-0.11048695188789286	1.425869232768493	0.5184119980266594	0.12563049743666765	3.6659849018513553	2.4845405914611467	4.502030241688128	4.295266439530648	3.886085707857853	3.5254062415988585	2.666084810736105	1.6395979316777312	3.8659856455450785	2.654593481690808	3.2557060106337516	0.6256175648499113	1.782103087248803	0.6446398138997768	2.297240061427757	0.6614454382640742	1.300302607679496	2.3650923114594713	3.614882544590204	2.6663342875047507	3.988081671359283	3.267149892982343	3.0760448387902732	2.112059157687974	2.686820026173853	3.742147571265703	4.131839271902282	3.8699158258951556	2.2986892976170514	2.585424198081646	2.4921269665811034	0.5731797975768982	1.195143619450998	3.080592931347476	3.221674665660616	4.003376823749564	3.381336168427464
-0.5845324792626189	2.3128862044505736	2.9890496104638204	3.588106870513169	3.386328228893183	1.1681599437538828	1.7752841595250295	0.6462311776643721	2.133952434188363	-0.2337324118404675	1.4572466262600592	0.487565336228052	0.2089604924305645	3.584988404666062	2.3925143226768486	4.588317306611425	4.381061012139503	3.866086445621213	3.368110853018874	2.556421441981727	1.6220943463231818	3.805398235751858	2.61328704844406	3.245763216686594	0.597774613913195	1.731405400412612	0.5861126219228542	2.194446319409738	0.6341607060422504	1.3432077872925983	2.3906793022707897	3.5805675399804286	2.5774517584339334	3.9389626399084143	3.1831597206602433	3.0669077935978826	2.0584855888209743	2.692203101486222	3.7241275543490007	4.072343548025698	3.8093634725899825	2.26269800107201	2.4859041280902674	2.5275236645398245	0.5524873457206068	1.1342481021786044	2.9337059275796222	3.181917643764225	4.059607026499931	3.3747567361615234
-0.6450870768333754	2.300807636052693	2.948981022954748	3.538973497071712	3.362342947855992	1.2575983583070633	1.7580301910424663	0.6639204181231785	2.122952486741233	-0.3296129184806713	1.5124572912245335	0.4231443740680493	0.1498428311711127	3.550120320302676	2.3829703644821114	4.542611345830787	4.419249211506744	3.847107535247795	3.317931029729409	2.4363432555289153	1.6038901924306856	3.7407008293789956	2.5683937160575447	3.200193712014908	0.5654804258025798	1.659048817675372	0.47948498478476564	2.187279705774287	0.6349249943868878	1.3660814794147966	2.4626126335508793	3.5361605400174994	2.508950898323653	3.8802131587265363	3.1196792712457757	3.066180064334772	2.0145866253590388	2.675520813010725	3.6828675408912632	4.0110591832662035	3.7996932042836407	2.2460854194450053	2.3798891700705553	2.525112871549354	0.48265711262376165	1.1039800646952038	2.896047417789263	3.2193461009583664	4.1115201723293024	3.3682453980002682
-0.7845247293391611	2.2985205263015858	2.952883013418872	3.53163118491183	3.351360027440144	1.3403237660739182	1.7848921206580286	0.6754784034431812	2.1533854367386973	-0.40486173337060033	1.5038810743368736	0.3610585760084296	0.17612644509433065	3.496728163003359	2.3617319714674094	4.52125608151945	4.451784402451935	3.8495340709511887	3.3268646960906585	2.2770663791621635	1.586014623781651	3.694579165910416	2.5425169302978334	3.1154925691446627	0.5451205393470068	1.5942606461027993	0.40218341052851175	2.249655787416174	0.6143964708549702	1.387908898528909	2.492373665605858	3.4914063058731	2.4649190004074724	3.810124941807655	3.094688492004392	3.0774468261699224	1.9593776395345508	2.655517052533978	3.635763068042423	3.960933836020133	3.764145257585787	2.256827141410752	2.3267815142163166	2.5903395657215933	0.5563342881543895	1.0228561147612847	2.9032824489875835	3.204798236865571	4.126702577370618	3.376874077378916
-0.8093767844652436	2.314881860539429	2.9497219626007323	3.5016220533805447	3.352572400138952	1.3429441535505113	1.8126842766870392	0.6715811581911006	2.1745615847572917	-0.4606100495609347	1.5336002781424238	0.3696907254983101	0.2832146114082752	3.3973459722570665	2.3386257173356304	4.491515328228948	4.448316148525502	3.8224014886098474	3.3959953987560993	2.0924873687888494	1.5721148480110547	3.635150404064947	2.4897882442068116	2.993499956712363	0.47508854534255684	1.544713053799644	0.3653989672025763	2.2751193132135326	0.6282628512295737	1.394243352153184	2.4891309491301046	3.419116519244972	2.4166476772633123	3.7756379709782	3.1105307433927862	3.0465913662488866	1.9128653722659976	2.6123357757043317	3.58224718968025	3.8910843256789436	3.6792432219447226	2.3114023199675895	2.285777578265752	2.622765312739406	0.5832613327524371	1.014953830133798	2.8444623265513025	3.178106326362172	4.149840905920397	3.3447657798280233
-0.8754439535610391	2.352393899610804	2.986228432725601	3.5387498820826564	3.348143094621567	1.3868597841526793	1.819506335095295	0.6900781678149801	2.1445469325667075	-0.5126607394455237	1.5588791234846486	0.34968902290817194	0.3583130957759474	3.2935555775245655	2.3141275006148634	4.448933097040045	4.402502933869378	3.7567981667087067	3.4179433447360346	1.961279419908252	1.5579219139774236	3.5769683901263902	2.4318214891345216	2.874647288631993	0.4434610375602455	1.4534434806601793	0.30364236354242974	2.3695112223538852	0.6433499502913284	1.4266986186933936	2.5014790734404335	3.316411970991658	2.3446942859641395	3.765483215843814	3.106930093560059	3.012296798681215	1.8588436402944524	2.57328198712374	3.555786507662616	3.842061174123809	3.5706912233153547	2.4067105328946043	2.2408319245559936	2.6707074349843536	0.5618314726410822	0.9937657954382519	2.8160956955395196	3.1473413466792373	4.173780190364959	3.3432201721311032
-0.9556740044385462	2.3638334339951714	2.9961954399564297	3.475064333199569	3.2928345245583777	1.394694491383301	1.7966519020696339	0.6664430447573434	2.1192734647332836	-0.5299047407180695	1.6052795873209749	0.34705571969858473	0.3398962466961971	3.1795532540046434	2.2569376537775923	4.368212106758668	4.311872444006175	3.683483691031218	3.5039974053599843	1.7805795511289007	1.5378064744908821	3.534050361536388	2.3587159897141206	2.7612236083051496	0.3855185554682113	1.4395122847473059	0.283068504286892	2.441202932605748	0.6714451641282251	1.3836582488643063	2.4761797910601304	3.2132351133874266	2.2490845486927236	3.737591986784396	3.090214527552697	2.9876687710744334	1.8156030477722147	2.535071679025579	3.527790396506343	3.77556850641025	3.5449108812110395	2.478655823357318	2.2443472210952478	2.7405633590111567	0.5147472569579974	0.9467387604566202	2.842299695030362	3.1375598370659254	4.2020126937574585	3.314742703633823
-1.0203560565526928	2.329897225333284	2.9680615489569986	3.4109117730124154	3.2336975210108774	1.3412814442834353	1.819685454430362	0.6627504992813792	2.1558195587889704	-0.511646775947282	1.6191615838354092	0.34626702565609147	0.34112210663895287	3.0485760029240985	2.264131355418929	4.257169895529123	4.1928202736686675	3.636523733684676	3.560917165846976	1.6299618735550556	1.4802863433948337	3.4468807913381747	2.3023768422353177	2.6062365216348797	0.32413169237964423	1.3885720112624695	0.2533608882744588	2.5147016406048857	0.7081309018229316	1.3954822308980666	2.4437985248084906	3.127571495963793	2.1684005878654053	3.7078853881491227	3.119565801132871	2.9215653921675644	1.7693917981236005	2.4937571914869987	3.522177270310992	3.760073805121908	3.5497097438232275	2.574259587870408	2.277864143264554	2.787393620569574	0.4485124712689975	0.8870611262991972	2.9455968088784803	3.0975996649279556	4.237830440177351	3.310477186132764
-1.0797802434168848	2.3177102361730455	2.993669975145253	3.3821978883023527	3.2072874945760725	1.3691731607556437	1.844727531601643	0.6517016798122601	2.185531551815532	-0.4712650144934022	1.6312710695965578	0.36305000765951567	0.3672159636784037	2.893920985356626	2.266595307866413	4.187291603004181	4.064030808013606	3.556571485133548	3.617868889362095	1.533160106987045	1.4417851867411067	3.4274347276252124	2.2261815164841847	2.4257645701765167	0.2847412591339825	1.3612941655780364	0.30896428597813697	2.5893258692865344	0.7257889580287012	1.338866273222554	2.444562721965951	3.025550904562484	2.119764675175408	3.6492086429769612	3.166845352552082	2.861317755897555	1.6880136184852907	2.454768697715326	3.5298843814440497	3.7834243633659645	3.520774236786751	2.6748389489879068	2.246558611542374	2.8442285145031745	0.37728861419200427	0.8375777660769641	2.975095962697824	3.06675710972324	4.234249976623881	3.242236614882389
-1.1464562817988344	2.2729956339005843	3.0845016336911764	3.329641485413042	3.1138752764249973	1.3788835416065626	1.8419905881618175	0.6339893857864348	2.2193280159188284	-0.47830990280806596	1.6244652266198052	0.3851928772540413	0.38910387521199397	2.805157652576583	2.2666415983375754	4.136632109597732	3.979357251756435	3.4945659092734225	3.723719784173092	1.4744974001387194	1.4096670862858431	3.3862026118900603	2.1554920537253857	2.2346807616806	0.2397696902086716	1.3576480590215882	0.2582633504678344	2.6346818492417943	0.7184780161308316	1.3039795618341463	2.4015983493721724	2.9867375638065665	2.070399455422677	3.62460164680074	3.2164480019078274	2.8158907564483173	1.6391318884988977	2.3848475910232216	3.549183323334153	3.7776038563804577	3.5148954923467928	2.7420597182227318	2.2323302854097022	2.8630952684150053	0.3275096758791535	0.79874438183417	2.950578830880872	3.0272298095216748	4.250584947662602	3.1655986272504104
-1.1915538471330467	2.19798923242245	3.2090119645112365	3.3080824202951136	3.0565054602011825	1.2985906894022796	1.828006144608679	0.6161869642378244	2.212752317289175	-0.4466774106683783	1.5965687493634446	0.4414671542715644	0.4254691000766104	2.6992903945135205	2.3379443540846614	4.086876956639077	3.8786457973291784	3.4215248074374243	3.8349596455261525	1.3926847964138622	1.4201508154687505	3.3548416961245247	2.078650125514367	2.0779674682680693	0.19304657754989163	1.3405398548306715	0.23390855188144033	2.709887951387985	0.7212229319014921	1.2302199794550774	2.3985540077947753	2.88427655190774	2.0734162451571727	3.624632963693813	3.3101398688833306	2.8126316248559986	1.5818964991435385	2.294986948256587	3.5598821839832473	3.756400580933252	3.4999093771858876	2.796995010605321	2.242577251609467	2.9066026307353527	0.3840743225770183	0.7784985216669186	3.005423440868826	2.991532859755711	4.232491926110774	3.1237927013567486
-1.2193544306149862	2.119325743253792	3.3274616030300272	3.278304644271736	2.9717732920561812	1.234069104175998	1.7550627807248549	0.6074659091402661	2.215167880051088	-0.4349325798272293	1.5473476535869886	0.49898529583816575	0.40604439463891395	2.6274023092358854	2.413338537791677	4.058136766871699	3.7928149874868486	3.34428526854416	3.9010144394515898	1.3808647657299682	1.4021503667137103	3.315021849431679	1.980436060243497	1.877138239981413	0.19418934322723763	1.27264774324772	0.2135815574840433	2.849828452310514	0.6889555676251089	1.1811297637021065	2.379351965917822	2.7721160137663126	2.0709547218457693	3.6526353172125203	3.38934200769123	2.7905454329728783	1.5439783690073656	2.2288251099075014	3.5977692875298772	3.7028167377782104	3.479252964162323	2.827263223282142	2.2115631434345824	2.924916625009298	0.4111752402794176	0.7607891804970841	3.129315664733631	2.9588770948247167	4.2207684109603285	3.0705803705310375
-1.2374276601627539	2.039226261891219	3.4369186536929694	3.2552576794189365	2.906159908340884	1.196834734121166	1.7374302733808495	0.5982847267061511	2.2395619231437687	-0.5063085153151164	1.4674521854616198	0.5639250261513384	0.4002641467939102	2.5595260531247375	2.4260911565401417	4.065172785891999	3.776816833379283	3.2658361189743355	3.9128524796352337	1.4127066138093496	1.378700362694462	3.2196288154697315	1.913165842167453	1.69367805730471	0.19932012790103615	1.2713222848722896	0.2161669301160007	2.916949164908933	0.625247388098233	1.0710628156298994	2.333291518684918	2.644555049142356	2.081488531560085	3.698748937150776	3.389208275058163	2.7594121839245265	1.5020915149435115	2.1799075235532994	3.642106152352865	3.6888913804062904	3.4639518834683174	2.875578734023225	2.20147474592967	2.9338432175553364	0.4269101352478796	0.7390682453530201	3.2366122205951653	2.9351615807363283	4.194330906939176	2.989828471140508
-1.1850903721810264	1.946739999882934	3.576329873268539	3.262378096705062	2.849643925607462	1.1688067733732943	1.6868159258064896	0.5926132511130227	2.226980153273353	-0.471140784749816	1.4606410003789199	0.6538453710817143	0.39931934738683933	2.5422767122273826	2.4323525518499975	4.091749912218068	3.758886416467406	3.182777100144333	3.9163929177173364	1.429674268977737	1.3364156045311142	3.1362535503308324	1.8144442823240035	1.532000296150411	0.1830552188058052	1.2726214386713608	0.19311845156182464	2.9123525933581362	0.5773680122963574	1.003683017788402	2.2977205655872166	2.5887027853734543	2.0598896146876298	3.7360614999132666	3.364450514798638	2.7147142179127064	1.4828659063404515	2.1392502657307255	3.6984184055631593	3.6896726258493997	3.428661051491362	2.881439550669422	2.1828557812057565	2.877305313025647	0.3850812341438268	0.7441388326048612	3.3108645294985193	2.919299971508097	4.1817945169074155	2.9005905045528415
-1.1865264304176923	1.8904932319658994	3.6762105493437325	3.252643964219934	2.77355708726851	1.1493053233140245	1.6489429335999026	0.6079965386569951	2.1804248922414398	-0.40416314503809164	1.442252403287414	0.6800879655209376	0.36396549506702075	2.574179021682249	2.454512693720301	4.133143827541748	3.7536214971264386	3.125070533657741	3.8883410987995846	1.4892411442388818	1.2989409446352638	3.0531646100592065	1.7198788039706794	1.4451751694099066	0.18574445766931336	1.273224251879591	0.1371667562339949	2.9390477042122973	0.5183919239481704	0.8273733781222481	2.2781501687519414	2.6382311588138494	2.0517679314561135	3.7549526579925563	3.3339544088293307	2.6717547162516504	1.4461938882510634	2.1039985617612955	3.7054794618127467	3.720949855694598	3.4270035798084306	2.908159709596905	2.119642585284999	2.8014969180990947	0.39471256217416906	0.7073593071423161	3.3700305546168616	2.88154620099596	4.196547838433668	2.8527678863527157
-1.097131805185247	1.8318617318935857	3.768194355893246	3.22039696268279	2.723353803759914	1.074624941611097	1.6067615243205016	0.592918164347495	2.197139672865838	-0.26253615275138703	1.416187199949759	0.6822437662259025	0.32099968424425956	2.5693322254398963	2.4716905190891816	4.166051337002382	3.79324866534553	3.084404574721962	3.8730467898412355	1.5272325937822522	1.3304125026977318	2.9442410241875896	1.6132457662368371	1.4199719408518523	0.19534658447262904	1.2914533232964782	0.15406110892468722	2.916067538447507	0.42865045926343165	0.6423949687504046	2.258355854629437	2.715889847285949	2.0214087813641393	3.745539406068341	3.30561626125724	2.622702112229925	1.433002085348225	2.0755310954792394	3.7155430551367212	3.7010418029557064	3.441604022887989	2.981894091456879	2.002011398957273	2.686089583683742	0.45651668857906225	0.6793323379733266	3.429758965450015	2.816959684717353	4.202886355470073	2.8265118274214984
-0.9467386657311844	1.771082735660725	3.8598434304161615	3.226016579369292	2.7214682843259417	1.0262952610294278	1.6111248713227362	0.6062209171524202	2.184682107463677	-0.0834614487229742	1.3739183208530097	0.6958717639972601	0.2977384673325957	2.5418838555273613	2.4929451543744667	4.214010325888253	3.8163376277839802	3.0302628397001525	3.8618544028257404	1.5790124714138787	1.3469205899022778	2.7843804580037967	1.5223834848420292	1.3741836642072767	0.21323356138714708	1.2850481589530265	0.19759119568180905	2.8494838776935287	0.37751011985777005	0.5597499663777277	2.3004826443190423	2.751714375730204	2.0173766692510275	3.755993187020453	3.2996134896593476	2.566841718327487	1.4247964122952066	2.0053188381637574	3.7621836629764642	3.713791865647861	3.4555892271711137	3.0451177406975045	1.883741652209737	2.552880852364184	0.5468673633539652	0.6557737540419231	3.4722064584002497	2.778923469498461	4.176957792173733	2.7869016152053394
-0.7993235277876665	1.7500230226605482	3.9181343491615457	3.2676184279678195	2.718528404532048	0.9994829166828632	1.5692169175615374	0.6097241650198884	2.182978935847269	0.04148486848426023	1.348236680722365	0.6885259930775665	0.28121953870920297	2.4967985651970026	2.5530293738296788	4.266154627400165	3.865385307763474	2.9699880219736086	3.8660681953670335	1.6347793941270168	1.417301600567896	2.6246596370431035	1.4300878910570864	1.3436860013750374	0.20833438580207186	1.240667516129484	0.2503044711803574	2.827980268002303	0.31639772666845484	0.5168217161502784	2.3756741212336467	2.7314487731805643	2.0370866437193946	3.7381203330772017	3.210501965366388	2.5329618781893295	1.418174865487899	1.9618303546101798	3.7808820974516903	3.702075468344616	3.433645404009339	3.1182610193853284	1.7746721039939222	2.461087874716074	0.6643170929051496	0.6659940330833134	3.483561861587269	2.792109471162456	4.134081621931051	2.7450699934231166
-0.5762430877977409	1.687141749302839	3.9414922131258883	3.306827596183451	2.693509311824746	0.9691665812078304	1.5290344800614855	0.60275046099666	2.1806476037017584	0.15546961948152369	1.2975571900223188	0.6600268265260846	0.2437461289551368	2.4464158074905056	2.627043776650644	4.27482409179676	3.888544406782844	2.9330532959713453	3.874612978219416	1.6462858092691364	1.4763052364693316	2.4595063857218498	1.3426269651613505	1.359379295073728	0.16864398661858454	1.1644692961515266	0.26121909849231556	2.779159697952826	0.28387100316713665	0.4654029967705714	2.4189407238196283	2.741516202305914	2.025795373309462	3.742327909194862	3.112981495206339	2.5362953477171275	1.4051016198040862	1.9106681253985436	3.8191407724526356	3.687147284219699	3.384024099409767	3.204474564816568	1.699804109001538	2.3530016990227676	0.7491682545357123	0.6130383784976277	3.485875871583744	2.8054656482225906	4.122209119448986	2.7699346199887778
-0.3625325154204711	1.6412501842787879	3.930607315104145	3.362477626440584	2.7352139406580083	0.8555481146242998	1.5117972293835282	0.6108120548980062	2.216058725892361	0.24846670954890843	1.2176666366344215	0.6848376069917527	0.24262247284353924	2.357418754291613	2.688764404867122	4.276359749494875	3.84916973025506	2.895512393190126	3.922530884551822	1.635828592903038	1.4985578085501419	2.311558001894899	1.2251684338261692	1.3342955848693887	0.14391810800093446	1.1190449461926675	0.30134474823896257	2.7563087476694053	0.26574029236501073	0.4140685813581837	2.4905991826915375	2.72732046584073	2.0131972624495136	3.755418370499217	3.0567398311196254	2.5058585277485266	1.3864074166082923	1.8864341176291972	3.8350200583454432	3.676940837904452	3.363507262948976	3.2691472776588233	1.6104152929190856	2.2410958802485497	0.796812590004959	0.5509892420376276	3.4885057699678454	2.801613771629431	4.060043261406912	2.7822814944421443
-0.16710948972814704	1.6365512226091294	3.8750174620695423	3.398632729940302	2.706214070731595	0.7365605653716668	1.497250351118279	0.6076352336152673	2.240130122895093	0.36653672243674945	1.1489153357255395	0.7150197878176966	0.23143396628120336	2.2874443619527747	2.757234508624484	4.249453274268701	3.819475070837079	2.8752781574509347	3.934587338760995	1.6367797587808084	1.5360298114224598	2.182120567456811	1.1121384270049606	1.3042653183338107	0.10628082688519128	1.069661319082151	0.33496410394581433	2.666976432221423	0.2601623201863334	0.30330469971215324	2.520562868319151	2.700135454530676	1.9598049470491667	3.7427340185824485	2.9715359338398417	2.457870129961028	1.3447417011870182	1.869285131830933	3.861492726539023	3.6671604216334757	3.352455921284669	3.3409160979997545	1.5776172869271161	2.1186781162383745	0.7778045338470752	0.5140973908545848	3.496024752765588	2.751941982641473	4.029419809316588	2.8152300475489684
0.05498455776046888	1.642799989127813	3.8461379688223003	3.4354689990989917	2.715674262374949	0.6671050855024308	1.5067257639433287	0.6045438695206159	2.2460462529691885	0.4975531040426705	1.102164429739076	0.7321023792357859	0.24622222773615426	2.200219620188934	2.7937341390792385	4.21463382012432	3.7519639359307257	2.8828320526963913	3.9982907192506203	1.6911319344165505	1.594487871825317	2.052608822038019	1.0005870418705753	1.3311223453407088	0.0840584173411359	1.0704782223146379	0.33085156417097467	2.5608999439793223	0.28903172147678874	0.2030080360476494	2.5533661674427854	2.6477216359063815	1.9594957433774742	3.7348623659752915	2.8525351660564167	2.446783344180195	1.3372473714481565	1.8277405068510801	3.8834010589324954	3.682682535042628	3.3261861429437873	3.390772494194452	1.5948787750538842	2.0336197168170402	0.7752616396959306	0.48082678474799395	3.469198186925935	2.7248654749554966	3.959641294578103	2.8204591608710503
0.2103834784511484	1.6838366647729006	3.782204082734622	3.452968592107907	2.7267903949868084	0.5904842149412687	1.4791497452452986	0.5863182361533259	2.2292472417283875	0.7144280125461163	1.0583815978168856	0.7643298104410058	0.26292200556995626	2.110025843392317	2.836774531897882	4.215214287781988	3.618752358848737	2.8780009243404256	4.020932262940892	1.749784546344004	1.6129001592278231	1.9339508581030593	0.8396994812388321	1.3821196937889717	0.05631840377718541	1.0047002679882844	0.3484911283279023	2.4951925257083807	0.3272788786186802	0.18424683481477594	2.5886122006089303	2.6915158147817615	1.9250471117468357	3.751598719766714	2.7885471405118993	2.4178658872788414	1.3134215745806164	1.7589465384178595	3.8282982108751176	3.6708347879938317	3.2794922730950105	3.371340694768237	1.5619907706134846	1.94287412884607	0.8142238079919837	0.42824636614496436	3.4030789623486397	2.6246240442938804	3.9005779487296666	2.8055221408507753
0.317431674320984	1.7310128118133274	3.7097855034548735	3.4937946687059416	2.7032805681172976	0.4851158022151393	1.442075625273111	0.573306335894368	2.223435329196621	0.86581537608063	1.0108443338349917	0.7772511599887473	0.2625860925193837	1.9698232615593607	2.891662036879972	4.177054406551028	3.480213207080161	2.836289927609251	3.9960160170823125	1.8607725930484365	1.661910729625267	1.794033840083436	0.7182183304237109	1.4305417758027796	0.029913359266292176	0.9385368054817345	0.39166618304724954	2.460701414144932	0.3743714106776951	0.13308476725424578	2.6138653251697463	2.755888898286096	1.8508673695505753	3.7763410857387987	2.7259075856841415	2.3768196093256413	1.2567344072593352	1.714424041988611	3.7989368742786347	3.6176529892773504	3.2345118892076448	3.39776817154252	1.5437018002004792	1.898577260886143	0.865294375080019	0.3887798732957298	3.34953963060497	2.563212416466478	3.7996145976353177	2.754433575214598
0.43030292866518627	1.7455170033153002	3.591702949944774	3.5309371183881075	2.69702668065986	0.4401379953667803	1.3985982278980544	0.5433167256362552	2.212590994244201	0.9979681062834143	0.9559242794340459	0.7967493523125735	0.2633297660385333	1.7801344561905534	2.9295000304307903	4.090250240385524	3.3561082805589644	2.7726614802820855	3.963026975753344	1.9165257193697154	1.7347450586854662	1.699547101080159	0.6227581753885411	1.470202040302365	-0.005773741154472786	0.8784703053656282	0.43304299311865646	2.4033606982926594	0.41630726720599986	0.12563033308668647	2.6139988716699474	2.67482398422201	1.746620097710587	3.815987262146378	2.6637107669219158	2.367704735096464	1.2167747386281602	1.6604006156582707	3.747695972110948	3.572769067964657	3.176748312357353	3.396938905441785	1.5477099453858953	1.8547211209740138	0.8691956528589116	0.3519921786898757	3.3002092298312578	2.5054615607161286	3.6903532481191093	2.721021211319255
0.5010187298586752	1.7646888252182396	3.4708239049533915	3.536684023606841	2.711598536037403	0.3770423453751112	1.3874307344210712	0.5293134226266597	2.185218899188547	1.066924364212757	0.9104405209782621	0.8122850714193921	0.278166082047125	1.6502219054023943	2.93892542005027	3.9794403726793304	3.2277618443067064	2.690590813032855	3.9546771673725316	1.9594246464466	1.6992755658817935	1.646566855790906	0.5629230246728811	1.4723089189934686	-0.024272712918012838	0.8355485435742711	0.4804788332319019	2.407825362372892	0.4730766770478182	0.13684696814701464	2.651018220839246	2.6077987165910566	1.6880384663058876	3.8446250455277537	2.61205248489577	2.3533327342371795	1.1552174761820628	1.6287048027581772	3.7463798899921144	3.55991049896096	3.0971455947673667	3.359277598963776	1.570787047537373	1.8606926161060422	0.8365959982313876	0.31111705322940797	3.212611290783277	2.5011614466696486	3.5880835761011243	2.6576487261566846
0.5697304778220602	1.8097592195488956	3.29316842421767	3.512976534478677	2.7180394874296647	0.34414001418239054	1.351444465877191	0.510456548808991	2.1392404037333552	1.1347177863354863	0.8620025779336679	0.8251329056940907	0.288469212760185	1.5329518350328923	2.9783470349829573	3.875385677781709	3.1088851323157964	2.6472551162470723	3.9304140327219947	2.0571580620453607	1.7162433181573817	1.6715223171923863	0.5229995594484282	1.5134341276900019	-0.07194397528375336	0.7917598998553446	0.4892127255015694	2.410092959471465	0.5022665780595823	0.17672695209587802	2.6865646688024456	2.5836976999147216	1.636503599632117	3.826494584883421	2.5567084504522173	2.3102649861086713	1.1010494395572508	1.5945395615928948	3.6925895282007866	3.502868159896947	3.023851370507982	3.357205868428376	1.5351701615713778	1.9035742925647678	0.8203745690584272	0.3061611062886685	3.1669123974160733	2.449071425806218	3.5194945762182863	2.615346869613803
0.6266802538681595	1.8571510422993889	3.147042551956266	3.498935233281274	2.726355329623239	0.2961621877495221	1.329250386133477	0.4822086951604529	2.118805199611589	1.2402079472701628	0.848209260377957	0.8735449323217788	0.31221167844562797	1.4139203593994139	2.9443641443550823	3.8207638276554667	2.978920878930346	2.584567477223897	3.87429974054378	2.15667491366494	1.728502824734201	1.694884063681125	0.4263966109161578	1.5506551064819067	-0.08242026555735413	0.8124297436852895	0.46518666349769544	2.3922664724214173	0.5460774200948075	0.15132808345017162	2.669698653424638	2.6905434291560937	1.517936622281372	3.8496347381970155	2.549653040931927	2.254558484774418	1.052690706664717	1.5532935800833445	3.6385786207720585	3.45257491341091	2.9229503713590477	3.352829983294741	1.519754713047516	1.9136455097529275	0.770376736926705	0.2641447515079458	3.0968895017167246	2.370788119241092	3.461518241941343	2.505866966812527
0.6081312572562749	1.9320743066203654	3.0275337644431994	3.456008895901416	2.7301171570095444	0.2763961856986729	1.2922251060333176	0.4637279820236041	2.1054253803416993	1.3444244754538701	0.8572213931109098	0.9322463923682447	0.3171533274471071	1.3446905653683712	2.9143200043436535	3.692163643233613	2.874720129602381	2.5362369934947684	3.797233683428895	2.256081842812796	1.7235953022705286	1.6937593208691712	0.3566213090058302	1.6137886884909711	-0.07322104206462988	0.8209740546328808	0.48541309296588875	2.419695150331269	0.5607882073163828	0.17644053676883048	2.670782545344764	2.6709298946050586	1.4003458977450642	3.85885099676158	2.554904073031822	2.1789124624657896	1.0144127007147632	1.535359986171347	3.6190219760991225	3.4067646908491502	2.8748423705453314	3.290455686184972	1.5417443339471366	1.8630896693732002	0.740555947091946	0.25523398613897397	2.9996250592973217	2.2884865528595	3.3844357722575618	2.4395677199429047
0.629819981734513	2.0230617681705194	2.9197775858420174	3.4593700011984545	2.653175776604688	0.2649556348228249	1.210239201050856	0.4326453643929705	2.105763730444875	1.4396301258285154	0.9174540650342428	0.9549244670213282	0.3296618105535979	1.285904743573206	2.901519470896967	3.5848772611475477	2.814238784201514	2.4895028667129355	3.6559006310950934	2.330238009884753	1.7703172897323778	1.6604769583428152	0.3466565624491987	1.6801409858362277	-0.06101411721140311	0.8187878520643656	0.5101568560092137	2.4097522882388125	0.5667542331354317	0.20996811549076586	2.6836336083679857	2.6571267453572927	1.2866511625068775	3.7996317621836133	2.5422045385205005	2.130425870093151	0.9743613814674615	1.521301264526356	3.553390471091079	3.348278646755765	2.7979503767270972	3.25045722663067	1.5758666028231412	1.8837151078690482	0.7087030153500755	0.25989843081597386	2.932458141401999	2.2492016105549744	3.33360010281046	2.341660217513778
0.5773594644311258	2.093902203863839	2.772675488511287	3.407999617808789	2.64988727765953	0.2959386413166376	1.1430305217985395	0.41133462716690056	2.0713176912489843	1.5095811913276198	0.951728482580984	0.959277126017712	0.2920175141185355	1.222078394410782	2.8938352526840156	3.529076482773185	2.775510533161198	2.417776519338686	3.607939041957581	2.3917990806813787	1.7913538307100256	1.6279169887846205	0.32210488126810527	1.7347214335167624	-0.059368727643598795	0.8331657873657384	0.5224508578558094	2.413496710609871	0.5450685937625146	0.27591610160782876	2.690089220256341	2.6249344754222	1.1644862532505038	3.742924950607956	2.553310425821107	2.0196388710918347	0.945804226646306	1.501242913307726	3.491840258992532	3.288691549143144	2.747585275970642	3.183058552557626	1.5965876741639453	1.9985887068787942	0.7079702644103074	0.24098373255090944	2.8238894940708335	2.2384868196516323	3.2713651146465152	2.2296113682536567
0.5176509768484587	2.151580082125947	2.624770604778119	3.3208336350171948	2.6854584768721748	0.2923023741923798	1.0684022420361843	0.40869002530206433	2.0250579511932627	1.6064449173833197	0.9275710521191988	0.9790672988127742	0.2804771544585657	1.2120667639050446	2.8932269796506715	3.481000148673499	2.75609906544892	2.3479528173294564	3.5296658478138	2.4068315395184965	1.7855358348493753	1.5866221351997636	0.2870540436206478	1.7872414152853024	-0.07117998697025671	0.7857392207363424	0.5267927321852868	2.416798435357779	0.551531983382266	0.31610649868589713	2.6834983763294327	2.723523589983904	1.0522501321377848	3.6606736565086124	2.5730977898849767	1.8882224429079273	0.8845294835306537	1.4917719547943347	3.4037095031168945	3.218625026178868	2.688515005378073	3.1118134037162934	1.6335716794179898	2.0773437440050104	0.6839338601721079	0.2361960699623336	2.7590973165076274	2.2218988846694883	3.248666596699677	2.1647934893595524
0.48088150377829325	2.2071064494533106	2.5473464797606025	3.234779706767328	2.747647315144259	0.278582707909076	0.964202139820423	0.41349440854257546	1.9461895414892756	1.724079818727781	0.9066524336510915	0.9957788461640906	0.2741670055343771	1.179398684684371	2.8998067234639597	3.407118819754641	2.7754532549534474	2.274738913968236	3.470917802117993	2.3727701548366014	1.8254372429044863	1.581765958662987	0.3020685424225082	1.8312225351996403	-0.09014298110946792	0.7406468929857496	0.5305987172863952	2.38903729678232	0.5379837098015159	0.319711062067871	2.687923562787548	2.7657558528197352	0.9488201858546084	3.540463257338182	2.5736884423476893	1.7677219536706805	0.8456914839078532	1.507802365587344	3.3307064999022713	3.168014255960105	2.628617376344329	3.0833141964066106	1.6551423789683728	2.183080427011856	0.6926911653653962	0.26472802834020204	2.6942496863293295	2.24657398906705	3.2397690732553825	2.1908067221438725
0.44789813275319784	2.2574866923297052	2.451178994429364	3.1271099495946184	2.8442289915546946	0.29024548245785065	0.8933494329329237	0.4191885402274296	1.90515352728807	1.7937139836816622	0.8518757613737689	1.0084442793368056	0.28500354179285076	1.1481437913440735	2.8926877362673067	3.3581647434556254	2.7911341579266575	2.2341268983657274	3.4673145034139083	2.3730371094107867	1.8670577451848254	1.6014874014907203	0.38209655780979396	1.870797382753635	-0.09716524000783909	0.6860124340243421	0.5435718361479993	2.3220379928966035	0.5189218545316251	0.3123202064930405	2.686724756048851	2.7483359170620494	0.9194060380445714	3.426688984805353	2.5552677852687236	1.6383491666252936	0.8018899727982944	1.5331924125965708	3.260401584893016	3.134496085238618	2.5232710473244415	3.029605586577877	1.6496835445070803	2.3177688208420046	0.6397390428981259	0.2625083359507824	2.6017128242268326	2.193016436681974	3.2631577005222803	2.1514559099227326
0.3751309878645312	2.2872856433925093	2.3843779992599585	3.031050970699805	2.8931943936460978	0.2753300411726083	0.8794403389134035	0.4225426851754498	1.8928915482324704	1.8419313476091261	0.7829084257003815	1.024902684474343	0.3098259456667011	1.1413920388268504	2.8718009884107327	3.370622893655568	2.806139294942715	2.2122067048883833	3.4426145407123143	2.3773240858080014	1.8504717186233393	1.6041015008092459	0.47118577097924863	1.8995976016926388	-0.10769943255362062	0.6496244367275256	0.5401637715796709	2.284645724577492	0.5031127204646116	0.3929648206430247	2.714116310151235	2.8004962783552436	0.8814018329286881	3.334234444898479	2.5353031241534394	1.5291767354156107	0.7337512711998364	1.5618589745254958	3.2336963848860902	3.105287328342939	2.464866520205626	3.0252942636839184	1.6776237771040552	2.483561834448367	0.5948006076153537	0.27015152258298814	2.556926994058528	2.1757607381167072	3.219723721710017	2.0534093927364934
0.30227638169254867	2.3054859045123317	2.298745417781228	2.985917725389496	2.8997940659527566	0.266199029183248	0.8666165886514998	0.4194858517469151	1.8539727205418548	1.8517221554988534	0.7545416294364282	1.0637388613099865	0.2761230602800175	1.101819993881	2.871213018215618	3.423630855941153	2.809477796194448	2.177002737019701	3.3971460677686394	2.3718705852210684	1.8610590717239959	1.5869835052140668	0.5337693673015504	1.9262206690707604	-0.1403884819925799	0.5735851694590449	0.4759868387558628	2.2401776972582677	0.47735421057256416	0.4343472072538378	2.6850345500521327	2.869126618274014	0.7945414769310257	3.240760590633208	2.507056157922076	1.4040575128713628	0.6902416126486037	1.5691227544160782	3.1514652248109054	3.020072182115558	2.425103728618767	3.0370202011256238	1.7226530008016412	2.6211228873526498	0.5442283732638981	0.22778008237310465	2.4964477375657657	2.1551436523026934	3.2100943724928093	2.037961024533863
0.2145247332230999	2.272279860137801	2.245312966943893	3.0018055703619098	2.9554158263916745	0.2159500239026711	0.8328493698433206	0.4114869595731075	1.7600627214409883	1.8462225120815685	0.7132584757290588	1.1111312449713773	0.23446679464708425	1.0780749140371135	2.84911622120059	3.455824124200371	2.8352130118309633	2.073404199755948	3.3496969525154165	2.3303142826202348	1.8564137089154849	1.540456221524423	0.60989939843848	1.8855152454397366	-0.13218324750562607	0.5092359920385994	0.41069914598161683	2.175705498229542	0.4489820359522983	0.46290568263034737	2.6545693519363858	2.9475667135719723	0.6993444719176778	3.166425398924737	2.495453838877509	1.318309356383423	0.6349325678945833	1.5963367744482277	3.0517246589143037	2.933204313437622	2.3217234089468883	2.8954552955449904	1.7923878700032396	2.775819489031371	0.5239488700304419	0.20080148659542565	2.485439511900785	2.1637234105353733	3.1980240148343535	2.0660967377132877
0.1467674060590664	2.231565240789502	2.2042316954414876	3.019582101934194	2.9979863344990125	0.17259656628260928	0.7600833341012126	0.42522448079086866	1.5932516948988549	1.8198689208450527	0.6643432689391403	1.1355806215806055	0.1983087903942656	1.0584864926207664	2.8431877924376914	3.4360334627398905	2.810599046334736	2.0125310681769917	3.3563186265088776	2.28439360922883	1.8611874945280444	1.5202518574357018	0.767619377321049	1.8542366276763862	-0.15673863609963262	0.4312011222391707	0.3309942365420574	2.0805636008994077	0.404946111320977	0.4702617881410151	2.6389204249055562	2.9810748120838544	0.6165498844215279	3.085162102290717	2.4763665448852246	1.2594767492361285	0.5798607216617493	1.614735995276288	2.983374689201785	2.8056522887895583	2.2247434092916456	2.74220175515002	1.8343775032461278	2.9386056170358534	0.5062464145936281	0.19967903268954243	2.494909730850849	2.170577270868894	3.171700933083885	2.0490088433410483
0.14355653023987275	2.1655721166799276	2.1317794175348173	3.0710883744325934	3.0343660183693655	0.08000601474976124	0.7146319461234047	0.44646913774940594	1.4892261698230844	1.7880677146389754	0.625187769188428	1.1565650707924575	0.15038457007936512	0.9953134934681419	2.7987992911606354	3.4810314407305163	2.7434152154726696	1.9687491960244956	3.378789700715809	2.2706723684472707	1.874192739042855	1.5268236859029376	0.9205505105431137	1.7944907427415373	-0.17754806936283152	0.4038046136880511	0.23447898101473083	2.011315947637864	0.4130550670990729	0.49617374226323774	2.5842868498839744	3.0952634813015427	0.5760854740961443	3.02186763072388	2.450334272107531	1.188018430626154	0.5246029339862524	1.6146182505388929	2.876960220538641	2.6754161606454305	2.1630909722877734	2.625844817372001	1.8333210928871808	3.199006137765829	0.4631988493206811	0.21288935433438266	2.529606430651407	2.1651821505144624	3.153239614848295	1.958984325604542
0.11350725421504612	2.100460639898666	2.0789910360174897	3.0971008180633324	3.190794690989022	0.03724647635079489	0.7342520810222044	0.4486311052391948	1.3617401338591346	1.8107048192574458	0.5674011407362063	1.171458155446432	0.07613271318186249	0.9691884408272637	2.7399324298856405	3.501784332944274	2.735155230337869	1.9107674271088453	3.426495585628313	2.269875991356213	1.8631838048751148	1.578034243285265	1.0655913718979968	1.7420824349133412	-0.22026707906066437	0.41859333879023264	0.14556974232912473	1.9382410933375094	0.3787458783339559	0.4972719066227424	2.5178851961617235	3.157437887417357	0.5558326463973656	2.990132505595388	2.406167043785151	1.0856394433798116	0.47112076348597653	1.6083702866100205	2.8230847568980986	2.564721105472839	2.1295861693541975	2.517045965785454	1.783573379107645	3.3757306866200807	0.45519758164363655	0.18442352517159982	2.55650029108301	2.120748119830029	3.138953517593999	2.0667718971852174
0.13634725105666518	2.0430831774989238	2.0500826746632255	3.113490076645821	3.2798059466431395	-0.012383477269486479	0.7623112442733553	0.46002607600447953	1.2933061843623281	1.825309441026289	0.5495510279241798	1.1588225445071212	0.059037129914779475	0.9699618056271536	2.6385546738130174	3.527747352651383	2.692669528869133	1.8669569375609023	3.426096047776736	2.2405053799064345	1.8260421585952802	1.6211575714770698	1.2204061256006091	1.7155695161729643	-0.22135596345695324	0.4124805936539734	0.11244717633113566	1.9204102991047496	0.36717682830560017	0.5670930445100811	2.4262502553684913	3.285375258618302	0.49526138495970284	2.981928489832718	2.3298675109904092	1.024787061483808	0.41723675968802293	1.5942751711371073	2.8061171262294256	2.474047520688994	2.0527841656882777	2.3594437998691564	1.747430430782377	3.460859898461565	0.42981210840827916	0.11803562054784847	2.638835363220637	2.0614510023261867	3.1378450518467527	2.185455424871685
0.14660827528149004	1.988466291324618	2.0078949840789493	3.169588196938715	3.322425346460715	-0.05534539794201099	0.7624295466235226	0.4522400815347153	1.247533268716661	1.8167294770108466	0.5991229932192491	1.1304373266288557	0.03174741772704129	0.9502062031625822	2.5179777417974236	3.5538856078777874	2.6634316923815358	1.7165749473656562	3.455689550084439	2.22757042129506	1.8027515759879542	1.6617464106770818	1.415901191121049	1.6612710315730257	-0.2458574707699027	0.4577444856970418	0.0925009366544747	1.9134646977822243	0.3241531582694018	0.6332930075497968	2.292517956978416	3.352834710704331	0.39263064353144594	2.9543514399263833	2.2623700169538927	0.9765390025918554	0.3700869068305118	1.5919416845232746	2.7576953726441573	2.3918625559829145	1.9987965021677432	2.2451072297780827	1.7025254906564318	3.5533472605878593	0.3901736979313723	0.03217378806163011	2.735344258277026	1.9872876487936622	3.097451606498173	2.298190996753589
0.15574410421395424	1.9197232290482797	1.9243612404943178	3.2187568327438307	3.3397400976401768	-0.10555868870372476	0.8400972988002449	0.4530031347292775	1.2148891936567554	1.7979081860469837	0.6457285939239483	1.0969996675796765	0.00374602932050466	0.9324810054988509	2.3951309524678157	3.5966923595757896	2.6611157824795986	1.5686161557014913	3.4526860908748547	2.2291328907145576	1.752159190914437	1.684098535638381	1.6079698526602992	1.6212259550175414	-0.2787097724484828	0.5763322382046902	0.09352708425189646	1.867830635343101	0.2992086396764992	0.6889304937998115	2.1666367665753983	3.4019351593534664	0.33537344859731394	2.954205967906949	2.2125829786646762	0.8777909670326576	0.3200566516827248	1.5801950413580443	2.754405167347074	2.254743586954688	1.9768526790059688	2.18812316232309	1.7020069281678611	3.5991565550139697	0.2790725101028317	-0.1129455150342042	2.820324272495283	1.908579198976557	3.0594348070635817	2.3449292484564572
0.17246654148285817	1.856075286832017	1.782809525541131	3.2656841583124874	3.324382432021268	-0.11110502120718535	0.8839437058881175	0.43588767966718417	1.1576252232412059	1.8102010892863079	0.709173367311223	1.0602288537923485	-0.07182511260440531	0.9102584857723934	2.269606624832554	3.61170394162833	2.6810135304862466	1.4854152384761734	3.4276036372700185	2.2044440792338977	1.6542399026882766	1.6954410049259827	1.7291135014598489	1.565846357724883	-0.30273921540351373	0.6420418006325095	0.03397022126011555	1.8705934238541304	0.29841668525082465	0.7692766937216695	2.0856786739880393	3.441688512643507	0.25520815447033984	2.961894770267456	2.1820139276227866	0.7957954416946728	0.26887844313885584	1.5270675454386116	2.7347514346489787	2.158030198218849	2.023463904837315	2.143162018612315	1.6769187892580235	3.5564513811547207	0.22112246734850696	-0.26849281125529656	2.924543352954532	1.909128998428962	3.018875687802242	2.422376785057537
0.22538747070063586	1.7796932969314685	1.6704194291998253	3.283286098181778	3.324297402959984	-0.1948396948219155	0.8834260510097736	0.42994101354518166	1.1356510258231376	1.8190577500464595	0.7963316421560694	1.0169128920211816	-0.14532151675680507	0.9007757576555413	2.179202958879526	3.614934846515348	2.682361321782902	1.394189016130241	3.440612589717349	2.1920721928756373	1.630161955440957	1.6782892777252283	1.80476853580165	1.4922986305802588	-0.3277320878317752	0.6570783937577234	0.0349333465486076	1.865023159811431	0.2953397422250899	0.8181791344642528	1.9584747249490497	3.509014503972712	0.1893505365746181	2.945931236579277	2.124466344111654	0.7110872337988556	0.24221652215943634	1.4826231886987251	2.648945996906799	2.057665286556663	2.0110388359499245	2.055185206679686	1.651278874146504	3.5446796089811756	0.14916710128249083	-0.382990026196722	2.9754357981942112	1.8927308033055716	3.0280592669232447	2.5323911623408737
0.29502719852624476	1.7158717940593342	1.6024896680433933	3.328838191567742	3.3350316133715765	-0.2510133419539115	0.8483208107686433	0.43159008885321093	1.110173405817755	1.838090702195378	0.862573969585782	1.001987904512868	-0.1817721849619194	0.9272738248013234	2.111386606513142	3.6095416604884463	2.6843391733648105	1.361554488083431	3.444573874336446	2.171050080987466	1.629077004165375	1.6729101478399602	1.9096735545158592	1.4191060047758932	-0.3589808182502371	0.6775395838425263	0.07987082161249914	1.8327798592259712	0.2625829137226298	0.8640159806451342	1.8560095519599091	3.544782577335763	0.19296315955776946	2.948606305381093	2.096331834867188	0.6667138767719607	0.19225159119850138	1.4256861153212044	2.6036682172720766	2.016375779585295	1.963681059161114	1.99998162232333	1.6270039355028327	3.5417509341119975	0.12720537576443144	-0.46563030528116356	3.0315094591828196	1.8350742926163874	3.0344752573720912	2.540025410832227
0.34603746681478287	1.712795500654264	1.5251254414726376	3.290886427636724	3.2418893624900784	-0.24596039891474636	0.8273997918456966	0.4374287028072268	1.159518270653911	1.8308362811321561	0.9378938171252414	0.9593310140999328	-0.19539329507391626	0.9270830254428354	2.0332953937757727	3.5539028185091475	2.715005341322818	1.4099159663718466	3.3880216886729038	2.1655618090064177	1.6047546107531079	1.6845481257481534	1.9990029304293837	1.3856390135825336	-0.3799961262589677	0.7039062536155317	0.09539291603037199	1.8048196749694192	0.22673682616021856	0.873271932937248	1.684871656804323	3.5980419230026235	0.22268443790835085	2.931238562616433	2.061415460124614	0.6115559111510835	0.15647304049164623	1.3705965639140851	2.589065459117482	2.021541822186443	1.9962602490994577	2.0521134787875175	1.6322281311521483	3.4187434189011734	0.0700865085464456	-0.5675478564411967	3.041847314923765	1.7865119110079555	3.0523668480515704	2.525114086700513
0.38125982728657176	1.7029960998951943	1.4629290473880576	3.2518346499710824	3.2034852783856564	-0.24624082402582048	0.8230028898213593	0.41012483310681996	1.2437818654841077	1.8681584151204966	1.0033503207701187	0.9449157787207367	-0.22087029573333786	0.9680461349187313	1.9435942060254718	3.4910347290574664	2.780479709919291	1.4334456826269804	3.2706758235134834	2.1855721854915826	1.569777552977373	1.6514517075295412	2.0650953079768892	1.3304410362494403	-0.3935315865794539	0.7832141187742075	0.1627880810636554	1.797405936725849	0.22293019453245702	0.8664112106282585	1.5660061956497262	3.587813868541628	0.24396346552572293	2.9111260457073103	2.0098422806831473	0.5624589652029325	0.16392784274918584	1.3223094471083	2.5850920417914964	2.045793553902157	2.0863596751701	2.096434738967276	1.6330927591031323	3.3146734700223286	0.03706459066549592	-0.6635957283661499	2.978922997223962	1.7657158451335406	3.0595587645234885	2.6335264538115393
0.3809669150702248	1.7083304305485623	1.4315732226177649	3.189710105723134	3.195452157820852	-0.23942464196277916	0.8329980830741956	0.37140843913848237	1.2573855383243682	1.9289158174139698	1.0408369466229208	0.8989715072302271	-0.19638204681663426	1.0537493016386599	1.8989035985155667	3.4832336192430966	2.844675371751314	1.4153929518570054	3.207078986450945	2.140351426614009	1.5279241183007255	1.6357871623681841	2.1093914280003156	1.295719592617909	-0.41907131380053403	0.7788542813792146	0.20717847180436677	1.775255038232639	0.16729834229219387	0.800656983389134	1.4919514198683859	3.578719639979311	0.24045065996824846	2.891647948438498	1.9709807932650978	0.509534006829902	0.14086754714245095	1.3028580164906072	2.560130830384664	2.050870507110669	2.1308790890935696	2.1621920974360984	1.6424300981276982	3.2591290531783224	0.06327440870809256	-0.7461166018058928	2.8460336486944473	1.7605901133890822	3.0323334154927344	2.659550607348497
0.41153130421423373	1.696718916644441	1.3627751180031087	3.08663133628727	3.120130581033456	-0.20860565770374562	0.8109138751306121	0.35783396228608616	1.2270031266967458	1.9673021696511932	1.072104399574093	0.8464115547061762	-0.19188418747834005	1.0743291878222698	1.8696634508980103	3.477821657981985	2.8447754332734245	1.4360934774261627	3.1256744809850745	2.0747232243636162	1.4928469793052834	1.5821314840586977	2.1364705227768868	1.295153378502816	-0.43979630625013594	0.6903103007601634	0.21649246090935576	1.7933164013399676	0.18253766479425243	0.7446538236164008	1.441618651540218	3.578528779286367	0.21274108665823177	2.8988690178476295	1.9345862676767311	0.5158383854282488	0.1365364249069661	1.2526238298909864	2.460152938204338	2.0583269466227354	2.168497727561512	2.252244944053439	1.6603119327025702	3.2466713517409374	0.04496494984447921	-0.8905093004501159	2.6891467533572966	1.7805391731858662	3.00804609664151	2.5745074945683477
0.4153528686501177	1.6795996571579113	1.2843815306441266	3.0398837627675084	3.094122316913217	-0.1963740963730756	0.7351926091856773	0.34394210141188614	1.2081408936453553	2.021344354794212	1.0729580681044584	0.8074401375097462	-0.181705295367376	1.072955948432046	1.8468503697502592	3.4054321778814183	2.8641962525298252	1.4812827220007514	3.0258859071753315	2.0306492484971654	1.4816272546040017	1.5421721457638475	2.1769849019942864	1.2701630386076235	-0.506161156349802	0.7000099671560626	0.2114367855990383	1.6844492624986664	0.17693342355164118	0.722742007037039	1.4603722105587298	3.62806350687607	0.3098489811122107	2.8642517283340987	1.949180347823167	0.5175060331141623	0.15561396311094441	1.225940731583819	2.336720496933549	2.04216978574813	2.2554429069668536	2.3909576333568046	1.702879055989548	3.2283594712705783	-0.01871467742976558	-1.0069027097059282	2.526460213304444	1.8048589418036876	2.963088871350773	2.453749666277826
0.424763780359673	1.6503777843463663	1.2299277698850655	2.97446863794984	3.0213920007684503	-0.22115997246414257	0.7063266088603612	0.32272124328654295	1.159361373285392	2.082559370934705	1.0522734338768391	0.7941435826533616	-0.17436220795236543	1.0443774646548047	1.8460390683346244	3.339586649204558	2.858497772224479	1.6171914415913533	2.9302290874680246	1.9478394909216739	1.452790578210804	1.494661319469523	2.1969058764486524	1.259111676520949	-0.5398961459998494	0.7762784788075132	0.21061041403460523	1.5160159403374247	0.20174838980633383	0.6443204620141825	1.5173926764406507	3.6063590083968884	0.37009519606113084	2.8404983700496946	1.9136409005856223	0.5127270167848735	0.1553324191448544	1.1939505568402378	2.2835773886432866	1.959864336775885	2.3162450288580425	2.5282697524741193	1.6865025526056705	3.219062963096893	-0.07366603010939501	-1.1014922152751834	2.3667248108424954	1.8092415913765554	2.926628691556938	2.3765527930696546
0.40811581435405564	1.614865612869266	1.1957955462960261	2.9081315313311413	2.9610057785955863	-0.20138603385354586	0.6126073246562833	0.2924786946570147	1.1878520223741185	2.125808018104604	1.0469313279296233	0.7601330593066976	-0.19581478039183803	1.004304380828106	1.7856588984671142	3.2795176342530588	2.8187282267461224	1.7745235731316273	2.812254616088791	1.8161104197924776	1.442525610632034	1.445489030728711	2.1927716081627446	1.2299151621764735	-0.570744385702394	0.7289448550145861	0.22766043929175067	1.4268945422428865	0.1980381523586916	0.5657046127087929	1.5619336756775788	3.587347346427068	0.40094645885879787	2.814781139502931	1.8546516387649874	0.5633229806810882	0.1473821486115466	1.168881631842089	2.240762768165397	1.940872305740756	2.3786642186903064	2.5835579851002737	1.6552516627986082	3.2011294534685275	-0.06420143396661863	-1.1550624072815205	2.1596728161800867	1.7734770713891084	2.900946851281758	2.279373512122336
0.46941691963047355	1.5729997515550713	1.2118420733544981	2.8260152910270167	2.924007508304393	-0.2416865614907823	0.5168312644751727	0.28174862056257954	1.1685003951650546	2.150093478544123	1.017403585201221	0.7652839832018764	-0.21636751373345117	1.0152092267449042	1.75830066153069	3.2536907349939748	2.782804854471049	1.8614794949288516	2.6864332213045947	1.6928527819279595	1.4682951961947506	1.3864296212877847	2.172275171112686	1.2194776254360435	-0.6132534996635716	0.7741850729389314	0.23327881478075482	1.3929838370098682	0.2014734688393484	0.4672265149581686	1.592776434384185	3.565781032979288	0.4446869666746373	2.8067619944316253	1.8125562531291373	0.6064546333506216	0.16344429746182748	1.1622012236049648	2.162078317552532	1.907704781731308	2.4472789550293497	2.652497544626933	1.6612537021807792	3.2380248381701184	-0.07920575140911686	-1.177767043432366	2.0126895795375757	1.747202168680397	2.9008157424299332	2.1813796715076466
0.5437141336290525	1.6071726934541233	1.1860896516682704	2.8750953408941604	2.912768792129182	-0.20897867601187245	0.41640753161824434	0.2747994546765911	1.1487989967522854	2.1478869993747716	0.9738585838358006	0.7855314071244586	-0.24514092784578545	0.9933603313307655	1.6891812730067617	3.2129703811975894	2.7514229427047656	1.940499895255074	2.5984294159649517	1.5603786360955803	1.4369423185167136	1.3363265070890664	2.1553565707993134	1.2227308017159728	-0.6399231253904019	0.861872965274913	0.25486780010626414	1.344372273001506	0.2034103687729764	0.3837730048146247	1.63888887399241	3.562279518769067	0.49163826834974955	2.7668945793278232	1.8187535449205812	0.6309710236367536	0.16852040467340673	1.156106327834706	2.198329308082579	1.8430777372732687	2.49668630345046	2.6854099396976197	1.640519773918771	3.234859417299247	-0.019584508683054093	-1.230328673005785	1.89971535132198	1.7211437741092674	2.852286396876296	2.0847567065476644
0.601013791195026	1.5935647219635753	1.160581056224617	2.8720894394066603	2.8914598007959045	-0.21273399153234096	0.35087973208877576	0.26394698800242655	1.1898906888185707	2.171556395694659	0.9112030531811675	0.7818098698117443	-0.2702252055957327	0.9676803677404129	1.583705421522135	3.178985642674141	2.7232820423427375	1.9981595584705338	2.5282300827258277	1.4494310812404252	1.4036666414759926	1.2914346389595004	2.130365181820692	1.216873018716579	-0.66031276718029	0.927763167074052	0.20294979290098336	1.344538772533229	0.2559065004212865	0.33329627708453824	1.708161907125778	3.536577811569586	0.4835466583169949	2.717281549144293	1.821814198591	0.6171279958762463	0.1997186864102407	1.163250222174486	2.203592437940318	1.7635372427052474	2.5829951239215796	2.7033998491043914	1.6180373043729883	3.1749774754956217	-0.03291669469075502	-1.311778980214895	1.8132695050447996	1.73660901598526	2.8174638858316188	2.021779938068927
0.6612446813478908	1.5704116430342734	1.2482641934009213	2.9033241530895024	2.94589398867889	-0.2624036279513594	0.2601206814876177	0.24926995940202615	1.219438503525026	2.2145673674556408	0.8565254235481063	0.7952721808026311	-0.33183939468181056	0.9349099036138275	1.490317417014405	3.2019618355389645	2.652613872898349	2.0118419649518047	2.5050110736607443	1.3461656490035012	1.374851221271051	1.213612234155639	2.106802933808067	1.2209783706640134	-0.6979106425830212	0.9858806588321347	0.12884677005109388	1.3477396553658845	0.31555581388269205	0.27958525336018064	1.8379198357385131	3.499900905884626	0.43018528631860786	2.678724392437754	1.7948255348616757	0.5880780348653373	0.21911086370187557	1.149591832636639	2.19019908493864	1.67421907307833	2.6511608277659113	2.737511667116625	1.5598318792612758	3.258096460126288	-0.07697986518572793	-1.355102534077432	1.630648985233401	1.6989497217513398	2.7055538991288186	1.9455171104099336
0.6831996345279433	1.565115201356998	1.380877721353326	2.951971593958588	2.955557541493815	-0.29853349344134783	0.21522640240702456	0.2434843388415068	1.2038815369667693	2.2142019858568576	0.7964641263835601	0.8060823936414827	-0.3887056649413189	0.9206694932266662	1.4337926099461669	3.2126558960245672	2.6076876522022436	2.0175736726852542	2.5088540950757747	1.1643479920690887	1.3189022767569472	1.1374865277773867	2.060185932355397	1.2387590409705669	-0.7250579620553432	1.0249751047632365	0.10169364903702223	1.3646251575927517	0.3302675353058885	0.29730373450632613	1.9319158267925798	3.4610305195131823	0.4019843041437204	2.646959970860903	1.7779377374329397	0.537734950367182	0.2349595338830889	1.1580459047816167	2.1546157244087656	1.6318049838506963	2.676301137868563	2.7478215394347574	1.5344480311637407	3.2918126842336948	-0.04125825687203075	-1.3870512529825392	1.5353064517989392	1.6495613287937707	2.612781156387698	1.884693657392574
0.7251667384526669	1.5516631575757551	1.519286838074391	3.009387322571611	2.9799984365843857	-0.32033786858731583	0.20567568781351278	0.22988026498507358	1.2577216042074386	2.1796208050917527	0.7470025289973604	0.8103469730182775	-0.47753923075747656	0.8999318076473699	1.3787399210722442	3.1469676099342183	2.599425679864317	2.031758940747861	2.4834541420582186	1.015101316915525	1.2780868526068159	1.0842963109188	2.032943442451262	1.250710767391882	-0.7469297411734148	1.0994179326788271	0.12968575996270165	1.3721055225689025	0.38596909270014024	0.37143481532918254	2.0274286727066952	3.4467502185330554	0.38345665428539016	2.636978973971952	1.7463231403507087	0.4770255581421595	0.2882511131433885	1.1501901899839473	2.128597332283526	1.6422261584456272	2.7076672972843845	2.7323007770165058	1.5196829285707922	3.190553037223181	-0.056361930374158556	-1.4853140655785542	1.4893683534231414	1.5312611512020387	2.5574247345398105	1.8773288302927789
0.7368228981059606	1.5465627184863444	1.6013838240234162	3.1179145572215843	3.0260827706492837	-0.3784771370167462	0.16909317876835012	0.22414249200353323	1.3468393095262772	2.143482318289115	0.7029710754643864	0.8070484952957152	-0.5138267478926688	0.8464037922922394	1.333385004695483	3.1458903808714034	2.5274879564792876	2.0202918681058235	2.486408591291343	0.8813454660895873	1.2556394321336566	1.0147114925690957	1.9861390305028608	1.2569961036050261	-0.7550754649917384	1.2082379191651131	0.14461224062314257	1.3476960451409226	0.3957491941054464	0.4117397972376561	2.086343424382729	3.465604798373163	0.3620458164777012	2.5714397883274582	1.7033412694577859	0.4057298309429953	0.32625114025213664	1.1519467273845434	2.191257464274641	1.6556135529466343	2.7385798328711934	2.6874113691275943	1.5140955248974577	3.0668839014897626	-0.04399054851184421	-1.5102138866888921	1.4738129665375679	1.3918717688393114	2.5004231349812516	1.840394844870206
0.7656523736505383	1.5540377762889535	1.737021027408499	3.2243045486107746	3.0472011551701828	-0.429878266220651	0.13189558586785594	0.20719513917991383	1.4053885820426248	2.087731471624278	0.650235835553733	0.7901068312689683	-0.5842093224547453	0.7579878151974087	1.2553555937976828	3.153179865553543	2.4612941408630666	2.009776575293188	2.4873110141187706	0.7778959697954205	1.1980847597316917	0.9222597958800417	1.913225200907639	1.2478125835020253	-0.6968885066393852	1.241796128591827	0.1349706431234829	1.4540912649037347	0.3994693563739811	0.33457996003770807	2.090965689171238	3.418697476089919	0.2900829553201947	2.532960418742423	1.6277863842789853	0.3343194537805334	0.3385697398077513	1.2003355328271703	2.2670640340429538	1.6689472653777198	2.748651383795508	2.6671316522869595	1.4668966957466592	3.0500590818425475	-0.0005174598647650602	-1.525209846908672	1.509112291382697	1.2579988826051145	2.467800868849926	1.8072533156402915
0.8327178700559619	1.5738566253220925	1.9058749213454678	3.3428222129256397	3.128953763292691	-0.41586362446673625	0.03334687421040986	0.20461350733843933	1.4600171335110752	2.049711683450559	0.6279528432267067	0.7401512613235058	-0.7159426768252108	0.7082132700249387	1.21031585868159	3.1548571198096607	2.4336798493294363	1.9772140021671984	2.5043888600465563	0.7217916523935641	1.1616516530604	0.8798691656819247	1.8490019439957508	1.2403933155461329	-0.6527391499790417	1.214287387181575	0.13030569050746765	1.6107743234268657	0.3737078467519574	0.3969551409031847	2.1220483129510206	3.4055852519991605	0.2874147587492169	2.520499325966592	1.6122227425428133	0.3101763181809647	0.3626613402786852	1.24947897499583	2.29698272782091	1.7743211561840102	2.7552335206504943	2.6373541126316806	1.4941812253622184	3.058529092813889	0.03776225649670733	-1.5661032167891964	1.4463656033357697	1.1651208280941279	2.4622394697352474	1.7400982672021583
0.8651294618801039	1.579426304807729	2.0201561662276455	3.51443295610355	3.1805912036349437	-0.44571434843658936	0.018955220760929727	0.20330171962753246	1.4507393452599835	2.0122914048903775	0.5845463092474381	0.7203705206766832	-0.8211803091609365	0.7115648536670103	1.2183745586851098	3.1370402048455355	2.414934445347283	1.9310705091699902	2.582631156596482	0.7384825945642561	1.119319954147986	0.8254252597075216	1.780325875329631	1.2471018033855246	-0.585600661187182	1.2289171157333194	0.11135317604511615	1.7265493757419588	0.3691691695914736	0.4248837518880043	2.1718096837778433	3.393694961527957	0.2422832055268292	2.483207977873602	1.5996680850506486	0.27019202936567016	0.36954143431491754	1.2689389688671513	2.293119583313625	1.888919925794409	2.7365229151040107	2.6205334971212735	1.4772325889847528	3.068595025493082	0.051542631479643684	-1.5799975680337695	1.4479576913356182	1.054457614208697	2.429528526344142	1.693625967945892
0.8071872531553141	1.5764389047696457	2.165986686700875	3.7092752325059957	3.2341928152928565	-0.45200274927642986	0.06714393071742442	0.19968619989499378	1.4722438499187906	1.9523250714952407	0.5678063928933621	0.7059844139905793	-0.8287999552203995	0.6197718686517304	1.2026710442170736	3.039448102023376	2.3785992076901943	1.8889873948686269	2.676238080766634	0.7398648135632848	1.0704298354839943	0.7655052738473372	1.749984677939743	1.2659767693572683	-0.5379929304811953	1.2046263008310025	0.1745722062223373	1.7724787763156875	0.34449750472307006	0.5154209145727873	2.179111954546113	3.361842485041874	0.20389444737997278	2.4303915325954497	1.5644102868433507	0.23906438826683657	0.39912465562102006	1.2864893571792626	2.3346552788181127	1.9428372830859828	2.726152927450083	2.600999832828013	1.4594332529876084	3.1012976807807338	0.10370052644525032	-1.587338632515934	1.4959567322765093	0.9792256289958896	2.3922423607838104	1.713476041858953
0.7227746826635182	1.519534763117401	2.3979808008047057	3.8069012364395	3.2487838022091884	-0.4344894074338785	0.1191418318597097	0.1756711297075233	1.4894897117177943	1.9640870480748442	0.5425972727179604	0.6952955707062793	-0.8335552463187348	0.584252076067739	1.2166503604513415	2.9658851697846673	2.2886506791821253	1.8666100544991586	2.698916914656386	0.7546635884420974	1.066034232887494	0.7304818025068676	1.7236867623088212	1.2755513116767534	-0.5055073431930938	1.2027455236213238	0.21011850503994517	1.833615493051998	0.33891918971810975	0.5300678328726681	2.153297286400471	3.3347181806601447	0.18484211618154625	2.3727812791657645	1.5099517245308631	0.16759002831289033	0.445030086502741	1.262931846446587	2.320587104110694	2.0176159496176465	2.723976634991054	2.5921131992156403	1.4363261513533208	3.1669915255456025	0.11157294173246275	-1.5647873039545193	1.5303135234820586	0.884997351008711	2.3938168589043616	1.7061939555203227
0.5727327103895752	1.4985515567035654	2.672234028179906	3.9015376799808577	3.264900352200057	-0.38901556560130834	0.11705387359469963	0.18034141472091353	1.4312029817498602	1.9404625854143542	0.5402605287345292	0.691218940753962	-0.8401503118635224	0.538441326000762	1.2465536880979484	2.9039581889477764	2.2100595542531103	1.83538417888574	2.7457874991005267	0.795159812185525	1.0506872649664483	0.6886532767451543	1.6658450683990602	1.2969326439855142	-0.4839178376519036	1.2713091325841102	0.22538861436251573	1.8751756336425713	0.33593694388239337	0.5747573503655989	2.1578365708393408	3.327503622845481	0.20708604558046143	2.323557487656456	1.4494741806043543	0.1365165234895259	0.47860797979169656	1.271748786464083	2.2929421879096292	2.1197360365319184	2.706196233774105	2.591014206424701	1.3895698145739674	3.318592461871809	0.11855348114065653	-1.5252216921664699	1.5481829203641062	0.7077375461736584	2.3585384466249306	1.7167986487292808
0.38994455927699123	1.4988619548538638	2.7885011918028995	3.9858646124690935	3.257020992521075	-0.40238999153560107	0.1716943461698077	0.17298290989767437	1.3645958372826894	1.8947768784545123	0.5073562545211299	0.6627955781585516	-0.8036609304411699	0.5065526199420752	1.2816499701320372	2.8279873329216	2.1264827821589174	1.8052475014574945	2.7855644221692106	0.8448205415944259	1.0305195706837766	0.5984521335583007	1.6199282282084884	1.3001345809931082	-0.44994448364804535	1.2644699427307329	0.28808860870216135	1.939940451896815	0.3324774650053116	0.6648253871841814	2.142237561675091	3.289799423653572	0.2153171440670465	2.2963986698059946	1.408829591412079	0.11808620606455045	0.5081582405092472	1.2854350065762234	2.289438628680713	2.240939071348676	2.7135616522609687	2.5726297499976836	1.324890929635929	3.4212715279906973	0.1618761385037026	-1.5327984364330964	1.660278780911025	0.5918177771418481	2.3701150006714675	1.7478688323823257
0.2865161034422109	1.4929614754615712	2.9127351478772496	4.060771333514531	3.208404918156446	-0.4413622036231176	0.23661130100154132	0.17578294447600634	1.3392105854278367	1.853930999597647	0.4863116691947872	0.6637984374493054	-0.7818237574838507	0.491067146992488	1.3147444897703597	2.7142281888415427	2.0758072321362993	1.7803994649948538	2.8422583105907786	0.9468949414170688	1.0436018688810162	0.48691224586917903	1.6157640539924114	1.2805568863235868	-0.40688368970470074	1.2102573799468186	0.3341149881143415	1.9587636479463844	0.3479233429997744	0.7219534641909282	2.1188954486351115	3.2795014499288255	0.20680706867280046	2.251181723231974	1.3643908453195326	0.08712902054759612	0.5073559192440366	1.2573860693152716	2.3188215403938988	2.3765326700709477	2.7130667064232403	2.5624246119794707	1.2243465915886136	3.5857391867482873	0.12187771755448167	-1.5777259852460515	1.7292897285187891	0.5034037267766382	2.346780008843952	1.7397245205030447
0.19132982138045607	1.4904768329908726	3.0774929104550637	4.094249077549131	3.2006261761999824	-0.4871905451244042	0.2554550849370042	0.1935534736007603	1.2875757899355875	1.8256618155131417	0.46034241007994436	0.674770245180789	-0.7409636503191411	0.4955877783572976	1.342937335780706	2.6940948793567245	2.011452360265591	1.747178508914827	2.891798873317721	1.0451103334046001	1.0436505809791037	0.3651890707793541	1.5994345098793539	1.256187562486895	-0.3791919280342343	1.1346619731770915	0.3264767571703423	1.9682924821006196	0.32856810813875637	0.7189800741716713	2.1038891006868017	3.2155289849086905	0.17729694256884318	2.185738710755884	1.3671789680937771	0.08758237762007387	0.5099715773784078	1.246822225557512	2.336067250344511	2.468623689935054	2.698582883234946	2.5652022230020015	1.1064657667075053	3.823770381023504	0.13553141356139023	-1.5592968063983135	1.7913373013393366	0.493227844310295	2.333180445213758	1.752381287372452
0.10840138796696555	1.4811430294572507	3.3151751917659675	4.113060258474625	3.1983870775861716	-0.519323030021629	0.32394781099597125	0.19292776650331056	1.2250409816258392	1.8316509993249128	0.4674849125734907	0.7258425537361906	-0.7179192649300032	0.5393738036276933	1.3527882728894673	2.631102403978401	1.9573132320886022	1.7431153873376293	2.94072254960183	1.1239385981050598	0.99387124510639	0.3056975710841796	1.5859408635626777	1.2235718317794804	-0.364459820755345	1.0672636569470149	0.33814933579286377	1.9473253858559967	0.32994089993688624	0.7395027140828988	2.1112184697255008	3.141097826342671	0.17140771445390773	2.155777030975423	1.3476165180037019	0.07719663769603771	0.514429833312593	1.2843442621452623	2.310515120463558	2.601774640258738	2.6518908499198894	2.534370166765338	1.0125459573106652	4.039477695621073	0.11669257319256299	-1.5095231692838371	1.8771531836871003	0.4950478248365127	2.3199040053083784	1.749152598974813
0.0021005730814487615	1.4724190927118916	3.49827639361473	4.108520014139142	3.193874160158524	-0.5234718666295718	0.43412423340863293	0.20044266294919083	1.202799815982902	1.8300653141340768	0.4932989300895074	0.7649310405372398	-0.6873286737320506	0.6322818566824218	1.390212494597176	2.5777181547071852	1.7765040114314385	1.6724249348209326	3.000121575637138	1.1794401365650367	1.011086100570458	0.25323271055601737	1.5595183398893817	1.209334657312696	-0.4002088444394144	1.020563535034737	0.37268335678090037	1.8549355090801112	0.34569401618925955	0.7603826719184572	2.1501414399782464	3.0971884105996517	0.15105135816875398	2.1169349915641598	1.3573941971077113	0.10430225740013443	0.52190936441986	1.2430522531474575	2.2530953445958843	2.740716401103717	2.6229801360886427	2.493698825201963	0.8852731514898731	4.161614323754236	0.08658582419868248	-1.4800103690993454	1.9155899014134739	0.5520931264924513	2.2780047867155773	1.7843536536728593
-0.17090405529887195	1.442043063397828	3.6472971619485244	4.049774636398888	3.1755744890191884	-0.5498781236690621	0.5326796321879216	0.19662470408126714	1.2416843803719306	1.8195602975528764	0.4889738542725226	0.785669837770679	-0.6124853473235887	0.5951585403196001	1.4160570331265911	2.5671539562582035	1.655548100499192	1.6208883885079595	3.0509417249233963	1.1895404413953963	1.0162486972932059	0.15325407371974703	1.5427705658741004	1.1830421230079569	-0.4358179376323802	0.9777503526891289	0.37274479962684126	1.7102709305385546	0.33087826413049026	0.7473952795527035	2.1725056814604438	3.039006488929559	0.11786206413119397	2.060303704211925	1.3500834798333838	0.07496555019277071	0.5382122432829577	1.1777649370752077	2.1907300725330323	2.8805981692581684	2.6280030558147542	2.429140889674688	0.7027002633264922	4.204121856978141	0.07421366611715226	-1.3957583180400557	2.025982417856973	0.5748081105511058	2.2370774899603396	1.805939613337631
-0.2512536725792256	1.4160650698471478	3.917858837008674	3.9287851663973052	3.171863679069653	-0.508512774265719	0.6050459929870498	0.21243524278658868	1.3357357155918452	1.7723362039910373	0.49217217310312067	0.7820016337079363	-0.549702377727982	0.560181757784498	1.4382831998268153	2.503872029352471	1.5268837117467693	1.5547492173057464	3.028615549777302	1.2247950457244279	1.0094662018904261	0.0721900976609549	1.5358062903538152	1.1753128155086126	-0.4895914561273972	0.9559555498102243	0.34601645001636067	1.5360974798163964	0.3464717176122188	0.7129763538934928	2.1632672457528526	2.9937304586580393	0.10543991347676587	2.0249329363124007	1.3242771341554929	0.07289865562636241	0.5900534473388981	1.1179541428205506	2.1539948404947804	3.01805853340766	2.6049674133560243	2.3963145775902364	0.6219502268831765	4.215379974880153	0.06387194226045842	-1.3407693636847822	2.168152221312327	0.6297053890481271	2.2151967336792926	1.857786207686346
-0.29253129874616624	1.4073782934437258	4.1156013446745074	3.843192229047953	3.140812483039764	-0.5186279196637544	0.6085988847045505	0.21868622245221464	1.4028518128513454	1.7359742313561344	0.4766494021680582	0.7538915432713319	-0.5524712588395857	0.6062811109376698	1.46163576799199	2.5124624813050978	1.4500945066311437	1.496415426997285	2.9974739714740246	1.2695811621755442	1.0167313899015258	0.01477028185392695	1.5100321816210207	1.1482880487958078	-0.5001103689069086	0.8889963884824637	0.28898006282010397	1.3928612707418107	0.34904248620177825	0.7086855780337243	2.215193885078079	2.981260499696136	0.03776369886784684	1.9780690242294674	1.305110816334578	0.020805251832995093	0.5969602041369412	1.0762446752083445	2.0974944043221386	3.2044792296687605	2.551680387449937	2.3201928275786665	0.5674861658418924	4.217181992437694	0.06875901844348828	-1.2944066570522696	2.19644884431129	0.6301095375716128	2.1351481050077723	1.8822307064740411
-0.345703416866658	1.3875069827513815	4.298228005449278	3.7270380031558767	3.157586591104562	-0.5564376903002716	0.5951466285784742	0.25724704459070374	1.4781825366664307	1.6612708401434049	0.48095219071903117	0.7008478463798532	-0.5728746362843583	0.6949408233654333	1.5037073093703408	2.5133355296958753	1.3889412527850742	1.4412229032721773	2.9661416804362615	1.3166661164409175	1.0003180698696226	-0.04375478798621014	1.4662140399233365	1.1315229031701817	-0.5156153106797668	0.835257600346085	0.21569518617739009	1.2577313545110973	0.3310283534771826	0.7348609469920957	2.3050823488249934	2.9665202905858576	-0.03228893829853322	1.944281228293418	1.2857449126900706	0.052897460249027105	0.6041779003647421	1.0963736732694114	2.040823764451069	3.373398428963823	2.534423398343387	2.2380280519333673	0.5467479519394826	4.207555730904505	0.03867120919847481	-1.3038108386770997	2.2395744000846003	0.6771364172249041	2.0634887741949273	1.943191504015757
-0.3103659534162715	1.425575202846432	4.443752708007883	3.618493567352899	3.1977082622469206	-0.6369223426984496	0.6119857566810222	0.24174384868758572	1.5169577440178927	1.645137291490333	0.45971689221037304	0.6270907427657476	-0.5805157908587935	0.813562848500964	1.543890361947973	2.521853227615937	1.2912204689259135	1.3703595578008794	2.929528031717792	1.3183594833343957	0.9894667857647834	-0.12209927848745032	1.4302334903437193	1.0780925336499163	-0.49031684292610656	0.802354959416855	0.1481151719041998	1.1861041174004598	0.2947375345191647	0.7429490166345414	2.33382505640174	2.9240034728815174	-0.1276990407185954	1.946693942349074	1.2622657174527463	0.08562283224919465	0.6090051130911871	1.0157934566229279	2.0417203304118043	3.542459257549742	2.49923449398793	2.1029509340820125	0.4805294506872387	4.15912743383465	-0.0026737968464133123	-1.2973295765281982	2.319410230316129	0.7883848591670715	2.0137314154591524	2.0021944033285974
-0.19305491399107483	1.4211880965953831	4.663353893283363	3.489679292849665	3.2377364014218672	-0.6280717558201634	0.6188867470095973	0.23842637083538434	1.563843503146368	1.6078447191200176	0.4586483428103872	0.6060603811852595	-0.6232733262137015	0.9708039889528812	1.5784090850823906	2.5057190430179075	1.2299567382754668	1.3066234706664943	2.891095686698947	1.3050954303025757	0.9654889197371703	-0.09998885843380481	1.3598004210929098	1.0257049525050483	-0.49692011454939167	0.7879878382190963	0.09456773166669082	1.0956493232177573	0.2467712453980257	0.697768011687036	2.382200007105603	2.8729130416733373	-0.17365600726869576	1.924846267519257	1.2301344261063927	0.09461705731326434	0.6133649917585209	0.9361556260382875	1.9950293806330894	3.721631732199769	2.431108275618593	2.003766117341528	0.40174973741847	4.102526115197363	-0.11857496906196474	-1.2247146062648409	2.401486682451003	0.8941864812358936	1.9838383588633586	2.049067558446409
-0.15891044621770234	1.4064354408463404	4.832852696130702	3.366047725746624	3.2900335255645814	-0.5990546351757766	0.6129692412434307	0.23154154725620804	1.5871015750276685	1.6103976604526167	0.4611136071786964	0.5385494333912051	-0.6876381579501828	1.0530914015273793	1.5962512193181277	2.547661351640811	1.1348474432490947	1.2397572256182339	2.8612518073375894	1.314862939241503	0.9208048693243931	-0.02682317719857106	1.2764670935544131	0.9843507414131883	-0.5182193045314533	0.804625775039326	-0.01335738571789855	1.0388433306392726	0.2065462950606992	0.6361657470468889	2.4010313602019013	2.813877288867039	-0.1908770726191274	1.904093168613446	1.2213972274126845	0.10865284203629441	0.629784157596025	0.8743503429728257	1.9496029724166413	3.830276246518538	2.4068926602443135	1.9156917446911657	0.4344534593216089	4.003058973628251	-0.17589410083764154	-1.1829288936302065	2.480811553310679	0.9414836680185292	1.9979068154236248	2.0775000591387096
-0.22330504410711094	1.3828327946430143	4.902800924531087	3.287643150237765	3.3029926630797717	-0.5902569586958062	0.5643578060737909	0.2193302914176885	1.6323134291098416	1.5765153163376118	0.46866467393508576	0.4872780787663388	-0.7827272077056069	1.064183481774701	1.5961220932669906	2.5257350072889113	1.0729766921802266	1.1787172719954038	2.824158713197229	1.336916191213912	0.8690841349242711	0.017649949155407657	1.200675407236542	0.9649269933560639	-0.5179008420344589	0.8519919872796313	-0.02232960333152507	1.039884188261595	0.18876446999611346	0.6521200780746963	2.39620423767522	2.77522851821604	-0.1989917174424228	1.8583662415890736	1.1846795146277391	0.13059145355487395	0.6201170355898917	0.8215734052488193	1.9096122949915486	3.9691883108993045	2.3782767100752387	1.7942573454416924	0.4416983344201878	3.9162651414623517	-0.231001473579658	-1.1555932518289727	2.608917898147646	0.9981983027007064	1.9932593641960303	2.1329708016100106
-0.2752808917556234	1.3582355628172533	4.985374061727403	3.1460398184758405	3.289645934760229	-0.6107335473960376	0.4887346736418948	0.2383562412882998	1.6848062347793422	1.5196943391002864	0.4488040061287652	0.4013290843689606	-0.8807106769918033	1.0915112036356	1.5661499065142457	2.49769341269444	1.0795544864899815	1.1095542478176097	2.768862674539043	1.354476866900669	0.8322241331388319	0.044827451708668906	1.1441316941329744	0.9404601699981875	-0.5307639926390679	0.8709385890849817	-0.04232699330959504	1.0408389022296713	0.14626379002527104	0.6234060844738158	2.3977096827371946	2.7226099967742883	-0.23797554101158364	1.839617524862146	1.138658265710567	0.16601437969091654	0.5895392318875599	0.7211970870260861	1.8729453841561867	4.065559048125008	2.386451121666071	1.7059218543997487	0.44698360044522334	3.8541816732233256	-0.25720042455323255	-1.125029082900624	2.702152530461867	1.0451530129748037	1.9915290849215381	2.176739893389702
-0.37406568832950987	1.3228108274388286	4.997893159135048	3.0606962978450505	3.289685614988828	-0.5899734912368291	0.3907653533269459	0.24459411420612492	1.6861168060650613	1.3954969832226742	0.4379833568484418	0.37535599969487327	-0.9942276049330696	1.0222301388734376	1.5695714220239674	2.4579634525026473	1.1919614495740423	1.0990190234004777	2.7007515924708256	1.385881044077331	0.7943491483641548	0.08150773622050911	1.1215712313442188	0.9004594361682837	-0.5118034110945309	0.9272340359069341	-0.060166073148469244	1.091737445658812	0.1387366533026918	0.7131120661395896	2.3588541340185305	2.6827529102252052	-0.26072111696005446	1.8365387712064003	1.0594733500448048	0.17352642369722138	0.5609677829336139	0.6302057736584455	1.8414491897620227	4.1493476218985235	2.3680710921893136	1.6013052012278073	0.4703992681884122	3.7925970626307275	-0.2721845602961184	-1.019384373721139	2.795319210296536	1.0798166218869105	2.005611176802394	2.1894683517881934
-0.487918180405169	1.3311653466672833	4.9769655067299485	3.043768643173528	3.2853420471082373	-0.616985572337036	0.3595898121778526	0.24944360095555806	1.6690822346258467	1.2344432780349641	0.3990180360694504	0.3439685845152142	-1.1097709113570113	1.1931441466422408	1.5325985730157683	2.3739833944829374	1.2122407405808882	1.0885208461674836	2.6042115277529665	1.4222758136360247	0.7719132416596343	0.14625853650801407	1.0593498683354985	0.8920480460313526	-0.5084812682281578	0.9614733877248144	-0.06651672933528341	1.1955530802352736	0.17604704619697445	0.74408761884898	2.3204370845849924	2.639250845057659	-0.2761121961730767	1.8345362478366538	1.0034839543341039	0.1772580159072617	0.5636634882116113	0.5901798417096504	1.8141672149685921	4.195800887127638	2.304572020529278	1.597497463803326	0.5504392811582247	3.7870102797514527	-0.3215226060943629	-0.9375027357453183	2.8890787199603496	1.1519663185228717	2.0090948581852457	2.2081955153711563
-0.613848601467921	1.350651938525455	4.867991163019875	3.012490066550525	3.2457262988805184	-0.6204538489466411	0.31800188496197396	0.25114484489584993	1.5619508840249328	1.1757357965817847	0.37497407193798404	0.33655824499249903	-1.2245656684827024	1.2848899067640585	1.4604863512296231	2.341643835857164	1.2681790240210349	1.076200719138867	2.542987412811657	1.4613095076765932	0.7669818059841734	0.18772692031546084	0.9892044216336988	0.8697596707415676	-0.5103067981983023	1.0045383633207936	-0.02588263136010735	1.364036069597167	0.16919549151830926	0.8459223858018898	2.2675085871946665	2.5831831472815967	-0.27137342787459645	1.8083613400918583	0.9646781888464993	0.24415398066551108	0.5325360801484773	0.5736727788115312	1.7734103811770534	4.235253782004678	2.247835066028857	1.5875190109822	0.5533749448331887	3.823512496985944	-0.40376910204858313	-0.8263825084954085	2.941267335355939	1.2392912673475187	2.0009114012239353	2.1925377256767566
-0.6951205222992252	1.3555833344907595	4.8164943705139205	2.952305812361461	3.2662296398581305	-0.6440783417946746	0.311173258844766	0.2558895571579349	1.512366176077665	1.133733821967216	0.36740580360044456	0.3163565947304906	-1.3565316068927897	1.4095682928765778	1.378058955756905	2.3001834249123236	1.2531173861443319	1.036747388049136	2.4710194586828877	1.4644950160408237	0.7591223303764079	0.2488295813849863	0.9420988207188747	0.8498136154941879	-0.5253766687315794	1.0877826878725008	-0.0399835909361863	1.504541080653928	0.16854772982725968	0.8864182094528704	2.1729041167955097	2.48258019257423	-0.2405336824721999	1.7675384566826342	0.9070515815067359	0.35708229041917283	0.5273952373319846	0.5287150550166015	1.7017917812841539	4.190177975846309	2.2021494531927437	1.541280969642266	0.46687679320148573	3.833762330577168	-0.49048924430708424	-0.7092843336310977	3.0270374141067924	1.3365278274936063	2.0349542913597154	2.159700949685171
-0.7807927972543667	1.3906852849382398	4.748493301682773	2.9179998328097034	3.2553919774219757	-0.6780282988740494	0.34084843673689214	0.24048639584929088	1.4516830136912033	1.0699631448252658	0.40042300993356805	0.3243274535331417	-1.4429278340276597	1.4762464650503835	1.2801366371761163	2.2456437164357506	1.3083968182327577	0.9531314637322105	2.411573553539661	1.4597470382570958	0.7291847605664359	0.26585957046035513	0.9024292115295486	0.8127179403108589	-0.5406974491109735	1.1307935929504085	-0.0297123257627852	1.5697897839660084	0.18793899573061992	0.9804783741582689	2.092986260684958	2.3822127311438805	-0.2566234836649602	1.7540186306720293	0.8746599167763052	0.4009017646180335	0.5197190357741488	0.4880802757348029	1.6676784053722549	4.156616402600205	2.1382151230409026	1.489946815517193	0.40709103819175396	3.7889222150954955	-0.5289245149994143	-0.5694627744320476	3.0567619602190077	1.465123163852931	2.0308712041442942	2.1493724872782396
-0.8765296087364108	1.3391985382331053	4.628520439222166	2.8851980940881705	3.1930245781211943	-0.7000960355276344	0.36727450930379135	0.2461492959129637	1.5317149480115968	0.9914467778732596	0.393843992775334	0.3527853475006728	-1.5739445543558654	1.5102736660332716	1.1696811572858485	2.1993205198304495	1.3736382164862793	0.9243930157882161	2.355093817406538	1.4502209100928098	0.6892753814407291	0.29929083526617184	0.873650200245301	0.8693175617830076	-0.5709200225946758	1.1129123264876035	0.005407311502665954	1.6232421906247398	0.20420747416355267	1.0114021601801482	2.0251170216852556	2.2851200305547033	-0.24293953837312957	1.6750762491880686	0.8367781222080722	0.4239604792816225	0.5321633396151847	0.5162084230918206	1.5785828821947514	4.079744820644631	2.0999876736445486	1.5080931090156258	0.42410181635503974	3.7552641205867188	-0.5354140181316575	-0.43054322480668994	3.0995957062909687	1.5736834932457042	2.035416986416792	2.1352346093921994
-1.0024024176655126	1.3266543726097775	4.496963299966952	2.8670852799746522	3.1623609728956574	-0.7492709597223994	0.35806030023442575	0.24718181251426552	1.5325729581888485	0.9974300493614262	0.3942334536673098	0.3596886397014861	-1.6801937584869773	1.5295856101493293	1.0249779565458452	2.1756418202855907	1.4359364500158471	0.9015264916724239	2.2879554768276256	1.4026867654983441	0.6342307106020286	0.2753089585042911	0.8532490634260498	0.9397238693901878	-0.5871222042283776	1.1023828968441085	0.04644169052673733	1.7049404823533088	0.23470031868948493	1.0460288070749162	1.9372732456161752	2.1996743202959714	-0.23764665539108415	1.6322906653744176	0.8168215661008527	0.49714200340297376	0.5450238549698228	0.5481371564906159	1.543729359918208	3.967558431882759	2.0915928780072326	1.4772644960984118	0.5159891607915125	3.742675363326968	-0.47615107819563385	-0.3559842026643944	3.1288661462160317	1.6666860727400639	2.0334864681686033	2.103191836357136
-1.0619495912739596	1.3200296308667885	4.368537027681246	2.836831032013055	3.094446844497118	-0.7928613236509208	0.32344429460380864	0.24416388694851646	1.544198353653705	0.9520718851292956	0.4101373411248586	0.39163782253364215	-1.7399326010362859	1.5940404948505904	0.8785257881094338	2.15949590116618	1.517433403628906	0.9173979094748784	2.182547802673311	1.2847870629698313	0.5462798661284626	0.3165036984991928	0.8282483401722545	1.0264890626335377	-0.6002724535992164	0.9988606520365544	0.13360182148441968	1.7845875994546525	0.2733605815023773	1.1219486591378047	1.8874941118082578	2.1427342108117893	-0.3416692100522405	1.5830144130181008	0.7447081686589092	0.5545923162026497	0.5574748854615836	0.579307399699245	1.4661963013666832	3.8892979691394354	2.056358060308758	1.4996690279826248	0.5275475329541078	3.7621720307075934	-0.4317328650313284	-0.2724237240471594	3.2053841761657815	1.7784672559177352	2.012270672146039	2.1016655005766363
-0.9694342077282198	1.3253574038127556	4.284613645160485	2.8213938572493538	2.991324307547412	-0.843192472324883	0.29894518784356144	0.25834988450829577	1.4515619500255945	0.9314520653248198	0.4313902685831426	0.4257912151845214	-1.7819580662886552	1.6896634574249767	0.7555659525765666	2.152746986769011	1.570568994227249	0.9357723619416548	2.085011556912188	1.2091260796931378	0.49256724975382343	0.3330464681034447	0.8148280993205406	1.1227067848834047	-0.6290490786748482	0.9042203520278148	0.15474006972907056	1.8076045108719572	0.29245092306518733	1.1605707842618977	1.8216258661460327	2.0742506068614057	-0.45889325911445605	1.5744937531597967	0.6319853374971711	0.5848224245436466	0.5705023058373329	0.5621739347981831	1.3811250169011746	3.7933829584222125	2.0401635059596326	1.5779485915158304	0.5588594931368897	3.6750632418072975	-0.46363272698698943	-0.19946294033229703	3.2611607789719392	1.8862020988295831	1.9718354149927138	2.0608874102253987
-0.9519953180941144	1.344860754256507	4.177221986791952	2.8023263791440973	2.9636140450504724	-0.8077964740595357	0.2706135960250625	0.2437134530406781	1.3726951821048088	0.9379922776965686	0.4146825117068687	0.4635877057388589	-1.8436013928431112	1.8056526976817522	0.652437604580477	2.1599285138544415	1.616436856969339	0.9406567387676155	1.9771310098151826	1.175715144412798	0.44508446788730033	0.3546096005319999	0.7808744740014032	1.1912994902673613	-0.6322650673755565	0.8531896200276101	0.1352760522526289	1.8590160936019189	0.33839427314045667	1.2646490963887111	1.7306729201013997	2.0440369812263715	-0.5491806800603578	1.5212499030067685	0.5701474692796091	0.6100931492487451	0.6200041119408477	0.5772099377635544	1.3051891162944085	3.7011194706313377	2.0159001407086152	1.6346284990861246	0.5669379252935423	3.6135462729294687	-0.5004661917054787	-0.16344450672136537	3.29465979877671	2.018439889365352	1.9117516847074838	2.0295512741257515
-0.8656874903382864	1.3423644536393184	4.154157519405348	2.760236877857898	2.9299453710840573	-0.8635891663236572	0.28740110193524393	0.2369418751410411	1.2544869343919505	1.01395216774646	0.3857451785277528	0.5045100518321703	-1.8796680934440126	2.018252202171864	0.517546603133894	2.1893860740289375	1.6944955645921123	0.9485285979624196	1.8875450345832967	1.1446452212828053	0.3565974360649691	0.3630952284166307	0.7543406096438448	1.2853024731422795	-0.6562124821116647	0.796551044620706	0.0248443392544075	1.9028512073414607	0.3491772824965194	1.280104880868192	1.64368228575205	1.9658232259234363	-0.620624362633286	1.4651978872563651	0.5442907712391161	0.6309847174669738	0.6631651618182632	0.6278597632861808	1.2167887194046973	3.5881175712753413	1.9974016548068723	1.7347874882875067	0.6023298151384637	3.483727025660958	-0.5169658178454022	-0.17435914932877417	3.3307241738057884	2.124430332773556	1.845738735383274	2.0134377678477295
-0.8101590965958598	1.3329045963967725	4.123133850384374	2.6838594582305944	2.9176324544346257	-0.8423828109546545	0.2811606440079514	0.2269007847202374	1.1571316175527122	1.1524858323230769	0.33690134227328905	0.5507316007393074	-1.9148862209513524	2.034570531325496	0.42798396195166877	2.193638664577565	1.7761012415950255	0.9541071706299462	1.8237692045632516	1.1131029680217641	0.2501207607166279	0.3924899132754405	0.75316795643483	1.346274483467018	-0.6837876350395449	0.7141013959344626	-0.07077860646788452	1.907099731609211	0.35860032569993827	1.2726677438177725	1.566708935485735	1.9266239119345105	-0.6955565362625623	1.410343338577047	0.5131290414824982	0.6445204817608341	0.6711463329033386	0.6332837281346274	1.1562113484961334	3.48380531421639	1.9763283486287093	1.7826324120371695	0.6187095327526423	3.315858256932595	-0.4855821882414384	-0.18490948899032209	3.351803418923784	2.1864177935166946	1.814836140628429	1.9957641356957516
-0.7724552905612377	1.3132642627317632	4.066593420040867	2.6523503861573343	2.9459067430380825	-0.8970141199757429	0.25971910429729944	0.19505875576241768	1.1101781884036017	1.238943395848251	0.32955559401687506	0.5842804343004563	-1.9593366830691596	2.120642748802131	0.3810602371438093	2.224260289273098	1.8095816047941071	0.9493574875642811	1.8033192591681608	1.08822571801815	0.13896418125385904	0.4313553437440435	0.7680372755393201	1.4646540898410703	-0.6635877840306937	0.6556200388170652	-0.23421714944301542	1.8476536783071058	0.38239509236039987	1.2849942304789155	1.5371834898296548	1.8652392935076567	-0.8623514545686153	1.3732592780095267	0.49584916428863385	0.5866807425131924	0.6972489328749838	0.6073493793166235	1.1202765772598842	3.3502774472315573	1.9865073367756843	1.799230646499801	0.6673654796399193	3.2352018534802696	-0.45812062356696803	-0.16540375320685788	3.3714924744375048	2.2479564919383	1.771098764014057	1.9777513178147736
-0.801714977133303	1.2953216466493718	4.034714633985204	2.577676224700516	2.941354145381836	-0.894146376387023	0.2246906346031789	0.16664607904657638	1.0423851054102364	1.320112149415891	0.3073368885928177	0.611824110364475	-1.9933382099257873	2.217158844698118	0.338704196153922	2.2343394608383145	1.8249117313472822	0.9825150099415565	1.751919513638549	1.0696775347384817	0.04056184614957414	0.4406338712611221	0.7584869073636029	1.5727888923531994	-0.6713643808638649	0.6359982862184967	-0.3028095821353396	1.786180543681072	0.39987802433016195	1.2897398426045092	1.457806302559723	1.855676062586626	-0.9949243523945281	1.378392520873072	0.5010677763562695	0.5452213021396458	0.7076097407371208	0.6165501671780278	1.0888846026655674	3.285284450960693	2.016198577438229	1.8939692770012246	0.7639905995401477	3.19109417094134	-0.43627548617513	-0.13305557953223146	3.3710713240333576	2.3139379373430833	1.7092626208963497	1.9914523655952838
-0.753064865705177	1.2899472411174442	3.978020202066788	2.5130145103844352	2.959670113757917	-0.9023415357061715	0.20729002709164068	0.15255383597163483	0.9632348800506932	1.4056117982705978	0.2545840197325383	0.6322818157095722	-2.0537996288731346	2.282641020352271	0.3051160982759793	2.2721293134950455	1.8134562066915223	1.0339596605862749	1.7062241031951786	1.0569960708067956	-0.062051605550636234	0.4647372191788156	0.7474425567278391	1.6777461518043135	-0.6547279321888071	0.5917081019103227	-0.36472165008110563	1.7915389347141635	0.40441301610810354	1.2486584881638758	1.3456272423909161	1.8258537368041865	-1.1378629059638086	1.3858915226571116	0.47873037413005476	0.5249682576619531	0.6932009185518824	0.6349108533647592	1.0610439522113098	3.2214998723489074	2.0236705148808936	2.0162874615760487	0.7980357268889271	3.1350308153168336	-0.45952522328682804	-0.11532363706590887	3.4016021771921077	2.3231765363992767	1.721707234731833	1.9455428062984943
-0.7456517002131996	1.3036237042186212	3.95589573085026	2.4598380059293197	3.0030873696005402	-0.8756715203310768	0.17134101536945434	0.1406399612107772	0.8271029282224266	1.4991395548554647	0.21862617639128673	0.6578893352853494	-2.096126314132472	2.2800091091399084	0.28809874654046136	2.2903358145690347	1.800963011321069	1.050430845968258	1.6045912626625582	1.0772018400937386	-0.13951810086913746	0.4600212016679771	0.7377644449182813	1.6548924013158655	-0.6556575853365988	0.5261952392590554	-0.3833477016933718	1.7329893811137882	0.38791133009616796	1.238482251325002	1.1802577781032337	1.842931753189302	-1.2421823534808243	1.4063437167316126	0.454917860436071	0.524521317127064	0.6821944363032905	0.6460666320296057	1.0768193179586683	3.186404362509095	2.0007404731111036	2.1081451814714596	0.7931640251626275	3.0628623901663348	-0.4285987868010035	-0.08159923504850793	3.423079429690341	2.379775450762343	1.6878063712395384	1.8573417972936905
-0.7683848417079857	1.2837057609403169	3.931385511860045	2.384897054589405	3.0261437081432034	-0.8573698135536191	0.16944421325882775	0.1511035231525264	0.8079525979101885	1.5254091910967902	0.19487720335022568	0.6596658387938321	-2.140232189938806	2.2479962134557523	0.3025849028282804	2.3492415473009216	1.7823882730191518	1.0459612750892728	1.5638160276820687	1.1242020755398334	-0.16150939896929722	0.4853245778172709	0.7498167513681725	1.679605354038261	-0.6612089656819327	0.5186450951613044	-0.3899365964404642	1.6373589981162826	0.3956197039902067	1.250571019497891	1.086806345593676	1.8649199443568818	-1.3404858815349303	1.4158771144007676	0.41758821954224346	0.4519921409938993	0.6596366130973911	0.6713517791818804	1.07171500493221	3.1406295472700494	1.9673623910042557	2.216198841340495	0.8197092818089441	3.0087627580737415	-0.4101701006658347	-0.06910514304327653	3.4477663111286554	2.403668632740602	1.645385565877218	1.7979958578685653
-0.8300104185211206	1.2921484449016027	3.8806059250456313	2.2100378736666344	3.0877231714760867	-0.8167305270911653	0.17882564813941207	0.17305056863896603	0.7912034112204458	1.5821178341856226	0.17258256523223464	0.65820642191587	-2.187311587759454	2.190764263043361	0.30513542657797343	2.3959942273887824	1.723619312241415	1.0140753342212536	1.5104846498193685	1.2014534575171052	-0.10465015819311765	0.4507373347594343	0.7312170752831297	1.7360497214957846	-0.6789761170609656	0.5952294078656002	-0.4301792410027466	1.5403569362522682	0.37942902998219824	1.2478987863127213	1.00502661788809	1.821038401833872	-1.3532817076803538	1.4494615121674224	0.4129277385924606	0.4250684927308094	0.6189293613212791	0.6964421123141011	1.1062848144241193	3.0756456883727887	1.911894481304838	2.2430624719117036	0.8306226650911277	2.9315042938868094	-0.4364302177136189	-0.0004772048632662784	3.446878455258768	2.4409998843418217	1.6195690052972949	1.7167811755250597
-0.9394467889416276	1.3056201618050478	3.8506771738686694	2.0519561727490827	3.165791895518466	-0.7587630851802657	0.22092054277997564	0.17567411425013277	0.889458996308894	1.6588136784532055	0.14946556332472918	0.6539231169506586	-2.2126175845316514	2.188638615119604	0.3226633540892768	2.4330338529785287	1.6751241916252593	0.9905301938299793	1.4669179770491976	1.2294839121381573	-0.1039292191414249	0.42577167512025715	0.6874638838283327	1.6944903463092291	-0.7115718795058557	0.5809331628874757	-0.5128767988878236	1.4630475291080867	0.369572774346281	1.2076102631566106	0.9305945408294827	1.7671721049906242	-1.3204660891337894	1.4844605243008382	0.4362219370207092	0.3851856034678568	0.5999307771801841	0.7600991989767788	1.1308039756620756	3.023202874746499	1.856329235318223	2.2993435283124404	0.8534629856104277	2.9281708256308057	-0.42654998722952014	0.07174996255197819	3.407015861180574	2.4369632541379262	1.6214954353331035	1.6446939297571632
-0.9696331212001903	1.3171493400495828	3.8165058460709154	1.9930519423608335	3.1797061928220796	-0.7235670882205523	0.26694894578376865	0.20359690266682168	0.946437510593093	1.6863438220870974	0.17686800262309105	0.6360815843694491	-2.2234685371562173	2.1402297571070648	0.34656580432504874	2.443177955562055	1.6498162831079912	0.9207020574958962	1.4331085513316597	1.2470960719213644	-0.11980440334063976	0.3527661756289523	0.6838385872867072	1.678551587842152	-0.7290350439559392	0.5596445185123354	-0.5465542475905409	1.4107136708798513	0.3431637275844231	1.1766073934685306	0.8558033144450924	1.6311382720181995	-1.2636942884247757	1.527776212194196	0.4454329747483977	0.37106843826809166	0.5673532713870332	0.8253683181350677	1.1776098728681097	2.961235491310134	1.7888935536278692	2.3238255295978023	0.8675198861270434	2.892229823248546	-0.4096842029610933	0.1634839958155111	3.3949883205448246	2.414538522200684	1.651832116607526	1.562798434846244
-1.0257206558607779	1.3546747276986888	3.804001815284863	1.9355949309806	3.1901335900375387	-0.6791861106651962	0.30225376078803073	0.22973633371603724	1.0236896918084502	1.7172936536940682	0.19904821283169274	0.6025586198619277	-2.204498709090912	2.100238469563431	0.40750810293517575	2.4714691043112382	1.5749044869767408	0.8634237736466597	1.379187988317168	1.259236672425856	-0.14211569564150786	0.3133467832959287	0.6658626129689618	1.700823184803339	-0.7334523439647543	0.4634599352801646	-0.5162640700862544	1.3298350091015434	0.2943617205484548	1.1429893087498872	0.8161607489728171	1.4918007538335003	-1.2294453940223387	1.579349407124036	0.44229501956356215	0.3466599031971196	0.5242567132734424	0.8978327111549088	1.2269293430870039	2.9405096436337184	1.7445348364049607	2.2993564407603757	0.8871545476260909	2.92044064591476	-0.4134175069016748	0.21899754532360527	3.384910549703028	2.378797621282792	1.6507408380388555	1.4552156209535636
-0.9495865244640316	1.3570967076320035	3.807422283423617	1.887442883318038	3.197980355243029	-0.7174195613162277	0.33698762694112194	0.27376026993039776	1.0741414040496364	1.6645209626754949	0.2435672937955285	0.5859150394611601	-2.2170503240894512	2.097250882312761	0.4495497666567883	2.5144315339929	1.483724932889816	0.8260225200980461	1.3159182395757867	1.2942807415718012	-0.1094059646131107	0.2354250391138742	0.6583699685368382	1.7247105130184857	-0.7373631599316324	0.4076861812756817	-0.44979401908931305	1.2752167019223726	0.24900456056381032	1.1694610038159374	0.7402596604119993	1.3066630471128708	-1.1949520748980513	1.647393418898713	0.4267891260098512	0.3489920276922714	0.4983498588378912	0.9495001723306412	1.2750896350246637	2.9379991502361227	1.719379834032544	2.2669045896660487	0.9338176717267135	2.988044312220085	-0.45376662369261955	0.26498181639233226	3.37488016138839	2.35988609472471	1.6529878053794025	1.3540913787149793
-0.881605419644031	1.3984612686471245	3.876751055153008	1.841982816100647	3.1961330988866345	-0.7094684512093111	0.34173768064647725	0.3207181352441234	1.055859077377613	1.5844199747509011	0.2237050554100593	0.5537963553768186	-2.2163881088990345	2.0289280595408123	0.5257792091285489	2.530379530851678	1.4045004044985243	0.7900868611997062	1.2258549497905509	1.2725076797364996	-0.05792701935440401	0.1953929516103228	0.6413595660802469	1.6362907913600477	-0.7750043816186768	0.3702179427097165	-0.3551421827541381	1.3102334109162377	0.19243560124965536	1.1419886938978536	0.6216470300102104	1.1797666698151497	-1.0548237657747503	1.665447617857302	0.41189212118699825	0.3535986060947349	0.45934377703010265	1.007720128142418	1.299764113130524	2.9401315848008687	1.6894957573293266	2.274388070602784	0.9409018353102399	3.0070537478740085	-0.44027965957327686	0.2929645360350649	3.3328647397765168	2.3612575753635	1.6620963544802023	1.2476370383122704
-0.7876103139287539	1.4087860146324032	3.9182966316277117	1.839199411527258	3.174987788496329	-0.7657346915383598	0.36235442358430126	0.36549467105282896	1.025071987605492	1.4806064305441045	0.2742052970871523	0.5268739527240427	-2.209326433638394	1.965015903438864	0.6276306710227337	2.5835048383510766	1.370982132477456	0.7389774729427337	1.1890889439713472	1.2545613780724105	-0.007118175430476992	0.13392320737762714	0.601682099787449	1.5729910603177877	-0.7743956035625537	0.33087930262808074	-0.3434272536954315	1.371463728116865	0.14530007277529383	1.1481346556942742	0.6177210222178948	1.0875560345746988	-0.9321174365638205	1.6719075049247452	0.3720234852043137	0.3614716455491206	0.4176303192053089	1.0178761469461088	1.3688005910703303	2.921044753514602	1.6391949352530961	2.245283412956579	0.9547390967562835	2.9672339159104135	-0.4441495780958489	0.30456866795298465	3.275977330301594	2.3370793899459525	1.689811657290226	1.1059528638163276
-0.7637673808068146	1.3664479983853601	3.9419514575535297	1.8322931485960354	3.1900003778415273	-0.7522545770834312	0.36739830464690065	0.40437372184812037	1.0358106773780171	1.3342130412135955	0.270516466088481	0.49316116623320216	-2.2042467156998686	1.9019669766410527	0.6975740461756226	2.609227691520579	1.3250445422845023	0.7226151890933923	1.1359269701577155	1.213574204677214	0.06724491640260502	0.10646672162035638	0.5542441352396005	1.4536484868323907	-0.8055799981230368	0.2859258045860501	-0.28712859721213313	1.3899025215693057	0.08805931107699463	1.1160328424972688	0.6875801040705914	0.9298642372276837	-0.7733962123423239	1.6514720401324792	0.34141796162613314	0.3417474437527746	0.395115655872123	1.000613698037264	1.3761807193235909	2.921702644414063	1.5928720452158998	2.2076192370456953	1.0127838103529432	2.985674738399552	-0.40831127298523995	0.3287900417115176	3.2202207126588513	2.293053837947757	1.680840903592694	0.9920740818523628
-0.7021442297677282	1.2968364770589267	3.9259585262634724	1.815785202057817	3.2092899289693095	-0.7941537924057815	0.36276392620813164	0.44668635799726547	1.048948654844202	1.196719472605554	0.3081822875431764	0.4712583309405643	-2.1979152352421125	1.8498937624178968	0.735838886597369	2.6280303062807446	1.2924809460240396	0.69525339330034	1.1118531631771122	1.1765240504223162	0.10463464011288108	0.07748850929576154	0.5385194159082212	1.4566149062235525	-0.8329838568290487	0.2506893631876229	-0.26579751562895004	1.4218143036853776	0.07395723763283657	1.0899990449886379	0.781703158785043	0.7883500095312506	-0.6718972469559725	1.6706197239749283	0.31908461190395065	0.3079857618067999	0.34911445430070653	1.0051361663599445	1.3619011684033706	2.8948330551609116	1.5783597557549347	2.160289376497008	1.0879357290219205	3.0244101891232433	-0.40420088174959556	0.3559318842029865	3.1299252005219813	2.224227593710497	1.6597835585770526	0.9140833341671121
-0.5771913956464902	1.2549662439397984	3.9559251625179357	1.8345540681469192	3.2149464872712263	-0.8208833319789818	0.34692316151409175	0.4767991855963417	1.0745176436538177	1.0787967865446941	0.326581034635982	0.4716700164696041	-2.190367154133644	1.802675189844028	0.7788208884532655	2.63206072322455	1.2541642798194155	0.6737970393456207	1.045794640231727	1.1615020230034334	0.13474845915047806	0.039150343734257596	0.5390145683940437	1.4626822331151068	-0.8688867236335096	0.24592078190331595	-0.2836935255623684	1.491055924199135	0.03632673926747061	1.0077692201762725	0.8165600919054569	0.6484778215712057	-0.6041800816083143	1.6404886602118385	0.27973763450282807	0.31440059092717676	0.32087786810982144	1.0111186694263259	1.3627304919170506	2.8869303691654786	1.6048122692010256	2.1349049385726113	1.0838354425678742	3.036003344893725	-0.4491161391265823	0.3938949823786045	3.0579114930760456	2.1708614870058645	1.6779251499989882	0.8154767750896947
-0.4391733425004518	1.16285741442413	4.029175867857896	1.9446689692191885	3.1959354063191494	-0.8975653801881964	0.3761917385156156	0.4863294507069115	1.1115267205722046	1.0166963408211303	0.3511870951552143	0.4573259383263907	-2.177252949238821	1.7655268948313245	0.8539987251161113	2.6473515868859687	1.2004397757299583	0.6232576584054996	1.0141278028329102	1.1585227875223658	0.1135188411295022	-0.0032911441675569724	0.557732418215273	1.4076067157907424	-0.8816647096461196	0.25637714327914646	-0.2652616159865394	1.5542362376130865	0.010709576651899217	0.922404113678018	0.7639246188747948	0.5440255279378251	-0.5257146270521939	1.6210896330469224	0.2734545309384996	0.3031454623268416	0.3047154501221728	1.0023456160836777	1.3417636736441088	2.8665574525445026	1.6607769612718926	2.103929410692222	1.0843775760786525	3.0487104751543233	-0.5250516468438219	0.4197429687223302	3.002477605852004	2.158354533591558	1.694591445025258	0.7430045278234948
-0.33139608024036293	1.0573854344942049	4.048868517341882	2.031849237568353	3.1928849887455866	-0.9484075110338942	0.384751254474022	0.5020101988236048	1.1253062783606136	0.9764168625656152	0.4010715736481957	0.41633701236315357	-2.1557960050070295	1.7006202835603674	0.9204134507425111	2.6613101912198824	1.1905025911567872	0.5587024371839313	1.0052005290772854	1.158978965780018	0.12460571465418195	-0.03468676597761125	0.5733850008181213	1.4158408439755366	-0.8713894689287022	0.28047441495407394	-0.21446938404413246	1.6023665008732397	-0.009506974962498966	0.8146888411363185	0.7455289126141033	0.4522234243414916	-0.484771566576478	1.5829774792887226	0.281063107259203	0.3060183626982459	0.2723916231444842	0.9320520078587231	1.3280537058048263	2.8166091419120014	1.6831229853185001	2.0210874488885375	1.0533677535441697	3.0677156832010737	-0.574313157427383	0.4548385614441318	2.9427161339738293	2.1294045088217075	1.687623009550768	0.6718900384608925
-0.2737536244147368	0.9419690556082404	4.045145566647482	2.0901823896768597	3.1662312123351	-1.039198857699611	0.3479975192858242	0.4801578518258247	1.1482295692326538	0.9511974914894654	0.4090327004570934	0.4039145957156668	-2.161080833845242	1.695533434283703	1.0050975635323414	2.6792788726605417	1.153058190230189	0.5221700004467369	0.9750998800566484	1.1463760178995632	0.1224934695136636	-0.00249157029577879	0.6104261868672205	1.4170748137787965	-0.8889308014462298	0.3289953104146245	-0.1864398172818596	1.5985681714185478	0.0037278576901090044	0.6800752424717731	0.6717697543283534	0.4411721650353099	-0.4015967770653462	1.5470272417837847	0.2783033520131849	0.2713544529669306	0.2420418159051469	0.8560841736980219	1.2882377868250214	2.816241362624456	1.7045654347745238	1.9867747705750876	1.0636179339742355	3.0918849134097877	-0.5686636166330019	0.48777913416104274	2.9117524477890706	2.111954215366723	1.6806271604072598	0.6180500855570892
-0.2974764817212791	0.8062245124143518	4.024313109988126	2.1239250314677274	3.1083767304619663	-1.0722173272166349	0.32766747475570873	0.4580038061750079	1.2043914034471412	0.917179163931548	0.4590853484452932	0.37482286832184747	-2.187656174070928	1.6415767008617252	1.0701925234624965	2.6602196630328354	1.1666916193754984	0.4506298032869604	0.9604757292546781	1.1139650406145445	0.06588820476016637	0.00859567607982965	0.6674886047359795	1.3918441297739452	-0.9003883743936502	0.3854229815737421	-0.14969914764447298	1.611468716655788	0.04532233637647111	0.607994415434534	0.6584060283325155	0.4884727831771579	-0.3083199521914807	1.4746838044747326	0.2793549768095751	0.256414288570954	0.22214157468426152	0.7533999515816717	1.289933351274294	2.7862696350328746	1.7384871308626983	1.9771549968632762	1.0472103596974478	3.1382374553576424	-0.5650074688824764	0.5864366525312664	2.8196438997557336	2.1044524052250937	1.6800661098733418	0.5785323412807097
-0.34680095833486646	0.6933845839026953	4.006571875531384	2.162197596902275	3.0505746831766247	-1.0600381471802975	0.2963515494248211	0.43335989082264603	1.2140579374074931	0.9670666410309261	0.536388719922954	0.34586381518966103	-2.223538860893253	1.6191112315157352	1.1508256434250146	2.644551730084361	1.2109455926329278	0.39471857150393125	0.9466144293906513	1.0431865219007586	0.07216852271539118	0.02975835414856271	0.6930035903649763	1.3973254136166091	-0.9029410603985986	0.44442796051087513	-0.15593038948663365	1.6303451871715295	0.06866503515886997	0.5678469946802124	0.6905505412740904	0.5062242449033427	-0.24729951233827188	1.3251542269430083	0.26835131392318434	0.25957847627374864	0.18565310503154087	0.6788545808893751	1.270806171285492	2.7170254756929255	1.77208559701603	1.9564118666134074	1.0008279450431172	3.1792928055175818	-0.5740955987055628	0.6548069359313136	2.753999728506878	2.1281604399414573	1.6429019113021675	0.5390058976612583
-0.4033154292279765	0.5533782595325261	3.9189667397502275	2.2320781410398576	2.97779547532162	-1.0573582355055988	0.3104229255619121	0.40272647989488225	1.3031152536572839	1.0364261194301236	0.602304003626578	0.32877718043155446	-2.2203180337370307	1.6862182976623732	1.1653021355618367	2.648969386233754	1.24669479239872	0.3625101043605807	0.9343885711324109	0.9772653650466442	0.052463150527293945	0.011532341385191856	0.6705709708964953	1.4691182474350766	-0.9039206542561462	0.4719098127986265	-0.21713405960352036	1.5763588648357691	0.12706814936964134	0.5077233063127303	0.7195132764341784	0.5689389899239956	-0.20015497436473395	1.26204381788965	0.267154406857235	0.24917093055530523	0.1743685598586091	0.6259100174755862	1.214359433181087	2.671843447566414	1.791057908617713	1.9507059993424345	0.9542526765707235	3.221414569586939	-0.5914768546308555	0.6543783282123726	2.7160587656388597	2.0809438204294124	1.6018162112159526	0.5089424789220176
-0.5159040930244078	0.47962518166549106	3.8227507536989456	2.306967574926525	2.880858802580324	-1.0087124152939926	0.30573939677760065	0.3751760890616726	1.4141401430868359	1.1434157638774767	0.5901232541720937	0.33208016616614294	-2.216056415272684	1.675760921390432	1.1633144876992074	2.6428627413068617	1.2999775529226907	0.3622087531292925	0.8929495706011685	0.8834796467711499	-0.0036436211846127553	-0.002954762505306502	0.6760202844935996	1.4955943410126864	-0.9284466091951276	0.4732985482938541	-0.2641057267864597	1.5214451253023715	0.16547574921197128	0.46030916562758206	0.729714673167976	0.5922828116816831	-0.16178797129783273	1.2054653853711432	0.2781053871912055	0.22758841078941341	0.18953075010840773	0.597715611943616	1.1695830232999955	2.648087418368697	1.8197904786780519	1.938127840336998	0.87460512112067	3.289003439267158	-0.6146744763844011	0.6480614019963687	2.709587505398593	2.051130387450297	1.5698916587180924	0.5099785371487809
-0.5667507428533799	0.4328279243859918	3.7663324665014835	2.352542889869044	2.751428982644864	-1.0074483858782268	0.24805771671883328	0.34114559591731586	1.5092599222612515	1.2891942715530753	0.6124374443978515	0.32410660255627616	-2.175504232311207	1.70707992659876	1.173663234159076	2.634744799415194	1.2988621474974797	0.3305536165841688	0.8594962130169559	0.813094364483376	-0.14629292633065488	-0.05633132412599717	0.7322057336161351	1.6080823135646471	-0.9378121408807265	0.46122138660469425	-0.3174348192833085	1.4541097669454732	0.21112881113212018	0.4423302927450402	0.6663565830823435	0.7107262806910273	-0.1174575169020313	1.1692156573461954	0.2804323350065706	0.2348582696269733	0.19757220880060472	0.5579482367340738	1.1010799901206507	2.616674270091144	1.845983122602664	1.9133560263313103	0.7825484938883417	3.314603714503972	-0.6574017736088857	0.6482811519513785	2.67078310160063	2.0495846505650155	1.5198806877869422	0.5092248253455215
-0.5517339886066239	0.42519183843498826	3.7171122290169967	2.404142908651316	2.6838514276139067	-0.9891380811610425	0.22079428514307348	0.3163047017464124	1.5630334615913388	1.4119200382607784	0.6451532491134333	0.3326185615101348	-2.1320078288925135	1.8200234133591315	1.2219019656778993	2.626691788541837	1.306337888763307	0.29539792342729515	0.8362668692394448	0.7549218310995698	-0.22461931320058728	-0.0764821875122464	0.737633297445843	1.6922967759553622	-0.9404209599217614	0.45093089019646165	-0.42880466386997823	1.3869958381598255	0.2507654346283065	0.4073073704549065	0.6392868371484052	0.7956285812664444	-0.07385521782943678	1.1185903843607694	0.2616125062804201	0.21863538459169085	0.2135208370115898	0.4413474429829699	1.0517477066796705	2.574919899237692	1.8525670959913711	1.8925784628869475	0.7084904849318235	3.3329673831622015	-0.693409030594018	0.5950262344158097	2.639038124179956	2.007689669857678	1.5093404896191476	0.4841838093528363
-0.5873467774115062	0.4034654251824098	3.6378929677922414	2.4469419574989426	2.6470012496044495	-1.01075396301301	0.19795722669291382	0.2949551609948213	1.6103139625068525	1.533184369623132	0.6778745027770811	0.3105727182052195	-2.0697830422390027	1.9592296754196366	1.2620370223459578	2.608344473211271	1.3463157398869918	0.27756032598475355	0.8206830817897013	0.6862334208861327	-0.2364466106161948	-0.10434313217293742	0.7458386871929842	1.7151218398599148	-0.9627678521132212	0.31002034350776686	-0.5739258968553281	1.3143332754646617	0.2849187239983003	0.34100487135142743	0.6471064385339584	0.8601042996359822	-0.02672347696175482	1.093169128760212	0.2874895681536754	0.18437265191884417	0.22556275933291384	0.3748943469698368	1.0157968499953027	2.5154321705630096	1.820923619983724	1.8637248806172622	0.660402385397733	3.3255289083411013	-0.6916355715027829	0.5770831195949517	2.590770811294187	1.9774143528517212	1.46999648719652	0.4582208467201022
-0.6370060108437758	0.4053321858891342	3.535612828717217	2.5020570318976416	2.6575717790730704	-0.9731766674390933	0.14910315647199232	0.27155618794589365	1.6210936254775263	1.5955650594855686	0.6808799715829845	0.29390208973229465	-2.0216218309302927	2.113189277992743	1.2761409167955993	2.5759978738726685	1.3771771213285566	0.2953758889470948	0.788287487349609	0.6242648517836182	-0.2680749330670529	-0.12813412568996968	0.7722718138778857	1.789102393407277	-1.0019023090639503	0.1542130768172826	-0.6913507082719053	1.238294944858776	0.33091486932114983	0.30805510983987944	0.7139419238966684	0.9009031348900958	0.033763323577258204	1.0665012789753405	0.2899209692604737	0.19162045716887852	0.2401307929324968	0.3255648681160926	0.9571422582817076	2.4980814402614318	1.8055362222048452	1.8440133114857815	0.5871500768366793	3.299329369787498	-0.6233967430422858	0.5272593784015143	2.5140125646509057	1.9288423923984148	1.4072093519815947	0.4387427079460119
-0.6898006785223332	0.4403845892140317	3.4265237026533284	2.530101791755838	2.66106434776531	-0.9832931355970868	0.12359486749539908	0.27181206266603913	1.5727880807895223	1.593623452413717	0.6389303367376407	0.273092877351006	-2.0016229321797026	2.2312124605197186	1.272609359902676	2.542293199259523	1.3636657765917666	0.3277715120280809	0.7261826844399975	0.5607790833734304	-0.35202980014008256	-0.14706760782235961	0.8119034244110898	1.87818180844014	-1.0274978476418268	0.07690948008609959	-0.7866502979998813	1.1525452632312208	0.3771815919162728	0.3783011958212655	0.8193827203611607	0.974471900753306	0.0955515897818274	1.0281852623454615	0.26826550215029965	0.18696898908678009	0.26534345701323997	0.2926962105908723	0.9317756144735133	2.489748155534928	1.791677738748449	1.8223648751640034	0.549121446734792	3.3013892713825994	-0.55345535535373	0.46436609713292654	2.4956782605292327	1.9131246889122966	1.370518408689562	0.38625560503109113
-0.6742269665540597	0.5024919073716307	3.3765066249063764	2.564928966243626	2.6895795520424044	-1.008081511704474	0.1135469056864521	0.2872381781728787	1.5108544506588764	1.5522642656214738	0.6307543504275459	0.24496239682923698	-1.9590923080829619	2.2822302388323696	1.248868114202443	2.49139823312402	1.329247769131812	0.3452656092958807	0.6548617685439282	0.5225342513161586	-0.3487507673991957	-0.2125779365456606	0.8113584658641703	1.9756441776114664	-1.0468616541762452	-0.04656119093109658	-0.8353138998218945	1.1514672023182209	0.37228315285442093	0.3988559366886257	0.9863741911707017	1.1025435594591262	0.06921258650898923	1.0202515416766795	0.26472847663088017	0.1756790129489712	0.2859867072565693	0.17835386794367936	0.8866437785171056	2.435242579817621	1.7810304345026957	1.7967092758329648	0.47569021268697964	3.272620404569534	-0.5579586687564407	0.41221592007749946	2.420323609777609	1.8805299792761	1.3098528173199335	0.3566947978720956
-0.6057206816525758	0.5690905264645336	3.3171303918505908	2.5835457741401706	2.7267422118520805	-1.0551291733349495	0.08203527695832805	0.30545632409932894	1.403864007885741	1.567807764378776	0.5810574866954308	0.226979936856685	-1.9164374453841257	2.4015204487157753	1.230982125836131	2.45995128042466	1.252204675437976	0.3593373220704835	0.5914442440691768	0.4830359665838774	-0.27447620759020114	-0.264267250463634	0.8062953103247835	2.0257165934582124	-1.0679321301831926	-0.11578545394279657	-0.907714400423664	1.1423998208758583	0.35399871874700317	0.46481374008838944	1.0678505219729186	1.1885573637358413	0.04251142514042615	1.0298570187110194	0.26182759293193597	0.16287065187464472	0.30779529928810423	0.12049164205224314	0.8183440308817993	2.4171916982636654	1.7769671036456482	1.6960149939288418	0.4292049426630154	3.2237175585944953	-0.5618989903618912	0.3330691751291138	2.462498342527539	1.8554940279825693	1.285799861500839	0.30929109845837904
-0.5628293578154034	0.625053272787704	3.257592704417764	2.59160365426503	2.738245935268293	-1.091469093106252	0.11328874934772223	0.3062271777465246	1.3288669229698633	1.5259075999766838	0.5379664574934047	0.20870258354358776	-1.8034740824595565	2.460632529205009	1.1945655502320036	2.4284393967069895	1.1515080548975833	0.38064938218017286	0.5362012640376806	0.4747382781239947	-0.27838291785680624	-0.2959004751938495	0.8357648150995217	2.07816085484769	-1.0804111957156692	-0.16014357712624494	-0.9103099267462644	1.1219807059518092	0.32841907846810486	0.41034225250474365	1.1748031166824042	1.3666461338978189	0.04277760494223112	1.1199259791347518	0.2388078503392773	0.11250409223896969	0.33157880738419976	0.09841461083130718	0.7692243222712155	2.371428304741624	1.7493630835566791	1.6194197874929768	0.3437942722831694	3.1740569140336756	-0.5351858717797333	0.30707972645375536	2.4780811852557543	1.7917048258835913	1.217832162628826	0.24566730750568597
-0.4882489346966712	0.689492948877475	3.226264965670319	2.5820036907733352	2.754258324659089	-1.1435252530413076	0.11462935009909843	0.314141545308652	1.2798271442815918	1.40886263028152	0.5203465894477031	0.18317208161942763	-1.732907728531361	2.498963616061419	1.1859171096258754	2.371751644976476	1.0570737075682526	0.3945479277120392	0.461522099319827	0.4758766711342147	-0.2498583531611717	-0.30621084011140304	0.9296697983290366	2.156992851214173	-1.1111197461865778	-0.20651752229166917	-0.8705954580788096	1.1258903087798846	0.3020834205286463	0.32908990180661735	1.278238122507956	1.458988930719585	-0.010862743963817085	1.1558799847690815	0.2248058410319648	0.09326791377234643	0.34781223357856295	0.05914104634633357	0.7122847126119252	2.349640237383787	1.714891345619155	1.5350139847726816	0.24580449733812276	3.08569781031193	-0.5544600158848125	0.28727826768250864	2.449556202159844	1.7896644007081997	1.1634991049643642	0.17666819362500183
-0.3686279519338648	0.7048255974143992	3.199592264386074	2.559705836133873	2.815138423962911	-1.1537448964760169	0.16955277151716755	0.3278839425545753	1.2073636877543477	1.3196687251455226	0.5280087720077946	0.1608172869118483	-1.641785629061482	2.5403836120159067	1.1762823571385774	2.2803482661467647	0.927201566892409	0.3783587105331181	0.4233808309437836	0.4967776910815454	-0.19134095256609882	-0.3046811044568825	1.0252988131208292	2.2113885193797573	-1.1039950324343757	-0.2777848032945699	-0.7928804984378737	1.1351192418778289	0.29813826137058624	0.197676004902064	1.365161335323224	1.54873774647753	-0.03518364364316255	1.1891585781259941	0.19161319887954342	0.02532538825823944	0.358843688517971	0.012507600856929115	0.6362971635730091	2.3092142122179613	1.6331279461067658	1.4616176221053254	0.18240487605990435	3.0062135109483514	-0.46567978782742936	0.26546747196204673	2.4009081916476647	1.7638107047398743	1.1001338631457969	0.1272710598533256
-0.31457079015180633	0.7305150518394499	3.1837503443490833	2.563606197577596	2.851687457380321	-1.2113872039892652	0.2736246875778525	0.33515962843198716	1.136632812177374	1.2201806368880763	0.5132867827542197	0.1530839934075753	-1.5710512014017717	2.5686786760699802	1.1528292411973566	2.18307995788459	0.8161851784193639	0.38096728212895586	0.3552970239929002	0.4893998910695959	-0.052399080921759	-0.2943173456246858	1.0863342628123454	2.277639493052311	-1.100044167395906	-0.3063671221479597	-0.7883481339292431	1.1746067796071833	0.30996394601199284	0.104821184350481	1.4945588180422127	1.6027370316501433	-0.07653877092744192	1.2263783418627545	0.1517034299809307	-0.03360059776941106	0.361978534780229	-0.024813927147103988	0.6053757063154391	2.260328121266882	1.5681155706608743	1.3691406785955949	0.16783155587491905	2.947083026319748	-0.42406729664075726	0.25059037277741164	2.3742685682254034	1.72974282124875	1.04575720582861	0.050269783748877715
-0.32383603412975387	0.7504242515078869	3.1801522165891476	2.5767177764551166	2.8509328244614256	-1.2500717157859396	0.3312849927293019	0.3324907607004871	1.1065125148068955	1.1017853525507595	0.5135349769965274	0.11291145455147863	-1.5026748458510872	2.5754123571790024	1.1314746347366316	2.0948429284282706	0.6938638251509308	0.39234319968070375	0.2508903253360685	0.4534979690077952	0.05181822891885294	-0.32972952466375605	1.184681907904641	2.32043730499974	-1.1083340035361018	-0.29275586295188094	-0.7250236442232263	1.18768749160529	0.3063419949028772	0.11824842214720561	1.5869224300307159	1.7212907061747018	-0.14102594675704347	1.2371259308341174	0.14966959978222422	-0.07913473513793998	0.35443678215375696	0.007083764457286983	0.5671602294926024	2.223949952607461	1.473341798964308	1.2827678796398196	0.13597531936115845	2.8952092294038008	-0.3939147507131412	0.2722300249455519	2.38741871803352	1.7529210015047767	0.9982283400042615	-0.01590716353914053
-0.31546104922757723	0.7690058797447659	3.210072801887231	2.5531736982804936	2.8333381859552373	-1.2207561804950517	0.41976312577642644	0.33219002095659567	1.008010662238288	0.9579551565219806	0.5074811956950235	0.08618580928513901	-1.4587910758475569	2.5625290028314374	1.128039167116479	2.003102283808029	0.48369207919261276	0.38974148528824776	0.1615352510193657	0.4305354899455522	0.09230152512747974	-0.35670146064564207	1.2525582919980187	2.3685159324481413	-1.0872623284696012	-0.21689811187393185	-0.5458243690650131	1.1914338252886765	0.30051336443032717	0.1397675941675024	1.676705871772618	1.8028269611134171	-0.18027978925976612	1.2597228875862556	0.1353962753299472	-0.10792907798474574	0.3620586660069892	0.0023866057605800737	0.48928460603255053	2.2014366062198367	1.3814462429148215	1.180102297350905	0.11851562036582523	2.8360163875693933	-0.32737009831317165	0.2460555451742467	2.3981579290716173	1.7655545793753056	0.9296409134276459	-0.08663603084773082
-0.3181075687144055	0.8243026544496903	3.2231353086310337	2.5092385132769333	2.8026830836358285	-1.210418414596102	0.49187082631442874	0.3372806857771998	0.9621906345529381	0.8407837813481438	0.4774698855362794	0.05342600266583308	-1.443377284751676	2.551394153975609	1.1302091344664056	1.9268600474173714	0.3270804839357991	0.35413495386636146	0.12288683593038792	0.4272130608045536	0.11811982278828355	-0.34085147708388247	1.3286888215671178	2.3417937204010313	-1.057169150480259	-0.21533562003819862	-0.46488747849413	1.2104284202903035	0.29489761279526455	0.1709809432800889	1.7757040220283862	1.9289836351191147	-0.2358588997029996	1.25548500479788	0.13246307291134524	-0.17274295454591426	0.3579316135378705	0.004660363680352403	0.4580945625443902	2.1462628600577647	1.2916085228993786	1.1102976038125791	0.07968975400826614	2.778379305174694	-0.33853787465937957	0.27235555744773216	2.4238617439275756	1.7841981607109982	0.8738660159627066	-0.15404833367418816
-0.3162845995170164	0.8580143709282284	3.232982818000525	2.4372826500293834	2.767656070415402	-1.1550785030655684	0.5864981022518286	0.3306430471145664	0.9531011516968209	0.7809968278511803	0.4679861516903062	0.032722735502563646	-1.469936216105388	2.565017486167095	1.112691057892211	1.8475816209644844	0.2136833092234672	0.3296242003807294	0.0781510834434761	0.41728592873347353	0.18016310246711462	-0.32053108801864194	1.394757183746456	2.2461675976595257	-1.0255654469653996	-0.2382270314782086	-0.4245157102289966	1.2503056638355006	0.22678599944811909	0.11038462287401299	1.7884492851058176	1.9850993953025946	-0.2999455261193081	1.296704804571241	0.15418338008603666	-0.21202671917413482	0.3504181969275769	0.03465005533558881	0.3766668358428426	2.0614465601881817	1.224973386257877	1.0259298210778716	0.06513143356468565	2.701518236062035	-0.3803040572507911	0.3113595406332939	2.3768492419970593	1.7952648757507006	0.8249565977666155	-0.16780398521788933
-0.352676304368847	0.8660140453228914	3.2111955975816864	2.3661251782985273	2.785757340411741	-1.1254562197404439	0.733694598362644	0.32366867235178026	0.9731436127241416	0.7344193769466569	0.45669689287629317	0.005878494842919144	-1.4581241724080045	2.585552750865822	1.0832206760891367	1.8141713263777273	0.14318201808394454	0.28770383037296227	0.061268744704395604	0.374514646322733	0.24379793038489073	-0.28154685608995833	1.4644596964352308	2.2109058700570983	-1.0108729866589896	-0.252475913605233	-0.35973325468709366	1.2450123920210405	0.18296488119506132	0.13945624605899246	1.827487649907281	2.0048078405298986	-0.36387730755475883	1.3134495634126755	0.16227845951582176	-0.21964547072220983	0.3487346844174065	0.16185333452645206	0.30550411816586026	1.9672919558694333	1.1281936606048775	0.9677556563381737	0.0934166602139736	2.629445988974725	-0.4183957733181833	0.34849074771528776	2.3138060659369373	1.8416514161849622	0.7606837966377439	-0.1963922029948662
-0.37045722814377974	0.8857286996717753	3.1635355950224424	2.269183608243064	2.8376392393051852	-1.1016780221853026	0.8652424651195012	0.33026139630625606	1.0595189690421765	0.6752140778459442	0.47230803292793466	-0.03149167648180121	-1.4557753595910214	2.5496010856343174	1.0354197549738857	1.773316182045741	0.08185459172859372	0.26648051161797215	0.059797699606604526	0.36803190125337054	0.282929155885515	-0.2343786718943767	1.5372199092358132	2.149412968894519	-1.0245552935753122	-0.2788575039184956	-0.3263840218648119	1.2406007157101318	0.1687438470307062	0.11346226308575899	1.915665940510845	2.0644819243253973	-0.39470681527247065	1.3433532766342815	0.1553571878790017	-0.26344487367849106	0.36584165029153004	0.2574764047412101	0.2562291885767801	1.844120730778456	0.9891192061509768	0.9431522780422199	0.1177387409020602	2.5659843207972624	-0.4563076393932614	0.37948311590541184	2.2285078241751295	1.8422235225363903	0.7066541606133644	-0.17652542675424127
-0.36050427722310446	0.9222449290153335	3.0932695069113967	2.160683267595813	2.892181839241308	-1.0939811465422937	0.9389058887302951	0.33866904213494475	1.1547256913443704	0.6512161928265683	0.480171719724355	-0.06872570584333007	-1.4613672687476214	2.543384568121443	0.9605983793023958	1.766688524369514	-0.0023186569180230375	0.23311805943189526	0.04575783295877971	0.363058705784976	0.3087332827541479	-0.21683610123843558	1.6010425263698589	2.0610908666024703	-1.038595629541286	-0.30849978905812275	-0.35620445666216494	1.2645798382854216	0.19838503599073914	0.15267139938340385	1.9625044581784148	2.1228743951027367	-0.444322474386804	1.3367090643955473	0.1772534750412972	-0.2617588371348538	0.3662720718547886	0.322458654902936	0.16594703398065627	1.7996381686013023	0.9084522172698453	0.9182920855039972	0.16576469865033033	2.5119269647764	-0.45861611534121743	0.4432036590864151	2.1480724682806276	1.8848463642371622	0.6896129896227678	-0.1735610205704481
-0.35480370820931295	0.9564892770616373	3.0238698415518535	2.0403934286909506	2.969611428173036	-1.0415833177101137	1.003278511844049	0.3495107287823074	1.1500074919520253	0.7755782542151659	0.49194123386302274	-0.08769758429539462	-1.4726284431715606	2.5162616242813134	0.8698573613893533	1.7757442892099848	-0.07899079823538012	0.22534345366692152	0.03583282262585519	0.3630494633240882	0.29930563185777415	-0.18205530524001817	1.6391565468829885	1.9517833242914455	-1.0220062264623748	-0.304702581708241	-0.4017681454093059	1.266602491287124	0.23020462885945125	0.26356945055967806	2.0252038917387845	2.2391600516986587	-0.43135388731232427	1.3860725797590776	0.1766699144606414	-0.261155005735049	0.3534377904379776	0.35095108306932055	0.11619505458893895	1.7748187775504634	0.8444655459069643	0.8256808668829037	0.27662318031070254	2.4442482584437526	-0.4305126328996184	0.48751867464187704	2.105491058653822	1.9229943107767515	0.6259307981144075	-0.1877786841904688
-0.37680547882849974	1.0235819101120573	2.921298613047404	1.907212787707378	3.0426025001057404	-1.0699965984337205	1.0148659804553195	0.34328405969931586	1.2080717959871545	0.837764665123945	0.45623695892266153	-0.12540081448401447	-1.4981267753645497	2.493550988900379	0.8213657458386834	1.8075801083018965	-0.12681108804879587	0.19932064112090034	0.022803733470805325	0.37821914354228464	0.33301280952009793	-0.09430307394826364	1.6898354986449735	1.8784993982314613	-1.0573752664852578	-0.22584175405659662	-0.47034825481896947	1.2507951441928793	0.22203096462044125	0.3652348927604824	2.0949722138340627	2.340227875024484	-0.4509360186931895	1.42944648676688	0.1865572137987254	-0.24606593071673907	0.33158794722087215	0.42650145861562033	0.07588770239536212	1.698290189756536	0.8107890270705032	0.7210567388383242	0.36335382793418214	2.385662078238688	-0.5242148514803606	0.5308627875150748	2.0582244659112083	1.963270466700243	0.5425943170087162	-0.23900485130988822
-0.4008582414056274	1.0737673162152368	2.7850678307765078	1.7313123349874924	3.1248390653020564	-1.0773392389600047	1.0024362927305634	0.3381198619494273	1.197911299428917	0.9118995272988263	0.4475430340725605	-0.13952943739398754	-1.5258570657648147	2.4270091555920787	0.7889000700693987	1.8726402845777699	-0.13284517189383865	0.17902469055127282	0.06924036653642039	0.3992330673279698	0.4067027001576129	-0.019870622088125976	1.7570381275063525	1.7849564030405762	-1.0808869666232055	-0.13397354721381197	-0.47505418668901483	1.2761481638337755	0.2024178181184682	0.3721210153405867	2.13390814976644	2.4586831547202728	-0.45355814568308583	1.4708994054513842	0.2106334441926132	-0.24829776420770955	0.31778966948867793	0.4951566274115862	0.04040586477574776	1.6550800068536866	0.7795826460883821	0.6819428537034138	0.41301154326528805	2.3110712341779935	-0.5467882377405147	0.5542797729624571	2.021407028872284	1.9962098835348805	0.4660030287598168	-0.21924047318517723
-0.43713569229977745	1.110171335898828	2.6429459649590212	1.574518148972888	3.194742165159131	-1.0869232962349449	1.0725359580508624	0.34181633249391413	1.145538843606242	1.00149824828608	0.40316135207368714	-0.18428895477618729	-1.590239033051887	2.35041851697986	0.7772197619642742	1.98096916154336	-0.12381859392959611	0.15945734069831255	0.07231168325471642	0.4328263168792679	0.4361832619200743	0.10634084546658529	1.7846637758127855	1.6913486914393843	-1.081593535183456	-0.08521475608739984	-0.4614930216069367	1.3472526301026517	0.19222662120407136	0.32177876880051226	2.190066397952889	2.546814130838355	-0.4300306665668129	1.5235277119688466	0.198715110883605	-0.26985243985215435	0.29585786203248976	0.5726633852900431	-0.00645965166944001	1.618533938954299	0.7883407999223385	0.6203857710763067	0.4538140541169862	2.2463085198930037	-0.5638585402479355	0.5852660142950996	1.9338440894447964	1.9607117341651858	0.3461546394587528	-0.20373698730158418
-0.45187590830501334	1.12820721715314	2.475470459875533	1.4422506741994305	3.2614169949894567	-1.100443358040602	1.0948311805124442	0.34022931301607173	1.1542420077369608	1.1286521443548565	0.40184794190550477	-0.21951150917162116	-1.6561271003738014	2.2753086549500803	0.7214251099278367	2.0860816844284447	-0.033998181576005114	0.14708932296127727	0.04786719038259193	0.46001126579434937	0.4292617156191179	0.21344236400101177	1.813218954803316	1.5747609887695715	-1.0900764593174104	0.008074394742998713	-0.516397411475988	1.4150113037604952	0.17278399135286243	0.2885103351759001	2.2462867517447704	2.6764163364005262	-0.4363818702031502	1.5766853699503605	0.18226336288874775	-0.27993696767832654	0.2799077959999123	0.6399109371585829	-0.039130970753316646	1.6135015304421039	0.7765160939082446	0.5639732946499173	0.48692812608855973	2.207979976359726	-0.6009174190267094	0.6127610360822903	1.872865072289161	1.9280819895758168	0.23282390956163193	-0.1767655548328399
-0.45870810091239367	1.1053980535452954	2.27237723132136	1.3017931972448868	3.3256160619853965	-1.1558889580917717	1.1117304927115748	0.3507828285851653	1.1491817463837684	1.2181384730163525	0.4041753906245876	-0.24130710926126006	-1.7174376784458516	2.178522367461004	0.6654512000721068	2.2122034597044	-0.003481755218259054	0.17719235437826167	-0.0014663584655203842	0.41290384472174546	0.41598191200599677	0.33436449688640596	1.8240086519124823	1.5164776511275853	-1.090362190946658	0.16588080923677798	-0.5337034659479569	1.4550669723495497	0.15267702415982148	0.21070073410805748	2.2794685190568384	2.7930873756951344	-0.4324518789947699	1.6384546078023248	0.15218942652700845	-0.27659087374324043	0.2643711499208862	0.7049045336313668	-0.10928320585337639	1.6162404581797898	0.7617613819961473	0.5397549942457234	0.5467568446433156	2.1855250408597113	-0.5945820730307352	0.6138411329801168	1.8451130340284387	1.896674925487046	0.18184759607348183	-0.15668351257059293
-0.43247699323978306	1.0709482306671039	2.0785880096404954	1.2051055162077673	3.3700813010083457	-1.1551163340003643	1.0917658516249962	0.3436873480689122	1.1006650540997316	1.2809903750701002	0.39192336679255546	-0.275649422293053	-1.6757591436295236	2.043219236395269	0.6276009598492693	2.3434431291356486	-0.033004580012989594	0.17610471049252033	-0.04978531556616801	0.4058718686574433	0.45451229591857645	0.41794012269000236	1.8392334890898703	1.4921370901399187	-1.1064795296676508	0.2825080086001114	-0.53980991285726	1.4797623390300596	0.14076509642453489	0.2105958605960318	2.3119994092514218	2.952151220486414	-0.44237091574376264	1.6811269052808409	0.10689225876781346	-0.2450213653475708	0.24612343657526975	0.7747278051507627	-0.11818533872821643	1.6266143468663223	0.732274455710031	0.5039429224780243	0.5832490726612984	2.1402938717145252	-0.5683516075569968	0.6681632129366064	1.86778325604722	1.8848722139966188	0.11147420471730814	-0.16952349112543724
-0.42010311981878273	1.0610927250780509	1.863830915725743	1.102295721201431	3.329265934441012	-1.2041648565763126	1.0515772046546616	0.34194633175707156	1.086293026721373	1.4009514683122652	0.41654182099758535	-0.3090687025239717	-1.6760838048821705	1.9378271590332479	0.6124737211415281	2.4231163831179483	-0.11115075847265563	0.22376858262355456	-0.09510718475417117	0.44321300339820324	0.43950011296256725	0.4901593967881899	1.8439260014056154	1.4309187434453086	-1.125071506955881	0.4133584139012121	-0.5629353338227514	1.5144394805068422	0.14450995932675897	0.18961009426914302	2.338710005859577	3.1191609880397517	-0.42893011546319615	1.7220055327597348	0.07332465867980059	-0.193631524467412	0.24389733560100338	0.8382457389419734	-0.12888887398592933	1.6442174057399643	0.7402703562232111	0.42101174139797265	0.6019762498053478	2.1140351466604983	-0.5649304989850327	0.7143243187274936	1.8780448406853627	1.8184448930454704	0.07090078267213251	-0.18048934004811448
-0.3874879812942378	1.02493206920244	1.7167415847690346	1.0079000077963678	3.261310708662851	-1.2422957933306071	0.9889745193971506	0.34906168603799603	1.022888644370087	1.4372264115437041	0.4423526225658219	-0.35533172514174993	-1.668856048395898	1.8412202839218914	0.6050549016299075	2.468826490096142	-0.13823633708045974	0.2517666354610649	-0.16030206667958874	0.4635205182709628	0.4362346310416937	0.5387331757867473	1.8121029198637952	1.4308735291182422	-1.121832276926478	0.545838782276407	-0.5610229686346807	1.5332751983441528	0.0935869717845121	0.1291582281656639	2.329551049768125	3.2560697566639902	-0.4213631867705379	1.7463671459253973	0.03061592655865688	-0.11967348192213818	0.22731218965686278	0.8518902131926737	-0.17168012142072483	1.6613667711707527	0.7772252714044926	0.38065359843285085	0.6388702566109626	2.067192202280561	-0.5371941682325335	0.7500588746084407	1.89386923050204	1.792574138860245	0.0020133313665953293	-0.19189870000734757
-0.40273882273666645	1.0110188000006832	1.6011523041053493	0.929292140460728	3.2084743585564945	-1.3178632178613001	0.9720059477217944	0.35586641337710506	0.9746359222720302	1.4717134681170188	0.4329286134643386	-0.39990417389566807	-1.664179402676814	1.7225514091589997	0.6069523236794466	2.5028198339352707	-0.12179281568405984	0.26221061335852897	-0.22056334867031274	0.47044629576768565	0.443118093338691	0.5832770490776278	1.8051792439093162	1.4278970100448656	-1.1081742567965422	0.5759795245243864	-0.5751430206205151	1.5545455606315608	0.05904379551059839	0.09696720235998899	2.2996210749075523	3.3579658634301737	-0.43436248689907203	1.8065112592758112	0.009312014173287576	-0.06193925037590449	0.2148489082524693	0.8773937233124813	-0.18151765546636392	1.612060932119757	0.7608728669820729	0.324727462184363	0.709207258288959	1.989574074413376	-0.5739065427533493	0.7506661142610698	1.9101556036134397	1.7302447264767806	-0.02770904534209555	-0.17406585612984812
-0.4073829671523702	0.9817546664081112	1.479976182140113	0.8622132599204487	3.0783749347634233	-1.390418585691867	0.9589831361721861	0.36764246357996583	0.979249904122047	1.4639257554646343	0.4019058610181843	-0.4399256111240494	-1.6462597424179042	1.6391234925396099	0.58265989652697	2.543522977100296	-0.062370766443668214	0.25973653437835403	-0.25896025734530886	0.38785705613036614	0.45776449272178976	0.5835199913892531	1.8013569035374837	1.447802208972607	-1.1375578102723805	0.5865665948015109	-0.5843820112686366	1.5678439737958831	0.014003706984432804	0.05113124440944725	2.276269885891831	3.4029104858400587	-0.469328019229446	1.7976797944070964	-0.0308020819786353	-0.03195054469906858	0.20098678619658247	0.9711272045733867	-0.1828726926570205	1.5634170957863438	0.7533489556351123	0.3010777255570899	0.7259362555958522	1.8601454580476617	-0.5908521844547036	0.7836871530395735	1.9362564901872665	1.6898149153841324	-0.017285891622020905	-0.09822174297494954
-0.3868985182004713	0.9490229628688956	1.4038644403720146	0.7734405432284529	2.9880088827328475	-1.3801361111591575	0.9378143355023963	0.38799341721499053	0.9062843474627902	1.4690552874242522	0.37168188162168153	-0.48082188010164	-1.6441277611234468	1.5218261450153538	0.5929806007066766	2.5965434562086873	0.015864251685161444	0.25865675341915717	-0.31062349542444967	0.2919848074431434	0.43098523821689927	0.5502589196863609	1.7615357981558393	1.4919855404316074	-1.1240445458228967	0.5652350447395982	-0.51435903638353	1.6031527636174263	-0.029963763808832783	0.002449521114758332	2.2118369409647753	3.4974943604146818	-0.4894681044256334	1.7665536919288538	-0.062384056403406274	-0.005917569236962272	0.16817409987746285	0.9852747699747759	-0.20109251912673648	1.5864044434296565	0.7700880422324252	0.30308559255971806	0.7737490027341523	1.734588061570371	-0.608008844454765	0.8683535158170136	1.9756143967554258	1.6553175584782778	0.016624816953146982	-0.03927387140746102
-0.3373930788428716	0.9200349816213075	1.358408097988701	0.7163789003500233	2.8967656142200253	-1.3085267812504784	0.9407983442117243	0.4147144390819939	0.8263862256114717	1.4732766864781563	0.317769209507626	-0.5485607945961581	-1.6372860819534991	1.4602515449138613	0.5881692909510904	2.6316523618804766	0.09759791625882128	0.23855353597924928	-0.35106951121524044	0.24629048461085917	0.3463776378862442	0.5438636635600017	1.6945902859822155	1.5365586956550494	-1.1155686986333202	0.43235949394556766	-0.46581328679991774	1.5763174001261955	-0.04558559473613566	0.022147976768774513	2.1872280810248315	3.5606346444679318	-0.48205218158207597	1.7497801619546869	-0.09370586006930155	0.08714935262503702	0.1386511493618552	1.0513338492803164	-0.2193722764761808	1.581188830576709	0.7905736576199645	0.2553080574411134	0.7808460232388826	1.684497257979686	-0.6113610247603611	0.8692828920207907	1.9834871184075695	1.6503299982907123	0.06585023132010902	-0.02746429798389664
-0.28675383269503957	0.9118859372247403	1.3133462480638918	0.6296357218992742	2.7664309433574017	-1.231551940124583	0.8741895953189929	0.43289833754347395	0.7893588749322381	1.434153067487401	0.26145879724443405	-0.5896588838044609	-1.6113706127936613	1.4022847531123135	0.5726422528135092	2.6016800473680486	0.18413511836530444	0.22875550664035643	-0.31193699475660713	0.2189754906817817	0.304913014319785	0.491773628312633	1.6286718521994625	1.5899790417582305	-1.1119105617486533	0.339224303800599	-0.42155881665993034	1.5356989173561015	-0.08185841531429675	-0.006871599234902706	2.132852613787667	3.577932575834646	-0.494484569921189	1.714121282679784	-0.1159022959427517	0.19711589557003933	0.1534325270974913	1.079425602809412	-0.24255809550194218	1.565857117190021	0.8121866292319548	0.22310656436508786	0.8003124733521748	1.6261076615081713	-0.6564705698070766	0.8108940763727366	2.0370874144024738	1.671559605308503	0.13730932315925765	0.026477886012544867
-0.2532546208185472	0.9033856911651593	1.2666466218682064	0.5509757780729136	2.6337423846482335	-1.1889715034239159	0.8268288907596817	0.43694816362382005	0.7786033390364324	1.4215515409559007	0.2179880511516799	-0.6175874053874556	-1.5946546605003413	1.3558753128886352	0.576615518254945	2.5860222843381044	0.2579242955239964	0.2159228448021664	-0.25623039100214146	0.1881201294866458	0.2721829127776422	0.46760353800163584	1.5776919380311314	1.6777799263618813	-1.1048940126576778	0.18219445885555582	-0.366527375482323	1.5331128579357363	-0.07821362340407702	0.01266650746833442	2.0504493665486185	3.616981067357674	-0.5118400048831087	1.6650403467140045	-0.1293218591080173	0.2677522844067336	0.14160543550203059	1.0819721003572598	-0.2660210349155672	1.5234471397805094	0.8619173912412805	0.18071707382812568	0.8311037282261857	1.524334148845765	-0.679976350589317	0.8273069744994469	2.0376151864575203	1.7151184182488937	0.17626891442833487	0.09055614729826492
-0.22155945710186634	0.8766921788736504	1.2469242991905487	0.4968839142606748	2.5080247918133307	-1.099290626970453	0.7667445039403242	0.4466309598782436	0.7710918239821727	1.4523831260907731	0.19831629089586472	-0.6640999638093923	-1.5767818827327882	1.2865875871531716	0.5137735642830736	2.5595374695802353	0.4048847465634863	0.17338450362562596	-0.1903584255975857	0.2453945603834195	0.3149246789885005	0.3789967371060209	1.5356434752200478	1.724090728097083	-1.103915222998355	-0.04261029617110575	-0.35328192943065856	1.5013412571190206	-0.09035153365445248	0.0480071668922276	2.0144994266352976	3.63817534418245	-0.5057089114674946	1.6126872500221971	-0.12173151905545918	0.2954548638162133	0.14986828508621033	1.0771959456458275	-0.2527331602622111	1.4858675207093819	0.884809784069796	0.1412814535321604	0.8478702248865911	1.4057604423479262	-0.7241467945799213	0.8407336422895849	1.9832488168979505	1.745138255652504	0.18590541503746047	0.1173282323483504
-0.2554184112697395	0.848902072177918	1.2415095164073429	0.4431595530823726	2.4056540534804776	-1.0665964981951055	0.7214320886839503	0.45847125202540495	0.802999809112975	1.4478531037446927	0.19892775902679483	-0.6963722670727808	-1.6145808913893287	1.2629502438616165	0.44838027444798	2.5520046891547876	0.5335767223710703	0.14372627613467823	-0.14098055468380513	0.2356878453013022	0.33175338036591234	0.3566786147244143	1.4846390291265747	1.784910535012396	-1.1152469389236042	-0.18393763887221115	-0.3157998841657239	1.4923081527750806	-0.0816223194238597	0.04405189277301059	1.9953011448054376	3.644083167648887	-0.47953115172844213	1.5366461685551638	-0.1089604578479677	0.27872915437700196	0.18167877612214284	1.0635846540029386	-0.27155936737301795	1.4581278250548253	0.9257697201624925	0.13673007388391972	0.8340918909960667	1.2189586625343118	-0.8238366238150032	0.7691696323129189	1.914314476646653	1.7531989192232	0.237034887502515	0.12330817953417228
-0.21490483115483036	0.7855626336631486	1.2906439546574136	0.35891257155330036	2.3427311309793075	-0.9149766710999957	0.6776578308642426	0.46565601542944474	0.8062208449897061	1.4437972497517262	0.18675470220487442	-0.7391545495740754	-1.6020409970136285	1.2734181744926623	0.4456540905419287	2.556278401841902	0.6589902805979094	0.10389515885329596	-0.10343347900062627	0.19839790313811062	0.3701243428665697	0.3417029565149331	1.418638997466473	1.855075870956848	-1.1092491883536322	-0.29039129489653553	-0.29853132024382095	1.4751421318141282	-0.09226304730182515	0.07282401092067496	1.9518207381623385	3.6077514883287023	-0.4776678931158072	1.4757099600589312	-0.11367362135017067	0.22350993168894168	0.16004208364988223	1.0231810825691157	-0.2638354755936361	1.4792267060086095	0.964810111210314	0.19535486297053	0.8049977497210132	1.128572738243594	-0.898548344316524	0.6795686985197312	1.936962915275905	1.768476520713288	0.28347602661617854	0.16861838223028552
-0.19764362946977204	0.7512148195667454	1.3158489174216348	0.29895735071648877	2.276920054696525	-0.7990879516007273	0.6767265297347836	0.4278337073545896	0.846821572496995	1.4914742273017016	0.1502135222626106	-0.7531800152980825	-1.6220418882701018	1.259384993082996	0.44113297331371887	2.597669970261304	0.7792679707926717	0.09020763232683408	-0.09333826341206164	0.1065447789476169	0.41467819912627724	0.2943105178778509	1.3929877658570642	1.915327284753354	-1.104798031599556	-0.36415368187632935	-0.26354951282006944	1.461133706499573	-0.05154265564788454	0.07482268501464244	1.8939964001432856	3.5950695275451197	-0.49628896184688615	1.4060937392297728	-0.11297385521638773	0.19435668007294585	0.13164485074555402	1.010624141529266	-0.21718911438943875	1.5008939316005387	0.9753738531717758	0.20979168277326904	0.7634013239849542	1.1064982873891602	-0.9862117481661332	0.6555555017631869	1.9050831439951892	1.807282651991126	0.32555124096407506	0.19126750928425182
-0.1914215190355698	0.6729289086175355	1.3176465608987271	0.24089838498687036	2.184693991950362	-0.6527885838414279	0.6132252863622643	0.38214585012999025	0.8063953023002888	1.552265921072083	0.17254373880621018	-0.7612791790584028	-1.636846324184571	1.2643741676296758	0.46704075924478533	2.6107445739844843	0.9051927078001067	0.08562976334910471	-0.09590915630767244	0.008352941775454686	0.4509695978758604	0.2873653044306693	1.3436138907628863	1.994607611134	-1.104727905514359	-0.31600315485091535	-0.1519307726371307	1.4185385229833383	-0.040402944115029406	0.08352983562079559	1.8740785230938957	3.57140445511614	-0.5716754327340507	1.3139371138960307	-0.158745084897285	0.08352912125069303	0.09880800734201864	1.0111775417950235	-0.22490821169844236	1.5386722885475446	1.0356570624601809	0.20879022200573455	0.7073397904840455	1.104962926154063	-1.0077642509135933	0.6220633757205359	1.8319738490137099	1.8493735397587119	0.35080733504042017	0.1819281844115719
-0.18685621227643973	0.60657583923508	1.3622863153941744	0.1800622070989441	2.150298319509969	-0.5257755853722444	0.6013776170635862	0.3290412927307524	0.7327726040693368	1.5724293094942599	0.21325504144035384	-0.7865289011873613	-1.6091728788050763	1.2526016361237857	0.5609831774166049	2.6127926391162553	0.982803393464458	0.07042322912949321	-0.10803390485360723	0.019044360305796433	0.4602089543712638	0.3227324990966528	1.2865908762227267	2.045624625090782	-1.0915974394198487	-0.3301641358519396	-0.04459576171759526	1.4358348227613922	-0.030163837227584846	0.1014618037082116	1.8589709131876666	3.5678612491827693	-0.6343044687933597	1.2092698948909557	-0.15206688245232425	-0.013056854142940211	0.08119513847519001	0.9781180307545526	-0.2075859100835372	1.5350398398885947	1.0790273572346085	0.1899416348112643	0.671929686667418	1.198484360994903	-1.0307145692249673	0.5441447253162566	1.8138684897779656	1.8431761583417505	0.38352376116532916	0.16229408444186313
-0.16552565333645122	0.5458937294858934	1.4610144363219568	0.16487444905380527	2.061929033268546	-0.45367881841908053	0.5794440962459502	0.29540515966721326	0.6962711950694702	1.6259866841016766	0.3026536245720721	-0.8472636133657103	-1.6035895257031487	1.2546582937201929	0.5721823285585377	2.583075354868517	1.01089496443124	0.06661519551810065	-0.12844686902515606	0.0948313954944521	0.448481738175363	0.32533144789189833	1.2484104282950077	2.1081500471632584	-1.0934361582408787	-0.3346503813499917	0.005415243531082537	1.4376668560081827	-0.005076238371345533	0.14837844190525756	1.8605799540298935	3.490994349129914	-0.7093108656366008	1.1397700112684501	-0.10604380990833766	-0.058800650573006305	0.09612433436050546	0.952083063706411	-0.17009111407560887	1.4977099680814883	1.1091354910517515	0.12912475539261625	0.6179841881147041	1.2387673273243132	-0.9220104751873801	0.42566641453562176	1.7410372619567909	1.8306842948885476	0.43035977630271605	0.16676906197852376
-0.1465483378008368	0.48522254924904135	1.4977240873148119	0.14405331339976116	1.9744149976685368	-0.40314409698759784	0.5391975340239439	0.2596197634179516	0.7045607297681509	1.6900136013486633	0.40656143156169955	-0.8814225543390833	-1.5849490471396257	1.23239023779773	0.5525286289155645	2.549547480377518	0.9969214196261952	0.08105893443351397	-0.1473848140290836	0.1635143881003543	0.4518251594531762	0.3207035303402207	1.2230306247203013	2.1683482932691414	-1.0818875500544185	-0.19405458353108762	0.040024748964598685	1.4242123478503772	-0.010947995533229801	0.1997424649956318	1.8267771306634935	3.4776730758890855	-0.7732720804155205	1.0634227596911816	-0.050952449091201425	-0.11611454674020669	0.10810259061438113	0.8850488438938973	-0.14784333317935464	1.4836498344489146	1.10653661218359	0.1316839466194551	0.5919382085751514	1.2403463386034728	-0.8871132116809223	0.41737759327723517	1.6946693436802072	1.8140184169768745	0.4455356259014412	0.16143883533495648
-0.12293949187457039	0.4228645809419057	1.5848873685399671	0.12917259593574898	1.9250159473645845	-0.35496917932100286	0.5353686910588388	0.23798831331449527	0.6958771242720878	1.7334650412182113	0.5055180892857524	-0.9271296350429828	-1.5705338531096478	1.2179019406963882	0.5608934794773086	2.551365548890213	0.9284537386504116	0.07376835579792108	-0.1650859176966427	0.22963196968149124	0.43831428336021894	0.3492799534571273	1.1980299558409244	2.2498070786128976	-1.1036570351583042	-0.07448870119698602	0.05948805655053209	1.42525624742049	0.004380367525177931	0.2625373892370254	1.8306305306498742	3.4557499616038156	-0.77379292262386	1.0248990918557839	0.014834138530424684	-0.10374236676273947	0.09884106883033146	0.8418001314419243	-0.08559085103215143	1.4678460614984297	1.1107082985301582	0.11535902563812081	0.5706257188589532	1.2374303465558147	-0.7816810322246962	0.4368040883706028	1.6705935813464077	1.8249697922269192	0.4723699129841613	0.13674345473930002
-0.10927365119538053	0.388491993284211	1.6777345615141885	0.1378015543403516	1.8687089944068194	-0.3495286676141741	0.5182158294702763	0.21532784936076052	0.6594943519539678	1.7369154732740355	0.5562992936830333	-0.9736786736853164	-1.5553544744705516	1.1885056348132934	0.5630326677244801	2.563759550373271	0.9356045137579823	0.091640239257372	-0.16475693290248333	0.2870779132838897	0.4073131955978238	0.37965401619527545	1.137184437805677	2.333358797023988	-1.0999999437313295	0.058504021871070955	0.05274588446657412	1.3930939757098053	0.004045391964069956	0.3650867452896315	1.8245444406310074	3.4094012847894	-0.7358802168148472	1.009464682331626	0.07551136959312679	-0.10697134714926264	0.08859175520395937	0.7985171659754364	-0.011845903526492124	1.4516708543109575	1.0690223806576697	0.09711589308432253	0.5411876549416867	1.296198525249682	-0.7159835454769119	0.4137725503350126	1.7009412054977926	1.799770869353463	0.5508266418147975	0.11350181903895913
-0.07605825488255354	0.34091364018987635	1.777752776292422	0.11571699399814242	1.8016883797272722	-0.2867584165721477	0.49982015434599525	0.18990805726718224	0.6283827030575597	1.696617075582985	0.616367738585337	-1.0232279677161704	-1.5216506514340409	1.191491932086739	0.6415787452495345	2.5622012059338184	0.9102735186161622	0.12103003009326455	-0.19053373002164606	0.33573991852113183	0.3496759783314638	0.39602192072907166	1.0471240884595758	2.460367476006004	-1.096013452711504	0.2667924256748963	0.10647029225010798	1.3668318080559456	-0.01467514288728038	0.4217446212039773	1.8288101492296593	3.3828312559225147	-0.7261979265241907	0.99368779732616	0.12802219715507462	-0.11446830185883952	0.04664301595343599	0.7392774336971465	0.07626880285955437	1.4488453499583773	1.06600220095398	0.0822837228201328	0.5232115362779839	1.3750506916507002	-0.6222092782285541	0.3727370373609132	1.7552841834981359	1.7733398183515867	0.5897817038689934	0.12493289202402595
-0.024133348489057977	0.3173175516939509	1.9095739839688388	0.07894780933616992	1.7397199084390151	-0.2789263548614417	0.5031100988796178	0.17559681027400192	0.643152327498089	1.653511388397852	0.6296996050293273	-1.0419528625924237	-1.4809144546939879	1.1809583650691253	0.6778258083967195	2.538501384250473	0.9530504037900126	0.1300797099697504	-0.2218529375265632	0.385542106934562	0.30589000187251497	0.3302579709112168	0.9772044496553646	2.6092348307453967	-1.094476147385104	0.44966037915831497	0.16347207011449866	1.3312436032158863	0.008258992672367009	0.5026569510949122	1.8161465699339039	3.3701948843886074	-0.7277284603845694	1.0055857093218652	0.154924035985506	-0.11411428374329927	-0.012023182460986423	0.6887252292658879	0.16188485902179311	1.4341655881783084	1.058241009450305	0.04835042657418673	0.5289146522421566	1.5606306929912837	-0.449387024108532	0.36036527827673265	1.81210666677648	1.7386709607573567	0.5779241001200898	0.14529097365392957
-0.06055476907298181	0.29751983305132534	1.9600011613540675	0.07616810301067639	1.67931242900083	-0.336696573262619	0.4659751499812412	0.17446648990831054	0.5983186546071871	1.5614728751811782	0.6036709416963515	-1.0254070713756094	-1.5367139959070286	1.107888074301068	0.655106363938881	2.5418316414185207	1.04878531711818	0.13940550656907924	-0.2090347191224041	0.423122760385726	0.24981883427593768	0.31198657332039936	0.9322565616022965	2.6974169320488186	-1.075217610398303	0.5613007130945213	0.2155854968119967	1.3186800896419066	0.029609356511178603	0.5221176103457321	1.81089806281921	3.351330265465022	-0.6833455378547583	1.0040810841430794	0.1854685693779998	-0.12841896312487455	-0.03931782902421531	0.66911430804936	0.21763407360321646	1.4336746827814537	1.0436901527812052	-0.06546290243221867	0.5179080562812424	1.6686859014620468	-0.2685090070651971	0.352117983496833	1.8338135951468684	1.7420668580910637	0.5505950559065288	0.0934592829205797
-0.1094183486173689	0.27434853826813244	2.037494201788825	0.05098819518534503	1.6372209179387256	-0.3306765604182356	0.45787489599794695	0.1868886362006417	0.5278606005691036	1.4553829681400199	0.5714653080987291	-1.04793118007949	-1.615030025656528	1.0988191943317904	0.6523811383267942	2.5500411125769635	1.0799928225865787	0.12440285986335511	-0.18352379260206295	0.5268826194138303	0.20673874040199997	0.3495198256186608	0.817464560812301	2.73199009447761	-1.0486441667791508	0.6568878609429619	0.36016138114778057	1.3215354287414673	0.0348150022052164	0.5602417187431052	1.8485776243953278	3.3145092694054386	-0.628259115986981	1.0322721573003324	0.22464159304353445	-0.07107389719174531	-0.047656685557429496	0.6186718203052196	0.24989091072289224	1.500670591346232	1.0504247219350091	-0.12664177945930039	0.4855643281718217	1.729070928519273	-0.06398611075614033	0.23813365460281863	1.8737115543386675	1.7214636812846762	0.5613507493507772	0.07343935918413366
-0.14254471902261878	0.2638467341830356	2.1157589752838053	0.019894530957138345	1.6157893430420973	-0.3622574544130176	0.4577179994017172	0.21650964774539233	0.5080225772412543	1.3019264805381439	0.5319771019896242	-1.0770245026160263	-1.6516089174755038	1.0956928641671522	0.6552972918295875	2.5825191385550377	1.0974978611351838	0.10027281830948398	-0.16305466939009647	0.6464731090227096	0.17287586116069875	0.37048628105108106	0.6716533045714357	2.7392091337822193	-1.0285739525241269	0.6895749504825821	0.44949060077780256	1.3419902394422447	0.028177713953419066	0.5996352017936866	1.8820251881398344	3.2973828292059	-0.49714892736041005	1.0710673122919991	0.31207296942720947	0.030556585294781453	-0.025893574093108072	0.5346678007766232	0.3305124951750386	1.5735265260373534	1.0405955934618272	-0.1993661639889381	0.5020297585940285	1.7934415322389559	0.1131031802946012	0.1480338584582334	1.9190239285051587	1.6935757273424545	0.5569040138563399	0.0691342700146914
-0.2108884770628583	0.24221212883406648	2.13926980571165	0.0022298068793816877	1.6006506272559946	-0.3961439190144133	0.4276977540812287	0.25064877088744353	0.48980589334452224	1.2242007094985858	0.5146458145071912	-1.0898778852132187	-1.6873320866209867	1.0920586582423788	0.6017014859001739	2.6243910400496526	1.1207556189450458	0.09116370933702199	-0.17488969439475344	0.744135187180637	0.1588494339350753	0.36899752522604906	0.5474926005379003	2.761539563843685	-1.0235835004405442	0.7539862359305425	0.5073370442065193	1.286413678329206	0.01106588286433485	0.65588360352148	1.8989661451459097	3.264732186529894	-0.39359090764182675	1.1444315792929833	0.336719589763648	0.12064894639817295	-0.006857757940250862	0.44976571002371246	0.3776457348461485	1.6515530720164247	1.040033614143293	-0.23596233698392705	0.4832350826136569	1.8534524160613615	0.2670392493309442	0.08597995666463647	1.9322322648168502	1.667883428349418	0.531354474331638	0.043721807104918554
-0.29980110099188184	0.17507432046599727	2.0724173655053093	-0.01548308042678696	1.6073048598769772	-0.44661117968804326	0.4497715850446674	0.2543899921815294	0.46083854179608474	1.1306287287331545	0.497627788117503	-1.0606077098971927	-1.7207659837135096	1.0875535769666504	0.6244274353873809	2.685542760173944	1.1914098896569825	0.1011560261050675	-0.1828788532748769	0.7834545226155841	0.1635435088416741	0.38016352762575595	0.4043488626441568	2.7291464946307897	-1.0180854384375102	0.8142875774589218	0.5212479475218489	1.2653616498254745	0.01831460179184205	0.6974548715348582	1.9035961893421973	3.2579456479919804	-0.26543940988916503	1.2119339401464106	0.36204409271209487	0.19993154138520716	0.0011810269082829727	0.3888957483358503	0.3932432257424735	1.7742587936091652	1.0301796924648816	-0.23334522768923258	0.49369418801329124	1.9636158265391788	0.29555909575992856	0.02643234803821338	1.994478665890822	1.6660017758082524	0.4990870364292964	0.019548271462094924
-0.4108319326944165	0.10825055341900462	2.052841108548439	-0.015717876165295498	1.6443442275477913	-0.4905162282105481	0.4585176000547456	0.2598787831613564	0.39097609815059575	1.0107382759334207	0.49162710734911463	-1.0583613328275165	-1.7685184969038155	1.0886115928316034	0.7175039212664586	2.764652991820364	1.2732465381102913	0.10231928208676615	-0.19971733873936842	0.8528111605078909	0.16747324664555688	0.37675566102366964	0.27101127925311363	2.673745325201362	-1.0213506440695723	0.7925415841828171	0.5089984309899841	1.2666129671630775	0.030806163065091274	0.700051464894267	1.905437315849822	3.2314131771079895	-0.16847061997584092	1.2649741193700077	0.37049761612353976	0.25872411038128745	0.011881337240818409	0.32447047359827186	0.41989596225728487	1.8962644324798306	1.0487398858996397	-0.25918398435536766	0.48684144901144116	2.0596311268514405	0.30010168585496155	-0.05746393682997327	2.066434026016213	1.6454321905674536	0.48070140375816867	-0.01806652652789107
-0.5242926622612555	0.044882698172165544	2.046077230564574	-0.043760915908191075	1.6833534351383512	-0.5454720102493086	0.4282240902766786	0.2554812655680825	0.3456093739452476	0.944727419377571	0.46968291138126095	-1.0276992221058592	-1.8208334969467508	1.1118525261222385	0.7921514477947602	2.818306352781927	1.40063116804955	0.11983715099295622	-0.2389968957817247	0.9004977720572688	0.19753383664506202	0.3700246906589929	0.12936374410817167	2.589465819549783	-1.0009604393409268	0.7631244457577091	0.5387834042397264	1.2512168119964364	0.024997914472130605	0.764153646033703	1.9414611601370406	3.194002001046771	-0.12682499838863015	1.3313033999200525	0.3621606022030244	0.26020291362759806	0.026893136397035423	0.26120033895894296	0.4283548463456544	2.043042519144446	1.0498069119913658	-0.2977889038341609	0.4615475993623355	2.1759516244161863	0.2643973096078564	-0.10492938250251675	2.0404591614677186	1.62801771936796	0.43314238289790036	-0.08784859413301666
-0.5909936861159036	0.00022762531021885065	2.049696785130638	-0.07978357052977741	1.7363995235958758	-0.5646668445503381	0.3681766617467902	0.252679263487048	0.275274525029122	0.8966838777640914	0.4749095209978978	-0.9884732756150261	-1.835629611219004	1.1553373417108415	0.8454369857503569	2.8773583758803687	1.4327526700616218	0.13450973764256688	-0.33130540716899437	0.9383865899051015	0.24772837672838213	0.34764236209502813	0.026594190056153145	2.507850145938616	-0.9814796219648099	0.779977787831013	0.589042038042935	1.233010350671487	0.02080720598888009	0.7320451633176566	1.975187485993617	3.188131026922041	-0.11129826985353417	1.3841073992587642	0.34869980480922996	0.2996838055064431	0.03346023937503885	0.19836463958433428	0.4429533254354367	2.185364879788425	1.071907115999458	-0.3195665363711141	0.46562431479417415	2.2858451021760002	0.27569968236609377	-0.1406643468406292	1.9953149141331672	1.6176410748104046	0.38286213822307485	-0.14880034672195896
-0.7117031136942371	-0.013141354177282355	2.025151993419424	-0.03961371791885658	1.7641409634152865	-0.6249913124302136	0.35148331290040896	0.25600385117856067	0.26970631022989566	0.8806307367120463	0.4548988468565793	-0.9328728423643746	-1.824670828864317	1.1445483240216885	0.8374302772549742	2.929569955314868	1.4260969423210357	0.0991532655706724	-0.4086160879924714	0.9327222176377201	0.2842024015620671	0.3719979962594097	-0.03592297885155939	2.364971782907258	-0.9673005618050698	0.751300684820809	0.6358008092360364	1.2506810253869165	0.016927612357441557	0.6987327856657172	1.9721988968386341	3.1738756464903126	-0.08646292651877711	1.4501993583726602	0.3227597264982719	0.38749207485439674	0.07445053179702701	0.17660177273090286	0.40061106816538966	2.3286910951399324	1.0636528151917752	-0.37232916591694226	0.4644746917564967	2.385181187922746	0.30644231014160356	-0.11647210969323123	1.9358243311305585	1.5930877398381011	0.3825117200191066	-0.2179749506735677
[truncated: 190 more rows]
[truncated: 12 more columns]
